# Supplementary material for: Ten Plastomes of Crassula (Crassulaceae) and Phylogenetic Implications
Source: Biology (Basel). 2022 Dec 7;11(12):1779. doi: 10.3390/biology11121779 (PMC9775174; doi:10.3390/biology11121779)
Supplement: Supplementary file 1 [file biology-11-01779-s001.zip]

Archive with 103 entries (100 files):
- Supplements/
- Supplements/Data S1/
- Supplements/Data S1/accD.fasta
- Supplements/Data S1/atpA.fasta
- Supplements/Data S1/atpB.fasta
- Supplements/Data S1/atpE.fasta
- Supplements/Data S1/atpF.fasta
- Supplements/Data S1/atpH.fasta
- Supplements/Data S1/atpI.fasta
- Supplements/Data S1/ccsA.fasta
- Supplements/Data S1/cemA.fasta
- Supplements/Data S1/clpP.fasta
- Supplements/Data S1/infA.fasta
- Supplements/Data S1/matK.fasta
- Supplements/Data S1/ndhA.fasta
- Supplements/Data S1/ndhB.fasta
- Supplements/Data S1/ndhC.fasta
- Supplements/Data S1/ndhD.fasta
- Supplements/Data S1/ndhE.fasta
- Supplements/Data S1/ndhF.fasta
- Supplements/Data S1/ndhG.fasta
- Supplements/Data S1/ndhH.fasta
- Supplements/Data S1/ndhI.fasta
- Supplements/Data S1/ndhJ.fasta
- Supplements/Data S1/ndhK.fasta
- Supplements/Data S1/pafI.fasta
- Supplements/Data S1/pafII.fasta
- Supplements/Data S1/petA.fasta
- Supplements/Data S1/petB.fasta
- Supplements/Data S1/petD.fasta
- Supplements/Data S1/petG.fasta
- Supplements/Data S1/petL.fasta
- Supplements/Data S1/petN.fasta
- Supplements/Data S1/psaA.fasta
- Supplements/Data S1/psaB.fasta
- Supplements/Data S1/psaC.fasta
- Supplements/Data S1/psaI.fasta
- Supplements/Data S1/psaJ.fasta
- Supplements/Data S1/psbA.fasta
- Supplements/Data S1/psbB.fasta
- Supplements/Data S1/psbC.fasta
- Supplements/Data S1/psbD.fasta
- Supplements/Data S1/psbE.fasta
- Supplements/Data S1/psbF.fasta
- Supplements/Data S1/psbH.fasta
- Supplements/Data S1/psbI.fasta
- Supplements/Data S1/psbJ.fasta
- Supplements/Data S1/psbK.fasta
- Supplements/Data S1/psbL.fasta
- Supplements/Data S1/psbM.fasta
- Supplements/Data S1/psbN.fasta
- Supplements/Data S1/psbT.fasta
- Supplements/Data S1/psbZ.fasta
- Supplements/Data S1/rbcL.fasta
- Supplements/Data S1/rpl14.fasta
- Supplements/Data S1/rpl16.fasta
- Supplements/Data S1/rpl2.fasta
- Supplements/Data S1/rpl20.fasta
- Supplements/Data S1/rpl22.fasta
- Supplements/Data S1/rpl23.fasta
- Supplements/Data S1/rpl32.fasta
- Supplements/Data S1/rpl33.fasta
- Supplements/Data S1/rpl36.fasta
- Supplements/Data S1/rpoA.fasta
- Supplements/Data S1/rpoB.fasta
- Supplements/Data S1/rpoC1.fasta
- Supplements/Data S1/rpoC2.fasta
- Supplements/Data S1/rps11.fasta
- Supplements/Data S1/rps12.fasta
- Supplements/Data S1/rps14.fasta
- Supplements/Data S1/rps15.fasta
- Supplements/Data S1/rps16.fasta
- Supplements/Data S1/rps18.fasta
- Supplements/Data S1/rps19.fasta
- Supplements/Data S1/rps2.fasta
- Supplements/Data S1/rps3.fasta
- Supplements/Data S1/rps4.fasta
- Supplements/Data S1/rps7.fasta
- Supplements/Data S1/rps8.fasta
- Supplements/Data S1/ycf1.fasta
- Supplements/Data S1/ycf2.fasta
- Supplements/Data S2/
- Supplements/Data S2/11 plastomes of Crassula.fas
- Supplements/Data S2/HVR1.fas
- Supplements/Data S2/HVR10.fas
- Supplements/Data S2/HVR11.fas
- Supplements/Data S2/HVR2.fas
- Supplements/Data S2/HVR3.fas
- Supplements/Data S2/HVR4.fas
- Supplements/Data S2/HVR5.fas
- Supplements/Data S2/HVR6.fas
- Supplements/Data S2/HVR7.fas
- Supplements/Data S2/HVR8.fas
- Supplements/Data S2/HVR9.fas
- Supplements/Figure S1.pdf
- Supplements/Table S1.xlsx
- Supplements/Table S2.xlsx
- Supplements/Table S3.xlsx
- Supplements/Table S4.xlsx
- Supplements/Table S5.xlsx
- Supplements/Table S6.xlsx
- Supplements/Table S7.xlsx
- Supplements/Table S8.xlsx
