# Supplementary material for: Ten Plastomes of Crassula (Crassulaceae) and Phylogenetic Implications
Source: Biology (Basel). 2022 Dec 7;11(12):1779. doi: 10.3390/biology11121779 (PMC9775174; doi:10.3390/biology11121779)
Supplement: Supplementary file 1 [file biology-11-01779-s001.zip › Supplements/Data S1/accD.fasta]

>Crassula_alstonii
ATGGAAAAACGGCGGTTCAATTTGATGTTATCTAACGCGGAGGAGTTCAAATACAAGTGTAGGTTAAGTAAATCAATCGATAGTCTTGGGCCTCTTGAAAATAATGGTGGAAACGAAAATAAGGTTCTAACTGAGACAGATAACAAAATTCCTCATTGGAGT------GATACTTCTAGTTACAGTACTGATGATGATTTTTTTGGCATCAGGGACATTAGGAATTCCATTGCTGAGGACACCTATTTAGTTAGCGAT------ACTAATGGGGACCATTATTCAATATATTTTGATATTGAAAATCAGACTTTTGAGATTGACAACGAGCATTCTTTACGGGGTGACGTAGAGGGTTCTTTTTATAGTTATAGGAATTTTAGTTTTTTTAATAATGCAGACAAGAGT---------GATGATCCTCACTACGATCATTACATGTACAATACTAAATATAGTTGGAATAATCACATTACTAATTGTATTCACAATTATCTTGATTCTAAAATCCGTATTGAT------------------------------------AGTTCCATTTATAGTTACATTTGTGATGACAGTGGAAATCATACTCAAAGCGAGAATGCCAGCGTAACAGCTAGCACGAATGAGAGTGATTTAACTAACAGTTCTAATGATCTCGATGTAACTCAAAAATACAGGCATTTGTGGGTGCAATGTGAAAACTGTTATGGATTAAATTATAAGAAATTTTTTAAGTCAAAAATGAATATTTGTGAACAATGTGGATATCATTTGAAAATGAGCAGTTCCGACCGAATAGACCTTTTGATTGATGCGGGTACTTGGGATCCGTTGGATGAAGACATGGTCTCTCTGGATCCCATTGAATTTCATTCGGAGGAGGAACCCTATAAAGATCGTGTTGATTCTTATCAAACAAACACAGGACTAACTGAAGCTGTTCAAACAGGTACAGGCCAACTAAATGGTATTCCCCTAGCAATTGCTGTTATGGATTTTCAGTTTATGGGGGGTAGTATGGGATCTGCAGTAGGCGAGAAAATCACCCGTTTGATTGAGTATGCTACTAAGAAATTTCTACCTCTTATTATAGTGTGTGCTTCCGGAGGAGCACGGATGCAAGAAGGAAGTTTGAGCTTAATGCAAATGGCTAAAATATCTTCTGCTTTATATGATTATCAATTAAATAAAAAGTTATTCTATGTATCAATCCTTACATCTCCGACTACTGGTGGGGTGACAGCAAGTTTTGGTATGTTGGGGGATATCATTATTGCTGAACCTAATGCCTACATTGCATTTGCAGGTAAACGAGTAATTGAACAAACATTGAATAAGACAGTACCCGAAGGTTCACAAGCGGCTGAATATTTATTCCAAAAGGGCTTATTCGATTTAATCGTACCACGTAATCTTTTAAAGGGTGTTCTGAGTGAGTTATTGGAACTCCATGCTTTCGTTCCCTTGAAACAAAAAAATCAAGAA------------------------------GTAGAATTT------------------
>Crassula_columella
ATGGAAAAACGGCGGTTCAATTTGATGTTATCTAACGCGGAGGAGTTCAAATACAAGTGTAGGTTAAGTAAATCAATCGATAGTCTTGGGCCTCTTGAAAATAATGGTGGAAACGAAAATAAGGTTCTAACTGAGACAGATAACAAAATTCCTCATTGGAGT------GATACTTCTAGTTACAGTACTGATGATGATTTTTTTGGCATCAGGGACATTAGGAATTCCATTGCTGAGGACACCTATTTAGTTAGCGAT------ACTAATGGGGACCATTATTCAATATATTTTGATATTGAAAATCAGACTTTTGAGATTGACAACGAGCATTCTTTACGGGGTGACGTAGAGGGTTCTTTTTATAGTTATAGGAATTTTAGTTTTTTTAATAATGCAGACAAGAGT---------GATGATCCTCACTACGATCATTACATGTACAATACTAAATATAGTTGGAATAATCACATTACTAATTGTATTCACAATTATCTTGATTCTAAAATCCGTATTGAT------------------------------------AGTTCCATTTATAGTTACATTTGTGATGACAGTGGAAATCATACTCAAAGCGAGAATGCCAGCGTAACAGCTAGCACGAATGAGAGTGATTTAACTAACAGTTCTAATGATCTCGATGTAACTCAAAAATACAGGCATTTGTGGGTGCAATGTGAAAACTGTTATGGATTAAATTATAAGAAATTTTTTAAGTCAAAAATGAATATTTGTGAACAATGTGGATATCATTTGAAAATGAGCAGTTCCGACCGAATAGACCTTTTGATTGATGCGGGTACTTGGGATCCGTTGGATGAAGACATGGTCTCTCTGGATCCCATTGAATTTCATTCGGAGGAGGAACCCTATAAAGATCGTGTTGATTCTTATCAAACAAACACAGGACTAACTGAAGCTGTTCAAACAGGTACAGGCCAACTAAATGGTATTCCCCTAGCAATTGCTGTTATGGATTTTCAGTTTATGGGGGGTAGTATGGGATCTGCAGTAGGCGAGAAAATCACCCGTTTGATTGAGTATGCTACTAAGAAATTTCTACCTCTTATTATAGTGTGTGCTTCCGGAGGAGCACGGATGCAAGAAGGAAGTTTGAGCTTAATGCAAATGGCTAAAATATCTTCTGCTTTATATGATTATCAATTAAATAAAAAGTTATTCTATGTATCAATCCTTACATCTCCGACTACTGGTGGGGTGACAGCAAGTTTTGGTATGTTGGGGGATATCATTATTGCTGAACCTAATGCCTACATTGCATTTGCAGGTAAACGAGTAATTGAACAAACATTGAATAAGACAGTACCCGAAGGTTCACAAGCGGCTGAATATTTATTCCAAAAGGGCTTATTCGATTTAATCGTACCACGTAATCTTTTAAAGGGTGTTCTGAGTGAGTTATTGGAACTCCATGCTTTCGTTCCCTTGAAACAAAAAAATAAAGAA------------------------------GTAGAATTT------------------
>Crassula_dejecta
ATGGAAAAACGGCGGTTCAATTTGATGTTATCTAACGCGGAGGAGTTCAAATACAAGTGTAGGTTAAGTAAATCAATCGATAGTCTTGGGCCTCTTGAAAATAATGGTGGAAACGAAAAAAAGGTTCTAACTGAGACAGATAACAAAATTCCTCATTGGAGT------GATACTTCTAGTTACAGTACTGATGATGATTTTTTTGGCATCAGGGACATTAGGAATTCCATTGCTGAGGACACCTATTTAGTTAGCGAT------ACTAATGGGGACCATTATTCAATATATTTTGATATTGAAAATCAGACTTTTGAGATTGACAACGAGCATTCTTTACGGGGTGACGTAGAAGGTTCTTTTTATAATTATAGGAATTTTAGTTTTTTTAATAATGCAGACAAGAGT---------GATGATCCTCACTACGATCATTATATGTACAATACTAAATATAGTTGGAATAATCACATTACTAGTTGTATTCACAATTATCTTGATTCTAAAATCCGTATTGAT------------------------------------AGTTCCATTTATAGTTCCATTTGTGATGACAGTGGAAATCATACTCAAAGCGAGAATGCCAGCGTAACAGCTAGCACGAATGAGAGTGATTTAACTAACAGTTCTAATGATCTCGATGTAACTCAAAAATACAGGCATTTGTGGGTGCAATGTGAAAACTGTTATGGATTAAATTATAAGAAATTTTTTAAGTCAAAAATGAATATTTGTGAACAATGTGGATATCATTTGAAAATGAGCAGTTCCGACCGAATAGACCTTTTGATTGATGCGGGTACTTGGGATCCGTTGGATGAAGACATGGTCTCTCTGGATCCCATTGAATTTCATTCGGAGGAGGAACCCTATAAAGATCGTGTTGATTCTTATCAAACAAGCACAGGACTAACTGAAGCTGTTCAAACAGGTACAGGCCAACTAAATGGTATTCCCCTAGCAATTGCTGTTATGGATTTTCAGTTTATGGGGGGTAGTATGGGATCTGCAGTAGGCGAGAAAATCACCCGTTTGATTGAGTATGCTACTAAGAAATTTCTACCTCTTATTATAGTGTGTGCTTCCGGAGGAGCACGGATGCAAGAAGGAAGTTTGAGCTTAATGCAAATGGCTAAAATATCTTCTGCTTTATATGATTATCAATTAAATAAAAAGTTATTCTATGTATCAATCCTTACATCTCCGACTACTGGTGGGGTGACAGCAAGTTTTGGTATGTTGGGGGATATCATTATTGCTGAACCTAATGCCTACATTGCATTTGCAGGTAAACGAGTAATTGAACAAACATTGAATAAGACAGTACCCGAAGGTTCACAAGCGGCTGAATATTTATTCCAAAAGGGCTTATTCGATTTAATCGTACCACGTAATCTTTTAAAAGGTGTTCTGAGTGAGTTATTGGAACTCCATGCTTTCGTTCCCTTGAAACAAAAAAATCAAGAA------------------------------GTA------------------------
>Crassula_mesembryanthoides
ATGGAAAAACGGCGGTTCAATTTGATGTTATCTAACGCGGAGGAGTTCAAATACAAGTGTAGGTTAAGTAAATCAATCGACAGTCTTGGGCCTCTTGAAAATAATGGTGGAAACGAAAATAAGGTTCTAACTGAGACAGATAACAAAATTCCTCATTGGAGT------GATACTTCTAGTTACAGTACTGATGATGATTTTTTTGGCATCAGGGACATTAGGAATTCCATTGCTGAGGACACCTATTTAGTTAGCGAT------ACTAATGGGGACCATTATTCAATATATTTTGATATTGAAAATCAGACTTTTGAGATTGACAACGAGCATTCTTTACGGGGTGACGTAGAAGGTTCTTTTTATAGTTATAGGAATTTTAGTTTTTTTAATAATGCAGACAAGAGT---------GATGATCCTCACTACGATCATTACATGTACAATACTAAATATAGTTGGAATAATCACATTACTAGTTGTATTCACAATTATCTTGATTCTAAAATCCGTATTGAT------------------------------------AGTTCCATTTATAGTTACATTTGTGATGACAGTGGAAATCATACTCAAAGCGAGAATTCCAGCGTAACAGCTAGCACGAATGAGAGTGATTTAACTAACAGTTCTAATGATCTCGATGTAACTCAAAAATACAGGCATTTGTGGGTGCAATGTGAAAACTGTTATGGATTAAATTATAAGAAATTTTTTAAGTCAAAAATGAATATTTGTGAACAATGTGGATATCATTTGAAAATGAGCAGTTCCGACCGAATAGACCTTTTGATTGATGCGGGTACTTGGGATCCGTTGGATGAAGACATGGTCTCTCTGGATCCCATTGAATTTCATTCGGAGGAGGAACCCTATAAAGATCGTGTTGATTCTTATCAAACAAGCACAGGACTAACTGAAGCTGTTCAAACAGGTACAGGCCAACTAAATGGTATTCCCCTAGCAATTGCTGTTATGGATTTTCAGTTTATGGGGGGTAGTATGGGATCTGCAGTAGGCGAGAAAATCACCCGTTTAATTGAGTATGCTACTAAGAAATTTCTACCTCTTATTATAGTGTGTGCTTCCGGAGGAGCACGGATGCAAGAAGGAAGTTTGAGCTTAATGCAAATGGCTAAAATATCTTCTGCTTTATATGATTATCAATTAAATAAAAAGTTATTCTATGTATCAATCCTTACATCTCCGACTACTGGTGGGGTGACAGCAAGTTTTGGTATGTTGGGGGATATCATTATTGCTGAACCTAATGCCTACATTGCATTTGCAGGTAAACGAGTAATTGAACAAACATTGAATAAGACAGTACCCGAAGGTTCACAAGCGGCTGAATATTTATTCCAAAAGGGCTTATTCGATTTAATCGTACCACGTAATCTTTTAAAAGGTGTTCTGAGTGAGTTATTGGAACTCCATGCTTTCGTTCCCTTGAAACAAAAAAATCAAGAA------------------------------GTAGAATTT------------------
>Crassula_perforata
ATGGAAAAACGGCGGTTCAATTTGATGTTATCTAACGCGGAGGAGTTAAAATACAAGTGTAGGTTAAGTAAATCAATCGATAGTCTTGGGCCTCTTGAAAATAATGGTGGAAACGAAAATAAGGTTCTAACTGAGACAGATAACAAAATTCCTCATTGGAGT------GATACTTCTAGTTACAGTACTGATGATGATTTTTTTGGCATCAGGGACATTAGGAATTCCATTGCTGAGAACACCTATTTAGTTAGCGAT------ACTAATGGGGACCATTATTCAATATATTTTGATATTGAAAATCAGACTTTTGAGATTGACAACGAGCATTCTTTACGGGGTGACGTAGAAGGTTCTTTTTATAGTTATAGGAATTTTAGTTTTTTTAATAATGCAGACAAGAGT---------GATGATCCTCACTACGATCATTACATGTACAATACTAAATATAGTTGGAATAATCACATTACTAGTTGTATTCACAATTATCTTAATTCTAAAATCCGTATTGAT------------------------------------AGTTCCATTTATAGTTACATTTGTGATGACAGTGGAAATCATACTCAAAGCGAGAATGTCAGCGTAACAGCTAGTACGAATGAGAGTGATTTAACTAACAGTTCTAATGATCTCGATGTAACTCAAAAATACAGGCATTTGTGGGTGCAATGTGAAAACTGTTATGGATTAAATTATAAGAAATTTTTTAAGTCAAAAATGAATATTTGTGAACAATGTGGATATCATTTGAAAATGAGCAGTTCCGACCGAATAGACCTTTTGATTGATGCGGGTACTTGGGATCCGTTGGATGAAGACATGGTCTCTCTGGATCCCATTGAATTTCATTCGGAGGAGGAACCCTATAAAGATCGTGTTGATTCTTATCAAACAACCACAGGACTAACTGAAGCTGTTCAAACAGGTACAGGCCAACTAAATGGTATTCCCCTAGCAATTGCTGTTATGGATTTTCAGTTTATGGGGGGTAGTATGGGATCCGCAGTCGGCGAGAAAATCACCCGTTTGATTGAGTATGCTACTAAGAAATTTCTACCTCTTATTATAGTGTGTGCTTCCGGAGGAGCACGGATGCAAGAAGGAAGTTTGAGCTTAATGCAAATGGCTAAAATATCTTCTGCTTTATATGATTATCAATTAAATAAAAAGTTATTCTATGTATCAATCCTTACATCTCCGACTACTGGTGGGGTGACAGCAAGTTTTGGTATGTTGGGGGATATCATTATTGCTGAACCTAATGCCTACATTGCATTTGCAGGTAAACGAGTAATTGAACAAACATTGAATAAGACAGTACCCGAAGGTTCACAAGCGGCTGAATATTTATTCCAAAAGGGCTTATTCGATTTAATCGTACCACGTAATCTTTTAAAAGGTGTTCTGAGTGAGTTATTGGAACTCCATGCTTTCGTTCCCTTGAAACAAAAAAATCAAGAA------------------------------GTAGAATTT------------------
>Crassula_socialis
ATGGAAAAACGGCGGTTCAATTTGATGTTATCTAACGCGGAGGAGTTCAAATACAAGTGTAGGTTAAGTAAATCAATCGAGAGTCTTGGGCCTCTTGAAAATAATGGTGGAAACGAAAATAAGGTTCTAACTGAGACAGATAACAAAATTCCTCATTGGAGT------GATACTTCTAGTTACAGTACTGATGATGATTTTTTTGGCATCAGGGACATTAGGAATTCCATTGCTGAGGACACCTATTTAGTTAGCGAT------ACTAATGGGGACCATTATTCAATATATTTTGATATTGAAAATCAGACTTTTGAGATTGACAACGAGCATTCTTTACGGGGTGACGTAGAAGGTTCTTTTTATAGTTATAGGAATTTTAGTTTTTTTAATAATGCAGACAAGAGT---------GATGATCCTCACTACGATCATTACATGTACAATACTAAATATAGTTGGAATAATCACATTACTAGTTGTATTCACAATTATCTTGATTCTAAAATCCGTATTGAT------------------------------------AGTTCCATTTATAGTTACATTTGTGATGACAGTGGAAATCATACTCAAAGCGAGAATGCCAGCGTAACAGCTAGCACGAATGAGAGTGATTTAACTAACAGTTCTAATGATCTCGATGTAACTCAAAAATACAGGCATTTGTGGGTGCAATGTGAAAACTGTTATGGATTAAATTATAAGAAATTTTTTAAGTCAAAAATGAATATTTGTGAACAATGTGGATATCATTTGAAAATGAGCAGTTCCGACCGAATAGACCTTTTGATTGATGCGGGTACTTGGGATCCGTTGGATGAAGACATGGTCTCTCTGGATCCCATTGAATTTCATTCGGAGGAGGAACCCTATAAAGATCGTGTTGATTCTTATCAAACAAGCACAGGACTAACTGAAGCTGTTCAAACAGGTACAGGCCAACTAAATGGTATTCCCCTAGCAATTGCTGTTATGGATTTTCAGTTTATGGGGGGTAGTATGGGATCTGCAGTAGGCGAGAAAATCACCCGTTTGATTGAGTATGCTACTAAGAAATTTCTACCTCTTATTATAGTGTGTGCTTCCGGAGGAGCACGGATGCAAGAAGGAAGTTTGAGCTTAATGCAAATGGCTAAAATATCTTCTGCTTTATATGATTATCAATTAAATAAAAAGTTATTCTATGTATCAATCCTTACATCTCCGACTACTGGTGGGGTGACGGCAAGTTTTGGTATGTTGGGGGATATCATTATTGCTGAACCTAATGCCTACATTGCATTTGCAGGTAAACGAGTAATTGAACAAACATTGAATAAGACAGTACCCGAAGGTTCACAAGCGGCTGAATATTTATTCCAAAAGGGCTTATTCGATTTAATCGTACCACGTAATCTTTTAAAAGGTGTTCTGAGTGAGTTATTGGAACTCCATGCTTTCGTTCCCTTGAAACAAAAAAATCAAGAA------------------------------GTAGAATTT------------------
>Crassula_tecta
ATGGAAAAACGGCGGTTCAATTTGATGTTATCTAACGCGGAGGAGTTCAAATACAAGTGTAGGTTAAGTAAATCAATCGATAGTCTTGGGCCTCTTGAAAATAATGGTGGAAACGAAAATAAGGTTCTAACTGAGACAGATAACAAAATTCCTCATTGGAGT------GATACTTCTAGTTACAGTACTGATGATGATTTTTTTGGCATCAGGGACATTAGGAATTCCATTGCTGAGGACACCTATTTAGTTAGCGAT------ACTAATGGGGACCATTATTCAATATATTTTGATATTGAAAATCAGACTTTTGAGATTGACAACGAGCATTCTTTACGGGGTGACGTAGAAGGTTCTTTTTATAGTTATAGGAATTTTAGTTTTTTTAATAATGCAGACAAGAGT---------GATGATCCTCACTACGATCATTACATGTACAATACTAAATATAGTTGGAATAATCACATTACTAGTTGTATTCACAATTATCTTGATTCTAAAATCCGTATTGAT------------------------------------AGTTCCATTTATAGTTACATTTGTGATGACAGTGGAAATCATACTCAAAGCGAGAATGCCAGCGTAACAGCTAGCACGAATGAGAGTGATTTAACTAACAGTTCTAATGATCTCGATGTAACTCAAAAATACAGGCATTTGTGGGTGCAATGTGAAAACTGTTATGGATTAAATTATAAGAAATTTTTTAAGTCAAAAATGAATATTTGTGAACAATGTGGATATCATTTGAAAATGAGCAGTTCCGACCGAATAGACCTTTTGATTGATGCGGGTACTTGGGATCCGTTGGATGAAGACATGGTCTCTCTGGATCCCATTGAATTTCATTCGGAGGAGGAACCCTATAAAGATCGTGTTGATTCTTATCAAACAAGCACAGGACTAACTGAAGCTGTTCAAACAGGTACAGGCCAACTAAATGGTATTCCCCTAGCAATTGCTGTTATGGATTTTCAGTTTATGGGGGGTAGTATGGGATCTGCAGTAGGCGAGAAAATCACCCGTTTGATTGAGTATGCTACTAAGAAATTTCTACCTCTTATTATAGTGTGTGCTTCCGGAGGAGCACGGATGCAAGAAGGAAGTTTGAGCTTAATGCAAATGGCTAAAATATCTTCTGCTTTATATGATTATCAATTAAATAAAAAGTTATTCTATGTATCAATCCTTACATCTCCGACTACTGGTGGGGTGACAGCAAGTTTTGGTATGTTGGGGGATATCATTATTGCTGAACCTAATGCCTACATTGCATTTGCAGGTAAACGAGTAATTGAACAAACATTGAATAAGACAGTACCCGAAGGTTCACAAGCGGCTGAATATTTATTCCAAAAGGGCTTATTCGATTTAATCGTACCACGTAATCTTTTAAAAGGTGTTCTGAGTGAGTTATTGGAACTCCATGCTTTCGTTCCCTTGAAACAAAAAAATCAAGAA------------------------------GTAGAATTT------------------
>Crassula_mesembrianthemopsis
ATGGAAAAACGGCGGTTCAATTTGATGTTATCTAACGCGGAGGAGTTCAAATACAAGTGTAGGTTAAGTAAATCAATCGATAGTCTTGGGCCTCTTGAAAATAATGGTGGAAACGAAAATAAGGTTCTAACTGAGACAGATAACAAAATTCCTCATTGGAGT------GATACTTCTAGTTACAGTACTGATGATGATTTTTTTGGCATCAGGGACATTAGGAATTCCATTGCTGAGGACACCTATTTAGTTAGCGAT------ACTAATGGGGACCATTATTCAATATATTTTGATATTGAAAATCAGACTTTTGAGATTGACAACGAGCATTCTTTACGGGGTGACGTAGAAGGTTCTTTTTATAGTTATAGGAATTTTAGTTTTTTTAATAATGCAGACAAGAGT---------GATGATCCTCACTACGATCATTACATGTACAATACTAAATATAGTTGGAATAATCACATTACTAGTTGTATTCACAATTATCTTGATTCTAAAATCCGTATTGAT------------------------------------AGTTCCATTTATAGTTACATTTGTGATGACAGTGGAAATCATACTCAAAGCGAGAATGCCAGCGTAACAGCTAGCACGAATGAGAGTGATTTAACTAACAGTTCTAATGATCTCGATGTAACTCAAAAATACAGGCATTTGTGGGTGCAATGTGAAAACTGTTATGGATTAAATTATAAGAAATTTTTTAAGTCAAAAATGAATATTTGTGAACAATGTGGATATCATTTGAAAATGAGCAGTTCCGACCGAATAGACCTTTTGATTGATGCGGGTACTTGGGATCCGTTGGATGAAGACATGGTCTCTCTGGATCCCATTGAATTTCATTCGGAGGAGGAACCCTATAAAGATCGTGTTGATTCTTATCAAACAAGCACAGGACTAACTGAAGCTGTTCAAACAGGTACAGGCCAACTAAATGGTATTCCCCTAGCAATTGCTGTTATGGATTTTCAGTTTATGGGGGGTAGTATGGGATCTGCAGTAGGCGAGAAAATCACCCGTTTGATTGAGTATGCTACTAAGAAATTTCTACCTCTTATTATAGTGTGTGCTTCCGGAGGAGCACGGATGCAAGAAGGAAGTTTGAGCTTAATGCAAATGGCTAAAATATCTTCTGCTTTATATGATTATCAATTAAATAAAAAGTTATTCTATGTATCAATCCTTACATCTCCGACTACTGGTGGGGTGACAGCAAGTTTTGGTATGTTGGGGGATATCATTATTGCTGAACCTAATGCCTACATTGCATTTGCAGGTAAACGAGTAATTGAACAAACATTGAATAAGACAGTACCCGAAGGTTCACAAGCGGCTGAATATTTATTCCAAAAGGGCTTATTCGATTTAATCGTACCACGTAATCTTTTAAAAGGTGTTCTGAGTGAGTTATTGGAACTCCATGCTTTCGTTCCCTTGAAACAAAAAAATCAAGAA------------------------------GTAGAATTT------------------
>Crassula_deltoidea
ATGGAAAACCGGTGGTTCAAT------TTATCTAAT---GGGGAGGTCAATTACAAGTGTAGGTTTAGTAAATCCATGGACAGTCTTGGGCCTATTGAAAATACCGGCGGAAGCGAAAATAAGGCTCTAAGTGATACAGCGAACAAAATTCCTCGTTGGAGT------GATAATTCTAGTTACAGTAACGCTGATGATTTTTTTGTCGTCGAGGGCATTAGGAATTTCATTGGCGATGACACCTATTTAGTTAGGGAC------ACTAATGGGCACCATTATTCGATCTACTTTGATATTGAAAATCAAATTTTTGAGATTGACAACGAGCATTCTTTACAGAGTGACGTAGAAGGTTCTTTTTATAGTTATCGGAATTCGAGTTATTTGAGTAATGGAGACAAAAGT---------GATGATCTTCGCTACGATCATTACATGTACAATACTAAAGATAGTTGGAATACGCACATTACTAGTTGTATTCACAATTATCTTCATTCTCAAATCCGTATTGAT------------------------------------AGTTCCATTTCTCGTTACATTTGTGATGATAGTGTAAATCATAGTCAAAGCGAGAATGCCAGCGTAACAACTAGCACGAATGGTAGTGATTTAACTAACAGTTCTAATGATCTCGATGTAACTCAAAAATACAGGCATTTGTGGGTGCAATGCGAAAACTGTTATGGCTTGAATTATAAGAAATTTTTTAAGTCAAAAATGAATATTTGTGAACAATGTGGATATCATTTGAAAATGAGCAGTTCCGACCGAATCGACCTTTTGATTGATACGGGTACTTGGGATCCGCTGGATGAAGATATGGTCTCTCTAGATCCCATCGAATTTCATTCAGAGGAGGAACCCTATAAAGATCGTATTGATTCTTATCAAACAAGCACAGGACTAACTGAAGCGATTCAAACAGGCACAGGTCAACTAAATGGTATTCCCCTAGCAATTGGAGTTATGGATTTTCAGTTTATGGGGGGGAGTATGGGATCTGCAGTAGGCGAGAAGATCACCCGTTTGATCGAGTATGCTACCAAGAAATTTCTACCTCTTATTCTAGTGTGTGCTTCCGGAGGAGCACGGATGCAAGAGGGAAGTTTGAGCTTAATGCAAATGGCTAAAATCTCTTCCGCTTTATATGATTATCAATTAAATAAAAAGTTATTCTATGTATCAATCCTTACATCTCCGACTACTGGTGGGGTGACAGCAAGTTTTGGTATGTTGGGGGATATCATTATTGCTGAACCCAACGCCTACATTGCATTTGCGGGTAAACGAGTAATTGAACAAACATTGAATAAGACAGTACCGGAAGGTTCACAGGCGGCTGAATATTTATTCCAAAAGGGCTTATTCGATCTAATCGTACCACGTAATCTTTTAAAAGGTGTTCTGAGTGAGTTATTGGAACTCCACGCTTTCTTTCCCTTGAACAAAAAAAATAAAGAA------------------------------GTAGAATGT------------------
>Crassula_expansa_subsp_fragilis
ATGGAAAAACGGCGGTTCAATTTGATGTTATCTAAT---GGGGAGATCAACGACAAGTGTCGATTTAGTAAATCCATGGACAGTCTTGGGCCCATTGAAAATACCGGCGGAAGTGAAAATAAGGCTCTAAGTGATATAGCGAACAAAATTCCTCGTTGGAGT------GATAATTCTAGTTACAGTAACGCTGATGATTTTTTTGTCGTCGAGGGCATTAGGAATTTCATTGGCGATGACACCTATTTAGTTCGGGAT------ACTAATGGGGACCATTATTCGATCTATTTTGATATTGAAAATCAAATTTTTGAGATTGACAACGAGCATTCTTTACAGAGTGACGTAGAAGGTTCTTTTTCTAGTTATAGGAATTCGAGTTATTTGAGTAATGCAGACAAAAGG---------GAT------------GATCATTATATGTACAACACTAAAGATAGTTGGAATACTCACATTACTCGTTGTATTCACAATTATCTTCATTCTCAAATCCGTATTGAT------------------------------------AGTTCCATTTATAGTTACATTTGTGATGATAGTGTAAATCATAGTCAAAGCGAGAATGCCAGCGTAAAAACTAGCACGAATGATAGTGATTTAACTAATAGTTCTAATGATCTCGATGTAACTCAAAAATACAGGCATTTGTGGGTGCAATGCGAAAACTGTTATGGCTTGAATTATAAGAAATTTTTTAAGTCAAAAATGAATATTTGTGAACAATGTGGATATCATTTGAAAATGAGCAGTTCTGACCGAATCGACTTTTTGATTGATACGGGTACTTGGGATCCGCTGGATGAAGATATGGTCTCTCTAGATCCCATCGAGTTTCATTCAGAGGAGGAACCCTATAAAGATCGTATTGATTCTTATCAAACAAGCACAGGACTAACTGAAGCGATTCAAACAGGCACAGGGCAACTAAATGGTATTCCCCTAGCAATTGGAGTTATGGATTTTGAGTTTATGGGGGGGAGTATGGGATCTGCAGTAGGCGAGAAAATCACCCGTTTGATCGAGTATGCTACCAAGAAATTTCTACCTCTTATTATAGTGTGTGCTTCCGGAGGAGCACGGATGCAAGAGGGAAGTTTGAGCTTAATGCAAATGGCTAAAATCTCTTCTGCTTTATATGATTATCAATTAAATAAAAAGTTATTCTATGTATCAATCCTTACATCTCCGACTACGGGTGGGGTGACAGCAAGTTTTGGTATGTTGGGGGATATCATTATTGCTGAACCCAACGCCTACATTGCATTTGCGGGTAAACGAGTAATTGAACAAACATTGAATAAGACAGTACCGGAAGGCTCACAGGCGGCTGAATATTTATTTCAAAAAGGCTTATTCGATCTAATCGTACCACGGAATCTTTTAAAAGGTGTTCTGCGTGAGTTATTGGAACTCCATGCTTTCTTTCCCTTGAACAAAAAAAATAAAGAA------------------------------GTAGAATGT------------------
>Crassula_volkensii
ATGGAAAAACGGCGGTTCAATTTGATGTTATCTAAT---GGGGAGATCAACGACAAGTGTCGGTTTAGTAAATCCATGGACAGTCTTGGGCCTATTGAAAATACCGGCGGAAGTGAAAATAAGGCTCTAAGTGATATAGCGAACAAAATTCCTCGTTGGAGT------GAGAATTCTAGTTACAGTAACGCGGATGATTTTTTTGTCGTCGAGGGCATTAGTAATTTCATTGGCAATGACACCTATTTAGTTCGGGAT------ACTAATGGGGACCATTATTCGATCTATTTTGATATTGAAAATCAAATTTTTGAGATTGACAACGAGCATTCTTTACAGAGTGACGTAGAAGGTTCTTTTTCTAGTTATAGGAATTCGAGTTATTTGAGGAATGGAGACAAAAGG---------GATGATCCTCACTACGATCATTATATGTACAACACTAAAGATAGTTGGAATACTCACATTACTAGTTGTATTCACAATTATCTTCATTCTCAAATCCGTATTGAT------------------------------------AGTTCCATTTATAGTTACATTTGTGATGATAGTGTAAATCATAGTCAAAGCGAGAATGCCAGCGTAAAAACTAGCACGAATGGGAGTGATTTAACTAACAGTTCTAATGATCTCGATGTAACTCAAAAATACAGGCATTTGTGGGTGCAATGCGAAAACTGTTATGGCTTGAATTATAAGAAATTTTTTAAGTCAAAAATGAATATTTGTGAACAATGTGGATATCATTTGAAAATGAGCAGTTCTGACCGAATCGACTTTTTGATTGATACGGGTACTTGGGATCCGCTGGATGAAGATATGGTCTCTCTAGATCCTATCGAGTTTCATTCAGAGGAGGAACCCTATAAAGATCGTATTGATTCTTATCAAACAAGCACAGGACTAACTGAAGCGATTCAAACAGGCACAGGGCAACTAAATGGTATTCCCCTAGCAATTGGAGTTATGGATTTTGAGTTTATGGGGGGGAGTATGGGATCTGCAGTAGGCGAGAAAATCGCCCGTTTGATCGAGTATGCTACCAAGAAATTTCTACCTCTTATTATAGTGTGTGCTTCCGGAGGAGCACGGATGCAAGAGGGAAGTTTGAGCTTAATGCAAATGGCTAAAATCTCTTCTGCTTTATATGATTATCAATTAAATAAAAAGCTATTCTATGTATCAATCCTTACATCTCCGACTACGGGTGGGGTGACAGCAAGTTTTGGTATGTTGGGGGATATCATTATTGCTGAACCCAACGCCTACATTGCATTTGCGGGTAAACGAGTAATTGAACAAACATTGAATAAGACAGTACCGGAAGGCTCACAGGCGGCTGAATATTTATTTCAAAAAGGCTTATTCGATCTAATCGTACCACGTAATCTTTTAAAAGGTGTTCTGCGTGAGTTATTGGAACTCCATGCTTTCTTTCCCTTGAACAAAAAAAATAAAGAA------------------------------GTAGAATGT------------------
>Cotyledon_tomentosa
ATGGAAAAACGGCGGTTCAATTCGATGTTATCTAAC---GAGGAGTTAAAATACAAGTGTAGGCTAAGTAAATCAATGGACAATCTGGGGCCTATTGAAAAGAACGGTGGAAGCAAAAAGCAGGTTGTAACTGATACAGATCAAAAAATTCCTCTTTGGAGT------AATAGTTCTAGGTACAGTAATGATGATGATTTTTTTGGTGTCAGGGACATTATGAATTTAATTTCTGATGAAACTTTTTTAGTTAGGGAT------ACTAATGGGGACCATTATTCCATATATTTGAATATTGACAATCATATTTTTGAAATTGACAACGATCATTCTTTACTGAGTGACGTAGAAAATTTGTTTTCTAGTTCTAGGAATTCGAGTTATTTGAATAATGCATCCAAGAGT---------GATGATCCTGCCTACGATCATTCCATGTACAATACTAAATATACTTGGAATAATCACATTAATAGTTGTATTGACAATTATCTTCATTCTCAAATCCGTATTGAT------------------------------------AGTTACATTTATAGTTACATTTGTGGTGACAGTAGAAATGGTATTGAAAGCGCGAATGCCAGCGTAAGAACTAGCACGAATGAGAGTGATTTAACTAAAAGTTCGAATGATCTCGATGTAACTCAAAAATACAGGCATTTGTGGGTTCAATGCGAAAACTGTTATGGATTAAATTATAAGAAATTTTTTCAGTCAAAAATGAATATTTGTGAACAATGCGGATATCATTTGAAAATGAGTAGTTCTGATCGAATCGAACTTTTGATTGATACAGGTACTTGGGATCCGCTGGATGAAGACATGGTCTCTCTGGATCCCATTGCATTTCATTCAGAGGAGGAACCCTATAAAGATCGTATTGATTCTTATCAAACAAAGACAGGCTTAACTGAAGCTGTTCAAACAGGCACAGGTCAACTAAACGGTATTCCCATAGCAATTGGGGTTATGGATTTTCAGTTTCTGGGGGGTAGTATGGGATCTGCAGTAGGCGAGAAAATTACCCGTTTGATCGAGTATGCTACCAAGAATTTTCTCCCTCTTATTCTAGTGTGTGCTTCCGGAGGAGCACGGATGCAAGAAGGGAGTTTAAGCTTGATGCAAATGGCTAAAATATCTTCTGCTTTATATGATTATCAATTAAATAAAAAGTTATTCTATGTACCAATCCTTACATCTCCGACTACTGGTGGGGTGACAGCGAGTTTTGGTATGTTGGGGGATATCATTATTGCTGAACCCAATGCCTATATTGCATTTGCGGGTAAACGAGTAATTGAACAAACATTGAATAAGACAGTACCGGAAGGTTCACAAGCGGCTGAATATTTATTCCAAAAGGGTTTATTCGACCCAATCGTACCACGTAATCTTTTAAAAGGTGTTCTGAGTGAGTTATTTCAACTTCACGCTTTCTTTCCCTTGAAAAAAAAAAATCAACAA---GTATTAGGTTCAATTAGTTTATGGGTGGCGAACAAG------------------
>Kalanchoe_daigremontiana
ATGGAAAAACGGCGGTTCAATTCGATGTTATCTAAC---GAGGAGTTCAAATACAAGTGTAGGCTAAGTAAATCAATGGACAATCTGGGGCCTATTGAAAATAACGGTGGAAGCAAAAAGCAGGTTCTAACTGATACAAATACAAAAATTCCTCTTTCGAGT------AATAGTTCTAGGTACAGTAATGATGAT---TTTTTTGGTGTCAGGGACATTATGAATTTAATTTCTGATGAAACTTTTTTAGTTAGGGAT------ACTAATGGGGACCATTATTCCATATATTTTAATATTGAAAATCAGATTTTTGAAATTGACAACGATCATTCTTTACTG------------AATTCGTTTTCTAGTTCTAGGAATTCGAGTGATTTGAATCATGGATCCAAGAGT---------GATGATCCTGACTACGATCATTCCATGTACAATACTAAATATACTTGGAATAATCACATCAATAGTTGTATTGACAATTATCTTCATTCTCAAATCCGTATTGATAGTTACATT------------------------GAGAGTTACATGTATAGTTACATTTGTGGTGACAGTAGAAATTGGAGTGAAAGCGAGAATGCCAGCGTAAGAACTAGCACGAATGATAGTGATTTAACTAAAAGTTCTAATGATCTCGATGTAACTCAAAAATACAGGCATTTGTGGGTTCAATGCGAAAACTGTTATGGATTAAATTATAAGAAATTTTTTCAGTCAAAAATGAATATTTGTGAACAATGCGGATATCATTTGAAAATGAGTAGTTCTGATCGAATCGAACTTTTGATTGATACAGGTACTTGGGATCCGCTGGATGAAGACATGGTTTCTCTGGATCCCATTGCATTTCATTCAGAGGAGGAACCTTATAAAGATCGTATTGATTCTTATCAAACAAAGACAGGATTAACTGAAGCTGTTCAAACAGGCACAGGTCAACTAAATGGTATTCCCATAGCAATTGGGGTTATGGATTTTCAGTTTATGGGGGGTAGTATGGGATCTGCAGTAGGCGAGAAAATAACCCGTTTGATCGAGTATGCTACCAAGAATTTTCTCCCTCTTATTCTGGTGTGTGCTTCCGGAGGAGCACGGATGCAAGAAGGAAGTTTAAGCTTGATGCAAATGGCTAAAATATCTTCTGCTTTATATGATTATCAATTAAATAAAAGGTTATTCTATGTACCAATCCTTACATCTCCGACTACTGGTGGGGTGACAGCGAGTTTTGGTATGTTGGGGGATATCATTATTGCTGAACCCAATGCCTACATTGCATTTGCGGGTAAACGAGTAATTGAACAAACATTGAATAAGACAGTACCGGAAGGTTCACAAGCAGCTGAATATTTATTCCAAAAGGGTTTATTCGACCCAATCGTACCACGTAATCTTTTAAAAGGTGTTCTGAGTGAGTTATTTCAACTGCACGCTTTCTTTCCCTTGAAAAAAAAAATCAACAAG---------------------------TAT---------------------------
>Kalanchoe_delagoensis
ATGGAAAAACGGCGGTTCAATTCGATGTTATCTAAC---GAGGAGTTCAAATACAAGTGTAGGCTAAGTAAATCAATGGACAATCTGGGGCCTATTGAAAATAACGGTGGAAGCAAAAAGCAGGTTCTAACTGATACAAATACAAAAATTCCTCTTTCGAGT------AATAGTTCTAGGTACAGTAATGATGAT---TTTTTTGGTGTCAGGGACATTATGAATTTAATTTCTGATGAAACTTTTTTAGTTAGGGAT------ACTAATGGGGACCATTATTCCATATATTTTAATATTGAAAATCAGATTTTTGAAATTGACAACGATCATTCTTTACTGAGTGACGTAGAAAATTCGTTTTCTAGTTCTAGGAATTCGAGTGATTTGAATCATGGATCCAAGAGT---------GATGATCCTGACTACGATCATTCCATGTACAATACTAAATATACTTGGAATAATCACATCAATAGTTGTATTGACAATTATCTTCATTCTCAAATCCGTATTGATAGTTACATT------------------------GAGAGTTACATGTATAGTTACATTTGTGGTGACAGTAGAAATTGGAGTGAAAGCGAGAATGCCAGCGTAAGAACTAGCACGAATGATAGTGATTTAACTAAAAGTTCTAATGATCTCGATGTAACTCAAAAATACAGGCATTTGTGGGTTCAATGCGAAAACTGTTATGGATTAAATTATAAGAAATTTTTTCAGTCAAAAATGAATATTTGTGAACAATGCGGATATCATTTGAAAATGAGTAGTTCTGATCGAATCGAACTTTTGATTGATACAGGTACTTGGGATCCGCTGGATGAAGACATGGTTTCTCTGGATCCCATTGCATTTCATTCAGAGGAGGAACCTTATAAAGATCGTATTGATTCTTATCAAACAAAGACAGGATTAACTGAAGCTGTTCAAACAGGCACAGGTCAACTAAATGGTATTCCCATAGCAATTGGGGTTATGGATTTTCAGTTTATGGGGGGTAGTATGGGATCTGCAGTAGGCGAGAAAATAACCCGTTTGATCGAGTATGCTACCAAGAATTTTCTCCCTCTTATTCTGGTGTGTGCTTCCGGAGGAGCACGGATGCAAGAAGGAAGTTTAAGCTTGATGCAAATGGCTAAAATATCTTCTGCTTTATATGATTATCAATTAAATAAAAGGTTATTCTATGTACCAATCCTTACATCTCCGACTACTGGTGGGGTGACAGCGAGTTTTGGTATGTTGGGGGATATCATTATTGCTGAACCCAATGCCTACATTGCATTTGCGGGTAAACGAGTAATTGAACAAACATTGAATAAGACAGTACCGGAAGGTTCACAAGCAGCTGAATATTTATTCCAAAAGGGTTTATTCGACCCAATCGTACCACGTAATCTTTTAAAAGGTGTTCTGAGTGAGTTATTTCAACTGCACGCTTTCTTTCCCTTGAAAAAAAAAATCAACAAG---------------------------TAT---------------------------
>Kalanchoe_fedtschenkoi
ATGGAAAAACGGCGGTTCAATTCGATGTTATCTAAC---GAGGAGTTCAAATACAAGTGTAGGCTAAGTAAATCAATGGACAATCTGGGGCCTATTGAAAATAACGGTGGAAGCAAAAAGCAGGTTCTAACTGATACAAATACAAAAATTCCTCTTTCGAGT------AATAGTTCTAGGTACAGTAATGATGAT---TTTTTTGGTGTCAGGGACATTATGAATTTCATTTCTGATGAAACTTTTTTAGTTAGGGAT------ACTAATGGGGACCATTATTCCATATATTTTAATATTGAAAATCAGATTTTTGAAATTGACAACGATCATTCTTTACTGAGTGACGTAGAAAATTCGTTTTCTAGTTCTAGGAATTCGAGTGATTTGAATCATGGATCCAAGAGT---------GATGATCCTGACTACGATCATTCCATGTACAATACTAAATATACTTGGAATAATCACATCAATAGTTGTATTGACAATTATCTTCATTCTCAAATCCGTATTGATAGTTACATT------------------------GAGAGTTACATGTATAGTTACATTTGTGGTGACAGTAGAAATTGGAGTGAAAGCGAGAATGCCAGCGTAAGAACTAGCACGAATGATAGTGATTTAACTAAAAGTTCTAATGATCTCGATGTAACTCAAAAATACAGGCATTTGTGGGTTCAATGCGAAAACTGTTATGGATTAAATTATAAGAAATTTTTTCAGTCAAAAATGAATATTTGTGAACAATGCGGATATCATTTGAAAATGAGTAGTTCTGATCGAATCGAACTTTTGATTGATACAGGTACTTGGGATCCGCTGGATGAAGACATGGTTTCTCTGGATCCCATTGCATTTCATTCAGAGGAGGAACCTTATAAAGATCGTATTGATTCTTATCAAACAAAGACAGGATTAACTGAAGCTGTTCAAACAGGCACAGGTCAACTAAATGGTATTCCCATAGCAATTGGGGTTATGGATTTTCAGTTTATGGGGGGTAGTATGGGATCTGCAGTAGGCGAGAAAATAACCCGTTTGATCGAGTATGCTACCAAGAATTTTCTCCCTCTTATTCTGGTGTGTGCTTCCGGAGGAGCACGGATGCAAGAAGGAAGTTTAAGCTTGATGCAAATGGCTAAAATATCTTCTGCTTTATATGATTATCAATTAAATAAAAGGTTATTCTATGTACCAATCCTTACATCTCCGACTACTGGTGGGGTGACAGCGAGTTTTGGTATGTTGGGGGATATCATTATTGCTGAACCCAATGCCTACATTGCATTTGCGGGTAAACGAGTAATTGAACAAACATTGAATAAGACAGTACCGGAAGGTTCACAAGCAGCTGAATATTTATTCCAAAAGGGTTTATTCGACCCAATCGTACCACGTAATCTTTTAAAAGGTGTTCTGAGTGAGTTATTTCAACTGCACGCTTTCTTTCCCTTGAAAAAAAAAATCAACAAG---------------------------TAT---------------------------
>Kalanchoe_longiflora
ATGGAAAAACGGCGGTTCAATTCGATGTTATCTAAC---GAGGAGTTCAAATACAAGTGTAGGCTAAGTAAATCAATGGACAATCTGGGGCCTATTGAAAATAACGGTGGAAGCAAAAAGCAGGTTCTAACTGATACAGATACAAAAATTCCTCTTTCGAGT------AATAGTTCTAAGTACAGTAATGATGAT---TTTTTTGGTGTCAGGGACATTATGAATTTAATTTCTGATGAAACTTTTTTAGTTAGGGAT------ACTAATGGGGACCATTATTCCATATATTTTAATATTGAAAATCAGATTTTTGAAATTGACAACGATCATTCTTTACTGAGTGACGTT------------TCTAGTTCTAGGAATTCGAGTGATTTGAATCATGCATCCAAGAGT---------GATGATCCTGACTACGATCATTCCATGTACAATACTAAATATACTTGGAATAATCACATCAATAGTTGTATTGACAATTATCTTCATTCTCAAATCCGTATTGATAGTTACATT------------------------GAGAGTTACATTTATAGTTACATTTGTGGTGACAGTAGAAATTGGAATGAAAGCGAGAATGCCAACGTAAGAACTAGCACGAATGATAGTGATTTAACTAAAAGTTCTAATGATCTCGATGTAACTCAAAAATACAGGCATTTGTGGGTTCAATGCGAAAACTGTTATGGATTAAATTATAAGAAATTTTTTCAGTCAAAAATGAATATTTGTGAACAATGCGGATATCATTTGAAAATGAGTAGTTCTGATCGAATCGAACTTTTGATTGATACAGGTACTTGGGATCCGCTGGATGAAGACATGGTTTCTCTGGATCCCATTGCATTTCATTCAGAGGAGGAACCTTATAAAGATCGTATTGATTCTTATCAAACAAAGACAGGATTAACTGAAGCTGTTCAAACAGGCACAGGTCAACTAAATGGTATTCCCATAGCAATTGGGGTTATGGATTTTCAGTTTATGGGGGGTAGTATGGGAGCTGCAGTAGGCGAGAAAATAACCCGTTTGATCGAGTATGCTACCAAGAATTTTCTCCCTCTTATTCTGGTGTGTGCTTCCGGAGGAGCACGGATGCAAGAAGGAAGTTTAAGCTTGATGCAAATGGCTAAAATATCTTCTGCTTTATATGATTATCAATTAAATAAAAGGTTATTCTATGTACCAATCCTTACATCTCCGACTACTGGTGGGGTGACAGCGAGTTTTGGTATGTTGGGGGATATCATTATTGCTGAACCCAATGCCTACATTGCATTTGCGGGTAAACGAGTAATTGAACAAACATTGAATAAGCCAGTACCGGAAGATTCACAAGCGGCTGAATATTTATTCCAAAAGGGTTTATTCGACCCAATCGTACCACGTAATCTTTTAAAAGGTGTTCTGAGTGAGTTATTTCAACTGCACGCTTTCTTTCCCTTGAAAAAAAAATCAACAAGT------------------------------ATTAGGTTC---AAT------------
>Kalanchoe_tomentosa
ATGGAAAAACGGCGGTTCAATTCGATGTTATCTAAC---GAGGAGTTCAAATACAAGTGTAGGCTAAGTAAATCAATGGACAATCTGGGGCCTATTGAAAATAACGGTGGAAGCAAAAAGCAGGTTCTAACTGATACAGATACAAAAATTCCTCTTTGGAGT------AATAGTTCTAGGTACAGTACTGATGAT---TTTTTTGGTGTCAGGGACATTATGAATTTAATTTCTGATGAAACTTTTTTAGTTAGGGAT------ACTAATGGGGACCATTATTCCATATATTTGAATATTGAAAATCTTATTTTTGAAATTGACAACGATCATTCGTTACTGAGT------------GCGTTTTCTAGTTCTAGGAATTCGAGTGATTTGAATCATGCATCCAAGAGT---------GATGATCCTGACTACGATCATTCCATCTACAATACTAAATATACTTGGAATAATCACATTAATAGTTGTATTGACAATTATCTTCATTCTCAAATCCGTATTGATAGTTACATT------------------------GAGAGTTACATTTATAGTTACATTTGTGGTGACAGTAGAAATTGTAGTGAAAGCGAGAATGCCAGCGTAAGAACTAGCACGAATGATAGTGATTTAACTAAAAGTTCTAATGATCTCGATGTAACTCAAAAATACAGGCATTTGTGGGTTCAATGCGAAAACTGTTATGGATTAAATTATAAGAAATTTTTTCAGTCAAAAATGAATATTTGTGAACAATGCGGATATCATTTGAAAATGAGTAGTTCTGATCGAATCGAACTTTTGATTGATACAGGTACTTGGGATCCGCTGGATGAAGACATGGTTTCTCTGGATCCCATTGCATTTCATTCAGAGGAGGAACCTTATAAAGATCGTATTGATTCTTATCAAACAAAGACAGGATTAACTGAAGCTGTTCAAACAGGCACAGGCCAACTAAACGGTATTCCCATAGCAATTGGGGTTATGGATTTTCAGTTTATGGGGGGTAGTATGGGAGCTGCAGTAGGCGAGAAAATCACCCGTTTGATCGAGTATGCTACCAAGAATTTTCTCCCTCTTATTCTGGTGTGTGCTTCCGGAGGAGCACGGATGCAAGAAGGAAGTTTAAGCTTGATGCAAATGGCTAAAATATCTTCTGCTTTATATGATTATCAATTAAATAAAAGGTTATTCTATGTACCAATCCTTACATCTCCTACTACTGGTGGGGTGACAGCGAGTTTTGGTATGTTGGGGGATATCATTATTGCTGAACCCAATGCGTACATTGCATTTGCGGGTAAACGAGTAATTGAACAAACATTGAATAAGACAGTACCGGAAGGTTCACAAGCGGCTGAATATTTATTCCAAAAGGGTTTATTCGACCCAATCGTACCACGTAATCTTTTAAAAGGTGTTCTGAGTGAGTTATTTCAACTGCACGCTTTCGTTCCCTTGAACAAAAAAATCAACAAG---------------------------TAT---------------------------
>Echeveria_lilacina
ATGGAAAAACGGTGGTTCAATTCGATGCTATCTAAC---GAGGAGTTAAAATACACGTGTAGACTAAGTAAATCAATGGACAATCTTGGGTCTAGTGAAAATAACGGTGGAAGCGAGAAGCAGGTTCTAACTGATATAGATAAAAAAATTCCTCTTTGGAGT------GAGAGGTCTAGGTACAGTAATGATGATGCTTTTTTTGGCGTCAGGGATATTATGAATTTAATTTCGGATGACACTTTTTTAGTTAGGGAT------ACTAGTGGCGACCATTATTCTATATATTTTGATATTGAAAATTCGAGTTTTGAAATTGACAACGATCATTCTTTACTGAGTGACGTAGAAAATTTGATTTATAGTTATAGGAATTCTGGTTATTTGAATAATGCATCCAAGAGT---------GATGATCCTGACTATGACCAGCCCCTGTCCAATACTAAATATACTTGGAATAATCACATTAATAGTTGTATTGACAATTATCTTCATTCAAAAATCCGTATTGAT------------------------------------AGTTACATTTATCGTTACATTTGTGGTGACAGTAGAAATTATAGTGAAAGCGAGAATGCCAGCATAGGAACTAGCACGAATGATAGTGATTTAACTAAAAGTTCTAATGATCTCGATGTAACTCAAAAATACAGGCATTTGTGGGTTCAATGCGAAAACTGTTATGGATTAAATTATAAGAAATTTTTTAAGTCAAAAATGAATATTTGTGAACAATGCGGATATCATTTGAAAATGAGTAGTTACGATCGAATCGAACTTTTGATTGATAGAGGCACGTGGGATCCGCTAGATGAAGACATGGTCTCTCTGGATCCCATTGAATTTCATTCGGAGGAGGAACCCTATAAAGACCGTATTGAGTCTTATCAAACAACGACGGGATTAACTGAAGCTGTTCAAACAGGCACAGGTCAATTAAACGGTATTCCGATAGCAATCGGGGTTATGGATTTTCAGTTTATGGGAGGTAGTATGGGATCCGCAGTAGGCGAGAAAATCACCCGTTTGATCGAGTATGCTACCAAGAGCTTTCTCCCTCTTATTCTAGTGTGTGCTTCTGGAGGAGCACGGATGCAAGAAGGAAGTTTGAGCTTGATGCAAATGGCTAAAATATCCTCTGCTTTATATGATTATCAATTAAATAAAAAGTTATTCTATGTATCAATACTTACATCTCCGACTACTGGTGGGGTGACAGCGAGCTTTGGTATGTTGGGGGATATCATTATTGCGGAACCCAATGCCTACATTGCATTTGCGGGTAAGCGAGTAATTGAACAAACATTGAATAAGACAGTACCGGAAGGTTCACAAGCAGCTGAATATTTATTCCAAAAGGGTTTATTCGACCCAATCGTACCACGTAATCCTTTAAAAGGTGTTCTGAGTGAGTTATTTCAACTCCACGCTTTCTTTCCCTTGAAAAAAAGAAACAAG------------------------------------------------------------
>Graptopetalum_amethystinum
ATGGAAAAACGGTGGTTCAATTCGATGCTATCTAAC---GAGGAGTTAAAATACACGTGTAGACTAAGTAAATCAATGGACAATCTTGGGTCTAGTGAAAATAATGGTGGAAGCGAGAAGCAGGTTCTAACTGATATAGATAAAAAAATTCCTCTTTGGAGT------GAGAGGTCTAGGTACAGTAATGATGATGCTTTTTTTGGCGTCAGGGATATTATGAATTTAATTTCTGATGACACTTTTTTAGTTAGGGAT------ACTAGTGGCGACCATTATTCTATATATTTTGATATTGAAAATTCGAGTTTTGAAATTGACAACGATCATTCTTTACTGAGTGACGTAGAAAATTTGGTTTATAGTTATAGGAATTCTAGTTATTTGAATAATGCATCCAAGAGT---------GATGATCCTGACTATGACCAGCCCCTGTCCAATACTAAATATACTTGGAATAATCACATTAATAGTTGTATTGACAATTATCTTCATTCTAAAATCCGTATTGAT------------------------------------AGTTACATTTATCGTTACATTTGTGGTGACAGTAGAAATTATAGTGAAAGCGAGAATGCCAGCATAGGAACTAGCACGAATGATAGTGATTTAACTAAAAGTTCTAATGATCTCGATGTAACTCAAAAATACAGGCATTTGTGGGTTCAATGCGAAAACTGTTATGGATTAAATTATAAGAAATTTTTTAAGTCAAAAATGAATATTTGTGAACAATGCGGATATCATTTGAAAATGAGTAGTTACGATCGAATCGAACTTTTGATTGATAGAGGCACGTGGGATCCGCTAGATGAAGACATGGTCTCTCTGGATCCCATTGAATTTCATTCGGAGGAGGAACCCTATAAAGACCGTATTGAGTCTTATCAAACAACGACGGGATTAACTGAAGCTGTTCAAACAGGCACAGGTCAATTAAACGGTATTCCGATAGCAATCGGGGTTATGGATTTTCAGTTTATGGGAGGTAGTATGGGATCCGCAGTAGGCGAGAAAATCACCCGTTTGATCGAGTATGCTACCAAGAGCTTTCTCCCTCTTATTCTAGTGTGTGCTTCTGGAGGAGCACGGATGCAAGAAGGAAGTTTGAGCTTGATGCAAATGGCTAAAATATCCTCTGCTTTATATGATTATCAATTAAATAAAAAGTTATTCTATGTATCAATACTTACATCTCCGACTACTGGTGGGGTGACAGCGAGCTTTGGTATGTTGGGGGATATCATTATTGCGGAACCCAATGCCTACATTGCATTTGCGGGTAAGCGAGTAATTGAACAAACATTGAATAAGACAGTACCGGAAGGTTCACAAGCAGCTGAATATTTATTCCAAAAGGGTTTATTCGACCCAATCGTACCACGTAATCCTTTAAAAGGTGTTCTGAGTGAGTTATTTCAACTCCACGCTTTCTTTCCCTTGAAAAAAAGAAACAAG------------------------------------------------------------
>Pachyphytum_compactum
ATGGAAAAACGGTGGTTCAATTCGATGCTATCTAAC---GAGGAGTTAAAATACACGTGTAGACTAAGTAAATCAATGGACAATCTTGGGTCTAGTGAAAATAACGGTGGAAGCGAGAAGCAGGTTCTAACTGATATAGATAAAAAAATTCCTCTTTGGAGT------GAGAGGTCTAGGTACAGTAATGATGATGCTTTTTTTGGCGTCAGGGATATTATGAATTTAATTTCTGATGACACTTTTTTAGTTAGGGAT------ACTAGTGGCGACCATTATTCTATATATTTTGATATTGAAAATTCGAGTTTTGAAATTGACAACGATCATTCTTTACTGAGTGACGTAGAAAATTTGGTTTATAGTTATAGGAATTCTAGTTATTTGAATAATGCATCCAAGAGT---------GATGATCCTGACTACGACCAGCCCCTGTCCAATACTAAATATACTTGGAATAATCACATTAATAGTTGTATTGACAATTATCTTCATTCTAAAATCCGTATTGAT------------------------------------AGTTACATTTATCGTTACATTTGTGGTGACAGTAGAAATTATAGTGAAAGCGAGAATGCCAGCATAGGAACTAGCACGAATGATAGTGATTTAACTAAAAGTTCTAATGATCTCGATGTAACTCAAAAATACAGGCATTTGTGGGTTCAATGCGAAAACTGTTATGGATTAAATTATAAGAAATTTTTTAAGTCAAAAATGAATATTTGTGAACAATGCGGATATCATTTGAAAATGAGTAGTTATGATCGAATCGAACTTTTGATTGATAGAGGCACGTGGGATCCGCTAAATGAAGACATGGTCTCTCTGGATCCCATTGAATTTCATTCGGAGGAGGAACCCTATAAAGACCGTATTGAGTCTTATCAAACAACGACGGGATTAACTGAAGCTGTTCAAACAGGCACAGGTCAATTAAACGGTATTCCGATAGCAATCGGGGTTATGGATTTTCAGTTTATGGGAGGTAGTATGGGATCCGCAGTAGGCGAGAAAATCACCCGTTTGATCGAGTATGCTACCAAGAGCTTTCTCCCTCTTATTCTAGTGTGTGCTTCTGGAGGAGCACGGATGCAAGAAGGAAGTTTGAGCTTGATGCAAATGGCTAAAATATCCTCTGCTTTATATGATTATCAATTAAATAAAAAGTTATTCTATGTATCAATACTTACATCTCCGACTACTGGTGGGGTGACAGCGAGCTTTGGTATGTTGGGGGATATCATTATTGCGGAACCCAATGCCTACATTGCATTTGCGGGTAAGCGAGTAATTGAACAAACATTGAATAAGACAGTACCGGAAGGTTCACAAGCAGCTGAATATTTATTCCAAAAGGGTTTATTCGACCCAATCGTACCACGTAATCCTTTAAAAGGTGTTCTGAGTGAGTTATTTCAACTCCACGCTTTCTTTCCCTTGAAAAAAAGAAACAAG------------------------------------------------------------
>Sedum_alfredii
ATGGAAAAACGGTGGTTCAATTCGATGTTATCTAAC---GAGGAGTTCAAATACACGTGTAAACTAAGTAAATCAATGGACAATCTTGGGCCTATTGAAAATAACGGTGAAAGCGAGAAGCAGGTTTTAACTGATATAGATAAAAAAATTCCTCTTTGGAGT------GAGAGGTCTAGGTACAGTAATGATGATGCT---------------------------------------------TTTTTAGTTAGGGATACTAGTACTAGTGGAGACCATTTTTCTATATATTTTGATATTGAAAATTCGAGTTTTGAAATTGACAACAATCATTCTTTACTGAGTGACGTAGAAAATTTGGTTTATCGTTATAGGAATTCTAGTTATTTGAATAATGCATCCAAGAGT---------GATGATCCTGACTACGACCGGCCCCTGTCCAATACTAAATATACTTGGAATAATCACATTAATAGTTGTATTGACAATTATCTTCATTCTCAAATCCGTATTGAT------------------------------------AGTTACATTTATCGTTACATTTGTGGTGACAGTAGAAATTATAGTGAAAGCGAGAATGCCAGCATAGGAACTAGTACGAATGATAGTGATTTAACTAAAAGTTCTAACGATCTCGATGTAACTCAAAAATACAGGCATTTGTGGGTTCAATGTGAAAACTGTTATGGATTAAATTATAAGAAATTTTTTAAGTCAAAAATGAATATTTGTGAACAATGCGGATATCATTTGAAAATGAGTAGTTACGATCGAATTGAACTTTTGATTGATAGAGGCACATGGGATCCGCTAGATGAAGACATGGTCTCTCTGGATCCCATTGAATTTCATTCGGAGGAGGAACCTTATAAAGATCGTATTGAGTCTTATCAAACAACGACGGGATTAACTGAAGCTGTTCAAACAGGCACAGGTCAATTAAACGGTATTCCGATAGCAATCGGGGTTATGGATTTTCAGTTTATGGGAGGTAGTATGGGATCCGCAGTAGGCGAGAAAATCACCCGTTTGATCGAGTATGCTACCAAGAGCTTTCTCCCTCTTATTCTAGTGTGTGCTTCTGGAGGAGCACGGATGCAAGAAGGAAGTTTGAGCTTGATGCAAATGGCTAAAATATCCTCTGCTTTATATGATTATCAATTAAATAAAAAGCTATTCTATGTATCAATACTTACATCGCCGACTACTGGCGGGGTGACAGCGAGCTTTGGTATGTTGGGGGATATCATTATTGCGGAACCCAATGCCTACATTGCATTTGCGGGTAAACGAGTAATTGAACAAACATTGAATAAGACAGTACCGGAAGGTTCACAAGCAGCTGAATATTTATTCCAAAAGGGTTTATTCGACCCAATCGTACCACGTAATCCTTTAAAAGGTGTTCTGAGTGAGTTATTTCAACTCCACGCTTTCTTTCCCTTGACAAAACGAAATAAG------------------------------------------------------------
>Sedum_emarginatum
ATGGAAAAACGGTGGTTCAATTCGATGTTATCTAAC---GAGGAGTTCAAATACACGTGTAAACTAAGTAAATTAATGGACACTCTTGGGCCTATTGAAAATAACGGTGAAAGCGAGAAGCAGGTTCTAACTAATATAGATAAAAAAATGCCTCTTTGGAGT------GAGAGGTCTAGGTACAGTAATGATGATGCT---------------------------------------------TTTTTAGTTAGGGAT------ACTAGTGGAGACCATTTTTCTATATATTTTGATATTGAAAATTCGAGTTTTGAAATTGCCAACGATCATTCTTTACTGAGTGACGTAGAAAATTTGGTTTATAGTTATAGGAATTCTAGTTATTTGAATAATGCATCCAAGAGT---------GATGATCCTGACTACGACCAGCCCCTGTCCAATACTAAATATACTTGGAATAATCACATTAATAGTTGTATTGATAATTATCTTCATTCTCAAATCCGTATTGAT------------------------------------AGTTACATTTATCGTTACATTTGTGGTGACAGTAGAAATTATAATGAAAGCGAGAATGCCAGCATAGGAACTAGTACGAATGATAGTGATTTAACTAAAAGTTCTAATGATCTCGATGTAACTCAAAAATACAGGCATTTGTGGGTTCAATGCGAAAACTGTTATGGATTAAATTATAAGAAATTTTTTAAGTCAAAAATGAATATTTGTGAACAATGCGGATATCATTTGAAAATGAGTAGTTACGATCGAATTGAGCTTTTGATTGATAGAGGCACGTGGGATCCGCTAGATGAAGACATGGTCTCTCTAGATCCCATTGAATTTCATTCGGAGGAGGAACCTTATAAAGATCGTATTGAGTCGTATCAAACAACGACGGGATTAACTGAAGCTGTTCAAACAGGCACAGGTCAATTAAACGGTATTCCGATAGCAATCGGGGTTATGGATTTTCAGTTTATGGGAGGTAGTATGGGATCCGCAGTAGGCGAGAAAATCACCCGTTTGATCGAGTATGCTACCAAGAGCTTTCTCCCTCTTATTCTAGTGTGTGCTTCTGGAGGAGCACGGATGCAAGAAGGAAGTTTGAGCTTGATGCAAATGGCTAAAATATCCTCTGCTTTATATGATTATCAATTAAAGAAAAAGCTATTCTATGTATCAATACTTACATCACCGACTACTGGCGGGGTGACAGCGAGCTTTGGTATGTTGGGGGATATCATTATTGCGGAACCCAATGCCTACATTGCATTTGCGGGTAAACGAGTAATTGAACAAACATTGAATAAGACAGTACCGGAAGGTTCACAAGCAGCTGAATATTTATTCCAAAAGGGTTTATTCGACCCAATCGTACCACGTAATCCTTTAAAAGGTGTTTTGAGTGAGTTATTTCAACTCCACGCTTTCTTTCCCTTGACAAAAAGAAATAAG------------------------------------------------------------
>Sedum_lineare
ATGGAAAAACGGTGGTTCAATTCGATGTTATCTAAC---GAGGAGTTAAAATACACGTGTAGACTAAGCAAATCAATGGACAATCTTGGGCCTATTGAAAATAACGGTGGAAGCGAGAAGCAGGTTCTAACTGATATAGATAAAACAATTCCTCTTTGGAGT------GAAAGGTCTAGGTACAGTAATGCTGATGCTTTTTTTGGCGTCAGGGATATTATGAATTTAATTTCTGGTGACACTTTTTTAGTTAGGGAT------ACTAGTGGAGACCATTATTCTATCTATTTTGATATTGAAAATTCGAGTTTTGAAATTGACAACGATCGTTCTTTACTGAGTGACATAGAAAATTTGGTTTATAGTTATAGGAATTCTAATTATTTGAATAATGCATCCAAGAGT---------GATGATCCTGACTACGACCAGCCCATGTCCAATACTACATATACTTGGAATAATCACATTCATAGTTGTATTGACAATTATCTTCATTCTCAAATCCGTATTGAT------------------------------------AGTTACATTTATCGTTACATTTGTGATGACAGTAGAAATTATAGTGAAAGCGAGAATGCCAGCATAGGAACTAACAGGAATGATAGTGATTTAACTAAAAGTTCTAATGATCTCGATGTAACTCAAAAATACAGGCATTTGTGGGTTCAATGCGAAAACTGTTATGGATTAAATTATAAGAAATTTTTTAAGTCAAAAATGAATATTTGTGAACAATGCGGATATCATTTGAAAATGAGTAGTTACGATCGAATCGAACTTTTGATTGATAGAGGCACGTGGGATCCGATAGATGAAGACATGGTCTCTCTGGATCCTATTGAATTTCATTCGGAGGAGGAACCCTATAAAGATCGTATTGAGTCTTATCAAACAACGACGGGATTAACTGAAGCTGTTCAAACAGGCACAGGTCAATTAAACGGTATTCCAATAGCAATCGGGGTTATGGATTTTCAGTTTATGGGAGGTAGTATGGGATCCGCAGTAGGCGAGAAAATCACCCGCTTGATCGAGTATGCTACCAAGAGCTTTCTCCCTCTTATTCTAGTGTGTGCTTCTGGGGGAGCACGGATGCAAGAAGGAAGTTTGAGCTTGATGCAAATGGCTAAAATATCCGCTGCTTTATATGATTATCAATTAAATAAAAAGTTATTCTATGTATCAATACTTACATCTCCGACTACTGGCGGGGTGACAGCGAGCTTTGGTATGTTGGGGGATATCATTATTGCGGAACCCAATGCCTACATTGCATTTGCGGGTAAACGAGTAATTGAACAAACATTGAATAAGACAGTACCAGAAGGTTCACAAGCAGCTGAATATTTATTCCAAAAGGGTTTATTCGACCCAATCGTACCACGTAATCCTTTAAAAGGTGTTCTGAGTGAGTTATTTCAACTCCACGCTTTCTTTCCCTTGAAAAAAAGAAACAAG------------------------------------------------------------
>Sedum_oryzifolium
ATGGAAAAACGGTGGTTCAATTCGATATTATCTAAC---GAGGAGTTAAAATACACGTGTAGACTAAGCAAATCAATGGACAATCTTGGGCCTATTGAAACTAACGGTGGAAGCGAGAAGCAGGTTCTAACTGATATAGATAAAAAAATTTCTCTTGGGAGT------GAGAGGTCTAGGTACAGTAATGATGATGCTTTTTGTGGCGTCAGGGATATTATGAATTTAATTTCTGATGACACTTTTTTAGTTAGGGAT------ACTAGTGGAGACCATTATTCTATCTATTTTGATATTGAAAATTCGAGTTTTGAAATTAACAACGATCATTCTTTACTGAGTGACGTAGAAACTTTGGTTTATAGTTATAGGAATTCTAGTTATTTGAATAATGCATCCAAGAGT---------GATGATCCTGACTACGACCAGCCCATGTCCAATACTCCATATACTTGGAATAATCACATTCATAGTTGTATTGACAATTATCTTCATTCTCAAATCCGTATTGAT------------------------------------AGTTACATTTATCGTTACATTTGTAGTAATAGTAGAAATTATAGTGAAAGCGAGAATGCCAGCATAGGAACTAGTACGAATGATAGTGATTTAACTAAAAGTTCTAATGATCTCGATGTAACTCAAAAATACAGGCATTTGTGGGTTCAATGCGAAAACTGTTATGGATTAAATTATAAGAAATTTTTTAAGTCAAAAATGAATATTTGTGAACAATGCGGATATCATTTGAAAATGAGTAGTTCCGATCGAATCGAACTTTTGATTGATAGAGGCACGTGGGATCCGCTAGATGAAGACATGGTCTCTCTGGATCCCATTGAATTTCATTCGGAGGAGGAACCCTATAAAGATCGTATTGAGTCTTATCAAACAACGACGGGATTAACTGAAGCTGTTCAAACAGGCACAGGTCAATTAAATGGTATTCCGTTAGCAATCGGGGTTATGGATTTTCAGTTTATGGGAGGTAGTATGGGATCCGCAGTAGGCGAGAAAATCACCCGTTTGATCGAGTATGCTACCAAGAGTTTTCTCCCTCTTATTCTAGTGTGTGCTTCTGGAGGAGCACGGATGCAAGAAGGAAGTTTGAGCTTGATGCAAATGGCTAAAATATCCTCTGCTTTATATGATTATCAATTAAATAAAAAGTTATTCTATGTATCAATACTTACATCTCCGACTACTGGCGGGGTGACAGCGAGCTTTGGTATGTTGGGGGATATCATTATTGCGGAACCCAATGCCTACATTGCATTTGCGGGTAAACGCGTAATTGAACAAACATTAAATAAGACAGTACCAGAAGGTTCACAAGCAGCTGAATATTTATTCCAAAAGGGTTTATTCGACCCAATCGTACCACGTAATCCTTTAAAAGGTGTTCTGAGTGAGTTATTTCAACTCCATGCTTTCTTTCCTTTGAAAAAAAAAAAAGAAAAA------------------------------AGTAGAATG------------TTAGGT
>Sedum_plumbizincicola
ATGGAAAAACGGTGGTTCAATTCGATGTTATCTAAC---GAGGAGTTCAAATACACGTGTAAACTAAGTAAATCAATGGACAATCTTGGGCGTATTGAAAATAACGGTGAAAGCGAGAAGCAGGTTCTAACTGATATAGATAAAAAAATTCCTCTTTGGAGT------GAAAGGTCTAGGTACAGTAATGATGATGCTTTTTTTGGCGTCAGGGATATTATGAATTTAATTTCTGATGACACTTTTTTAGTTAGGGAT------ACTAGTGGAGACCATTTTTCTATATATTTTGATATTGAAAATTCGAGTTTTGAAATTGACAACAATCGTTCTTTACTGAGTGACGTAGAAAATTTGGTTTATAGTTATAGGAATTCTAGTTATTTGAATAATGCATCCAAGAGT---------GATGATCCTGACTACGACCAGCCCCTGTCCAATACTAAATATACTTGGAATAATCACATTAATAGTTGTATTGACAATTATCTTCATTCTCAAATCCGTATTGAT------------------------------------AGTTACATTTATCGTTACATTTGTGGTGACAGTAGAAATTATAGTGAAAGCGAGAATGCCAGCATAGGAACTAGTACGAATGATAGTGATTTAACTAAAAGTTCTAATGATCTCGATGTAACTCAAAAATACAGGCATTTGTGGGTTCAATGTGAAAACTGTTATGGATTAAATTATAAGAAATTTTTTAAGTCAAAAATGAATATTTGTGAACAATGCGGATATCATTTGAAAATGAGTAGTTACGATCGAATTGAACTTTTGATTGATAGAGGCACGTGGGATCCGCTAGATGAAGACATGGTCTCTCTGGATCCCATTGAATTTCATTCGGAGGAGGAACCTTATAAAGATCGTATTGAGTCTTATCAAACAACGACGGGATTAACTGAAGCTGTTCAAACAGGCACAGGTCAATTAAACGGTATTCCGATAGCAATCGGGGTTATGGATTTTCAGTTTATGGGAGGTAGTATGGGATCCGCAGTAGGCGAGAAAATCACCCGTTTGATCGAGTATGCTACCAAGAGCTTTCTCCCTCTTATTCTAGTGTGTGCTTCTGGAGGAGCACGGATGCAAGAAGGAAGTTTAAGCTTGATGCAAATGGCTAAAATATCCTCTGCTTTATATGATTATCAATTAAATAAAAAGCTATTCTATATATCAATACTTACATCGCCGACTACTGGCGGGGTGACAGCGAGCTTTGGTATGTTGGGGGATATCATTATTGCGGAACCCAATGCCTACATTGCATTTGCGGGTAAACGAGTAATTGAACAAACATTGAATAAGACAGTACCGGAAGGTTCACAAGCAGCTGAATATTTATTCCAAAAGGGTTTATTCGACCCAATCGTACCACGTAATCTTTTAAAAGGTGTTCTGAGTGAGTTATTTCAACTCCACGCTTTCTTTCCCTTGACAAAACGAAATAAG------------------------------------------------------------
>Sedum_sarmentosum
ATGGAAAAACGGTTGTTCAATTCGATGTTATCTAAC---GAGGAGTTCAAATACACGTGTAGACTAAATAAATCAATGGACAATCTTGGGCCTATTGAAAATAACGGTGAAAGCGAGAAGCAGATTCTAACTGATATAGAGAAAAAAATTCCTCTTTGGAGT------GAGAGGGCTAGGTACAGTAATGATGATGCTTTTTTTGACGTCAGGGATATTATGAATTTAATTTCTGATGGCACTTTTTTAGTTAGGGAT------ACTAGTGGAGACCATTTTTCTATATATTTTGATATTGAAAATTCGAGTTTTGAAATTGACAATGATCATTCTTTACTGAGTGACGTAGAAAATTTGGTTTATAGTTATAGGAATTCTAGTTATTTGAATAATGCATCCAAGAGT---------GATGATCCTGACTACGACCAGCCCCTGTCCAATACTAAATATACTTGGAATAATCACATTAATAGTTGTATTGACAATTATCTTCATTCTCAAATCCGTATTGAT------------------------------------AGTTACATTTATCGTTACATTTGTGGTGACAATAGAAATTATAGTGAAAGCGAGACTGCCAGCATAGGAACTAGCACGAATGATAGTGATTTGACTAAAAGTTCTAATGATCTTGATGTAACTCAAAAATACAGGCATTTGTGGGTTCAATGCGAAAACTGTTATGGATTAAATTATAAGAAATTTTTTAAGTCAAAAATGAATATTTGTGAACAATGCGGCTATCATTTGAAAATGAGTAGTTACGATCGAATCGAACTTTTGATTGATAGAGGCACGTGGAATCCGCTAGATGAAGACATGGTTTCTCTGGATCCCATTGAATTTCATTCGGAGGAGGAACCTTATAAAGATCGTATTGAATCTTATCAAACAACGACGGGATTAACTGAAGCTGTTCAAACAGGCACAGGTCAATTAAACGGTATTCCGATAGCAATCGGGGTTATGGATTTTCAGTTTATGGGAGGTAGTATGGGATCCGCAGTAGGCGAGAAAATCACCCGTTTAATCGAGTATGCTACCAAGAGCTTTCTCCCTCTTATTCTAGTGTGTGCTTCTGGAGGAGCACGGATGCAAGAAGGAAGTTTGAGCTTGATGCAAATGGCTAAAATATCCTCTGCTTTATATGATTATCAATTAAATAAAAAGCTATTCTATGTATCAATACTTACATCGCCGACTACTGGCGGGGTGACAGCGAGCTTTGGTATGTTGGGGGATATCATTATTGCGGAACCCAATGCCTACATTGCATTTGCGGGTAAACGAGTAATTGAACAAACATTGAATAAGGCAGTACCGGAAGGTTCACAAGCAGCTGAATATTTATTCCAAAAGGGTTTATTCGACCCAATCGTACCACGTAATCTTTTAAAAGGTGTTCTGAGTGAGTTATTTCAACTGCACGCTTTCTTTCCCTTGAAAAAAAAAAATCAACAA---GTATTAGGTTCAATTAGTTTATTGGTGGTGAACAAG------------------
>Sedum_tricarpum
ATGGAAAAACGGTGGTTCAATTCGATGTTATCTAAC---GAGGAGTTCAAATACACGTGTAAACTAAGTAAATCAATGGACAATCTTGGGCCTATTGAAAATAACGGTGAAAGCGAGAAGCAGGTTTTAACTGATATAGATAAAAAAATTCCTCTTTGGAGT------GAGAGGTCTAGGTACAGTAATGATGATGCTTTTTTTGGCGTCAGGGATATTATGAATTTAATTTCTGATGCCACTTTTTTAGTTAGGGATACTAGTACTAGTGGAGACCATTTTTCTATATATTTTGATATTGAAAATTCGAGTTTTGAAATTGACAACAATCATTCTTTACTGAGTGACGTAGAAAATTTGGTTTATCGTTATAGGAATTCTAGTTATTTGAATAATGCATCCAAGAGT---------GATGATCCTGACTACGACCGGCCCCTGTCCAATACTAAATATACTTGGAATAATCACATTAATAGTTGTATTGACAATTATCTTCATTCTCAAATCCGTATTGAT------------------------------------AGTTACATTTATCGTTACATTTGTGGTGACAGTAGAAATTATAGTGAAAGCGAGAATGCCAGCATAGGAACTAGTACGAATGATAGTGATTTAACTAAAAGTTCTAACGATCTCGATGTAACTCAAAAATACAGGCATTTGTGGGTTCAATGTGAAAACTGTTATGGATTAAATTATAAGAAATTTTTTAAGTCAAAAATGAATATTTGTGAACAATGCGGATATCATTTGAAAATGAGTAGTTACGATCGAATTGAACTTTTGATTGATAGAGGCACATGGGATCCGCTAGATGAAGACATGGTCTCTCTGGATCCCATTGAATTTCATTCGGAGGAGGAACCTTATAAAGATCGTATTGAGTCTTATCAAACAACGACGGGATTAACTGAAGCTGTTCAAACAGGCACAGGTCAATTAAACGGTATTCCGATAGCAATCGGGGTTATGGATTTTCAGTTTATGGGAGGTAGTATGGGATCCGCAGTAGGCGAGAAAATCACCCGTTTGATCGAGTATGCTACCAAGAGCTTTCTCCCTCTTATTCTAGTGTGTGCTTCTGGAGGAGCACGGATGCAAGAAGGAAGTTTGAGCTTGATGCAAATGGCTAAAATATCCTCTGCTTTATATGATTATCAATTAAATAAAAAGCTATTCTATGTATCAATACTTACATCGCCGACTACTGGCGGGGTGACAGCGAGCTTTGGTATGTTGGGGGATATCATTATTGCGGAACCCAATGCCTACATTGCATTTGCGGGTAAACGAGTAATTGAACAAACATTGAATAAGACAGTACCGGAAGGTTCACAAGCAGCTGAATATTTATTCCAAAAGGGTTTATTCGACCCAATCGTACCACGTAATCCTTTAAAAGGTGTTCTGAGTGAGTTATTTCAACTCCACGCTTTCTTTCCCTTGACAAAACGAAATAAG------------------------------------------------------------
>Aeonium_arboreum
ATGGAAAAACGGTGGTTCAATTCGATGTTATCTAAC---GAGGAGTTAAAATACACATGTAGACTAAGTAAATCAATGGCCAATCTTGGGCCTATTGAAAATAACGGTGGAAGCGAGAAGCAGGTTCTAACTGATATCGATAAAACAATTCCTCTTTGGAGT------GATAGTTCTAAGTACAGTAATGCTGATGCTTTTTTTGGCATCAGGGATATTATGAATTTAATTTCTGATGACACTTTTTTAGTTAGGGAT------ACTAATGGGGACCATTATTCTATATATTTTGATATTGAAAATTCTATTTTTGAAATTGACAACGACCATTCTTTACTGAGTGACGTAGAAAATTTGTTTTATAGTTATAGGAATTCGAGTTATTTGAATAATGCATCCACGAGT---------GATGATCCTGACTACGATCATTCCCGGTACAATACTAAATATACTTGGACTAATCACATTAATAGTTGTATTGACAATTATCTTCATTCTCAAATCCGTATTGAT------------------------------------AGTTACATTTATCGTTACATTTGTGGTGACATTAGAAATTGTAGTGAAAGTGAGAATGTCAGCATAGGAACTAGCACGAATGAGAGTGATTTAACAAAAAGTTCTAATGATCTCGATGTAACTCAAAAATACAGGCATTTGTGGGTTCAATGCGAAAACTGTTATGGATTAAATTATAAGAAATTTTTTAAGTCAAAAATGAATATTTGTGAACAATGCGGATATCATTTGAAAATGAGTAGTTACGATCGAATCGAACTTTTGATTGATAGGGGTACTTGGGATCCGCTGGATGAAGACATGGTCTCTCTGGATCCCATTGAATTTCATTCGGAGGAGGAACCCTATAAAGATCGTATTGAGTCTTATCAAACAAAGACAGGATTAACTGAAGCTGTTCAAACAGGCACAGGTCAACTAAACGGTATTCCGATAGCAATCGGGGTTATGGATTTTCAGTTTATGGGGGGTAGTATGGGATCCGCAGTAGGCGAGAAAATCACCCGTTTGATCGAGTATGCTACCAAGAGCTTTCTCCCTCTTATTCTAGTGTGTGCTTCCGGAGGAGCACGGATGCAAGAAGGAAGTTTGAGCTTGATGCAAATGGCTAAAATATCTTCTGCTTTATATGATTATCAATTAAATAAAAAGTTATTCTATGTATCAATCCTTACATCTCCGACTACTGGTGGGGTGACAGCGAGCTTTGGTATGTTGGGGGATATCATTATTGCTGAACCAAATGCCTACATTGCATTTGCGGGTAAACGAGTAATTGAACAAACATTGAATAAGACAGTACCGGAAGGTTCACAAGCGGCTGAATATTTATTCCAAAAGGGTTTATTTGACCCAATCGTACCACGTAATCTTTTAAAAGGTGTTCTGAGTGAGTTATTTCAACTCCACGCTTTCTTTCCCTTGAAAAAAAGAAACAAG------------------------------------------------------------
>Aeonium_balsamiferum
ATGGAAAAACGGTGGTTCAATTCGATGTTATCTAAC---GAGGAGTTAAAATACACATGTAGACTAAGTAAATCAATGGCCAATCTTGGGCCTATTGAAAATAACGGTGGAAGCGAGAAGCAGGTTCTAACTGATATCGATAAAACAATTCCTCTTTGGAGT------GATAGTTCTAAGTACAGTAATGCTGATGCTTTTTTTGGCATCAGGGATATTATGAATTTAATTTCTGATGACACTTTTTTAGTTAGGGAT------ACTAATGGGGACCATTATTCTATATATTTTGATATTGAAAATTCTATTTTTGAAATTGACAACGACCATTCTTTACTGAGTGACGTAGAAAATTTGTTTTATAGTTATAGGAATTCGAGTTATTTGAATAATGCATCCACGAGT---------GATGATCCTGACTACGATCATTCCCGGTACAATACTAAATATACTTGGACTAATCACATTAATAGTTGTATTGACAATTATCTTCATTCTCAAATCCGTATTGAT------------------------------------AGTTACATTTATCGTTACATTTGTGGTGACATTAGAAATTGTAGTGAAAGTGAGAATGTCAGCATAGGAACTAGCACGAATGAGAGTGATTTAACAAAAAGTTCTAATGATCTCGATGTAACTCAAAAATACAGGCATTTGTGGGTTCAATGCGAAAACTGTTATGGATTAAATTATAAGAAATTTTTTAAGTCAAAAATGAATATTTGTGAACAATGCGGATATCATTTGAAAATGAGTAGTTACGATCGAATCGAACTTTTGATTGATAGGGGTACTTGGGATCCGCTGGATGAAGACATGGTCTCTCTGGATCCCATTGAATTTCATTCGGAGGAGGAACCCTATAAAGATCGTATTGAGTCTTATCAAACAAAGACAGGATTAACTGAAGCTGTTCAAACAGGCACAGGTCAACTAAACGGTATTCCGATAGCAATCGGGGTTATGGATTTTCAGTTTATGGGGGGTAGTATGGGATCCGCAGTAGGCGAGAAAATCACCCGTTTGATCGAGTATGCTACCAAGAGCTTTCTCCCTCTTATTCTAGTGTGTGCTTCCGGAGGAGCACGGATGCAAGAAGGAAGTTTGAGCTTGATGCAAATGGCTAAAATATCTTCTGCTTTATATGATTATCAATTAAATAAAAAGTTATTCTATGTATCAATCCTTACATCTCCGACTACTGGTGGGGTGACAGCGAGCTTTGGTATGTTGGGGGATATCATTATTGCTGAACCAAATGCCTACATTGCATTTGCGGGTAAACGAGTAATTGAACAAACATTGAATAAGACAGTACCGGAAGGTTCACAAGCGGCTGAATATTTATTCCAAAAGGGTTTATTTGACCCAATCGTACCACGTAATCTTTTAAAAGGTGTTCTGAGTGAGTTATTTCAACTCCACGCTTTCTTTCCCTTGAAAAAAAGAAACAAG------------------------------------------------------------
>Aeonium_decorum
ATGGAAAAACGGTGGTTCAATTCGATGTTATCTAAC---GAGGAGTTAAAATACACATGTAGACTAAGTAAATCAATGGCCAATCTTGGGCCTATTGAAAATAACGGTGGAAGCGAGAAGCAGGTTCTAACTGATATCGATAAAACAATTCCTCTTTGGAGT------GATAGTTCTAAGTACAGTAATGCTGATGCTTTTTTTGGCATCAGGGATATTATGAATTTAATTTCTGATGACACTTTTTTAGTTAGGGAT------ACTAATGGGGACCATTATTCTATATATTTTGATATTGAAAATTCTATTTTTGAAATTGACAACGACCATTCTTTACTGAGTGACGTAGAAAATTTATTTTATAGTTATAGGAATTCGAGTTATTTGAATAATGCATCCACGAGT---------GATGATCCTGACTACGATCATTCCCGGTACAATACTAAATATACTTGGACTAATCACATTAATAGTTGTATTGACAATTATCTTCATTCTCAAATCCGTATTGAT------------------------------------AGTTACATTTATCGTTACATTTGTGGTGACATTAGAAATTGTAGTGAAAGTGAGAATGTCAGCATAGGAACTAGCACGAATGAGAGTGATTTAACAAAAAGTTCTAATGATCTCGATGTAACTCAAAAATACAGGCATTTGTGGGTTCAATGCGAAAACTGTTATGGATTAAATTATAAGAAATTTTTTAAGTCAAAAATGAATATTTGTGAACAATGCGGATATCATTTGAAAATGAGTAGTTACGATCGAATCGAACTTTTGATTGATAGGGGTACTTGGGATCCGCTGGATGAAGACATGGTCTCTCTGGATCCCATTGAATTTCATTCGGAGGAGGAACCCTATAAAGATCGTATTGAGTCTTATCAAACAAAGACAGGATTAACTGAAGCTGTTCAAACAGGCACAGGTCAACTAAACGGTATTCCGATAGCAATCGGGGTTATGGATTTTCAGTTTATGGGGGGTAGTATGGGATCCGCAGTAGGCGAGAAAATCACCCGTTTGATCGAGTATGCTACCAAGAGCTTTCTCCCTCTTATTCTAGTGTGTGCTTCCGGAGGAGCACGGATGCAAGAAGGAAGTTTGAGCTTGATGCAAATGGCTAAAATATCTTCTGCTTTATATGATTATCAATTAAATAAAAAGTTATTCTATGTATCAATCCTTACATCTCCGACTACTGGTGGGGTGACAGCGAGCTTTGGTATGTTGGGGGATATCATTATTGCTGAACCAAATGCCTACATTGCATTTGCGGGTAAACGAGTAATTGAACAAACATTGAATAAGACAGTACCGGAAGGTTCACAAGCGGCTGAATATTTATTCCAAAAGGGTTTATTTGACCCAATCGTACCACGTAATCTTTTAAAAGGTGTTCTGAGTGAGTTATTTCAACTCCACGCTTTCTTTCCCTTGAAAAAAAGAAACAAG------------------------------------------------------------
>Aeonium_diplocyclum
ATGGAAAAACGGTGGTTCAATTCGATGTTATCTAAC---GAGGAGTTAAAATACACATGTAGACTAAGTAAATCAATGGCCAATCTTGGGCCTATTGAAAATAACGGTGGAAGCGAGAAGCAGGTTCTAACTGATATCGATAAAACAATTCCTCTTTGGAGT------GATAGTTCTAAGTACAGTAATGCTGATGCTTTTTTTGGCATCAGGGATATTATGAATTTAATTTCTGATGACACTTTTTTAGTTAGGGAT------ACTAATGGGGACCATTATTCTATATATTTTGATATTGAAAATTCTCTTTTTGAAATTGACAACGACCATTCTTTACTGAGTGACGTAGAAAATTTGTTTTATAGTTATAGGAATTCGAGTTATTTGAATAATGCATCCACGAGT---------GATGATCCTGACTACGATCATTCCCGGTACAATACTAAATATACTTGGACTAATCACATTAATAGTTGTATTGACAATTATCTTCATTCTCAAATCCGTATTGAT------------------------------------AGTGACATTTATCGTTACATTTGTGGTGACATTAGAAATTGTAGTGAAAGTGAGAATGTCAGCATAGGAATTAGCACGAATGAGAGTGATTTAACAAAAAGTTCTAATGATCTCGATGTAACTCAAAAATACAGGCATTTGTGGGTTCAATGCGAAAACTGTTATGGATTAAATTATAAGAAATTTTTTAAGTCAAAAATGAATATTTGTGAACAATGCGGATATCATTTGAAAATGAGTAGTTACGATAGAATCGAACTTTTGATTGATAGGGGTACTTGGGATCCGCTGGATGAAGACATGGTCTCTCTGGATCCCATTGAATTTCATTCGGAGGAGGAACCCTATAAAGATCGTATTGAGTCTTATCAAACAAAGACAGGATTAACTGAAGCTGTTCAAACAGGCACAGGTCAACTAAACGGTATTCCGATAGCAATCGGAGTTATGGATTTTCAGTTTATGGGGGGTAGTATGGGATCCGCAGTAGGCGAGAAAATCACCCGTTTGATCGAGTATGCTACTAAGAGCTTTCTCCCTCTTATTCTAGTGTGTGCTTCCGGAGGAGCACGGATGCAAGAAGGAAGTTTGAGCTTGATGCAAATGGCTAAAATCTCTTCTGCTTTATATGATTATCAATTAAATAAAAAGTTATTCTATGTATCAATCCTTACATCTCCGACTACTGGTGGGGTGACAGCGAGCTTTGGTATGTTGGGGGATATCATTATTGCTGAACCAAATGCCTACATTGCATTTGCGGGTAAACGAGTAATTGAACAAACATTGAATAAGACAGTACCGGAAGGTTCACAAGCGGCTGAATATTTATTCCAAAAGGGTTTATTTGACCCAATCGTACCACGTAATCTTTTAAAAGGTGTTCTGAGTGAGTTATTTCAACTCCACGCTTTCTTTCCCTTGAAAAAAAAGAAACAA---------------------------------GTAGAATGT------------------
>Aeonium_dodrantale
ATGGAAAAACGGTGGTTCAATTCGATGTTATCTAAC---GAGGAGTTAAAATACACATGTAGACTAAGTAAATCAATGGCCAATCTTGGGCCTATTGAAAATAACGGTGGAAGCGAGAAGCAGGTTCTAACTGATATCGATAAAACAATTCCTCTTTGGAGT------GATAGTTCTAAGTACAGTAATGCTGATGCTTTTTTTGGCATCAGGGATATTATGAATTTAATTTCTGATGACACTTTTTTAGTTAGGGAT------ACTAATGGGGACCATTATTCTATATATTTTGATATTGAAAATTCTATTTTTGAAATTGACAACGACCATTCTTTACTGAGTGACGTAGAAAACTTGTTTTATAGTTATAGGAATTCAAGTTATTTGAATAATGCATCCACGAGT---------GATGATCCTGACTACGATCATTCCCGGTACAATACTAAATATACTTGGACTAATCACATTAATAGTTGTATTGACAATTATCTTCATTCTCAAATCCGTATTGAT------------------------------------AGTTACATTTATCGTTACATTTGTGGTGACATTAGAAATTGTAGTGAAAGTGAGAATGTCAGCATAGGAATTAGCACGAATGAGAGTGATTTAACAAAAAGTTCTAATGATCTCGATGTAACTCAAAAATACAGGCATTTGTGGGTTCAATGCGAAAACTGTTATGGATTAAATTATAAGAAATTTTTTAAGTCAAAAATGAATATTTGTGAACAATGCGGATATCATTTGAAAATGAGTAGTTACGATCGAATCGAACTTTTGATTGATAGGGGTACTTGGGATCCGCTGGATGAAGACATGGTCTCTCTGGATCCCATTGAATTTCATTCGGAGGAGGAACCCTATAAAGATCGTATTGAGTCTTATCAAACAAAGACAGGATTAACTGAAGCTGTTCAAACAGGCACAGGTCAACTAAACGGTATTCCGATAGCAATCGGGGTTATGGATTTTCAGTTTATGGGGGGTAGTATGGGATCCGCAGTAGGCGAGAAAATCACCCGTTTGATCGAGTATGCTACCAAGAGCTTTCTCCCTCTTATTCTAGTGTGTGCTTCCGGAGGAGCACGGATGCAAGAAGGAAGTTTGAGCTTGATGCAAATGGCTAAAATCTCTTCTGCTTTATATGATTATCAATTAAATAAAAAGTTATTCTATGTATCAATCCTTACATCTCCGACTACTGGTGGGGTGACAGCGAGCTTTGGTATGTTGGGGGATATCATTATTGCTGAACCAAATGCCTACATTGCATTTGCGGGTAAACGAGTAATTGAACAAACATTGAATAAGACAGTACCGGAAGGTTCACAAGCGGCTGAATATTTATTCCAAAAGGGTTTATTTGACCCAATCGTACCACGTAATCTTTTAAAAGGTGTTCTGAGTGAGTTATTTCAACTCCACGCTTTCTTTCCCTTGAAAAAAAGAAACAAG------------------------------------------------------------
>Aeonium_nobile
ATGGAAAAACGGTGGTTCAATTCGATGTTATCTAAC---GAGGAGTTAAAATACACATGTAGACTAAGTAAATCAATGGCCAATCTTGGGCCTATTGAAAATAACGGTGGAAGCGAGAAGCAGGTTCTAACTGATATCGATAAAACAATTCCTCTTTGGAGT------GATAGTTCTAAGTACAGTAATGCTGATGCTTTTTTTGGCATCAGGGATATTATGAATTTAATTTCTGATGACACTTTTTTAGTTAGGGAT------ACTAATGGGGACCATTATTCTATATATTTTGATATTGAAAATTCTATTTTTGAAATTGACAACGACCATTCTTTACTGAGTGACGTAGAAAATTTATTTTATAGTTATAGGAATTCGAGTTATTTGAATAATGCATCCACGAGT---------GATGATCCTGACTACGATCATTCCCGGTACAATACTAAATATACTTGGACTAATCACATTAATAGTTGTATTGACAATTATCTTCATTCTCAAATCCGTATTGAT------------------------------------AGTTACATTTATCGTTACATTTGTGGTGACATTAGAAATTGTAGTGAAAGTGAGAATGTCAGCATAGGAACTAGCACGAATGAGAGTGATTTAACAAAAAGTTCTAATGATCTCGATGTAACTCAAAAATACAGGCATTTGTGGGTTCAATGCGAAAACTGTTATGGATTAAATTATAAGAAATTTTTTAAGTCAAAAATGAATATTTGTGAACAATGCGGATATCATTTGAAAATGAGTAGTTACGATCGAATCGAACTTTTGATTGATAGGGGTACTTGGGATCCGCTGGATGAAGACATGGTCTCTCTGGATCCCATTGAATTTCATTCGGAGGAGGAACCCTATAAAGATCGTATTGAGTCTTATCAAACAAAGACAGGATTAACTGAAGCTGTTCAAACAGGCACAGGTCAACTAAACGGTATTCCGATAGCAATCGGGGTTATGGATTTTCAGTTTATGGGGGGTAGTATGGGATCCGCAGTAGGCGAGAAAATCACCCGTTTGATCGAGTATGCTACCAAGAGCTTTCTCCCTCTTATTCTAGTGTGTGCTTCCGGAGGAGCACGGATGCAAGAAGGAAGTTTGAGCTTGATGCAAATGGCTAAAATATCTTCTGCTTTATATGATTATCAATTAAATAAAAAGTTATTCTATGTATCAATCCTTACATCTCCGACTACTGGTGGGGTGACAGCGAGCTTTGGTATGTTGGGGGATATCATTATTGCTGAACCAAATGCCTACATTGCATTTGCGGGTAAACGAGTAATTGAACAAACATTGAATAAGACAGTACCGGAAGGTTCACAAGCGGCTGAATATTTATTCCAAAAGGGTTTATTTGACCCAATCGTACCACGTAATCTTTTAAAAGGTGTTCTGAGTGAGTTATTTCAACTCCACGCTTTCTTTCCCTTGAAAAAAAGAAACAAG------------------------------------------------------------
>Aeonium_saundersii
ATGGAAAAACGGTGGTTCAATTCGATGTTATCTAAC---GAGGAGTTAAAATACACATGTAGACTAAGTAAATCAATGGCCAATCTTGGGCCTATTGAAAATAACGGTGGAAGCGAGAAGCAGGTTCTAACTGATATCGATAAAACAATTCCTCTTTGGAGT------GATAGTTCTAAGTACAGTAATGCTGATGCTTTTTTTGGCATCAGGGATATTATGAATTTCATTTCTGATGACACTTTTTTAGTTAGGGAT------ACTAATGGGGACCATTATTCTATATATTTTGATATTGAAAATTCTATTTTTGAAATTGACAACGACCATTCTTTACTGAGTGACGTAGAAAATTTGTTTTATAGTTATAGGAATTCGAGTTATTTGAATAATGCATCCACGAGT---------GATGATCCTGACTACGATCATTCCCGGTACAATACTAAATATACTTGGACTAATCACATTAATAGTTGTATTGACAATTATCTTCATTCTCAAATCCGTATTGAT------------------------------------AGTTACATTTATCGTTACATTTGTGGTGACATTAGAAATTGTAGTGAAAGTGAGAATGTCAGCATAGTAACTAGCACGAATGAGAGTGATTTAACAAAAAGTTCTAATGATCTCGATGTAACTCAAAAATACAGGCATTTGTGGGTTCAATGCGAAAACTGTTATGGATTAAATTATAAGAAATTTTTTAAGTCAAAAATGAATATTTGTGAACAATGCGGATATCATTTGAAAATGAGTAGTTACGATCGAATTGAACTTTTGATTGATAGGGGTACTTGGGATCCGCTGGATGAAGACATGGTCTCTCTGGATCCCATTGAATTTCATTCGGAGGAGGAACCCTATAAAGATCGTATTGAGTCTTATCAAACAAAGACAGGATTAACTGAAGCTGTTCAAACAGGCACAGGTCAACTAAACGGTATTCCGATAGCAATCGGGGTTATGGATTTTCAGTTTATGGGGGGTAGTATGGGATCCGCAGTAGGCGAGAAAATCACCCGTTTGATCGAGTATGCTACCAAGAGCTTTCTCCCTCTTATTCTAGTGTGTGCTTCCGGAGGAGCACGGATGCAAGAAGGAAGTTTGAGCTTGATGCAAATGGCTAAAATCTCTTCTGCTTTATATGATTATCAATTAAATAAAAAGTTATTCTATGTATCAATCCTTACATCTCCGACTACTGGTGGGGTGACAGCGAGCTTTGGTATGTTGGGGGATATCATTATTGCTGAACCAAATGCCTACATTGCATTTGCGGGTAAACGAGTAATTGAACAAACATTGAATAAGACAGTACCGGAAGGTTCACAAGCGGCTGAATATTTATTCCAAAAGGGTTTATTTGACCCAATCGTACCACGTAATCTTTTAAAAGGTGTTCTGAGTGAGTTATTTCAACTCCACGCTTTCTTTCCCTTGAAAAAAAAGAAACAA---------------------------------GTAGAATGT------------------
>Aeonium_tabuliforme
ATGGAAAAACGGTGGTTCAATTCGATGTTATCTAAC---GAGGAGTTAAAATACACATGTAGACTAAGTAAATCAATGGCCAATCTTGGGCCTATTGAAAATAACGGTGGAAGCGAGAAGCAGGTTCTAACTGATATCGATAAAACAATTCCTCTTTGGAGT------GATAGTTCTAAGTACAGTAATGCTGATGCTTTTTTTGGCATCAGGGATATTATGAATTTAATTTCTGATGACACTTTTTTAGTTAGGGAT------ACTAATGGGGACCATTATTCTATATATTTTGATATTGAAAATTCTATTTTTGAAATTGACAACGACCATTCTTTACTGAGTGACGTAGAAAATTTGTTTTATAGTTATAGGAATTCGAGTTATTTGAATAATGCATCCACGAGT---------GATGATCCTGACTACGATCATTCCCGGTACAATACTAAATATACTTGGACTAATCACATTAATAGTTGTATTGACAATTATCTTCATTCTCAAATCCGTATTGAT------------------------------------AGTTACATTTATCGTTACATTTGTGGTGACATTAGAAATTGTAGTGAAAGTGAGAATGTCAGCATAGGAACTAGCACGAATGAGAGTGATTTAACAAAAAGTTCTAATGATCTCGATGTAACTCAAAAATACAGGCATTTGTGGGTTCAATGCGAAAACTGTTATGGATTAAATTATAAGAAATTTTTTAAGTCAAAAATGAATATTTGTGAACAATGCGGATATCATTTGAAAATGAGTAGTTACGATCGAATCGAACTTTTGATTGATAGGGGTACTTGGGATCCGCTGGATGAAGACATGGTCTCTCTGGATCCCATTGAATTTCATTCGGAGGAGGAACCCTATAAAGATCGTATTGAGTCTTATCAAACAAAGACAGGATTAACTGAAGCTGTTCAAACAGGCACAGGTCAACTAAACGGTATTCCGATAGCAATCGGGGTTATGGATTTTCAGTTTATGGGGGGTAGTATGGGATCCGCAGTAGGCGAGAAAATCACCCGTTTGATCGAGTATGCTACCAAGAGCTTTCTCCCTCTTATTCTAGTGTGTGCTTCCGGAGGAGCACGGATGCAAGAAGGAAGTTTGAGCTTGATGCAAATGGCTAAAATATCTTCTGCTTTATATGATTATCAATTAAATAAAAAGTTATTCTATGTATCAATCCTTACATCTCCGACTACTGGTGGGGTGACAGCGAGCTTTGGTATGTTGGGGGATATCATTATTGCTGAACCAAATGCCTACATTGCATTTGCGGGTAAACGAGTAATTGAACAAACATTGAATAAGACAGTACCGGAAGGTTCACAAGCGGCTGAATATTTATTCCAAAAGGGTTTATTTGACCCAATCGTACCACGTAATCTTTTAAAAGGTGTTCTGAGTGAGGTATTTCAACTCCACGCTTTCTTTCCCTTGAAAAAAAGAAACAAG------------------------------------------------------------
>Aeonium_undulatum
ATGGAAAAACGGTGGTTCAATTCGATGTTATCTAAC---GAGGAGTTAAAATACACATGTAGACTAAGTAAATCAATGGCCAATCTTGGGCCTATTGAAAATAACGGTGGAAGCGAGAAGCAGGTTCTAACTGATATCGATAAAACAATTCCTCTTTGGAGT------GATAGTTCTAAGTACAGTAATGCTGATGCTTTTTTTGGCATCAGGGATATTATGAATTTAATTTCTGATGACACTTTTTTAGTTAGGGAT------ACTAATGGGGACCATTATTCTATATATTTTGATATTGAAAATTCTATTTTTGAAATTGACAACGACCATTCTTTACTGAGTGACGTAGAAAATTTGTTTTATAGTTATAGGAATTCGAGTTATTTGAATAATGCATCCACGAGT---------GATGATCCTGACTACGATCATTCCCGGTACAATACTAAATATACTTGGACTAATCACATTAATAGTTGTATTGACAATTATCTTCATTCTCAAATCCGTATTGAT------------------------------------AGTTACATTTATCGTTACATTTGTGGTGACATTAGAAATTGTAGTGAAAGTGAGAATGTCAGCATAGGAACTAGCACGAATGAGAGTGATTTAACAAAAAGTTCTAATGATCTCGATGTAACTCAAAAATACAGGCATTTGTGGGTTCAATGCGAAAACTGTTATGGATTAAATTATAAGAAATTTTTTAAGTCAAAAATGAATATTTGTGAACAATGCGGATATCATTTGAAAATGAGTAGTTACGATCGAATCGAACTTTTGATTGATAGGGGTACTTGGGATCCGCTGGATGAAGACATGGTCTCTCTGGATCCCATTGAATTTCATTCGGAGGAGGAACCCTATAAAGATCGTATTGAGTCTTATCAAACAAAGACAGGATTAACTGAAGCTGTTCAAACAGGCACAGGTCAACTAAACGGTATTCCGATAGCAATCGGGGTTATGGATTTTCAGTTTATGGGGGGTAGTATGGGATCCGCAGTAGGCGAGAAAATCACCCGTTTGATCGAGTATGCTACCAAGAGCTTTCTCCCTCTTATTCTAGTGTGTGCTTCCGGAGGAGCACGGATGCAAGAAGGAAGTTTGAGCTTGATGCAAATGGCTAAAATATCTTCTGCTTTATATGATTATCAATTAAATAAAAAGTTATTCTATGTATCAATCCTTACATCTCCGACTACTGGTGGGGTGACAGCGAGCTTTGGTATGTTGGGGGATATCATTATTGCTGAACCAAATGCCTACATTGCATTTGCGGGTAAACGAGTAATTGAACAAACATTGAATAAGACAGTACCGGAAGGTTCACAAGCGGCTGAATATTTATTCCAAAAGGGTTTATTTGACCCAATCGTACCACGTAATCTTTTAAAAGGTGTTCTGAGTGAGTTATTTCAACTCCACGCTTTCTTTCCCTTGAAAAAAAGAAACAAG------------------------------------------------------------
>Monanthes_anagensis
ATGGAAAAACGGCGGTTCAATTCGATGTTATCTAAC---GAGGGGTTAAAATACACATGTAGACTAAGTAAATCAATGGCCAATCTTGGGCCTATTGAAAATAATGGTGGAAGCGAGAAGCAGGTTCTAACTGATATCGATAAAAAAATTCCTCTTTGGAGT------GATAGTTCTAAGTACAGTAATGCTGATGCTTTTTTTGGCGTCAGGGATATTATGAATTTAATTTCTGATGACACTTTTTTAGTTAGGGAT------ACTAATGGGGACCATTATTCTATATATTTTGATATTGAAAATTCTATTTTTGAAATTGACAACGACCATTCTTTACTGAGTGACGTAGAAAATTTGTTTTATAGTTATAGGAATTCGAGTTATTTGAATAATCCATCCACGAGT---------GATGATCCTGACTACGATCATTCCCGGTACAATACTAAATATACTTGGACTAATCACATTAATAGTTGTATTGACAATTATCTTCATTCTCAAATCCGTATTGAT------------------------------------AGTTACATTTATCGTTACATTTGTAGTGACATTAGAAATTGTAGTGAAAGTGATAATGTCAGCATAGGAACTAGCACGAATGAGAATGATTTAACAAAAAGTTCTAATGATCTCGATGTAACTCAAAAATACAGGCATTTGTGGGTTCAATGCGAAAACTGTTATGGATTAAATTATAAGAAATTTTTTAAGTCAAAAATGAATATTTGTGAACAATGCGGATATCATTTGAAAATGAGTAGTTACGATCGAATCGAACTTTTGATTGATAGGGGTACTTGGGATCCGCTGGATGAAGACATGGTCTCTCTGGATCCCATTGAATTTCATTCGGAGGAGGAACCCTATAAAGATCGTATTGAGTCTTATCAAACAAAGACAGGATTAACTGAAGCTGTTCAAACAGGCACAGGTCAACTAAACGGTATTCCAATAGCAATCGGGGTTATGGATTTTCAGTTTATGGGGGGTAGTATGGGATCCGCAGTAGGCGAGAAAATCACGCGTTTGATCGAGTATGCTACCAAGAGCTTTCTCCCTCTTATTCTAGTGTGTGCTTCCGGAGGAGCACGGATGCAAGAAGGAAGTTTGAGCTTGATGCAAATGGCTAAAATCTCTTCTGCTTTATATGATTATCAATTAAATAAAAAGTTATTCTATGTATCAATCCTTACATCTCCGACTACTGGTGGGGTGACAGCGAGCTTTGGTATGTTGGGGGATATCATTATTGCTGAACCAAATGCCTACATTGCATTTGCGGGTAAACGAGTAATTGAACAAACATTGAATAAGACAGTACCGGAAGGTTCCCAAGCGGCTGAATATCTATTCCAAAAGGGTTTATTTGACCCAATCGTACCACGTAATCTTTTAAAAGGTGTTCTGAGTGAGTTATTTCAACTTCACGCTTTCTTTCCCTTGAAAAAAAAGAAACAA---------------------------------GTAGAATGT------------------
>Monanthes_brachycaulos
ATGGAAAAACGGCGGTTCAATTCGATGTTATCTAAC---GAGGGGTTAAAATACACATGTAGACTAAGTAAATCAATGGCCAATCTTGGGCCTATTGAAAATAATGGTGGAAGCGAGAAGCAGGTTCTAACTGATATCGATAAAAAAATGCCTCTTTGGAGT------GATAGTTCTAAGTACAGTAATGCTGATGCTTTTTTTGGCGTCAGGGATATTATGAATTTAATTTCTAATGACACTTTTTTAGTTAGGGAT------ACTAATGGGGACCATTATTCTATATATTTTGATATTGAAAATTCTATTTTTGAAATTGACAACGACCATTCTTTACTGAGTGACGTAGAAAATTTGTTTTATAGTTATAGGAATTCGAGTTATTTGAATAATCCATCCACGAGT---------GATGATCCTGACTACGATCATTCCCGGTACAATACTAAATATACTTGGACTAATCACATTAATAGTTGTATTGACAATTATCTTCATTCTCAAATCCGTATTGAT------------------------------------AGTTACATTTATCGTTACATTTGTAGTGACATTAGAAATTGTAGTGAAAGTGATAATGTCAGCATAGGAACTAGCACGAATGAGAATGATTTAACAAAAAGTTCTAATGATCTCGATGTAACTCAAAAATACAGGCATTTGTGGGTTCAATGCGAAAACTGTTATGGATTAAATTATAAGAAATTTTTTAAGTCAAAAATGAATATTTGTGAACAATGCGGATATCATTTGAAAATGAGTAGTTACGATCGAATCGAACTTTTGATTGATAGGGGTACTTGGGATCCGCTGGATGAAGACATGGTCTCTCTGGATCCCATTGAATTTCATTCGGAGGAGGAACCCTATAAAGATCGTATTGAGTCTTATCAAACAAAGACAGGATTAACTGAAGCTGTTCAAACAGGCACAGGTCAACTAAACGGTATTCCAATAGCAATCGGGGTTATGGATTTTCAGTTTATGGGGGGTAGTATGGGATCCGCAGTAGGCGAGAAAATCACGCGTTTGATCGAGTATGCTACCAAGAGCTTTCTCCCTCTTATTCTAGTGTGTGCTTCCGGAGGAGCACGGATGCAAGAAGGAAGTTTGAGCTTGATGCAAATGGCTAAAATCTCTTCTGCTTTATATGATTATCAATTAAATAAAAAGTTATTCTATGTATCAATCCTTACATCTCCGACTACTGGTGGGGTGACAGCGAGCTTTGGTATGTTGGGGGATATCATTATTGCTGAACCAAATGCCTACATTGCATTTGCGGGTAAACGAGTAATTGAACAAACATTGAATAAGACAGTACCGGAAGGTTCCCAAGCGGCTGAATATCTATTCCAAAAGGGTTTATTTGACCCAATCGTACCACGTAATCTTTTAAAAGGTGTTCTGAGTGAGTTATTTCAACTTCACGCTTTCTTTCCCTTGAAAAAAAAGAAACAA---------------------------------GTAGAATGT------------------
>Monanthes_muralis
ATGGAAAAACGGCGGTTCAATTCGATGTTATCTAAC---GAGGGGTTCAAATACACATGTAGACTAAGTAAATCAATGGCCAATCTTGGGCCTATTGAAAATAATGGTGGAAGCGAGAAGCAGGTTCTAACTGATATCGATAAAAAAATTCCTCTTTGGAGT------GATAGTTCTAAGTACAGTAATGCTGATGCTTTTTTTGGCGTCAGGGATATTATGAATTTAATTTCTGATGACACTTTTTTAGTTAGGGAT------ACTAATGGGGACCATTATTCTATATATTTTGATATTGAAAATTCTATTTTTGAAATTGACAACGACCATTCTTTACTGAGTGACGTAGAAAATTTGTTTTATAGTTATAGGAATTCGAGTTATTTGAATAATCCATCCACGAGT---------GATGATCCTGACTATGATCATTCCCGGTACAATACTAAATATACTTGGACTAATCACATTAATAGTTGTATTGACAATTATCTTCATTCTCAAATCCGTATTGAT------------------------------------AGTTACATTTATCGTTACATTTGTAGTGACATTAGAAATTGTAGTGAAAGTGATAATGTCAGCATAGGAACTAGCACGAATGAGAGTGATTTAACAAAAAGTTCTAATGATCTCGATGTAACTCAAAAATACAGGCATTTGTGGGTTCAATGCGAAAACTGTTATGGATTAAATTATAAGAAATTTTTTAAGTCAAAAATGAATATTTGTGAACAATGCGGATATCATTTGAAAATGAGTAGTTACGATCGAATCGAACTTTTGATTGATAGGGGTACTTGGGATCCGCTGGATGAAGACATGGTCTCTCTGGATCCCATTGAATTTCATTCGGAGGAGGAACCCTATAAAGATCGTATTGAGTCTTATCAAACAAAGACAGGATTAACTGAAGCTGTTCAAACAGGCACAGGTCAACTAAACGGTATTCCAATAGCAATCGGGGTTATGGATTTTCAGTTTATGGGGGGTAGTATGGGATCCGCAGTAGGCGAGAAAATCACGCGTTTGATCGAGTATGCTACCAAGAGCTTTCTCCCTCTTATTCTAGTGTGTGCTTCCGGAGGAGCACGGATGCAAGAAGGAAGTTTGAGCTTGATGCAAATGGCTAAAATCTCTTCTGCTTTATATGATTATCAATTAAATAAAAAGTTATTCTATGTATCAATCCTTACATCTCCGACTACTGGTGGGGTGACAGCGAGCTTTGGTATGTTGGGGGATATCATTATTGCTGAACCAAATGCCTACATTGCATTTGCGGGTAAACGAGTAATTGAACAAACATTGAATAAGACAGTACCGGAAGGTTCCCAAGCAGCTGAATATCTATTCCAAAAGGGTTTATTTGACCCAATCGTACCACGTAATCTTTTAAAAGGTGTTCTGAGTGAGTTATTTCAACTCCACGCTTTCTTTCCCTTGAAAAAAAAGAAACAA---------------------------------GTAGAATGT------------------
>Monanthes_polyphylla
ATGGAAAAACGGCGGTTCAATTCGATGTTATCTAAC---GAGGAGTTAAAATACACATGTAGACTAAGTAAATCAATGGCCAATCTTGGGGCTAGTGAAAATAACGGTGGAAGCGAGAAGCAGGTTCTAACTGATATCGATAACAAAATTCCTCTTTGGAGT------GATAGTTCTAAGTACAGTAATGCTGATGCTTTTTTTGACGTCAGGGATATTATGAATTTAATTTCTGATGACACTTTTTTAGTTAGGGAT------ACTAATGGGGACCATTATTCTATATATTTTGATATTGAAAATTCTATTTTTGAAATTGACAACGACCATTCTTTACTGAGTGACGTAGAAAATTTGTTTTATAGTTATAGGAATTCGAGTTATTTGAATAATCCATCCACGAGT---------GATGATCCTGACTACGATCATTCCCGGTACAATACTAAATATACTTGGACTAATCACATTAATAGTTGTATTGACAATTATCTTCATTCTCAAATCCGTATTGAT------------------------------------AGTTACATTTATCGTTACATTTGTGGTGACATTGGAAATTGTAGTGAAAGTGATAATGTCAGCATAGGAACTAGCACGAATGAGAGTGATTTAACAAAAAGTTCTAATGATCTCGATGTAACTCAAAAATACAGGCATTTGTGGGTTCAATGCGAAAACTGTTATGGATTAAATTATAAGAAATTTTTTAAGTCAAAAATGAATATTTGTGAACAATGCGGATATCATTTGAAAATGAGTAGTTACGATCGAATCGAACTTTTGATTGATAGGGGTACTTGGGATCCGCTGGATGAAGACATGGTCTCTCTGGATCCCATTGAATTTCATTCGGAGGAGGAACCCTATAAAGATCGTATTGAGTCTTATCAAACAAAGACAGGATTAACTGAAGCTGTTCAAACAGGCACAGGTCAACTAAACGGTATTCCGATAGCAATCGGGGTTATGGATTTTCAGTTTATGGGGGGTAGTATGGGATCCGCAGTAGGCGAGAAAATCACGCGTTTGATCGAGTATGCTACCAAGAGCTTTCTCCCTCTTATTCTAGTGTGTGCTTCCGGAGGAGCACGGATGCAAGAAGGAAGTTTGAGCTTGATGCAAATGGCTAAAATCTCTTCTGCTTTATATGATTATCAATTAAATAAAAAGTTATTCTATGTATCAATCCTTACATCTCCGACTACTGGTGGGGTGACAGCGAGCTTTGGTATGTTGGGGGATATCATTATTGCTGAACCAAATGCCTACATTGCATTTGCGGGTAAACGAGTAATTGAACAAACATTGAATAAGACAGTACCGGAAGGTTCCCAAGCGGCTGAATATTTATTCCAAAAGGGTTTATTTGACCCAATCGTACCACGTAATCTTTTAAAAGGTGTTCTGACTGAGTTATTTCAACTCCACGATTTCTTTCCCTTGAAAAAAAAGAAACAA---------------------------------GTAGAATGT------------------
>Rosularia_alpestris
ATGGAAAAACGGCGGTTCAATTCGATGTTATCTAAC---GAGGAGTTAAAATACACGTGTAGACTAAGTAAATCAATGGACAATCCTGGGCCTATTGAAAATAACGATGGAAGCGAGAAGCAGGCTCTAACGGATATAGATACAAAAATTCCTCTTTGGAGT------GAT------AGGTACAGTAATGATGATGCTTTTTTTGCCGTCAGGGATATTATGAATTTAATTTCTGATGACACTTTTTTAGTTAGGGAT------ACTAATGGGGACCATTATTCTATATATTTTGATATTGAAAATTCTATTTTTGAAATTGACAACGATCATTCTTTACTGAGTGACGTAGAAAATTTGTTTTATAGTTATAGGAATTCGAGTTATTTGAATAATGCATCCAAGAGT---------GATGATCCGGACTACGATCATTCCATGTACAATACTAAATATACTTGGAATAATCACATTAATAGTTGTATTGACAATTATCTTCATTCTCAAATCCGTATTGAT------------------------------------AGTTACATTTATCGTTACATTTGTGGTGACAGTAGAAATTGTAGTGAAAGCGAGAATGCCAGCATAGGAACTAGCACGAATGATAGTGATTTAACTAAAAGTTCTAATGAGCTCGATGTAACTCAAAAATACAGGCATTTGTGGGTTCAATGCGAAAACTGTTATGGGTTAAATTATAAGAAATTTTTTAAGTCAAAAATGAATATTTGTGAACAATGCGGATATCATTTGAAAATGAGTAGTTACGATCGAATCGAACTTTTGATTGATAGAGGTACTTGGGATCCGATGGATGAAGACATGGTCTCTCTGGATCCCATTGAATTTCATTCGGAGGAGGAACCCTATAAAGATCGTATTGAATCTTATCAAACAAAGACAGGATTAACTGAAGCTGTTCAAACAGGCACAGGTCAACTAAACGGTATTCCAATAGCAATTGGGGTTATGGATTTTCAGTTTATGGGGGGTAGTATGGGATCCGCAGTAGGCGAGAAAATCACCCGTTTGATCGAGTATGCTACCAAGAGCTTTCTCCCTCTTATTCTAGTGTGTGCTTCCGGAGGAGCACGGATGCAAGAAGGAAGTTTGAGCTTGATGCAAATGGCTAAAATATCTTCTGCTTTATATGATTATCAATTAAATAAGAAGTTATTCTATGTATCAATCCTTACATCTCCAACTACTGGTGGGGTGACAGCGAGCTTTGGTATGTTGGGGGATATCATTATTGCCGAACCCAATGCCTACATTGCATTTGCGGGTAAACGAGTAATTGAACAAACATTGAATAAGACAGTACCGGAAGGTTCACAAGCGGCTGAATATTTATTCCAAAAGGGTTTATTCGACCCAATCGTACCACGTAATCCTTTAAAAGGTGTTCTGAGTGAGTTATTTCAACTACACGCCTTCTTTCCCTTGAAAAAAAAGAAACAA---------------------------------GTAGAATGT------------------
>Sempervivum_tectorum
ATGGAAAAACGGCGGTTCAATTCGATGTTATCTACC---GAGGAGTTAAAATACACGTGTAGACTAAGTAAATCAATGGACAATCTTGGGCCTATTGAAAATAACGGTGGAAGCGAAAAGCAGGTTCTAACTGATATAGATAAAAAAATTCCTCTTTGGAGT------GATAGTTCTAGGTACAGTAATGATGATGCTTTTTTTGGCGTCAGGGATATTATGAATTTAATTTCTGATGACACTTTTTTAGTTAGGGAT------ACTAATGGGGACCATTATTCTATATATTTTGATATTGAAAATTCTATTTTTGAAATTGACAACGATCATTCTTTACTGAGTGGCGTAGAAAATTTGTTTTATAGTTATAGGAATTCGAGTTATTTGAATAATGCATCCAAGAGT---------GATGATCCTGACTACGATCATTCCATGTACAATACTAAATATACTTGGAATAATCACATTAATAGTTGTATTGACAATTATCTTCATTCTCAAATCCGTATTGAT------------------------------------AGTTACATTTATCGTTACATTTGTGGTAACAGTAGAAATTGTAGTGAAAGCGAGAATGCCAGCATAGGAACTATCACGAATGATAGTGATTTAACTAAAAGTTCTAATGATCTCGATGTAACTCAAAAATACAGACATTTGTGGGTTCAATGCGAAAACTGTTATGGATTAAATTATAAGAAATTTTTTAAGTCAAAAATGAATATTTGTGAACAATGCGGATATCATTTGAAAATGAGTAGTTACGATCGAATCGAACTTTTGATTGATAGAGGTACTTGGGATCCCCTGGATGAAGACATGGTCTCTCTAGATCCCATTGACTTTCATTCGGAGGAGGAACCCTATAAAGATCGTATTGAGTCTTATCAAACAAAGACTGGATTAACTGAAGCTGTTCAAACAGGCACAGGTCAACTAAACGGTATTCCAATAGCAATCGGGGTTATGGATTTTCAGTTTATGGGGGGTAGTATGGGATCCGCAGTAGGCGAGAAAATCACCCGTTTGATCGAGTATGCTACCAAGAGCTTTCTCCCTCTTATTCTAGTGTGTGCTTCCGGAGGAGCACGGATGCAAGAAGGAAGTTTGAGCTTGATGCAAATGGCTAAAATATCTTCTGCTTTATATGATTATCAATTAAATAAAAAGTTATTCTATGTATCAATCCTTACATCTCCGACTACCGGTGGGGTGACAGCGAGCTTTGGTATGTTGGGGGATATCATTATTGCTGAACCCAATGCCTACATTGCATTTGCGGGTAAACGAGTAATTGAACAAACATTGAATAAGACAGTACCGGAAGGTTCACAAGCGGCTGAATATTTATTCCAAAAGGGTTTATTCGACCCAATCGTACCACGTAATCCTTTAAAAGGTGTTCTGAGTGAGTTATTTCAACTCCACGCTTTCTTTCCCTCGAAAAAAAAAAAGAAACAA------------------------------GTAGAATGT------------------
>Phedimus_spurius
ATGGAAAAATGGCGGTTCAATTCGATGTTATCTAAC---GAGGAGTTAAAATACAAGTGTAGGCTAAGTAACTCAATGGACAATCTTGGGCCTATTGAAAATAACGGTGGAAGCGAAAAGCAGGTTCTAACTGATACAGATAAAAAAATTCCTCTTTGGAGT------GATAGTTCTAGGTACAGTAATGAGGATGCTTTTTTTGACGTCAGGGACATTATGAATTTCATTTCTAATGACACCTTTTTAGTTAGGGAT------ACTAATGGGGACCATTATTCTATTTATTTTGATATTGAAAATTCGATTTTTGAAATTGACAACGATCATTCTTTACTGAGTGACGTAGAAAATTTGTTTTATAGTTATAGGAATTCGAGTTATTTAAATAATGCATCCAAGAGT---------GATAATCCTGACTACGATCATTCCATGTACAATACTAAATATACTTGGAATAATCACATTAATAGTTGTATTGACAATTATCTTCATTCTCAAATCCGTATTGAT------------------------------------AGTTACATTTATAGTTACATTTGTGGTGACAGTGGAAATTGTAGTGAAAGCGAGAATGGCGGCGTAAGAACTAGCACGAATGATAGTGATTTAACTAAAAGCTCTAATGAGCTCGATGTAACTCAAAAATACAGGCATTTGTGGGTTCAATGCGAAAACTGTTATGGATTAAATTATAAGAAATTTTTTAAGTCAAAAATGAATATTTGTGAACAATGCGGATATCATTTGAAAATGAGTAGTTCCGATCGAATCGAACTTTTGATTGATAGAGGTACGTGGGATCCGCTGGATGAAGACATGGTCTCTCTGGATCCCATAGAATTTCATTCGGAGGAGGAACCCTATAAAGATCGTATTGATTCTTATCAAACAAAAACCGGATTAACTGAAGCTATTCAAACAGGCACAGGTCAACTAAACGGTATTCCGATAGCAATCGGGGTTATGGATTTTCAGTTTATGGGGGGTAGTATGGGATCTGCAGTAGGCGAGAAAATCACTCGTTTGGTCGAGTATGCTACCAAGAGCTTTCTCCCTCTTATTCTAGTGTGTGCTTCCGGAGGAGCACGGATGCAAGAAGGAAGTTTAAGCTTAATGCAAATGGCTAAAATATCTTCTGCTTTATATGATTATCAATTAAATAAAAAGTTATTCTATGTATCAATCCTTACATCTCCCACTACTGGTGGGGTGACAGCGAGTTTTGGTATGTTGGGGGATATCATTATTGCTGAACCCAATGCCTACATTGCATTTGCGGGGAAACGGGTAATTGAACAAACATTGAATAAGACAGTACCGGAAGGTTCACAAGCGGCTGAATATTTATTCCAAAAGGGTTTATTCGACCTAATCGTACCACGTAATCCTTTAAAAGGTGTTCTGAGTGAGTTATTTCAACTCCATGCTTTCTTTCCCTTGAAAAAAAAAAATCAACAA------------------------------GTGGAATGT------------------
>Phedimus_aizoon
ATGGAAAAACGGCGGTTCAATTCGATGTTATCTAAT---GAGGAGTTAAAATACAAGTGTAGGCTAAGTAAATCAATGGACAATCTTGGTCCTATTGAAAATAACGGTGGAAGCGAAAAGCAGGTTCTAACTGATACAGATAAAAAAATTCCTCTTTGGAGT------GAGAGTTCTAGGTACAGTAATGAGGATGCTTTTTTTGGCGCCAGGGACATTATGAATTTCATTTCTAATGACACCTTTTTAGTTAGGGAT------ACTAATGGGGACCATTATTCTATTTATTTTGATATTGAAAATTCGATTTTTGAAATTGACAACGATCATTCTTTACTGAGTGACGTAGAAAATTTGTTTTATAGTTATAGGAATTCGAGTTATTTGAATAATGCATCCAAGAGT---------GATGATCCTGACTACGATCATTCCATGTACAATACTAAATATACTTGGAATAATCACATTAATAGTTGTATTGACAATTATCTTCATTCTCAAATCCGTATTGAT------------------------------------AGTTACATTTATAGTTACATTTGTAGTGACAGTGGAAATTGTAGTGAAAGCGAGAATGCCAGCGTAAAAACTAGCACGAATGATAGTGATTTAACTAAAAGCTCTAATGATCTCGATGTAACTCAAAAATACAGACATTTGTGGGTTCAATGCGAAAACTGTTATGGATTAAATTATAAGAAATTTTTTAAGTCAAAAATGAATATTTGTGAACAATGCGGATATCATTTGAAAATGAGTAGTTCCGATCGAATCGAACTTTTGATTGATAGAGGTACGTGGGATCCGCTGGATGAAGACATGGTCTCTCTGGATCCCATTGAATTTCATTCGGAAGAGGAACCCTATAAAGATCGTATTGATTCTTATCAAACAACAACAGGATTAACTGAAGCTATTCAAACAGGCACAGGTCAACTAAATGGTATTCCGATAGCAATCGGGGTTATGGATTTTCAGTTTATGGGGGGTAGTATGGGATCTGCAGTCGGCGAGAAAATCACTCGTTTGATCGAGTATGCTACCAAGAGCTTTCTCCCTCTTATTCTAGTGTGTGCTTCCGGAGGAGCACGGATGCAAGAAGGAAGTTTGAGCTTAATGCAAATGGCTAAAATATCTTCTGCTTTATATGATTATCAATTAAATAAAAAGTTATTCTATGTATCAATCCTTACATCTCCCACTACTGGTGGGGTGACAGCGAGTTTTGGTATGTTGGGGGATATCATTATTGCTGAACCCAACGCCTACATTGCATTTGCGGGGAAACGAGTAATTGAACAAACATTGAATAAGACAGTACCGGAAGGTTCACAAGCGGCTGAATATTTATTCCAAAAGGGTTTATTCGACCAAATCGTACCACGTAATCCTTTAAAAGGTGTTCTGAGTGAGTTATTTCAACTCCATGCTTTCTTTCCCTTGAAAAAAAATCAACAA---------------------------------GTGGAATGT------------------
>Phedimus_kamtschaticus
ATGGAAAAACGGCGGTTCAATTCGATGTTATCTAAT---GAGGAGTTAAAATACAAGTGTAGGCTAAGTAAATCAATGGACAATCTTGGTCCTATTGAAAATAACGGTGGAAGCGAAAAGCAGGTTCTAACTGATACAGATAAAAAAATTCCTCTTTGGAGT------GAGAGTTCTAGGTACAGTAATGAGGATGCTTTTTTTGGCGCCAGGGACATTATGAATTTCATTTCTAATGACACCTTTTTAGTTAGGGAT------ACTAATGGGGACCATTATTCTATTTATTTTGATATTGAAAATTCGATTTTTGAAATTGACAACGATCATTCTTTACTGAGTGACGTAGAAAATTTGTTTTATAGTTATAGGAATTCGAGTTATTTGAATAATGCATCCAAGAGT---------GATGATCCTGACTACGATCATTCCATGTACAATACTAAATATACTTGGAATAATCACATTAATAGTTGTATTGACAATTATCTTCATTCTCAAATCCGTATTGAT------------------------------------AGTTACATTTATAGTTACATTTGTAGTGACAGTGGAAATTGTAGTGAAAGCGAGAATGCCAGCGTAAAAACTAACACGAATGATAGTGATTTAACTAAAAGCTCTAATGATCTCGATGTAACTCAAAAATACAGACATTTGTGGGTTCAATGCGAAAACTGTTATGGATTAAATTATAAGAAATTTTTTAAGTCAAAAATGAATATTTGTGAACAATGCGGATATCATTTGAAAATGAGTAGTTCCGATCGAATCGAACTTTTGATTGATAGAGGTACGTGGGATCCGCTGGATGAAGACATGGTCTCTCTGGATCCCATTGAATTTCATTCGGAAGAGGAACCCTATAAAGATCGTATTGATTCTTATCAAACAACAACAGGATTAACTGAAGCTATTCAAACAGGCACAGGTCAACTAAATGGTATTCCGATAGCAATCGGGGTTATGGATTTTAAGTTTATGGGGGGTAGTATGGGATCTGCAGTCGGCGAGAAAATCACTCGTTTGATCGAGTATGCTACCAAGAGCTTTCTCCCTCTTATTCTAGTGTGTGCTTCCGGAGGAGCACGGATGCAAGAAGGAAGTTTGAGCTTAATGCAAATGGCTAAAATATCTTCTGCTTTATATGATTATCAATTAAATAAAAAGTTATTCTATGTATCAATCCTTACATCTCCCACTACTGGTGGGGTGACAGCGAGTTTTGGTATGTTGGGGGATATCATTATTGCTGAACCCAATGCCTACATTGCATTTGCGGGGAAACGAGTAATTGAACAAACATTGAATAAGACAGTACCGGAAGGTTCACAAGCGGCTGAATATTTATTCCAAAAGGGTTTATTCGACCAAATCGTACCACGTAATCCTTTAAAAGGTGTTCTGAGTGAGTTATTTCAACTCCATGCTTTCTTTCCCTTGAAAAAAAATCAACAA---------------------------------GTGGAATGT------------------
>Phedimus_odontophyllus
ATGGAAAAACGGCGGTTCAATTCGATGGTATCTAAC---GAGGAGTTTAAATACAAGTGTAGGCTAAGTAAATCAATGGACAATCTTGGGCCTATTGAAAATAACGGTGGAAGCGAAAAGCAGGTTCTAACTGATACAGATAAAAAAATTCCTCTTTGGAGT------GATAGTTCTAGGTACAGTAATGAGGATGCTTTTTTTGGCGTCAGGAACATTATGAATTTAATTTTGAATGACACCGTTTTAGTTAGGGAT------ACTAATGGGAACCATTATTCTATTTATTTTGATATTGAAAATTCGATTTTTGAAATTGACAACGATCATTCTTTACTGAGTGACGTAGAAAATTCGTTTTATAGTTATAGGAATTTGAGTTATTTGAATAATGCATCCAAGAGT---------GATGATCCTAACTATGATCATTCCATGTCCAATACTAAATATACTTGGAATAATCACATTAATAGTTGTATTGACAATTATCTTCATTCTCAAATCCGTATTGAT------------------------------------AGTTACATTTATAGTTCCATTTGTGGTGACAGTGGAAATTGTAGTGAAAGCGAGAATGCCAGCGTA---------AGGAATGATAGTGATTTAACTAAAAGCTCTAATGATCTTGACGTAACTCAAAAATACAGGCATTTGTGGGTTCAATGCGAAAACTGTTATGGATTAAATTATAAGAAATTTTTTAAGTCAAAAATGAATATTTGTGAACAATGCGGATATCATTTGAAAATGAGTAGTTCCGATCGAATCGAACTTTTGATTGATAGGGGTACGTGGGATCCGCTGGATGAAGACATGGTCTCTCTGGATCCCATTGAATTTCATTCGGAGGAGGAACCCTATAAGGATCGTATTGATTCTTATCAAACAAAAACAGGATTAACTGAAGCTATTCAAACAGGCACAGGTCAACTAAACGGTATTCCGATAGCAATCGGGGTTATGGATTTTCAGTTTATGGGGGGTAGTATGGGATCTGCAGTAGGCGAGAAAATCACTCGTTTGATCGAGTATGCTACCAAGAGCTTTCTCCCTCTTATTCTAGTGTGTGCTTCCGGAGGAGCACGGATGCAAGAAGGAAGTTTGAGCTTAATGCAAATGGCTAAAATATCTTCTGCTTTATATGATTATCAATTAAATAAAAAGTTATTCTATGTATCAATCCTTACATCTCCCACTACTGGTGGGGTGACAGCGAGTTTTGGTATGTTGGGGGATATCATTATTGCTGAACCCAATGCCTACATTGCATTTGCGGGGAAACGAGTAATTGAACAAACATTGAATAAGACAGTACCGGAAGGTTCACAAGCGGCTGAATATTTATTCCAAAAGGGTTTATTCGACCCAATCGTACCACGTAATCTTTTAAAAGGTGTTCTGAGTGAGTTATTTCAACTTCATGCTTTCTTTCCCTTGAAAAAAAATCAACAA---------------------------------GTGGAATGT------------------
>Phedimus_takesimensis
ATGGAAAAACGGCGGTTCAATTCGATGTTATCTAAT---GAGGAGTTAAAATACAAGTGTAGGCTAAGTAAATCAATGGACAATCTTGGTCCTATTGAAAATAACGGTGGAAGCGAAAAGCAGGTTCTAACTGATACAGATAAAAAAATTCCTCTTTGGAGT------GAGAGTTCTAGGTACAGTAATGAGGATGCTTTTTTTGGCGCCAGGGACATTATGAATTTCATTTCTAATGACACCTTTTTAGTTAGGGAT------ACTAATGGGGACCATTATTCTATTTATTTTGATATTGAAAATTCGATTTTTGAAATTGACAACGATCATTCTTTACTGAGTGACGTAGAAAATTTGTTTTATAGTTATAGGAATTCGAGTTATTTGAATAATGCATCCAAGAGTGATGATCCTGACGATCCTGACTACGATCATTCCATGTACAATACTAAATATACTTGGAATAATCACATTAATAGTTGTATTGACAATTATCTTCATTCTCAAATCCGTATTGAT------------------------------------AGTTACATTTATAGTTACATTTGTAGTGACAGTGGAAATTGTAGTGAAAGCGAGAATGCCAGCGTAAAAACTAGCACGAATGATAGTGATTTAACTAAAAGCTCTAATGATCTCGATGTAACTCAAAAATACAGACATTTGTGGGTTCAATGCGAAAACTGTTATGGATTAAATTATAAGAAATTTTTTAAGTCAAAAATGAATATTTGTGAACAATGCGGATATCATTTGAAAATGAGTAGTTCCGATCGAATCGAACTTTTGATTGATAGAGGTACGTGGGATCCGCTGGATGAAGACATGGTCTCTCTGGATCCCATTGAATTTCATTCGGAAGAGGAACCCTATAAAGATCGTATTGATTCTTATCAAACAACAACAGGATTAACTGAAGCTATTCAAACAGGCACAGGTCAACTAAATGGTATTCCGATAGCAATCGGGGTTATGGATTTTCAGTTTATGGGGGGTAGTATGGGATCTGCAGTCGGCGAGAAAATCACTCGTTTGATCGAGTATGCTACCAAGAGCTTTCTCCCTCTTATTCTAGTGTGTGCTTCCGGAGGAGCACGGATGCAAGAAGGAAGTTTGAGCTTAATGCAAATGGCTAAAATATCTTCTGCTTTATATGATTATCAATTAAATAAAAAGTTATTCTATGTATCAATCCTTACATCTCCCACTACTGGTGGGGTGACAGCGAGTTTTGGTATGTTGGGGGATATCATTATTGCTGAACCCAATGCCTACATTGCATTTGCGGGGAAACGAGTAATTGAACAAACATTGAATAAGACAGTACCGGAAGGTTCACAAGCGGCTGAATATTTATTCCAAAAGGGTTTATTCGACCAAATCGTACCACGTAATCCTTTAAAAGGTGTTCTGAGTGAGTTATTTCAACTCCATGCTTTCTTTCCCTTGAAAAAAAATCAACAA---------------------------------GTGGAATGT------------------
>Phedimus_yangshanicus
ATGGAAAAACGGCGGTTCAATTCGATGGTATCTAAC---GAGGAGTTTAAATACAAGTGTAGGCTAAGTAAATCAATGGACAATCTTGGGCCTATTGAAAATAACGGTGGAAGCGAAAAGCAGGTTCTAACTGATACAGATAAAAAAATTCCTCTTTGGAGT------GATAGTTCTAGGTACAGTAATGAGGATGCTTTTTTTGGCGTCAGGAACATTATGAATTTAATTTTGAATGACACCGTTTTAGTTAGGGAT------ACTAATGGGAACCATTATTCTATTTATTTTGATATTGAAAATTCGATTTTTGAAATTGACAACGATCATTCTTTACTGAGTGACGTAGAAAATTCGTTTTATAGTTATAGGAATTTGAGTTATTTGAATAATGCATCCAAGAGT---------GATGATCCTAACTATGATCATTCCATGTCCAATACTAAATATACTTGGAATAATCACATTAATAGTTGTATTGACAATTATCTTCATTCTCAAATCCGTATTGAT------------------------------------AGTTACATTTATAGTTCCATTTGTGGTGACAGTGGAAATTGTAGTGAAAGCGAGAATGCCAGCGTA---------AGGAATGATAGTGATTTAACTAAAAGCTCTAATGATCTTGACGTAACTCAAAAATACAGGCATTTGTGGGTTCAATGCGAAAACTGTTATGGATTAAATTATAAGAAATTTTTTAAGTCAAAAATGAATATTTGTGAACAATGCGGATATCATTTGAAAATGAGTAGTTCCGATCGAATCGAACTTTTGATTGATAGGGGTACGTGGGATCCGCTGGATGAAGACATGGTCTCTCTGGATCCCATTGAATTTCATTCGGAGGAGGAACCCTATAAGGATCGTATTGATTCTTATCAAACAAAAACAGGATTAACTGAAGCTATTCAAACAGGCACAGGTCAACTAAACGGTATTCCGATAGCAATCGGGGTTATGGATTTTCAGTTTATGGGGGGTAGTATGGGATCTGCAGTAGGCGAGAAAATCACTCGTTTGATCGAGTATGCTACCAAGAGCTTTCTCCCTCTTATTCTAGTGTGTGCTTCCGGAGGAGCACGGATGCAAGAAGGAAGTTTGAGCTTAATGCAAATGGCTAAAATATCTTCTGCTTTATATGATTATCAATTAAATAAAAAGTTATTCTATGTATCAATCCTTACATCTCCCACTACTGGTGGGGTGACAGCGAGTTTTGGTATGTTGGGGGATATCATTATTGCTGAACCCAATGCCTACATTGCATTTGCGGGGAAACGAGTAATTGAACAAACATTGAATAAGACAGTACCGGAAGGTTCACAAGCGGCTGAATATTTATTCCAAAAGGGTTTATTCGACCCAATCGTACCACGTAATCTTTTAAAAGGTGTTCTGAGTGAGTTATTTCAACTTCATGCTTTCTTTCCCTTGAAAAAAAATCAACAA---------------------------------GTGGAATGT------------------
>Rhodiola_bupleuroides
ATGGAAAAACGGCGGTTCAATTCGATGTTATCTAAC---GAGGAGTTAAAATACAAGTGTAGGCTAAGTAAATCAATGGAAAATCTTGGGCCTATTGAAAATAACGGTGGAAGCGAAAAGCAGGTTCTAACTGATACAGATAAAAAAATTCCTCTTTGGATT------GATAGTTCTAGGTACAGTAATGATGATGCTTTTTTTGGCGTCAGGGACATTATGAATTTAATTTCTAATGACACCTTTTTAGTTAGGGAT------ACTAATGGGGACCATTATTCTATTTATTTTGATATTGAAAATTCGATTTTTGAAATTGACAACGATCATTCTTTACTGAGTGATGTAGAAAATTTGTTTTATAGTTATAGGAATTCGAGTTATTTGAATAATGCATCCAAGAGT---------GATGATCCTGACTACGATCATTCCATGTACAATACTAAATATACTTGGAATAATCACATTAATAGTTGTATTGACAATTATCTTCATTCTCAAATCCGTATTGAT------------------------------------AGTTACATTTATAGTTACATTTGTGGTGACAGTGGAAATTGTAGTGAAAGCGAGAATGCCAGCGTAAGAACTAGCACGAATGATAGTGATTTAACTAAAAGCTCTAATGATCTCGATGTAACTCAAAAATACAGGCATTTGTGGGTTCAATGCGAAAACTGTTATGGATTAAATTATAAGAAGTTTTTTAAGTCAAAAATGAATATTTGTGAACAATGCGGATATCATTTGAAAATGAGTAGTTCCGATCGAATCGAACTTTTGATTGATAGAGGTACGTGGGATCCGCTGGATGAAGACATGGTCTCTCTGGATCCCATTGAATTTCATTCGGAGGAGGAACCCTATAAAGATCGTATTGATTCTTATCAAACAAAGACAGGATTAACCGAAGCTGTTCAAACAGGCACAGGTCAACTAAACGGTATTCCGATAGCAATCGGGGTTATGGATTTTCAGTTTATGGGGGGTAGTATGGGATCCGCAGTAGGCGAGAAAATCACTCGTTTGATCGAGTATGCTACCAAGAGCTTTCTCCCTCTTATTCTAGTGTGTGCTTCCGGAGGAGCACGGATGCAAGAAGGAAGTTTGAGCTTAATGCAAATGGCTAAAATATCTTCTGCTTTATATGATTATCAATTAAATAAAAAGTTATTCTATGTATCAATCCTTACATCTCCCACTACTGGTGGGGTGACAGCGAGTTTTGGTATGTTGGGGGATATCATTATTGCTGAACCCAATGCCTACATTGCATTTGCGGGGAAACGAGTAATTGAACAAACATTGAATAAGACAGTACCGGAAGGTTCACAAGCGGCTGAATATTTATTCCAAAAGGGTTTATTCGACCCAATCGTACCACGTAATCCTTTAAAAGGTGTTCTGAGTGAGTTATTTCAACTCCATGCTTTCTTTCCCTTGAAAAAAAAA---------------------------------------ATCAACAAGTGGAATGTTAGGTTTAAT
>Rhodiola_calliantha
ATGGAAAAACGGCGGTTCAATTCGATGTTATCTAAC---GAGGAGTTAAAATACAAGTGTAGGCTAAGTAAATCAATGGACAATCTTGGGCCTATTGAAAATAACGGTGGAAGCGAAAAGCAGGTTCTAACTGATACAGATAAAAAAATTCCTCTTTGGATT------GATAGTTCTAGGTACAGTAATGATGATGCTTTTTTTGGCGTCAGGGACATTATGAATTTAATTTCTAATGACACCTTTTTAGTTAGGGAT------ACTAATGGGGACCATTATTCTATTTATTTTGATATTGAAAATTCGATTTTTGAAATTGACAACGATCATTCTTTACTGAGTGATGTAGAAAATTTGTTTTATAGTTATAGGAATTCGAGTTATTTGAATAATGCATCCAAGAGT---------GATGATCCTGACTACGATCATTCCATGTACAATACTAAATATACTTGGAATAATCACATTAATAGTTGTATTGACAATTATCTTCATTCTCAAATCCGTATTGAT------------------------------------AGTTACATTTATAGTTACATTTGTGGTGACAGTGGAAATTGTAGTGAAAGCGAGAATGCCAGCGTAAGAACTAGCACGAATGATAGTGATTTAACTAAAAGCTCTAATGATCTCGATGTAACTCAAAAATACAGGCATTTGTGGGTTCAATGCGAAAACTGTTATGGATTAAATTATAAGAAGTTTTTTAAGTCAAAAATGAATATTTGTGAACAATGCGGATATCATTTGAAAATGAGTAGTTCCGATCGAATCGAACTTTTGATTGATAGAGGTACGTGGGATCCGCTGGATGAAGACATGGTCTCTCTGGATCCCATTGAATTTCATTCGGAGGAGGAACCCTATAAAGATCGTATTGATTCTTATCAAACAAAGACAGGATTAACCGAAGCTGTTCAAACAGGCACAGGTCAACTAAACGGTATTCCGATAGCAATCGGGGTTATGGATTTTCAGTTTATGGGGGGTAGTATGGGATCCGCAGTAGGCGAGAAAATCACTCGTTTGATCGAGTATGCTACCAAGAGCTTTCTCCCTCTTATTCTAGTGTGTGCTTCCGGAGGAGCACGGATGCAAGAAGGAAGTTTGAGCTTAATGCAAATGGCTAAAATATCTTCTGCTTTATATGATTATCAATTAAATAAAAAGTTATTCTATGTATCAATCCTTACATCTCCCACTACTGGTGGGGTGACAGCGAGTTTTGGTATGTTGGGGGATATCATTATTGCTGAACCCAATGCCTACATTGCATTTGCGGGGAAACGAGTAATTGAACAAACATTGAATAAGACAGTACCGGAAGGTTCACAAGCGGCTGAATATTTATTCCAAAAGGGTTTATTCGACCCAATCGTACCACGTAATCCTTTAAAAGGTGTTCTGAGTGAGTTATTTCAACTCCATGCTTTCTTTCCCTTGAAAAAAAAAAATCAACAA------------------------------GTGGAATGT------------------
>Rhodiola_crenulata
ATGGAAAAACGGCGGTTCAATTCGATGTTATCTAAC---GAGGAGTTAAAATACAAGTGTAGGCTAAGTAAATCAATGGACAATCTTGGGCCTATTGAAAATAACGGTGGAAGTGAAAAGCAGGTTCTAACTGATACAGATAAAAAAATTCCTCTTTGGATT------GATAGTTCTAGGTACAGTAATGATGATGCTTTTTTTGGCGTCAGGGACATTATGAATTTAATTTCTAATGACACCTTTTTAGTTAGGGAT------ACTAATGGGGACCATTATTCTATTTATTTTGATATTGAAAATTCGATTTTTGAAATTGACAACGATCATTCTTTACTGAGTGATGTAGAAAATTTGTTTTATAGTTATAGGAATTCGAGTTATTTGAATAATGCATCCAAGAGT---------GATGATCCTGACTACGATCATTCCATGTACAATACTAAATATACTTGGAGTAATCACATTAATAGTTGTATTGACAATTATCTTCATTCTCAAATCCGTATTGAT------------------------------------AGTTACATTTATAGTTACATTTGTGGTGACAGTGGAAATTGTAGTGAAAGCGAGAATGCCAGCGTAAGAACTAGCACGAATGATAGTGATTTAACTAAAAGCTCTAATGATCTCGATGTAACTCAAAAATACAGGCATTTGTGGGTTCAATGCGAAAACTGTTATGGATTAAATTATAAGAAGTTTTTTAAGTCAAAAATGAATATTTGCGAACAATGCGGATATCATTTGAAAATGAGTAGTTCCGATCGAATCGAACTTTTGATTGATAGAGGTACGTGGGATCCGCTGGATGAAGACATGGTCTCTCTGGATCCCATTGAATTTCATTCGGAGGAGGAACCCTATAAAGATCGTATTGATTCTTATCAAACAAAGACAGGATTAACCGAAGCTGTTCAAACAGGCACAGGTCAACTAAACGGTATTCCAATAGCAATCGGGGTTATGGATTTTCAGTTTATGGGGGGTAGTATGGGATCCGCAGTAGGCGAGAAAATCACTCGTTTGATCGAGTATGCTACCAAGAGCTTTCTCCCTCTTATTCTAGTGTGTGCTTCCGGAGGAGCACGGATGCAAGAAGGAAGTTTGAGCTTAATGCAAATGGCTAAAATATCTTCTGCTTTATATGATTATCAATTAAATAAAAAGTTATTCTATGTATCAATCCTTACATCTCCCACTACTGGTGGGGTGACAGCGAGTTTTGGTATGTTGGGGGATATCATTATTGCTGAACCCAATGCCTACATTGCATTTGCGGGGAAACGAGTAATTGAACAAACATTGAATAAGACAGTACCGGAAGGTTCACAAGCGGCTGAATATTTATTCCAAAAGGGTTTATTCGACCCAATCGTACCACGTAATCCTTTAAAAGGTGTTCTGAGTGAGTTATTTCAACTCCATGCTTTCTTTCCCTTGAAAAAAAAATCAACAAGTGGAATGTTAGGTTTAATTAGTTTA------TTGGAATTA---------------AAA
>Rhodiola_henryi
ATGGAAAAACGGCGGTTCAATTCGATATTATCTAAC---GAGGAGTTAAAATACAAGTGTAGGCTAAGTAAATCAATGGACAATCTTGGGCCTATTGAAAATAACGGTGGAAGCGAAAAGCAGGTTCTAACTGATACAGATAAAAAAATTCCTCTTTGGATT------GATAGTTCTAGGTACAGTAATGATGATGCTTTTTTTGGCGTCAGGGACATTATGAATTTAATTTCTAATGACACCTTTTTAGTTAGGGAT------ACTAATGGGGACCATTATTCTATTTATTTTGATATTGAAAATTCGATTTTTGAAATTGACAACGATCATTCTTTACTGAGTGATGTAGAAAATTTGTTTTATAGTTATAGGAATTCGAGTTATTTGAATAATGCATCCAAGAGT---------GATGATACTGACTACGATCATTCCATGTACAATACTAAATATACTTGGAATAATCACATTAATAGTTGTATTGACAATTATCTTCATTCTCAAATCCGTATTGAT------------------------------------AGTTACATTTATAGTTACATTTGTGGTGACAGTGGAAATTGTAGTGAAAGCGAGAATGCCAGCGTAAGAACTAGCACGAATGATAGTGATTTAACTAAAAGCTCTAATGATCTCGATGTAACTCAAAAATACAGGCATTTGTGGGTTCAATGCGAAAACTGTTATGGATTAAATTATAAGAAGTTTTTTAAGTCAAAAATGAATATTTGTGAACAATGCGGATATCATTTGAAAATGAGTAGTTCCGATCGAATCGAACTTTTGATTGATAGAGGTACGTGGGATCCGCTGGATGAAGACATGGTCTCTCTGGATCCCATTGAATTTCATTCGGAGGAGGAACCCTATAAAGATCGTATTGATTCTTATCAAACAAAGACAGGATTAACCGAAGCTGTTCAAACAGGCACAGGTCAACTAAACGGTATTCCGATAGCAATCGGGGTTATGGATTTTCAGTTTATGGGGGGTAGTATGGGATCCGCAGTAGGCGAGAAAATCACTCGTTTGATCGAGTATGCTACCAAGAGCTTTCTCCCTCTTATTCTAGTGTGTGCTTCCGGAGGAGCACGGATGCAAGAAGGAAGTTTGAGCTTAATGCAAATGGCTAAAATATCTTCTGCTTTATATGATTATCAATTAAATAAAAAGTTATTCTATGTATCAATCCTTACATCTCCCACTACTGGTGGGGTGACAGCGAGTTTTGGTATGTTGGGGGATATCATTATTGCTGAACCCAATGCCTACATTGCATTTGCGGGGAAACGAGTAATTGAACAAACATTGAATAAGACAGTACCGGAAGGTTCACAAGCGGCTGAATATTTATTCCAAAAGGGTTTATTCGACCCAATCGTACCACGTAATCCTTTAAAAGGTGTTCTGAGTGAGTTATTTCAACTCCATGCTTTCTTTCCCTTGAAAAAA------------------------------------------ATCAACAAGTGGAATGTTAGGTTTAAT
>Rhodiola_himalensis
ATGGAAAAACGGCGGTTCAATTCGATGTTATCTAAC---GAGGAGTTAAAATACAAGTGTAGGCTAAGTAAATCAATGGACAATCTTGGGCCTATTGAAAATAACGGTGGAAGCGAAAAGCAGGTTCTAACTGATACAGATAAAAAAATTCCTCTTTGGATT------GAGAGTTCTAGGTACAGTAATGATGATGCTTTTTTTGGCGTCAGGGACATTATGAATTTAATTTCTAATGACACCTTTTTAGTTAGGAAT------ACTAATGGGGACCATTATTCTATTTATTTTGATATTGAAAATTCGATTTTTGAAATTGACAACGATCATTCTTTACTGAGTGATGTAGAAAATTTGTTTTATAGTTATAGGAATTCGAGTTATTTGAATAATGCATCCAAGAGT---------GATGATCCTGACTACGATCATTCCATGTACAATACTAAATATACTTGGAATAATCACATTAATAGTTGTATTGACAATTATCTTCATTCTCAAATCCGTATTGAT------------------------------------AGTTACATTTATAGTTACATTTGTGGTGACAGTGGAAATTGTAGTGAAAGCGAGAATGCCAGCGTAAGAACTAGCACGAATGATAGTGATTTAACTAAAAGCTCTAATGATCTCGATGTAACTCAAAAATACAGGCATTTGTGGGTTCAATGCGAAAACTGTTATGGATTAAATTATAAGAAGTTTTTTAAGTCAAAAATGAATATTTGCGAACAATGCGGATATCATTTGAAAATGAGTAGTTCCGATCGAATCGAACTTTTGATTGATAGAGGTACGTGGGATCCGCTGGATGAAGACATGGTCTCTCTGGATCCCATTGAATTTCATTCGGAGGAGGAACCCTATAAAGATCGTATTGATTCTTATCAAACAAAGACAGGATTAACCGAAGCTGTTCAAACAGGCACAGGTCAACTAAACGGTATTCCGATAGCAATCGGGGTTATGGATTTTCAGTTTATGGGGGGTAGTATGGGATCCGCAGTAGGCGAGAAAATCACTCGTTTGATCGAGTATGCTACCAAGAGCTTTCTCCCTCTTATTCTAGTGTGTGCTTCCGGAGGAGCACGGATGCAAGAAGGAAGTTTGAGCTTAATGCAAATGGCTAAAATATCTTCTGCTTTATATGATTATCAATTAAATAAAAAGTTATTCTATGTATCAATCCTTACATCTCCCACTACTGGTGGGGTGACAGCGAGTTTTGGTATGTTGGGGGATATCATTATTGCTGAACCCAATGCCTACATTGCATTTGCGGGGAAACGAGTAATTGAACAAACATTGAATAAGACAGTACCGGAAGGTTCACAAGCGGCTGAATATTTATTCCAAAAGGGTTTATTCGACCCAATCGTACCACGTAATCCTTTAAAAGGTGTTCTGAGTGAGTTATTTCAACTCCATGCTTTCTTTCCCTTGAAAAAAAAAAATCAACAA------------------------------GTGGAATGT------------------
>Rhodiola_kirilowii
ATGGAAAAACGGCGGTTCAATTCGATGTTATCTAAC---GAGGAGTTAAAATACAAGTGTAGGCTAAGTAAATCAATGGACAATCTTGGGCCTATTGAAAATAACGGTGGAAGCGAAAAGCAGGTTCTAACTGATACAGATAAAAAAATTCCTCTTTGGATT------GATAGTTCTAGGTACAGTAATGATGATGCTTTTTTTGGCGTCAGGGACATTATGAATTTAATTTCTAATGACACCTTTTTAGTTAGGGAT------ACTAATGGGGACCATTATTCTATTTATTTTGATATTGAAAATTCGATTTTTGAAATTGACAACGATCATTCTTTACTGAGTGATGTAGAAAATTTGTTTTATAGTTATAGGAATTCGAGTTATTTGAATAATGCATCCAAGAGT---------GATGATCCTGACTACGATCATTCCATGTACAATACTAAATATACTTGGAATAATCACATTAATAGTTGTATTGACAATTATCTTCATTCTCAAATCCGTATTGAT------------------------------------AGTTACATTTATAGTTACATTTGTGGTGACAGTGGAAATTGTAGTGAAAGCGAGAATGCCAGCGTAAGAACTAGCACGAATGATAGTGATTTAACTAAAAGCTCTAATGATCTCGATGTAACTCAAAAATACAGGCATTTGTGGGTTCAATGCGAAAACTGTTATGGATTAAATTATAAGAAGTTTTTTAAGTCAAAAATGAATATTTGCGAACAATGCGGATATCATTTGAAAATGAGTAGTTCCGATCGAATCGAACTTTTGATTGATAGAGGTACGTGGGATCCGCTGGATGAAGACATGGTCTCTCTGGATCCCATTGAATTTCATTCGGAGGAGGAACCCTATAAAGATCGTATTGATTCTTATCAAACAAAGACAGGATTAACCGAAGCTGTTCAAACAGGCACAGGTCAACTAAACGGTATTCCGATAGCAATCGGGGTTATGGATTTTCAGTTTATGGGGGGTAGTATGGGATCCGCAGTAGGCGAGAAAATCACTCGTTTGATCGAGTATGCTACCAAGAGCTTTCTCCCTCTTATTCTAGTGTGTGCTTCCGGAGGAGCACGGATGCAAGAAGGAAGTTTGAGCTTAATGCAAATGGCTAAAATATCTTCTGCTTTATATGATTATCAATTAAATAAAAAGTTATTCTATGTATCAATCCTTACATCTCCCACTACTGGTGGGGTGACAGCGAGTTTTGGTATGTTGGGGGATATCATTATTGCTGAACCCAATGCCTACATTGCATTTGCGGGGAAACGAGTAATTGAACAAACATTGAATAAGACAGTACCGGAAGGTTCACAAGCGGCTGAATATTTATTCCAAAAGGGTTTATTCGACCCAATCGTACCACGTAATCCTTTAAAAGGTGTTCTGAGTGAGTTATTTCAACTCCATGCTTTCTTTCCCTTGAAAAAAAAAAATCAACAA------------------------------GTGGAATGT------------------
>Rhodiola_rosea
ATGGAAAAACGGCGGTTCAATTCGATGTTATCTAAC---GAGGAGTTAAAATACAAGTGTAGGCTAAGTAAATCAATGGACAATCTTGGGCCTATTGAAAATAACGGTGGAAGCGAAAAGCAGGTTCTAACTGATACAGATAAAAAAATTCCTCTTTGGATT------GATAGTTCTAGGTACAGTAATGATGATGCTTTTTTTGGCGTCAGGGACATTATGAATTTAATTTCTAATGACACCTTTTTAGTTAGGGAT------ACTAATGGGGACCATTATTCTATTTATTTTGATATTGAAAATTCGATTTTTGAAATTGACAACGATCATTCTTTACTGAGTGATGTAGAAAATTTGTTTTATAGTTATAGGAATTCGAGTTATTTGAATAATGCATCCAAGAGT---------GATGATCCTGACTACGATCATTCCATGTACAATACTAAATATACTTGGAATAATCACATTAATAGTTGTATTGACAATTATCTTCATTCTCAAATCCGTATTGAT------------------------------------AGTTACATTTATAGTTACATTTGTGGTGACAGTGGAAATTGTAGTGAAAGCGAGAATGCCAGCGTAAGAACTAGCACGAATGATAGTGATTTAACTAAAAGCTCTAATGATCTCGATGTAACTCAAAAATACAGGCATTTGTGGGTTCAATGCGAAAACTGTTATGGATTAAATTATAAGAAGTTTTTTAAGTCAAAAATGAATATTTGTGAACAATGCGGATATCATTTGAAAATGAGTAGTTCCGATCGAATCGAACTTTTGATTGATAGAGGTACGTGGGATCCGCTGGATGAAGACATGGTCTCTCTGGATCCCATTGAATTTCATTCGGAGGAGGAACCCTATAAAGATCGTATTGATTCTTATCAAACAAAGACAGGATTAACCGAAGCTGTTCAAACAGGCACAGGTCAACTAAACGGTATTCCGATAGCAATCGGGGTTATGGATTTTCAGTTTATGGGGGGTAGTATGGGATCCGCAGTAGGCGAGAAAATCACTCGTTTGATCGAGTATGCTACCAAGAGCTTTCTCCCTCTTATTCTAGTGTGTGCTTCCGGAGGAGCACGGATGCAAGAAGGAAGTTTGAGCTTAATGCAAATGGCTAAAATATCTTCTGCTTTATATGATTATCAATTAAATAAAAAGTTATTCTATGTATCAATCCTTACATCTCCCACTACTGGTGGGGTGACAGCGAGTTTTGGTATGTTGGGGGATATCATTATTGCTGAACCCAATGCCTACATTGCATTTGCGGGGAAACGAGTAATTGAACAAACATTGAATAAGACAGTACCGGAAGGTTCACAAGCGGCTGAATATTTATTCCAAAAGGGTTTATTCGACCCAATCGTACCACGTAATCCTTTAAAAGGTGTTCTGAGTGAGTTATTTCAACTCCATGCTTTCTTTCCCTTGAAAAAAAAA---------------------------------------ATCAACAAGTGGAATGTTAGGTTTAAT
>Rhodiola_sacra
ATGGAAAAACGGCGGTTCAATTCGATGTTATCTAAC---GAGGAGTTAAAATACAAGTGTAGGCTAAGTAAATCAATGGACAATCTTGGGCCTATTGAAAATAACGGTGGAAGCGAAAAGCAGGTTCTAACTGATACAGATAAAAAAATTCCTCTTTGGATT------GATAGTTCTAGGTACAGTAATGATGATGCTTTTTTTGGCGTCAGGGACATTATGAATTTAATTTCTAATGACACCTTTTTAGTTAGGGAT------ACTAATGGGGACCATTATTCTATTTATTTTGATATTGAAAATTCGATTTTTGAAATTGACAACGATCATTCTTTACTGAGTGATGTAGAAAATTTGTTTTATAGTTATAGGAATTCGAGTTATTTGAATAATGCATCCAAGAGT---------GATGATCCTGACTACGATCATTCCATGTACAATACTAAATATACTTGGAATAATCACATTAATAGTTGTATTGACAATTATCTTCATTCTCAAATCCGTATTGAT------------------------------------AGTTACATTTATAGTTACATTTGTGGTGACAGTGGAAATTGTAGTGAAAGCGAGAATGCCAGCGTAAGAACTAGCACGAATGATAGTGATTTAACTAAAAGCTCTAATGATCTCGATGTAACTCAAAAATACAGGCATTTGTGGGTTCAATGCGAAAACTGTTATGGATTAAATTATAAGAAGTTTTTTAAGTCAAAAATGAATATTTGCGAACAATGCGGATATCATTTGAAAATGAGTAGTTCCGATCGAATCGAACTTTTGATTGATAGAGGTACGTGGGATCCGCTGGATGAAGACATGGTCTCTCTGGATCCCATTGAATTTCATTCGGAGGAGGAACCCTATAAAGATCGTATTGATTCTTATCAAACAAAGACAGGATTAACCGAAGCTGTTCAAACAGGCACAGGTCAACTAAACGGTATTCCGATAGCAATCGGGGTTATGGATTTTCAGTTTATGGGGGGTAGTATGGGATCCGCAGTAGGCGAGAAAATCACTCGTTTGATCGAGTATGCTACCAAGAGCTTTCTCCCTCTTATTCTAGTGTGTGCTTCCGGAGGAGCACGGATGCAAGAAGGAAGTTTGAGCTTAATGCAAATGGCTAAAATATCTTCTGCTTTATATGATTATCAATTAAATAAAAAGTTATTCTATGTATCAATCCTTACATCTCCCACTACTGGTGGGGTGACAGCGAGTTTTGGTATGTTGGGGGATATCATTATTGCTGAACCCAATGCCTACATTGCATTTGCGGGGAAACGAGTAATTGAACAAACATTGAATAAGACAGTACCGGAAGGTTCACAAGCGGCTGAATATTTATTCCAAAAGGGTTTATTCGACCCAATCGTACCACGTAATCCTTTAAAAGGTGTTCTGAGTGAGTTATTTCAACTCCATGCTTTCTTTCCCTTGAAAAAAAAATCAACAAGTGGAATGTTAGGTTTAATTAGTTTA------TTGGAATTA---------------AAA
>Rhodiola_yunnanensis
ATGGAAAAACGGCGGTTCAATTCGATATTATCTAAC---GAGGAGTTAAAATACAAGTGTAGGCTAAGTAAATCAATGGACAATCTTGGGCCTATTGAAAATAACGGTGGAAGCGAAAAGCAGGTTCTAACTGATACAGATAAAAAAATGCCTCTTTGGATT------GATAGTTCTAGGTACAGTAATGATGATGCTTTTTTTGGCGTCAGGGACATTATGAATTTAATTTCTAATGACACCTTTTTAGTTAGGGAT------ACTAATGGGGACCATTATTCTATTTATTTTGATATTGAAAATTCGATTTTTGAAATTGACAACGATCATTCTTTACTGAGTGATGTAGAAAATTTGTTTTATAGTTATAGGAATTCGAGTTATTTGAATAATGCATCCAAGAGT---------GATGATCCTGACTACGATCATTCCATGTACAATACTAAATATACTTGGAATAATCACATTAATAGTTGTATTGACAATTATCTTCATTCTCAAATCCGTATTGAT------------------------------------AGTTACATTTATAGTTACATTTGTGGTGACAGTGGAAATTGTAGTGAAAGCGAGAATGCCAGCGTAAGAACTAGCACGAATGATAGTGATTTAACTAAAAGCTCTAATGATCTCGATGTAACTCAAAAATACAGGCATTTGTGGGTTCAATGCGAAAACTGTTATGGATTAAATTATAAGAAGTTTTTTAAGTCAAAAATGAATATTTGTGAACAATGCGGATATCATTTGAAAATGAGTAGTTCCGATCGAATCGAACTTTTGATTGATAGAGGTACGTGGGATCCGCTGGATGAAGACATGGTCTCTCTGGATCCCATTGAATTTCATTCGGAGGAGGAACCCTATAAAGATCGGATTGATTCTTATCAAACAAAGACAGGATTAACCGAAGCTGTTCAAACAGGCACAGGTCAACTAAACGGTATTCCGATAGCAATCGGGGTTATGGATTTTCAGTTTATGGGGGGTAGTATGGGATCCGCAGTAGGCGAGAAAATCACTCGTTTGATCGAGTATGCTACCAAGAGCTTTCTCCCTCTTATTCTAGTGTGTGCTTCCGGAGGAGCACGGATGCAAGAAGGAAGTTTGAGCTTAATGCAAATGGCTAAAATATCTTCTGCTTTATATGATTATCAATTAAATAAAAAGTTATTCTATGTATCAATCCTTACATCTCCCACTACTGGTGGGGTGACAGCGAGTTTTGGTATGTTGGGGGATATCATTATTGCTGAACCCAATGCCTACATTGCATTTGCGGGGAAACGAGTAATTGAACAAACATTGAATAAGACAGTACCGGAAGGTTCACAAGCGGCTGAATATTTATTCCAAAAGGGTTTATTCGACCCAATCGTACCACGTAATCCTTTAAAAGGTGTTCTGAGTGAGTTATTTCAACTCCATGCTTTCTTTCCCTTGAAA---AAAAATCAACAA------------------------------GTGGAATGT------------------
>Rhodiola_dumulosa
ATGGAAAAACGGCGGTTCAATTCGATGTTATCTAAC---GAGGAGTTAAAATACAAGTGTAGGCTAAGTAAATCAATGGACAATCTTGGGCCTATTGAAAATAACGGTGGAAGCGAAAAGCAGGTTCTAACTGATACAGATAAAAAAATTCCTCTTTGGATT------GAGAGTTCTAGGTACAGTAATGATGATGCTTTTTTTGGCGTCAGGGACATTATGAATTTAATTTCTAATGACACCTTTTTAGTTAGGGAT------ACTAATGGGGACCATTATTCTATTTATTTTGATATTGAAAATTCGATTTTTGAAATTGACAACGATCATTCTTTACTGAGTGATGTAGAAAATTTGTTTTATAGTTATAGGAATTCGAGTTATTTGAATAATGCATCCAAGAGT---------GATGATCCTGACTACGATCATTCCATGTACAATACTAAATATACTTGGAATAATCACATTAATAGTTGTATTGACAATTATCTTCATTCTCAAATCCGTATTGAT------------------------------------AGTTACATTTATAGTTACATTTGTGGTGACAGTGGAAATTGTAGTGAAAGCGAGAATGCCAGCGTAAGAACTAGCACGAATGATAGTGATTTAACTAAAAGCTCTAATGATCTCGATGTAACTCAAAAATACAGGCATTTGTGGGTTCAATGCGAAAACTGTTATGGATTAAATTATAAGAAGTTTTTTAAGTCAAAAATGAATATTTGCGAACAATGCGGATATCATTTGAAAATGAGTAGTTCCGATCGAATCGAACTTTTGATTGATAGAGGTACGTGGGATCCGCTGGATGAAGACATGGTCTCTCTGGATCCCATTGAATTTCATTCGGAGGAGGAACCCTATAAAGATCGTATTGATTCTTATCAAACAAAGACAGGATTAACCGAAGCTGTTCAAACAGGCACAGGTCAACTAAACGGTATTCCGATAGCAATCGGGGTTATGGATTTTCAGTTTATGGGGGGTAGTATGGGATCCGCAGTAGGCGAGAAAATCACTCGTTTGATCGAGTATGCTACCAAGAGCTTTCTCCCTCTTATTCTAGTGTGTGCTTCCGGAGGAGCACGGATGCAAGAAGGAAGTTTGAGCTTAATGCAAATGGCTAAAATATCTTCTGCTTTATATGATTATCAATTAAATAAAAAGTTATTCTATGTATCAATCCTTACATCTCCCACTACTGGTGGGGTGACAGCGAGTTTTGGTATGTTGGGGGATATCATTATTGCTGAACCCAATGCCTACATTGCATTTGCGGGGAAACGAGTAATTGAACAAACATTGAATAAGACAGTACCGGAAGGTTCACAAGCGGCTGAATATTTATTCCAAAAGGGTTTATTCGACCCAATCGTACCACGTAATCCTTTAAAAGGTGTTCTGAGTGAGTTATTTCAACTCCATGCTTTCTTTCCCTTGAAAAAAAAATCAACAAGTGGAATGTTAGGTTTAATTAGTTTA------TTGGAATTA---------------AAA
>Rhodiola_fastigiata
ATGGAAAAACGGCGGTTCAATTCGATGTTATCTAAC---GAGGAGTTAAAATACAAGTGTAGGCTAAGTAAATCAATGGACAATCTTGGGCCTATTGAAAATAACGGTGGAAGCGAAAAGCAGGTTCTAACTGATACAGATAAAAAAATTCCTCTTTGGATT------GATAGTTCTAGGTACAGTAATGATGATGCTTTTTTTGGCGTCAGGGACATTATGAATTTAATTTCTAATGACACCTTTTTAGTTAGGGAT------ACTAATGGGGACCATTATTCTATTTATTTTGATATTGAAAATTCGATTTTTGAAATTGACAACGATCATTCTTTACTGAGTGATGTAGAAAATTTGTTTTATAGTTATAGGAATTCGAGTTATTTGAATAATGCATCCAAGAGT---------GATGATCCTGACTACGATCATTCCATGTACAATACTAAATATACTTGGAATAATCACATTAATAGTTGTATTGACAATTATCTTCATTCTCAAATCCGTATTGAT------------------------------------AGTTACATTTATAGTTACATTTGTGGTGACAGTGGAAATTGTAGTGAAAGCGAGAATGCCAGCGTAAGAACTAGCACGAATGATAGTGATTTAACTAAAAGCTCTAATGATCTCGATGTAACTCAAAAATACAGGCATTTGTGGGTTCAATGCGAAAACTGTTATGGATTAAATTATAAGAAGTTTTTTAAGTCAAAAATGAATATTTGCGAACAATGCGGATATCATTTGAAAATGAGTAGTTCCGATCGAATCGAACTTTTGATTGATAGAGGTACGTGGGATCCGCTGGATGAAGACATGGTCTCTCTGGATCCCATTGAATTTCATTCGGAGGAGGAACCCTATAAAGATCGTATTGATTCTTATCAAACAAAGACAGGATTAACCGAAGCTGTTCAAACAGGCACAGGTCAACTAAACGGTATTCCGATAGCAATCGGGGTTATGGATTTTCAGTTTATGGGGGGTAGTATGGGATCCGCAGTAGGCGAGAAAATCACTCGTTTGATCGAGTATGCTACCAAGAGCTTTCTCCCTCTTATTCTAGTGTGTGCTTCCGGAGGAGCACGGATGCAAGAAGGAAGTTTGAGCTTAATGCAAATGGCTAAAATATCTTCTGCTTTATATGATTATCAATTAAATAAAAAGTTATTCTATGTATCAATCCTTACATCTCCCACTACTGGTGGGGTGACAGCGAGTTTTGGTATGTTGGGGGATATCATTATTGCTGAACCCAATGCCTACATTGCATTTGCGGGGAAACGAGTAATTGAACAAACATTGAATAAGACAGTACCGGAAGGTTCACAAGCGGCTGAATATTTATTCCAAAAGGGTTTATTCGACCCAATCGTACCACGTAATCCTTTAAAAGGTGTTCTGAGTGAGTTATTTCAACTCCATGCTTTCTTTCCCTTGAAAAAAAAA---------------------------------------ATCAACAAGTGGAATGTTAGGTTTAAT
>Rhodiola_gelida
ATGGAAAAACGGCGGTTCAATTCGATGTTATCTAAC---GAGGAGTTAAAATACAAGTGTAGGCTAAGTAAATCAATGGACAATCTTGGGCCTATTGAAAATAACGGTGGAAGCGAAAAGCAGGTTCTAACTGATACAGATAAAAAAATTCCTCTTTGGATT------GATAGTTCTAGGTACAGTAATGATGATGCTTTTTTTGGCGTCAGGGACATTATGAATTTAATTTCTAATGACACCTTTTTAGTTAGGGAT------ACTAATGGGGACCATTATTCTATTTATTTTGATATTGAAAATTCGATTTTTGAAATTGACAACGATCATTCTTTACTGAGTGATGTAGAAAATTTGTTTTATAGTTATAGGAATTCGAGTTATTTGAATAATGCATCCAAGAGT---------GATGATCCTGACTACGATCATTCCATGTACAATACTAAATATACTTGGAATAATCACATTAATAGTTGTATTGACAATTATCTTCATTCTCAAATCCGTATTGAT------------------------------------AGTTACATTTATAGTTACATTTGTGGTGACAGTGGAAATTGTAGTGAAAGCGAGAATGCCAGCGTAAGAACTAGCACGAATGATAGTGATTTAACTAAAAGCTCTAATGATCTCGATGTAACTCAAAAATACAGGCATTTGTGGGTTCAATGCGAAAACTGTTATGGATTAAATTATAAGAAGTTTTTTAAGTCAAAAATGAATATTTGTGAACAATGTGGATATCATTTGAAAATGAGTAGTTCCGATCGAATCGAACTTTTGATTGATAGAGGTACGTGGGATCCGCTGGATGAAGACATGGTCTCTCTGGATCCCATTGAATTTCATTCGGAGGAGGAACCCTATAAGGATCGTATTGATTCTTATCAAACAAAGACAGGATTAACCGAAGCTGTTCAAACAGGCACAGGTCAACTAAACGGTATTCCGATAGCAATCGGGGTTATGGATTTTCAGTTTATGGGGGGTAGTATGGGATCCGCAGTAGGCGAGAAAATCACTCGTTTGATCGAGTATGCTACCAAGAGCTTTCTCCCTCTTATTCTAGTGTGTGCTTCCGGAGGAGCACGGATGCAAGAAGGAAGTTTGAGCTTAATGCAAATGGCTAAAATATCTTCTGCTTTATATGATTATCAATTAAATAAAAAGTTATTCTATGTATCAATCCTTACATCTCCCACTACTGGTGGGGTGACAGCGAGTTTTGGTATGTTGGGGGATATCATTATTGCTGAACCCAATGCCTACATTGCATTTGCGGGGAAACGAGTAATTGAACAAACATTGAATAAGACAGTACCGGAAGGTTCACAAGCGGCTGAATATTTATTCCAAAAGGGTTTATTCGACCCAATCGTACCACGTAATCCTTTAAAAGGTGTTCTGAGTGAGTTATTTCAACTCCATGCTTTCTTTCCCTTGAAAAAAAAA---------------------------------------ATCAACAAGTGGAATGTTAGGTTTAAT
>Rhodiola_hobsonii
ATGGAAAAACGGCGGTTCAATTCGATGTTATCTAAC---GAGGAGTTAAAATACAAGTGTAGGCTAAGTAAATCAATGGACAATCTTGGGCCTATTGAAAATAACGATGGAAGCGAAAAGCAGGTTCTAACTGATACAGATAAAAAAATGCCTCTTTGGATT------GATAGCTCTAGGTACAGTAATGATGATGCTTTTTTTGGCGTCAGGGACATTATGAATTTAATTTCTAATGACACCTTTTTAGTTAGGGAT------ACTAATGGGGACCATTATTCTATTTATTTTGATATTGAAAATTCGATTTTTGAAATTGACAACGATCATTCTTTACTGAGTGATGTAGAAAATTTGTTTTATAGTTATAGGAATTCGAGTTATTTGAATAATGCATCCAAGAGT---------GATGATCCTGACTACGATCATTCCATGTACAATACTAAATATACTTGGAATAATCACATTAATAGTTGTATTGACAATTATCTTCATTCTCAAATCCGTATTGAT------------------------------------AGTTACATTTATAGTTACATTTGTGGTGACAGTGGAAATTATAGTGAAAGCGAGAATGCCAGCGTAAGAACTAGCACGAATGATAGTGATTTAACTAAAAGCTCTAATGATCTCGATGTAACTCAAAAATATAGGCATTTGTGGGTTCAATGCGAAAACTGTTATGGATTAAATTATAAGAAGTTTTTTAAGTCAAAAATGAATATTTGTGAACAATGCGGATATCATTTGAAAATGAGTAGTTCCGATCGAATCGAACTTTTGATTGATAGAGGTACGTGGGATCCGCTGGATGAAGACATGGTCTCTCTGGATCCCATTGAATTTCATTCGGAGGAGGAACCCTATAAAGATCGTATTGATTCTTATCAAACAAAGACAGGATTAACCGAAGCTGTTCAAACAGGCACAGGTCAACTAAACGGTATTCCGATAGCAATCGGGGTTATGGATTTTCAGTTTATGGGGGGTAGTATGGGATCCGCAGTAGGCGAGAAAATCACTCGTTTGATCGAGTATGCTACCAAGAGCTTTCTCCCTCTTATTCTAGTGTGTGCTTCCGGAGGAGCACGGATGCAAGAAGGAAGTTTGAGCTTAATGCAAATGGCTAAAATATCTTCTGCTTTATACGATTATCAATTAAATAAAAAGTTATTCTATGTATCAATCCTTACATCTCCCACTACTGGTGGGGTGACAGCGAGTTTTGGTATGTTGGGGGATATCATTATTGCTGAACCCAATGCCTACATTGCATTTGCGGGTAAACGAGTAATTGAACAAACATTGAATAAGACAGTACCGGAAGGTTCACAAGCGGCTGAATATTTATTCCAAAAGGGTTTATTCGACCCAATCGTACCACGTAATCCTTTAAAAGGTGTTCTGAGTGAGTTATTTCAACTCCATGCTTTCTTTCCA---------AAAAATCAACAA------------------------------GTGGAATGT------------------
>Rhodiola_humilis
ATGGAAAAACGGCGGTTCAATTCGATGTTATCTAAC---GAGGAGTTAAAATACAAGTGTAGGCTAAGTAAATCAATGGACAATCTTGGGCCTATTGAAAATAACGATGGAAGCGAAAAGCAGGTTCTAACTGATACAGATAAAAAAATTCCTCTTTGGATT------GATAGCTCTAGGTACAGTAATGATGATGCTTTTTTTGGCGTCAGGGACATTATGAATTTAATTTCTAATGACACCTTTTTAGTTAGGGAT------ACTAATGGGGACCATTATTCTATTTATTTTGATATTGAAAATTCGATTTTTGAAATTGACAACGATCATTCTTTACTGAGTGATGTAGAAAATTTGTTTTATAGTTATAGGAATTCGAGTTATTTGAATAATGCATCCAAGAGT---------GATGATCCTGACTACGATCATTCCATGTACAATACTAAATATACTTGGAATAATCACATTAATAGTTGTATTGACAATTATCTTCATTCTCAAATCCGTATTGAT------------------------------------AGTTACATTTATAGTTACATTTGTGGTGACAGTGGAAATTATAGTGAAAGCGAGAATGCCAGCGTAAGAACTAGCACGAATGATAGTGATTTAACTAAAAGCTCTAATGATCTCGATGTAACTCAAAAATATAGGCATTTGTGGGTTCAATGCGAAAACTGTTATGGATTAAATTATAAGAAGTTTTTTAAGTCAAAAATGAATATTTGTGAACAATGCGGATATCATTTGAAAATGAGTAGTTCCGATCGAATCGAACTTTTGATTGATAGAGGTACGTGGGATCCGCTGGATGAAGACATGGTCTCTCTGGATCCCATTGAATTTCATTCGGAGGAGGAACCCTATAAAGATCGTATTGATTCTTATCAAACAAAGACAGGATTAACCGAAGCTGTTCAAACAGGCACAGGTCAACTAAACGGTATTCCGATAGCAATCGGGGTTATGGATTTTCAGTTTATGGGGGGTAGTATGGGATCCGCAGTAGGCGAGAAAATCACTCGTTTGATCGAGTATGCTACCAAGAGCTTTCTCCCTCTTATTCTAGTGTGTGCTTCCGGAGGAGCACGGATGCAAGAAGGAAGTTTGAGCTTAATGCAAATGGCTAAAATATCTTCTGCTTTATATGATTATCAATTAAATAAAAAGTTATTCTATGTATCAATCCTTACATCTCCCACTACTGGTGGGGTGACAGCGAGTTTTGGTATGTTGGGGGATATCATTATTGCTGAACCCAATGCCTACATTGCATTTGCGGGTAAACGAGTAATTGAACAAACATTGAATAAGACAGTACCGGAAGGTTCACAAGCGGCTGAATATTTATTCCAAAAGGGTTTATTCGACCCAATCGTACCACGTAATCCTTTAAAAGGTGTTCTGAGTGAGTTATTTCAACTCCATGCTTTCTTTCCA---------AAAAATCAACAA------------------------------GTGGAATGT------------------
>Rhodiola_integrifolia
ATGGAAAAACGGCGGTTCAATTCGATGTTATCTAAC---GAGGAGTTAAAATACAAGTGTAGGCTAAGTAAATCAATGGACAATCTTGGGCCTATTGAAAATAACGATGGAAGCGAAAAGCAGGTTCTAACTGATACAGATAAAAAAATTCCTCTTTGGATT------GATAGCTCTAGGTACAGTAATGATGATGCTTTTTTTGGCGTCAGGGACATTATGAATTTAATTTCTAATGACACCTTTTTAGTTAGGGAT------ACTAATGGGGACCATTATTCTATTTATTTTGATATTGAAAATTCGATTTTTGAAATTGACAACGATCATTCTTTACTGAGTGATGTAGAAAATTTGTTTTATAGTTATAGGAATTCGAGTTATTTGAATAATGCATCCAAGAGT---------GATGATCCTGACTACGATCATTCCATGTACAATACTAAATATACTTGGAATAATCACATTAATAGTTGTATTGACAATTATCTTCATTCTCAAATCCGTATTGAT------------------------------------AGTTACATTTATAGTTACATTTGTGGTGACAGTGGAAATTGTAGTGAAAGCGAGAATGCCAGCGTAAGAACTAGCACGAATGATAGTGATTTAACTAAAAGCTCTAATGATCTCGATGTAACTCAAAAATATAGGCATTTGTGGGTTCAATGCGAAAACTGTTATGGATTAAATTATAAGAAGTTTTTTAAGTCAAAAATGAATATTTGTGAACAATGCGGATATCATTTGAAAATGAGTAGTTCCGATCGAATCGAACTTTTGATTGATAGAGGTACGTGGGATCCGCTGGATGAAGACATGGTCTCTCTGGATCCCATTGAATTTCATTCGGAGGAGGAACCCTATAAAGATCGTATTGATTCTTATCAAACAAAGACAGGATTAACCGAAGCTGTTCAAACAGGCACAGGTCAACTAAACGGTATTCCGATAGCAATCGGGGTTATGGATTTTCAGTTTATGGGGGGTAGTATGGGATCCGCAGTAGGCGAGAAAATCACTCGTTTGATCGAGTATGCTACCAAGAGCTTTCTCCCTCTTATTCTAGTGTGTGCTTCTGGAGGAGCACGGATGCAAGAAGGAAGTTTGAGCTTAATGCAAATGGCTAAAATATCTTCTGCTTTATATGATTATCAATTAAATAAAAAGTTATTCTATGTATCAATCCTTACATCTCCCACTACTGGTGGGGTGACAGCGAGTTTTGGTATGTTGGGGGATATCATTATTGCTGAACCCAATGCCTACATTGCATTTGCGGGGAAACGAGTAATTGAACAAACATTGAATAAGACAGTACCGGAAGGTTCACAAGCGGCTGAATATTTATTCCAAAAGGGTTTATTCGACCCAATCGTACCACGTAATCCTTTAAAAGGTGTTCTGAGTGAGTTATTTCAACTCCATGCTTTCTTTCCA---------AAAAATCAACAA------------------------------GTGGAATGT------------------
>Rhodiola_liciae
ATGGAAAAACGGTGGTTCAATTCGATGTTATCTAAC---GAGGAGTTAAAATACAAGTGTAGGCTAAGTAAATCAATGGACAATCTTGGGCCTATTGAAAATAACGATGGAAGCAAAAAGCAGGTTCTAACTGATACAGATAAAAAAATTCCTCTTTGGATT------GATAGCTCTAGGTACAGTAATGATGATGCTTTTTTTGACGTCAGGGACATTATGAATTTAATTTCTAATGACACCTTTTTAGTTAGGGAT------ACTAATGGGGACCATTATTCTATTTATTTTGATATTGAAAATTCGATTTTTGAAATTGACAACGATCATTCTTTACTGAGTGATGTAGAAAATTTGTTTTATAGTTATAGGAATTCGAGTTATTTGAATAATGCATCCAAGAGT---------GATGATCCTGACTACGATCATTCCATGTACAATACTAAATATACTTGGAATAATCACATTAATAGTTGTATTGACAATTATCTTCATTCTCAAATCCGTATTGAT------------------------------------AGTTACATTTATAGTTACATTTGTGGTGACAGTGGAAATTATAGTGAAAGCGAGAATGCCAGCGTAAGAACTAGCACGAATGATAGTGATTTAACTAAAAGCTCTAATGATCTCGATGTAACTCAAAAATATAGGCATTTGTGGGTTCAATGCGAAAACTGTTATGGATTAAATTATAAGAAGTTTTTTAAGTCAAAAATGAATATTTGTGAACAATGCGGATATCATTTGAAAATGAGTAGTTCTGATCGAATCGAACTTTTGATTGATAGAGGTACGTGGGATCCGCTGGATGAAGACATGGTCTCTCTGGATCCCATTGAATTTCATTCGGAGGAGGAACCCTATAAAGATCGTATTGATTCTTATCAAACAAAGACAGGATTAACCGAAGCTGTTCAAACAGGCACAGGTCAACTAAACGGTATTCCGATAGCAATCGGGGTTATGGATTTTCAGTTTATGGGGGGTAGTATGGGATCCGCAGTAGGCGAGAAAATCACTCGTTTGATCGAGTATGCTACCAAGAGCTTTCTCCCTCTTATTCTAGTGTGTGCTTCCGGAGGAGCACGGATGCAAGAAGGAAGTTTGAGCTTAATGCAAATGGCTAAAATATCTTCTGCTTTATATGATTATCAATTAAATAAAAAGTTATTCTATGTATCAATCCTTACATCTCCCACTACTGGTGGGGTGACAGCGAGTTTTGGTATGTTGGGGGATATCATTATTGCTGAACCCAATGCCTACATTGCATTTGCGGGTAAACGAGTAATTGAACAAACATTGAATAAGACAGTACCGGAAGGTTCACAAGCGGCTGAATATTTATTCCAAAAGGGTTTATTCGACCCAATCGTACCACGTAATCCTTTAAAAGGTGTTCTGAGTGAGTTATTTCAACTCCATGCTTTCTTTCCA---------AAAAATCAACAA------------------------------GTGGAATGT------------------
>Rhodiola_macrocarpa
ATGGAAAAACGGCGGTTCAATTCGATGTTATCTAAC---GAGGAGTTAAAATACAAGTGTAGGCTAAGTAAATCAATGGACAATCTTGGGCCTATTGAAAATAACGGTGGAAGCGAAAAGCAGGTTCTAACTGATACAGATAAAAAAATTCCTCTTTGGATT------GATAGTTCTAGGTACAGTAATGATGATGCTTTTTTTGGCGTCAGGGACATTATGAATTTAATTTCTAATGACACCTTTTTAGTTAGGGAT------ACTAATGGGGACCATTATTCTATTTATTTTGATATTGAAAATTCGATTTTTGAAATTGACAACGATCATTCTTTACTGAGTGATGTAGAAAATTTGTTTTATAGTTATAGGAATTCGAGTTATTTGAATAATGCATCCAAGAGT---------GATGATCCTGACTACGATCATTCCATGTACAATACTAAATATACTTGGAATAATCACATTAATAGTTGTATTGACAATTATCTTCATTCTCAAATCCGTATTGAT------------------------------------AGTTACATTTATAGTTACATTTGTGGTGACAGTGGAAATTGTAGTGAAAGCGAGAATGCCAGCGTAAGAACTAGCACGAATGATAGTGATTTAACTAAAAGCTCTAATGATCTCGATGTAACTCAAAAATACAGGCATTTGTGGGTTCAATGCGAAAACTGTTATGGATTAAATTATAAGAAGTTTTTTAAGTCAAAAATGAATATTTGTGAACAATGTGGATATCATTTGAAAATGAGTAGTTCCGATCGAATCGAACTTTTGATTGATAGAGGTACGTGGGATCCGCTGGATGAAGACATGGTCTCTCTGGATCCCATTGAATTTCATTCGGAGGAGGAACCCTATAAAGATCGTATTGATTCTTATCAAACAAAGACAGGATTAACCGAAGCTGTTCAAACAGGCATAGGTCAATTAAACGGTATTCCGATAGCAATCGGGGTTATGGATTTTCAGTTTATGGGGGGTAGTATGGGATCCGCAGTAGGCGAGAAAATCACTCGTTTGATCGAGTATGCTACCAAGAGCTTTCTCCCTCTTATTCTAGTGTGTGCTTCCGGAGGAGCACGGATGCAAGAAGGAAGTTTGAGCTTAATGCAAATGGCTAAAATATCTTCTGCTTTATATGATTATCAATTAAATAAAAAGTTATTCTATGTATCAATCCTTACATCTCCCACTACTGGTGGGGTGACAGCGAGTTTTGGTATGTTGGGGGATATCATTATTGCTGAACCCAATGCCTACATTGCATTTGCGGGGAAACGAGTAATTGAACAAACATTGAATAAGACAGTACCGGAAGGTTCACAAGCGGCTGAATATTTATTCCAAAAGGGTTTATTCGACCCAATCGTACCACGTAATCCTTTAAAAGGTGTTCTGAGTGAGTTATTTCAACTCCATGCTTTCTTTCCCTTGAAAAAAAAA---------------------------------------ATCAACAAGTGGAATGTTAGGTTTAAT
>Rhodiola_ovatisepala
ATGGAAAAACGGCGGTTCAATTCGATGTTATCTAAC---GAGGAGTTAAAATACAAGTGTAGGCTAAGTAAATCAATGGACAATCTTGGGCCTATTGAAAATAACGATGGAAGCGAAAAGCAGGTTCTAACTGATACAGATAAAAAAATTCCTCTTTGGATT------GATAGCTCTAGGTACAGTAATGATGATGCTTTTTTTGGCGTCAGGGACATTATGAATTTAATTTCTAATGACACCTTTTTAGTTAGGGAT------ACTAATGGGGACCTTTATTCTATTTATTTTGATATTGAAAATTCGATTTTTGAAATTGACAACGATCATTCTTTACTGAGTGATGTAGAAAATTTGTTTTATAGTTATAGGAATTCGAGTTATTTGAATAATGCATCCAAGAGT---------GATGATCCTGACTACGATCATTCCATGTACAATACTAAATATACTTGGAATAATCACATTAATAGTTGTATTGACAATTATCTTCATTCTCAAATCCGTATTGAT------------------------------------AGTTACATTTATAGTTACATTTGTGGTGACAGTGGAAATTATAGTGAAAGCGAGAATGCCAGCGTAAGAACTAGCACGAATGATAGTGATTTAACTAAAAGCTTTAATGATCTCGATGTAACTCAAAAATATAGGCATTTGTGGGTTCAATGCGAAAACTGTTATGGATTAAATTATAAGAAGTTTTTTAAGTCAAAAATGAATATTTGTGAACAATGCGGATATCATTTGAAAATGAGTAGTTCCGATCGAATCGAACTTTTGATTGATAGAGGTACGTGGGATCCGCTGGATGAAGACATGGTCTCTCTGGATCCCATTGAATTTCATTCGGAGGAGGAACCCTATAAAGATCGTATTGATTCTTATCAAACAAAGACAGGATTAACCGAAGCTGTTCAAACAGGCACAGGTCAACTAAAAGGTATTCCGATAGCAATCGGGGTTATGGATTTTCAGTTTATGGGGGGTAGTATGGGATCCGCAGTAGGCGAGAAAATCACTCGTTTGATCGAGTATGCTACCAAGAGCTTTCTCCCTCTTATTCTAGTGTGTGCTTCCGGAGGAGCACGGATGCAAGAAGGAAGTTTGAGCTTAATGCAAATGGCTAAAATATCTTCTGCTTTATATGATTATCAATTAAATAAAAAGTTATTCTATGTATCAATCCTTACATCTCCCACTACTGGTGGGGTGACAGCGAGTTTTGGTATGTTGGGGGATATCATTATTGCTGAACCCAATGCCTACATTGCATTTGCGGGTAAACGAGTAATTGAACAAACATTGAATAAGACAGTACCGGAAGGTTCACAAGCGGCTGAATATTTATTCCAAAAGGGTTTATTCGACCCAATCGTACCACGTAATCCTTTAAAAGGTGTTCTGAGTGAGTTATTTCAACTCCATGCTTTCTTTCCA---------AAAAATCAACAA------------------------------GTGGAATGT------------------
>Rhodiola_prainii
ATGGAAAAACGGCGGTTCAATTCGATGTTATCTAAC---GACGAGTTAAAATACAAGTGTAGGCTAAGTAAATCAATGGACAATCTTGGGCCTATTGAAAATAACGATGGAAGCGAAAAGCAGGTTCTAACTGATACAGATAAAAAAATTCCTCTTTGGATT------GATAGCTCTAGGTACAGTAATGATGATGCTTTTTTTGGCGTCAGGGACATTATGAATTTAATTTCTAATGACACCTTTTTAGTTAGGGAT------ACTAATGGGGACCATTATTCTATTTTTTTTGATATTGAAAATTCGATTTTTGAAATTGACAACGATCATTCTTTACTGAGTGATGTAGAAAATTTGTTTTATAGTTATAGGAATTCGAGTTATTTGAATAATGCATCCAAGAGT---------GATGATCCTGACTACGATCATTCCATGTACAATACTAAATATACTTGGAATAATCACATTAATAGTTGTATTGACAATTATCTTCATTCTCAAATCCGTATTGAT------------------------------------AGTTACATTTATAGTTACATTTGTGGTGACAGTGGAAATTATAGTGAAAGCGAGAATGCCAGCGTAAGAACTAGCACGAATGATAGTGATTTAACTAAAAGCTCTAATGATCTCGATGTAACTCAAAAATATAGGCATTTGTGGGTTCAATGCGAAAACTGTTATGGATTAAATTATAAGAAGTTTTTTAAGTCAAAAATGAATATTTGTGAACAATGCGGATATCATTTGAAAATGAGTAGTTCCGATCGAATCGAACTTTTGATTGATAGAGGTACGTGGGATCCGCTGGATGAAGACATGGTCTCTCTGGATCCCATTGAATTTCATTCGGAGGAGGAACCCTATAAAGATCGTATTGATTCTTATCAAACAAAGACAGGATTAACCGAAGCTGTTCAAACAGGCACAGGTCAACTAAACGGTATTCCGATAGCAATCGGGGTTATGGATTTTCAGTTTATGGGGGGTAGTATGGGATCCGCAGTAGGCGAGAAAATCACTCGTTTGATCGAGTATGCTACCAAGAGCTTTCTCCCTCTTATTCTAGTGTGTGCTTCCGGAGGAGCACGGATGCAAGAAGGAAGTTTGAGCTTAATGCAAATGGCTAAAATATCTTCTGCTTTATATGATTATCAATTAAATAAAAAGTTATTCTATGTATCAATCCTTACATCTCCCACTACTGGTGGGGTGACAGCGAGTTTTGGTATGTTGGGGGATATCATTATTGCTGAACCCAATGCCTACATTGCATTTGCGGGTAAACGAGTAATTGAACAAACATTGAATAAGACAGTACCGGAAGGTTCACAAGCGGCTGAATATTTATTCCAAAAGGGTTTATTCGACCCAATCGTACCACGTAATCCTTTAAAAGGTGTTCTGAGTGAGTTATTTCAACTCCATGCTTTCTTTCCA---------AAAAATCAACAA------------------------------GTGGAATGT------------------
>Rhodiola_quadrifida
ATGGAAAAACGGCGGTTCAATTCGATGTTATCTAAC---GAGGAGTTAAAATACAAGTGTAGGCTAAGTAAATCAATGGACAATCTTGGGCCTATTGAAAATAACGGTGGAAGCGAAAAGCAGGTTCTAACTGATACAGATAAAAAAATTCCTCTTTGGATT------GAGAGTTCTAGGTACAGTAATGATGATGCTTTTTTTGGCGTCAGGGACATTATGAATTTAATTTCTAATGACACCTTTTTAGTTAGGGAT------ACTAATGGGGACCATTATTCTATTTATTTTGATATTGAAAATTCGATTTTTGAAATTGACAACGATCATTCTTTACTGAGTGATGTAGAAAATTTGTTTTATAGTTATAGGAATTCGAGTTATTTGAATAATGCATCCAAGAGT---------GATGATCCTGACTACGATCATTCCATGTACAATACTAAATATACTTGGAATAATCACATTAATAGTTGTATTGACAATTATCTTCATTCTCAAATCCGTATTGAT------------------------------------AGTTACATTTATAGTTACATTTGTGGTGACAGTGGAAATTGTAGTGAAAGCGAGAATGCCAGCGTAAGAACTAGCACGAATGATAGTGATTTAACTAAAAGCTCTAATGATCTCGATGTAACTCAAAAATACAGGCATTTGTGGGTTCAATGCGAAAACTGTTATGGATTAAATTATAAGAAGTTTTTTAAGTCAAAAATGAATATTTGCGAACAATGCGGATATCATTTGAAAATGAGTAGTTCCGATCGAATCGAACTTTTGATTGATAGAGGTACGTGGGATCCGCTGGATGAAGACATGGTCTCTCTGGATCCCATTGAATTTCATTCGGAGGAGGAACCCTATAAAGATCGTATTGATTCTTATCAAACAAAGACAGGATTAACCGAAGCTGTTCAAACAGGCACAGGTCAACTAAACGGTATTCCGATAGCAATCGGGGTTATGGATTTTCAGTTTATGGGGGGTAGTATGGGATCCGCAGTAGGCGAGAAAATCACTCGTTTGATCGAGTATGCTACCAAGAGCTTTCTCCCTCTTATTCTAGTGTGTGCTTCCGGAGGAGCACGGATGCAAGAAGGAAGTTTGAGCTTAATGCAAATGGCTAAAATATCTTCTGCTTTATATGATTATCAATTAAATAAAAAGTTATTCTATGTATCAATCCTTACATCTCCCACTACTGGTGGGGTGACAGCGAGTTTTGGTATGTTGGGGGATATCATTATTGCTGAACCCAATGCCTACATTGCATTTGCGGGGAAACGAGTAATTGAACAAACATTGAATAAGACAGTACCGGAAGGTTCACAAGCGGCTGAATATTTATTCCAAAAGGGTTTATTCGACCCAATCGTACCACGTAATCCTTTAAAAGGTGTTCTGAGTGAGTTATTTCAACTCCATGCTTTCTTTCCCTTGAAAAAAAAA---------------------------------------ATCAACAAGTGGAATGTTAGGTTTAAT
>Rhodiola_rhodantha
ATGGAAAAACGGCGGTTCAATTCGATGTTATCTAAC---GAGGAGTTAAAATACAAGTGTAGGCTAAGTAAATCAATGGACAATCTTGGGCCTATTGAAAATAACGATGGAAGCGAAAAGCAGGTTCTAACTGATACAGATAAAAAAATTCCTCTTTGGATT------GATAGCTCTAGGTACAGTAATGATGATGCTTTTTTTGGCGTCAGGGACATTATGAATTTAATTTCTAATGACACCTTTTTAGTTAGGGAT------ACTAATGGGGACCATTATTCTATTTATTTTGATATTGAAAATTCGATTTTTGAAATTGACAACGATCATTCTTTACTGAGTGATGTAGAAAATTTGTTTTATAGTTATAGGAATTCGAGTTATTTGAATAATGCATCCAAGAGT---------GATGATCCTGACTACGATCATTCCATGTACAATACTAAATATACTTGGAATAATCACATTAATAGTTGTATTGACAATTATCTTCATTCTCAAATCCGTATTGAT------------------------------------AGTTACATTTATAGTTACATTTGTGGTGACAGTGGAAATTGTAGTGAAAGCGAGAATGCCAGCGTAAGAACTAGCACGAATGATAGTGATTTAACTAAAAGCTCTAATGATCTCGATGTAACTCAAAAATATAGGCATTTGTGGGTTCAATGCGAAAACTGTTATGGATTAAATTATAAGAAGTTTTTTAAGTCAAAAATGAATATTTGTGAACAATGCGGATATCATTTGAAAATGAGTAGTTCCGATCGAATCGAACTTTTGATTGATAAAGGTACGTGGGATCCGCTGGATGAAGACATGGTCTCTCTGGATCCCATTGAATTTCATTCGGAGGAGGAACCCTATAAAGATCGTATTGATTCTTATCAAACAAAGACAGGATTAACCGAAGCTGTTCAAACAGGCACAGGTCAACTAAACGGTATTCCGATAGCAATCGGGGTTATGGATTTTCAGTTTATGGGGGGTAGTATGGGATCCGCAGTAGGCGAGAAAATCACTCGTTTGATCGAGTATGCTACCAAGAGCTTTCTCCCTCTTATTCTAGTGTGTGCTTCTGGAGGAGCACGGATGCAAGAAGGAAGTTTGAGCTTAATGCAAATGGCTAAAATATCTTCTGCTTTATATGATTATCAATTAAATAAAAAGTTATTCTATGTATCAATCCTTACATCTCCCACTACTGGTGGGGTGACAGCGAGTTTTGGTATGTTGGGGGATATCATTATTGCTGAACCCAATGCCTACATTGCATTTGCGGGGAAACGAGTAATTGAACAAACATTGAATAAGACAGTACCGGAAGGTTCACAAGCGGCTGAATATTTATTCCAAAAGGGTTTATTCGACCCAATCGTACCACGTAATCCTTTAAAAGGTGTTCTGAGTGAGTTATTTCAACTCCATGCTTTCTTTCCA---------AAAAATCAACAA------------------------------GTGGAATGT------------------
>Rhodiola_sexifolia
ATGGAAAAACGGCGGTTCAATTCGATATTATCTAAC---GAGGAGTTAAAATACAAGTGTAGGCTAAGTAAATCAATGGACAATCTTGGGCCTATTGAAAATAACGATGGAAGCGAAAAGCAGGTTCTAACTGATACAGATAAAAAAATTCCTCTTTGGATT------GATAGCTCTAGGTACAGTAATGATGATGCTTTTTTTGGCGTCAGGGACATTATGAATTTAATTTCTAATGACACCTTTTTAGTTAGGGAT------ACTAATGGGGACCATTATTCTATTTATTTTGATATTGAAAATTCGATTTTTGAAATTGACAACGATCATTCTTTACTGAGTGATGTAGAAAATTTGTTTTATAGTTATAGGAATTCGAGTTATTTGAATAATGCATCCAAGAGT---------GATGATCCTGACTACGATCATTCCATGTACAATACTAAATATACTTGGAATAATCACATTAATAGTTGTATTGACAATTATCTTCATTCTCAAATCCGTATTGAT------------------------------------AGTTACATTTATAGTTACATTTGTGGTGACAGTGGAAATTATAGTGAAAGCGAGAATGCCAGCGTAAGAACTAGCACGAATGATAGTGATTTAACTAAAAGCTCTAATGATCTCGATGTAACTCAAAAATATAGGCATTTGTGGGTTCAATGCGAAAACTGTTATGGATTAAATTATAAGAAGTTTTTTAAGTCAAAAATGAATATTTGTGAACAATGCGGATATCATTTGAAAATGAGTAGTTCCGATCGAATCGAACTTTTGATTGATAGAGGTACGTGGGATCCGCTGGATGAAGACATGGTCTCTCTGGATCCCATTGAATTTCATTCGGAGGAGGAACCCTATAAAGATCGTATTGATTCTTATCAAACAAAGACAGGATTAACCGAAGCTGTTCAAACAGGCACAGGTCAACTAAACGGTATTCCGATAGCAATCGGGGTTATGGATTTTCAGTTTATGGGGGGTAGTATGGGATCCGCAGTAGGCGAGAAAATCACTCGTTTGATCGAGTATGCTACCAAGAGCTTTCTCCCTCTTATTCTAGTGTGTGCTTCCGGAGGAGCACGGATGCAAGAAGGAAGTTTGAGCTTAATGCAAATGGCTAAAATATCTTCTGCTTTATATGATTATCAATTAAATAAAAAGTTATTCTATGTATCAATCCTTACATCTCCCACTACTGGTGGGGTGACAGCGAGTTTTGGTATGTTGGGGGATATCATTATTGCTGAACCCAATGCCTACATTGCATTTGCGGGTAAACGAGTAATTGAACAAACATTGAATAAGACAGTACCGGAAGGTTCACAAGCGGCTGAATATTTATTCCAAAAGGGTTTATTCGACCCAATCGTACCACGTAATCCTTTAAAAGGTGTTCTGAGTGAGTTATTTCAACTCCATGCTTTCTTTCCA---------AAAAATCAACAA------------------------------GTGGAATGT------------------
>Rhodiola_sinuata
ATGGAAAAACGGCGGTTCAATTCGATGTTATCTAAC---GAGGAGTTAAAATACAAGTGTAGGCTAAGTAAATCAATGGACAATCTTGGGCCTATTGAAAATAACGATGGAAGCGAAAAGCAGGTTCTAACTGATACAGATAAAAAAATTCCTCTTTGGATT------GATAGCTCTAGGTACAGTAATGATGATGCTTTTTTTGGCGTCAGGGACATTATGAATTTAATTTCTAATGACACCTTTTTAGTTAGGGAT------ACTAATGGGGACCATTATTCTATTTATTTTGATATTGAAAATTCGATTTTTGAAATTGACAACGATCATTCTTTACTGAGTGATGTAGAAAATTTGTTTTATAGTTATAGGAATTCGAGTTATTTGAATAATGCATCCAAGAGT---------GATGATCCTGACTACGATCATTCCATGTACAATACTAAATATACTTGGAATAATCACATTAATAGTTGTATTGACAATTATCTTCATTCTCAAATCCGTATTGAT------------------------------------AGTTACATTTATAGTTACATTTGTGGTGACAGTGGAAATTATAGTGAAAGCGAGAATGCCAGCGTAAGAACTAGCACGAATGATAATGATTTAACTAAAAGCTCTAATGATCTCGATGTAACTCAAAAATATAGGCATTTGTGGGTTCAATGCGAAAACTGTTATGGATTAAATTATAAGAAGTTTTTTAAGTCAAAAATGAATATTTGTGAACAATGCGGATATCATTTGAAAATGAGTAGTTCCGATCGAATCGAACTTTTGATTGATAGAGGTACGTGGGATCCGCTGGATGAAGACATGGTCTCTCTGGATCCCATTGAATTTCATTCGGAGGAGGAACCCTATAAAGATCGTATTGATTCTTATCAAACAAAGACAGGATTAACCGAAGCTGTTCAAACAGGCACAGGTCAACTAAACGGTATTCCGATAGCAATCGGGGTTATGGATTTTCAGTTTATGGGGGGTAGTATGGGATCCGCAGTAGGCGAGAAAATCACTCGTTTGATCGAGTATGCTACCAAGAGCTTTCTCCCTCTTATTCTAGTGTGTGCTTCCGGAGGAGCACGGATGCAAGAAGGAAGTTTGAGCTTAATGCAAATGGCTAAAATATCTTCTGCTTTATATGATTATCAATTAAATAAAAAGTTATTCTATGTATCAATCCTTACATCTCCCACTACTGGTGGGGTGACAGCGAGTTTTGGTATGTTGGGGGATATCATTATTGCTGAACCCAATGCCTACATTGCATTTGCGGGTAAACGAGTAATTGAACAAACATTGAATAAGACAGTACCGGAAGGTTCACAAGCGGCTGAATATTTATTCCAAAAGGGTTTATTCGACCCAATCGTACCACGTAATCCTTTAAAAGGTGTTCTGAGTGAGTTATTTCAACTCCATGCTTTCTTTCCA---------AAAAATCAACAA------------------------------GTGGAATGT------------------
>Rhodiola_smithii
ATGGAAAAACGGAGGTTCAATTCGATGTTATCTAAC---GAGGAGTTAAAATACAAGTGTAGGCTAAGTAAATCAATGGACAATCTTGGGCCTATTGAAAATAACGGTGGAAGCGAAAAGCAGGTTCTAACTGATACAGATAAAAAAATTCCTCTTTGGATT------GATAGTTCTAGGTACAGTAATGATGATGCTTTTTTTGGCGTCAGGGACATTATGAATTTAATTTGTAATGACACTTTTTTAGTTCGGGAT------ACTAATGGGGACCATTATTCTATTTATTTTGATATTGAAAATTCTATTTTTGAAATTGACAACGATCATTCTTTACTGAGTGATGTAGAAAATTTGTTTTATAGTTATAGGAATTCGAGTTATTTGAATAATGCATCCAAGAGT---------GATGATCCTGACTACGATCATTCCATGTACAATACTAAATATACTTGGAATAATCACATTAATAGTTGTATTGACAATTATCTTCATTCTCAAATCCGTATTGAT------------------------------------AGTTACATTTATAGTTACATTTGTGGTGACAGTGGAAATTGTAGTGAAAGCGAGAATGCCAGCGTAAGAACTAGCACGAATGATAGTGATTTAACTAAAAGCTCTAATGATCTCGATGTAACTCAAAAATACAGGCATTTGTGGGTTCAATGCGAAAACTGTTATGGATTAAATTATAAGAAGTTTTTTAAGTCAAAAATGAATATTTGTGAACAATGCGGATATCATTTGAAAATGAGTAGTTCCGATCGAATCGAACTTTTGATTGATAGAAGTACGTGGGATCCGCTGGATGAAGACATGGTCTCTCTGGATCCCATTGAATTTCATTCGGAGGAGGAACCCTATAAAGACCGTATTGATTCTTATCAAACAAAGACAGGATTAACCGAAGCTGTTCAAACAGGCACAGGTCAACTAAACGGTATTCCGATAGCAATCGGGGTTATGGATTTTCAGTTTATGGGGGGTAGTATGGGATCCGCAGTAGGCGAGAAAATCACTCGTTTGATCGAGTATGCTACCAAGAGCTTTCTCCCTCTTATTCTAGTGTGTGCTTCCGGAGGAGCACGGATGCAAGAAGGAAGTTTGAGCTTAATGCAAATGGCTAAAATATCTTCTGCTTTATATGATTATCAATTAAATAAAAAGTTATTCTATGTATCAATCCTTACATCTCCCACTACTGGTGGGGTGACAGCGAGTTTTGGTATGTTGGGGGATATCATTATTGCTGAACCCAATGCCTACATTGCATTTGCGGGGAAACGAGTAATTGAACAAACATTGAATAAGACAGTACCGGAAGGTTCACAAGCGGCTGAATATTTATTCCAAAAGGGTTTATTCGACCCAATCGTACCACGTAATCCTTTAAAAGGTGTTCTGAGTGAGTTATTTCAACTCCATGCTTTCTTTCCCTTGAAAAAAAAAAATCAACAA------------------------------GTGGAATGT------------------
>Rhodiola_stapfii
ATGGAAAAACGGCGGTTCAATTCGATGTTATCTAAC---GAGGAGTTAAAATACAAGTGTAGGCTAAGTAAATCAATGGACAATCTTGGGCCTATTGAAAATAACGATGGAAGCGAAAAGCAGGTTCTAACTGATACAGATAAAAAAATTCCTCTTTGGATT------GATAGCTCTAGGTACAGTAATGATGATGCTTTTTTTGGCGTCAGGGACATTATGAATTTAATTTCTAATGACACCTTTTTAGTTAGGGAT------ACTAATGGGGACCATTATTCTATTTATTTTGATATTGAAAATTCGATTTTTGAAATTGACAACGATCATTCTTTACTGAGTGATGTAGAAAATTTGTTTTATAGTTATAGGAATTCGAGTTATTTGAATAATGCATCCAAGAGT---------GATGATCCTGACTACGATCATTCCATGTACAATACTAAATATACTTGGAATAATCACATTAATAGTTGTATTGACAATTATCTTCATTCTCAAATCCGTATTGAT------------------------------------AGTTACATTTATAGTTACATTTGTGGTGACAGTGGAAATTATAGTGAAAGCGAGAATGCCAGTGTAAGAACTAGCACGAATGATAGTGATTTAACTAAAAGCTCTAATGATCTCGATGTAACTCAAAAATATAGGCATTTGTGGGTTCAATGCGAAAACTGTTATGGATTAAATTATAAGAAGTTTTTTAAGTCAAAAATGAATATTTGTGAACAATGCGGATATCATTTGAAAATGAGTAGTTCCGATCGAATCGAACTTTTGATTGATAGAGGTACGTGGGATCCGCTGGATGAAGACATGGTCTCTCTGGATCCCATTGAATTTCATTCGGAGGAGGAACCCTATAAAGATCGTATTGATTCTTATCAAACAAAGACAGGATTAACCGAAGCTGTTCAAACAGGCACAGGTCAACTAAACGGTATTCCGATAGCAATCGGGGTTATGGATTTTCAGTTTATGGGGGGTAGTATGGGATCCGCAGTAGGCGAGAAAATCACTCGTTTGATCGAGTATGCTACCAAGAGCTTTCTCCCTCTTATTCTAGTGTGTGCTTCCGGAGGAGCACGGATGCAAGAAGGAAGTTTGAGCTTAATGCAAATGGCTAAAATATCTTCTGCTTTATATGATTATCAATTAAATAAAAAGTTATTCTATGTATCAATCCTTACATCTCCCACTACTGGTGGGGTGACAGCGAGTTTTGGTATGTTGGGGGATATCATTATTGCTGAACCCAATGCCTACATTGCATTTGCGGGTAAACGAGTAATTGAACAAACATTGAATAAGACAGTACCGGAAGGTTCACAAGCGGCTGAATATTTATTCCAAAAGGGTTTATTCGACCCAATCGTACCACGTAATCCTTTAAAAGGTGTTCTGAGTGAGTTATTTCAACTCCATGCTTTCTTTCCA---------AAAAATCAACAA------------------------------GTGGAATGT------------------
>Rhodiola_subopposita
ATGGAAAAACGGCGGTTCAATTCGATGTTATCTAAC---GAGGAGTTAAAATACAAGTGTAGGCTAAGTAAATCAATGGACAATCTTGGGCCTATTGAAAATAACGGTGGAAGCGAAAAGCAGGTTCTAACTGATACAGATAAAAAAATTCCTCTTTGGATT------GATAGTTCTAGGTACAGTAATGATGATGCTTTTTTTGGCGTCAGGGACATTATGAATTTAATTTCTAATGACACCTTTTTAGTTAGGGAT------ACTAATGGGGACCATTATTCTATTTATTTTGATATTGAAAATTCGATTTTTGAAATTGACAACGATCATTCTTTACTGAGTGATGTAGAAAATTTGTTTTATAGTTATAGGAATTCGAGTTATTTGAATAATGCATCCAAGAGT---------GATGATCCTGACTACGATTATTCCATGTACAATACTAAATATACTTGGAATAATCACATTAATAGTTGTATTGACAATTATCTTCATTCTCAAATCCGTATTGAT------------------------------------AGTTACATTTATAGTTACATTTGTGGTGACAGTGGAAATTGTAGTGAAAGCGAGAATGCCAGCGTAAGAACTAGCACGAATGATAGTGATTTAACTAAAAGCTCTAATGATCTCGATGTAACTCAAAAATACAGGCATTTGTGGGTTCAATGCGAAAACTGTTATGGATTAAATTATAAGAAGTTTTTTAAGTCAAAAATGAATATTTGTGAACAATGTGGATATCATTTGAAAATGAGTAGTTCCGATCGAATCGAACTTTTGATTGATAGAGGTACGTGGGATCCGCTGGATGAAGACATGGTCTCTCTGGATCCCATTGAATTTCATTCGGAGGAGGAACCCTATAAAGATCGTATTGATTCTTATCAAACAAAGACAGGATTAACCGAAGCTGTTCAAACAGGCACAGGTCAACTAAACGGTATTCCGATAGCAATCGGGGTTATGGATTTTCAGTTTATGGGGGGTAGTATGGGATCCGCAGTAGGCGAGAAAATCACTCGTTTGATCGAGTATGCTACCAAGAGCTTTCTCCCTCTTATTCTAGTGTGTGCTTCCGGAGGAGCACGGATGCAAGAAGGAAGTTTGAGCTTAATGCAAATGGCTAAAATATCTTCTGCTTTATATGATTATCAATTAAATAAAAAGTTATTCTATGTATCAATCCTTACATCTCCCACTACTGGTGGGGTGACAGCGAGTTTTGGTATGTTGGGGGATATCATTATTGCTGAACCCAATGCCTACATTGCATTTGCGGGGAAACGAGTAATTGAACAAACATTGAATAAGACAGTACCGGAAGGTTCACAAGCGGCTGAATATTTATTCCAAAAGGGTTTATTCGACCCAATCGTACCACGTAATCCTTTAAAAGGTGTTCTGAGTGAGTTATTTCAACTCCATGCTTTCTTTCCCTTGAAAAAAAAATCAACAAGTGGAATGTTAGGTTTAATTAGTTTA------TTGGAATTA---------------AAA
>Rhodiola_tangutica
ATGGAAAAACGGCGGTTCAATTCGATGTTATCTAAC---GAGGAGTTAAAATACAAGTGTAGGCTAAGTAAATCAATGGACAATCTTGGGCCTATTGAAAATAACGGTGGAAGCGAAAAGCAGGTTCTAACTGATACAGATAAAAAAATTCCTCTTTGGATT------GAGAGTTCTAGGTACAGTAATGATGATGCTTTTTTTGGCGTCAGGGACATTATGAATTTAATTTCTAATGACACCTTTTTAGTTAGGGAT------ACTAATGGGGACCATTATTCTATTTATTTTGATATTGAAAATTCGATTTTTGAAATTGACAACGATCATTCTTTACTGAGTGATGTAGAAAATTTGTTTTATAGTTATAGGAATTCGAGTTATTTGAATAATGCATCCAAGAGT---------GATGATCCTGACTACGATCATTCCATGTACAATACTAAATATACTTGGAATAATCACATTAATAGTTGTATTGACAATTATCTTCATTCTCAAATCCGTATTGAT------------------------------------AGTTACATTTATAGTTACATTTGTGGTGACAGTGGAAATTGTAGTGAAAGCGAGAATGCCAGCGTAAGAACTAGCACGAATGATAGTGATTTAACTAAAAGCTCTAATGATCTCGATGTAACTCAAAAATACAGGCATTTGTGGGTTCAATGCGAAAACTGTTATGGATTAAATTATAAGAAGTTTTTTAAGTCAAAAATGAATATTTGCGAACAATGCGGATATCATTTGAAAATGAGTAGTTCCGATCGAATCGAACTTTTGATTGATAGAGGTACGTGGGATCCGCTGGATGAAGACATGGTCTCTCTGGATCCCATTGAATTTCATTCGGAGGAGGAACCCTATAAAGATCGTATTGATTCTTATCAAACAAAGACAGGATTAACCGAAGCTGTTCAAACAGGCACAGGTCAACTAAACGGTATTCCGATAGCAATCGGGGTTATGGATTTTCAGTTTATGGGGGGTAGTATGGGATCCGCAGTAGGCGAGAAAATCACTCGTTTGATCGAGTATGCTACCAAGAGCTTTCTCCCTCTTATTCTAGTGTGTGCTTCCGGAGGAGCACGGATGCAAGAAGGAAGTTTGAGCTTAATGCAAATGGCTAAAATATCTTCTGCTTTATATGATTATCAATTAAATAAAAAGTTATTCTATGTATCAATCCTTACATCTCCCACTACTGGTGGGGTGACAGCGAGTTTTGGTATGTTGGGGGATATCATTATTGCTGAACCCAATGCCTACATTGCATTTGCGGGGAAACGAGTAATTGAACAAACATTGAATAAGACAGTACCGGAAGGTTCACAAGCGGCTGAATATTTATTCCAAAAGGGTTTATTCGACCCAATCGTACCACGTAATCCTTTAAAAGGTGTTCTGAGTGAGTTATTTCAACTCCATGCTTTCTTTCCCTTGAAAAAAAAA---------------------------------------ATCAACAAGTGGAATGTTAGGTTTAAT
>Rhodiola_wallichiana
ATGGAAAAACGGCGGTTCAATTCGATGTTATCTAAC---GAGGAGTTAAAATACAAGTGTAGGCTAAGTAAATCAATGGACAATCTTGGGCCTATTGAAAATAACGATGGAAGCGAAAAGCAGGTTCTAACTGATACAGATAAAAAAATTCCTCTTTGGATT------GATAGCTCTAGGTACAGTAATGATGATGCTTTTTTTGGCGTCAGGGACATTATGAATTTAATTTCTAATGACACCTTTTTAGTTAGGGAT------ACTAATGGGGACCATTATTCTATTTATTTTGATATTGAAAATTCGATTTTTGAAATTGACAACGATCATTCTTTACTGAGTGATGTAGAAAATTTGTTTTATAGTTATAGGAATTCGAGTTATTTGAATAATGCATCCAAGAGT---------GATGATCCTGACTACGATCATTCCATGTACAATACTAAATATACTTGGAATAATCACATTAATAGTTGTATTGACAATTATCTTCATTCTCAAATCCGTATTGAT------------------------------------AGTTACATTTATAGTTACATTTGTGGTGACAGTGGAAATTATAGTGAAAGCGAGAATGCCAGCGTAAGAACTAGCACGAATGATAGTGATTTAACTAAAAGCTCTAATGATCTCGATGTAACTCAAAAATATAGGCATTTGTGGGTTCAATGCGAAAACTGTTATGGATTAAATTATAAGAAGTTTTTTAAGTCAAAAATGAATATTTGTGAACAATGCGGATATCATTTGAAAATGAGTAGTTCCGATCGAATCGAACTTTTGATTGATAGAGGTACGTGGGATCCGCTGGATGAAGACATGGTCTCTCTGGATCCCATTGAATTTCATTCGGAGGAGGAACCCTATAAAGATCGTATTGATTCTTATCAAACAAAGACAGGATTAACCGAAGCTGTTCAAACAGGCACAGGTCAACTAAACGGTATTCCGATAGCAATCGGGGTTATGGATTTTCAGTTTATGGGGGGTAGTATGGGATCCGCAGTAGGCGAGAAAATCACTCGTTTGATCGAGTATGCTACCAAGAGCTTTCTCCCTCTTATTCTAGTGTGTGCTTCCGGAGGAGCACGGATGCAAGAAGGAAGTTTGAGCTTAATGCAAATGGCTAAAATATCTTCTGCTTTATATGATTATCAATTAAATAAAAAGTTATTCTATGTATCAATCCTTACATCTCCCACTACTGGTGGGGTGACAGCGAGTTTTGGTATGTTGGGGGATATCATTATTGCTGAACCCAATGCCTACATTGCATTTGCGGGTAAACGAGTAATTGAACAAACATTGAATAAGACAGTACCGGAAGGTTCACAAGCGGCTGAATATTTATTCCAAAAGGGTTTATTCGACCCAATCGTACCACGTAATCCTTTAAAAGGTGTTCTGAGTGAGTTATTTCAACTCCATGCTTTCTTTCCA---------AAAAATCAACAA------------------------------GTGGAATGT------------------
>Hylotelephium_ewersii
ATGGAAAAACGGCGGTTCAATTCGATGTTATCTAAC---GAGGCGTTAAAATACAAGTGTAGGCTAAGTAAATCAATGGACAATCTTGGGCCTATTGAAAATAACGGTGGAAGCCAAAAGCAGGTTCTAACTGAGACAGATAAAAAAATTCCTCTTTGGAGT------GAGAGTTCTAGGTACAGTAATGATGATGCTTTTTTTGGCGTCAGGGACATTATGAATTTCATTTCGAATGACACTTTTTTAGTTAGGGAT------ACTAATGGGGACCATTATTCTATATATTTTGATATTGAAAATTCTATTTTTGAAATTGACAACGATCATTCCTTACTGAGTGACGTAGAAAATTTGTTTTATAGTTATAGGAACTCAAGTTATTTGAATAATGCATCCAAGAGT---------GATGATCCTGACTATGATCATTCCATGTACAATACTAAATATACTTGGAATAATCACATTAATAGTTGTATTGACAATTATCTTCATTCCCAAATCCGTATTGAT------------------------------------AGTTACATTTATAATTACATTTGTGGTGACAGTGGAAATTGTAGTGAAAGCGAGAATACCAGCGTAAGAACTAGCACGAATGATAGTGATTTAACTAAGAGTTCTAATGATCTCGATGTAACTCAAAAATACAGGCATTTGTGGGTTCAATGCGAAAACTGTTATGGATTAAATTATAAGAAATTTTTTAAGTCAAAAATGAATATTTGTGAACAATGCAGATATCATTTGAAAATGAGTAGTTCCGATCGAATCGAACTTTTGATTGATAGAGGTACTTGGGATCCGCTGGATGAAGACATGGTTTCTCTGGACCCTATTGAATTTCATTCGGAGGAGGAACCCTATAAAGATCGTATTGATTCTTATCAAACAAAGACAGGATTAACTGAAGCTGTTCAAACAGGCACAGGTCAACTAAACGGTATTCCGATAGCAATCGGGGTTATGGATTTTCAGTTTATGGGGGGTAGTATGGGATCCGCAGTAGGCGAGAAAATCACCCGTTTGATCGAGTATGCTACCAAGAGCTTTCTCCCTCTTATTCTAGTGTGTGCTTCCGGAGGAGCACGGATGCAAGAAGGGAGTTTGAGCTTGATGCAAATGGCTAAAATCTCTTCTGCTTTATATGATTATCAATTAAATAAAAAGTTATTCTATGTATCAATCCTTACATCTCCAACTACTGGTGGGGTGACAGCGAGTTTTGGTATGTTGGGGGATATCATTATTGCTGAACCCAATGCCTATATTGCATTTGCAGGTAAACGAGTAATTGAACAAACATTAAATAAGACAGTACCAGAAGGTTCACAAGCCGCTGAATATTTATTCCAAAAGGGTTTATTCGACCCAATTGTACCACGTAATCCTTTACAAGGTGTTTTGAGTGAGTTATTGCAACTCCACGCTTTTTTTCCCTTGAAAAAAATAAAAAAG------------------------------------------------------------
>Hylotelephium_verticillatum
ATGGAAAAACGGCGGTTCAATTCGATGTTATCTAAC---GAGGCGTTAAAATACAAGTGTAGGCTAAGTAAATCAATGGACAATCTTGGGCCTATTGAAAATAACGGTGGAAGCCAAAAGCAGGTTCTAACTGAGACAGATAAAAAAATTCCTCTTTGGAGT------GAGAGTTCTAGGTACAGTAATGATGATGCTTTTTTTGGCGTCAGGGACATTATGAATTTCATTTCGAATGACACTTTTTTAGTTAGGGAT------ACTAATGGGGACCATTATTCTATATATTTTGATATTGAAAATGCTATTTTTGAAATTGACAACGATCATTCCTTACTGAGTGACGTAGAAAATTTGTTTTATAGTTATAGGAACTCAAGTTATTTGAATAATGCATCCAAGAGT---------GATGATCCTGACTATGATCATTCCATGTACAATACTAAATATACTTGGAATAATCACATTAATAGTTGTATTGACAATTATCTTCATTCCCAAATCCGTATTGAT------------------------------------AGTTACATTTATAATTACATTTGTGGTGACAGTGGAAATTGTAGTGAAAGCGAGAATACCAGCGTAAGAACTAGCACGAATGATAGTGATTTAACTAAGAGTTCTAATGATCTCGATGTAACTCAAAAATACAGGCATTTGTGGGTTCAATGCGAAAACTGTTATGGATTAAATTATAAGAAATTTTTTAAGTCAAAAATGCATATTTGTGAACAATGCGGATATCATTTGAAAATGAGTAGTTCCGATCGAATCGAACTTTTGATTGATAGAGGTACTTGGGATCCGCTGGATGAAGACATGGTTTCTCTGGACCCTATTGAATTTCATTCGGAGGAGGAACCCTATAAAGATCGTATTGATTCTTATCAAACAAAGACAGGATTAACTGAAGCTGTTCAAACAGGCACAGGTCAACTAAACGGTATTCCGATAGCAATCGGGGTTATGGATTTTCAGTTTATGGGGGGTAGTATGGGATCCGCAGTAGGCGAGAAAATCACCCGTTTGATCGAGTATGCTACCAAGAGTTTTCTCCCTCTTATTCTAGTGTGTGCTTCCGGAGGAGCACGGATGCAAGAAGGGAGTTTGAGCTTGATGCAAATGGCTAAAATCTCTTCTGCTTTATATGATTATCAATTAAATAAAAAGTTATTCTATGTATCAATCCTTACATCTCCAACTACTGGTGGGGTGACAGCGAGTTTTGGTATGTTGGGGGATATCATTATTGCTGAACCCAATGCCTATATTGCATTTGCAGGTAAACGAGTAATTGAACAAACATTAAATAAGACAGTACCGGAAGGTTCACAAGCCGCTGAATATTTATTCCAAAAGGGTTTATTCGACCCAATTGTACCACGTAATCCTTTACAAGGTGTTTTGAGTGAGTTATTGCAACTCCACGCTTTTTTTCCCTTGAAAAAAAAAAAAAATAAA---------------------------------------------------------
>Hylotelephium_viviparum
ATGGAAAAACGGCGGTTCAATTCGATGTTATCTAAC---GAGGCGTTAAAATACAAGTGTAGGCTAAGTAAATCAATGGACAATCTTGGGCCTATTGAAAATAACGGTGGAAGCCAAAAGCAGGTTCTAACTGAGACAGATAAAAAAATTCCTCTTTGGAGT------GAGAGTTCTAGGTACAGTAATGATGATGCTTTTTTTGGCGTCAGGGACATTATGAATTTCATTTCGAATGACACTTTTTTAGTTAGGGAT------ACTAATGGGGACCATTATTCTATATATTTTGATATTGAAAATTCTATTTTTGAAATTGACAACGATCATTCCTTACTGAGTGACGTAGAAAATTTGTTTTATAGTTATAGGAACTCAAGTTATTTGAATAATGCATCCAAGAGT---------GATGATCCTGACTATGATCATTCCATGTACAATACTAAATATACTTGGAATAATCACATTAATAGTTGTATTGACAATTATCTTCATTCCCAAATCCGTATTGAT------------------------------------AGTTACATTTATAATTACATTTGTGGTGACAGTGGAAATTGTAGTGAAAGCGAGAATACCAGCGTAAGAACTAGCACGAATGATAGTGATTTAACTAAGAGTTCTAATGATCTCGATGTAACTCAAAAATACAGGCATTTGTGGGTTCAATGCGAAAACTGTTATGGATTAAATTATAAGAAATTTTTTAAGTCAAAAATGAATATTTGTGAACAATGCGGATATCATTTGAAAATGAGTAGTTCCGATCGAATCGAACTTTTGATTGATAGAGGTACTTGGGATCCGCTGGATGAAGACATGGTTTCTCTGGACCCTATTGAATTTCATTCGGAGGAGGAACCCTATAAAGATCGTATTGATTCTTATCAAACAAAGACAGGATTAACTGAAGCTGTTCAAACAGGCACAGGTCAACTAAACGGTATTCCGATAGCAATCGGGGTTATGGATTTTCAGTTTATGGGGGGTAGTATGGGATCCGCAGTAGGCGAGAAAATCACCCGTTTGATCGAGTATGCTACCAAGAGCTTTCTCCCTCTTATTCTAGTGTGTGCTTCCGGAGGAGCACGGATGCAAGAAGGGAGTTTGAGCTTGATGCAAATGGCTAAAATCTCTTCTGCTTTATATGATTATCAATTAAATAAAAAGTTATTCTATGTATCAATCCTTACATCTCCAACTACTGGTGGGGTGACAGCGAGTTTTGGTATGTTGGGGGATATCATTATTGCTGAACCCAATGCCTATATTGCATTTGCAGGTAAACGAGTAATTGAACAAACATTAAATAAGACAGTACCGGAAGGTTCACAAGCCGCTGAATATTTATTCCAAAAGGGTTTATTCGACCCAATTGTACCACGTAATCCTTTACAAGGTGTTTTGAGTGAGTTATTGCAACTCCACGCTTTTTTTCCCTTGAAAAAAAAAATAAAA---------------------------------ATAAACAAG------------------
>Meterostachys_sikokianus
ATGGAAAAACGGCGGTTCAATTCGATGTTATCTAAC---GAGGCGTTAAAATACAAGTGTAGGCTAAGTAAATCAATAGACAATCTTGGGCCTATTGAAAATAAGGGTGGAAGCCAAAAGCAGGTTCTAACTGAGACAGCTAAACAAATTCCTCTTTGGAGT------GAGAGTTCTAGGTACAGTAATGATGATGCTTTTTTTGGCGTCAGGGACATTATGAATTTCATTTCTAATGACACTTTTTTAGTTAGGGAT------ACTAATGGGGACCATTATTCTATATATTTTGATATTGAAAATTCGATTTTTGAAATTGACAACGATCATTCTTTACTGAATAACGTACAAAATGTGTTTTATAGTTATAGGAATTCGAGTTATTTGAATAATGCATCCAAGAGT---------GATGATCCTGACTACGATCATTCCATGTACAATACTAAATATACTTGGAATAATCACATTAATAGTTGTATTGACAATTATCTTCATTCCCAAATCCGTATTGAT------------------------------------AGTTACATTTATAATTACATTTGTGGTGACAGTGGAAATTGTAGTGAAAGCGAGAATACCAGCGTAAGAACTAGCACGAATGATAGTGATTTAACTAAGAGTTCTAATGATCTCGATGTAACTCAAAAATACAGGCATTTGTGGGTTCAATGCGAAAACTGTTATGGATTAAATTATAAGAAATTTTTTAAGTCAAAAATGAATATTTGTGAACAATGCGGATATCATTTGAAAATGAGTAGTTCCGATCGAATCGAACTTTTGATTGATAGAGGTACTTGGGATCCGCTGGATGAAGACATGGTCTCTCTGGACCCTATTGAATTTCATTCGGAAGAGGAACCCTATAAAGATCGTATTGAGTCTTATCAAACAAAGACAGGATTAACTGAAGCTGTTCAAACAGGCACAGGTCAACTAAACGGTATTCCAATAGCAATCGGGGTTATGGATTTTCAGTTTCTGGGGGGTAGTATGGGATCCGCAGTAGGCGAGAAAATCACCCGTTTGATCGAGTATGCTACCAAGAGCTTTCTCCCTCTTATTCTAGTGTGTGCTTCCGGAGGAGCACGGATGCAAGAAGGGAGTTTGAGCTTGATGCAAATGGCTAAAATATCTTCTGCGTTATATGATTATCAATTAAATAAAAAGTTATTCTATGTATCAATCCTTACATCCCCAACTACTGGTGGGGTGACAGCGAGTTTTGGTATGTTGGGGGATATCATTATTGCTGAACCCAATGCCTATATTGCATTTGCGGGTAAACGAGTAATTGAACAAACATTAAATAAGACAGTACCAGAAGGTTCACAAGCCGCTGAATATTTATTCCAAAAGGGTTTATTCGACCCAATTGTACCACGTAATCCTTTACAAGGTGTTCTGAGTGAGTTATTGCAACTCCACGCTTTTTTTCCCTTGAAAAAAAAAAATAAACAA------------------------------GTAGAATGT------------------
>Orostachys_fimbriata
ATGAAAAAACGGCGGTTCAATTCGATGTTATCTAAC---GAGTCGTTAAAATACAAGTGTAGGCTAAGTAAATCAATGGACAATCTTGGGCCTATTGAAAATAACGGTGGAAGCCAAAAGCAGGTTCTAACTGAGACAGCTAAAAAAATTCCTCTTTGGAGT------GAGAGTTATAGGTACAGTAATGATGATGCTTTTTTTGGCGTCAGGGACATTATGAATTTCATTTCTAATGACACTTTTTTAGTTAGGGAT------ACTAATGGGGACCATTATTCTATATATTTTGATATTGAAAATTCGATTTGTGAAATTGACAACGATCGTTCTTTACTGAGTAACCTAGAAAATGTGTTTTCTAGTTATAGGAATTCGAGTTATTTGAATAATGCATCCAAGAGT---------GATGATCCTGACTACGATCATTCCATGTACAATACTAAATATACTTGGAATACTCACATTAATAGTTGGATTGACAATTATCTTCATTCCCAAATCCGTATTGAT------------------------------------AGTTACATTTATAATTACATTTGTGGTGACAGTGGAAATTGTAGTGAAAGCGAGAATACCAGCGTAAGAACTAGCACGAATGATAGTGATTTAACTAAGAGTTCTAATGATCTCGATGTAACTCAAAAATACAGGCATTTGTGGGTTCAATGCGAAAACTGTTATGGATTAAATTATAAGAAATTTTTTAAGTCAAAAATGAATATTTGTGAACAATGTGGATATCATTTGAAAATGAGTAGTTCCGATCGAATCGAACTTTTGATTGATAGAGGTACTTGGGATCCGCTGGATGAAGACATGGTCTCTCTGGACCCTATTGAATTTCATTCGGAGGAGGAACCCTATAAAGATCGTATTGATTCTTATCAAACAAAGACAGGATTAACTGAAGCTGTTCAAACAGGCACAGGTGAACTAAACGGTATTCCAATAGCAATCGGGGTTATGGATTTTCAGTTTATGGGGGGTAGTATGGGATCCGCAGTAGGCGAGAAAATCACCCGTTTGATCGAGTATGCTACCAAGAGCTTTCTCCCTCTTATTCTAGTGTGTGCTTCCGGAGGAGCACGGATGCAAGAAGGGAGTTTGAGCTTGATGCAAATGGCTAAAATATCTTCTGCTTTATATGATTATCAATTAAATAAAAAGTTATTCTATGTATCAATCCTTACATCCCCAACTACTGGTGGGGTGACAGCGAGTTTTGGTATGTTGGGGGATATCATTATTGCTGAACCCAATGCCTATATTGCATTTGCGGGTAAACGAGTAATTGAACAAACATTAAATAAGACAGTACCAGAAGGTTCACAAGCCTCTGAATATTTATTCCAAAAGGGCTTATTCGACCCAATTGTACCACGTAATCCTTTACAAGGTGTTCTGAGTGAGTTATTGCAACTCCACGCTTTTTCCCTTGAAAAAAAAAATAAACAA---------------------------------GTAGAATGT------------------
>Orostachys_japonica
ATGAAAAAACGGCGGTTCAATTCGATGTTATCTAAC---GAGTCGTTAAAATACAAGTGTAGGCTAAGTAAATCAATGGACAATCTTGGGCCTATTGAAAATAACGGTGGAAGCCAAAAGCAGGTTCTAACTGAGACAGCTAAAAAAATTCCTCTTTGGAGT------GAGAGTTATAGGTACAGTAATGATGATGCTTTTTTTGGCGTCAGGGACATTATGAATTTCATTTCTAATGACACTTTTTTAGTTAGGGAT------ACTAATGGGGACCATTATTCTATATATTTTGATATTGAAAATTCGATTTTTGAAATTGACAACGATCATTCTTTACTGAGTAACCTAGAAAATGTGTTTTATAGTTATAGGAATTCGAGTTATTTGAATAATGCATCCAAGAGT---------GATGATCCTGACTACGATCATTCCATGTACAATACGAAATATACTTGGAATAATCACATTAATAGTTGTATTGACAATTATCTTCATTCCCAAATCCGTATTGAT------------------------------------AGTTACATTTATAATTACATTTGTGGTGACAGTGGAAATTGTAGTGAAAGCGAGAATATCAGCGTAAGAACTAGCACGAATAATAGTGATTTAACTAAGAGTTCTAATGATCTCGATGTAACTCAAAAATACAGGCATTTGTGGGTTCAATGCGAAAACTGTTATGGATTAAATTATAAGAAATTTTTTAAGTCAAAAATGAATATTTGTGAACAATGCGGATATCATTTGAAAATGAGTAGTTCCGATCGAATCGAACTTTTGATTGATAGAGGTACTTGGGATCCGCTGGATGAAGACATGGTCTCTCTGGACCCTATTGAATTTCATTCGGAGGAGGAACCCTATAAAGATCGTATTGATTCTTATCAAACAAAGACAGGATTAACTGAAGCTGTTCAAACAGGCACAGGTCAACTAAACGGTATTCCGATAGCAATCGGGGTTATGGATTTTCAGTTTATGGGGGGTAGTATGGGATCCGCAGTAGGCGAGAAAATCACCCGTTTGATCGAGTATGCTACCAAGAGCTTTCTCCCTCTTATTCTAGTGTGTGCTTCCGGAGGAGCACGGATGCAAGAAGGGAGTTTGAGCTTGATGCAAATGGCTAAAATATCTTCTGCTTTATATGATTATCAATTAAATAAAAAGTTATTCTATGTATCAATCCTTACATCCCCAACTACTGGTGGGGTGACAGCGAGTTTTGGTATGTTGGGGGATATCATTATTGCTGAACCCAATGCCTATATTGCATTTGCGGGTAAACGAGTAATTGAACAAACATTAAATAAGACAGTACCAGAAGGTTCACAAGCCTCTGAATATTTATTCCAAAAGGGTTTATTCGACCCAATTGTACCACGTAATCCTTTACAAGGTGTTCTGAGTGAGTTATTGCAACTCCACGCTTTTTTCCCT------------------------------------------------------------------------------
>Orostachys_minuta
ATGAAAAAACGGCGGTTCAATTCGATGTTATCTAAC---GAGTCGTTAAAATACAAGTGTAGGCTAAGTAAATCAATGGACAATCTTGGGCCTATTGAAAATAACGGTGGAAGCCAAAAGCAGGTTCTAACTGAGACAGCTAAAAAAATTCCTCTTTGGAGT------GAGAGTTATAGGTACAGTAATGATGATGCTTTTTTTGGCGTCAGGGACATTATGAATTTCATTTCTAATGACACTTTTTTAGTTAGGGAT------ACTAATGGGGACCATTATTCTATATATTTTGATATTGAAAATTCGATTTTTGAAATTGACAACGATCATTCTTTACTGAGTAACCTAGAAAATGTGTTTTATAGTTATAGGAATTCGAGTTATTTGAATAATGCATCCAAGAGT---------GATGATCCTGACTACGATCATTCCATGTACAATACGAAATATACTTGGAATAATCACATTAATAGTTGTATTGACAATTATCTTCATTCCCAAATCCGTATTGAT------------------------------------AGTTACATTTATAATTACATTTGTGGTGACAGTGGAAATTGTAGTGAAAGCGAGAATATCAGCGTAAGAACTAGCACGAATAATAGTGATTTAACTAAGAGTTCTAATGATCTCGATGTAACTCAAAAATACAGGCATTTGTGGGTTCAATGCGAAAACTGTTATGGATTAAATTATAAGAAATTTTTTAAGTCAAAAATGAATATTTGTGAACAATGCGGATATCATTTGAAAATGAGTAGTTCCGATCGAATCGAACTTTTGATTGATAGAGGTACTTGGGATCCGCTGGATGAAGACATGGTCTCTCTGGACCCTATTGAATTTCATTCGGAGGAGGAACCCTATAAAGATCGTATTGATTCTTATCAAACAAAGACAGGATTAACTGAAGCTGTTCAAACAGGCACAGGTCAACTAAACGGTATTCCGATAGCAATCGGGGTTATGGATTTTCAGTTTATGGGGGGTAGTATGGGATCCGCAGTAGGCGAGAAAATCACCCGTTTGATCGAGTATGCTACCAAGAGCTTTCTCCCTCTTATTCTAGTGTGTGCTTCCGGAGGAGCACGGATGCAAGAAGGGAGTTTGAGCTTGATGCAAATGGCTAAAATATCTTCTGCTTTATATGATTATCAATTAAATAAAAAGTTATTCTATGTATCAATCCTTACATCCCCAACTACTGGTGGGGTGACAGCGAGTTTTGGTATGTTGGGGGATATCATTATTGCTGAACCCAATGCCTATATTGCATTTGCGGGTAAACGAGTAATTGAACAAACATTAAATAAGACAGTACCAGAAGGTTCACAAGCCTCTGAATATTTATTCCAAAAGGGTTTATTCGACCCAATTGTACCACGTAATCCTTTACAAGGTGTTCTGAGTGAGTTATTGCAACTCCACGCTTTTTTCCCT------------------------------------------------------------------------------
>Orostachys_iwarenge_f_magna
ATGGAAAAACGGCGGTTCAATTCGATGTTATCTAAC---GAGGCGTTAAAATACAAGTGTAGGCTAAGTAAATCAATGGACAATCTTGGGCCTATTGAAAATAACGGTGGAAGCCAAAAGCAGGTTCTAACTGAGACAGATAAACAAATTCCTCTTTGGAGT------GAGAGTTCTAGGTACAGTAATGATGATGCTTTTTTTGGCGTCAGGAACATTATGAATTTAATTTCGAATGACACTTTTTTAGTTAGGGAT------ACTAATGGGGACCATTATTCTATATATTTTGATATTGAAAATTCTATTTTTGAAATTGACAACGATCATTCCTTACTAAGTGACGTAGAAAATTTGTTTTATAGTTATAGGAACTCAAGTTATTTGAATAATGCATCCAAGAGT---------GATGATCCTGACTATGATCATTCCATGTACAATACTAAATATACTTGGAATAATCACATTAATAGTTGTATTGACAACTATCTTCATTCCCAAATCCGTATTGAT------------------------------------AGTTACATTTATAATTACATTTGTGGTGACAGTGGAAATTGTAGTGAAAGCGAGAATACCAGCGTAAGAACTAGCACGAATGATAGTGATTTAACTAAGAGTTCTAATGATCTCGATGTAACTCAAAAATACAGGCATTTGTGGGTTCAATGCGAAAACTGTTATGGATTAAATTATAAGAAATTTTTTAAGTCAAAAATGAATATTTGTGAACAATGCGGATATCATTTGAAAATGAGTAGTTCCGATCGAATCGAACTTTTGATTGATAGAGGTACTTGGGATCCGCTGGATGAAAACATGGTTTCTCTGGACCCTATTGAATTTCATTCGGAGGAGGAACCCTATAAAGATCGTATTGATTCTTATCAAACAAAGACAGGATTAACTGAAGCTGTTCAAACAGGCACAGGTCAACTAAACGGTATTCCGATAGCAATCGGGGTTATGGATTTTCAGTTTATGGGGGGTAGTATGGGATCTGCAGTAGGCGAGAAAATCACCCGTTTGATCGAGTATGCTACCAAGAGCTTTCTCCCTCTTATTCTAGTGTGTGCTTCCGGAGGAGCACGGATGCAAGAAGGGAGTTTGAGCTTGATGCAAATGGCTAAAATCTCTTCTGCTTTATATGATTATCAATTAAATAAAAAGTTATTCTATGTATCAATCCTTACATCTCCAACTACTGGTGGGGTGACAGCGAGTTTTGGTATGTTGGGGGATATCATTATTGCTGAACCCAATGCCTATATTGCATTTGCGGGTAAACGAGTAATTGAACAAACATTAAATAAGACAGTACCGGAAGGTTCACAAGCCGCTGAATATTTATTCCAAAAGGGTTTATTCGACCCAATTGTACCACGTAATCTTTTACAAGGTGTTTTGAGTGAGTTATTGCAACTCCACGCTTTTTTTCCCTTGAAAAAAAAAAAAAATAAA------------------------------AAA------------------------
>Sinocrassula_densirosulata
ATGGAAAAACGGCGGTTCAATTCGATGTTATCTAAC---GAGGCGTTAAAATACAAGTGTAGGCTAAGTAAATCAATGGACAATCTTGGGCCTATTGAAAATAACGGTGGAAGCCAAAAGCGGGTTCTAACTGATACAGATAAAAAAATTCCTCTTTGGAGT------GAAAGTTCTAAGTACAGTAATGATGATGCTTTTTTTGGCGTCAGGGACATTATGAATTTATTTGCTAATGAAACTTTTTTAGTTAGGGAT------ACTAATGGGGACCATTATTCTATATATTTTGATAGTGAAAATTCGATTTTTGAAATTGACAACGATTATTCTTTACTGAGTGACGTAGAAAATGTGTTTTATAGTTATAGGAATTCGAGTTCTTTCAATAATGCATCCAAGAGT---------GATGATCCTGACTACGATCATTCCATGTACAATACTAAATATACTTGGAATAATCACATTAATAGTTGTATTGACAATTATCTTCATTCCCAAATCCGTATTGAT------------------------------------AGTTACATTTATAATTACATTTGTGGTGACAGTGGAAATTGTAGTGAAAGCGAGAATACCAGCGTAAGAACTAGCACGAATGATAGTGATTTAACTAAGAGTTCTAATGATCTCGATGTAACTCAAAAATACAGGCATTTGTGGGTTCAATGCGAAAACTGTTATGGATTAAATTATAAGAAATTTTTTAAGTCAAAAATGAATATTTGTGAACAATGCGGATATCATTTGAAAATGAGTAGTTCCGATCGAATCGAACTTTTGATTGATAGAGGTACTTGGGATCCGCTGGATGAAGACATGGTCTCTCTGGACCCTATTGAATTTCATTCGGAGGAGGAACCCTATAAAGATCGTATTGATTCTTATCAAACAAAGACAGGATTAACTGAAGCTGTTCAAACAGGCACAGGTCAACTAAACGGTATTCCGATAGCAATCGGGGTTATGGATTTTCAGTTTATGGGGGGTAGTATGGGATCCGCAGTAGGCGAGAAAATCACCCGTTTGATCGAGTATGCTACCAAGAGCTTTATCCCTCTTATTCTAGTGTGTGCTTCCGGAGGAGCACGGATGCAAGAAGGGAGTTTGAGCTTGATGCAAATGGCTAAAATATCTTCTGCTTTATATGATTATCAATTAAATAAAAAGTTATTCTATGTATCCATCCTTACATCTCCAACTACTGGTGGGGTGACAGCGAGTTTTGGTATGTTGGGGGATATCATTATTGCTGAACCCAATGCCTATATTGCATTTGCGGGTAAACGAGTAATTGAACAAACATTAAATAAGACAGTACCAGAAGGTTCACAAGCCGCTGAATATTTATTCCAAAAGGGTTTATTCGACCCAATTGTACCACGTAATCTTTTACAAGGTGTTCTGAGTGAGTTATTGCAACTCCACGCTTTTTTTCCCTTGAAAAAAAAAAAAAAA------------------------------------------------------------
>Sinocrassula_indica
ATGGAAAAACGGCGGTTCAATTCGATGTTATCTAAC---GAGGCGTTAAAATACAAGTGTAGGCTAAGTAAATCAATGGACAATCTTGGGCCTATTGAAAATAACGGTGGAAGCCAAAAGCGGGTTCTAACTGATACAGATAAACAAATTCCTCTTTGGAGT------GAAAGTTCTAAGTACAGTAATGATGATGCTTTTTTTGGCGTCAGGGACATTATGAATTTATTTGCTAATGAAACTTTTTTAGTTAGGGAT------ACTAATGGGGACCATTATTCTATATATTTTGATAGTGAAAATTCGATTTTTGAAATTGACAACGATTATTCTTTACTGAGTGACGTAGAAAATGTGTTTTATAGTTATAGGAATTCGAGTTCTTTCAATAATGCATCCAAGAGT---------GATGATCCTGACTACGATCATTCCATGTACAATACTAAATATACTTGGAATAATCACATTAATAGTTGTATTGACAATTATCTTCATTCCCAAATCCGTATTGAT------------------------------------AGTTACATTTATAATTACATTTGTGGTGACAGTGGAAATTGTAGTGAAAGCGAGAATACCAGCGTAAGAACTAGCACGAATGATAGTGATTTAACTAAGAGTTCTAATGATCTCGATGTAACTCAAAAATACAGGCATTTGTGGGTTCAATGCGAAAACTGTTATGGATTAAATTATAAGAAATTTTTTAAGTCAAAAATGCATATTTGTGAACAATGCGGATATCATTTGAAAATGAGTAGTTCCGATCGAATCGAACTTTTGATTGATAGAGGTACTTGGGATCCGCTGGATGAAGACATGGTCTCTCTGGACCCTATTGAATTTCATTCGGAGGAGGAACCCTATAAAGATCGTATTGATTCTTATCAAACAAAGACAGGATTAACTGAAGCTGTTCAAACAGGCACAGGTCAACTAAACGGTATTCCGATAGCAATCGGGGTTATGGATTTTCAGTTTATGGGGGGTAGTATGGGATCCGCAGTAGGCGAGAAAATCACCCGTTTGATCGAGTATGCTACCAAGAGCTTTATCCCTCTTATTCTAGTGTGTGCTTCCGGAGGAGCACGGATGCAAGAAGGGAGTTTGAGCTTGATGCAAATGGCTAAAATATCTTCTGCTTTATATGATTATCAATTAAATAAAAAGTTATTCTATGTATCCATCCTTACATCTCCAACTACTGGTGGGGTGACAGCGAGTTTTGGTATGTTGGGGGATATCATTATTGCTGAACCCAATGCCTATATTGCATTTGCGGGTAAACGAGTAATTGAACAAACATTAAATAAGACAGTACCAGAAGGTTCACAAGCCGCTGAATATTTATTCCAAAAGGGTTTATTCGACCCAATTGTACCACGTAATCTTTTACAAGGTGTTCTGAGTGAGTTATTGCAACTCCACGCTTTTTTTCCCTTGAAAAAAAAAAAAAAA---------------------------------ATAACCAAG------------------
>Umbilicus_rupestris
ATGGAAAAACGGCGGTTCAATTCGATGTTATCTAAC---GAGGAGTTAAAATACAAGTGTAGGCTAAGTAAATCAATGGACAATCTTGGGCCTATTGAAAATAATGGTGGAACCGAAAAGAAAGTTCTAACTGATACAGATCAAAAAATTCCTCTTTGGAGT------GATAGTTCTAAGTACAGTAATGATGATGCTTTTTTTGGCGTCAGGGACATTATCAATTTAATTTCTAATGACACTTTTTTAGTTCGGGAT------ACTAATGGGGGCCATTATTCTATATATTTTGATATTGAAAATTCGATTTTGGAAATTGACAACGATCCTTCTTTACTGAGTGACATAGAAATTTTTTTTTATAGTTATAGGAATTCGAGTTATTTCAATAATGCATCCAAGAGT---------GATGATCCTGACTACGATCATTCCATGTACAATACTAAATATACTTGGAATAATCACATTAATAGTTGTATTGACAATTATCTTCATTCTCAAATCCGTATTGAT------------------------------------AGTTACATTTATAGTTACATTTGTGGTGACAGTGGAAATTGTAGTGAAAGCGAGAATGCCAGCGTAATAACTAGCACGAATGATAGTGATTTAACTAAAAGTTCTAATGATCTCGATGTAACTCAAAAATACAGGCATTTGTGGGTTCAATGCGAAAACTGTTATGGATTAAATTATAAGAAATTTTTTAAGTCAAAAACGAATATTTGTGAACAATGTGGATATCATTTGAAAATGGGTAGTTCCGATCGAATCGAACTTTTGATTGATAGCGGTACTTGGGATCCGTTGGATGAAGATATGGTCTCTCTGGATCCCATTGAATTTCATTCGCAGGAGGAACCCTATAAAGATCGTATTGATTCTTATCAAACAAAGACAGGATTAACTGAAGCTGTTCAAACAGGCACAGGTCAAATAAACGGTATTCCCATAACAATCGGGGTTATGGATTTTCAGTTTATGGGGGGTAGTATGGGATCTGCAGTAGGCGAGAAAATCACCCGTTTGATCGAGTATGCTACCAAGAGCTTTCTCCCTCTTATTCTAGTGTGTGCTTCCGGAGGAGCACGGATGCAAGAAGGAAGTTTGAGCTTGATGCAAATGGCTAAAATCTCTTCTGCTTTATATGATTATCAATTAAATAAAAAGTTATTCTATGTATCAATCCTTACATCTCCGACTACTGGGGGGGTGACAGCGAGTTTTGGTATGTTGGGGGATATCATTATTGCTGAACCCAATGCCTACATTGCATTTGCGGGTAAACGAGTAATTGAACAAACATTAAATAAGACAGTACCAGAAGGTTCACAAGCGGCTGAATATTTATTCCAAAAGGGTTTATTCGACCCAATCGTACCACGTAATCCTTTAAAAGGTGTTCTGAGTGAGTTATTGCAACTTCACGCTTTCTTTCCCTTGAAAAAAAAAAAACATCAA---------------------------CAAGTAGAATGT------------------
>Myriophyllum_aquaticum
ATGGAAAAAAGATATTTCAATGCGATATTAGCCAAT---GAGGAGTTAGAATACAGGTGTAGGCTAAGTAAATCAATGGATAGTGGTGATCCTATTGAAAATATCCGTGGAAGTGACGATCCGGTTAGAACGGATACGGATAAAACTATTCCTCGTTGGAGTGAGATTGACAATTCGAGTTATAGTCATGTTGATTATTTATTTGGCGTCAGGGACATTCGAAATTTCATTTCGTATGACACTTTTGTAGTTAGGGAT------ATTAATGGGGACAGTTATTCCATCTATTTTGATATTGACAATCAGATTTTTGAGATTGACAATGATCATTCTTTTCTGAGTGAAGTAGAAAGTTCTTTTTATAGTTATCGAAATTCTAGTTATCTGAATAATGCATCTAAAAGG---------AAGGATCCTAACTATGATCCTTACATGTATGATAATACATATAGTTGGAATCAGCACATTAATAATTGTATTGACAATTATCTTTGTTCTCAACTCCGTATTGATAGTTACATTTTAAGTGGTAGTGACAATTACAGTGACAGTTACATTTATAGTTACATTTGTGGGGAAAGTAGAAATAGTAGTGAAAGCGAGAATTACAGTATAACAACTAGCACGAATGAGAGTGATTTAACGAAAAGTTCTAATGATCTCGATGTCACTCAAAAATACAAACATTTATGGGTTCAGTGCGAAAATTGTTATGGATTAAATTATAAGAAATTTTTTAAATCAAAAATGAATATTTGTGAACAATGTGGATATCATTTGAAAATGAGTAGTTCAGATAGAATTGAACTTTCGATTGATCCAGGTACTTGGGATCCTCTGGATGAAGACATGGTTTCTCTGGATCCCATTGAATTTCATTCGGAGGAGGAACCTTATAAAGATCGTATTGATTCTTATCAAAAGAAGACAGGATTGACTGAGGCTGTTCAAACGGGCACGGGTCAACTAAACGGCATTCCCATAGCAATTGGGGTTATGGATTTTCAGTTTATGGGGGGGAGTATGGGATCTGTAGTCGGTGAGAAAATCACTCGTTTAATCGAATATGCTATCAATAAATTTTTACCTCTTATTATAGTATGTGCTTCCGGAGGAGCGCGCATGCAAGAAGGAAGTTTGAGCTTGATGCAAATGGCTAAAATATCTTCCGCTTTATATGATTATCAATCAAATAAAAAGTTATTCTATGTATCAATCCTTACATCTCCTACGACTGGTGGGGTGACAGCCAGTTTTGGTATGTTGGGGGATATCATTATTGCCGAACCTAATGCTTACATTGCATTTGCGGGTAAAAGAGTAATTGAACAAACATTGAATAAGACAGTACCTGAAGGTTCACAAGCGGCTGAATATTTATTCCATAAGGGCTTATTCGATCCAATCGTACCACGTAATCTTTTAAAAGGTGTTCTTAGTGAGTTATTTCAGCTTCATACTTTTTTTCCATTGAATAAAAATTCAATCAAG---------------------------------------------------------
>Myriophyllum_spicatum
ATGGAAAAAAGATATTTCAATGCGATGTTAGCCAAT---GAGGAGTTAGAATACAGGTGTAGGCTAAGTAAATCAATGGATAGTGGTGATCCTATTGAAAATATCCGTGCAAGTGAAGATCCGGTTAGAACGGATACGGATAAAACTATTCCTCGTTGGAGTGAGATTGACAGTTCGAGTTATAGTCATGTTGATTATTTATTTGGCGCCAGGGACATTCGAAATTTCATTTCGGATGACACTTTTGTAGTTAGGGAT------ATTAATGAGGACAGTTATTCCATCTATTTTGATATTGACAATCAGATTTTTGAGATTGACAATGATCATTCTTTTCTGAGTGAAGTAGAAAATTCTTTT---------------TCTAGTTATCTGAATAATGCATCTAAAAGG---------AAGGATCCTAACTATGATCCTTACATGTATGATAATACATATAGTTGGCATCAGCACATTAATAATTGTATTGACAATTATCTTCGTTCTCAACTCCGTATTGATAGTTACATTTTAAGTGGTAGTGACAATTACAGTGACAGTTACATTTATAGTTACATTTGTGGGGAAAGTAGAAATAGTAGTGAAAGCGAGAATTACAGTATAACAACTAGCACGAATGAGAGTGATTTAATGAAAAGTTCTAATGATCTCGATGTCACTCAAAAATACAAGCATTTATGGGTTCAGTGCGAAAATTGTTATGGATTAAATTATAAGAAATTTTTTAAATCAAAAATGAATATTTGTGAACAATGTGGATATCATTTGAAAATGAGTAGTTCAGATAGAATTGAACTTTCGATTGATCCAGGTACTTGGGATCCTCTGGATGAAGACATGGTTTCTCTGGATCCTATTGAATTTCATTCGGAGGAGGAACCTTATAAAGATCGTATTGATTCTTATCAAAAGAAGACAGGATTGACTGAGGCTGTTCAAACGGGCACGGGTCAACTAAACGGCATTCCCATAGCAATTGGGGTTATGGATTTTCAGTTTATGGGGGGTAGTATGGGATCTGTAGTCGGTGAGAAAATTACTCGTTTGATCGAATATGCTATCAATAAATTTTTACCTCTTATTATAGTATGTGCTTCCGGAGGAGCGCGCATGCAAGAAGGAAGTTTGAGCTTGATGCAAATGGCTAAAATATCTTCCGCTTTATATGATTATCAATCAAATAAAAAGTTATTCTATGTATCAATCCTTACATCTCCTACGACTGGTGGGGTGACAGCCAGTTTTGGTATGTTGGGGGATATCATTATTGCCGAACCTAATGCTTACATTGCATTTGCGGGTAAAAGAGTAATTGAACAAACATTGAATAAGACAGTACCTGAAGGTTCACAAGCGGCTGAATATTTATTCCATAAGGGCTTATTCGATCCAATCGTACCACGTAATCTTTTAAAAGGTGTTCTTAGTGAGTTATTTCAGCTTCATACTTTCTTTCCGTTGAATAATGAA------------------------------------------------------------------
