# Supplementary material for: Ten Plastomes of Crassula (Crassulaceae) and Phylogenetic Implications
Source: Biology (Basel). 2022 Dec 7;11(12):1779. doi: 10.3390/biology11121779 (PMC9775174; doi:10.3390/biology11121779)
Supplement: Supplementary file 1 [file biology-11-01779-s001.zip › Supplements/Data S1/atpF.fasta]

>Crassula_alstonii
ATGAAAAATGTAACCGATTCTGTCGTTTATTTGGGTCACTGGTCATCCGCCGGGAGTTTCGGATTTAATACCGATATTTTAGCAACAAATCCAATAAATCTAAGTGTAGTACTTGGTGTATTGATCTTTTTTGGAAAGGGAGTGTGTGCGAGTTGT---TTATTTCAAAAAAAGGAATGGAAAGAAAATCTACTTTCATTAAGTGATTTATTAGATAATCGAAAACAGAAAATATTGAATACTATTCAAAATTCCGAAGAATTACGTGAAGGGGCTATCGAACAGCTGGAAAAAGTGCGGGCGCGCTTACAGCAAGTAGAACTGGAAGCAGCTCAATTTCGAGCGAATGGATACTCCGAAATAGAGCAAGAAAAATTGAATTTGATTAATTCAACTTATAATACTTTGGAACAATTAGAAAATTACAAAAATGAAACTATTAATTTTGAACAACAAAGAGCCATTAATCAAGTCCGACAACTTGTTTTCCAACAAGCTTTACAAGGAGCTCTAGGAACGCTGACTAGTTCTTTGAACAATGACATACATTTAAGGACTATAAGTACTAATATTGGCATCTTTGGAGCAATGAAAGAAATAACCGAT
>Crassula_columella
ATGAAAAATGTAACCGATTCTGTCGTTTATTTGGGTCACTGGTCATCCGCCGGGAGTTTCGGATTTAATACCGATATTTTAGCAACAAATCCAATAAATCTAAGTGTAGTACTTGGTGTATTGATCTTTTTTGGAAAGGGAGTGTGTGCGAGTTGT---TTATTTCAAAAAAAGGAATGGAAAGAAAATCTACTTTCATTAAGTGATTTATTAGATAATCGAAAACAGAAAATATTGAATACTATTCAAAATTCCGAAGAATTACGTGAAGGGGCTATCGAACAGCTGGAAAAAGTGCGGGCGCGCTTACAGCAAGTAGAACTGGAAGCAGCTCAATTTCGAGCGAATGGATACTCCGAAATAGAGCAAGAAAAATTGAATTTGATTAATTCAACTTATAATACTTTGGAACAATTAGAAAATTACAAAAATGAAACTATTAATTTTGAACAACAAAGAGCCATTAATCAAGTCCGACAACTTGTTTTCCAACAAGCTTTACAAGGAGCTCTAGGAACGCTGACTAGTTCTTTGAACAATGACATACATTTAAGGACTATAAGTACTAATATTGGCATCTTTGGAGCAATGAAAGAAATAACCGAT
>Crassula_dejecta
ATGAAAAACGTAACCGATTCTGTCGTTTATTTGGGTCACTGGTCATCCGCCGGGAGTTTCGGATTTAATACCGATATTTTAGCAACAAATCCAATAAATCTAAGTGTAGTACTTGGTGTATTGATCTTTTTTGGAAAGGGAGTGTGTGCGAGTTGT---TTATTTCAAAAAAAAGAATGGAAAGAAAATCTACTTTCATTAAGTGATTTATTAGATAATCGAAAACAGAAAATATTGAATACTATTCAAAATTCCGAAGAATTACGTGAAGGGGCTATCGAACAGCTGGAAAAAGTGCGGGCGCGCTTACAGCAAGTAGAACTGGAAGCAGCTCAATTTCGAGCGAATGGATACTCTGAAATAGAGCAAGAGAAATTGAATTTGATTAATTCAACTTATAATACTTTGGAACAATTAGAAAATTACAAAAATGAAACCATTAATTTTGAACAACAAAGAGCCATTAATCAAGTCCGACAACTTGTTTTCCAACAAGCTTTACAAGGAGCTCTAGGAACGCTGACTAGTTCTTTGAACAATGACATACATTTAAGGACTATAAGTACTAATATTGGCATCTTTGGAGCAATGAAAGAAATAACCAAT
>Crassula_mesembryanthoides
ATGAAAAACGTAACCGATTCTGTCGTTTATTTGGGTCACTGGTCATCCGCCGGGAGTTTCGGATTTAATACCGATATTTTAGCAACAAATCCAATAAATCTAAGTGTAGTACTTGGTGTATTGATCTTTTTTGGAAAGGGAGTGTGTGCGAGTTGT---TTATTTCAAAAAAAAGAATGGAAAGAAAATCTACTTTCATTAAGTGATTTATTAGATAATCGAAAACAGAAAATATTGAATACTATTCAAAATTCCGAAGAATTACGTGAAGGGGCTATCGAACAGCTGGAAAAAGTGCGGGCGCGCTTACAGCAAGTAGAACTGGAAGCAGCTCAATTTCGAGCGAATGGATACTCTGAAATAGAGCAAGAGAAATTGAATTTGATTAATTCAACTTATAATACTTTGGAACAATTAGAAAATTACAAAAATGAAACCATTAATTTTGAACAACAAAGAGCCATTAATCAAGTCCGACAACTTGTTTTCCAACAAGCTTTACAAGGAGCTCTAGGAACGCTGACTAGTTCTTTGAACAATGATATACATTTAAGGACTATAAGTACTAATATTGGCATCTTTGGAGCAATGAAAGAAATAACCGAT
>Crassula_perforata
ATGAAAAACGTAACCGATTCTGTCGTTTATTTGGGTCACTGGTCATCCGCCGGGAGTTTCGGATTTAATACCGATATTTTAGCAACAAATCCAATAAATCTAAGTGTAGTACTTGGTGTATTGATCTTTTTTGGAAAGGGAGTGTGTGCGAGTTGT---TTATTTCAAAAAAAAGAATGGAAAGAAAATCTACTTTCATTAAGTGATTTATTAGATAATCGAAAACAGAAAATATTGAATACTATTCAAAATTCCGAAGAATTACGTGAAGGGGCTATCGAACAGCTGGAAAAAGTGCGGGCGCGCTTACAGCAAGTAGAACTGGAAGCAGCTCAATTTCGAGCGAATGGATACTCTGAAATAGAGCAAGAAAAATTGAATTTGATTAATTCAACTTATAATACTTTGCAACAATTAGAAAATTACAAAAATGAAACCATTAATTTTGAACAACAAAGAGCCGTTAATCAAGTCCGACAACTTGTTTTCCAACAAGCTTTACAAGGAGCTCTAGGAACGCTGACTAGTTCTTTGAACAATGACATACATTTAAGGACTATAAGTACTAATATTGGCATCTTTGGAGCAATGAAAGAAATAACCGAT
>Crassula_socialis
ATGAAAAACGTAACCGATTCTGTCGTTTATTTGGGTCACTGGTCATCCGCCGGGAGTTTCGGATTTAATACCGATATTTTAGCAACAAATCCAATAAATCTAAGTGTAGTACTTGGTGTATTGATCTTTTTTGGAAAGGGAGTGTGTGCGAGTTGT---TTATTTCAAAAAAAAGAATGGAAAGAAAATCTACTTTCATTAAGTGATTTATTAGATAATCGAAAACAGAAAATATTGAATACTATTCAAAATTCCGAAGAATTACGTGAAGGGGCTATCGAACAGCTGGAAAAAGTGCGGGCGCGCTTACAGCAAGTAGAACTGGAAGCAGCTCAATTTCGAGCGAATGGATACTCTGAAATAGAGCAAGAGAAATTGAATTTGATTAATTCAACTTATAATACTTTGGAACAATTAGAAAATTACAAAAATGAAACCATTAATTTTGAACAACAAAGAGCCATTAATCAAGTCCGACAACTTGTTTTCCAACAAGCTTTACAAGGAGCTCTAGGAACGCTGACTAGTTCTTTGAACAATGACATACATTTAAGGACTATAAGTACTAATATTGGCATCTTTGGAGCAATGAAAGAAATAACCGAT
>Crassula_tecta
ATGAAAAACGTAACCGATTCTGTCGTTTATTTGGGTCACTGGTCATCCGCCGGGAGTTTCGGATTTAATACCGATATTTTAGCAACAAATCTAATAAATCTAAGTGTAGTACTTGGTGTATTGATCTTTTTTGGAAAGGGAGTGTGTGCGAGTTGT---TTATTTCAAAAAAAAGAATGGAAAGAAAATCTACTTTCATTAAGTGATTTATTAGATAATCGAAAACAGAAAATATTGAATACTATTCAAAATTCCGAAGAATTACGTGAAAGGGCTATCGAACAGCTGGAAAAAGTGAGGGCGCGCTTACAGCAAGTAGAACTGGAAGCAGCTCAATTTCGAGCGAATGGATACTCTGAAATAGAGCAAGAGAAATTGAATTTGATTAATTCAACTTATAATACTTTGGAACAATTAGAAAATTACAAAAATGAAACCATTAATTTTGAACAACAAAGAGCCATTAATCAAGTCCGACAACTTGTTTTCCAACAAGCTTTACAAGGAGCTCTAGGAACGCTGACTAGTTCTTTGAACAATGACATACATTTAAGGACTATAAGTACTAATATTGGCATCTTTGGAGCAATGAAAGAAATAACCGAT
>Crassula_mesembrianthemopsis
ATGAAAAACGTAACCGATTCTGTCGTTTATTTGGGTCACTGGTCATCCGCCGGGAGTTTCGGATTTAATACCGATATTTTAGCAACAAATCTAATAAATCTAAGTGTAGTACTTGGTGTATTGATCTTTTTTGGAAAGGGAGTGTGTGCGAGTTGT---TTATTTCAAAAAAAAGAATGGAAAGAAAATCTACTTTCATTAAGTGATTTATTAGATAATCGAAAACAGAAAATATTGAATACTATTCAAAATTCCGAAGAATTACGTGAAAGGGCTATCGAACAGCTGGAAAAAGTGAGGGCGCGCTTACAGCAAGTAGAACTGGAAGCAGCTCAATTTCGAGCGAATGGATACTCTGAAATAGAGCAAGAGAAATTGAATTTGATTAATTCAACTTATAATACTTTGGAACAATTAGAAAATTACAAAAATGAAACCATTAATTTTGAACAACAAAGAGCCATTAATCAAGTCCGACAACTTGTTTTCCAACAAGCTTTACAAGGAGCTCTAGGAACGCTGACTAGTTCTTTGAACAATGACATACATTTAAGGACTATAAGTACTAATATTGGCATCTTTGGAGCAATGAAAGAAATAACCGAT
>Crassula_deltoidea
ATGAAAAACGTAACCGATTCTGTCGTTTATTTGGGTCACTGGTCATCCGCCGGTAGTTTCGGGTTTAATACCGATATTTTAGCAACAAATCCAATAAATCTAAGTGTAGTGCTTGGTGTATTGATCTTTTTTGGAAAGGGAGTGTGTGCGAGTTGT---TTATTTCAAAAAAGGGAACGGAAAGAGAATCTACTTTCATTAAGTGATTTATTAGATAATCGAAAACAGAAAATATTGAATACTATTCGAAATTCAGAAGAATTACGTGAGGGGGCTATCGAACAGTTGGAAAAAGTGCGGACTCGCTTACAGCAAGTAGAACTGGAAGCAGATCAGTTTCGAGCGAATGGGTACTCTGAGATAGAAAAAGAAAAATTGAATTTGATTAATTCAACTTATAATACTTTGGAACAATTAGAAAATTATAAAAATGAAACCATTAATTTTGAACAACAAAGAGCAATTAATCAAGTCCGACAACAGGTTTTCCAACAAGCTTTACAGGGAGCTCTAGGAACTCTGACTAGTTGTTTGAACAATGAAATCCATTTACGTACTATAACTACAAATATTGGCATCTTTGGAGCAATGAAAGAAATAACCGAT
>Crassula_expansa_subsp_fragilis
ATGAAAAACGTAACCGATTCTGTCGTTTATTTGGGTCACTGGTCATCCGCCGGGAGTTTCGGGTTTAATACCGATATTTTAGCAACAAATCCAATAAATCTAAGTGTAGTGCTTGGTGTATTGATCTTTTTTGGAAAGGGAGTGTGTGCGAGTTGT---TTATTTCAAAAAAGGGAACGGAAAGAGAATCTACTTTCATTAAGTGATTTATTAGATAATCGAAAACAGAAAATATTGAATACTATTCGAAATTCAGAAGAATTACGTGAGGGGGCTATCGAACAGTTGGAAAAAGTGCGGACTCGCTTACAGCAAGTAGAACTGGAAGCAGATCAGTTTCGAGCAAATGGGTACGCTGAGATAGAAAAAGAAAAAGTGAATTTGATTAATTCAACTTATAAGACTTTGGAACAATTAGAAAATTATAAAAATGAAACCATTAATTTTGAACAACAAATAGCAATTAATCAAGTCCGACAACTGGTTTTCCAACAAGCTTTACAAGGAGCTCTAGGAACTCTGACTAGTTGTTTGAACAATGAGACCCATTTACGTACTATAAGTACTAATATTGGCATCTTTGGAGCAATGAAAGAAATAACCGAT
>Crassula_volkensii
ATGAAAAATGTAACCGATTCTGTCGTTTATTTGGGTCACTGGTCATCCGCCGGGAGTTTCGGGTTTAATACCGATATTTTAGCAACAAATCCAATAAATCTAAGTGTAGTGCTTGGTGTATTGATCTTTTTTGGAAAGGGAGTGTGTGCGAGTTGT---TTATTTCAAAAAAGGGAACGGAAAGAGAATCTACTTTCATTAAGTGATTTATTAGATAATCGAAAACAGAAAATATTGAATACTATTCGAAATTCAGAAGAATTACGTGAGGGGGCTATCGAACAGTTGGAAAAAGTGCGGACTCGCTTACAGCAAGTAGAACTGGAAGCAGATCAGTTTCGAGCAAATGGGTACGCTGAGATAGAAAAAGAAAAATTGAATTTGATTAATTCAACTTATAATACTTTGGAACAATTAGAAAATTATAAAAATGAAACCATTAATTTTGAACAACAAAGAGCAATTAATCAAGTCCGACAGCTGGTTTTCCAACAAGCTTTACAAGGAGCTCTAGGAACTCTGACTAGTTGTTTGAACAATGAGACCCATTTACGTACTATAAGTACTAATATTGGCATCTTTGGAGCAATGAAAGAAATAACCGAT
>Cotyledon_tomentosa
ATGAAAAACCTAACCGATTCTGTCGTTTATTTGGGTCACTGGTCATCCGCCGGGAGTTTCGGGTTTAATACCGATATTTTAGCAACAAATCCAATAAATCTAAGTGTAGTCCTTGGTGTATTGATCTTTTTTGGAAAGGGAGTG------------------------------------------------------TTAAGTGATTTATTAGATAATCGAAAACAGAAAATCTTGAACAGTATTCGAAATTCAGAAGAATTACGTGAGGGGGCTATCGAACAGCTGGAAAACGTACGAGCTCGTTTACGGAAAGTGGAAATGGAAGCAGATCAGTTTCGAGTGACTGGATACTCTGAGATAGAACAAGAAAAATTCAATTTGATAAATTCCACTTATAAGACTTTGGAACAATTAGAAAATTACAAAAATGAAACCATTCATTTTGAACAACAAAGAGCAATTAGTCAAGTGCGACAACTAGTTTTTCAACAAGCTTTACAAGGGGCTCTAGGAACTCTGAATAGTTGTTTGAACAATGAGATACATTTACGTACTATCAGCGCGAATATTGGCATGTTTGGGTCTATGAAAGAAATAACCGAT
>Kalanchoe_daigremontiana
ATGAAAAATGTAACCGATTCTGTCGTTTATTTGGGTCACTGGTCATCCGCCGGGAGTTTCGGGTTTAATACCGATATTTTAGCAACAAATCCAATAAATCTAAGTGTAGTGCTTGGTGTATTGATCTTTTTTGGAAAGGGAGTG------------------------------------------------------TTAAGTGATTTATTAGATAATCGAAAACAGAAAATCTTGAACAGTATTCGAAATTCAGAAGAATTACGTGAGGGGGCTATCGAACAGCTGGAAAACATACGAGCTCGTTTACGGAAAGTGGAAATGGAAGCAGATCAATTTCGAGTGACTGGATACGCTGAGATAGAACAAGAAAAATTCAATTTGATAAATTCAACTTATAAGACTTTGGAACAATTAGAAAATTACAAAAATGAAACCATTCATTTTGAACAACAAAGAGCAATTAGTCAAGTGCGACAACTGGTTTTTCAACAAGCTTTACAAGGGGCTATAGGAACTCTGGATAGTTGTTTGAACAATGAGATCCATTTACGTACTATCAGCGCGAATGTTGGCATGTTTGGGGCGATGAAAGAAATAACCGAT
>Kalanchoe_delagoensis
ATGAAAAATGTAACCGATTCTGTCGTTTATTTGGGTCACTGGTCATCCGCCGGGAGTTTCGGGTTTAATACCGATATTTTAGCAACAAATCCAATAAATCTAAGTGTAGTGCTTGGTGTATTGATCTTTTTTGGAAAGGGAGTG------------------------------------------------------TTAAGTGATTTATTAGATAATCGAAAACAGAAAATCTTGAACAGTATTCGAAATTCAGAAGAATTACGTGAGGGGGCTATCGAACAGCTGGAAAACATACGAGCTCGTTTACGGAAAGTGGAAATGGAAGCAGATCAATTTCGAGTGACTGGATACGCTGAGATAGAACAAGAAAAATTCAATTTGATAAATTCAACTTATAAGACTTTGGAACAATTAGAAAATTACAAAAATGAAACCATTCATTTTGAACAACAAAGAGCAATTAGTCAAGTGCGACAACTGGTTTTTCAACAAGCTTTACAAGGGGCTATAGGAACTCTGGATAGTTGTTTGAACAATGAGATCCATTTACGTACTATCAGCGCGAATGTTGGCATGTTTGGGGCGATGAAAGAAATAACCGAT
>Kalanchoe_fedtschenkoi
ATGAAAAATGTAACCGATTCTGTCGTTTATTTGGGTCACTGGTCATCCGCCGGGAGTTTCGGGTTTAATACCGATATTTTAGCAACAAATCCAATAAATCTAAGTGTAGTGCTTGGTGTATTGATCTTTTTTGGAAAGGGAGTGTGTGCGAGTTGT---TTTTTTTTTCAAAAAGAATGGAAAGAAAATCTACTTTCATTAAGTGATTTATTAGATAATCGAAAACAGAAAATCTTGAACAGTATTCGAAATTCAGAAGAATTACGTGAGGGGGCTATCGACCAGCTGGAAAACATACGAGCTCGTTTACGGAAAGTGGAAATGGAAGCAGATCAATTTCGAGTGACTGGATACGCTGAGATAGAACAAGAAAAATTCAATTTGATAAATTCAACTTATAAGACTTTGGAACAATTAGAAAATTACAAAAATGAAACCATTCATTTTGAACAACAAAGAGCAATTAGTCAAGTGCGACAACTGGTTTTTCAACAAGCTTTACAAGGGGCTATAGGAACTCTGGATAGTTGTTTGAACAATGAGATCCATTTACGTACTATCAGCGCGAATGTTGGCATGTTTGGGGCGATGAAAGAAATAACCGAT
>Kalanchoe_longiflora
ATGAAAGACGTAACCGATTCTGTCGTTTATTTGGGTCACTGGTCATCCGCCGGGAGTTTCGGGTTTAATACCGATATTTTAGCAACAAATCCAATAAATCTAAGTGTAGTGCTTGGTGTATTGATCTTTTTTGGAAAGGGAGTG------------------------------------------------------TTAAGTGATTTATTAGATAATCGAAAACAGAAAATCTTGAACAGTATTCGAAATTCAGAAGAATTACGTGAGGGGGCTATCGAACAGCTGGAAAACATACGAGCTCGTTTACGGAAAGTGGAAATGGAAGCAGATCAATTTCGAGTGACTGGATACGCTGAGATAGAACAAGAAAAATTAAATTTGATAAATTCAACGTATAAGACTTTGGAACAATTAGAAAATTACAAAAATGAAACCATTCATTTTGAACAACAAAGAGCAATTAGTCAAGTGCGACAACTGGTTTTTCAACAAGCTTTACAAGGGGCTATAGGAACTCTGGATAGTTGTTTGAACAATGAGATCCATTTACGTACTATCAGCGCGAATATTGGCATGTTTGGGGCGATGAAAGAAATAACCGAT
>Kalanchoe_tomentosa
ATGAAAAACGTAACCGATTCTGTCGTTTATTTGGGTCACTGGTCATCCGCCGGGAGTTTCGGGTTTAATACCGATATTTTAGCAACAAATCCAATAAATCTAAGTGTAGTGCTTGGTGTATTGATCTTTTTTGGAAAGGGAGTG------------------------------------------------------TTAAGTGATTTATTAGATAATCGAAAACAGAAAATCTTGAACAGTATTCGAAATTCAGAAGAATTACGTGAGGGGGCTATCGAACAGCTGGAAAACGTACGAGCTCGTTTACGGAAAGTGGAAATGGAAGCAGATCAGTTTCGAGTGACTGGATACTCTGAGATAGAACAAGAAAAATTCAATTTGATAAATTCAACTTATAAGACTTTGGAACAATTAGAAAATTACAAAAATGAAACCATTCATTTTGAACAACAAAGAGCAATTAGTCAAGTGCGACAACTGGTTTTTCAACAAGCTTTACAAGGGGCTCTAGGAACTATGGATAGTTGTTTGAACAATGAGATCCATTTACGTACTATCAGCGCGAATATTGGCATGTTTGGGGCGATGAAAGAAATAACCGAT
>Echeveria_lilacina
ATGAAAAACGTAACCGATTCTGTTGTTTATTTGGGTTACTGGTCATCCGCCGGGAGTTTCGGGTTTAATACCGATATTTTAGCAACAAATCCAATAAATCTAAGTGTAGTGCTTGGTGTATTGATCTTTTTTGGAAAGGGAGTG------------------------------------------------------TTAAGTGATTTATTAGATAATCGAAAACAGAAAATCTTGAACAGTATTCGCAATTCAGAGGAATTGCGTGAGGGGGCTATCGAACAGCTGGAAAACGTACGAGCTCGTTTACGGAAAGTGGAAATGGAAGCAGATCAGTTTCGAGTGACTGGATACTCTGAAATTGAACAAGAAAAATTCAATTTGATAAATTCAACTTATAAAACTTTGGAACAATTAGAAAATTACAAAAATGAAACCATTCAGTTTGAACAACAAAGAGCAATAAATCAAGTGCGACAGCTGGTTTTTCAACAAGCTTTACAAGGGGCTCTAGGAACTCTGAATAGTTGTTTGAACAACGAGATACATTTACGTACTATCAGCGCAAATATTGGTATGTTTGGGGCGATGAAAGAAATAACGGAT
>Graptopetalum_amethystinum
ATGAAAAACGTAACCAATTCTGTTGTTTATTTGGGTTACTGGTCATCCGCCGGGGGTTTCGGGTTTAATACCGATATTTTAGCAACAAATCCAATAAATCTAAGTGTAGTGCTTGGTGTATTGATCTTTTTTGGAAAGGGAGTG------------------------------------------------------TTAAGTGATTTATTAGATAATCGAAAACAGAAAATCTTGAACAGTATTCGCAATTCAGAGGAATTGCGTGAGGGGGCTATCGAACAGCTGGAAAACGTACGAGCTCGTTTACGGAAAGTGGAAATGGAAGCAGATCAGTTTCGAGTGACTGGATACTCTGAAATTGAACAAGAAAAATTCAATTTGATAAATTCAACTTATAAAACTTTGGAACAATTAGAAAATTACAAAAATGAAACCATTCAGTTTGAACAACAAAGAGCAATAAATCAAGTGCGACAGCTGGTTTTTCAACAAGCTTTACAAGGGGCTCTAGGAACTCTGAATAGTTGTTTGAACAACGAGATACATTTACGTACTATCAGCGCAAATATTGGTATGTTTGGGGCGATGAAAGAAATAACGGAT
>Pachyphytum_compactum
ATGAAAAACGTAACCGATTCTGTTGTTTATTTGGGTTACTGGTCATCCGCCGGGAGTTTCGGGTTTAATACCGATATTTTAGCAACAAATCTAATAAATCTAAGTGTAGTGCTTGGTGTAGTGATCTTTTTTGGAAAGGGAGTG------------------------------------------------------TTAAGTGATTTATTAGATAATCGAAAACAGAAAATCTTGAACAGTATTCGCAATTCAGAGGAATTGCGTGAGGGGGCTATCGAACAGCTGGAAAACGTACGAGCTCGTTTACGGAAAGTGGAAATGGAAGCAGATCAGTTTCGAGTGACTGGATACTCTGAAATTGAACAAGAAAAATTCAATTTGATAAATTCAACTTATAAAACTTTGGAACAATTAGAAAATTACAAAAATGAAACCATTCAGTTTGAACAACAAAGAGCAATAAATCAAGTGCGACAGCTGGTTTTTCAACAAGCTTTACAAGGGGCTCTAGGAACTCTGAATAGTTGTTTGAACAACGAGATACATTTACGTACTATCAGCGCAAATATTGGTATGTTTGGGGCGATGAAAGAAATAACGGAT
>Sedum_alfredii
ATGAAAAACGTAAGCGATTCTGTTGTTTATTTGGGTTACTGGTCATCCGCCGGGAGTTTCGGGTTTAATACCGATATTTTAGCAACAAATCCAATAAATCTAAGTGTAGTGCTTGGTGTATTGATCTTTTTTGGAAAGGGAGTG------------------------------------------------------TTAAGTGATTTATTAGATAATCGAAAACAGAAAATCTTGAACAGTATTCGCAATTCAGAGGAATTGCGTGAGGGGGCTATCGAACAGCTGGAAAACGTACGAGCTCGTTTACGGAAAGTCGAAATGGAAGCGGATCAGTTTCGAGTGACTGGATACTCTGAAATCGAACAAGAAAAATTGAATTTGATAAATTCAACTTATAAAACTTTGGAACAATTAGAAAATTACAAAAATGAAACCATTCAGTTTGAACAACAAAGAGCAATAAATCAAGTGCGACAGCTGGTTTTTCAACAAGCTTTACAAGGGGCTCTAGGAACTCTGAATAGTTGTTTGAACAACGAGATACATTTACGTACTATCAGCGTAAATATTGATATGTTTGGGGCGATGAAAGAAATAACTGAT
>Sedum_emarginatum
ATGAAAAACGTAACCGATTCTGTTATTTATTTGGGTTACTGGTCATCCGCCGGGAGTTTCGGGTTTAATACCGATATTTTAGCAACAAATCCAATAAATCTAAGTGTAGTGCTTGGTGTATTGATCTTTTTTGGAAAGGGAGTG------------------------------------------------------TTAAGTGATTTATTAGATAATCGAAAACAGAAAATCTTGAACAGTATTCGCAATTCAGAGGAATTACGTGAGGGGGCTATCGAACAGCTGGAAAACGTACGAGCTCGTTTACGGAAAGTCGAAATGGAAGCGGATCAGTTTCGAGTGACTGGATACTCTGAAATCGAACAAGAAAAATTTAATTTGATAAATTCAACTTATAAAACTTTGGAACAATTAGAAAATTACAAAAATGAAATCATTCAGTTTGAACAACAAAGAGCAATAAATCAAGTGCGACAGCTGGTTTTTCAACAAGCTTTACAAGGGGCTCTAGGAACTCTGAATAGTTGTTTGAACAACGAGATACATTTACGTACTATCAGTGTAAATATTGATATGTTTGGGGCGATGAAAGAAATAACTGAT
>Sedum_lineare
ATGAAAAACGTAACCGAGTCTGTTGTTTATTTGGGTTACTGGTCATCCGCCGGGAGTTTCGGGTTTAATACCGATATTTTAGCAACAAATCCAATAAATCTAAGTGCAGTGCTTGGTGTATTGATCTTTTTTGGAAAGGGAGTG------------------------------------------------------TTAAGTGATTTATTAGATAATCGAAAACAGAAAATCTTGAACAGTATTCGCAATTCAGAGGAATTGCGGGAAGGGGCTATCGAACAGCTGGAAAACGTAGGAGCTCGTTTACGGAAAGTGGAAATGGAAGCCGATCAGTTTCGGGTGACTGGCTACTCTGAAATCGAACAAGAAAAATTAAATTTGATAAATTCAACTTATAAAACTTTGGAACAATTAGAAAATTACAAAAACGAAACGATTCAGTTTGAACAACAAAGAGCAATAAATCAAGTGCGACAGCTGGTCTTTCAACAAGCTTTACAAGGGGCTCTAGGAACTCTGAATAGTTGTTTGAACAACGAGATACATTTACGTACTATCAGCGCAAATATTGGTATGTTTGGGGCGATGAAAGAAATAACTGAT
>Sedum_oryzifolium
ATGAAAAACGTAACCGAGTCTGTTGTTTATTTGGGTTACTGGTCATCCGCCGGGAGTTTCGGGTTTAATACCGATATTTTAGCAACAAATCCAATAAATCTAAGTGCAGTGCTTGGTGTATTGATCTTTTTTGGAAAGGGAGTG------------------------------------------------------TTAAGTGATTTATTAGATAATCGAAAACAGAAAATCTTGAACAGTATTCGCAATTCAGAGGAATTGCGGGAAGGGGCTATCGAACAGCTGGAAAACGTACGAGCTCGTTTACGTAAAGTGGAAATGGAAGCCGATCAGTTTCGAGTGACTGGATATTCTGAAATCGAACAAGAAAAATTAAATTTGATAAATTCAACGTATAAAACTTTAGAACAATTAGAAAATTACAAAAACGAAACGATTCAGTTTGAACAACAAAGAGCAATAAATCAAGTGCGACAGCTAGTTTTTCAACAAGCTTTACAAGGGGCTCTAGGAACTCTGAATAATTGTTTGAACAACGAGATACATTTACGTACTATCAGCGCAAATATTGCTATGTTTGGGGCGATGAAAGAAATAACTGAT
>Sedum_plumbizincicola
ATGAAAAACGTAACCGATTCTGTTGTTTATTTGGGTTACTGGTCATCCGCCGGGAGTTTCGGGTTTAATACCGATATTTTAGCAACAAATCCAATAAATCTAAGTGTAGTGCTTGGTGTATTGATCTTTTTTGGAAAGGGAGTG------------------------------------------------------TTAAGTGATTTATTAGATAATCGAAAACAGAAAATCTTGAACAGTATTCGCAATTCAGAGGAATTGCGTGAGGGGGCTATCGAACAGCTGGAAAACGTACGAGCTCGTTTACGGAAAGTCGAAATGGAAGCAGATCAGTTTCGAGTGACTGGATACTCTGAAATCGAACAAGAAAAATTTAATTTGATAAATTCAACTTATAAAACTTTGGAACAATTAGAAAATTACAAAAATGAAACCATTCAGTTTGAACAACAAAGAGCAATAAATCAAGTGCGACAGCTGGTTTTTCAACAAGCTTTACAAGGGGCTCTAGGAACTCTGAATAGTTGTTTGAACAACGAGATACATTTACGTACTATCAGCGTAAATATTGATATGTTTGGGGCGATGAAAGAAATAACTGAT
>Sedum_sarmentosum
ATGAAAAACGTAACCGATTCTGTTGTTTATTTGGGTTACTGGTCATCCGCCGGGAGTTTCGGGTTTAATACCGATATTTTAGCAACAAATCCAATAAATCTAAGTGTAGTGCTTGGTGTATTGATCTTTTTTGGAAAGGGAGTG------------------------------------------------------TTAAGTGATTTATTAGATAATCGAAAACAGAAAATCTTGAACAGTATTCGTAATTCAGAGGAATTGCGTGAGGGGGCTATCGAACAGCTGGAAAACGTACGAACTCGTTTACGGCAAGTAGAAATGGAAGCAGATCAGTTTCGAGTGACTGGATACTCTGAAATCGAACAAGAAAAATTGAATTTGATAAATTCAACTTATAAAACTTTGGAACAATTAGAAAATTACAAAAATGAAACCATTCAGTTTGAACAACAAAGAGCAATAAATCAAGTGCGACAACTGGTTTTTCAACAAGCTTTACAAGGGGCTCTAGGAACTCTGAATAATTGTTTGAACAACGAGATACATTTACGTACTATCAGCGTAAATATTGGTATGTTTGGGGCGATGAAAGAAATAACTGAT
>Sedum_tricarpum
ATGAAAAACGTAAGCGATTCTGTTGTTTATTTGGGTTACTGGTCATCCGCCGGGAGTTTCGGGTTTAATACCGATATTTTAGCAACAAATCCAATAAATCTAAGTGTAGTGCTTGGTGTATTGATCTTTTTTGGAAAGGGAGTG------------------------------------------------------TTAAGTGATTTATTAGATAATCGAAAACAGAAAATCTTGAACAGTATTCGCAATTCAGAGGAATTGCGTGAGGGGGCTATCGAACAGCTGGAAAACGTACGAGCTCGTTTACGGAAAGTCGAAATGGAAGCGGATCAGTTTCGAGTGACTGGATACTCTGAAATCGAACAAGAAAAATTAAATTTGATAAATTCAACTTATAAAACTTTGGAACAATTAGAAAATTACAAAAATGAAACCATTCAGTTTGAACAACAAAGAGCAATAAATCAAGTGCGACAGCTGGTTTTTCAACAAGCTTTACAAGGGGCTCTAGGAACTCTGAATAGTTGTTTGAACAACGAGATACATTTACGTACTATCAGCGTAAATATTGATATGTTTGGGGCGATGAAAGAAATAACTGAT
>Aeonium_arboreum
ATGAAAAACGTAACCGATTTTGTCGTTTATTTGGGTTACTGGTCATCCGCCGGGAGTTTCGGGTTTAATACCGATATTTTAGCAACAAATCCAATAAATCTAAGTGTAGTGCTTGGTGTATTGATCTTTTTTGGAAAGGGAGTG------------------------------------------------------TTAAGTGATTTATTAGATAATCGAAAACAGAAAATCTTGAACAGTATTAGAAATTCAGAAGAATTACGTGAGGGGGCTATCGAACAGCTGGAAAACGTACGAGCTCGTTTACGGAAAGTGGAAATGGAAGCGGATCAGTTTCGAGTGACTGGATATTCTGAAATCGAACAAGAAAAATTAAATTTGATAAATTCAACTTATAAAACTTTGGAACAATTAGAAAATTACAAAAATGAAACCATTCAGTTTGAACAACAACGAGCAATAAATCAAGTGCGACAACAGATTTTTCAACAAGCTTTACAAGGGGCTTTAGGAACTCTGAATAGTTGTTTGAACAATGAGATACATTTACGTACTATCAGCGCAAATATTGGTATGTTTGGGGCGATGAAAGAAATAACTGAT
>Aeonium_balsamiferum
ATGAAAAACGTAACCGATTTTGTCGTTTATTTGGGTTACTGGTCATCCGCCGGGAGTTTCGGGTTTAATACCGATATTTTAGCAACAAATCCAATAAATCTAAGTGTAGTGCTTGGTGTATTGATCTTTTTTGGAAAGGGAGTG------------------------------------------------------TTAAGTGATTTATTAGATAATCGAAAACAGAAAATCTTGAACAGTATTAGAAATTCAGAAGAATTACGTGAGGGGGCTATCGAACAGCTGGAAAACGTACGAGCTCGTTTACGGAAAGTGGAAATGGAAGCGGATCAGTTTCGAGTGACTGGATATTCTGAAATCGAACAAGAAAAATTAAATTTGATAAATTCAACTTATAAAACTTTGGAACAATTAGAAAATTACAAAAATGAAACCATTCAGTTTGAACAACAACGAGCAATAAATCAAGTGCGACAACAGATTTTTCAACAAGCTTTACAAGGGGCTTTAGGAACTCTGAATAGTTGTTTGAACAATGAGATACATTTACGTACTATCAGCGCAAATATTGGTATGTTTGGGGCGATGAAAGAAATAACTGAT
>Aeonium_decorum
ATGAAAAACGTAACCGATTTTGTCGTTTATTTGGGTTACTGGTCATCCGCCGGGAGTTTCGGGTTTAATACCGATATTTTAGCAACAAATCCAATAAATCTAAGTGTAGTGCTTGGTGTATTGATCTTTTTTGGAAAGGGAGTG------------------------------------------------------TTAAGTGATTTATTAGATAATCGAAAACAGAAAATCTTGAACAGTATTAGAAATTCAGAAGAATTACGTGAGGGGGCTATCGAACAGCTGGAAAACGTACGAGCTCGTTTACGGAAAGTGGAAATGGAAGCAGATCAGTTTCGAGTGACTGGATATTCTGAAATCGAACAAGAAAAATTAAATTTGATAAATTCAACTTATAAAACTTTGGAACAATTAGAAAATTACAAAAATGAAACCATTCAGTTTGAACAACAACGAGCAATAAATCAAGTGCGACAACAGATTTTTCAACAAGCTTTACAAGGGGCTTTAGGAACTCTGAATAGTTGTTTGAACAATGAGATACATTTACGTACTATCAGCGCAAATATTGGTATGTTTGGGGCGATGAAAGAAATAACTGAT
>Aeonium_diplocyclum
ATGAAAAACGTAACCGATTTTGTCGTTTATTTGGGTTACTGGTCATCCGCCGGGAGTTTCGGGTTTAATACCGATATTTTAGCAACAAATCCAATAAATCTAAGTGTAGTGCTTGGTGTATTGATCTTTTTTGGAAAGGGAGTG------------------------------------------------------TTAAGTGATTTATTAGATAATCGAAAACAGAAAATCTTGAACAGTATTAGAAATTCAGAAGAATTACGTGAGGGGGCTATCGAACAGCTGGAAAACGTACGAGCTCGTTTACGGAAAGTGGAAATGGAAGCAGATCAGTTTCGAGTGACTGGATATTCTGAAATCGAACAAGAAAAATTAAATTTGATAAATTCAACTTATAAAACTTTGGAACAATTAGAAAATTACAAAAATGAAACCATTCAGTTTGAACAACAACGAGCAATAAATCAAGTGCGACAACAGATTTTTCAACAAGCTTTACAAGGGGCTTTAGGAACTCTGAATAGTTGTTTGAACAATGAGATACATTTACGTACTATCAGCGCAAATATTGGTATGTTTGGGGCGATGAAAGAAATAACTGAT
>Aeonium_dodrantale
ATGAAAAACGTAACCGATTTTGTCGTTTATTTGGGTTACTGGTCATCCGCCGGGAGTTTCGGGTTTAATACCGATATTTTAGCAACAAATCCAATAAATCTAAGTGTAGTGCTTGGTGTATTGATCTTTTTTGGAAAGGGAGTG------------------------------------------------------TTAAGTGATTTATTAGATAATCGAAAACAGAAAATCTTGAACAGTATTAGAAATTCAGAAGAATTACGTGAGGGGGCTATCGAACAGCTGGAAAACGTACGAGCTCGTTTACGGAAAGTGGAAATGGAAGCAGATCAGTTTCGAGTGACTGGATATTCTGAAATCGAACAAGAAAAATTAAATTTGATAAATTCAACTTATAAAACTTTGGAACAATTAGAAAATTACAAAAATGAAACCATTCAGTTTGAACAACAACGAGCAATAAATCAAGTGCGACAACAGATTTTTCAACAAGCTTTACAAGGGGCTTTAGGAACTCTGAATAGTTGTTTGAACAATGAGATACATTTACGTACTATCAGCGCAAATATTGGTATGTTTGGGGCGATGAAAGAAATAACTGAT
>Aeonium_nobile
ATGAAAAACGTAACCGATTTTGTCGTTTATTTGGGTTACTGGTCATCCGCCGGGAGTTTCGGGTTTAATACCGATATTTTAGCAACAAATCCAATAAATCTAAGTGTAGTGCTTGGTGTATTGATCTTTTTTGGAAAGGGAGTG------------------------------------------------------TTAAGTGATTTATTAGATAATCGAAAACAGAAAATCTTGAACAGTATTAGAAATTCAGAAGAATTACGTGAGGGGGCTATCGAACAGCTGGAAAACGTACGAGCTCGTTTACGGAAAGTGGAAATGGAAGCAGATCAGTTTCGAGTGACTGGATATTCTGAAATCGAACAAGAAAAATTAAATTTGATAAATTCAACTTATAAAACTTTGGAACAATTAGAAAATTACAAAAATGAAACCATTCAGTTTGAACAACAACGAGCAATAAATCAAGTGCGACAACAGATTTTTCAACAAGCTTTACAAGGGGCTTTAGGAACTCTGAATAGTTGTTTGAACAATGAGATACATTTACGTACTATCAGCGCAAATATTGGTATGTTTGGGGCGATGAAAGAAATAACTGAT
>Aeonium_saundersii
ATGAAAAACGTAACCGATTTTGTCGTTTATTTGGGTTACTGGTCATCCGCCGGGAGTTTCGGGTTTAATACCGATATTTTAGCAACAAATCCAATAAATCTAAGTGTAGTGCTTGGTGTATTGATCTTTTTTGGAAAGGGAGTG------------------------------------------------------TTAAGTGATTTATTAGATAATCGAAAACAGAAAATCTTGAACAGTATTAGAAATTCAGAAGAATTACGTGAGGGGGCTATCGAACAGCTGGAAAACGTACGAGCTCGTTTACGGAAAGTGGAAATGGAAGCAGATCAGTTTCGAGTGACTGGATATTCTGAAATCGAACAAGAAAAATTAAATTTGATAAATTCAACTTATAAAACTTTGGAACAATTAGAAAATTACAAAAATGAAACCATTCAGTTTGAACAACAACGAGCAATAAATCAAGTGCGACAACAGATTTTTCAACAAGCTTTACAAGGGGCTTTAGGAACTCTGAATAGTTGTTTGAACAATGAGATACATTTACGTACTATCAGCGCAAATATTGGTATGTTTGGGGCGATGAAAGAAATAACTGAT
>Aeonium_tabuliforme
ATGAAAAACGTAACCGATTTTGTCGTTTATTTGGGTTACTGGTCATCCGCCGGGAGTTTCGGGTTTAATACCGATATTTTAGCAACAAATCCAATAAATCTAAGTGTAGTGCTTGGTGTATTGATCTTTTTTGGAAAGGGAGTG------------------------------------------------------TTAAGTGATTTATTAGATAATCGAAAACAGAAAATCTTGAACAGTATTAGAAATTCAGAAGAATTACGTGAGGGGGCTATCGAACAGCTGGAAAACGTACGAGCTCGTTTACGGAAAGTGGAAATGGAAGCAGATCAGTTTCGAGTGACTGGATATTCTGAAATCGAACAAGAAAAATTAAATTTGATAAATTCAACTTATAAAACTTTGGAACAATTAGAAAATTACAAAAATGAAACCATTCAGTTTGAACAACAACGAGCAATAAATCAAGTGCGACAACAGATTTTTCAACAAGCTTTACAAGGGGCTTTAGGAACTCTGAATAGTTGTTTGAACAATGAGATACATTTACGTACTATCAGCGCAAATATTGGTATGTTTGGGGCGATGAAAGAAATAACTGAT
>Aeonium_undulatum
ATGAAAAACGTAACCGATTTTGTCGTTTATTTGGGTTACTGGTCATCCGCCGGGAGTTTCGGGTTTAATACCGATATTTTAGCAACAAATCCAATAAATCTAAGTGTAGTGCTTGGTGTATTGATCTTTTTTGGAAAGGGAGTG------------------------------------------------------TTAAGTGATTTATTAGATAATCGAAAACAGAAAATCTTGAACAGTATTAGAAATTCAGAAGAATTACGTGAGGGGGCTATCGAACAGCTGGAAAACGTACGAGCTCGTTTACGGAAAGTGGAAATGGAAGCGGATCAGTTTCGAGTGACTGGATATTCTGAAATCGAACAAGAAAAATTAAATTTGATAAATTCAACTTATAAAACTTTGGAACAATTAGAAAATTACAAAAATGAAACCATTCAGTTTGAACAACAACGAGCAATAAATCAAGTGCGACAACAGATTTTTCAACAAGCTTTACAAGGGGCTTTAGGAACTCTGAATAGTTGTTTGAACAATGAGATACATTTACGTACTATCAGCGCAAATATTGGTATGTTTGGGGCGATGAAAGAAATAACTGAT
>Monanthes_anagensis
ATGAAAAACGTAACCGATTCTGTCGTTTATTTGGGTTACTGGTCATCCGCCGGGAGTTTCGGGTTTAATACCGATATTTTAGCAACAAATCCAATAAATCTAAGTGTAGTGCTTGGTGTATTGATCTTTTTTGGAAAGGGAGTG------------------------------------------------------TTAAGTGATTTATTAGATAATCGAAAACAAAAAATCTTGAACAGTATTAGAAATTCAGACGAATTACGTGAGGGGGCTATTGAACAGCTGGAAAACGTACGAGCTCGTTTACGGAAAGTGGAAATGGAAGCAGATCAGTTTCGAGTGACTGGATATTCTGAAATCGAACAAGAAAAATTAAATTTGATAAATTCAACTTATAAAACTTTGGAACAATTAGAAAATTACAAAAATGAAACCATTCAGTTTGAACAACAACGAGCAATAAATCAAGTGCGACAACAGATTTTTCAACAAGCTTTACAAGGGGCTTTAGGAACTCTGAATAGTTGTTTGAACAATGAGATACATTTACGTACTATCAGCGCAAATATTGGTATGTTTGGGGCGATGAAAGAAATAACTGAT
>Monanthes_brachycaulos
ATGAAAAACGTAACCGATTCTGTCGTTTATTTGGGTTACTGGTCATCCGCCGGGAGTTTCGGGTTTAATACCGATATTTTAGCAACAAATCCAATAAATCTAAGTGTAGTGCTTGGTGTATTGATCTTTTTTGGAAAGGGAGTG------------------------------------------------------TTAAGTGATTTATTAGATAATCGAAAACAAAAAATCTTGAACAGTATTAGAAATTCAGACGAATTACGTGAGGGGGCTATTGAACAGCTGGAAAACGTACGAGCTCGTTTACGGAAAGTGGAAATGGAAGCAGATCAGTTTCGAGTGACTGGATATTCTGAAATCGAACAAGAAAAATTAAATTTGATAAATTCAACTTATAAAACTTTGGAACAATTAGAAAATTACAAAAATGAAACCATTCAGTTTGAACAACAACGAGCAATAAATCAAGTGCGACAACAGATTTTTCAACAAGCTTTACAAGGGGCTTTAGGAACTCTGAATAGTTGTTTGAACAATGAGATACATTTACGTACTATCAGCGCAAATATTGGTATGTTTGGGGCGATGAAAGAAATAACTGAT
>Monanthes_muralis
ATGAAAAACGTAACCGATTCTGTCGTTTATTTGGGTTACTGGTCATCCGCCGGGAGTTTCGGGTTTAATACCGATATTTTAGCAACAAATCCAATAAATCTAAGTGTAGTGCTTGGTGTATTGATCTTTTTTGGAAAGGGAGTG------------------------------------------------------TTAAGTGATTTATTAGATAATCGAAAACAAAAAATCTTGAACAGTATTAGAAATTCAGACGAATTACGTGAGGGGGCTATTGAACAGCTGGAAAACGTACGAGCTCGTTTACGGAAAGTGGAAATGGAAGCAGATCAGTTTCGAGTGACTGGGTATTCTGAAATCGAACAAGAAAAATTAAATTTGATAAATTCAACTTATAAAACTTTGGAACAATTAGAAAATTACAAAAATGAAACCATTCAGTTTGAACAACAACGAGCAATAAATCAAGTGCGACAACAGATTTTTCAACAAGCTTTACAAGGGGCTTTAGGAACTCTGAATAGTTGTTTGAACAATGAGATACATTTACGTACTATCAGCGCAAATATTGGTATGTTTGGGGCGATGAAAGAAATAACTGAT
>Monanthes_polyphylla
ATGAAAAACGTAACCGATTCTGTCGTTTATTTGGGTTACTTGTCATCCGCCGGGAGTTTCGGGTTTAATACCGATATTTTAGCAACAAATCCAATAAATCTAAGTGTAGTGCTTGGTGTATTGATCTTTTTTGGAAAGGGAGTG------------------------------------------------------TTAAGTGATTTATTAGATAATCGAAAACAAAAAATCTTGAACAGTATTAGAAATTCAGAAGAATTACGTGAGGGGGCTATTGAACAGCTGGAAAACGTACGCGCTCGTTTACGGAAAGTGGAAATGGAAGCAGATCAGTTTCGAGTGACTGGATATTCTGAAATTGAACAAGAAAAATTAAATTTGATAAATTCAACTTATAAAACTTTGGAACAATTAGAAAATTACAAAAATGAAACCATTCAGTTTGAACAACAACGAGCAATAAATCAAGTGCGACAACAGATTTTTCAACAAGCTTTACAAGGGGCTTTAGGAACTCTGAATAGTTGTTTGAACAATGAGATACATTTACGTACTATCAGCGCAAATATTGGTATGTTTGGGGCGATGAAAGAAATAACTGAT
>Rosularia_alpestris
ATGAAAAACGTAACCGATTCTGTTGTTTATTTTGGTTACTGGTCATCCGCCGGGAGTTTCGGGTTTAATACCGATATTTTAGCAACAAATCCAATAAATCTAAGTGTAGTGCTTGGTGTATTGATCTTTTTTGGAAAGGGAGTG------------------------------------------------------TTAAGTGATTTATTAGATAATCGAAAACAGAAAATCTTGAACAGTATTCGAAATTCAGAGGAATTGCGTGAGGGGGCTATCGAACAGTTGGAAAACGTACGAGCTCGTTTACGGAAAGTGGAACTAGAAGCAGATCAGTTTCGAGTGACTGGATACTCTGAAATAGAACAAGAAAAATTAAATTTGATAAATTCAACTTATAAAACTTTGGAACAATTAGAAAATTACAAAAATGAAACCATCCAGTTTGAACAACAAAGAGCAATAAATCAAGTGAGACAACTGGTTTTTCAACAAGCTTTACAAGGGGCTCTAGGAACTCTGAATAGTTGTTTGAACAATGAGATACATTTACGTACTATCAGCGCAAATATTGGTATGTTTGGGGCGATGAAAGAAATAACTGAT
>Sempervivum_tectorum
ATGAAAAACGTAACCGATTCTGTCGTTTATTTGGGTTACTGGTCATCCGCCGGGAGTTTCGGGTTTAATACCGATATTTTAGCAACAAATCCAATAAATCTAAGTGTAGTGCTTGGTGTATTGATCTTTTTTGGAAAGGGAGTG------------------------------------------------------TTAAGTGATTTATTAGATAATCGAAAACAGAAAATCTTGAATAGTATTCGAAATTCAGAAGAATTACGTGAGGGGGCTATCGAACAGTTGGAAAACGCACGAGCTCGTTTACGGAAAGTGGAAATGGAAGCGGATCAGTTTCGAGTGACTGGATACTCTGAAATAGAACAAGAAAAATTCAATTTGATAAATTCAACTTATAAAACTTTGGAACAATTAGAAAATTACAAAAATGAAACCATTCAGTTTGAACAACAAAGAGCAATAAATCAAGTGCGACAACTGGTTTTTCAACAAGCTTTACAAGGGGCTCTAGGAACTCTGAATAATTGTTTGAACAATGAGATACATTTACGTACGATCAGCGCAAATATTGGTATGTTTGGGGCGATGAAAGAAATAACCGAT
>Phedimus_spurius
ATGAAAAACGTAACCGATTCTGTCGTTTATTTGGGCCACTGGTCATCCGCCGGGAGTTTCGGGTTTAATACCGATATTTTAGCAACAAATCCAATAAATCTAAGTGTAGTGCTTGGTGTATTGATCTTTTTTGGAAAGGGAGTG------------------------------------------------------TTAAATGATTTATTAGATAATCGAAAACAGAAAATCTTGAATAGTATTCGAAATTCAGAAGAATTACGTGAGGGGGCTATCGAACAGCTGGAAAACATACGAGCTCGTTTACGGAAAGTGGAAATGGAAGCAGATCAGTTTCGAGTGACCGGATACTCTGAAATAGAACAAGAAAAATTCAATTTAATAAATTCAACTTATAAGACTTTGGAACAATTAGAAAATTACAAAAATGAAACCATTCAGTTTGAACAACAAAGAGCAATTACTCAAGTGCGACAACTCATTTTTCAACAAGCTTTACAAGGGGCTCTAGGAACTCTGAATAGTTGTTTGAACAATGAGATACATTTACGTACTATCAGCGCGAATATTGGCATGTTTGGGGCGATGAAAGAAATAACTGAT
>Phedimus_aizoon
ATGAAAAACGTAACCGATTCTGTCGTTTATTTGGGTCACTGGTCATCCGCCGGGAGTTTCGGGTTTAATACCGATATTTTAGCAACAAATCCAATAAATCTAAGTGTAGTGCTTGGTGTATTGATCTTTTTTGGAAAGGGAGTG------------------------------------------------------TTAAATGATTTATTAGATAATCGAAAACAGAAAATCTTGAATAGTATTCGAAATTCAGAAGAATTACGTGAGGGGGCTATCGAACAGCTGGAAAATATACGAGCTCGTTTACGGAAAGTGGAAATGGAAGCTGATCAGTTTCGAGTGACTGGATACTCTGAAATAGAACAAGAAAAATTCAATTTATTAAATTCAACTTATAAGACTTTGGAACAATTAGAAAATTACAAAAATGAAACCATTCATTTTGAACAACAAAGAGCAATTACTCAAGTGCGACAACTCATTTTTCAACAAGCTTTACAAGGGGCTCTAGGAACTCTCAATAGTTGTTTGAACAATGAGATACATTTACGTACTATCAGCGCGAATATTGGCATGTTTGGGGCGATGAAAGAAATAACTGAT
>Phedimus_kamtschaticus
ATGAAAAACGTAACCGATTCTGTCGTTTATTTGGGTCACTGGTCATCCGCCGGGAGTTTCGGGTTTAATACCGATATTTTAGCAACAAATCCAATAAATCTAAGTGTAGTGCTTGGTGTATTGATCTTTTTTGGAAAGGGAGTGTGTGCGAGTTGT---TTTTTTTCAAAAAAGGAATGGAAAGAAAATCCACTTTCATTAAATGATTTATTAGATAATCGAAAACAGAAAATCTTGAATAGTATTCGAAATTCAGAAGAATTACGTGAGGGGGCTATCGAACAGCTGGAAAATATACGAGCTCGTTTACGGAAAGTGGAAATGGAAGCTGATCAGTTTCGAGTGACTGGATACTCTGAAATAGAACAAGAAAAATTCAATTTATTAAATTCAACTTATAAGACTTTGGAACAATTAGAAAATTACAAAAATGAAACCATTCATTTTGAACAACAAAGAGCAATTACTCAAGTGCGACAACTCATTTTTCAACAAGCTTTACAAGGGGCTCTAGGAACTCTCAATAGTTGTTTGAACAATGAGATACATTTACGTACTATCAGCGCGAATATTGGCATGTTTGGGGCGATGAAAGAAATAACTGAT
>Phedimus_odontophyllus
ATGAAAAACGTAACCGATTCTGTTGTTTATTTGGGCCACTGGTCATCCGCCGGGAGTTTCGGGTTTAATACCGATATTTTAGCAACAAATCCAATAAATCTAAGTGTAGTGCTTGGTGTATTGATCTTTTTTGGAAAGGGAGTG------------------------------------------------------TTAAATGATTTATTAGATAATCGAAAACAGAAAATCTTGAATAGTATTCGAAATTCAGAAGAATTACGTGAAGGGGCTATCGAACAGCTGGAAAACATACGAGCTCGTTTACGGAAAGTGGAAATGGAAGCAGATCAGTTTCGCGTGACTGGATACTCTGAAATAGAACAAGAAAAATTCAATTTAATAAATTCAACTTATAAGACTTTGGAACAATTAGAAAATTACAAAAATGAAACCATTCATTTTGAACAACAAAGAGCAATTACTCAAGTGCGACAACTCATTTTTCAACAAGCTTTCCAAGGGGCTCTAGGAACTCTGAATAGTTGTTTGAACAATGAGATACATTTACGTATTATCAGCGCGAATATTGGCATGTTTGGGGCGATGAAAGAAATCACTGAT
>Phedimus_takesimensis
ATGAAAAACGTAACCGATTCTGTCGTTTATTTGGGTCACTGGTCATCCGCCGGGAGTTTCGGGTTTAATACCGATATTTTAGCAACAAATCCAATAAATCTAAGTGTAGTGCTTGGTGTATTGATCTTTTTTGGAAAGGGAGTGTGTGCGAGTTGT---TTTTTTTCAAAAAAGGAATGGAAAGAAAATCCACTTTCATTAAATGATTTATTAGATAATCGAAAACAGAAAATCTTGAATAGTATTCGAAATTCAGAAGAATTACGTGAGGGGGCTATCGAACAGCTGGAAAATATACGAGCTCGTTTACGGAAAGTGGAAATGGAAGCTGATCAGTTTCGAGTGACTGGATACTCTGAAATAGAACAAGAAAAATTCAATTTATTAAATTCAACTTATAAGACTTTGGAACAATTAGAAAATTACAAAAATGAAACCATTCATTTTGAACAACAAAGAGCAATTACTCAAGTGCGACAACTCATTTTTCAACAAGCTTTACAAGGGGCTCTAGGAACTCTCAATAGTTGTTTGAACAATGAGATACATTTACGTACTATCAGCGCGAATATTGGCATGTTTGGGGCGATGAAAGAAATAACTGAT
>Phedimus_yangshanicus
ATGAAAAACGTAACCGATTCTGTTGTTTATTTGGGCCACTGGTCATCCGCCGGGAGTTTCGGGTTTAATACCGATATTTTAGCAACAAATCCAATAAATCTAAGTGTAGTGCTTGGTGTATTGATCTTTTTTGGAAAGGGAGTG------------------------------------------------------TTAAATGATTTATTAGATAATCGAAAACAGAAAATCTTGAATAGTATTCGAAATTCAGAAGAATTACGTGAAGGGGCTATCGAACAGCTGGAAAACATACGAGCTCGTTTACGGAAAGTGGAAATGGAAGCAGATCAGTTTCGCGTGACTGGATACTCTGAAATAGAACAAGAAAAATTCAATTTAATAAATTCAACTTATAAGACTTTGGAACAATTAGAAAATTACAAAAATGAAACCATTCATTTTGAACAACAAAGAGCAATTACTCAAGTGCGACAACTCATTTTTCAACAAGCTTTCCAAGGGGCTCTAGGAACTCTGAATAGTTGTTTGAACAATGAGATACATTTACGTATTATCAGCGCGAATATTGGCATGTTTGGGGCGATGAAAGAAATCACTGAT
>Rhodiola_bupleuroides
ATGAAAAACGTAACCAATTCTGTCGTTTATTTGGGTCACTGGTCATCCGGCGGGAGTTTCGGGTTTAATACCGATATTTTAGCAACAAATCCAATAAATCTAAGTGTAGTGCTTGGTGTATTGATCTTTTTTGGAAAGAGAGTG------------------------------------------------------TTAAATGATTTATTAGATAATCGAAAACAGAAAATCTTGAATAGTATTCGAAATTCAGAAGAATTACGTGAGGGGGCTATCGAACAGCTGGAAAACGTACGAGCTCGTTTACGGAAAGTGGAAATGGAAGCAGATCAGTTTCGAGTGACTGGATACTCTGAAATAGAACAAGAAAAAGTAAATTTGATAAATTCAACTTATAAGACTTTGGAACAATTAGAAAATTATAAAAATGAAACCATTCATTTTGAACAACAAAGAGCAATTACTCAAGTGCGACAACTGGTTTTTCAACAAGCTTTACAAGGGGCTCTAGGAACTCTGAATAGTTGTTTGAACAATGAGATACATTTACGTACTATCAGCGCGAATATTGGCATGTTTGGGGCGATGAAAGAAATAACTGAT
>Rhodiola_calliantha
ATGAAAAACGTAACCAATTCTGTCGTTTATTTGGGTCACTGGTCATCCGGCGGGAGTTTCGGGTTTAATACCGATATTTTAGCAACAAATCCAATAAATCTAAGTGTAGTGCTTGGTGTATTGATCTTTTTTGGAAAGAGAGTG------------------------------------------------------TTAAATGATTTATTAGATAATCGAAAACAGAAAATCTTGAATAGTATTCGAAATTCAGAAGAATTACGTGAGGGGGCTATCGAACAGCTGGAAAACGTACGAGCTCGTTTACGGAAAGTGGAAATGGAAGCAGATCAGTTTCGAGTGACTGGATACTCTGAAATAGAACAAGAAAAAGTAAATTTGATAAATTCAACTTATAAGACTTTGGAACAATTAGAAAATTACAAAAATGAAACCATTCATTTTGAACAACAAAGAGCAATTACTCAAGTGCGACAACTGGTTTTTCAACAAGCTTTACAAGGGGCTCTAGGAACTCTGAATAGTTGTTTGAACAATGAGATACATTTACGTACTATCAGCGCGAATATTGGCATGTTTGGGGCGATGAAAGAAATAACTGAT
>Rhodiola_crenulata
ATGAAAAACGTAACCAATTCTGTCGTTTATTTGGGTCACTGGTCATCCGCCGGGAGTTTCGGGTTTAATACCGATATTTTAGCAACAAATCCAATAAATCTAAGTGTAGTGCTTGGTGTATTGATCTTTTTTGGAAAGAGAGTG------------------------------------------------------TTAAATGATTTATTAGATAATCGAAAACAGAAAATCTTGAATAGTATTCGAAATTCAGAAGAATTACGTGAGGGGGCTATCGAACAGCTGGAAAACGTACGAGCTCGTTTACGGAAAGTGGAAATGGAAGCAGATCAGTTTCGAGTGACTGGATACTCTGAAATAGAACAAGAAAAAGTAAATTTGATAAATTCAACTTATAAGACTTTGGAACAATTAGAAAATTACAAAAACGAAACCATTCATTTTGAACAACAAAGAGCAATTACTCAAGTGCGACAACTGGTTTTTCAACAAGCTTTACAAGGGGCTCTAGGAACTCTGAATAGTTGTTTGAACAATGAGATACATTTACGTACTATCAGCGCGAATATTGGCATGTTTGGGGCGATGAAAGAAATAACTGAT
>Rhodiola_henryi
ATGAAAAACGTAACCAATTCTGTCGTTTATTTGGGTCACTGGTCATCCGGCGGGAGTTTCGGGTTTAATACCGATATTTTAGCAACAAATCCAATAAATCTAAGTGTAGTGCTTGGTGTATTGATCTTTTTTGGAAAGAGAGTG------------------------------------------------------TTAAATGATTTATTAGATAATCGAAAACAGAAAATCTTGAATAGTATTCGAAATTCAGAAGAATTACGTGAGGGGGCTATCGAACAGCTGGAAAACGTACGAGCTCGTTTACGGAAAGTGGAAATGGAAGCAGATCAGTTTCGAGTGACTGGATACTCTGAAATAGAACAAGAAAAATTAAATTTGATAAATTCAACTTATAAGACTTTGGAACAATTAGAAAATTACAAAAACGAAACCATTCATTTTGAACAACAAAGAGCAATTACTCAAGTGCGACAACTGGTTTTTCAACAAGCTTTACAAGGGGCTCTAGGAACTTTGAATAGTTGTTTGAACAATGAGATACATTTACGTACTATCAGCGCGAATATTGGCATGTTTGGGGCGATGAAAGAAATAACTGAT
>Rhodiola_himalensis
ATGAAAAACGTAACCAATTCTGTCGTTTATTTGGGTCACTGGTCATCCGCCGGGAGTTTCGGGTTTAATACCGATATTTTAGCAACAAATCCAATAAATCTAAGTGTAGTGCTTGGTGTATTGATCTTTTTTGGAAAGAGAGTG------------------------------------------------------TTAAATGATTTATTAGATAATCGAAAACAGAAAATCTTGAATAGTATTCGAAATTCAGAAGAATTACGTGAGGGGGCTATCGAACAGCTGGAAAACGTACGAGCTCGTTTACGGAAAGTGGAAATGGAAGCAGATCAGTTTCGAGTGACTGGATACTCTGAAATAGAACAAGAAAAAGTAAATTTGATAAATTCAACTTATAAGACTTTGGAACAATTAGAAAATTACAAAAACGAAACCATTCATTTTGAACAACAAAGAGCAATTACTCAAGTGCGACAACTGGTTTTTCAACAAGCTTTACAAGGGGCTCTAGGAACTCTGAATAGTTGTTTGAACAATGAGATACATTTACGTACTATCAGCGCGAATATTGGCATGTTTGGGGCGATGAAAGAAATAACTGAT
>Rhodiola_kirilowii
ATGAAAAACGTAACCAATTCTGTCGTTTATTTTGGTCACTGGTCATCCGCCGGGAGTTTCGGGTTTAATACCGATATTTTAGCAACAAATCCAATAAATCTAAGTGTAGTGCTTGGTGTATTGATCTTTTTTGGAAAGAGAGTG------------------------------------------------------TTAAATGATTTATTAGATAATCGAAAACAGAAAATCTTGAATAGTATTCGAAATTCAGAAGAATTACGTGAGGGGGCTATCGAACAGCTGGAAAACGTACGAGCTCGTTTACGGAAAGTGGAAATGGAAGCAGATCAGTTTCGAGTGACTGGATACTCTGAAATAGAACAAGAAAAAGTAAATTTGATAAATTCAACTTATAAGACTTTGGAACAATTAGAAAATTACAAAAACGAAACCATTCATTTTGAACAACAAAGAGCAATTACTCAAGTGCGACAACTGGTTTTTCAACAAGCTTTACAAGGGGCTCTAGGAACTCTGAATAGTTGTTTGAACAATGAGATACATTTACGTACTATCAGCGCGAATATTGGCATGTTTGGGGCGATGAAAGAAATAACTGAT
>Rhodiola_rosea
ATGAAAAACGTAACCAATTCTGTCGTTTATTTGGGTCACTGGTCATCCGCCGGGAGTTTCGGGTTTAATACCGATATTTTAGCAACAAATCCAATAAATCTAAGTGTAGTGCTTGGTGTATTGATCTTTTTTGGAAAGAGAGTG------------------------------------------------------TTAAATGATTTATTAGATAATCGAAAACAGAAAATCTTGAATAGTATTCGAAATTCAGAAGAATTACGTGAGGGGGCTATCGAACAGCTGGAAAACGTACGAGCTCGTTTACGGAAAGTGGAAATGGAAGCAGATCAGTTTCGAGTGACTGGATACTCTGAAATAGAACAAGAAAAAGTAAATTTGATAAATTCAACTTATAAGACTTTGGAACAATTAGAAAATTACAAAAACGAAACCATTCATTTTGAACAACAAAGAGCAATTACTCAAGTGCGACAACTGGTTTTTCAACAAGCTTTACAAGGGGCTCTAGGAACTCTGAATAGTTGTTTGAACAATGAGATACATTTACGTACTATCAGCGCGAATATTGGCATGTTTGGGGCGATGAAAGAAATAACTGAT
>Rhodiola_sacra
ATGAAAAACGTAACCAATTCTGTCGTTTATTTGGGTCACTGGTCATCCGCCGGGAGTTTCGGGTTTAATACCGATATTTTAGCAACAAATCCAATAAATCTAAGTGTAGTGCTTGGTGTATTGATCTTTTTTGGAAAGAGAGTG------------------------------------------------------TTAAATGATTTATTAGATAATCGAAAACAGAAAATCTTGAATAGTATTCGAAATTCAGAAGAATTACGTGAGGGGGCTATCGAACAGCTGGAAAACGTACGAGCTCGTTTACGGAAAGTGGAAATGGAAGCAGATCAGTTTCGAGTGACTGGATACTCTGAAATAGAACAAGAAAAAGTAAATTTGATAAATTCAACTTATAAGACTTTGGAACAATTAGAAAATTACAAAAACGAAACCATTCATTTTGAACAACAAAGAGCAATTACTCAAGTGCGACAACTGATTTTTCAACAAGCTTTACAAGGGGCTCTAGGAACTCTGAATAGTTGTTTGAACAATGAGATACATTTACGTACTATCAGCGCGAATATTGGCATGTTTGGGGCGATGAAAGAAATAACTGAT
>Rhodiola_yunnanensis
ATGAAAAACGTAACCAATTCTGTCGTTTATTTGGGTCACTGGTCATCCGGCGGGAGTTTCGGGTTTAATACCGATATTTTAGCAACAAATCCAATAAATCTAAGTGTAGTGCTTGGTGTATTGATCTTTTTTGGAAAGAGAGTG------------------------------------------------------TTAAATGATTTATTAGATAATCGAAAACAGAAAATCTTGAATAGTATTCGAAATTCAGAAGAATTACGTGAGGGGGCTATCGAACAGCTGGAAAACGTACGAGTTCGTTTACGGAAAGTGGAAATGGAAGCAGATCAGTTTCGAGTGACTGGATACTCTGAAATAGAACAAGAAAAATTAAATTTGATAAATTCAACTTATAAGACTTTGGAACAATTAGAAAATTACAAAAACGAAACCATTCATTTTGAACAACAAAGAGCAATTACTCAAGTGCGACAACTGGTTTTTCAACAAGCTTTACAAGGGGCTCTAGGAACTCTGAATAGTTGTTTGAACAATGAGATACATTTACGTACTATCAGCGCGAATATTGGCATGTTTGGGGCGATGAAAGAAATAACTGAT
>Rhodiola_dumulosa
ATGAAAAACGTAACCAATTCTGTCGTTTATTTGGGTCACTGGTCATCCGCCGGGAGTTTCGGGTTTAATACCGATATTTTAGCAACAAATCCAATAAATCTAAGTGTAGTGCTTGGTGTATTGATCTTTTTTGGAAAGAGAGTG------------------------------------------------------TTAAATGATTTATTAGATAATCGAAAACAGAAAATCTTGAATAGTATTCGAAATTCAGAAGAATTACGTGAGGGGGCTATCGAACAGCTGGAAAACGTACGAGCTCGTTTACGGAAAGTGGAAATGGAAGCAGATCAGTTTCGAGTGACTGGATACTCTGAAATAGAACAAGAAAAAGTAAATTTGATAAATTCAACTTATAAGACTTTGGAACAATTAGAAAATTACAAAAACGAAACCATTCATTTTGAACAACAAAGAGCAATTACTCAAGTGCGACAACTGGTTTTTCAACAAGCTTTACAAGGGGCTCTAGGAACTCTGAATAGTTGTTTGAACAATGAGATACATTTACGTACTATCAGCGCGAATATTGGCATGTTTGGGGCGATGAAAGAAATAACTGAT
>Rhodiola_fastigiata
ATGAAAAACGTAACCAATTCTGTCGTTTATTTGGGTCACTGGTCATCCGCCGGGAGTTTCGGGTTTAATACCGATATTTTAGCAACAAATCCAATAAATCTAAGTGTAGTGCTTGGTGTATTGATCTTTTTTGGAAAGAGAGTG------------------------------------------------------TTAAATGATTTATTAGATAATCGAAAACAGAAAATCTTGAATAGTATTCGAAATTCAGAAGAATTACGTGAGGGGGCTATCGAACAGCTGGAAAACGTACGAGCTCGTTTACGGAAAGTGGAAATGGAAGCAGATCAGTTTCGAGTGACTGGATACTCTGAAATAGAACAAGAAAAAGTAAATTTGATAAATTCAACTTATAAGACTTTGGAACAATTAGAAAATTACAAAAACGAAACCATTCATTTTGAACAACAAAGAGCAATTACTCAAGTGCGACAACTGGTTTTTCAACAAGCTTTACAAGGGGCTCTAGGAACTCTGAATAGTTGTTTGAACAATGAGATACATTTACGTACTATCAGCGCGAATATTGGCATGTTTGGGGCGATGAAAGAAATAACTGAT
>Rhodiola_gelida
ATGAAAAACGTAACCAATTCTGTCGTTTATTTGGGTCACTGGTCATCCGCCGGGAGTTTCGGGTTTAATACCGATATTTTAGCAACAAATCCAATAAATCTAAGTGTAGTGCTTGGTGTATTGATCTTTTTTGGAAAGAGAGTG------------------------------------------------------TTAAATGATTTATTAGATAATCGAAAACAGAAAATCTTGAATAGTATTCGAAATTCAGAAGAATTACGTGAGGGGGCTATCAAACAGCTGGAAAACGTACGAGCTCGTTTACGGAAAGTGGAAATGGAAGCAGATCAGTTTCGAGTGACTGGATACTCTGAAATAGAACAAGAAAAAGTAAATTTGATAAATTCAACTTATAAGACTTTGGAACAATTAGAAAATTACAAAAACGAAACCATTCATTTTGAACAACAAAGAGCAATTACTCAAGTGCGACAACTGGTTTTTCAACAAGCTTTACAAGGGGCTCTAGGAACTCTGAATAGTTGTTTGAACAATGAGATACATTTACGTACTATCAGCGCGAATATTGGCATGTTTGGGGCGATGAAAGAAATAACTGAT
>Rhodiola_hobsonii
ATGAAAAACGTAACCGATTCTGTCGTTTATTTGGGTCACTGGTCATACGCCGGGAGTTTCGGGTTTAATACCGATATTTTAGCAACAAATCCAATAAATCTAAGTGTAGTGCTTGGTGTATTGATCTTTTTTGGAAAGAGAGTG------------------------------------------------------TTAAATGATTTATTAGATAATCGAAAACAGAAAATCTTGAATAGTATTCGCAATTCAGAAGAATTACGTGAGGGGGCTATCGAACAGCTGGAAAACGTACGAGCTCGTTTACGGAAAGTGGAAATGGAAGCAGATCAGTTTCGAGTGACTGGATACTCTGAAATAGAACAAGAAAAAGTAAATTTGATAAATTCAACTTATAAGACTTTGGAACAATTAGAAAATTACAAAAACGAAACCATTCATTTTGAACAACAAAGAGCAATTACTCAAGTGCGACAACTGGTTTTTCAACAAGCTTTACAAGGGGCTCTAGGAACTCTGAATAGTTGTTTGAACAATGAGATACATTTACGTACTATCAGCGCGAATATTGGCATGTTTGGGGCGATGAAAGACATAACTGAT
>Rhodiola_humilis
ATGAAAAACGTAACCGATTCTGTCGTTTATTTGGGTCACTGGTCATACGCCGGGAGTTTCGGGTTTAATACCGATATTTTAGCAACAAATCCAATAAATCTAAGTGTAGTGCTTGGTGTATTGATCTTTTTTGGAAAGAGAGTG------------------------------------------------------TTAAATGATTTATTAGATAATCGAAAACAGAAAATCTTGAATAGTATTCGCAATTCAGAAGAATTACGTGAGGGGGCTATCGAACAGCTGGAAAACGTACGAGCTCGTTTACGGAAAGTGGAAATGGAAGCAGATCAGTTTCGAGTGACTGGATACTCTGAAATAGAACAAGAAAAAGTAAATTTGATAAATTCAACTTATAAGACTTTGGAACAATTAGAAAATTACAAAAACGAAATCATTCATTTTGAACAACAAAGAGCAATTACTCAAGTGCGACAACTGGTTTTTCAACAAGCTTTACAAGGGGCTCTAGGAACTCTGAATAGTTGTTTGAACAATGAGATACATTTACGTACTATCAGCGCGAATATTGGCATGTTTGGGGCGATGAAAAAAATAACTGAT
>Rhodiola_integrifolia
ATGAAAAACGTAACCGATTCTGTCGTTTATTTGGGTCACTGGTCATCCGCCGGGAGTTTCGGGTTTAATACCGATATTTTAGCAACAAATCCAATAAATCTAAGTGTAGTGCTTGGTGTATTGATCTTTTTTGGAAAGAGAGTG------------------------------------------------------TTAAATGATTTATTAGATAATCGAAAACAGAAAATCTTGAATAGTATTCGAAATTCAGAAGAATTACGTGAGGGGGCTATCGAACAGCTGGAAAACGTACGAGCTCGTTTACGGAAAGTGGAAATGGAAGCAGATCAGTTTCGAGTGACTGGATACTCTGAAATAGAACAAGAAAAAGTAAATTTGATAAATTCAACTTATAAGACTTTGGAACAATTAGAAAATTACAAAAACGAAACCATTCATTTTGAACAACAAAGAGCAATTACTCAAGTGCGACAACTGGTTTTTCAACAAGCTTTACAAGGGGCTCTAGGAACTCTGAATAGTTGTTTGAACAATGAGATACATTTACGTACTATCAGCGCGAATATTGGCATGTTTGGGGCGATGAAAGAAATAACTGAT
>Rhodiola_liciae
ATGAAAAACGTAACCGATTCTGTCGTTTATTTGGGTCACTGGTCATACGCCGGGAGTTTCGGGTTTAATACCGATATTTTAGCAACAAATCCAATAAATCTAAGTGTAGTGCTTGGTGTATTGATCTTTTTTGGAAAGAGAGTG------------------------------------------------------TTAAATGATTTATTAGATAATCGAAAACAGAAAATCTTGAATAGTATTCGAAATTCAGAAGAATTACGTGAGGGGGCTATCGAACAGCTGGAAAACATACGAGCTCGTTTACGGAAAGTGGAAATGGAAGCAGATCAGTTTCGAGTGACTGGATACTCTGAAATAGAACAAGAAAAAGTAAATTTGATAAATTCAACTTATAAGACTTTGGAACAATTAGAAAATTACAAAAACGAAACCATTCATTTTGAACAACAAAGAGCAATTACTCAAGTGCGACAACTGGTTTTTCAACAAGCTTTACAAGGGGCTCTAGGAACTCTGAATAGTTGTTTGAACAATGAGATACATTTACGTACTATCAGCGCGAATATTGGCATGTTTGGGGCGATGAAAGAAATAACTGAT
>Rhodiola_macrocarpa
ATGAAAAACGTAACCAATTCTGTCGTTTATTTGGGTCACTGGTCATCCGCCGGGAGTTTCGGGTTTAATACCGATATTTTAGCAACAAATCCAATAAATCTAAGTGTAGTGCTTGGTGTATTGATCTTTTTTGGAAAGAGAGTG------------------------------------------------------TTAAATGATTTATTAGATAATCGAAAACAGAAAATCTTGAATAGTATTCGAAATTCAGAAGAATTACGTGAGGGGGCTATCGAACAGCTGGAAAACGTACGAGCTCGTTTATGGAAAGTGGAAATGGAAGCAGATCAGTTTCGAGTGACTGGATACTCTGAAATAGAACAAGAAAAAGTAAATTTGATAAATTCAACTTATAAGACTTTGGAACAATTAGAAAATTACAAAAACGAAACCATTCATTTTGAACAACAAAGAGCAATTACTCAAGTGCGACAACTGGTTTTTCAACAAGCTTTACAAGGGGCTCTAGGAACTCTGAATAGTTGTTTGAACAATGAGATACATTTACGTACTATCAGCGCGAATATTGGCATGTTTGGGGCGATGAAAGAAATAACTGAT
>Rhodiola_ovatisepala
ATGAAAAACGTAACCGATTCTGTCGTTTATTTGGGTCACTGGTCATACGCCGGGAGTTTCGGGTTTAATACCGATATTTTAGCAACAAATCCAATAAATCTAAGTGTAGTGCTTGGTGTATTGATCTTTTTTGGAAAGAGAGTG------------------------------------------------------TTAAATGATTTATTAGATAATCGAAAACAGAAAATCTTGAATAGTATTCGCAATTCAGAAGAATTACGTGAGGGGGCTATCGAACAGCTGGAAAACGTACGAGCTCGTTTACGGAAAGTAGAAATGGAAGCAGATCAGTTTCGAGTGACTGGATACTCTGAAATAGAACAAGAAAAAGTAAATTTGATAAATTCAACTTATAAGACTTTGGAACAATTAGAAAATTACAAAAACGAAATCATTCATTTTGAACAACAAAGAGCAATTACTCAAGTGCGACAACTGGTTTTTCAACAAGCTTTACAAGGGGCTCTAGGAACTCTGAATAGTTGTTTGAACAATGAGATACATTTACGTACTATCAGCGCGAATATTGGCATGTTTGGGGCGATGAAAGAAATAACTGAT
>Rhodiola_prainii
ATGAAAAACGTAACCGATTCTGTCGTTTATTTGGGTCACTGGTCATACGCCGGGAGTTTCGGGTTTAATACCGATATTTTAGCAACAAATCCAATAAATCTAAGTGTAGTGCTTGGTGTATTGATCTTTTTTGGAAAGAGAGTG------------------------------------------------------TTAAATGATTTATTAGATAATCGAAAACAGAAAATCTTGAATAGTATTCGCAATTCAGAAGAATTACGTGAGGGGGCTATCGAACAGCTGGAAAACGTACGAGCTCGTTTACGGAAAGTGGAAATGGAAGCAGATCAGTTTCGAGTGACTGGATACTCTGAAATAGAACAAGAAAAAGTAAATTTGATAAATTCAACTTATAAGACTTTGGAACAATTAGAAAATTACAAAAACGAAATCATTCATTTTGAACAACAAAGAGCAATTACTCAAGTGCGACAACTGGTTTTTCAACAAGCTTTACAAGGGGCTCTAGGAACTCTGAATAGTTGTTTGAACAATGAGATACATTTACGTACTATCAGCGCGAATATTGGCATGTTTGGGGCGATGAAAGAAATAACTGAT
>Rhodiola_quadrifida
ATGAAAAACGTAACCAATTCTGTCGTTTATTTGGGTCACTGGTCATCCGCCGGGAGTTTCGGGTTTAATACCGATATTTTAGCAACAAATCCAATAAATCTAAGTGTAGTGCTTGGTGTATTGATCTTTTTTGGAAAGAGAGTG------------------------------------------------------TTAAATGATTTATTAGATAATCGAAAACAGAAAATCTTGAATAGTATTCGAAATTCAGAAGAATTACGTGAGGGGGCTATCGAACAGCTGGAAAACGTACGAGCTCGTTTACGGAAAGTGGAAATGGAAGCAGATCAGTTTCGAGTGACTGGATACTCTGAAATAGAACAAGAAAAAGTAAATTTGATAAATTCAACTTATAAGACTTTGGAACAATTAGAAAATTACAAAAACGAAACCATTCATTTTGAACAACAAAGAGCAATTACTCAAGTGCGACAACTGGTTTTTCAACAAGCTTTACAAGGGGCTCTAGGAACTCTGAATAGTTGTTTGAACAATGAGATACATTTACGTACTATCAGCGCGAATATTGGCATGTTTGGGGCGATGAAAGAAATAACTGAT
>Rhodiola_rhodantha
ATGAAAAACGTAACCGATTCTGTCGTTTATTTGGGTCACTGGTCATCCGCCGGGAGTTTCGGGTTTAATACCGATATTTTAGCAACAAATCCAATAAATCTAAGTGTAGTGCTTGGTGTATTGATCTTTTTTGGAAAGAGAGTG------------------------------------------------------TTAAATGATTTATTAGATAATCGAAAACAGAAAATCTTGAATAGTATTCGAAATTCAGAAGAATTACGTGAGGGGGCTATCGAACAGCTGGAAAACGTACGAGCTCGTTTACGGAAAGTGGAAATGGAAGCAGATCAGTTTCGAGTGACTGGATACTCTGAAATAGAACAAGAAAAAGTAAATTTGATAAATTCAACTTATAAGACTTTGGAACAATTAGAAAATTACAAAAACGAAACCATTCATTTTGAACAACAAAGAGCAATTACTCAAGTGCGACAACTGGTTTTTCAACAAGCTTTACAAGGGGCTCTAGGAACTCTGAATAGTTGTTTGAACAATGAGATACATTTACGTACTATCAGCGCGAATATTGGCATGTTTGGGGCGATGAAAGAAATAACTGAT
>Rhodiola_sexifolia
ATGAAAAACGTAACCGATTCTGTCGTTTATTTGGGTCACTGGTCATACGCCGGGAGTTTCGGGTTTAATACCGATATTTTAGCAACAAATCCAATAAATCTAAGTGTAGTGCTTGGTGTATTGATCTTTTTTGGAAAGAGAGTG------------------------------------------------------TTAAATGATTTATTAGATAATCGAAAACAGAAAATCTTGAATAGTATTCGCAATTCAGAAGAATTACGTGAGGGGGCTATCGAACAGCTGGAAAACGTACGAGCTCGTTTACGGAAAGTGGAAATGGAAGCAGATCAGTTTCGAGTGACTGGATACTCTGAAATAGAACAAGAAAAAGTAAATTTGATAAATTCAACTTATAAGACTTTGGAACAATTAGAAAATTACAAAAACGAAACCATTCATTTTGAACAACAAAGAGCAATTACTCAAATGCGACAACTGGTTTTTCAACAAGCTTTACAAGGGGCTCTAGGAACTCTGAATAGTTGTTTGAACAATGAGATACATTTACGTACTATCAGCGCGAATATTGGCATGTTTGGGGCGATGAAAGAAATAACTGAT
>Rhodiola_sinuata
ATGAAAAACGTAACCGATTCTGTCGTTTATTTGGGTCACTGGTCATACGCCGGGAGTTTCGGGTTTAATACCGATATTTTAGCAACAAATCCAATAAATCTAAGTGTAGTGCTTGGTGTATTGATCTTTTTTGGAAAGAGAGTG------------------------------------------------------TTAAATGATTTATTAGATAATCGAAAACAGAAAATCTTGAATAGTATTCGCAATTCAGAAGAATTACGTGAGGGGGCTATCGAACAGCTGGAAAACGTACGAGCTCGTTTACGGAAAGTGGAAATGGAAGCAGATCAGTTTCGAGTGACTGGATACTCTGAAATAGAACAAGAAAAAGTAAATTTGATAAATTCAACTTATAAGACTTTGGAACAATTAGAAAATTACAAAAACGAAATCATTCATTTTGAACAACAAAGAGCAATTACTCAAGTGCGACAACTGGTTTTTCAACAAGCTTTACAAGGGGCTCTAGGAACTCTGAATAGTTGTTTGAACAATGAGATACATTTACGTACTATCAGCGCGAATATTGGCATGTTTGGGGCGATGAAAGAAATAACTGAT
>Rhodiola_smithii
ATGAAAAACGTAACCGATTCTGTCGTTTATTTGGGTCACTGGTCATCCGCCGGGAGTTTCGGGTTTAATACCGATATTTTAGCAACAAATCCAATAAATCTAAGTATAGTGCTTGGTGTATTGATCTTTTTTGGAAAGAGAGTG------------------------------------------------------TTAAATGATTTATTAGATAATCGAAAACAGAAAATCTTGAATAGTATTCGAAATTCAGAAGAATTACGTGAGGGGGCTATCGAACAGCTGGAAAACGTACGAGCTCGTTTACGGAAAGTGGAAATGGAAGCAGATCAGTTTCGAGTGACTGGATACTCTGAAATAGAACAAGAAAAAGTAAATTTGATAAATTCAACTTATAAGACTTTGGAACAATTAGAAAATTACAAAAACGAAACCATTCATTTTGAACAACAAAGAGCAATTACTCAAGTGCGACAACTGGTTTTTCAACAAGCTTTACAAGGGGCTCTAGGAACTCTGAATAGTTGTTTGAACAATGAGATACATTTACGTACTATCAGCGCGAATATTGGCATGTTTGGGGCGATGAAAGAAATAACTGAT
>Rhodiola_stapfii
ATGAAAAACGTAACCGATTCTGTCGTTTATTTGGGTCACTGGTCATACGCCGGGAGTTTCGGGTTTAATACCGATATTTTAGCAACAAATCCAATAAATCTAAGTGTAGTGCTTGGTGTATTGATCTTTTTTGGAAAGAGAGTG------------------------------------------------------TTAAATGATTTATTAGATAATCGAAAACAGAAAATCTTGAATAGTATTCGCAATTCAGAAGAATTACGTGAGGGGGCTATCGAACAGCTGGAAAACGTACGAGCTCGTTTACGGAAAGTGGAAATGGAAGCAGATCAGTTTCGAGTGGCTGGATACTCTGAAATAGAACAAGAAAAAGTAAATTTGATAAATTCAACTTATAAGACTTTGGAACAATTAGAAAATTACAAAAACGAAACCATTCATTTTGAACAACAAAGAGCAGTTACTCAAGTGCGACAACTGGTTTTTCAACAAGCTTTACAAGGGGCTCTAGGAACTCTGAATAGTTGTTTGAACAATGAGATACATTTACGTACTATCAGCGCGAATATTGGCATGTTTGGGGCGATGAAAGAAATAACTGAT
>Rhodiola_subopposita
ATGAAAAACGTAACCAATTCTGTCGTTTATTTGGGTCACTGGTCATCCGCCGGGAGTTTCGGGTTTAATACCGATATTTTAGCAACAAATCCAATAAATCTAAGTGTAGTGCTTGGTGTATTGATCTTTTTTGGAAAGAGAGTG------------------------------------------------------TTAAATGATTTATTAGATAATCGAAAACAGAAAATCTTGAATAGTATTCGAAATTCAGAAGAATTACGTGAGGGGGCTATCGAACAGCTGGAAAACGTACGAGCTCGTTTACGGAAAGTGGAAATGGAAGCAGATCAGTTTCGAGTGACTGGATACTCTGAAATAGAACAAGAAAAAGTAAATTTGATAAATTCAACTTATAAGACTTTGGAACAATTAGAAAATTACAAAAACGAAACCATTCATTTTGAACAACAAAGAGCAATTACTCAAGTGCGACAACTGGTTTTTCAACAAGCTTTACAAGGGGCTCTAGGAACTCTGAATAGTTGTTTGAACAATGAGATACATTTACGTACTATCAGCGCGAATATTGGCATGTTTGGGGCGATGAAAGAAATAACTGAT
>Rhodiola_tangutica
ATGAAAAACGTAACCAATTCTGTCGTTTATTTGGGTCACTGGTCATCCGCCGGGAGTTTCGGGTTTAATACCGATATTTTAGCAACAAATCCAATAAATCTAAGTGTAGTGCTTGGTGTATTGATCTTTTTTGGAAAGAGAGTG------------------------------------------------------TTAAATGATTTATTAGATAATCGAAAACAGAAAATCTTGAATAGTATTCGAAATTCAGAAGAATTACGTGAGGGGGCTATCGAACAGCTGGAAAACGTACGAGCTCGTTTACGGAAAGTGGAAATGGAAGCAGATCAGTTTCGAGTGACTGGATACTCTGAAATAGAACAAGAAAAAGTAAATTTGATAAATTCAACTTATAAGACTTTGGAACAATTAGAAAATTACAAAAACGAAACCATTCATTTTGAACAACAAAGAGCAATTACTCAAGTGCGACAACTGGTTTTTCAACAAGCTTTACAAGGGGCTCTAGGAACTCTGAATAGTTGTTTGAACAATGAGATACATTTACGTACTATCAGCGCGAATATTGGCATGTTTGGGGCGATGAAAGAAATAACTGAT
>Rhodiola_wallichiana
ATGAAAAACGTAACCGATTCTGTCGTTTATTTGGGTCACTGGTCATACGCCGGGAGTTTCGGGTTTAATACCGATATTTTAGCAACAAATCCAATAAATCTAAGTGTAGTGCTTGGTGTATTGATCTTTTTTGGAAAGAGAGTG------------------------------------------------------TTAAATGATTTATTAGATAATCGAAAACAGAAAATCTTGAATAGTATTCGCAATTCAGAAGAATTACGTGAGGGGGCTATCGAACAGCTGGAAAACGTACGAGCTCGTTTACGGAAAGTGGAAATGGAAGCAGATCAGTTTCGAGTGACTGGATACTCTGAAATAGAACAAGAAAAAGTAAATTTGATAAATTCAACTTATAAGACTTTGGAACAATTAGAAAATTACAAAAACGAAACCATTCATTTTGAACAACAAAGAGCAATTACTCAAGTGCGACAACTGGTTTTTCAACAAGCTTTACAAGGGGCTCTAGGAACTCTGAATAGTTGTTTGAACAATGAGATACATTTACGTACTATCAGCGCGAATATTGGCATGTTTGGGGCGATGAAAGAAATAACTGAT
>Hylotelephium_ewersii
ATGAAAAATGTAACCGATTCTGTCGTTTATTTGGGTCACTGGTCATCCGCCGGGAGTTTCGGGTTTAATACCGATATTTTAGCAACAAATCCAATAAATCTAAGTGTAGTGCTTGGTGTATTGATCTTTTTTGGAAAGGGAGTG------------------------------------------------------TTAAGTGATTTATTAGATAATCGAAAACAGAAAATCTTGAACAGTATTAGAAATTCAGAAGAATTACGTGAGGGGGCTATCGAACAGCTGGAAAACGTACGAGCTCGTTTACGGCAAGTGGAACTGGAAGCAGATCAGTTTCGAGTGACTGGATACTCTGAAATAGAACAAGAAAAATTCAATTTGAAAAATTCAACTTATAAGACTTTGGAACAATTAGAAAGTTACAAAAATGAAACCATTCATTTTGAACAACAAAGAGCAATTAATCAAGTGCGACAACTGGTTTTTCAACAAGCTTTACAAGGAGCTCTCGGAACTCTGAATAGTTGTTTGAACAATGAGATACATTTACGTACTATCAGCGCGAATATTGGCATGTTTGGGGCGATGAAAGAAATAACTGAT
>Hylotelephium_verticillatum
ATGAAAAATGTAACCGATTCTGTCGTTTATTTGGGTCACTGGTCATCCGCCGGGAGTTTCGGGTTTAATACCGATATTTTAGCAACAAATCCAATAAATCTAAGTGTAGTGCTTGGTGTATTGATCTTTTTTGGAAAGGGAGTG------------------------------------------------------TTAAGTGATTTATTAGATAATCGAAAACAGAAAATCTTGAACAGTATTAGAAATTCAGAAGAATTACGTGAGGGGGCTATCGAACAGCTGGAAAACGTACGAGCTCGTTTACGGCAAGTGGAACTGGAAGCAGATCAGTTTCGAGTGACTGGATACTCTGAAATAGAACAAGAAAAATTCAATTTGATAAATTCAACTTATAATACTTTGGAACAATTAGAAAGTTACAAAAATGAAACCATTCATTTTGAACAACAAAGAGCAATTAATCAAGTGCGACAACTGGTTTTTCAACAAGCTTTACAAGGAGCTCTCGGAACTCTGAATAGTTGTTTGAACAATGAGATACATTTACGTACTATCAGCGCGAATATTGGCATGTTTGGGGCGATGAAAGAAATAACTGAT
>Hylotelephium_viviparum
ATGAAAAATGTAACCGATTCTGTCGTTTATTTGGGTCACTGGTCATCCGCCGGGAGTTTCGGGTTTAATACCGATATTTTAGCAACAAATCCAATAAATCTAAGTGTAGTGCTTGGTGTATTGATCTTTTTTGGAAAGGGAGTG------------------------------------------------------TTAAGTGATTTATTAGATAATCGAAAACAGAAAATCTTGAACAGTATTAGAAATTCAGAAGAATTACGTGAGGGGGCTATCGAACAGCTGGAAAACGTACGAGCTCGTTTACGGCAAGTGGAACTGGAAGCAGATCAGTTTCGAGTGACTGGATACTCTGAAATAGAACAAGAAAAATTCAATTTGATAAATTCAACTTATAAGACTTTGGAACAATTAGAAAGTTACAAAAATGAAACCATTCATTTTGAACAACAAAGAGCAATTAATCAAGTGCGACAACTGGTTTTTCAACAAGCTTTACAAGGAGCTCTCGGAACTCTGAATAGTTGTTTGAACAATGAGATACATTTACGTACTATCAGCGCGAATATTGGCATGTTTGGGGCGATGAAAGAAATAACTGAT
>Meterostachys_sikokianus
ATGAAAAATGTAACCGATTCTGTCGTTTATTTGGGTCACTGGTCATCCGCCGGGAGTTTCGGGTTTAATACCGATATTTTAGCAACAAATCCAATAAATCTAAGTGTAGTCCTTGGTGTATTGATCTTTTTTGGAAAGGGAGTG------------------------------------------------------TTAAGTGATTTATTAGATAATCGAAAACATCAAATCTTGAACAGTATTAGAAATTCAGAAGAATTACGTGAGGGGGCTATCGAACAGCTGGAAAACGTACGAGCTCGTTTACGGCAAGTGGAACTGGAAGCAGATCAGTTTCGAGTGACTGGATACTCTGAAATAGAACAAGAAAAATTCAATTTGAGAAATTCAACTTATAAGACTTTGGAACAATTAGAAAGTTACAAAAATGAAACCATTCATTTTGAACAACAAAGAGCAATTAATCAAGTGCGACAACTGGTTTTTCAACAAGCTTTACAAGGAGCTCTCGGAACTCTGAATAGTTGTTTGAACAATGAGATACATTTACGTACTATCAGCGCGAATATTGGCATGTTTGGGGCGATGAAAGAAATAACTGAT
>Orostachys_fimbriata
ATGAAAAATGTAACCGATTCTGTCGTTTATTTGGGTCACTGGTCATCCGCCGGGAGTTTCGGGTTTAATACCGATATTTTAGCAACAAATCCAATAAATCTAAGTGTAGTGCTTGGTGTATTGATCTTTTTTGGAAAGGGAGTGTGTGCGAGTTGTTTTTTTTTTTCAAAAAGGGAATGGAAAGAAAATCCACTTTCATTAAGTGATTTATTAGATAATCGAAAACAGAAAATCGTGAACAGTATTAGAAATTCAGAAGAATTACGTGAGGGGGCTATCGAACAGCTGGAAAACGTACGAGCTCGTTTACGGCAAGTGGAACTGGAAGCAGATCAGTTTCGAGTGACTGGCTACTCTGAAATAGAACAAGAAAAATTCAATTTGATAAATTCAACTTATAAGACTTTGGAACAATTAGAAAGTTACAAAAATGAAACCATTCATTTTGAACAACAAAGAGCAATTAATCAAGTGCGACAACTGGTTTTTCAACAAGCTTTACAAGGAGCTCTCGGAACTCTGAATAGTTGTTTGAACAATGAGCTACATTTACGTACTATCAGCGCGAATATTGGCATGTTTGGGGCGATGAAAGAAATAACTGAT
>Orostachys_japonica
ATGAAAAATGTAACCGATTCTGTCGTTTATTTGGGTCACTGGTCATCCGCCGGGAGTTTCGGGTTTAATACCGATATTTTAGCAACAAATCCAATAAATCTAAGTGTAGTGCTTGGTGTATTGATCTTTTTTGGAAAGAGAGTG------------------------------------------------------TTAAGTGATTTATTAGATAATCGAAAACAGAAAATCGTGAACAGTATTAGAAATTCAGAAGAATTACGTGAGGGGGCTATCGAACAGCTGGAAAACGTACGAGCTCGTTTACGGCAAGTGGAACTGGAAGCAGATCAGTTTCGAGTGACTGGATACTCTGAAATAGAACAAGAAAAATTCAATTTGATAAATTCAACTTATAAGACTTTGGAACAATTAGAAAGTTACAAAAATGAAACCATTCATTTTGAACAACAAAGAGCAATTAATCAAGTGCGACAACTGGTTTTTCAACAAGCTTTACAAGGAGCTCTCGGAACTCTGAATAGTTGTTTGAACAATGAGCTACATTTACGTACTATCAGCGCGAATATTGGCATGTTTGGGGCGATGAAAGAAATAACTGAT
>Orostachys_minuta
ATGAAAAATGTAACCGATTCTGTCGTTTATTTGGGTCACTGGTCATCCGCCGGGAGTTTCGGGTTTAATACCGATATTTTAGCAACAAATCCAATAAATCTAAGTGTAGTGCTTGGTGTATTGATCTTTTTTGGAAAGGGAGTG------------------------------------------------------TTAAGTGATTTATTAGATAATCGAAAACAGAAAATCGTGAACAGTATTAGAAATTCAGAAGAATTACGTGAGGGGGCTATCGAACAGCTGGAAAACGTACGAGCTCGTTTACGGCAAGTGGAACTGGAAGCAGATCAGTTTCGAGTGACTGGATACTCTGAAATAGAACAAGAAAAATTCAATTTGATAAATTCAACTTATAAGACTTTGGAACAATTAGAAAGTTACAAAAATGAAACCATTCATTTTGAACAACAAAGAGCAATTAATCAAGTGCGACAACTGGTTTTTCAACAAGCTTTACAAGGAGCTCTCGGAACTCTGAATAGTTGTTTGAACAATGAGCTACATTTACGTACTATCAGCGCGAATATTGGCATGTTTGGGGCGATGAAAGAAATAACTGAT
>Orostachys_iwarenge_f_magna
ATGAAAAATGTAACCGATTCTGTCGTTTATTTGGGTCACTGGTCATCCGCCGGGAGTTTCGGGTTTAATACCGATATTTTAGCAACAAATCCAATAAATCTAAGTGTAGTGCTTGGTGTATTGATCTTTTTTGGAAAGGGAGTG------------------------------------------------------TTAAGTGATTTATTAGATAATCGAAAACAGAAAATCTTGAACAGTATTAGAAATTCAGAAGAATTACGTGAGGGGGCTATCGAACAGCTGGAAAACGTACGAGCTCGTTTACAGCAAGTGGAACTGGAAGCAGATCAGTTTCGAGTGACTGGATACTCGGAAATAGAACAAGAAAAATTCAATTTGATAAATTCAACTTATAAGACTTTGGAACAATTAGAAAGTTACAAAAATGAAACTATTCATTTTGAACAACAAAGAGCAATTAATCAAGTGCGACAACTGGTTTTTCAACAAGCTTTACAAGGAGCTCTCGGAACTCTGAATAGTTGTTTGAACAATGAGATACATTTACGTACTATCAGCGCGAATATTGGCATGTTTGGGGCGATGAAAGAAATAACTGAT
>Sinocrassula_densirosulata
ATGAAAAATGTAACCGATTCTGTCGTTTATTTGGGTCACTGGTCATCCGCCGGGAGTTTCGGGTTTAATACCGATATTTTAGCAACAAATCCAATAAATCTAAGTGTAGTGCTTGGTGTATTGATCTTTTTTGGAAAGGGAGTGTGTGCGAGTTGT---TTTTTTCAAAAAAGGGAATGGAAAGAAAATCTACTTTCATTAAGTGATTTATTAGATAATCGAAAACAGAAAATCTTGAACAGTATTAGAAATTCAGAAGAATTACGTGAGGGGGCTATCGAACAGCTGGAAAACGTACGAGCTCGTTTACGGCAAGTGGAACTGGAAGCAGATCAGTTTCGAGTGACTGGATACTCTGAAATAGAACAAGAAAAATTCAATTTGATAAATTCAACTTATAAGACTTTGGAACAATTAGAAAGTTACAAAAATGAAACCATTCATTTTGAGCAACAAAGAGCAATTAATCAAGTGCGACAACTGGTTTTTCAACAAGCTTTACAAGGAGCTCTCGGAACTCTGAATAGTTGTTTGAACAATGAGATACATTTACGTACTATCAGCGCGAATATTGGCATATTTGGGGCGATGAAAGAAATAACTGAT
>Sinocrassula_indica
ATGAAAAATGTAACCGATTCTGTCGTTTATTTGGGTCACTGGTCATCCGCCGGGAGTTTCGGGTTTAATACCGATATTTTAGCAACAAATCCAATAAATCTAAGTGTAGTGCTTGGTGTATTGATCTTTTTTGGAAAGGGAGTG------------------------------------------------------TTAAGTGATTTATTAGATAATCGAAAACAGAAAATCTTGAACAGTATTAGAAATTCAGAAGAATTACGTGAGGGGGCTATCGAACAGCTGGAAAACGTACGAGCTCGTTTACGGCAAGTGGAACTGGAAGCAGATCAGTTTCGAGTGACTGGATACTCTGAAATAGAACAAGAAAAATTCAATTTGATAAATTCAACTTATAAGACTTTGGAACAATTAGAAAGTTACAAAAATGAAACCATTCATTTTGAGCAACAAAGAGCAATTAATCAAGTGCGACAACTGGTTTTTCAACAAGCTTTACAAGGAGCTCTCGGAACTCTGAATAGTTGTTTGAACAATGAGATACATTTACGTACTATCAGCGCGAATATTGGCATATTTGGGGCGATGAAAGAAATAACTGAT
>Umbilicus_rupestris
ATGAAAAACGTAACCGATTCTGTCGTTTATTTGGGTCACTGGTCATTCGCCGGGAGTCTCGGGTTTAATACCGATATTTTAGCAACAAATCCAATAAATCTAAGTGTAGTGCTTGGTGTATTGATCTTTTTTGGAAAGGGAGTG------------------------------------------------------TTAAGTGATTTATTAGATAATCGAAAACAGAAAATCTTGAACAGTATTCGAAATTCAGAAGAATTATGTGAGGGGGCTATCGAACAGCTGGAAAACATACGAGCTCGTTTACGGAAAGTAGAAATGGAAGCAGATCAGTTTCGAGTGACTGGATACTCTGAAATAGAACAAGAAAAATTCAATTTGATAAATTCAACTTATAAAACTTTGGAACAATTAGAAAATTACAAAAATGAAACCATTCATTTTGAACAACAAAGAGCAATTAATCAAGTGCGAGAACTAGTTTTTCAACAAGCTTTACAAGGGGCTCTAGGAACTCTGAATAGTTGTTTGAACAAGGAGATACATTTACGTACTATCAGCGCGAATATTGGCCTGTTTGGAGCGATGAAAGAAATAACTGAT
>Myriophyllum_aquaticum
ATGACAAATGTAACCGATTCTTTCGTTTCCTTGGGTCACTGGCCATCCGCCGGGAGTTTCGGGTTTAATACCGATATTTTAGCAACAAATCCAATAAATCTAAGTGTAGTGCTTGGTGTATTGATTTTTTTTGGAAAGGGAGTG------------------------------------------------------TTAAGTGATTTATTAGATAATCGAAAACAGAAGATCTTGAATACTATTCGCAACTCAGAAGAATTACGCGGGGGAGCCATTGAACGGTTCGAAAAAGCCCGGGCTCGTTTACAGAAAGTGGAAATGGAAGCAGATCAGTTTCGAGTAAATGGATACTCGGAGATAGAACGAGAAAAATTGAATTTGATTAATTCAACTTATAATACTTTGGAACAATTAGAAAATTACAAAAAGGAAACCATTCATTTTGAACAACAAAGAGCGATTAATCAAGTCCGACAACGGGTTTTCCAACAAGCTTTACAGGGGGCTCTAGGAACTCTGAATAGTTGTTTGAACAACGAGTTACATTTACGTACTATCAGTGCTAATATTGGTATGTTTGGAGCGCTGAAAGAAATAACTGAT
>Myriophyllum_spicatum
ATGACAAATGTAACCGATTCTTTCGTTTCCTTGGGTCACTGGCCATCCGCCGGGAGTTTCGGGTTTAATACCGATATTTTAGCAACAAATCCAATAAATCTAAGTGTAGTGATTGGTGTATTGATTTTTTTTGGAAAGGGAGTG------------------------------------------------------TTAAGTGATTTATTAGATAATCGAAAACAGAAGATCTTGAATACTATTCGCAACTCAGAAGAATTACGCGGAGGAGCCATTGAACGGTTCGAAAAAGCCCGGGCTCGTTTACAGAAAGTGGAAATGGAAGCAGATCAGTTTCGAGTAAATGGATACTCGGAGATAGAACGAGAAAAATTGAATTTGATTAATTCAACTTATAAGACTTTGGAACAATTAGAAAATTATAAAAAGGAAACCATTCATTTTGAACAACAAAGAGCGATTAATCAAGTCCGACAACGGGTTTTCCAACAAGCTTTACAGGGGGCTCTAGGAACTCTGAATAGTTGTTTGAACAACGAATTACATTTACGTACTATCAGTGCTAATATTGGGATGTTTGGGGCGTTGAAAGAAATAACTGAT
