# Supplementary material for: Ten Plastomes of Crassula (Crassulaceae) and Phylogenetic Implications
Source: Biology (Basel). 2022 Dec 7;11(12):1779. doi: 10.3390/biology11121779 (PMC9775174; doi:10.3390/biology11121779)
Supplement: Supplementary file 1 [file biology-11-01779-s001.zip › Supplements/Data S1/atpH.fasta]

>Crassula_alstonii
ATGAATCCACTGATTTCTGCTGCTTCTGTTATTGCTGCTGGATTAGCCGTCGGACTTGCTTCTATTGGACCTGGAGTTGGTCAGGGTACTGCTGCGGGCCAAGCTGTAGAAGGTATTGCGAGACAACCCGAGGCAGAGGGAAAAATAAGAGGGACTTTATTGCTTAGTCTGGCTTTCATGGAAGCTTTAACAATTTATGGACTAGTTGTAGCATTAGCACTTTTATTTGCAAATCCTTTTGTT
>Crassula_columella
ATGAATCCACTGATTTCTGCTGCTTCTGTTATTGCTGCTGGATTAGCCGTCGGACTTGCTTCTATTGGACCTGGAGTTGGTCAGGGTACTGCTGCGGGCCAAGCTGTAGAAGGTATTGCGAGACAACCCGAGGCAGAGGGAAAAATAAGAGGGACTTTATTGCTTAGTCTGGCTTTCATGGAAGCTTTAACAATTTATGGACTAGTTGTAGCATTAGCACTTTTATTTGCAAATCCTTTTGTT
>Crassula_dejecta
ATGAATCCACTGATTTCTGCTGCTTCTGTTATTGCTGCTGGATTAGCCGTCGGACTTGCTTCTATTGGACCTGGAGTTGGTCAGGGTACTGCTGCGGGCCAAGCTGTAGAAGGTATTGCGAGACAACCCGAGGCAGAGGGAAAAATAAGAGGGACTTTATTGCTTAGTCTGGCTTTCATGGAAGCTTTAACAATTTATGGACTAGTTGTAGCATTAGCGCTTTTATTTGCAAATCCTTTTGTT
>Crassula_mesembryanthoides
ATGAATCCACTGATTTCTGCTGCTTCTGTTATTGCTGCTGGATTAGCCGTCGGACTTGCTTCTATTGGACCTGGAGTTGGTCAGGGTACTGCTGCGGGCCAAGCTGTAGAAGGTATTGCGAGACAACCCGAGGCAGAGGGAAAAATAAGAGGGACTTTATTGCTTAGTCTGGCTTTCATGGAAGCTTTAACAATTTATGGACTAGTTGTAGCATTAGCGCTTTTATTTGCAAATCCTTTTGTT
>Crassula_perforata
ATGAATCCACTGATTTCTGCTGCTTCTGTTATTGCTGCTGGATTAGCCGTCGGACTTGCTTCTATTGGACCTGGAGTTGGTCAGGGTACTGCTGCGGGCCAAGCTGTAGAAGGTATTGCGAGACAACCCGAGGCAGAGGGAAAAATAAGAGGGACTTTATTGCTTAGTCTGGCTTTCATGGAAGCTTTAACAATTTATGGACTAGTTGTAGCATTAGCGCTTTTATTTGCAAATCCTTTTGTT
>Crassula_socialis
ATGAATCCACTGATTTCTGCTGCTTCTGTTATTGCTGCTGGATTAGCCGTCGGACTTGCTTCTATTGGACCTGGAGTTGGTCAGGGTACTGCTGCGGGCCAAGCTGTAGAAGGTATTGCGAGACAACCCGAGGCAGAGGGAAAAATAAGAGGGACTTTATTGCTTAGTCTGGCTTTCATGGAAGCTTTAACAATTTATGGACTAGTTGTAGCATTAGCGCTTTTATTTGCAAATCCTTTTGTT
>Crassula_tecta
ATGAATCCACTGATTTCTGCTGCTTCTGTTATTGCTGCTGGATTAGCCGTCGGACTTGCTTCTATTGGACCTGGAGTTGGTCAGGGTACTGCTGCGGGCCAAGCTGTAGAAGGTATTGCGAGACAACCCGAGGCAGAGGGAAAAATAAGAGGGACTTTATTGCTTAGTCTGGCTTTCATGGAAGCTTTAACAATTTATGGACTGGTTGTAGCATTAGCGCTTTTATTTGCAAATCCTTTTGTT
>Crassula_mesembrianthemopsis
ATGAATCCACTGATTTCTGCTGCTTCTGTTATTGCTGCTGGATTAGCCGTCGGACTTGCTTCTATTGGACCTGGAGTTGGTCAGGGTACTGCTGCGGGCCAAGCTGTAGAAGGTATTGCGAGACAACCCGAGGCAGAGGGAAAAATAAGAGGGACTTTATTGCTTAGTCTGGCTTTCATGGAAGCTTTAACAATTTATGGACTGGTTGTAGCATTAGCGCTTTTATTTGCAAATCCTTTTGTT
>Crassula_deltoidea
ATGAATCCACTGATTTCTGCTGCTTCTGTTATTGCTGCTGGATTAGCCGTCGGACTTGCTTCTATTGGACCTGGAGTTGGTCAGGGTACTGCTGCGGGCCAAGCTGTAGAAGGTATTGCGAGACAACCTGAAGCAGAGGGAAAAATAAGAGGTACTTTATTGCTTAGTCTGGCTTTCATGGAAGCTTTAACAATTTATGGACTAGTTGTAGCATTAGCCCTTTTATTTGCAAATCCCTTTGTT
>Crassula_expansa_subsp_fragilis
ATGAATCCACTGATTTCTGCTGCTTCCGTTATTGCTGCTGGATTAGCCGTCGGACTTGCTTCTATTGGACCTGGAGTTGGTCAGGGTACTGCTGCGGGCCAAGCTGTAGAAGGTATTGCGAGACAACCTGAAGCAGAGGGAAAAATAAGAGGTACTTTATTGCTTAGTCTGGCTTTCATGGAAGCTTTAACAATTTATGGACTTGTTGTAGCATTAGCCCTTTTATTTGCAAATCCCTTTGTT
>Crassula_volkensii
ATGAATCCACTGATTTCTGCTGCTTCTGTTATTGCTGCTGGATTAGCCGTCGGACTTGCTTCTATTGGACCTGGAGTTGGTCAGGGTACTGCTGCGGGCCAAGCTGTAGAAGGTATTGCGAGACAACCTGAAGCAGAGGGAAAAATAAGAGGTACTTTATTGCTTAGTCTGGCTTTCATGGAAGCTTTAACAATTTATGGACTTGTTGTAGCATTAGCCCTTTTATTTGCAAATCCCTTTGTT
>Cotyledon_tomentosa
ATGAATCCACTGATTTCTGCTGCTTCCGTTATTGCTGCTGGATTAGCTGTCGGACTTGCTTCTATTGGACCTGGAGTTGGTCAGGGTACTGCTGCGGGCCAAGCTGTAGAAGGTATTGCGAGACAACCCGAGGCCGAGGGAAAAATAAGAGGTACTTTATTGCTTAGTCTGGCTTTCATGGAAGCTTTAACAATTTATGGACTAGTTGTAGCATTAGCGCTTTTATTTGCAAATCCCTTTGTT
>Kalanchoe_daigremontiana
ATGAATCCACTGATTTCTGCTGCTTCCGTTCTTGCTGCTGGATTAGCTGTCGGACTTGCTTCTATTGGACCTGGAGTTGGTCAGGGTACTGCTGCGGGCCAAGCTGTAGAAGGTATTGCGAGACAACCCGAGGCCGAGGGAAAAATAAGAGGTACTTTATTGCTTAGTCTGGCTTTCATGGAAGCTTTAACAATTTATGGACTAGTTGTAGCATTAGCGCTTTTATTTGCAAATCCCTTTGTT
>Kalanchoe_delagoensis
ATGAATCCACTGATTTCTGCTGCTTCCGTTCTTGCTGCTGGATTAGCTGTCGGACTTGCTTCTATTGGACCTGGAGTTGGTCAGGGTACTGCTGCGGGCCAAGCTGTAGAAGGTATTGCGAGACAACCCGAGGCCGAGGGAAAAATAAGAGGTACTTTATTGCTTAGTCTGGCTTTCATGGAAGCTTTAACAATTTATGGACTAGTTGTAGCATTAGCGCTTTTATTTGCAAATCCCTTTGTT
>Kalanchoe_fedtschenkoi
ATGAATCCACTGATTTCTGCTGCTTCCGTTCTTGCTGCTGGATTAGCTGTCGGACTTGCTTCTATTGGACCTGGAGTTGGTCAGGGTACTGCTGCGGGCCAAGCTGTAGAAGGTATTGCGAGACAACCCGAGGCCGAGGGAAAAATAAGAGGTACTTTATTGCTTAGTCTGGCTTTCATGGAAGCTTTAACAATTTATGGACTAGTTGTAGCATTAGCGCTTTTATTTGCAAATCCCTTTGTT
>Kalanchoe_longiflora
ATGAATCCACTGATTTCTGCTGCTTCCGTTCTTGCTGCTGGATTAGCTGTCGGACTTGCTTCTATTGGACCTGGAGTTGGTCAGGGTACTGCTGCGGGCCAAGCTGTAGAAGGTATTGCGAGACAACCCGAGGCCGAGGGAAAAATAAGAGGTACTTTATTGCTTAGTCTGGCTTTCATGGAAGCTTTAACAATTTATGGACTAGTTGTAGCATTAGCGCTTTTATTTGCAAATCCCTTTGTT
>Kalanchoe_tomentosa
ATGAATCCACTGATTTCTGCTGCTTCCGTTATTGCTGCTGGATTAGCTGTCGGACTTGCTTCTATTGGACCTGGAGTTGGTCAGGGTACTGCTGCGGGCCAAGCTGTAGAAGGTATTGCGAGACAACCTGAGGCCGAGGGAAAAATCAGAGGTACTTTATTGCTTAGTCTGGCTTTCATGGAAGCTTTAACAATTTATGGACTAGTTGTAGCATTAGCGCTTTTATTTGCAAATCCCTTTGTT
>Echeveria_lilacina
ATGAATCCACTGGTTTCTGCTGCTTCCGTTATTGCTGCTGGATTAGCCGTTGGACTTGCTTCTATTGGACCTGGAGTTGGTCAGGGTACTGCTGCGGGCCAAGCTGTAGAAGGTATTGCGAGACAACCCGAGGCGGAGGGCAAAATAAGAGGTACTTTATTGCTTAGTCTGGCTTTCATGGAAGCTTTAACAATTTATGGACTAGTTGTAGCGTTAGCACTTTTATTTGCAAATCCCTTTGTT
>Graptopetalum_amethystinum
ATGAATCCACTGGTTTCTGCTGCTTCCGTTATTGCTGCTGGATTAGCCGTTGGACTTGCTTCTATTGGACCTGGAGTTGGTCAGGGTACTGCTGCGGGCCAAGCTGTAGAAGGTATTGCGAGACAACCCGAGGCGGAGGGCAAAATAAGAGGTACTTTATTGCTTAGTCTGGCTTTCATGGAAGCTTTAACAATTTATGGACTAGTTGTAGCGTTAGCACTTTTATTTGCAAATCCCTTTCTT
>Pachyphytum_compactum
ATGAATCCACTGGTTTCTGCTGCTTCCGTTATTGCTGCTGGATTAGCCGTTGGACTTGCTTCTATTGGACCTGGAGTTGGTCAGGGTACTGCTGCGGGCCAAGCTGTAGAAGGTATTGCGAGACAACCCGAGGCGGAGGGCAAAATAAGAGGTACTTTATTGCTTAGTCTGGCTTTCATGGAAGCTTTAACAATTTATGGACTAGTTGTAGCGTTAGCACTTTTATTTGCAAATCCCTTTGTT
>Sedum_alfredii
ATGAATCCACTGGTTTCTGCTGCTTCCGTTATTGCTGCTGGATTAGCCGTCGGACTTGCTTCTATTGGACCTGGAGTTGGTCAGGGTACTGCTGCGGGCCAAGCTGTAGAAGGTATTGCGAGACAACCCGAAGCGGAGGGGAAAATAAGAGGTACTTTATTGCTTAGTCTGGCTTTCATGGAAGCTTTAACAATTTATGGATTAGTTGTAGCATTAGCGCTTTTATTTGCAAATCCTTTTGTT
>Sedum_emarginatum
ATGAATCCACTGGTTTCTGCTGCTTCCGTTATTGCTGCTGGATTAGCCGTCGGACTTGCTTCTATTGGACCTGGAGTTGGTCAGGGTACTGCGGCGGGCCAAGCTGTAGAAGGTATTGCGAGACAACCCGAGGCGGAGGGGAAAATAAGAGGTACTTTATTGCTTAGTCTGGCTTTTATGGAAGCTTTAACAATTTATGGATTAGTTGTAGCATTAGCGCTTTTATTTGCAAATCCTTTTGTT
>Sedum_lineare
ATGAATCCACTGGTTTCTGCTGCTTCCGTTATTGCTGCTGGATTAGCCGTCGGACTTGCTTCTATTGGACCTGGAGTTGGTCAGGGTACAGCTGCGGGCCAAGCTGTAGAAGGTATTGCGAGACAACCCGAGGCGGAGGGAAAAATAAGAGGTACTTTATTGCTTAGTCTGGCTTTCATGGAAGCTTTAACAATTTATGGACTAGTTGTAGCATTAGCGCTTTTATTTGCAAATCCCTTTGTT
>Sedum_oryzifolium
ATGAATCCACTGGTTTCTGCTGCTTCCGTTATTGCTGCTGGATTAGCCGTCGGACTTGCTTCTATTGGACCTGGAGTTGGTCAGGGTACAGCTGCGGGCCAAGCTGTAGAAGGTATTGCGAGACAACCCGAGGCGGAGGGAAAAATAAGAGGTACTTTATTGCTTAGTCTGGCTTTCATGGAAGCTTTAACAATTTATGGACTAGTTGTAGCATTAGCGCTTTTATTTGCAAATCCCTTTGTT
>Sedum_plumbizincicola
ATGAATCCACTGGTTTCTGCTGCTTCCGTTATTGCTGCTGGATTAGCCGTCGGACTTGCTTCTATTGGACCTGGAGTTGGTCAGGGTACTGCTGCGGGCCAAGCTGTAGAAGGTATTGCGAGACAACCCGAAGCGGAGGGGAAAATAAGAGGTACTTTATTGCTTAGTCTGGCTTTCATGGAAGCTTTAACAATTTATGGATTAGTTGTAGCATTAGCGCTTTTATTTGCAAATCCTTTTGTT
>Sedum_sarmentosum
ATGAATCCACTGATTTCTGCTGCTTCCGTTATTGCTGCTGGATTAGCTGTCGGACTTGCTTCTATTGGACCTGGAGTTGGTCAGGGTACTGCTGCGGGCCAAGCTGTAGAAGGTATTGCGAGACAACCCGAGGCGGAGGGGAAAATAAGAGGTACTTTATTGCTTAGTCTGGCTTTCATGGAAGCTTTAACAATTTATGGATTAGTTGTAGCATTAGCGCTTTTATTTGCAAATCCCTTTGTT
>Sedum_tricarpum
ATGAATCCACTGGTTTCTGCTGCTTCCGTTATTGCTGCTGGATTAGCCGTCGGACTTGCTTCTATTGGACCTGGAGTTGGTCAGGGTACTGCTGCGGGCCAAGCTGTAGAAGGTATTGCGAGACAACCCGAAGCGGAGGGGAAAATAAGAGGTACTTTATTGCTTAGTCTGGCTTTCATGGAAGCTTTAACAATTTATGGATTAGTTGTAGCATTAGCGCTTTTATTTGCAAATCCTTTTGTT
>Aeonium_arboreum
ATGAATCCACTGGTTTCTGCTGCTTCCGTTATTGCTGCTGGATTAGCCGTCGGACTTGCTTCTATTGGACCTGGAGTTGGTCAGGGTACTGCTGCGGGCCAAGCTGTAGAAGGTATTGCGAGACAACCCGAGGCAGAGGGAAAAATAAGAGGTACTTTATTACTTAGTCTGGCTTTCATGGAAGCTTTAACAATTTATGGACTAGTTGTAGCATTAGCGCTTTTATTTGCAAATCCCTTTGTT
>Aeonium_balsamiferum
ATGAATCCACTGGTTTCTGCTGCTTCCGTTATTGCTGCTGGATTAGCCGTCGGACTTGCTTCTATTGGACCTGGAGTTGGTCAGGGTACTGCTGCGGGCCAAGCTGTAGAAGGTATTGCGAGACAACCCGAGGCAGAGGGAAAAATAAGAGGTACTTTATTACTTAGTCTGGCTTTCATGGAAGCTTTAACAATTTATGGACTAGTTGTAGCATTAGCGCTTTTATTTGCAAATCCCTTTGTT
>Aeonium_decorum
ATGAATCCACTGGTTTCTGCTGCTTCCGTTATTGCTGCTGGATTAGCCGTCGGACTTGCTTCTATTGGACCTGGAGTTGGTCAGGGTACTGCTGCGGGCCAAGCTGTAGAAGGTATTGCGAGACAACCCGAGGCAGAGGGAAAAATAAGAGGTACTTTATTACTTAGTCTGGCTTTCATGGAAGCTTTAACAATTTATGGACTAGTTGTAGCATTAGCGCTTTTATTTGCAAATCCCTTTGTT
>Aeonium_diplocyclum
ATGAATCCACTGGTTTCTGCTGCTTCCGTTATTGCTGCTGGATTAGCCGTCGGACTTGCTTCTATTGGACCTGGAGTTGGTCAGGGTACTGCTGCGGGCCAAGCTGTAGAAGGTATTGCGAGACAACCCGAGGCAGAGGGAAAAATAAGAGGTACTTTATTACTTAGTCTGGCTTTCATGGAAGCTTTAACAATTTATGGACTAGTTGTAGCATTAGCGCTTTTATTTGCAAATCCCTTTGTT
>Aeonium_dodrantale
ATGAATCCACTGGTTTCTGCTGCTTCCGTTATTGCTGCTGGATTAGCCGTCGGACTTGCTTCTATTGGACCTGGAGTTGGTCAGGGTACTGCTGCGGGCCAAGCTGTAGAAGGTATTGCGAGACAACCCGAGGCAGAGGGAAAAATAAGAGGTACTTTATTACTTAGTCTGGCTTTCATGGAAGCTTTAACAATTTATGGACTAGTTGTAGCATTAGCGCTTTTATTTGCAAATCCCTTTGTT
>Aeonium_nobile
ATGAATCCACTGGTTTCTGCTGCTTCCGTTATTGCTGCTGGATTAGCCGTCGGACTTGCTTCTATTGGACCTGGAGTTGGTCAGGGTACTGCTGCGGGCCAAGCTGTAGAAGGTATTGCGAGACAACCCGAGGCAGAGGGAAAAATAAGAGGTACTTTATTACTTAGTCTGGCTTTCATGGAAGCTTTAACAATTTATGGACTAGTTGTAGCATTAGCGCTTTTATTTGCAAATCCCTTTGTT
>Aeonium_saundersii
ATGAATCCACTGGTTTCTGCTGCTTCCGTTATTGCTGCTGGATTAGCCGTCGGACTTGCTTCTATTGGACCTGGAGTTGGTCAGGGTACTGCTGCGGGCCAAGCTGTAGAAGGTATTGCGAGACAACCCGAGGCAGAGGGAAAAATAAGAGGTACTTTATTACTTAGTCTGGCTTTCATGGAAGCTTTAACAATTTATGGACTAGTTGTAGCATTAGCGCTTTTATTTGCAAATCCCTTTGTT
>Aeonium_tabuliforme
ATGAATCCACTGGTTTCTGCTGCTTCCGTTATTGCTGCTGGATTAGCCGTCGGACTTGCTTCTATTGGACCTGGAGTTGGTCAGGGTACTGCTGCGGGCCAAGCTGTAGAAGGTATTGCGAGACAACCCGAGGCAGAGGGAAAAATAAGAGGTACTTTATTACTTAGTCTGGCTTTCATGGAAGCTTTAACAATTTATGGACTAGTTGTAGCATTAGCGCTTTTATTTGCAAATCCCTTTGTT
>Aeonium_undulatum
ATGAATCCACTGGTTTCTGCTGCTTCCGTTATTGCTGCTGGATTAGCCGTCGGACTTGCTTCTATTGGACCTGGAGTTGGTCAGGGTACTGCTGCGGGCCAAGCTGTAGAAGGTATTGCGAGACAACCCGAGGCAGAGGGAAAAATAAGAGGTACTTTATTACTTAGTCTGGCTTTCATGGAAGCTTTAACAATTTATGGACTAGTTGTAGCATTAGCGCTTTTATTTGCAAATCCCTTTGTT
>Monanthes_anagensis
ATGAATCCACTGGTTTCTGCTGCTTCCGTTATTGCTGCTGGATTAGCCGTCGGACTTGCTTCTATTGGACCTGGAGTTGGTCAGGGTACTGCTGCGGGCCAAGCTGTAGAAGGTATTGCAAGACAACCCGAGGCAGAGGGAAAAATACGAGGTACTTTATTGCTTAGTCTGGCTTTCATGGAAGCTTTAACAATTTATGGATTAGTTGTAGCATTAGCGCTTTTATTTGCAAATCCCTTTGTT
>Monanthes_brachycaulos
ATGAATCCACTGGTTTCTGCTGCTTCCGTTATTGCTGCTGGATTAGCCGTCGGACTTGCTTCTATTGGACCTGGAGTTGGTCAGGGTACTGCTGCGGGCCAAGCTGTAGAAGGTATTGCAAGACAACCCGAGGCAGAGGGAAAAATACGAGGTACTTTATTGCTTAGTCTGGCTTTCATGGAAGCTTTAACAATTTATGGATTAGTTGTAGCATTAGCGCTTTTATTTGCAAATCCCTTTGTT
>Monanthes_muralis
ATGAATCCACTGGTTTCTGCTGCTTCCGTTATTGCTGCTGGATTAGCCGTCGGACTTGCTTCTATTGGACCTGGAGTTGGTCAGGGTACTGCTGCGGGCCAAGCTGTAGAAGGTATTGCAAGACAACCCGAGGCAGAGGGAAAAATACGAGGTACTTTATTGCTTAGTCTGGCTTTCATGGAAGCTTTAACAATTTATGGATTAGTTGTAGCATTAGCGCTTTTATTTGCAAATCCCTTTGTT
>Monanthes_polyphylla
ATGAATCCACTGGTTTCTGCTGCTTCCGTTATTGCTGCTGGATTAGCCGTCGGACTTGCTTCTATTGGACCTGGAGTTGGTCAGGGTACTGCTGCGGGCCAAGCTGTAGAAGGTATTGCGAGACAACCCGAGGCAGAGGGAAAAATAAGAGGTACTTTATTGCTTAGTCTGGCTTTCATGGAAGCTTTAACAATTTATGGATTAGTTGTAGCATTAGCGCTTTTATTTGCAAATCCCTTTGTT
>Rosularia_alpestris
ATGAATCCACTGATTTCTGCTGCTTCCGTTATTGCTGCTGGATTAGCCGTCGGACTTGCTTCTATTGGACCTGGAGTTGGTCAGGGTACTGCTGCGGGCCAAGCTGTAGAAGGTATTGCGAGACAACCCGAGGCGGAGGGAAAAATAAGAGGTACTTTATTGCTTAGTCTGGCTTTCATGGAAGCTTTAACAATTTATGGACTAGTTGTAGCATTAGCGCTTTTATTTGCAAATCCCTTTGTT
>Sempervivum_tectorum
ATGAATCCACTGGTCTCTGCTGCTTCCGTTATTGCTGCTGGATTAGCCGTCGGACTTGCTTCTATTGGACCTGGAGTTGGTCAGGGTACTGCTGCGGGCCAAGCTGTAGAAGGTATTGCGAGACAACCCGAGGCCGAGGGAAAAATAAGAGGTACTTTATTGCTTAGTCTGGCTTTCATGGAAGCTTTAACAATTTATGGGCTAGTTGTAGCATTAGCGCTTTTATTTGCAAATCCCTTTGTT
>Phedimus_spurius
ATGAATCCACTGATTTCTGCTGCTTCCGTTATTGCTGCTGGGTTAGCCGTTGGACTTGCTTCTATTGGACCTGGAGTTGGTCAGGGTACTGCTGCGGGCCAAGCTGTAGAAGGTATTGCGAGACAACCAGAGGCGGAGGGAAAAATAAGAGGTACTTTATTGCTTAGTCTGGCTTTCATGGAAGCTTTAACAATTTATGGACTAGTTGTAGCATTAGCGCTTTTATTTGCAAATCCCTTTGTT
>Phedimus_aizoon
ATGAATCCACTGGTTTCTGCTGCTTCCGTTATTGCTGCTGGGTTAGCCGTTGGACTTGCTTCTATTGGACCTGGAGTTGGTCAGGGTACTGCTGCGGGCCAAGCTGTAGAAGGTATTGCGAGACAACCCGAGGCGGAGGGAAAAATACGAGGTACTTTATTGCTTAGTCTGGCTTTCATGGAAGCTTTAACAATTTATGGACTAGTTGTAGCATTGGCGCTTTTATTTGCAAATCCCTTTGTT
>Phedimus_kamtschaticus
ATGAATCCACTGGTTTCTGCTGCTTCCGTTATTGCTGCTGGGTTAGCCGTTGGACTTGCTTCTATTGGACCTGGAGTTGGTCAGGGTACTGCTGCGGGCCAAGCTGTAGAAGGTATTGCGAGACAACCCGAGGCGGAGGGAAAAATACGAGGTACTTTATTGCTTAGTCTGGCTTTCATGGAAGCTTTAACAATTTATGGACTAGTTGTAGCATTGGCGCTTTTATTTGCAAATCCCTTTGTT
>Phedimus_odontophyllus
ATGAATCCACTGATTTCTGCTGCTTCCGTTATTGCTGCTGGGTTAGCCGTTGGACTTGCTTCTATTGGACCTGGAGTTGGTCAGGGTACTGCTGCGGGCCAAGCTGTAGAAGGTATTGCGAGACAACCCGAGGCGGAGGGAAAAATAAGAGGTACTTTATTGCTTAGTCTGGCTTTCATGGAAGCTTTAACAATTTATGGACTAGTTGTAGCATTAGCTCTTTTATTTGCAAATCCCTTTGTT
>Phedimus_takesimensis
ATGAATCCACTGGTTTCTGCTGCTTCCGTTATTGCTGCTGGGTTAGCCGTTGGACTTGCTTCTATTGGACCTGGAGTTGGTCAGGGTACTGCTGCGGGCCAAGCTGTAGAAGGTATTGCGAGACAACCCGAGGCGGAGGGAAAAATACGAGGTACTTTATTGCTTAGTCTGGCTTTCATGGAAGCTTTAACAATTTATGGACTAGTTGTAGCATTGGCGCTTTTATTTGCAAATCCCTTTGTT
>Phedimus_yangshanicus
ATGAATCCACTGATTTCTGCTGCTTCCGTTATTGCTGCTGGGTTAGCCGTTGGACTTGCTTCTATTGGACCTGGAGTTGGTCAGGGTACTGCTGCGGGCCAAGCTGTAGAAGGTATTGCGAGACAACCCGAGGCGGAGGGAAAAATAAGAGGTACTTTATTGCTTAGTCTGGCTTTCATGGAAGCTTTAACAATTTATGGACTAGTTGTAGCATTAGCTCTTTTATTTGCAAATCCCTTTGTT
>Rhodiola_bupleuroides
ATGAATCCACTGGTTTCTGCTGCTTCCGTTATTGCTGCTGGATTAGCCGTTGGACTTGCTTCTATTGGACCTGGAGTTGGTCAGGGTACTGCTGCAGGCCAAGCTGTAGAAGGTATTGCGAGACAACCCGAGGCGGAGGGAAAAATAAGAGGTACTTTATTGCTTAGTCTGGCTTTCATGGAAGCTTTAACAATTTATGGACTAGTTGTAGCATTAGCGCTTTTATTTGCAAATCCCTTTGTT
>Rhodiola_calliantha
ATGAATCCACTGGTTTCTGCTGCTTCCGTTATTGCTGCTGGATTAGCCGTTGGACTTGCTTCTATTGGACCTGGAGTTGGTCAGGGTACTGCTGCAGGCCAAGCTGTAGAAGGTATTGCGAGACAACCCGAGGCGGAGGGAAAAATAAGAGGTACTTTATTGCTTAGTCTGGCTTTCATGGAAGCTTTAACAATTTATGGACTAGTTGTAGCATTAGCGCTTTTATTTGCAAATCCCTTTGTT
>Rhodiola_crenulata
ATGAATCCACTGGTTTCTGCTGCTTCCGTTATTGCTGCTGGATTAGCCGTTGGACTTGCTTCTATTGGACCTGGAGTTGGTCAGGGTACTGCTGCAGGCCAAGCTGTAGAAGGTATTGCGAGACAACCCGAGGCGGAGGGAAAAATAAGAGGTACTTTATTGCTTAGTCTGGCTTTCATGGAAGCTTTAACAATTTATGGACTAGTTGTAGCATTAGCGCTTTTATTTGCAAATCCCTTTGTT
>Rhodiola_henryi
ATGAATCCACTGGTTTCTGCTGCTTCCGTTATTGCTGCTGGATTAGCCGTTGGACTTGCTTCTATTGGACCTGGAGTTGGTCAGGGTACTGCTGCAGGCCAAGCTGTAGAAGGTATTGCGAGACAACCCGAGGCGGAGGGAAAAATAAGAGGTACTTTATTGCTTAGTCTGGCTTTCATGGAAGCTTTAACAATTTATGGACTAGTTGTAGCATTAGCGCTTTTATTTGCAAATCCCTTTGTT
>Rhodiola_himalensis
ATGAATCCACTGGTTTCTGCTGCTTCCGTTATTGCTGCTGGATTAGCCGTTGGACTTGCTTCTATTGGACCTGGAGTTGGTCAGGGTACTGCTGCAGGCCAAGCTGTAGAAGGTATTGCGAGACAACCCGAGGCAGAGGGAAAAATAAGAGGTACTTTATTGCTTAGTCTGGCTTTCATGGAAGCTTTAACAATTTATGGACTAGTTGTAGCATTAGCGCTTTTATTTGCAAATCCCTTTGTT
>Rhodiola_kirilowii
ATGAATCCACTGGTTTCTGCTGCTTCCGTTATTGCTGCTGGATTAGCCGTTGGACTTGCTTCTATTGGACCTGGAGTTGGTCAGGGTACTGCTGCAGGCCAAGCTGTAGAAGGTATTGCGAGACAACCCGAGGCAGAGGGAAAAATAAGAGGTACTTTATTGCTTAGTCTGGCTTTCATGGAAGCTTTAACAATTTATGGACTAGTTGTAGCATTAGCGCTTTTATTTGCAAATCCCTTTGTT
>Rhodiola_rosea
ATGAATCCACTGGTTTCTGCTGCTTCCGTTATTGCTGCTGGATTAGCCGTTGGACTTGCTTCTATTGGACCTGGAGTTGGTCAGGGTACTGCTGCAGGCCAAGCTGTAGAAGGTATTGCGAGACAACCCGAGGCGGAGGGAAAAATAAGAGGTACTTTATTGCTTAGTCTGGCTTTCATGGAAGCTTTAACAATTTATGGACTAGTTGTAGCATTAGCGCTTTTATTTGCAAATCCCTTTGTT
>Rhodiola_sacra
ATGAATCCACTGGTTTCTGCTGCTTCCGTTATTGCTGCTGGATTAGCCGTTGGACTTGCTTCTATTGGACCTGGAGTTGGTCAGGGTACTGCTGCAGGCCAAGCTGTAGAAGGTATTGCGAGACAACCCGAGGCAGAGGGAAAAATAAGAGGTACTTTATTGCTTAGTCTGGCTTTCATGGAAGCTTTAACAATTTATGGACTAGTTGTAGCATTAGCGCTTTTATTTGCAAATCCCTTTGTT
>Rhodiola_yunnanensis
ATGAATCCACTGGTTTCTGCTGCTTCCGTTATTGCTGCTGGATTAGCCGTTGGACTTGCTTCTATTGGACCTGGAGTTGGTCAGGGTACTGCTGCAGGCCAAGCTGTAGAAGGTATTGCGAGACAACCCGAGGCGGAGGGAAAAATAAGAGGTACTTTATTGCTTAGTCTGGCTTTCATGGAAGCTTTAACAATTTATGGACTAGTTGTAGCATTAGCGCTTTTATTTGCAAATCCCTTTGTT
>Rhodiola_dumulosa
ATGAATCCACTGGTTTCTGCTGCTTCCGTTATTGCTGCTGGATTAGCCGTTGGACTTGCTTCTATTGGACCTGGAGTTGGTCAGGGTACTGCTGCAGGCCAAGCTGTAGAAGGTATTGCGAGACAACCCGAGGCAGAGGGAAAAATAAGAGGTACTTTATTGCTTAGTCTGGCTTTCATGGAAGCTTTAACAATTTATGGACTAGTTGTAGCATTAGCGCTTTTATTTGCAAATCCCTTTGTT
>Rhodiola_fastigiata
ATGAATCCACTGGTTTCTGCTGCTTCCGTTATTGCTGCTGGATTAGCCGTTGGACTTGCTTCTATTGGACCTGGAGTTGGTCAGGGTACTGCTGCAGGCCAAGCTGTAGAAGGTATTGCGAGACAACCCGAGGCGGAGGGAAAAATAAGAGGTACTTTATTGCTTAGTCTGGCTTTCATGGAAGCTTTAACAATTTATGGACTAGTTGTAGCATTAGCGCTTTTATTTGCAAATCCCTTTGTT
>Rhodiola_gelida
ATGAATCCACTGGTTTCTGCTGCTTCCGTTATTGCTGCTGGATTAGCCGTTGGACTTGCTTCTATTGGACCTGGAGTTGGTCAGGGTACTGCTGCAGGCCAAGCTGTAGAAGGTATTGCGAGACAACCCGAGGCGGAGGGAAAAATAAGAGGTACTTTATTGCTTAGTCTGGCTTTCATGGAAGCTTTAACAATTTATGGACTAGTTGTAGCATTAGCGCTTTTATTTGCAAATCCCTTTGTT
>Rhodiola_hobsonii
ATGAATCCACTGGTTTCTGCTGCTTCCGTTATTGCTGCTGGATTAGCCGTTGGACTTGCTTCTATTGGACCTGGAGTTGGTCAGGGTACTGCTGCAGGCCAAGCTGTAGAAGGTATTGCGAGACAACCCGAGGCGGAGGGAAAAATAAGAGGTACTTTATTGCTTAGTCTGGCTTTCATGGAAGCTTTAACAATTTATGGACTAGTTGTAGCATTAGCGCTTTTATTTGCAAATCCCTTTGTT
>Rhodiola_humilis
ATGAATCCACTGGTTTCTGCTGCTTCCGTTATTGCTGCTGGATTAGCCGTTGGACTTGCTTCTATTGGACCTGGAGTTGGTCAGGGTACTGCTGCAGGCCAAGCTGTAGAAGGTATTGCGAGACAACCCGAGGCGGAGGGAAAAATAAGAGGTACTTTATTGCTTAGTCTGGCTTTCATGGAAGCTTTAACAATTTATGGACTAGTTGTAGCATTAGCGCTTTTATTTGCAAATCCCTTTGTT
>Rhodiola_integrifolia
ATGAATCCACTGGTTTCTGCTGCTTCCGTTATTGCTGCTGGATTAGCCGTTGGACTTGCTTCTATTGGACCTGGAGTTGGTCAGGGTACTGCTGCAGGCCAAGCTGTAGAAGGTATTGCGAGACAACCCGAGGCGGAGGGAAAAATAAGAGGTACTTTATTGCTTAGTCTGGCTTTCATGGAAGCTTTAACAATTTATGGACTAGTTGTAGCATTAGCGCTTTTATTTGCAAATCCCTTTGTT
>Rhodiola_liciae
ATGAATCCACTGGTTTCTGCTGCTTCCGTTATTGCTGCTGGATTAGCCGTTGGACTTGCTTCTATTGGACCTGGAGTTGGTCAGGGTACTGCTGCAGGCCAAGCTGTAGAAGGTATTGCGAGACAACCCGAGGCGGAGGGAAAAATAAGAGGTACTTTATTGCTTAGTCTGGCTTTCATGGAAGCTTTAACAATTTATGGACTAGTTGTAGCATTAGCGCTTTTATTTGCAAATCCCTTTGTT
>Rhodiola_macrocarpa
ATGAATCCACTGGTTTCTGCTGCTTCCGTTATTGCTGCTGGATTAGCCGTTGGACTTGCTTCTATTGGACCTGGAGTTGGTCAGGGTACTGCTGCAGGCCAAGCTGTAGAAGGTATTGCGAGACAACCCGAGGCGGAGGGAAAAATAAGAGGTACTTTATTGCTTAGTCTGGCTTTCATGGAAGCTTTAACAATTTATGGACTAGTTGTAGCATTAGCGCTTTTATTTGCAAATCCCTTTGTT
>Rhodiola_ovatisepala
ATGAATCCACTGGTTTCTGCTGCTTCCGTTATTGCTGCTGGATTAGCCGTTGGACTTGCTTCTATTGGACCTGGAGTTGGTCAGGGTACTGCTGCAGGCCAAGCTGTAGAAGGTATTGCGAGACAACCCGAGGCGGAGGGAAAAATAAGAGGTACTTTATTGCTTAGTCTGGCTTTCATGGAAGCTTTAACAATTTATGGACTAGTTGTAGCATTAGCGCTTTTATTTGCAAATCCCTTTGTT
>Rhodiola_prainii
ATGAATCCACTGGTTTCTGCTGCTTCCGTTATTGCTGCTGGATTAGCCGTTGGACTTGCTTCTATTGGACCTGGAGTTGGTCAGGGTACTGCTGCAGGCCAAGCTGTAGAAGGTATTGCGAGACAACCCGAGGCGGAGGGAAAAATAAGAGGTACTTTATTGCTTAGTCTGGCTTTCATGGAAGCTTTAACAATTTATGGACTAGTTGTAGCATTAGCGCTTTTATTTGCAAATCCCTTTGTT
>Rhodiola_quadrifida
ATGAATCCACTGGTTTCTGCTGCTTCCGTTATTGCTGCTGGATTAGCCGTTGGACTTGCTTCTATTGGACCTGGAGTTGGTCAGGGTACTGCTGCAGGCCAAGCTGTAGAAGGTATTGCGAGACAACCCGAGGCAGAGGGAAAAATAAGAGGTACTTTATTGCTTAGTCTGGCTTTCATGGAAGCTTTAACAATTTATGGACTAGTTGTAGCATTAGCGCTTTTATTTGCAAATCCCTTTGTT
>Rhodiola_rhodantha
ATGAATCCACTGGTTTCTGCTGCTTCCGTTATTGCTGCTGGATTAGCCGTTGGACTTGCTTCTATTGGACCTGGAGTTGGTCAGGGTACTGCTGCAGGCCAAGCTGTAGAAGGTATTGCGAGACAACCCGAGGCGGAGGGAAAAATAAGAGGTACTTTATTGCTTAGTCTGGCTTTCATGGAAGCTTTAACAATTTATGGACTAGTTGTAGCATTAGCGCTTTTATTTGCAAATCCCTTTGTT
>Rhodiola_sexifolia
ATGAATCCACTGGTTTCTGCTGCTTCCGTTATTGCTGCTGGATTAGCCGTTGGACTTGCTTCTATTGGACCTGGAGTTGGTCAGGGTACTGCTGCAGGCCAAGCTGTAGAAGGTATTGCGAGACAACCCGAGGCGGAGGGAAAAATAAGAGGTACTTTATTGCTTAGTCTGGCTTTCATGGAAGCTTTAACAATTTATGGACTAGTTGTAGCATTAGCGCTTTTATTTGCAAATCCCTTTGTT
>Rhodiola_sinuata
ATGAATCCACTGGTTTCTGCTGCTTCCGTTATTGCTGCTGGATTAGCCGTTGGACTTGCTTCTATTGGACCTGGAGTTGGTCAGGGTACTGCTGCAGGCCAAGCTGTAGAAGGTATTGCGAGACAACCCGAGGCAGAGGGAAAAATAAGAGGTACTTTATTGCTTAGTCTGGCTTTCATGGAAGCTTTAACAATTTATGGACTAGTTGTAGCATTAGCGCTTTTATTTGCAAATCCCTTTGTT
>Rhodiola_smithii
ATGAATCCACTGGTTTCTGCTGCTTCCGTTATTGCTGCTGGATTAGCCGTTGGACTTGCTTCTATTGGACCTGGAGTTGGTCAGGGTACTGCTGCAGGCCAAGCTGTAGAAGGTATTGCGAGACAACCCGAGGCGGAGGGAAAAATAAGAGGTACTTTATTGCTTAGTCTGGCTTTCATGGAAGCTTTAACAATTTATGGACTAGTTGTAGCATTAGCGCTTTTATTTGCAAATCCCTTTGTT
>Rhodiola_stapfii
ATGAATCCACTGGTTTCTGCTGCTTCCGTTATTGCTGCTGGATTAGCCGTTGGACTTGCTTCTATTGGACCTGGAGTTGGTCAGGGTACTGCTGCAGGCCAAGCTGTAGAAGGTATTGCGAGACAACCCGAGGCGGAGGGAAAAATAAGAGGTACTTTATTGCTTAGTCTGGCTTTCATGGAAGCTTTAACAATTTATGGACTAGTTGTAGCATTAGCGCTTTTATTTGCAAATCCCTTTGTT
>Rhodiola_subopposita
ATGAATCCACTGGTTTCTGCTGCTTCCGTTATTGCTGCTGGATTAGCCGTTGGACTTGCTTCTATTGGACCTGGAGTTGGTCAGGGTACTGCTGCAGGTCAAGCTGTAGAAGGTATTGCGAGACAACCCGAGGCGGAGGGAAAAATAAGAGGTACTTTATTGCTTAGTCTGGCTTTCATGGAAGCTTTAACAATTTATGGACTAGTTGTAGCATTAGCGCTTTTATTTGCAAATCCCTTTGTT
>Rhodiola_tangutica
ATGAATCCACTGGTTTCTGCTGCTTCCGTTATTGCTGCTGGATTAGCCGTTGGACTTGCTTCTATTGGACCTGGAGTTGGTCAGGGTACTGCTGCAGGCCAAGCTGTAGAAGGTATTGCGAGACAACCCGAGGCAGAGGGAAAAATAAGAGGTACTTTATTGCTTAGTCTGGCTTTCATGGAAGCTTTAACAATTTATGGACTAGTTGTAGCATTAGCGCTTTTATTTGCAAATCCCTTTGTT
>Rhodiola_wallichiana
ATGAATCCACTGGTTTCTGCTGCTTCCGTTATTGCTGCTGGATTAGCCGTTGGACTTGCTTCTATTGGACCTGGAGTTGGTCAGGGTACTGCTGCAGGCCAAGCTGTAGAAGGTATTGCGAGACAACCCGAGGCGGAGGGAAAAATAAGAGGTACTTTATTGCTTAGTCTGGCTTTCATGGAAGCTTTAACAATTTATGGACTAGTTGTAGCATTAGCGCTTTTATTTGCAAATCCCTTTGTT
>Hylotelephium_ewersii
ATGAATCCACTGATTTCTGCTGCTTCCGTTATTGCTGCTGGATTAGCCGTCGGACTTGCTTCTATTGGACCTGGAGTTGGTCAGGGTACTGCTGCGGGCCAAGCTGTAGAAGGTATTGCGAGACAACCCGAGGCAGAGGGAAAAATAAGAGGTACTTTATTGCTTAGTCTAGCTTTCATGGAAGCTTTAACAATTTATGGACTAGTTGTAGCATTAGCACTTTTATTTGCAAATCCCTTTGTT
>Hylotelephium_verticillatum
ATGAATCCACTGATTTCTGCTGCTTCCGTTATTGCTGCTGGATTAGCCGTCGGACTTGCTTCTATTGGACCTGGAGTTGGTCAGGGTACTGCTGCGGGCCAAGCTGTAGAAGGTATTGCGAGACAACCCGAGGCAGAGGGAAAAATAAGAGGTACTTTATTGCTTAGTCTAGCTTTCATGGAAGCTTTAACAATTTATGGACTAGTTGTAGCATTAGCACTTTTATTTGCAAATCCCTTTGTT
>Hylotelephium_viviparum
ATGAATCCACTGATTTCTGCTGCTTCCGTTATTGCTGCTGGATTAGCCGTCGGACTTGCTTCTATTGGACCTGGAGTTGGTCAGGGTACTGCTGCGGGCCAAGCTGTAGAAGGTATTGCGAGACAACCCGAGGCAGAGGGAAAAATAAGAGGTACTTTATTGCTTAGTCTAGCTTTCATGGAAGCTTTAACAATTTATGGACTAGTTGTAGCATTAGCACTTTTATTTGCAAATCCCTTTGTT
>Meterostachys_sikokianus
ATGAATCCACTGATTTCTGCTGCTTCCGTTATTGCTGCTGGATTAGCCGTCGGACTTGCTTCTATTGGACCTGGAGTTGGTCAGGGTACTGCTGCGGGCCAAGCTGTAGAAGGTATTGCGAGACAACCCGAGGCGGAGGGAAAAATAAGAGGTACTTTATTGCTTAGTCTAGCTTTCATGGAAGCTTTAACAATTTATGGACTAGTTGTAGCATTAGCACTTTTATTTGCAAATCCCTTTGTT
>Orostachys_fimbriata
ATGAATCCACTGATTTCTGCTGCTTCCGTTATTGCTGCTGGATTAGCCGTCGGACTTGCTTCTATTGGACCTGGAGTTGGTCAGGGTACTGCTGCGGGCCAAGCTGTAGAAGGTATTGCGAGACAACCCGAGGCGGAAGGAAAAATAAGAGGTACTTTATTGCTTAGTCTAGCTTTCATGGAAGCTTTAACAATTTATGGACTAGTTGTAGCATTAGCACTTTTATTTGCAAATCCCTTTGTT
>Orostachys_japonica
ATGAATCCACTGATTTCTGCTGCTTCCGTTATTGCTGCTGGATTAGCCGTCGGACTTGCTTCTATTGGACCTGGAGTTGGTCAGGGTACTGCTGCGGGCCAAGCTGTAGAAGGTATTGCGAGACAACCCGAGGCGGAGGGAAAAATAAGAGGTACTTTATTGCTTAGTCTAGCTTTCATGGAAGCTTTAACAATTTATGGACTAGTTGTAGCATTAGCACTTTTATTTGCAAATCCCTTTGTT
>Orostachys_minuta
ATGAATCCACTGATTTCTGCTGCTTCCGTTATTGCTGCTGGATTAGCCGTCGGACTTGCTTCTATTGGACCTGGAGTTGGTCAGGGTACTGCTGCGGGCCAAGCTGTAGAAGGTATTGCGAGACAACCCGAGGCGGAGGGAAAAATAAGAGGTACTTTATTGCTTAGTCTAGCTTTCATGGAAGCTTTAACAATTTATGGACTAGTTGTAGCATTAGCACTTTTATTTGCAAATCCCTTTGTT
>Orostachys_iwarenge_f_magna
ATGAATCCACTGATTTCTGCTGCTTCCGTTATTGCTGCTGGATTAGCCGTCGGACTTGCTTCTATTGGACCTGGAGTTGGTCAGGGTACTGCTGCGGGCCAAGCTGTAGAAGGTATTGCGAGACAACCCGAGGCGGAGGGAAAAATAAGAGGTACTTTATTGCTTAGTCTAGCTTTCATGGAAGCTTTAACAATTTATGGACTAGTTGTAGCATTAGCACTTTTATTTGCAAATCCCTTTGTT
>Sinocrassula_densirosulata
ATGAATCCACTGATTTCTGCTGCTTCCGTTATTGCTGCTGGATTAGCCGTCGGACTTGCTTCTATTGGGCCTGGAGTTGGTCAGGGTACTGCTGCAGGCCAAGCTGTAGAAGGTATTGCGAGACAACCCGAGGCAGAGGGAAAAATAAGAGGTACTTTATTGCTTAGTCTAGCTTTCATGGAAGCTTTAACAATTTATGGACTAGTTGTAGCATTAGCACTTTTATTTGCAAATCCCTTTGTT
>Sinocrassula_indica
ATGAATCCACTGATTTCTGCTGCTTCCGTTATTGCTGCTGGATTAGCCGTCGGACTTGCTTCTATTGGGCCTGGAGTTGGTCAGGGTACTGCTGCAGGCCAAGCTGTAGAAGGTATTGCGAGACAACCCGAGGCAGAGGGAAAAATAAGAGGTACTTTATTGCTTAGTCTAGCTTTCATGGAAGCTTTAACAATTTATGGACTAGTTGTAGCATTAGCACTTTTATTTGCAAATCCCTTTGTT
>Umbilicus_rupestris
ATGAATCCACTGATTGCTGCTGCTTCCGTTATTGCTGCTGGATTAGCCGTCGGACTTGCTTCTATTGGACCTGGAGTTGGTCAGGGTACTGCTGCGGGCCAAGCTGTAGAAGGTATTGCGAGACAACCCGAGGCCGAGGGAAAAATAAGAGGTACTTTATTGCTTAGTCTGGCTTTCATGGAAGCTTTAACAATTTATGGACTAGTTGTAGCATTAGCACTTTTATTTGCAAATCCCTTTGTT
>Myriophyllum_aquaticum
ATGAATCCCCTGATTTCTGCCGCGTCCGTTATTGCTGCTGGATTAGCCGTAGGGCTTGCTTCTATTGGACCTGGGGTTGGTCAAGGCACTGCTGCGGGCCAAGCTGTAGAAGGTATTGCGAGACAGCCTGAGGCGGAGGGTAAAATACGAGGTACTTTATTGCTTAGTCTGGCTTTCATGGAAGCTTTAACAATTTATGGACTAGTTGTAGCATTAGCACTTTTATTTGCAAATCCTTTTGTT
>Myriophyllum_spicatum
ATGAATCCCCTGATTTCTGCCGCGTCCGTTATTGCTGCTGGATTAGCCGTAGGGCTTGCTTCTATTGGACCTGGGGTTGGTCAAGGTACTGCTGCGGGCCAAGCTGTAGAAGGTATTGCGAGACAGCCTGAGGCGGAGGGGAAAATACGCGGTACTTTATTGCTTAGTCTGGCTTTCATGGAAGCTTTAACAATTTATGGACTAGTTGTAGCATTAGCACTTTTATTTGCAAATCCTTTTGTT
