# Supplementary material for: Ten Plastomes of Crassula (Crassulaceae) and Phylogenetic Implications
Source: Biology (Basel). 2022 Dec 7;11(12):1779. doi: 10.3390/biology11121779 (PMC9775174; doi:10.3390/biology11121779)
Supplement: Supplementary file 1 [file biology-11-01779-s001.zip › Supplements/Data S1/atpI.fasta]

>Crassula_alstonii
ATGAGT------------TCCATCAACACA---------TTCTATGCTATATCCGGTGTGGAAGTAGGCCAACATTTATATTGGCAAATCGGGGGTTTCCAAGTGCATGCCCAGGTACTTATCACTTCTTGGGTTGTAATTGCTATCTTATTAGGGTCAACCGCTATCGCTATTCGGAATCCACAAACTATCCCGACTAGCAGTCAGAATTTTTTCGAATACATTCTTGAATTCATTCGAGACTTGAGCAAAACTCAGATTGGAGAAGAATACGGTCCTTGGGTTCCCTTTATTGGAACCATGTTTTTATTTATTTTTGTTTCGAATTGGTCCGGGGCTCTTTTACCTTGGAAACTTATAGAGTTACCGCAAGGGGAGTTAGCTGCACCTACGAATGATATAAATACTACTGTTGCTTTAGCTTTACTCACGTCAATAGCATATTTTTATGCGGGTCTTAGCAAAAAGGGATTGGGTTATTTTGGTAAATATATTCAACCAACCCCAATTCTTTTACCTATTAATATCTTAGAAGATTTCACAAAACCTTTATCACTTAGTTTTCGACTTTTCGGGAATATATTAGCTGATGAATTAGTAGTTGTTGTTCTTGTTTCTTTAGTACCTTTAGTGGTTCCTATTCCCGTTATGTTTCTTGGATTATTTACAAGTGGTATTCAAGCTCTTATTTTTGCAACTTTAGCTGCGGCTTATATAGGAGAATCTATGGAAGGGCATCAT
>Crassula_columella
ATGAGT------------TCCATCAACACA---------TTCTATGCTATATCCGGTGTGGAAGTAGGCCAACATTTATATTGGCAAATCGGGGGTTTCCAAGTGCATGCCCAGGTACTTATCACTTCTTGGGTTGTAATTGCTATCTTATTAGGGTCAACCGCTATCGCTATTCGGAATCCACAAACTATCCCGACTAGCAGTCAGAATTTTTTCGAATACATTCTTGAATTCATTCGAGACTTGAGCAAAACTCAGATTGGAGAAGAATACGGTCCTTGGGTTCCCTTTATTGGAACCATGTTTTTATTTATTTTTGTTTCGAATTGGTCCGGGGCTCTTTTACCTTGGAAACTTATAGAGTTACCGCAAGGGGAGTTAGCTGCACCTACGAATGATATAAATACTACTGTTGCTTTAGCTTTACTCACGTCAATAGCATATTTTTATGCGGGTCTTAGCAAAAAGGGATTGGGTTATTTTGGTAAATATATTCAACCAACCCCAATTCTTTTACCTATTAATATCTTAGAAGATTTCACAAAACCTTTATCACTTAGTTTTCGACTTTTCGGGAATATATTAGCTGATGAATTAGTAGTTGTTGTTCTTGTTTCTTTAGTACCTTTAGTGGTTCCTATTCCCGTTATGTTTCTTGGATTATTTACAAGTGGTATTCAAGCTCTTATTTTTGCAACTTTAGCTGCGGCTTATATAGGAGAATCTATGGAAGGGCATCAT
>Crassula_dejecta
ATGAGT------------TCCATCAACACA---------TTCTATGCTATATCCGGTGTGGAAGTAGGCCAACATTTGTATTGGCAAATCGGGGGTTTCCAAGTGCATGCCCAGGTACTTATCACTTCTTGGGTTGTAATTGCTATCTTATTAGGGTCAACCGCTATCGCTATTCGGAATCCACAAACTATCCCGACTAGCAGTCAGAATTTTTTCGAATACATTCTTGAATTCATTCGAGACTTGAGCAAAACTCAGATTGGAGAAGAATACGGTCCTTGGGTTCCGTTTATTGGAACTATGTTTTTATTTATTTTTGTTTCTAATTGGTCCGGAGCTCTTTTACCTTGGAAACTTATAGAGTTACCGCAAGGGGAGTTAGCTGCACCTACGAATGATATAAATACTACTGTTGCTTTAGCTTTACTCACGTCAATAGCATATTTTTATGCGGGTCTTAGCAAAAAGGGATTGGGTTATTTTGGTAAATATATTCAACCAACCCCAATTCTTTTACCTATTAATATCTTAGAAGATTTCACAAAACCTTTATCACTTAGTTTTCGACTTTTCGGGAATATATTAGCTGATGAATTAGTAGTTGTTGTTCTTGTTTCTTTAGTACCTTCAGTGGTTCCTATTCCCGTTATGTTTCTTGGATTATTTACAAGTGGTATTCAAGCTCTTATTTTTGCAACTTTAGCTGCGGCTTATATAGGAGAATCTATGGAAGGGCATCAT
>Crassula_mesembryanthoides
ATGAGT------------TCCATCAACACA---------TTCTATGCTATATCCGGTGTGGAAGTAGGCCAACATTTGTATTGGCAAATCGGGGGTTTCCAAGTGCATGCCCAGGTACTTATCACTTCTTGGGTTGTAATTGCTATCTTATTAGGGTCAACCGCTATCGCTATTCGGAATCCACAAACTATCCCGACTAGCAGTCAGAATTTTTTCGAATACATTCTTGAATTCATTCGAGACTTGAGCAAAACTCAGATTGGAGAAGAATACGGTCCTTGGGTTCCTTTTATTGGAACTATGTTTTTATTTATTTTTGTTTCGAATTGGTCCGGAGCTCTTTTACCTTGGAAACTTATAGAGTTACCGCAAGGGGAGTTAGCTGCACCTACGAATGATATAAATACTACTGTTGCTTTAGCTTTACTCACGTCAATAGCATATTTTTATGCGGGTCTTAGCAAAAAGGGATTGGGTTATTTTGGTAAATATATTCAACCAACCCCAATTCTTTTACCTATTAATATCTTAGAAGATTTCACAAAACCTTTATCACTTAGTTTTCGACTTTTCGGGAATATATTAGCTGATGAATTAGTAGTTGTTGTTCTTGTTTCTTTAGTACCTTCAGTGGTTCCTATTCCCGTTATGTTTCTTGGATTATTTACAAGTGGTATTCAAGCTCTTATTTTTGCAACTTTAGCTGCGGCTTATATAGGAGAATCTATGGAAGGGCATCAT
>Crassula_perforata
ATGAGT------------TCCATCAACACA---------TTCTATGCTATATCCGGTGTGGAAGTAGGCCAACATTTGTATTGGCAAATCGGGGGTTTCCAAGTACATGCCCAGGTACTTATCACTTCTTGGGTTGTAATTGCTATCTTATTAGGGTCAACCGCTATCGCTATTCGGAATCCACAAACTATCCCGACTAGCAGTCAGAATTTTTTCGAATACATTCTTGAATTCATTCGAGACTTGAGCAAAACTCAGATTGGAGAAGAATACGGTCCTTGGGTTCCTTTTATTGGAACTATGTTTTTATTTATTTTTGTTTCTAATTGGTCCGGAGCTCTTTTACCTTGGAAACTTATAGAGTTACCGCAAGGGGAGTTAGCTGCACCTACGAATGATATAAATACTACTGTTGCTTTAGCTTTACTCACGTCAATAGCATATTTTTATGCGGGTCTTAGCAAAAAGGGATTGGGTTATTTTGGTAAATATATTCAACCAACCCCAATTCTTTTACCTATTAATATCTTAGAAGATTTCACAAAACCTTTATCACTTAGTTTTCGACTTTTCGGGAATATATTAGCTGATGAATTAGTAGTTGTTGTTCTTGTTTCTTTAGTACCTTCAGTGGTTCCTATTCCCGTTATGTTTCTTGGATTATTTACAAGTGGTATTCAAGCTCTTATTTTTGCAACTTTAGCTGCGGCTTATATAGGAGAATCTATGGAAGGGCATCAT
>Crassula_socialis
ATGAAT------------TCCATCAACACA---------TTCTATGCTATATCCGGTGTGGAAGTAGGCCAACATTTGTATTGGCAAATCGGGGGTTTCCAAGTGCATGCCCAGGTACTTATCACTTCTTGGGTTGTAATTGCTATCTTATTAGGGTCAACCGCTATCGCTATTCGGAATCCACAAACTATCCCGACTAGCAGTCAGAATTTTTTCGAATACATTCTTGAATTCATTCGAGACTTGAGCAAAACTCAGATTGGAGAAGAATACGGTCCTTGGGTTCCTTTTATTGGAACTATGTTTTTATTTATTTTTGTTTCTAATTGGTCCGGAGCTCTTTTACCTTGGAAACTTATAGAGTTACCGCAAGGGGAGTTAGCTGCACCTACGAATGATATAAATACTACTGTTGCTTTAGCTTTACTCACGTCAATAGCATATTTTTATGCGGGTCTTAGCAAAAAGGGATTGGGTTATTTTGGTAAATATATTCAACCAACCCCAATTCTTTTACCTATTAATATCTTAGAAGATTTCACAAAACCTTTATCACTTAGTTTTCGACTTTTCGGGAATATATTAGCTGATGAATTAGTAGTTGTTGTTCTTGTTTCTTTAGTACCTTCAGTGGTTCCTATTCCCGTTATGTTTCTTGGATTATTTACAAGTGGTATTCAAGCTCTTATTTTTGCAACTTTAGCTGCGGCTTATATAGGAGAATCTATGGAAGGGCATCAT
>Crassula_tecta
ATGAGT------------TCCATCAACACA---------TTCTATGCTATATCCGGTGTGGAAGTAGGCCAACATTTGTATTGGCAAATCGGGGGTTTCCAAGTGCATGCCCAGGTACTTATCACTTCTTGGGTTGTAATTGCTATCTTATTAGGGTCAACCGCTATCGCTATTCGGAATCCACAAACTATCCCGACTAGCAGTCAGAATTTTTTCGAATACATTCTTGAATTCATTCGAGACTTGAGCAAAACTCAGATTGGAGAAGAATACGGTCCTTGGGTTCCTTTTATTGGAACTATGTTTTTATTTATTTTTGTTTCTAATTGGTCCGGAGCTCTTTTACCTTGGAAACTTATAGAGTTACCGCAAGGGGAGTTAGCTGCACCTACGAATGATATAAATACTACTGTTGCTTTAGCTTTACTCACGTCAATAGCATATTTTTATGCGGGTCTTAGCAAAAAGGGATTGGGTTATTTTGGTAAATATATTCAACCAACCCCAATTCTTTTACCTATTAATATCTTAGAAGATTTCACAAAACCTTTATCACTTAGTTTTCGACTTTTCGGGAATATATTAGCTGATGAATTAGTAGTTGTTGTTCTTGTTTCTTTAGTACCTTCAGTGGTTCCTATTCCCGTTATGTTTCTTGGATTATTTACAAGTGGTATTCAAGCTCTTATTTTTGCAACTTTAGCTGCGGCTTATATAGGAGAATCTATGGAAGGGCATCAT
>Crassula_mesembrianthemopsis
ATGAGT------------TCCATCAACACA---------TTCTATGCTATATCCGGTGTGGAAGTAGGCCAACATTTGTATTGGCAAATCGGGGGTTTCCAAGTGCATGCCCAGGTACTTATCACTTCTTGGGTTGTAATTGCTATCTTATTAGGGTCAACCGCTATCGCTATTCGGAATCCACAAACTATCCCGACTAGCAGTCAGAATTTTTTCGAATACATTCTTGAATTCATTCGAGACTTGAGCAAAACTCAGATTGGAGAAGAATACGGTCCTTGGGTTCCTTTTATTGGAACTATGTTTTTATTTATTTTTGTTTCTAATTGGTCCGGAGCTCTTTTACCTTGGAAACTTATAGAGTTACCGCAAGGGGAGTTAGCTGCACCTACGAATGATATAAATACTACTGTTGCTTTAGCTTTACTCACGTCAATAGCATATTTTTATGCGGGTCTTAGCAAAAAGGGATTGGGTTATTTTGGTAAATATATTCAACCAACCCCAATTCTTTTACCTATTAATATCTTAGAAGATTTCACAAAACCTTTATCACTTAGTTTTCGACTTTTCGGGAATATATTAGCTGATGAATTAGTAGTTGTTGTTCTTGTTTCTTTAGTACCTTCAGTGGTTCCTATTCCCGTTATGTTTCTTGGATTATTTACAAGTGGTATTCAAGCTCTTATTTTTGCAACTTTAGCTGCGGCTTATATAGGAGAATCTATGGAAGGGCATCAT
>Crassula_deltoidea
ATGAATATTCTATCATGTTCCATCAACACA---------TTCTATGCTATATCCGGTGTGGAAGTTGGCCAACATTTGTATTGGCAAATCGGGGGTTTCCAAGTACATGCCCAGGTACTTATCACTTCTTGGATTGTAATTGCTATCTTATTAGGTTCAACTGCTATCGCTATTCGGAATCCACAAACTATTCCGACTAGCAGTCAGAATTTTTTCGAATACATTCTTGAATTCATTCGAGACTTGAGCAAAACCCAGATTGGCGAAGAATACGGCCCTTGGGTTCCCTTTATTGGAACTCTGTTTTTATTTATTTTTGTTTCAAATTGGTCCGGGGCTCTTTTACCTTGGAAACTTATACAGTTACCGCAAGGGGAGTTAGCTGCGCCTACGAATGATATAAATACTACTGTTGCTTTAGCTTTACTCACGTCAATAGCATATTTTTATGCGGGTCTTAGCAAAAAAGGACTGGGTTATTTTGGTAAATACATTCAACCAACTCCAATTCTTTTACCCATTAATATTTTAGAAGATTTCACAAAACCTTTATCACTTAGTTTTCGACTTTTCGGTAATATATTAGCGGATGAATTAGTAGTTGTTGTTCTTGTTTCTTTAGTACCTTCAGTGGTTCCTATACCCGTCATGTTTCTGGGATTATTTACAAGCGGTATTCAAGCTCTGATTTTTGCAACTTTAGCTGCGGCTTATATCGGAGAATCTATGGAGGGGCATCAT
>Crassula_expansa_subsp_fragilis
ATGAATATTATATCATGTTCCATCAACCCA---------TTCTATGCTATATCCGGTGTGGAAGTTGGCCAACATTTGTATTGGCAAATCGGGGGTTTCCAAGTGCATGCCCAGGTACTTATCACTTCTTGGATTGTAATTGCTATCTTATTAGGTTCAACTGCTATCGCTATTCGGAATCCACAAACTATTCCGACTAGCAGTCAGAATTTTTTCGAATACATTCTTGAATTCATTCGAGACTTGAGCAAAACCCAGATTGGCGAAGAATACGGCCCTTGGGTTCCCTTTATTGGAACTATGTTTTTATTTATTTTTGTTTCAAATTGGTCCGGGGCTCTTTTACCTTGGAAACTTATACAGCTACCGCAAGGGGAGTTAGCTGCGCCTACCAATGATATAAATACTACTGTTGCTTTAGCTTTACTCACGTCAATAGCATATTTTTATGCGGGTCTTAGCAAAAAGGGACTGGGTTATTTTGGTAAATACATTCAACCAACCCCAATTCTTTTACCCATTAATATTTTAGAAGATTTCACAAAACCTTTATCACTTAGTTTTCGACTTTTCGGTAATATATTAGCTGATGAATTAGTAGTTGTTGTTCTTGTTTCTTTAGTACCTTCAGTGGTTCCTATACCCGTCATGTTTCTGGGATTATTTACAAGCGGTATTCAAGCTCTGATTTTTGCAACTTTAGCTGCGGCTTATATCGGAGAATCTATGGAGGGGCATCAT
>Crassula_volkensii
ATGAATATTCTATCATGTTCCATCAACACA---------TTCTATGCTATATCCAGTGTGGAAGTTGGCCAACATTTGTATTGGCAAATTGGGGGTTTCCAAGTGCATGCCCAGGTACTTATCACTTCTTGGATTGTAATTGCTATCTTATTAGGTTCAACTGCTATCGCTATTCGGAATCCACAAACTATTCCGACTAGCAGTCAGAATTTTTTCGAATACATTCTTGAATTCATTCGAGACTTGAGCAAAACCCAGATTGGCGAAGAATACGGCCCTTGGGTTCCCTTTATTGGAACTATGTTTTTATTTATTTTTGTTTCAAATTGGTCCGGGGCTCTTTTACCTTGGAAACTTATACAGCTACCGCAAGGGGAGTTAGCTGCGCCTACCAATGATATAAATACTACTGTTGCTTTAGCTTTACTCACGTCAATAGCATATTTTTATGCGGGTCTTAGCAAAAAGGGACTGGGTTATTTTGGTAAATACATTCAACCAACCCCAATTCTTTTACCCATTAATATTTTAGAAGATTTCACAAAACCTTTATCACTTAGTTTTCGACTTTTCGGTAATATATTAGCTGATGAATTAGTAGTTGTTGTTCTTGTTTCTTTAGTACCTTCAGTGGTTCCTATACCCGTCATGTTTCTGGGATTATTTACAAGCGGTATTCAAGCTCTGATTTTTGCAACTTTAGCTGCGGCTTATATCGGAGAATCTATGGAGGGGCATCAT
>Cotyledon_tomentosa
ATGAACGTTCTATCATGTTCCATCAACACA---------TTCTATGCTATATCCGGTGTGGAAGTAGGCCAACATTTGTATTGGCAAATCGGGGGTTTCCAAGTGCATGCCCAGGTACTTATCACTTCTTGGATTGTAATTGTTATCTTATTAGGTTCAACCGCTATCGCTATTCGGAATCCACAAACTATTCCGAATAGCAGTCAGAATTTTTTCGAATACATTCTTGAATTCATTCGAGACGTGAGCAAAACTCAGATTGGAGAAGAATACGGTCCTTGGGTTCCCTTTATTGGAACTCTGTTTCTGTTTATTTTTGTTTCGAATTGGTCCGGGGCTCTTTTACCTTGGAAACTGATACAGTTACCTGAAGGGGAGTTAGCTGCACCTACGAATGATATAAATACTACTGTTGCTTTAGCTTTACTTACGTCACTAGCCTATTTTTATGCGGGTCTTAGCAAAAAGGGATTGGGTTATTTTGGTAAATACATTCAACCAACTCCAATTCTTTTACCCATTAATATCTTAGAAGATTTCACAAAACCTTTATCACTTAGTTTTCGACTTTTCGGGAATATATTAGCTGATGAATTAGTAGTTGTTGTTCTTGTTTCTTTAGTACCTTCAGTGGTTCCTATACCTGTCATGTTCCTTGGATTATTTACAAGCGGTATTCAAGCTCTGATTTTTGCAACTTTAGCTGCGGCTTATATAGGAGAATCCATGGAGGGCCATCAT
>Kalanchoe_daigremontiana
ATGAACGTTCTATCATGTTCCATCAACACA---------TTCTATGCTATATCCGGTGTGGAAGTAGGCCAACATTTATATTGGCAAATCGGGGGTTTCCAAGTGCATGCCCAGGTACTTATCACTTCTTGGATTGTAATTGTTATCTTATTAGGTTCAACCGCTATCGCTATTCGGAATCCACAAACTATTCCGAATAGCAGTCAGAATTTTTTCGAATACATTCTTGAATTCATTCGAGACGTGAGCAAAACTCAGATTGGAGAAGAATACGGTCCTTGGGTTCCTTTTATTGGAACTCTGTTTCTCTTTATTTTTGTTTCGAATTGGTCCGGGGCTCTTTTACCTTGGAAACTGATACAGTTACCTGAAGGGGAGTTAGCTGCACCTACGAATGATATAAATACTACTGTTGCTTTAGCTTTACTCACATCACTAGCCTATTTTTATGCGGGTCTTAGCAAAAAAGGATTGGGTTATTTTGGTAAATACATTCAACCAACTCCCATTCTTTTACCCATTAATATCTTAGAAGATTTCACAAAACCTTTATCACTTAGTTTTCGACTTTTCGGGAATATATTAGCTGATGAATTAGTAGTAGTTGTTCTTGTTTCTTTAGTACCTTCAGTGGTTCCTATACCTGTCATGTTCCTTGGATTATTTACAAGCGGTATTCAAGCTCTTATTTTTGCAACTTTAGCTGCGGCTTATATAGGAGAATCCATGGAGGGCCATCAT
>Kalanchoe_delagoensis
ATGAACGTTCTATCATGTTCCATCAACACA---------TTCTATGCTATATCCGGTGTGGAAGTAGGCCAACATTTATATTGGCAAATCGGGGGTTTCCAAGTGCATGCCCAGGTACTTATCACTTCTTGGATTGTAATTGTTATCTTATTAGGTTCAACCGCTATCGCTATTCGGAATCCACAAACTATTCCGAATAGCAGTCAGAATTTTTTCGAATACATTCTTGAATTCATTCGAGACGTGAGCAAAACTCAGATTGGAGAAGAATACGGTCCTTGGGTTCCTTTTATTGGAACTCTGTTTCTCTTTATTTTTGTTTCGAATTGGTCCGGGGCTCTTTTACCTTGGAAACTGATACAGTTACCTGAAGGGGAGTTAGCTGCACCTACGAATGATATAAATACTACTGTTGCTTTAGCTTTACTCACATCACTAGCCTATTTTTATGCGGGTCTTAGCAAAAAAGGATTGGGTTATTTTGGTAAATACATTCAACCAACTCCCATTCTTTTACCCATTAATATCTTAGAAGATTTCACAAAACCTTTATCACTTAGTTTTCGACTTTTCGGGAATATATTAGCTGATGAATTAGTAGTAGTTGTTCTTGTTTCTTTAGTACCTTCAGTGGTTCCTATACCTGTCATGTTCCTTGGATTATTTACAAGCGGTATTCAAGCTCTGATTTTTGCAACTTTAGCTGCGGCTTATATAGGAGAATCCATGGAGGGCCATCAT
>Kalanchoe_fedtschenkoi
ATGAACGTTCTATCATGTTCCATCAACACA---------TTCTATGCTATATCCGGTGTGGAAGTAGGCCAACATTTATATTGGCAAATCGGGGGTTTCCAAGTGCATGCCCAGGTACTTATCACTTCTTGGATTGTAATTGTTATCTTATTAGGTTCAACCGCTATCGCTATTCGGAATCCACAAACTATTCCGAATAGCAGTCAGAATTTTTTCGAATACATTCTTGAATTCATTCGAGACGTGAGCAAAACTCAGATTGGAGAAGAATACGGTCCTTGGGTTCCTTTTATTGGAACTCTGTTTCTCTTTATTTTTGTTTCGAATTGGTCCGGGGCTCTTTTACCTTGGAAACTGATACAGTTACCTGAAGGGGAGTTAGCTGCACCTACGAATGATATAAATACTACTGTTGCTTTAGCTTTACTCACATCACTAGCCTATTTTTATGCGGGTCTTAGCAAAAAAGGATTGGGTTATTTTGGTAAATACATTCAACCAACTCCCATTCTTTTACCCATTAATATCTTAGAAGATTTCACAAAACCTTTATCACTTAGTTTTCGACTTTTCGGGAATATATTAGCTGATGAATTAGTAGTAGTTGTTCTTGTTTCTTTAGTACCTTCAGTGGTTCCTATACCTGTCATGTTCCTTGGATTATTTACAAGCGGTATTCAAGCTCTGATTTTTGCAACTTTAGCTGCGGCTTATATAGGAGAATCCATGGAGGGCCATCAT
>Kalanchoe_longiflora
ATGAACGTTCTATCATGTTCCATCAACATA---------TTCTATGCTATATCCGGTGTGGAAGTAGGGCAACATTTGTATTGGCAAATCGGGGGTTTCCAAGTGCATGCCCAGGTACTTATCACTTCTTGGATTGTAATTGTTATCTTATTAGGTTCAACTGCTATCGCTATTCGGAATCCACAAACTATTCCGAATAGCAGTCAGAATTTTTTCGAATACATTCTTGAATTCATTCGAGACGTGAGCAAAACTCAGATTGGAGAAGAATACGGTCCTTGGGTTCCTTTTATTGGAACTCTCTTTCTCTTTATTTTTGTTTCGAATTGGTCCGGGGCTCTTTTACCTTGGAAACTGATACAGTTACCTGAAGGGGAATTAGCTGCACCTACGAATGATATAAATACTACTGTTGCTTTAGCTTTACTCACGTCACTAGCATATTTTTATGCGGGTCTTAGCAAAAAGGGATTGGGTTATTTTGGTAAATACATTCAACCAACTCCCATTCTTTTACCCATTAATATCTTAGAAGATTTCACAAAACCTTTATCACTTAGTTTTCGACTTTTCGGGAATATATTAGCTGATGAATTAGTAGTAGTTGTTCTTGTTTCTTTAGTACCTTCAGTGGTTCCTATACCTGTCATGTTCCTTGGATTATTTACAAGCGGTATTCAAGCTCTGATTTTTGCAACTTTAGCTGCGGCTTATATAGGAGAATCCATGGAGGGCCATCAT
>Kalanchoe_tomentosa
ATGAACGTTCTATCATGTTCCATCAACACA---------TTCTATGCTATATCCGGTGTGGAAGTAGGCCAACATTTGTATTGGCAAATCGGGGGTTTCCAAGTGCATGCCCAGGTACTTATCACTTCTTGGATTGTAATTGTTATCTTATTAGGTTCAACCGCTATCGCTATTCGTAATCCACAAACTATTCCGAATAGCAGTCAGAATTTTTTCGAATACATTCTTGAATTCATTCGAGACGTGAGCAAAACTCAGATTGGAGAAGAATACGGTCCTTGGGTTCCCTTTATTGGAACTCTGTTTCTGTTTATTTTTGTTTCGAATTGGTCCGGGGCTCTTTTACCTTGGAAACTGATACAGTTACCTGAAGGGGAGTTAGCTGCACCTACGAATGATATAAATACTACTGTTGCTTTAGCTTTACTCACGTCACTAGCATATTTTTATGCGGGTCTTAGCAAAAAGGGATTGGGTTATTTTGGTAAATACATTCAACCAACTCCCATTCTTTTACCCATTAATATCTTAGAAGATTTCACAAAACCTTTATCACTTAGTTTTCGACTTTTCGGGAATATATTAGCTGATGAATTAGTAGTTGTTGTTCTTGTTTCTTTAGTACCTTCAGTGGTTCCTATACCTGTCATGTTCCTTGGATTATTTACAAGCGGTATTCAAGCTCTGATTTTTGCAACTTTAGCTGCGGCTTATATAGGAGAATCCCTGGAGGGCCATCAT
>Echeveria_lilacina
ATGAACGTTCTATCATGTTCCATCAACATA---------TTCTATGCTCTATCCGGTGTGGAAGTAGGCCAACATTTGTATTGGCAAATCGGGGGTTTACAAGTGCATGCCCAGGTACTTATCACTTCTTGGGTTGTAATTGCTATCTTATTAGGTTCAACCGCTATCGCTATTCGGAATCCACAAACTATTCCGACTAGCAGTCAGAATTTTTTCGAATACATTCTTGAATTCATTCGAGACGTGAGTAAAACTCAGATTGGAGAAGAATATGGCCCTTGGGTTCCCTTTATTGGAACTCTGTTTCTGTTTATTTTTGTTTCGAATTGGTCCGGGGCTCTTTTACCTTGGAAACTGATACAATTACCTGAAGGGGAGTTAGCTGCACCTACAAATGATATAAATACTACTGTTGCTTTAGCTTTACTCACGTCACTAGCATATTTTTATGCGGGTCTTAGCAAAAAGGGATTGAGTTATTTTGGTAAATACATTCAACCAACTCCAATTCTTTTACCTATTAATATCTTAGAAGATTTCACAAAACCTTTATCGCTTAGTTTTCGACTTTTCGGGAATATATTAGCTGATGAATTAGTAGTTGTTGTTCTTGTTTCTTTAGTACCTTTAGTGGTTCCGATACCTGTCATGTTCCTTGGATTATTTACAAGCGGTATTCAAGCTCTTATTTTTGCAACTTTAGCTGCGGCTTATATAGGAGAATCGATGGAGGGTCATCAT
>Graptopetalum_amethystinum
ATGAACGTTCTATCATGTTCCATCAACATA---------TTCTATGCTCTATCCGGTGTGGAAGTAGGCCAACATTTGTATTGGCAAATCGGGGGTTTCCAAGTGCATGCCCAGGTACTTATCACTTCTTGGGTTGTAATTGCTATCTTATTAGGTTCAACCGCTATCGCTATTCGGAATCCACAAACTATTCCGACTAGCAGTCAGAATTTTTTCGAATACATTCTTGAATTCATTCGAGACGTGAGTAAAACTCAGATTGGAGAAGAATATGGCCCTTGGGTTCCCTTTATTGGAACTCTGTTTCTGTTTATTTTTGTTTCGAATTGGTCCGGGGCTCTTTTACCTTGGAAACTGATACAATTACCTGAAGGGGAGTTAGCTGCACCTACGAATGATATAAATACTACTGTTGCTTTAGCTTTAATCACGTCACTAGCATATTTTTATGCGGGTCTTAGCAAAAAGGGATTGAGTTATTTTGGTAAATACATTCAACCAACTCCAATTCTTTTACCTATTAATATCTTAGAAGATTTCACAAAACCTTTATCACTTAGTTTTCGACTTTTCGGGAATATATTAGCTGATGAATTAGTAGTTGTTGTTCTTGTTTCTTTAGTACCTTTAGTGGTTCCGATACCTGTCATGTTCCTTGGATTATTTACAAGTGGTATTCAAGCTCTTATTTTTGCAACTTTAGCGGCGGCTTATATAGGAGAATCGATGGAGGGTCATCAT
>Pachyphytum_compactum
ATGAACGTTCTATCATGTTCCATCAACATA---------TTCTATGCTCTATCCGGTGTGGAAGTAGGCCAACATTTGTATTGGCAAATCGGGGGTTTCCAAGTGCATGCCCAGGTACTTATCACTTCTTGGGTTGTAATTGCTATCTTATTAGGTTCAACCGCTATCGCTATTCGGAATCCACAAACTATTCCGACTAGCAGTCAGAATTTTTTCGAATACATTCTTGAATTCATTCGAGACGTGAGTAAAACTCAGATTGGAGAAGAATATGGCCCTTGGGTTCCCTTTATTGGAACTCTGTTTCTGTTTATTTTTGTTTCGAATTGGTCCGGGGCTCTTTTACCTTGGAAACTGATACAATTACCTGAAGGGGAGTTAGCTGCACCTACGAATGATATAAATACTACTGTTGCTTTAGCTTTACTCACGTCACTAGCATATTTTTATGCGGGTCTTAGCAAAAAGGGATTGAGTTATTTTGGTAAATACATTCAACCAACTCCAATTCTTTTACCTATTAATATCTTAGAAGATTTCACAAAACCTTTATCACTTAGTTTTCGACTTTTCGGGAATATATTAGCTGATGAATTAGTAGTTGTTGTTCTTGTTTCTTTAGTACCTTTAGTGGTTCCGATACCTGTCATGTTCCTTGGATTATTTACAAGCGGTATTCAAGCTCTTATTTTTGCAACTTTAGCTGCGGCTTATATAGGAGAATCGATGGAGGGTCATCAT
>Sedum_alfredii
ATGAACGTTCTATCATGTTCCATCAACATA---------TTCTATGCTCTATCCGGTGTGGAAGTAGGTCAACATTTGTATTGGCAAATCGGGGGTTTCCAAGTACATGCCCAGGTACTTATCACTTCTTGGGTTGTAATTGCTATCTTATTAGGTTCAACCGCTATCTCTATTCGGAATCCACAAACTATTCCGACTAGCAGTCAGAATTTTTTCGAATACATTCTTGAATTCATTCGAGACGTGAGTAAAACTCAGATTGGAGAAGAATATGGTCCTTGGGTTCCCTTTATTGGAACTCTGTTTCTGTTTATTTTTGTTTCGAATTGGTCTGGGGCTCTTTTACCTTGGAAACTTATACAGTTACCTGAAGGGGAGTTAGCTGCACCTACGAATGATATAAATACTACTGTTGCTTTAGCTTTACTCACGTCACTAGCATATTTTTATGCGGGTCTTAGCAAAAAGGGATTGGGTTATTTTGGTAAATACATTCAACCAACTCCAATTCTTTTACCTATTAATATCTTAGAAGATTTCACAAAACCTTTATCACTTAGTTTTCGACTTTTCGGGAATATATTAGCTGATGAATTAGTAGTTGTTGTTCTTGTTTCTTTAGTACCTTTAGTGGTTCCGATACCTGTCATGTTCCTTGGATTATTTACAAGTGGTATTCAAGCTCTTATTTTTGCAACTTTAGCTGCGGCTTATATAGGAGAATCGATGGAAGGTCATCAT
>Sedum_emarginatum
ATGAACGTTCTATCATGTTCCATCAACATA---------TTCTATGCTCTATCCGGTGTGGAAGTAGGCCAACATTTGTATTGGCAAATCGGGAGTTTCCAAGTACATGCCCAGGTACTTATCACTTCTTGGGTTGTAATTGCGATCTTATTAGGTTCAACCGCTATCGCTATTCGGAATCCACAAACTATTCCGACTAGCAGTCAGAATTTTTTCGAATACATTCTTGAATTCATTCGAGACGTGAGTAAAACTCAGATTGGAGAAGAATATGGTCCTTGGGTTCCCTTTATTGGAACTCTGTTTCTATTTATTTTTGTTTCGAATTGGTCCGGGGCTCTTTTACCTTGGAAACTGATACAGTTACCTGAAGGGGAGTTAGCTGCACCTACGAATGATATAAATACTACTGTTGCTTTAGCTTTACTCACGTCACTAGCATATTTTTATGCGGGTCTTAGCAAAAAGGGATTGGGTTATTTTGGTAAATACATTCAACCAACTCCAATTCTTTTACCTATTAATATCTTAGAAGATTTCACAAAACCTTTATCACTTAGTTTTCGACTTTTCGGGAATATATTAGCTGATGAATTAGTAGTTGTTGTTCTTGTTTCTTTAGTACCTTTAGTGGTTCCGATACCTGTCATGTTCCTTGGATTATTTACAAGTGGGATTCAAGCTCTTATTTTTGCAACTTTAGCTGCGGCTTATATAGGAGAATCGATGGAGGGTCATCAT
>Sedum_lineare
ATGAACGTTCTATCATGTTCCATCAACATA---------TTCTATGCTCTATCCGGTGTGGAAGTAGGCCAACATTTGTATTGGCAAATCGGGGGTTTCCAAGTGCATGCCCAGGTACTTATCACTTCTTGGGTTGTAATTGCTATCTTATTAGGTTCAACCGCTATCGCTATTCGGAATCCACAAACTATTCCGACTAGCAGTCAGAATTTTTTCGAATACATTCTTGAATTCATTCGAGACGTGAGTAAAACTCAGATTGGAGAAGAATATGGTCCTTGGGTTCCCTTTATTGGAACTCTGTTTCTGTTTATTTTTGTTTCGAATTGGTCCGGGGCTCTTTTACCTTGGAAACTGATACAGTTACCTGAAGGAGAGTTAGCTGCACCTACGAATGATATAAATACTACTGTTGCTTTAGCTTTACTCACGTCACTAGCATATTTTTATGCGGGTCTTAGCAAAAAGGGATTGGGTTATTTTGGTAAATACATTCAACCAACTCCAATTCTTTTACCTATTAATATTTTAGAAGATTTCACAAAACCTTTATCACTTAGTTTTCGACTTTTCGGGAATATATTAGCTGATGAATTAGTAGTTGTTGTTCTTGTTTCTTTAGTACCTTTAGTGGTTCCGATACCTGTCATGTTCCTTGGATTATTTACAAGCGGTATTCAAGCTCTTATTTTTGCAACTTTAGCTGCGGCTTATATAGGAGAATCGATGGAGGGTCATCAT
>Sedum_oryzifolium
ATGAACGTTCTATCATGTTCCATCAACATA---------TTCTATGCTTTATCCGGTGTGGAAGTAGGCCAACATTTGTATTGGCAAATCGGGGGTTTCCAAGTGCATGCCCAGGTACTTATCACTTCTTGGGTTGTAATTGCTATCTTATTAGGTTCAACCGCTATCGCTATTCGGAATCCACAAACTATTCCGACTAGCAGTCAAAATTTTTTCGAATACATTCTTGAATTCATTCGAGACGTGAGTAAAACTCAGATTGGAGAAGAATATGGTCCTTGGGTTCCCTTTATTGGAACTCTATTTCTGTTTATTTTTGTTTCTAATTGGTCCGGGGCTCTTTTACCTTGGAAACTGATAGAGTTACCTGAAGGGGAGTTAGCTGCCCCTACGAATGATATAAATACTACTGTTGCTTTAGCTTTACTCACGTCACTAGCATATTTTTATGCGGGTCTTAGCAAAAAGGGATTGGGTTATTTTGGTAAATACATTCAACCAACTCCAATTCTTTTACCTATTAATATTTTAGAAGATTTCACAAAACCTTTATCACTTAGTTTTCGACTTTTCGGGAATATATTAGCTGATGAATTAGTAATTGTTGTTCTTGTTTCTTTAGTACCTTTAGTGGTTCCGATACCTGTTATGTTCCTTGGATTATTTACAAGCGGTATTCAAGCTCTTATTTTTGCAACTTTAGCTGCGGCTTATATAGGAGAATCGATGGAGGGTCATCAT
>Sedum_plumbizincicola
ATGAACGTTCTATCATGTTCCATCAACATA---------TTCTATGCTCTATCTGGTGTGGAAGTAGGTCAACATTTGTATTGGCAAATCGGGGGTTTCCAAATACATGCCCAGGTACTTATCACTTCTTGGGTTGTAATTGCTATCTTATTAGGTTCAACTGCTATCTCTATTCGGAATCCACAAACTATTCCGACTAGCAGTCAGAATTTTTTCGAATACATTCTTGAATTCATTCGAGACGTGAGTAAAACTCAGATTGGAGAAGAATATGGTCCTTGGGTTCCCTTTATTGGAACTCTGTTTCTGTTTATTTTTGTTTCGAATTGGTCCGGGGCTCTTTTACCTTGGAAACTTATACAGTTACCTGAAGGGGAGTTAGCTGCACCTACGAATGATATAAATACTACTGTTGCTTTAGCTTTACTCACGTCACTAGCATATTTTTATGCGGGTCTTAGCAAAAAGGGATTGAGTTATTTTGGTAAATACATTCAACCAACTCCAATTCTTTTACCTATTAATATCTTAGAAGATTTCACAAAACCTTTATCACTTAGTTTTCGACTTTTCGGGAATATATTAGCTGATGAATTAGTAGTTGTTGTTCTTGTTTCTTTAGTACCTTTAGTGGTTCCGATACCTGTGATGTTCCTTGGATTATTTACAAGTGGTATTCAAGCTCTTATTTTTGCAACTTTAGCTGCGGCTTATATAGGAGAATCGATGGAAGGTCATCAT
>Sedum_sarmentosum
ATGAACGTTCTATCATGTTCCATCAACACA---------TTCTATGCTATATCCGGTGTGGAAGTAGGCCAACATTTGTATTGGCAAATCGGGGGTTTTCAAGTGCATGCTCAGGTACTTATCACTTCTTGGGTTGTAATTGCTATCTTATTAGGTTCAACCGCTATCGCTATTCGGAATCCACAAACTATTCCGACTAGCAGTCAGAATTTTTTCGAATACATTCTTGAATTCATTCGAGACGTGAGTAAAACTCAGATTGGAGAAGAATATGGTCCTTGGGTTCCCTTTATTGGAACTCTGTTTCTGTTTATTTTTGTTTCGAATTGGTCCGGGGCTCTTTTACCTTGGAAACTGATACAGTTACCTGAAGGGGAGTTAGCTGCACCTACGAATGATATAAATACTACTGTTGCTTTAGCTTTACTCACGTCACTAGCCTATTTTTATGCGGGTCTTAGCAAAAAGGGATTAGGTTATTTTGGTAAATACATTCAACCAACTCCAATTCTTTTACCTATTAATATCTTAGAAGATTTCACAAAACCTTTATCACTTAGTTTTCGACTTTTCGGGAATATATTAGCTGATGAATTAGTAGTTGTTGTTCTTGTTTCTTTAGTACCTTTAGTGGTTCCGATACCTGTCATGTTCCTTGGATTATTTACAAGTGGTATTCAAGCTCTTATTTTTGCAACTTTAGCTGCGGCTTATATAGGAGAATCGATGGAGGGTCATCAT
>Sedum_tricarpum
ATGAACGTTCTATCATGTTCCATCAACATA---------TTCTATGCTCTATCCGGTGTGGAAGTAGGTCAACATTTGTATTGGCAAATCGGGGGTTTCCAAGTACATGCCCAGGTACTTATCACTTCTTGGGTTGTAATTGCTATCTTATTAGGTTCAACCGCTATCTCTATTCGGAATCCACAAACTATTCCGACTAGCAGTCAGAATTTTTTCGAATACATTCTTGAATTCATTCGAGACGTGAGTAAAACTCAGATTGGAGAAGAATATGGTCCTTGGGTTCCCTTTATTGGAACTCTGTTTCTGTTTATTTTTGTTTCGAATTGGTCTGGGGCTCTTTTACCTTGGAAACTTATACAGTTACCTGAAGGGGAGTTAGCTGCACCTACGAATGATATAAATACTACTGTTGCTTTAGCTTTACTCACGTCACTAGCATATTTTTATGCGGGTCTTAGCAAAAAGGGATTGGGTTATTTTGGTAAATACATTCAACCAACTCCAATTCTTTTACCTATTAATATCTTAGAAGATTTCACAAAACCTTTATCACTTAGTTTTCGACTTTTCGGGAATATATTAGCTGATGAATTAGTAGTTGTTGTTCTTGTTTCTTTAGTACCTTTAGTGGTTCCGATACCTGTCATGTTCCTTGGATTATTTACAAGTGGTATTCAAGCTCTTATTTTTGCAACTTTAGCTGCGGCTTATATAGGAGAATCGATGGAAGGTCATCAT
>Aeonium_arboreum
ATGAACGTTCTATTATGTTCCATCAACATA---------TTCTATGCTCTATCCGGTGTAGAAGTAGGCCAACATTTGTATTGGCAAATCGGGGGTTTCCAAGTGCATGCCCAGGTACTTATCACTTCTTGGGTTGTAATTGTTATCTTATTAGGTTCAACCGCTATTGCTATTCGGAATCCACAAACTATTCCGAATAGCAGTCAGAATTTTTTCGAATACATTCTTGAATTCATTCGAGACGTGAGTAAAACCCAGATTGGAGAAGAATACGGTCCTTGGGTTCCCTTTATTGGAACTCTGTTTCTGTTTATTTTTGTTTCCAATTGGTCCGGGGCTCTTTTACCTTGGAAATTGATACAGTTACCTGAAGGGGAGTTAGCTGCCCCTACGAATGATATAAATACTACTGTTGCTTTAGCTTTACTCACGTCACTAGCATATTTTTATGCGGGTCTTAGCAAAAAGGGATTGGGTTATTTTGGTAAATACATTCAACCAACTCCAATTCTTTTACCCATTAATATCTTAGAAGATTTCACAAAACCTTTATCGCTTAGTTTTCGACTTTTCGGGAATATATTAGCTGATGAATTAGTAGTTGTTGTTCTTGTTTCTTTAGTACCTTCAGTGGTTCCTATACCTGTCATGTTCCTTGGATTATTTACAAGCGGTATTCAAGCTTTGATTTTTGCAACTTTAGCAGCGGCTTATATAGGAGAATCGATGGAGGGTCATCAT
>Aeonium_balsamiferum
ATGAACGTTCTATTATGTTCCATCAACATA---------TTCTATGCTCTATCCGGTGTAGAAGTAGGCCAACATTTGTATTGGCAAATCGGGGGTTTCCAAGTGCATGCCCAGGTACTTATCACTTCTTGGGTTGTAATTGTTATCTTATTAGGTTCAACCGCTATTGCTATTCGGAATCCACAAACTATTCCGAATAGCAGTCAGAATTTTTTCGAATACATTCTTGAATTCATTCGAGACGTGAGTAAAACCCAGATTGGAGAAGAATACGGTCCTTGGGTTCCCTTTATTGGAACTCTGTTTCTGTTTATTTTTGTTTCCAATTGGTCCGGGGCTCTTTTACCTTGGAAATTGATACAGTTACCTGAAGGGGAGTTAGCTGCCCCTACGAATGATATAAATACTACTGTTGCTTTAGCTTTACTCACGTCACTAGCATATTTTTATGCGGGTCTTAGCAAAAAGGGATTGGGTTATTTTGGTAAATACATTCAACCAACTCCAATTCTTTTACCCATTAATATCTTAGAAGATTTCACAAAACCTTTATCGCTTAGTTTTCGACTTTTCGGGAATATATTAGCTGATGAATTAGTAGTTGTTGTTCTTGTTTCTTTAGTACCTTCAGTGGTTCCTATACCTGTCATGTTCCTTGGATTATTTACAAGCGGTATTCAAGCTTTGATTTTTGCAACTTTAGCAGCGGCTTATATAGGAGAATCGATGGAGGGTCATCAT
>Aeonium_decorum
ATGAACGTTCTATTATGTTCCATCAACATA---------TTCTATGCTCTATCCGGTGTAGAAGTAGGCCAACATTTGTATTGGCAAATCGGGGGTTTCCAAGTGCATGCCCAGGTACTTATCACTTCTTGGGTTGTAATTGTTATCTTATTAGGTTCAACCGCTATTGCTATTCGGAATCCACAAACTATTCCGAATAGCAGTCAGAATTTTTTCGAATACATTCTTGAATTCATTCGAGACGTGAGTAAAACCCAGATTGGAGAAGAATACGGTCCTTGGGTTCCCTTTATTGGAACTCTGTTTCTGTTTATTTTTGTTTCCAATTGGTCCGGGGCTCTTTTACCTTGGAAATTGATACAGTTACCTGAAGGGGAGTTAGCTGCCCCTACGAATGATATAAATACTACTGTTGCTTTAGCTTTACTCACGTCACTAGCATATTTTTATGCGGGTCTTAGCAAAAAGGGATTGGGTTATTTTGGTAAATACATTCAACCAACTCCAATTCTTTTACCCATTAATATCTTAGAGGATTTCACAAAACCTTTATCGCTTAGTTTTCGACTTTTCGGGAATATATTAGCTGATGAATTAGTAGTTGTTGTTCTTGTTTCTTTAGTACCTTCAGTGGTTCCTATACCTGTCATGTTCCTTGGATTATTTACAAGCGGTATTCAAGCTTTGATTTTTGCAACTTTAGCAGCGGCTTATATAGGAGAATCGATGGAGGGTCATCAT
>Aeonium_diplocyclum
ATGAACGTTCTATTATGTTCCATCAACATATTCTAT---TTCTATGCTCTATCCGGTGTAGAAGTAGGCCAACATTTGTATTGGCAAATCGGGGGTTTCCAAGTGCATGCCCAGGTACTTATCACTTCTTGGGTTGTAATTGTTATCTTATTAGGTTCAACCGCTATTGCTATTCGGAATCCACAAACTATTCCGAATAGCAGTCAGAATTTTTTCGAATACATTCTTGAATTCATTCGAGACGTGAGTAAAACCCAGATTGGAGAAGAATACGGTCCTTGGGTTCCCTTTATTGGAACTCTGTTTCTGTTTATTTTTGTTTCCAATTGGTCCGGGGCTCTTTTACCTTGGAAATTTATACAGTTACCTGAAGGGGAGTTAGCTGCCCCTACGAATGATATAAATACTACTGTTGCTTTAGCTTTACTCACGTCACTAGCATATTTTTATGCGGGTCTTAGCAAAAAGGGATTGGGTTATTTTGGTAAATACATTCAACCAACTCCAATTCTTTTACCCATTAATATCTTAGAAGATTTCACAAAACCTTTATCGCTTAGTTTTCGACTTTTCGGGAATATATTAGCTGATGAATTAGTAGTTGTTGTTCTTGTTTCTTTAGTACCTTCAGTGGTTCCTATACCTGTCATGTTCCTTGGGTTATTTACAAGTGGTATTCAAGCTTTGATTTTTGCAACTTTAGCAGCGGCTTATATAGGAGAATCAATGGAGGGTCATCAT
>Aeonium_dodrantale
ATGAACGTTCTATTATGTTCCATCAACATA---------TTCTATGCTCTATCCGGTGTAGAAGTAGGCCAACATTTGTATTGGCAAATCGGGGGTTTCCAAGTGCATGCCCAGGTACTTATCACTTCTTGGGTTGTAATTGTTATCTTATTAGGTTCAACCGCTATTGCTATTCGGAATCCACAAACTATTCCGAATAGCAGTCAGAATTTTTTCGAATACATTCTTGAATTCATTCGAGACGTGAGTAAAACCCAGATTGGAGAAGAATACGGTCCTTGGGTTCCCTTTATTGGAACTCTGTTTCTGTTTATTTTTGTTTCCAATTGGTCCGGGGCTCTTTTACCTTGGAAATTGATACAGTTACCTGAAGGGGAGTTAGCTGCCCCTACGAATGATATAAATACTACTGTTGCTTTAGCTTTACTCACGTCACTAGCATATTTTTATGCGGGTCTTAGCAAAAAGGGATTGGGTTATTTTGGTAAATACATTCAACCAACTCCAATTCTTTTACCCATTAATATCTTAGAAGATTTCACAAAACCTTTATCGCTTAGTTTTCGACTTTTCGGGAATATATTAGCTGATGAATTAGTAGTTGTTGTTCTTGTTTCTTTAGTACCTTCAGTGGTTCCTATACCTGTCATGTTCCTTGGATTATTTACAAGCGGTATTCAAGCTTTGATTTTTGCAACTTTAGCAGCGGCTTATATAGGAGAATCGATGGAGGGTCATCAT
>Aeonium_nobile
ATGAACGTTCTATTATGTTCCATCAACATA---------TTCTATGCTCTATCCGGTGTAGAAGTAGGCCAACATTTGTATTGGCAAATCGGGGGTTTCCAAGTGCATGCCCAGGTACTTATCACTTCTTGGGTTGTAATTGTTATCTTATTAGGTTCAACCGCTATTGCTATTCGGAATCCACAAACTATTCCGAATAGCAGTCAGAATTTTTTCGAATACATTCTTGAATTCATTCGAGACGTGAGTAAAACCCAGATTGGAGAAGAATACGGTCCTTGGGTTCCCTTTATTGGAACTCTGTTTCTGTTTATTTTTGTTTCCAATTGGTCCGGGGCTCTTTTACCTTGGAAATTGATACAGTTACCTGAAGGGGAGTTAGCTGCCCCTACGAATGATATAAATACTACTGTTGCTTTAGCTTTACTCACGTCACTAGCATATTTTTATGCGGGTCTTAGCAAAAAGGGATTGGGTTATTTTGGTAAATACATTCAACCAACTCCAATTCTTTTACCCATTAATATCTTAGAGGATTTCACAAAACCTTTATCGCTTAGTTTTCGACTTTTCGGGAATATATTAGCTGATGAATTAGTAGTTGTTGTTCTTGTTTCTTTAGTACCTTCAGTGGTTCCTATACCTGTCATGTTCCTTGGATTATTTACAAGCGGTATTCAAGCTTTGATTTTTGCAACTTTAGCAGCGGCTTATATAGGAGAATCGATGGAGGGTCATCAT
>Aeonium_saundersii
ATGAACGTTCTATTATGTTCCATCAACATA---------TTCTATGCTCTATCCGGTGTAGAAGTAGGCCAACATTTGTATTGGCAAATCGGGGGTTTCCAAGTGCATGCCCAGGTACTTATCACTTCTTGGGTTGTAATTGTTATCTTATTAGGTTCAACCGCTATTGCTATTCGGAATCCACAAACTATTCCGAATAGCAGTCAGAATTTTTTCGAATACATTCTTGAATTCATTCGAGACGTGAGTAAAACCCAGATTGGAGAAGAATACGGTCCTTGGGTTCCCTTTATTGGAACTCTGTTTCTGTTTATTTTTGTTTCCAATTGGTCCGGGGCTCTTTTACCTTGGAAATTGATACAGTTACCTGAAGGGGAGTTAGCTGCCCCTACGAATGATATAAATACTACTGTTGCTTTAGCTTTACTCACGTCACTAGCATATTTTTATGCGGGTCTTAGCAAAAAGGGATTGGGTTATTTTGGTAAATACATTCAACCAACTCCAATTCTTTTACCCATTAATATCTTAGAAGATTTCACAAAACCTTTATCGCTTAGTTTTCGACTTTTCGGGAATATATTAGCTGATGAATTAGTAGTTGTTGTTCTTGTTTCTTTAGTACCTTCAGTGGTTCCTATACCTGTCATGTTCCTTGGATTATTTACAAGCGGTATTCAAGCTTTGATTTTTGCAACTTTAGCAGCGGCTTATATAGGAGAATCAATGGAGGGTCATCAT
>Aeonium_tabuliforme
ATGAACGTTCTATTATGTTCCATCAACATA---------TTCTATGCTCTATCCGGTGTAGAAGTAGGCCAACATTTGTATTGGCAAATCGGGGGTTTCCAAGTGCATGCCCAGGTACTTATCACTTCTTGGGTTGTAATTGTTATCTTATTAGGTTCAACCGCTATTGCTATTCGGAATCCACAAACTATTCCGAATAGCAGTCAGAATTTTTTCGAATACATTCTTGAATTCATTCGAGACGTGAGTAAAACCCAGATTGGAGAAGAATACGGTCCTTGGGTTCCCTTTATTGGAACTCTGTTTCTGTTTATTTTTGTTTCCAATTGGTCCGGGGCTCTTTTACCTTGGAAATTGATACAGTTACCTGAAGGGGAGTTAGCTGCCCCTACGAATGATATAAATACTACTGTTGCTTTAGCTTTACTCACGTCACTAGCATATTTTTATGCGGGTCTTAGCAAAAAGGGATTGGGTTATTTTGGTAAATACATTCAACCAACTCCAATTCTTTTACCCATTAATATCTTAGAAGATTTCACAAAACCTTTATCGCTTAGTTTTCGACTTTTCGGGAATATATTAGCTGATGAATTAGTAGTTGTTGTTCTTGTTTCTTTAGTACCTTCAGTGGTTCCTATACCTGTCATGTTCCTTGGATTATTTACAAGCGGTATTCAAGCTTTGATTTTTGCAACTTTAGCAGCGGCTTATATAGGAGAATCGATGGAGGGTCATCAT
>Aeonium_undulatum
ATGAACGTTCTATTATGTTCCATCAACATA---------TTCTATGCTCTATCCGGTGTAGAAGTAGGCCAACATTTGTATTGGCAAATCGGGGGTTTCCAAGTGCATGCCCAGGTACTTATCACTTCTTGGGTTGTAATTGTTATCTTATTAGGTTCAACCGCTATTGCTATTCGGAATCCACAAACTATTCCGAATAGCAGTCAGAATTTTTTCGAATACATTCTTGAATTCATTCGAGACGTGAGTAAAACCCAGATTGGAGAAGAATACGGTCCTTGGGTTCCCTTTATTGGAACTCTGTTTCTGTTTATTTTTGTTTCCAATTGGTCCGGGGCTCTTTTACCTTGGAAATTGATACAGTTACCTGAAGGGGAGTTAGCTGCCCCTACGAATGATATAAATACTACTGTTGCTTTAGCTTTACTCACGTCACTAGCATATTTTTATGCGGGTCTTAGCAAAAAGGGATTGGGTTATTTTGGTAAATACATTCAACCAACTCCAATTCTTTTACCCATTAATATCTTAGAAGATTTCACAAAACCTTTATCGCTTAGTTTTCGACTTTTCGGGAATATATTAGCTGATGAATTAGTAGTTGTTGTTCTTGTTTCTTTAGTACCTTCAGTGGTTCCTATACCTGTCATGTTCCTTGGATTATTTACAAGCGGTATTCAAGCTTTGATTTTTGCAACTTTAGCAGCGGCTTATATAGGAGAATCGATGGAGGGTCATCAT
>Monanthes_anagensis
ATGAACGTTCTATTATGTTCCATCAACATA---------TTCTATGCTCTATCCGGTGTAGAAGTAGGCCAACATTTGTATTGGCAAATTGGGGGTTTCCAAGTGCATGCCCAGGTACTTATCACTTCTTGGGTTGTAATTGTTATCTTATTAGGTTCAACCGCTATTGCTATTCGGAATCCACAAACTATTCCGAATAGCAGTCAGAATTTTTTCGAATACATTCTTGAATTCATTCGAGACGTGAGTAAAACCCAGATTGGAGAAGAATACGGTCCTTGGGTTCCCTTTATTGGAACTCTGTTTCTGTTTATTTTTGTTTCCAATTGGTCCGGGGCTCTTTTACCTTGGAAATTGATACAGTTACCTGAAGGGGAGTTAGCTGCACCTACGAATGATATAAATACTACTGTTGCTTTAGCTTTACTCACGTCACTAGCATATTTTTATGCGGGTCTTAGCAAAAAGGGATTGGGTTATTTTGGTAAATACATTCAACCAACTCCAATTCTTTTACCCATTAATATCTTAGAAGATTTCACAAAACCTTTATCGCTTAGTTTTCGGCTTTTCGGGAATATATTAGCCGATGAATTAGTAGTTGTTGTTCTTGTTTCTTTAGTACCTTCAGTGGTTCCTATACCTGTCATGTTCCTTGGATTATTTACAAGCGGTATTCAAGCTTTGATTTTTGCAACTTTAGCAGCGGCTTATATAGGAGAATCGATGGAGGGTCATCAT
>Monanthes_brachycaulos
ATGAACGTTCTATTATGTTCCATCAACATA---------TTCTATGCTCTATCCGGTGTAGAAGTAGGCCAACATTTGTATTGGCAAATTGGGGGTTTCCAAGTGCATGCCCAGGTACTTATCACTTCTTGGGTTGTAATTGTTATCTTATTAGGTTCAACCGCTATTGCTATTCGGAATCCACAAACTATTCCGAATAGCAGTCAGAATTTTTTCGAATACATTCTTGAATTCATTCGAGACGTGAGTAAAACCCAGATTGGAGAAGAATATGGTCCTTGGGTTCCCTTTATTGGAACTCTGTTTCTGTTTATTTTTGTTTCCAATTGGTCCGGGGCTCTTTTACCTTGGAAATTGATACAGTTACCTGAAGGGGAGTTAGCTGCACCTACGAATGATATAAATACTACTGTTGCTTTAGCTTTACTCACGTCACTAGCATATTTTTATGCGGGTCTTAGCAAAAAGGGATTGGGTTATTTTGGTAAATACATTCAACCAACTCCAATTCTTTTACCCATTAATATCTTAGAAGATTTCACAAAACCTTTATCGCTTAGTTTTCGGCTTTTCGGGAATATATTAGCTGATGAATTAGTAGTTGTTGTTCTTGTTTCTTTAGTACCTTCAGTGGTTCCTATACCTGTCATGTTCCTTGGATTATTTACAAGCGGTATTCAAGCTTTGATTTTTGCAACTTTAGCAGCGGCTTATATAGGAGAATCGATGGAGGGTCATCAT
>Monanthes_muralis
ATGAACGTTCTATTATGTTCCATCAACATA---------TTCTATGCTCTATCCGGTGTAGAAGTAGGCCAACATTTGTATTGGCAAATCGGGGGTTTCCAAGTGCATGCCCAGGTACTTATCACTTCTTGGGTTGTAATTGTTATCTTATTAGGTTCAACCGCTATTGCTATTCGGAATCCACAAACTATTCCGAATAGCAGTCAGAATTTTTTCGAATACATTCTTGAATTCATTCGAGACGTGAGTAAAACCCAGATTGGAGAAGAATACGGTCCTTGGGTTCCCTTTATTGGAACTCTGTTTCTGTTTATTTTTGTTTCCAATTGGTCCGGGGCTCTTTTACCTTGGAAATTGATACAGTTACCTGAAGGGGAGTTAGCTGCACCTACGAATGATATAAATACTACTGTTGCTTTAGCTTTACTCACGTCACTAGCATATTTTTATGCGGGTCTTAGCAAAAAGGGATTGGGTTATTTTGGTAAATACATTCAACCAACTCCAATTCTTTTACCCATTAATATCTTAGAAGATTTCACAAAACCTTTATCGCTTAGTTTTCGACTTTTCGGGAATATATTAGCTGATGAATTAGTAGTTGTTGTTCTTGTTTCTTTAGTACCTTCAGTGGTTCCTATACCTGTCATGTTCCTTGGATTATTTACAAGCGGTATTCAAGCTTTGATTTTTGCAACTTTAGCAGCGGCTTATATAGGAGAATCGATGGAGGGTCATCAT
>Monanthes_polyphylla
ATGAACGTTCTATTATGTTCCATCAACATA---------TTCTATGCTCTATCCGGTGTAGAAGTAGGTCAACATTTGTATTGGCAAATCGGGGGTTTCCAAGTGCATGCCCAGGTACTTATCACTTCTTGGGTTGTAATTGTTATCTTATTAGGTTCAACCGCTATTGCTATTCGGAATCCACAAACTATTCCGAATAGCAGTCAGAATTTTTTCGAATACATTCTTGAATTCATTCGAGACGTGAGTAAAACCCAGATTGGAGAAGAATACGGTCCTTGGGTTCCCTTTATTGGAACTCTGTTTCTGTTTATTTTTGTTTCCAATTGGTCCGGGGCTCTTTTACCTTGGAAATTGATACAGTTACCTGAAGGGGAGTTAGCTGCACCTACGAATGATATAAATACTACTGTTGCTTTAGCTTTACTCACGTCACTAGCATATTTTTATGCGGGTCTTAGCAAAAAGGGATTGGGTTATTTTGGTAAATACATTCAACCAACTCCAATTCTTTTACCCATTAATATCTTAGAAGATTTCACAAAACCTTTATCGCTTAGTTTTCGACTTTTCGGGAATATATTAGCTGATGAATTAGTAGTTGTTGTTCTTGTTTCTTTAGTACCTTCAGTGGTTCCTATACCTGTCATGTTCCTTGGATTATTTACAAGCGGTATTCAAGCTTTGATTTTTGCAACTTTAGCAGCGGCTTATATAGGAGAATCGATGGAGGGTCATCAT
>Rosularia_alpestris
ATGAACGTTCTATCATGTTCCAGCAACATA---------GTCTATGCTCTATCCGGTGTGGAAGTAGGCCAACATTTGTATTGGCAAATTGGGGGTTTCCAAGTGCATGCCCAGGTACTTATCACTTCTTGGGTTGTAATTGGTCTATTATTAGGTTCAACCGCTATCGCTATTCGGAATCCACAAACTATTCCAACTAGCAGTCAGAATTTTTTTGAATACATTCTTGAATTCATTCGAGACGTGAGTAAAACTCAGATTGGAGAAGAATACGGTCCTTGGGTTCCCTTTATTGGAACTCTGTTTCTGTTTATTTTTGTTTCGAATTGGTCAGGGGCTCTTTTACCTTGGAAACTGATACAGTTACCTGAAGGGGAGTTAGCTGCACCTACAAATGATATAAATACTACTGTTGCTTTAGCTTTACTCACGTCACTAGCCTATTTTTATGCAGGTCTTAGCAAAAAGGGCTTGGGTTATTTTGGTAAATACATTCAACCAACTCCAATTCTTTTACCTATTAATATCTTAGAAGATTTCACAAAACCTTTATCACTTAGTTTTCGACTTTTCGGGAATATATTAGCTGATGAATTAGTAGTTGTTGTTCTTGTTTCTTTAGTACCTTCAGTGATTCCTATACCTGTCATGTTCCTTGGATTATTTACAAGCGGTATTCAAGCTCTGATTTTTGCAACTTTAGCTGCAGCTTATATAGGAGAATCGATGGAGGGCCATCAT
>Sempervivum_tectorum
ATGAACGTTCTATCATGTTCCATCAACATA---------TTCTATGCTCTATCCGGTGTGGAAGTAGGCCAACATTTGTATTGGCAAATCGGCGGTTTCCAAGTGCATGCCCAGGTACTTATCACTTCTTGGATTGTAATTGTTATCTTATTAGGTTCAACCGCTATCGCTATTCGGAATCCACAAACTATTCCGACTAGCAGTCAGAATTTTTTCGAATACATTCTTGAATTCATTCGAGACGTGACTAAAACTCAGATTGGAGAAGAATACGGTCCTTGGGTTCCCTTTATTGGAACCCTGTTTCTGTTTATTTTTGTTTCGAATTGGTCCGGGGCTCTTTTACCTTGGAAACTGATACAGTTACCTGAAGGGGAGTTAGCTGCACCTACGAATGATATAAATACTACTGTTGCTTTAGCTTTACTCACGTCACTAGCATATTTTTATGCGGGTCTTAGCAAAAAGGGATTGGGTTATTTTGGTAAATACATTCAACCAACTCCAATTCTTTTACCCATTAATATCTTAGAAGATTTCACAAAACCTTTATCACTTAGTTTTCGACTTTTCGGGAATATATTAGCTGATGAATTAGTAGTTGTTGTTCTTGTTTCTTTAGTACCTTCAGTGGTTCCTATACCTGTCATGTTCCTTGGATTATTTACAAGCGGTATTCAAGCTCTGATTTTTGCAACTTTAGCTGCGGCTTATATAGGAGAATCGATGGAGGGCCATCAT
>Phedimus_spurius
ATGAACGTTCTATCATGTTCCATCAACATA---------TTCTATGCTATATCCGGTGTGGAAGTAGGCCAACATTTATATTGGCAAATCGGGGGTTTCCAAGTGCATGCGCAGGTACTTATCACTTCTTGGATTGTAATTCTTATCTTATTAGGTTCAACCGCTATTGCTATTCGGAATCCACAAACTATTCCGACTAGCAGTCAGAATTTTTTCGAGTACATTCTTGAATTCATTCGAGACGTGAGTAAAACTCAGATTGGAGAAGAATATGGTCCTTGGGTTCCCTTTATTGGAACTCTGTTTCTGTTTATTTTTGTTTCCAATTGGTCCGGGGCTCTTTTACCTTGGAAACTCATACAGTTACCTGAAGGGGAGTTAGCTGCACCTACGAATGATATAAATACTACTGTTGCTTTAGCTTTACTCACGTCACTAGCCTATTTTTATGCGGGTCTTAGCAAAAAGGGATTGGGTTATTTTGGTAAATACATTCAACCAACTCCAATTCTTTTACCCATTAATATTTTAGAAGATTTCACAAAACCTTTATCACTTAGTTTTCGACTTTTCGGGAATATATTAGCGGATGAATTAGTAGTTGTTGTTCTTGTTTCTTTAGTACCTTCAGTAGTTCCTATACCTGTCATGTTCCTTGGATTATTTACAAGCGGTATTCAAGCGCTAATTTTTGCAACTTTAGCTGCGGCTTATATAGGAGAATCGATGGAGGGCCATCAT
>Phedimus_aizoon
ATGAACGTTCTATCATGTTCCATCAACATA---------TTCTATGCTATATCCGGTGTGGAAGTAGGCCAACATTTGTATTGGCAAATCGGAGGTTTCCAAGTGCATGCGCAGGTACTCATCACTTCTTGGATTGTAATTCTTATCTTATTAGGTTCAACCGCTATTGCTATTCGGAATCCACAAACTATTCCGACTAGCAGTCAGAATTTTTTCGAGTACATTCTTGAATTCATTCGAGACGTGAGTAAAACTCAGATTGGAGAAGAATATGGTCCTTGGGTTCCCTTTATTGGAACTCTGTTTCTGTTTATTTTTGTTTCAAATTGGTCCGGGGCTCTTTTACCGTGGAAACTGATACAGTTACCTGAAGGGGAGTTAGCTGCACCTACGAATGATATAAATACTACTGTTGCTTTAGCTTTACTCACGTCACTAGCCTATTTTTATGCGGGTCTTAGCAAAAAGGGATTGGGTTATTTTGGTAAATACATTCAACCAACTCCAATTCTTTTACCCATTAATATATTAGAAGATTTCACAAAACCTTTATCACTTAGTTTTCGACTTTTCGGGAATATATTAGCTGATGAATTAGTAGTTGTTGTTCTTGTTTCTTTAGTACCTTCAGTGGTTCCTATACCTGTCATGTTCCTTGGATTATTTACAAGCGGTATTCAAGCTCTGATTTTTGCAACTTTAGCTGCGGCTTATATAGGAGAATCAATGGAGGGCCATCAT
>Phedimus_kamtschaticus
ATGAACGTTCTATCATGTTCCATCAACATA---------TTCTATGCTATATCCGGTGTGGAAGTAGGCCAACATTTGTATTGGCAAATCGGAGGTTTCCAAGTGCATGCGCAGGTACTCATCACTTCTTGGATTGTAATTCTTATCTTATTAGGTTCAACCGCTATTGCTATTCGGAATCCACAAACTATTCCGACTAGCAGTCAGAATTTTTTCGAGTACATTCTTGAATTCATTCGAGACGTGAGTAAAACTCAGATTGGAGAAGAATATGGTCCTTGGGTTCCCTTTATTGGAACTCTGTTTCTGTTTATTTTTGTTTCAAATTGGTCCGGGGCTCTTTTACCGTGGAAACTGATACAGTTACCTGAAGGGGAGTTAGCTGCACCTACGAATGATATAAATACTACTGTTGCTTTAGCTTTACTCACGTCACTAGCCTATTTTTATGCGGGTCTTAGCAAAAAGGGATTGGGTTATTTTGGTAAATACATTCAACCAACTCCAATTCTTTTACCCATTAATATATTAGAAGATTTCACAAAACCTTTATCACTTAGTTTTCGACTTTTCGGGAATATATTAGCTGATGAATTAGTAGTTGTTGTTCTTGTTTCTTTAGTACCTTCAGTGGTTCCTATACCTGTCATGTTCCTTGGATTATTTACAAGCGGTATTCAAGCTCTGATTTTTGCAACTTTAGCTGCGGCTTATATAGGAGAATCAATGGAGGGCCATCAT
>Phedimus_odontophyllus
ATGAACGTTCTATCATGTTCCATCAACATA---------TTCTATGCTATATCCGGTGTGGAAGTAGGCCAACATTTGTATTGGCAACTCGGGGGTTTCCAAGTGCATGCGCAGGTACTTATCACTTCTTGGATTGTAATTCTTCTATTATTAGGTTCAACCGCTATTGCTATTCGGAATCCACAAACTATTCCGACTAGCAGTCAGAATTTTTTCGAGTACATTCTTGAATTCATTCGAGACGTGAGTAAAACTCAGATTGGAGAAGAATATGGTCCTTGGGTTCCCTTTATTGGAACTCTGTTTCTGTTTATTTTTGTTTCAAATTGGTCTGGGGCTCTTTTACCTTGGAAACTCATACAGTTACCTGAAGGGGAGTTAGCTGCACCTACGAATGATATAAATACTACTGTTGCTTTAGCTTTACTCACGTCACTAGCCTATTTTTATGCGGGTCTTAGCAAAAAGGGATTGGGGTATTTTGGTAAATACATTCAACCAACTCCAATTCTTTTACCCATTAATATCTTAGAAGATTTCACAAAACCTTTATCACTTAGTTTTCGACTTTTCGGGAATATATTAGCTGATGAATTAGTAGTTGTTGTTCTTGTTTCTTTAGTACCTTCAGTAGTTCCTATACCTGTCATGTTCCTTGGATTATTTACAAGCGGTATTCAAGCTCTGATTTTTGCAACTTTAGCTGCGGCTTATATAGGAGAATCGATGGAGGGCCATCAT
>Phedimus_takesimensis
ATGAACGTTCTATCATGTTCCATCAACATA---------TTCTATGCTATATCCGGTGTGGAAGTAGGCCAACATTTGTATTGGCAAATCGGAGGTTTCCAAGTGCATGCGCAGGTACTCATCACTTCTTGGATTGTAATTCTTATCTTATTAGGTTCAACCGCTATTGCTATTCGGAATCCACAAACTATTCCGACTAGCAGTCAGAATTTTTTCGAGTACATTCTTGAATTCATTCGAGACGTGAGTAAAACTCAGATTGGAGAAGAATATGGTCCTTGGGTTCCCTTTATTGGAACTCTGTTTCTGTTTATTTTTGTTTCAAATTGGTCCGGGGCTCTTTTACCGTGGAAACTGATACAGTTACCTGAAGGGGAGTTAGCTGCACCTACGAATGATATAAATACTACTGTTGCTTTAGCTTTACTCACGTCACTAGCCTATTTTTATGCGGGTCTTAGCAAAAAGGGATTGGGTTATTTTGGTAAATACATTCAACCAACTCCAATTCTTTTACCCATTAATATATTAGAAGATTTCACAAAACCTTTATCACTTAGTTTTCGACTTTTCGGGAATATATTAGCTGATGAATTAGTAGTTGTTGTTCTTGTTTCTTTAGTACCTTCAGTGGTTCCTATACCTGTCATGTTCCTTGGATTATTTACAAGCGGTATTCAAGCTCTGATTTTTGCAACTTTAGCTGCGGCTTATATAGGAGAATCAATGGAGGGCCATCAT
>Phedimus_yangshanicus
ATGAACGTTCTATCATGTTCCATCAACATA---------TTCTATGCTATATCCGGTGTGGAAGTAGGCCAACATTTGTATTGGCAACTCGGGGGTTTCCAAGTGCATGCGCAGGTACTTATCACTTCTTGGATTGTAATTCTTCTATTATTAGGTTCAACCGCTATTGCTATTCGGAATCCACAAACTATTCCGACTAGCAGTCAGAATTTTTTCGAGTACATTCTTGAATTCATTCGAGACGTGAGTAAAACTCAGATTGGAGAAGAATATGGTCCTTGGGTTCCCTTTATTGGAACTCTGTTTCTGTTTATTTTTGTTTCAAATTGGTCTGGGGCTCTTTTACCTTGGAAACTCATACAGTTACCTGAAGGGGAGTTAGCTGCACCTACGAATGATATAAATACTACTGTTGCTTTAGCTTTACTCACGTCACTAGCCTATTTTTATGCGGGTCTTAGCAAAAAGGGATTGGGGTATTTTGGTAAATACATTCAACCAACTCCAATTCTTTTACCCATTAATATCTTAGAAGATTTCACAAAACCTTTATCACTTAGTTTTCGACTTTTCGGGAATATATTAGCTGATGAATTAGTAGTTGTTGTTCTTGTTTCTTTAGTACCTTCAGTAGTTCCTATACCTGTCATGTTCCTTGGATTATTTACAAGCGGTATTCAAGCTCTGATTTTTGCAACTTTAGCTGCGGCTTATATAGGAGAATCGATGGAGGGCCATCAT
>Rhodiola_bupleuroides
ATGAACGTTCTATCATGTTCCATCAACATA---------TTCTATGCTATATCCGGTGTGGAAGTAGGCCAACATTTGTATTGGCAAATCGGGGGTTTCCAAGTGCATGCCCAGGTACTTATCACTTCTTGGATTGTAATTCTTATCTTATTAGGTTCAACCGCTATTGCTATTCGGAATCCACAAACTATTCCGACTAGCAGTCAGAATTTTTTCGAGTACATTCTTGAATTCATTCGAGACGTGAGTAAAACTCAGATTGGAGAAGAATACGGTCCTTGGGTTCCCTTTATTGGAACTCTGTTTCTGTTTATTTTTGTTTCAAATTGGTCCGGGGCTCTTTTACCTTGGAAACTTATACAGTTACCTGAAGGGGAGTTAGCTGCACCTACGAATGATATAAATACTACTGTTGCTTTAGCTTTACTCACGTCACTAGCCTATTTTTATGCGGGTCTTAGCAAAAAGGGATTGGGTTATTTTGGTAAATACATTCAACCAACTCCAATTCTTTTACCCATTAATATCTTAGAAGATTTCACAAAACCTTTATCACTTAGTTTTCGACTTTTCGGGAATATATTAGCTGATGAATTAGTAGTTGTTGTTCTTGTTTCTTTAGTACCTTCAGTGGTTCCTATACCTGTCATGTTCCTTGGATTATTTACAAGCGGTATTCAAGCTCTGATTTTTGCAACTTTAGCTGCGGCTTATATAGGAGAATCGATGGAGGGCCATCAT
>Rhodiola_calliantha
ATGAACGTTCTATCATGTTCCATCAACATA---------TTCTATGCTATATCCGGTGTGGAAGTAGGCCAACATTTGTATTGGCAAATCGGGGGTTTCCAAGTGCATGCCCAGGTACTTATCACTTCTTGGATTGTAATTCTTATCTTATTAGGTTCAACCGCTATTGCTATTCGGAATCCACAAACTATTCCGACTAGCAGTCAGAATTTTTTCGAGTACATTCTTGAATTCATTCGAGACGTGAGTAAAACTCAGATTGGAGAAGAATACGGTCCTTGGGTTCCCTTTATTGGAACTCTGTTTCTGTTTATTTTTGTTTCAAATTGGTCCGGGGCTCTTTTACCTTGGAAACTTATACAGTTACCTGAAGGGGAGTTAGCTGCACCTACGAATGATATAAATACTACTGTTGCTTTAGCTTTACTCACGTCACTAGCCTATTTTTATGCGGGTCTTAGCAAAAAGGGATTGGGTTATTTTGGTAAATACATTCAACCAACTCCAATTCTTTTACCCATTAATATCTTAGAAGATTTCACAAAACCTTTATCACTTAGTTTTCGACTTTTCGGGAATATATTAGCTGATGAATTAGTAGTTGTTGTTCTTGTTTCTTTAGTACCTTCAGTGGTTCCTATACCTGTCATGTTCCTTGGATTATTTACAAGCGGTATTCAAGCTCTGATTTTTGCAACTTTAGCTGCGGCTTATATAGGAGAATCGATGGAGGGCCATCAT
>Rhodiola_crenulata
ATGAACGTTCTATCATGTTCCATCAACATA---------TTCTATGCTATATCCGGTGTGGAAGTAGGCCAACATTTGTATTGGCAAATCGGGGGTTTCCAAGTGCATGCCCAGGTACTTATCACTTCTTGGATTGTAATTCTTATCTTATTAGGTTCAACCGCTATTGCTATTCGGAATCCACAAACTATTCCGACTAGCAGTCAGAATTTTTTCGAGTACATTCTTGAATTCATTCGAGACGTGAGTAAAACTCAGATTGGAGAAGAATACGGTCCTTGGGTTCCCTTTATTGGAACTCTGTTTCTGTTTATTTTTGTTTCAAATTGGTCCGGGGCTCTTTTACCTTGGAAACTTATACAGTTACCTGAAGGGGAGTTAGCTGCACCTACGAATGATATAAATACTACTGTTGCTTTAGCTTTACTCACGTCACTAGCCTATTTTTATGCGGGTCTTAGCAAAAAGGGATTGGGTTATTTTGGTAAATACATTCAACCAACTCCAATTCTTTTACCCATTAATATCTTAGAAGATTTCACAAAACCTTTATCACTTAGTTTTCGACTTTTCGGGAATATATTAGCTGATGAATTAGTAGTTGTTGTTCTTGTTTCTTTAGTACCTTCAGTGGTTCCTATACCTGTCATGTTCCTTGGATTATTTACAAGCGGTATTCAAGCTCTGATTTTTGCAACTTTAGCTGCGGCTTATATAGGAGAATCGATGGAGGGCCATCAT
>Rhodiola_henryi
ATGAACGTTCTATCATGTTACATCAACATA---------TTCTATGCTATATCCGGTGTGGAAGTAGGCCAACATTTGTATTGGCAAATCGGGGGTTTCCAAGTGCATGCCCAGGTACTTATCACTTCTTGGATTGTAATTCTTATCTTATTAGGTTCAACCGCTATTGCTATTCGGAATCCACAAACTATTCCGACTAGCAGTCAGAATTTTTTCGAGTACATTCTTGAATTCATTCGAGACGTGAGTAAAACTCAGATTGGAGAAGAATACGGTCCTTGGGTTCCCTTTATTGGAACTCTGTTTCTGTTTATTTTTGTTTCAAATTGGTCCGGGGCTCTTTTACCTTGGAAACTTATACAGTTACCTGAAGGGGAGTTAGCTGCACCTACGAATGATATAAATACTACTGTTGCTTTAGCTTTACTCACGTCACTAGCCTATTTTTATGCGGGTCTTAGCAAAAAGGGATTGGGTTATTTTGGTAAATACATTCAACCAACTCCAATTCTTTTACCCATTAATATCTTAGAAGATTTCACAAAACCTTTATCACTTAGTTTTCGACTTTTCGGGAATATATTAGCTGATGAATTAGTAGTTGTTGTTCTTGTTTCTTTAGTACCTTCAGTGGTTCCTATACCTGTCATGTTCCTTGGATTATTTACAAGCGGTATTCAAGCTCTTATTTTTGCAACTTTAGCTGCGGCTTATATAGGAGAATCGATGGAGGGCCATCAT
>Rhodiola_himalensis
ATGAACGTTCTATCATGTTCCATCAACATA---------TTCTATGCTATATCCGGTGTGGAAGTAGGCCAACATTTGTATTGGCAAATCGGGGGTTTCCAAGTGCATGCCCAGGTACTTATCACTTCTTGGATTGTAATTCTTATCTTATTAGGTTCAACCGCTATTGCTATTCGGAATCCACAAACTATTCCGACTAGCAGTCAGAATTTTTTCGAGTACATTCTTGAATTCATTCGAGACGTGAGTAAAACTCAGATTGGAGAAGAATATGGTCCTTGGGTTCCCTTTATTGGAACTCTGTTTCTGTTTATTTTTGTTTCAAATTGGTCCGGGGCTCTTTTACCTTGGAAACTTATACAGTTACCTGAAGGGGAGTTAGCTGCACCTACGAATGATATAAATACTACTGTTGCTTTAGCTTTACTCACGTCACTAGCCTATTTTTATGCGGGTCTTAGCAAAAAGGGATTGGGTTATTTTGGTAAATACATTCAACCAACTCCAATTCTTTTACCCATTAATATCTTAGAAGATTTCACAAAACCTTTATCACTTAGTTTTCGACTTTTCGGGAATATATTAGCTGATGAATTAGTAGTTGTTGTTCTTGTTTCTTTAGTACCTTCAGTGGTTCCTATACCTGTCATGTTCCTTGGATTATTTACAAGCGGTATTCAAGCTCTGATTTTTGCAACTTTAGCTGCGGCTTATATAGGAGAATCGATGGAGGGCCATCAT
>Rhodiola_kirilowii
ATGAACGTTCTATCATGTTCCATCAACATA---------TTCTATGCTATATCCGGTGTGGAAGTAGGCCAACATTTGTATTGGCAAATCGGGGGTTTCCAAGTGCATGCCCAGGTACTTATCACTTCTTGGATTGTAATTCTTATCTTATTAGGTTCAACCGCTATTGCTATTCGGAATCCACAAACTATTCCGACTAGCAGTCAGAATTTTTTCGAGTACATTCTTGAATTCATTCGAGACGTGAGTAAAACTCAGATTGGAGAAGAATATGGTCCTTGGGTTCCCTTTATTGGAACTCTGTTTCTGTTTATTTTTGTTTCAAATTGGTCCGGGGCTCTTTTACCTTGGAAACTTATACAGTTACCTGAAGGGGAGTTAGCTGCACCTACGAATGATATAAATACTACTGTTGCTTTAGCTTTACTCACGTCACTAGCCTATTTTTATGCGGGTCTTAGCAAAAAGGGATTGGGTTATTTTGGTAAATACATTCAACCAACTCCAATTCTTTTACCCATTAATATCTTAGAAGATTTCACAAAACCTTTATCACTTAGTTTTCGACTTTTCGGGAATATATTAGCTGATGAATTAGTAGTTGTTGTTCTTGTTTCTTTAGTACCTTCAGTGGTTCCTATACCTGTCATGTTCCTTGGATTATTTACAAGCGGTATTCAAGCTCTGATTTTTGCAACTTTAGCTGCGGCTTATATAGGAGAATCGATGGAGGGCCATCAT
>Rhodiola_rosea
ATGAACGTTCTATCATGTTCCATCAACATA---------TTCTATGCTATATCCGGTGTGGAAGTAGGCCAACATTTGTATTGGCAAATCGGGGGTTTCCAAGTGCATGCCCAGGTACTTATCACTTCTTGGATTGTAATTCTTATCTTATTAGGTTCAACCGCTATTGCTATTCGGAATCCACAAACTATTCCGACTAGCAGTCAGAATTTTTTCGAGTACATTCTTGAATTCATTCGAGACGTGAGTAAAACTCAGATTGGAGAAGAATACGGTCCTTGGGTTCCCTTTATTGGAACTCTGTTTCTTTTTATTTTTGTTTCAAATTGGTCCGGGGCTCTTTTACCTTGGAAACTTATACAGTTACCTGAAGGGGAGTTAGCTGCACCTACGAATGATATAAATACTACTGTTGCTTTAGCTTTACTCACGTCACTAGCCTATTTTTATGCGGGTCTTAGCAAAAAGGGATTGGGTTATTTTGGTAAATACATTCAACCAACTCCAATTCTTTTACCCATTAATATCTTAGAAGATTTCACAAAACCTTTATCACTTAGTTTTCGACTTTTCGGGAATATATTAGCTGATGAATTAGTAGTTGTTGTTCTTGTTTCTTTAGTACCTTCAGTGGTTCCTATACCTGTCATGTTCCTTGGATTATTTACAAGCGGTATTCAAGCTCTGATTTTTGCAACTTTAGCTGCGGCTTATATAGGAGAATCGATGGAGGGCCATCAT
>Rhodiola_sacra
ATGAACGTTCTATCATGTTCCATCAACATA---------TTCTATGCTATATCCGGTGTGGAAGTAGGCCAACATTTGTATTGGCAAATCGGGGGTTTCCAAGTGCATGCCCAGGTACTTATCACTTCTTGGATTGTAATTCTTATCTTATTAGGTTCAACCGCTATTGCTATTCGGAATCCACAAACTATTCCGACTAGCAGTCAGAATTTTTTCGAGTACATTCTTGAATTCATTCGAGACGTGAGTAAAACTCAGATTGGAGAAGAATATGGTCCTTGGGTTCCCTTTATTGGAACTCTGTTTCTGTTTATTTTTGTTTCAAATTGGTCCGGGGCTCTTTTACCTTGGAAACTTATACAGTTACCTGAAGGGGAGTTAGCTGCACCTACGAATGATATAAATACTACTGTTGCTTTAGCTTTACTCACGTCACTAGCCTATTTTTATGCGGGTCTTAGCAAAAAGGGATTGGGTTATTTTGGTAAATACATTCAACCAACTCCAATTCTTTTACCCATTAATATCTTAGAAGATTTCACAAAACCTTTATCACTTAGTTTTCGACTTTTCGGGAATATATTAGCTGATGAATTAGTAGTTGTTGTTCTTGTTTCTTTAGTACCTTCAGTGGTTCCTATACCTGTCATGTTCCTTGGATTATTTACAAGCGGTATTCAAGCTCTGATTTTTGCAACTTTAGCTGCGGCTTATATAGGAGAATCGATGGAGGGCCATCAT
>Rhodiola_yunnanensis
ATGAACGTTCTATCATGTTCCATCAACATA---------TTCTATGCTATATCCGGTGTGGAAGTAGGCCAACATTTGTATTGGCAAATCGGGGGTTTCCAAGTGCATGCCCAGGTACTTATCACTTCTTGGATTGTAATTCTTATCTTATTAGGTTCAACCGCTATTGCTATTCGGAATCCACAAACTATTCCGACTAGCAGTCAGAATTTTTTCGAGTACATTCTTGAATTCATTCGAGACGTGAGTAAAACTCAGATTGGAGAAGAATACGGTCCTTGGGTTCCCTTTATTGGAACTCTGTTTCTGTTTATTTTTGTTTCAAATTGGTCCGGGGCTCTTTTACCTTGGAAACTTATACAGTTACCTGAAGGGGAGTTAGCTGCACCTACGAATGATATAAATACTACTGTTGCTTTAGCTTTACTCACGTCACTAGCCTATTTTTATGCGGGTCTTAGCAAAAAGGGATTGGGTTATTTTGGTAAATACATTCAACCAACTCCAATTCTTTTACCCATTAATATCTTAGAAGATTTCACAAAACCTTTATCACTTAGTTTTCGACTTTTCGGGAATATATTAGCTGATGAATTAGTAGTTGTTGTTCTTGTTTCTTTAGTACCTTCAGTGGTTCCTATACCTGTCATGTTCCTTGGATTATTTACAAGCGGTATTCAAGCTCTGATTTTTGCAACTTTAGCTGCGGCTTATATAGGAGAATCGATGGAGGGCCATCAT
>Rhodiola_dumulosa
ATGAACGTTCTATCATGTTCCATCAACATA---------TTCTATGCTATATCCGGTGTGGAAGTAGGCCAACATTTGTATTGGCAAATCGGGGGTTTCCAAGTGCATGCCCAGGTACTTATCACTTCTTGGATTGTAATTCTTATCTTATTAGGTTCAACCGCTATTGCTATTCGGAATCCACAAACTATTCCGACTAGCAGTCAGAATTTTTTCGAGTACATTCTTGAATTCATTCGAGACGTGAGTAAAACTCAGATTGGAGAAGAATATGGTCCTTGGGTTCCCTTTATTGGAACTCTGTTTCTGTTTATTTTTGTTTCAAATTGGTCCGGGGCTCTTTTACCTTGGAAACTTATACAGTTACCTGAAGGGGAGTTAGCTGCACCTACGAATGATATAAATACTACTGTTGCTTTAGCTTTACTCACGTCACTAGCCTATTTTTATGCGGGTCTTAGCAAAAAGGGATTGGGTTATTTTGGTAAATACATTCAACCAACTCCAATTCTTTTACCCATTAATATCTTAGAAGATTTCACAAAACCTTTATCACTTAGTTTTCGACTTTTCGGGAATATATTAGCTGATGAATTAGTAGTTGTTGTTCTTGTTTCTTTAGTACCTTCAGTGGTTCCTATACCTGTCATGTTCCTTGGATTATTTACAAGCGGTATTCAAGCTCTGATTTTTGCAACTTTAGCTGCGGCTTATATAGGAGAATCGATGGAGGGCCATCAT
>Rhodiola_fastigiata
ATGAACGTTCTATCATGTTCCATCAACATA---------TTCTATGCTATATCCGGTGTGGAAGTAGGCCAACATTTGTATTGGCAAATCGGGGGTTTCCAAGTGCATGCCCAGGTACTTATCACTTCTTGGATTGTAATTCTTATCTTATTAGGTTCAACCGCTATTGCTATTCGGAATCCACAAACTATTCCGACTAGCAGTCAGAATTTTTTCGAGTACATTCTTGAATTCATTCGAGACGTGAGTAAAACTCAGATTGGAGAAGAATACGGTCCTTGGGTTCCCTTTATTGGAACTCTGTTTCTGTTTATTTTTGTTTCAAATTGGTCCGGGGCTCTTTTACCTTGGAAACTTATACAGTTACCTGAAGGGGAGTTAGCTGCACCTACGAATGATATAAATACTACTGTTGCTTTAGCTTTACTCACGTCACTAGCCTATTTTTATGCGGGTCTTAGCAAAAAGGGATTGGGTTATTTTGGTAAATACATTCAACCAACTCCAATTCTTTTACCCATTAATATCTTAGAAGATTTCACAAAACCTTTATCACTTAGTTTTCGACTTTTCGGGAATATATTAGCTGATGAATTAGTAGTTGTTGTTCTTGTTTCTTTAGTACCTTCAGTGGTTCCTATACCTGTCATGTTCCTTGGATTATTTACAAGCGGTATTCAAGCTCTGATTTTTGCAACTTTAGCTGCGGCTTATATAGGAGAATCGATGGAGGGCCATCAT
>Rhodiola_gelida
ATGAACGTTCTATCATGTTCCATCAACATA---------TTCTATGCTATATCCGGTGTGGAAGTAGGCCAACATTTGTATTGGCAAATCGGGGGTTTCCAAGTGCATGCCCAGGTACTTATCACTTCTTGGATTGTAATTCTTATCTTATTAGGTTCAACCGCTATTGCTATTCGGAATCCACAAACTATTCCGACTAGCAGTCAGAATTTTTTCGAGTACATTCTTGAATTCATTCGAGACGTGAGTAAAACTCAGATTGGAGAAGAATACGGTCCTTGGGTTCCCTTTATTGGAACTCTGTTTCTGTTTATTTTTGTTTCAAATTGGTCCGGGGCTCTTTTACCTTGGAAACTTATACAGTTACCTGAAGGGGAGTTAGCTGCACCTACGAATGATATAAATACTACTGTTGCTTTAGCTTTACTCACGTCACTAGCCTATTTTTATGCGGGTCTTAGCAAAAAGGGATTGGGTTATTTTGGTAAATACATTCAACCAACTCCAATTCTTTTACCCATTAATATCTTAGAAGATTTCACAAAACCTTTATCACTTAGTTTTCGACTTTTCGGGAATATATTAGCTGATGAATTAGTAGTTGTTGTTCTTGTTTCTTTAGTACCTTCAGTGGTTCCTATACCTGTCATGTTCCTTGGATTATTTACAAGCGGTATTCAAGCTCTGATTTTTGCAACTTTAGCTGCGGCTTATATAGGAGAATCGATGGAGGGCCATCAT
>Rhodiola_hobsonii
ATGAACGTTCTATCATGTTCCATCAACATA---------TTCTATGCTATATCCGGTGTGGAAGTAGGCCAACATTTGTATTGGCAAATCGGGGGTTTCCAAGTGCATGCCCAGGTACTTATCACTTCTTGGATTGTAATTCTTATCTTATTAGGTTCAACCGCTATTGCTATTCGGAATCCACAAACTATTCCGACTAGCAGTCAGAATTTTTTCGAGTACATTCTTGAATTCATTCGAGACGTGAGTAAAACTCAGATTGGAGAAGAATACGGTCCGTGGGTTCCCTTTATTGGAACTCTGTTTCTGTTTATTTTTGTTTCAAATTGGTCCGGGGCTCTTTTACCTTGGAAACTTATACAGTTACCTGAAGGGGAGTTAGCTGCACCTACGAATGATATAAATACTACTGTTGCTTTAGCTTTACTCACGTCACTAGCCTATTTTTATGCGGGTCTTAGCAAAAAGGGATTGGGTTATTTTGGTAAATACATTCAACCAACTCCAATCCTTTTACCCATTAATATCTTAGAAGATTTCACAAAACCTTTATCACTTAGTTTTCGACTTTTCGGGAATATATTAGCTGATGAATTAGTAGTTGTTGTTCTTGTTTCTTTAGTACCTTCAGTGGTTCCTATACCTGTCATGTTCCTTGGATTATTTACAAGCGGTATTCAAGCTCTGATTTTTGCAACTTTAGCTGCGGCTTATATAGGAGAATCGATGGAGGGCCATCAT
>Rhodiola_humilis
ATGAACGTTCTATCATGTTCCATCAACATA---------TTCTATGCTATATCCGGTGTGGAAGTAGGCCAACATTTGTATTGGCAAATCGGGGGTTTCCAAGTGCATGCCCAGGTACTTATCACTTCTTGGATTGTAATTCTTATCTTATTAGGTTCAACCGCTATTGCTATTCGGAATCCACAAACTATTCCGACTAGCAGTCAGAATTTTTTCGAGTACATTCTTGAATTCATTCGAGACGTGAGTAAAACTCAGATTGGAGAAGAATACGGTCCTTGGGTTCCCTTTATTGGAACTCTGTTTCTGTTTATTTTTGTTTCAAATTGGTCCGGGGCTCTTTTACCTTGGAAACTTATACAGTTACCTGAAGGGGAGTTAGCTGCACCTACGAATGATATAAATACTACTGTTGCTTTAGCTTTACTCACGTCACTAGCCTATTTTTATGCGGGTCTTAGCAAAAAGGGATTGGGTTATTTTGGTAAATACATTCAACCAACTCCAATCCTTTTACCCATTAATATCTTAGAAGATTTCACAAAACCTTTATCACTTAGTTTTCGACTTTTCGGGAATATATTAGCTGATGAATTAGTAGTTGTTGTTCTTGTTTCTTTAGTACCTTCAGTGGTTCCTATACCTGTCATGTTCCTTGGATTATTTACAAGCGGTATTCAAGCTCTGATTTTTGCAACTTTAGCTGCGGCTTATATAGGAGAATCGATGGAGGGCCATCAT
>Rhodiola_integrifolia
ATGAACGTTCTATCATGTTCCATCAACATA---------TTCTATGCTATATCCGGTGTGGAAGTAGGCCAACATTTGTATTGGCAAATCGGGGGTTTCCAAGTGCATGCCCAGGTACTTATCACTTCTTGGATTGTAATTCTTATCTTATTAGGTTCAACCGCTATTGCTATTCGGAATCCACAAACTATTCCGACTAGCAGTCAGAATTTTTTCGAGTACATTCTTGAATTCATTCGAGACGTGAGTAAAACTCAGATTGGAGAAGAATACGGTCCTTGGGTTCCCTTTATTGGAACTCTGTTTCTGTTTATTTTTGTTTCAAATTGGTCCGGGGCTCTTTTACCTTGGAAACTTATACAGTTACCTGAAGGGGAGTTAGCTGCACCTACGAATGATATAAATACTACTGTTGCTTTAGCTTTACTCACGTCACTAGCCTATTTTTATGCGGGTCTTAGCAAAAAGGGATTGGGTTATTTTGGTAAATACATTCAACCAACTCCAATCCTTTTACCCATTAATATCTTAGAAGATTTCACAAAACCTTTATCACTTAGTTTTCGACTTTTCGGGAATATATTAGCTGATGAATTAGTAGTTGTTGTTCTTGTTTCTTTAGTACCTTCAGTGGTTCCTATACCTGTCATGTTCCTTGGATTATTTACAAGCGGTATTCAAGCTCTGATTTTTGCAACTTTAGCTGCGGCTTATATAGGAGAATCGATGGAGGGCCATCAT
>Rhodiola_liciae
ATGAACGTTCTATCATGTTCCATCAACATA---------TTCTATGCTATATCCGGTGTGGAAGTAGGCCAACATTTGTATTGGCAAATCGGGGGTTTCCAAGTGCATGCCCAGGTACTTATCACTTCTTGGATTGTAATTCTTATCTTATTAGGTTCAACCGCTATTGCTATTCGGAATCCACAAACTATTCCGACTAGCAGTCAGAATTTTTTCGAGTACATTCTTGAATTCATTCGAGACGTGAGTAAAACTCAGATTGGAGAAGAATACGGTCCTTGGGTTCCCTTTATTGGAACTCTGTTTCTGTTTATTTTTGTTTCAAATTGGTCCGGGGCTCTTTTACCTTGGAAACTTATACAGTTACCTGAAGGGGAGTTAGCTGCACCTACGAATGATATAAATACTACTGTTGCTTTAGCTTTACTCACGTCACTAGCCTATTTTTATGCGGGTCTTAGCAAAAAGGGGTTGGGTTATTTTGGTAAATACATTCAACCAACTCCAATCCTTTTACCCATTAATATCTTAGAAGATTTCACAAAACCTTTATCACTTAGTTTTCGACTTTTCGGGAATATATTAGCTGATGAATTAGTAGTTGTTGTTCTTGTTTCTTTAGTACCTTCAGTGGTTCCTATACCTGTCATGTTCCTTGGATTATTTACAAGCGGTATTCAAGCTCTGATTTTTGCAACTTTAGCTGCGGCTTATATAGGAGAATCGATGGAGGGCCATCAT
>Rhodiola_macrocarpa
ATGAACGTTCTATCATGTTCCATCAACATA---------TTCTATGCTATATCCGGTGTGGAAGTAGGCCAACATTTGTATTGGCAAATCGGGGGTTTCCAAGTGCATGCCCAGGTACTTATCACTTCTTGGATTGTAATTCTTATCTTATTAGGTTCAACCGCTATTGCTATTCGGAATCCACAAACTATTCCGACTAGCAGTCAGAATTTTTTCGAGTACATTCTTGAATTCATTCGAGACGTGAGTAAAACTCAGATTGGAGAAGAATACGGTCCTTGGGTTCCCTTTATTGGAACTCTGTTTCTGTTTATTTTTGTTTCAAATTGGTCCGGGGCTCTTTTACCTTGGAAACTTATACAGTTACCTGAAGGGGAGTTAGCTGCACCTACGAATGATATAAATACTACTGTTGCTTTAGCTTTACTCACGTCACTAGCCTATTTTTATGCGGGTCTTAGCAAAAAGGGATTGGGTTATTTTGGTAAATACATTCAACCAACTCCAATTCTTTTACCCATTAATATCTTAGAAGATTTCACAAAACCTTTATCACTTAGTTTTCGACTTTTCGGGAATATATTAGCTGATGAATTAGTAGTTGTTGTTCTTGTTTCTTTAGTACCTTCAGTGGTTCCTATACCTGTCATGTTCCTTGGATTATTTACAAGCGGTATTCAAGCTCTGATTTTTGCAACTTTAGCTGCGGCTTATATAGGAGAATCGATGGAGGGCCATCAT
>Rhodiola_ovatisepala
ATGAACGTTCTATCATGTTCCATCAACATA---------TTCTATGCTATATCCGGTGTGGAAGTAGGCCAACATTTGTATTGGCAAATCGGGGGTTTACAAGTGCATGCCCAGGTACTTATCACTTCTTGGATTGTAATTCTTATCTTATTAGGTTCAACCGCTATTGCTATTCGGAATCCACAAACTATTCCGACTAGCAGTCAGAATTTTTTCGAGTACATTCTTGAATTCATTCGAGACGTGAGTAAAACTCAGATTGGAGAAGAATACGGTCCTTGGGTTCCCTTTATTGGAACTCTGTTTCTGTTTATTTTTGTTTCAAATTGGTCCGGGGCTCTTTTACCTTGGAAACTTATACAGTTACCTGAAGGGGAGTTAGCTGCACCTACGAATGATATAAATACTACTGTTGCTTTAGCTTTACTCACGTCACTAGCCTATTTTTATGCGGGTCTTAGCAAAAAGGGATTGGGTTATTTTGGTAAATACATTCAACCAACTCCAATCCTTTTACCCATTAATATCTTAGAAGATTTCACAAAACCTTTATCACTTAGTTTTCGACTTTTCGGGAATATATTAGCTGATGAATTAGTAGTTGTTGTTCTTGTTTCTTTAGTACCTTCAGTGGTTCCTATACCTGTCATGTTCCTTGGATTATTTACAAGCGGTATTCAAGCTCTGATTTTTGCAACTTTAGCTGCGGCTTATATAGGAGAATCGATGGAGGGCCATCAT
>Rhodiola_prainii
ATGAACGTTCTATCATGTTCCATCAACATA---------TTCTATGCTATATCCGGTGTGGAAGTAGGCCAACATTTGTATTGGCAAATCGGGGGTTTCCAAGTGCATGCCCAGGTACTTATCACTTCTTGGATTGTAATTCTTATCTTATTAGGTTCAACCGCTATTGCTATTCGGAATCCACAAACTATTCCGACTAGCAGTCAGAATTTTTTCGAGTACATTCTTGAATTCATTCGAGACGTGAGTAAAACTCAGATTGGAGAAGAATACGGTCCTTGGGTTCCCTTTATTGGAACTCTGTTTCTGTTTATTTTTGTTTCAAATTGGTCCGGGGCTCTTTTACCTTGGAAACTTATACAGTTACCTGAAGGGGAGTTAGCTGCACCTACGAATGATATAAATACTACTGTTGCTTTAGCTTTACTCACGTCACTAGCCTATTTTTATGCGGGTCTTAGCAAAAAGGGATTGGGTTATTTTGGTAAATACATTCAACCAACTCCAATCCTTTTACCCATTAATATCTTAGAAGATTTCACAAAACCTTTATCACTTAGTTTTCGACTTTTCGGGAATATATTAGCTGATGAATTAGTAGTTGTTGTTCTTGTTTCTTTAGTACCTTCAGTGGTTCCTATACCTGTCATGTTCCTTGGATTATTTACAAGCGGTATTCAAGCTCTGATTTTTGCAACTTTAGCTGCGGCTTATATAGGAGAATCGATGGAGGGCCATCAT
>Rhodiola_quadrifida
ATGAACGTTCTATCATGTTCCATCAACATA---------TTCTATGCTATATCCGGTGTGGAAGTAGGCCAACATTTGTATTGGCAAATCGGGGGTTTCCAAGTGCATGCCCAGGTACTTATCACTTCTTGGATTGTAATTCTTATCTTATTAGGTTCAACCGCTATTGCTATTCGGAATCCACAAACTATTCCGACTAGCAGTCAGAATTTTTTCGAGTACATTCTTGAATTCATTCGAGACGTGAGTAAAACTCAGATTGGAGAAGAATATGGTCCTTGGGTTCCCTTTATTGGAACTCTGTTTCTGTTTATTTTTGTTTCAAATTGGTCCGGGGCTCTTTTACCTTGGAAACTTATACAGTTACCTGAAGGGGAGTTAGCTGCACCTACGAATGATATAAATACTACTGTTGCTTTAGCTTTACTCACGTCACTAGCCTATTTTTATGCGGGTCTTAGCAAAAAGGGATTGGGTTATTTTGGTAAATACATTCAACCAACTCCAATTCTTTTACCCATTAATATCTTAGAAGATTTCACAAAACCTTTATCACTTAGTTTTCGACTTTTCGGGAATATATTAGCTGATGAATTAGTAGTTGTTGTTCTTGTTTCTTTAGTACCTTCAGTGGTTCCTATACCTGTCATGTTCCTTGGATTATTTACAAGCGGTATTCAAGCTCTGATTTTTGCAACTTTAGCTGCGGCTTATATAGGAGAATCGATGGAGGGCCATCAT
>Rhodiola_rhodantha
ATGAACGTTCTATCATGTTCCATCAACATA---------TTCTATGCTATATCCGGTGTGGAAGTAGGCCAACATTTGTATTGGCAAATCGGGGGTTTCCAAGTGCATGCCCAGGTACTTATCACTTCTTGGATTGTAATTCTTATCTTATTAGGTTCAACCGCTATTGCTATTCGGAATCCACAAACTATTCCGACTAGCAGTCAGAATTTTTTCGAGTACATTCTTGAATTCATTCGAGACGTGAGTAAAACTCAGATTGGAGAAGAATACGGTCCTTGGGTTCCCTTTATTGGAACTCTGTTTCTGTTTATTTTTGTTTCAAATTGGTCCGGGGCTCTTTTACCTTGGAAACTTATACAGTTACCTGAAGGGGAGTTAGCTGCACCTACGAATGATATAAATACTACTGTTGCTTTAGCTTTACTCACGTCACTAGCCTATTTTTATGCGGGTCTTAGCAAAAAGGGATTGGGTTATTTTGGTAAATACATTCAACCAACTCCAATCCTTTTACCCATTAATATCTTAGAAGATTTCACAAAACCTTTATCACTTAGTTTTCGACTTTTCGGGAATATATTAGCTGATGAATTAGTAGTTGTTGTTCTTGTTTCTTTAGTACCTTCAGTGGTTCCTATACCTGTCATGTTCCTTGGATTATTTACAAGCGGTATTCAAGCTCTGATTTTTGCAACTTTAGCTGCGGCTTATATAGGAGAATCGATGGAGGGCCATCAT
>Rhodiola_sexifolia
ATGAACGTTCTATCATGTTCCATCAACATA---------TTCTATGCTATATCCGGTGTGGAAGTAGGCCAACATTTGTATTGGCAAATCGGGGGTTTCCAAGTGCATGCCCAGGTACTTATCACTTCTTGGATTGTAATTCTTATCTTATTAGGTTCAACCGCTATTGCTATTCGGAATCCACAAACTATTCCGACTAGCAGTCAGAATTTTTTCGAGTACATTCTTGAATTCATTCGAGACGTGAGTAAAACTCAGATTGGAGAAGAATACGGTCCTTGGGTTCCCTTTATTGGAACTCTGTTTCTGTTTATTTTTGTTTCAAATTGGTCCGGGGCTCTTTTACCTTGGAAACTTATACAGTTACCTGAAGGGGAGTTAGCTGCACCTACGAATGATATAAATACTACTGTTGCTTTAGCTTTACTCACGTCACTAGCCTATTTTTATGCGGGTCTTAGCAAAAAGGGATTGGGTTATTTTGGTAAATACATTCAACCAACTCCAATCCTTTTACCCATTAATATCTTAGAAGATTTCACAAAACCTTTATCACTTAGTTTTCGACTTTTCGGGAATATATTAGCTGATGAATTAGTAGTTGTTGTTCTTGTTTCTTTAGTACCTTCAGTGGTTCCTATACCTGTCATGTTCCTTGGATTATTTACAAGCGGTATTCAAGCTCTGATTTTTGCAACTTTAGCTGCGGCTTATATAGGAGAATCGATGGAGGGCCATCAT
>Rhodiola_sinuata
ATGAACGTTCTATCATGTTCCATCAACATA---------TTCTATGCTATATCCGGTGTGGAAGTAGGCCAACATTTGTATTGGCAAATCGGGGGTTTCCAAGTGCATGCCCAGGTACTTATCACTTCTTGGATTGTAATTCTTATCTTATTAGGTTCAACCGCTATTGCTATTCGGAATCCACAAACTATTCCGACTAGCAGTCAGAATTTTTTCGAGTACATTCTTGAATTCATTCGAGACGTGAGTAAAACTCAGATTGGAGAAGAATACGGTCCTTGGGTTCCCTTTATTGGAACTCTGTTTCTGTTTATTTTTGTTTCAAATTGGTCCGGGGCTCTTTTACCTTGGAAACTTATACAGTTACCTGAAGGGGAGTTAGCTGCACCTACGAATGATATAAATACTACTGTTGCTTTAGCTTTACTCACGTCACTAGCCTATTTTTATGCGGGTCTTAGCAAAAAGGGATTGGGTTATTTTGGTAAATACATTCAACCAACTCCAATCCTTTTACCCATTAATATCTTAGAAGATTTCACAAAACCTTTATCACTTAGTTTTCGACTTTTCGGGAATATATTAGCTGATGAATTAGTAGTTGTTGTTCTTGTTTCTTTAGTACCTTCAGTGGTTCCTATACCTGTCATGTTCCTTGGATTATTTACAAGCGGTATTCAAGCTCTGATTTTTGCAACTTTAGCTGCGGCTTATATAGGAGAATCGATGGAGGGCCATCAT
>Rhodiola_smithii
ATGAACGTTCTATCATGTTCCATCAACATA---------TTCTATGCTATATCCGGTGTGGAAGTAGGCCAACATTTGTATTGGCAAATCGGGGGTTTCCAAGTGCATGCCCAGGTACTTATCACTTCTTGGATTGTAATTCTTATCTTATTAGGTTCAACCGCTATTGCTATTCGGAATCCACAAACTATTCCGACTAGCAGTCAGAATTTTTTCGAGTACATTCTTGAATTCATTCGAGACGTGAGTAAAACTCAGATTGGAGAAGAATACGGTCCTTGGGTTCCCTTTATTGGAACTCTGTTTCTGTTTATTTTTGTTTCAAATTGGTCCGGGGCTCTTTTACCTTGGAAACTTATACAGTTACCTGAAGGGGAGTTAGCTGCACCTACGAATGATATAAATACTACTGTTGCTTTAGCTTTACTCACGTCACTAGCCTATTTTTATGCGGGTCTTAGCAAAAAGGGATTGGGTTATTTTGGTAAATACATTCAACCAACTCCAATCCTTTTACCCATTAATATCTTAGAAGATTTCACAAAACCTTTATCACTTAGTTTTCGACTTTTCGGGAATATATTAGCTGATGAATTAGTAGTTGTTGTTCTTGTTTCTTTAGTACCTTCAGTGGTTCCTATACCTGTCATGTTCCTTGGATTATTTACAAGCGGTATTCAAGCTCTGATTTTTGCAACTTTAGCTGCGGCTTATATAGGAGAATCGATGGAGGGCCATCAT
>Rhodiola_stapfii
ATGAACGTTCTATCATGTTCCATCAACATA---------TTCTATGCTATATCCGGTGTGGAAGTAGGCCAACATTTGTATTGGCAAATCGGGGGTTTCCAAGTGCATGCCCAGGTACTTATCACTTCTTGGATTGTAATTCTTATCTTATTAGGTTCAACCGCTATTGCTATTCGGAATCCACAAACTATTCCGACTAGCAGTCAGAATTTTTTCGAGTACATTCTTGAATTCATTCGAGACGTGAGTAAAACTCAGATTGGAGAAGAATACGGTCCTTGGGTTCCCTTTATTGGAACTCTGTTTCTGTTTATTTTTGTTTCAAATTGGTCCGGGGCTCTTTTACCTTGGAAACTTATACAGTTACCTGAAGGGGAGTTAGCTGCACCTACGAATGATATAAATACTACTGTTGCTTTAGCTTTACTCACGTCACTAGCCTATTTTTATGCGGGTCTTAGCAAAAAGGGATTGGGTTATTTTGGTAAATACATTCAACCAACTCCAATCCTTTTACCCATTAATATCTTAGAAGATTTCACAAAACCTTTATCACTTAGTTTTCGACTTTTCGGAAATATATTAGCTGATGAATTAGTAGTTGTTGTTCTTGTTTCTTTAGTACCTTCAGTGGTTCCTATACCTGTCATGTTCCTTGGATTATTTACAAGCGGTATTCAAGCTCTGATTTTTGCAACTTTAGCTGCGGCTTATATAGGAGAATCGATGGAGGGCCATCAT
>Rhodiola_subopposita
ATGAACGTTCTATCATGTTCCATCAACATA---------TTCTATGCTATATCCGGTGTGGAAGTAGGCCAACATTTGTATTGGCAAATCGGGGGTTTCCAAGTGCATGCCCAGGTACTTATCACTTCTTGGATTGTAATTCTTATCTTATTAGGTTCAACCGCTATTGCTATTCGGAATCCACAAACTATTCCGACTAGCAGTCAGAATTTTTTCGAGTACATTCTTGAATTCATTCGAGACGTGAGTAAAACTCAGATTGGAGAAGAATACGGTCCTTGGGTTCCCTTTATTGGAACTCTGTTTCTGTTTATTTTTGTTTCAAATTGGTCCGGGGCTCTTTTACCTTGGAAACTTATACAGTTACCTGAAGGGGAGTTAGCTGCACCTACGAATGATATAAATACTACTGTTGCTTTAGCTTTACTCACGTCACTAGCCTATTTTTATGCGGGTCTTAGCAAAAAGGGATTGGGTTATTTTGGTAAATACATTCAACCAACTCCAATTCTTTTACCCATTAATATCTTAGAAGATTTCACAAAACCCTTATCACTTAGTTTTCGACTTTTCGGGAATATATTAGCTGATGAATTAGTAGTTGTTGTTCTTGTTTCTTTAGTACCTTCAGTGGTTCCTATACCTGTCATGTTCCTTGGATTATTTACAAGCGGTATTCAAGCTCTGATTTTTGCAACTTTAGCTGCGGCTTATATAGGAGAATCGATGGAGGGCCATCAT
>Rhodiola_tangutica
ATGAACGTTCTATCATGTTCCATCAACATA---------TTCTATGCTATATCCGGTGTGGAAGTAGGCCAACATTTGTATTGGCAAATCGGGGGTTTCCAAGTGCATGCCCAGGTACTTATCACTTCTTGGATTGTAATTCTTATCTTATTAGGTTCAACCGCTATTGCTATTCGGAATCCACAAACTATTCCGACTAGCAGTCAGAATTTTTTCGAGTACATTCTTGAATTCATTCGAGACGTGAGTAAAACTCAGATTGGAGAAGAATATGGTCCTTGGGTTCCCTTTATTGGAACTCTGTTTCTGTTTATTTTTGTTTCAAATTGGTCCGGGGCTCTTTTACCTTGGAAACTTATACAGTTACCTGAAGGGGAGTTAGCTGCACCTACGAATGATATAAATACTACTGTTGCTTTAGCTTTACTCACGTCACTAGCCTATTTTTATGCGGGTCTTAGCAAAAAGGGATTGGGTTATTTTGGTAAATACATTCAACCAACTCCAATTCTTTTACCCATTAATATCTTAGAAGATTTCACAAAACCTTTATCACTTAGTTTTCGACTTTTCGGGAATATATTAGCTGATGAATTAGTAGTTGTTGTTCTTGTTTCTTTAGTACCTTCAGTGGTTCCTATACCTGTCATGTTCCTTGGATTATTTACAAGCGGTATTCAAGCTCTGATTTTTGCAACTTTAGCTGCGGCTTATATAGGAGAATCGATGGAGGGCCATCAT
>Rhodiola_wallichiana
ATGAACGTTCTATCATGTTCCATCAACATA---------TTCTATGCTATATCCGGTGTGGAAGTAGGCCAACATTTGTATTGGCAAATCGGGGGTTTCCAAGTGCATGCCCAGGTACTTATCACTTCTTGGATTGTAATTCTTATCTTATTAGGTTCAACCGCTATTGCTATTCGGAATCCACAAACTATTCCGACTAGCAGTCAGAATTTTTTCGAGTACATTCTTGAATTCATTCGAGACGTGAGTAAAACTCAGATTGGAGAAGAATACGGTCCTTGGGTTCCCTTTATTGGAACTCTGTTTCTGTTTATTTTTGTTTCAAATTGGTCCGGGGCTCTTTTACCTTGGAAACTTATACAGTTACCTGAAGGGGAGTTAGCTGCACCTACGAATGATATAAATACTACTGTTGCTTTAGCTTTACTCACGTCACTAGCCTATTTTTATGCGGGTCTTAGCAAAAAGGGATTGGGTTATTTTGGTAAATACATTCAACCAACTCCAATCCTTTTACCCATTAATATCTTAGAAGATTTCACAAAACCTTTATCACTTAGTTTTCGACTTTTCGGGAATATATTAGCTGATGAATTAGTAGTTGTTGTTCTTGTTTCTTTAGTACCTTCAGTGGTTCCTATACCTGTCATGTTCCTTGGATTATTTACAAGCGGTATTCAAGCTCTGATTTTTGCAACTTTAGCTGCGGCTTATATAGGAGAATCGATGGAGGGCCATCAT
>Hylotelephium_ewersii
ATGAACGTTCTATCATGTTCTATCAACATA---------TTCTATGCTATATCTGGTGTGGAAGTAGGCCAACATTTGTATTGGCAAATCGGGGGTTTCCAAGTGCATGCCCAGGTACTTATCACTTCTTGGATTGTAATTGTTATCTTATTAGGTTCAACTGCTATCGCTATTCGAAATCCACAAACTATTCCGACTAGCAGTCAGAATTTTTTCGAATATATTCTTGAATTCATTCGAGACGTGAGTAAAACTCAGATTGGAGAAGAATACGGTCCTTGGGTTCCCTTTATTGGAACTCTGTTTCTTTTTATTTTTGTTTCAAATTGGTCCGGGGCTCTTTTACCTTGGAAACTGATACAGTTACCTGAAGGGGAGTTAGCTGCACCTACGAATGATATAAATACTACTGTTGCTTTAGCTTTACTCACGTCACTAGCATATTTTTATGCGGGTCTTAGCAAAAAGGGATTGGGTTATTTTGGTAAATACATTCAACCAACTCCAATTCTTTTACCCATTAATATCTTAGAAGATTTCACAAAACCTTTATCACTTAGTTTTCGACTTTTCGGGAATATATTAGCTGATGAATTAGTAGTTGTTGTTCTTGTTTCTTTAGTACCTTCAGTGGTTCCTATACCTGTCATGTTCCTTGGATTATTTACAAGCGGTATTCAAGCTCTGATTTTTGCAACTTTAGCTGCGGCTTATATAGGAGAATCGATGGAGGGCCATCAT
>Hylotelephium_verticillatum
ATGAACGTTCTATCATGTTCTATCAACATA---------TTCTATGCTATATCTGGTGTGGAAGTAGGCCAACATTTGTATTGGCAAATCGGGGGTTTCCAAGTGCATGCCCAGGTACTTATCACTTCTTGGATTGTAATTGTTATCTTATTAGGTTCAACTGCTATCGCTATTCGAAATCCACAAACTATTCCGACTAGCAGTCAGAATTTTTTCGAATATATTCTTGAATTCATTCGAGACGTGAGTAAAACTCAGATTGGAGAAGAATACGGTCCTTGGGTTCCCTTTATTGGAACTCTGTTTCTTTTTATTTTTGTTTCAAATTGGTCCGGGGCTCTTTTACCTTGGAAACTGATACAGTTACCTGAAGGGGAGTTAGCTGCACCTACGAATGATATAAATACTACTGTTGCTTTAGCTTTACTCACGTCACTAGCATATTTTTATGCGGGTCTTAGCAAAAAGGGATTGGGTTATTTTGGTAAATACATTCAACCAACTCCAATTCTTTTACCCATTAATATCTTAGAAGATTTCACAAAACCTTTATCACTTAGTTTTCGACTTTTCGGGAATATATTAGCTGATGAATTAGTAGTTGTTGTTCTTGTTTCTTTAGTACCTTCAGTGGTTCCTATACCTGTCATGTTCCTTGGATTATTTACAAGCGGTATTCAAGCTCTGATTTTTGCAACTTTAGCTGCGGCTTATATAGGAGAATCGATGGAGGGCCATCAT
>Hylotelephium_viviparum
ATGAACGTTCTATCATGTTCTATCAACATA---------TTCTATGCTATATCTGGTGTGGAAGTAGGCCAACATTTGTATTGGCAAATCGGGGGTTTCCAAGTGCATGCCCAGGTACTTATCACTTCTTGGATTGTAATTGTTATCTTATTAGGTTCAACTGCTATCGCTATTCGAAATCCACAAACTATTCCGACTAGCAGTCAGAATTTTTTCGAATATATTCTTGAATTCATTCGAGACGTGAGTAAAACTCAGATTGGAGAAGAATACGGTCCTTGGGTTCCCTTTATTGGAACTCTGTTTCTTTTTATTTTTGTTTCAAATTGGTCCGGGGCTCTTTTACCTTGGAAACTGATACAGTTACCTGAAGGGGAGTTAGCTGCACCTACGAATGATATAAATACTACTGTTGCTTTAGCTTTACTCACGTCACTAGCATATTTTTATGCGGGTCTTAGCAAAAAGGGATTGGGTTATTTTGGTAAATACATTCAACCAACTCCAATTCTTTTACCCATTAATATCTTAGAAGATTTCACAAAACCTTTATCACTTAGTTTTCGACTTTTCGGGAATATATTAGCTGATGAATTAGTAGTTGTTGTTCTTGTTTCTTTAGTACCTTCAGTGGTTCCTATACCTGTCATGTTCCTTGGATTATTTACAAGCGGTATTCAAGCTCTGATTTTTGCAACTTTAGCTGCGGCTTATATAGGAGAATCGATGGAGGGCCATCAT
>Meterostachys_sikokianus
ATGAACGTTCTATCATGTTCTATCAACATA---------TTCTATGCTATATCTGGTGTGGAAGTAGGCCAACATTTGTATTGGCAAATCGGGGGGTTCCAAGTGCATGCCCAGGTACTTATCACTTCTTGGATTGTAATTGTTATCTTATTAGGTTCAACTGCTATCGCTATTCGAAATCCACAAACTATTCCGACTAGCAGTCAGAATTTTTTCGAATATATTCTTGAATTCATTCGAGACGTGAGTAAAACTCAGATTGGAGAAGAATACGGTCCTTGGGTTCCCTTTATTGGAACTCTGTTTCTGTTTATTTTTGTTTCAAATTGGTCCGGGGCTCTTTTACCTTGGAAACTGATACAGTTACCTGAAGGGGAGTTAGCTGCACCTACGAATGATATAAATACGACTGTTGCTTTAGCTTTACTCACGTCACTAGCATATTTTTATGCGGGTCTTAGCAAAAAGGGATTGGGTTATTTTGGTAAATACATTCAACCAACTCCAATTCTTTTACCCATTAATATCTTAGAAGATTTCACAAAACCTTTATCACTTAGTTTTCGACTTTTCGGGAATATATTAGCTGATGAATTAGTAGTTGTTGTTCTTGTTTCTTTAGTACCTTCAGTGGTTCCTATACCTGTCATGTTCCTTGGATTATTTACAAGCGGTATTCAAGCTCTTATTTTTGCAACTTTAGCTGCGGCTTATATAGGAGAATCAATGGAGGGCCATCAT
>Orostachys_fimbriata
ATGAACGTTCTATCATGTTCTATCAACATA---------TTCTACGCTATATCTGGTGTGGAAGTAGGCCAACATTTGTATTGGCAAATCGGGGGGTTCCAAGTGCATGCCCAGGTACTTATCACTTCTTGGATTGTAATTGTTATCTTATTAGGTTCAACTGCTATCGCTATTCGAAATCCACAAACTATTCCGACTAGCAGTCAGAATTTTTTCGAATATATTCTTGAATTCATTCGAGACGTGAGTAAAACTCAGATTGGAGAAGAATATGGTCCTTGGGTTCCCTTTATTGGAACTCTGTTTCTGTTTATTTTTGTTTCAAATTGGTCCGGGGCTCTTTTACCTTGGAAACTGATACAGTTACCTGAAGGGGAGTTAGCTGCACCTACGAATGATATAAATACGACTGTTGCTTTAGCTTTACTCACGTCACTAGCATATTTTTATGCGGGTCTTAGCAAAAAGGGATTGGGTTATTTTGGTAAATACATTCAACCAACTCCAATTCTTTTACCCATTAATATCTTAGAAGATTTCACAAAACCTTTATCACTTAGTTTTCGACTTTTCGGGAATATATTAGCTGATGAATTAGTAGTTGTTGTTCTTGTTTCTTTAGTACCTTCAGTGGTTCCTATACCTGTCATGTTCCTTGGATTATTTACAAGCGGTATTCAAGCTCTTATTTTTGCAACTTTAGCTGCGGCTTATATAGGAGAATCGCTGGAGGGCCATCAT
>Orostachys_japonica
ATGAACGTTCTATCATGTTCTATCAACATA---------TTCTACGCTATATCTGGTGTGGAAGTAGGCCAACATTTGTATTGGCAAATCGGGGGGTTCCAAGTGCATGCCCAGGTACTTATCACTTCTTGGATTGTAATTGTTATCTTATTAGGTTCAACTGCTATCGCTATTCGAAATCCACAAACTATTCCGACTAGCAGTCAGAATTTTTTCGAATATATTCTTGAATTCATTCGAGACGTGAGTAAAACTCAGATTGGAGAAGAATATGGTCCTTGGGTTCCCTTTATTGGAACTCTGTTTCTGTTTATTTTTGTTTCAAATTGGTCCGGGGCTCTTTTACCTTGGAAACTGATACAGTTACCTGAAGGGGAGTTAGCTGCACCTACGAATGATATAAATACGACTGTTGCTTTAGCTTTACTCACGTCACTAGCATATTTTTATGCGGGTCTTAGCAAAAAGGGATTGGGTTATTTTGGTAAATACATTCAACCAACTCCAATTCTTTTACCCATTAATATCTTAGAAGATTTCACAAAACCTTTATCACTTAGTTTTCGACTTTTCGGGAATATATTAGCTGATGAATTAGTAGTTGTTGTTCTTGTTTCTTTAGTACCTTCAGTGGTTCCTATACCTGTCATGTTCCTTGGATTATTTACAAGCGGTATTCAAGCTCTTATTTTTGCAACTTTAGCTGCGGCTTATATAGGAGAATCGATGGAGGGCCATCAT
>Orostachys_minuta
ATGAACGTTCTATCATGTTCTATCAACATA---------TTCTACGCTATATCTGGTGTGGAAGTAGGCCAACATTTGTATTGGCAAATCGGGGGGTTCCAAGTGCATGCCCAGGTACTTATCACTTCTTGGATTGTAATTGTTATCTTATTAGGTTCAACTGCTATCGCTATTCGAAATCCACAAACTATTCCGACTAGCAGTCAGAATTTTTTCGAATATATTCTTGAATTCATTCGAGACGTGAGTAAAACTCAGATTGGAGAAGAATATGGTCCTTGGGTTCCCTTTATTGGAACTCTGTTTCTGTTTATTTTTGTTTCAAATTGGTCCGGGGCTCTTTTACCTTGGAAACTGATACAGTTACCTGAAGGGGAGTTAGCTGCACCTACGAATGATATAAATACGACTGTTGCTTTAGCTTTACTCACGTCACTAGCATATTTTTATGCGGGTCTTAGCAAAAAGGGATTGGGTTATTTTGGTAAATACATTCAACCAACTCCAATTCTTTTACCCATTAATATCTTAGAAGATTTCACAAAACCTTTATCACTTAGTTTTCGACTTTTCGGGAATATATTAGCTGATGAATTAGTAGTTGTTGTTCTTGTTTCTTTAGTACCTTCAGTGGTTCCTATACCTATCATGTTCCTTGGATTATTTACAAGCGGTATTCAAGCTCTTATTTTTGCAACTTTAGCTGCGGCTTATATAGGAGAATCGATGGAGGGCCATCAT
>Orostachys_iwarenge_f_magna
ATGAACGTTCTATCATGTTCTATCAACATA---------TTCTATGCTATATCTGGTGTGGAAGTAGGCCAACATTTGTATTGGCAAATCGGGGGGTTCCAAGTGCATGCCCAGGTACTTATCACTTCTTGGATTGTAATTGTTATCTTATTAGGTTCAACTGCTATCGCTATTCGAAATCCACAAACTATTCCGACTAGCAGTCAGAATTTTTTCGAATATATTCTTGAATTCATTCGAGACGTGAGTAAAACTCAGATTGGAGAAGAATACGGTCCTTGGGTTCCCTTTATTGGAACTCTGTTTCTGTTTATTTTTGTTTCAAATTGGTCCGGGGCTCTTTTACCTTGGAAACTGATACAGTTACCTGAAGGGGAGTTAGCTGCACCTACGAATGATATAAATACTACTGTTGCTTTAGCTTTACTCACGTCACTAGCATATTTTTATGCGGGTCTTAGCAAAAAGGGATTGGGTTATTTTGGTAAATACATTCAACCAACTCCAATTCTTTTACCCATTAATATCTTAGAAGATTTCACAAAACCTTTATCACTTAGTTTTCGACTTTTCGGGAATATATTAGCTGATGAATTAGTAGTTGTTGTTCTTGTTTCTTTAGTACCTTCAGTGGTTCCTATACCTGTCATGTTCCTTGGATTATTTACAAGCGGTATTCAAGCTCTGATTTTTGCAACTTTAGCTGCGGCTTATATAGGAGAGTCGATGGAGGGCCATCAT
>Sinocrassula_densirosulata
ATGAGCGTTCTATCATGTTCTATCAACATA---------TTCTATGCTATATCTGGTGTGGAAGTAGGCCAACATTTGTATTGGCAAATAGGGGGTTTCCAAGTGCATGCCCAGGTACTTATCACTTCTTGGATTGTAATTGTTATCTTATTAGGTTCAACTGCTATCGCTATTCGAAATCCACAAACTATTCCGACTAGCAGTCAGAATTTTTTTGAATATATTCTTGAATTCATTCGAGACGTGAGTAAAACTCAGATTGGAGAAGAATATGGTCCTTGGGTTCCCTTTATTGGAACTCTGTTTCTGTTTATTTTTGTTTCAAATTGGTCCGGGGCTCTTTTACCTTGGAAACTGATACAGTTACCTGAAGGGGAGTTAGCTGCACCTACGAATGATATAAATACTACTGTTGCTTTAGCTTTACTCACGTCACTAGCATATTTTTATGCGGGTATTAGCAAAAAGGGATTGGGTTATTTTGGTAAATACATTCAACCAACTCCAATTCTTTTACCCATTAATATCTTAGAAGATTTCACAAAACCTTTATCACTTAGTTTTCGACTTTTCGGGAATATATTAGCTGATGAATTAGTAGTTGTTGTTCTTGTTTCTTTAGTACCTTCAGTGATTCCTATACCTGTCATGTTCCTTGGATTATTTACAAGCGGTATTCAAGCTCTGATTTTTGCAACTTTAGCTGCGGCTTATATAGGAGAATCGATGGAGGGCCATCAT
>Sinocrassula_indica
ATGAGCGTTCTATCATGTTCTATCAACATA---------TTCTATGCTATATCTGGTGTGGAAGTAGGCCAACATTTGTATTGGCAAATAGGGGGTTTCCAAGTGCATGCCCAGGTACTTATCACTTCTTGGATTGTAATTGTTATCTTATTAGGTTCAACTGCTATCGCTATTCGAAATCCACAAACTATTCCGACTAGCAGTCAGAATTTTTTTGAATATATTCTTGAATTCATTCGAGACGTGAGTAAAACTCAGATTGGAGAAGAATATGGTCCTTGGGTTCCCTTTATTGGAACTCTGTTTCTGTTTATTTTTGTTTCAAATTGGTCCGGGGCTCTTTTACCTTGGAAACTGATACAGTTACCTGAAGGGGAGTTAGCTGCACCTACGAATGATATAAATACTACTGTTGCTTTAGCTTTACTCACGTCACTAGCATATTTTTATGCGGGTATTAGCAAAAAGGGATTGGGTTATTTTGGTAAATACATTCAACCAACTCCAATTCTTTTACCCATTAATATCTTAGAAGATTTCACAAAACCTTTATCACTTAGTTTTCGACTTTTCGGGAATATATTAGCTGATGAATTAGTAGTTGTTGTTCTTGTTTCTTTAGTACCTTCAGTGATTCCTATACCTGTCATGTTCCTTGGATTATTTACAAGCGGTATTCAAGCTCTGATTTTTGCAACTTTAGCTGCGGCTTATATAGGAGAATCGATGGAGGGCCATCAT
>Umbilicus_rupestris
ATGAACGTTCTATCATGTTCCATCAACATA---------TTCTATGCTATATCCGGTGTGGAAGTAGGCCAACATTTGTATTGGCAAATCGGGGGTTTCCAAGTGCATGCCCAGGTACTTATCACTTCTTGGATTGTAATTGTTATTTTATTAGGTTCAACCGCTATCGCTATTCGGAATCCACAAACTATTCCGACTAGCAGTCAGAATTTTTTCGAATACATTCTTGAATTCATTCGAGACGTGAGTAAAACTCAGATTGGAGAAGAATACGGTCCTTGGGTTCCCTTTATTGGAACTCTGTTTCTGTTTATTTTTGTTTCGAATTGGTCCGGGGCTCTTTTACCTTGGAAACTGATACAGTTACCTGAAGGGGAGTTAGCTGCACCTACGAATGATATAAATACTACTGTTGCTTTAGCTTTACTCACGTCACTAGCATATTTTTATGCGGGTCTTAGCAAAAAGGGATTGGGTTATTTTGGTAAATACATTCAACCAACTCCAATTCTTTTACCCATTAATATCTTAGAAGATTTCACAAAACCTTTATCACTTAGTTTTCGACTTTTCGGAAATATATTAGCTGATGAATTAGTAGTTGTTGTTCTTGTTTCTTTAGTACCTTCAGTGGTTCCTATACCTGTCATGTTCCTTGGATTATTTACAAGCGCTATTCAAGCTCTTATTTTTGCAACTTTAGCTGCGGCTTATATAGGAGAATCGATGGAGGGCCATCAT
>Myriophyllum_aquaticum
ATGAATGTTCTATCATGTTCCATCAATACACTAAAAGGGTTATATGATATATCCGGTGTGGAAGTCGGCCAACATTTTTATTGGCAAATAGGGGGTTTACAAGTCCATGCCCAAGTACTTATTACTTCTTGGGTTGTAATTGGTATCTTATTAGGTTCCGCCGCTATAGCTATTCGGAATCCACAAACCATTCCGACTGGCGGTCAAAATTTCTTCGAGTATGTTCTTGAATTCATTCGAGACGTGAGTAAAACTCAGATTGGAGAAGAATATGGTCCTTGGGTTCCCTTTATTGGAACTATGTTTCTATTTATTTTTGTTTCTAATTGGTCCGGGGCTCTTTTACCTTGGAAAATTATAGAGTTACCTCATGGGGAATTGGCGGCACCCACGAATGATATAAATACTACCGTTGCTTTAGCTTTACTCACGTCATTGGCATATTTTTATGCGGGTCTTAGCAAAAAGGGGTTGAGTTATTTCGGTAAATATATTCAACCAACTCCAATCCTGTTACCGATTAACATCTTAGAAGATTTCACAAAACCCCTATCGCTTAGTTTTCGACTTTTCGGCAATATATTAGCTGATGAATTGGTAGTTGTTGTTCTTGTTTCTTTAGTACCTTTAGTGGTTCCTATACCTGTTATGTTCCTTGGATTATTTACAAGCGGTATTCAAGCTCTTATTTTTGCAACTTTAGCCGCGGCTTATATAGGTGAATCGATGGAGGGTCATCAT
>Myriophyllum_spicatum
ATGAATGTTCTATCATGTTCCATCAACACACTAAAAGGGTTATATGATATATCCGGTGTGGAAGTCGGCCAACATTTTTATTGGCAAATCGGGGGTTTACAAGTCCATGCCCAAGTACTTATTACTTCTTGGGTTGTAATTGGTATCTTATTAGGTTCCGCCACTATAGCTATTCGGAATCCACAAACCATTCCGACTGGCGGTCAAAATTTCTTCGAGTATGTTCTTGAATTCATTCGAGACGTGAGTAAAACTCAGATTGGAGAAGAATATGGTCCTTGGGTTCCCTTTATTGGAACTATGTTTCTATTTATTTTTGTTTCTAATTGGTCCGGGGCTCTTTTACCTTGGAAAATTATAGAGTTACCTCATGGGGAATTGGCGGCACCCACGAATGATATAAATACTACCGTTGCTTTAGCTTTACTCACGTCAGTGGCCTATTTTTATGCGGGTCTTAGCAAAAAGGGGTTGAGTTATTTCGGTAAATATATTCAACCAACTCCAATCCTGTTACCGATTAACATCTTAGAAGATTTCACAAAACCCTTATCGCTTAGTTTTCGACTTTTTGGCAATATATTAGCTGATGAATTGGTAGTTGTTGTTCTTGTTTCTTTAGTACCTTTAGTGGTTCCTATACCTGTTATGTTCCTTGGATTATTTACAAGCGGTATTCAAGCTCTTATTTTTGCAACTTTAGCCGCGGCTTATATAGGTGAATCTATGGAGGGGCATCAT
