# Supplementary material for: Ten Plastomes of Crassula (Crassulaceae) and Phylogenetic Implications
Source: Biology (Basel). 2022 Dec 7;11(12):1779. doi: 10.3390/biology11121779 (PMC9775174; doi:10.3390/biology11121779)
Supplement: Supplementary file 1 [file biology-11-01779-s001.zip › Supplements/Data S1/ccsA.fasta]

>Crassula_alstonii
ATGATATTTTTTACTTTAGAACATATATTAATTCATATTTCCTTTTCCCTAGTTTCAATTGTAATTACTATTTATTTGATAACCTTAGTAGTCGATGAAATGAGAGTACTCTATAATTCGTCTGAACGAGGTATAATAGCTATTTTTTTCTGTATAACAGGATTATTAATTACTCGTTGGATTTATTCACAAAATTTTCCATTAAATGATTTATGTGAATCATTACTCTTTCTTTCGTGGAGTTTTTCTATTATTCATATGGTTCCCTATTTAAAA------AAACACAAAAAAAACTTACGAGCAATAACCGCACCAAGCGCTATTTTTACTCAAGGATTTGCCACTTCGGGTCTTTTAACTGAAATGCATCAATCC------ACAATATTAGTACCTGCTCTTCAATCCCAGTGGTTAATGATGCACGTAAGCATGATGTTAGGTGGTTATGCAGCTCTTTTATGTGGATCATTATTATCAGTATCTCTTTTAGTCATTACATTTCGAAAAGACATCCAA------ATTTTTGGTAATAACTCCTTTTTTTTGAATGAGTTATTTGACTTTCGTGAGATCCAATATACGAATAAAAGAAGGAATATT------TTACAAAACTTCTCTTTTGTTTATACTAAGAATTATTACCGATCCCAATTGATTCAACAATTGGATCATTGGAGTTATCGTCTTATTAGCCTAGGGTTTATCTTTTTAACTATGGGTATTCTTTCGGGAGCAGTCTGGGCTAATGAGGCCTGGGGATCGTATTGGAATTGGGACCCAAAAGAAACTTGGGCCTTTATTACTTGGACTATATTTGCGATTTATTTGCATACTCGA---------------------------ACAAATCCAAATAGGAAAGTGCAAAATTCTGCAATTGTAGCTTCTATGGGTTTTTTTATAATTTGGATATGTTATTTTGGGGTCAATCTCTTAGGAATAGGGCTTCATAGTTATGGTTCATTTCTATTAACATCTACG---
>Crassula_columella
ATGATATTTTTAACTTTAGAACATATATTAATTCATATTTCCTTTTCCCTAGTTTCAATTGTAATTACTATTTATTTGATAACCTTAGTAGTCGATGAAATGAGAGTACTCTATAATTCGTCTGAACGAGGTATAATAGCTATTTTTTTCTGTATAACAGGATTATTAATTACTCGTTGGATTTATTCACAAAATTTTCCATTAAATGATTTATGTGAATCATTACTCTTTCTTTCGTGGAGTTTTTCTATTATTCATATGGTTCCCTATTTAAAA------AAACACAAAAAAAACTTACGAGCAATAACCGCACCAAGCGCTATTTTTACTCAAGGATTTGCCACTTCGGGTCTTTTAACTGAAATGCATCAATCC------ACAATATTAGTACCTGCTCTTCAATCCCAGTGGTTAATGATGCACGTAAGCATGATGTTAGGTGGTTATGCAGCTCTTTTATGTGGATCATTATTATCAGTATCTCTTTTAGTCATTACATTTCGAAAAGACATCCCA------ATTTTTGGTAATAACTCCTTTTTTTTGAATGAGTTATTTGACTTTCGTGAGATCCAATATACGAATAAAAGAAGGAATATT------TTACAAAACTTCTCTTTTGTTTATACTAAGAATTATTACCGATCCCAATTGATTCAACAATTGGATCATTGGAGTTATCGTCTTATTAGCCTAGGGTTTATCTTTTTAACTATGGGTATTCTTTCGGGAGCAGTCTGGGCTAATGAGGCCTGGGGATCGTATTGGAATTGGGACCCAAAAGAAACTTGGGCCTTTATTACTTGGACTATATTTGCGATTTATTTGCATACTCGA---------------------------ACAAATCCAAATAGGAAAGTGCAAAATTCTGCAATTGTAGCTTCTATGGGTTTTTTTATAATTTGGATATGTTATTTTGGGGTCAATCTCTTAGGAATAGGGCTTCATAGTTATGGTTCATTTCTATTAACATCTACG---
>Crassula_dejecta
ATGATATTTTTTACTTTAGAACATATATTAATTCATATTTCCTTTTCCCTAGTTTCAATTGTAATTACTATTTATTTGATAACCTTAGTAGTCGATGAAATGAGAGTACTCTATAATTCGTCTGAACGAGGTATAATAGCTATTTTTTTCTGTATAACAGGATTATTAATCACTCGTTGGATTTATTCACAAAATTTTCCATTAAATGATTTATGTGAATCATTACTCTTTCTTTCGTGGAGTTTTTCTATTATTCATATGGTTCCCTATTTTAAA------AAACACAAAAAAAACTTACGAGCAATAACCGCACCAAGCGCTATTTTTACTCAAGGATTTGCCACTTCGGGTCTTTTAACTGAAATGCATCAATCC------ACAATATTAGTACCTGCTCTTCAATCCCAGTGGTTAATGATGCACGTAAGCATGATGTTAGGGGGTTATGCAGCTCTTTTATGTGGATCATTATTATCAGTATCTCTTCTAGTCATTACATTTCGAAAAGACATCCAA------ATTTTTGGTAATAGCTCCTTTTTTTTTAATGAGTTATTTGACTTTCGTGAGATCCAATATACGAATAAAAGAAGGAATATT------TTACAAAACTTCTCTTTTGTTTATACTAAGAATTATTACCGATCCCAATTGATTCAACAATTGGATCATTGGAGTTATCGTCTTATTAGCCTAGGGTTTATCTTTTTAACTATGGGTATTCTTTCGGGAGCAGTCTGGGCTAATGAGGCCTGGGGATCGTATTGGAATTGGGACCCAAAAGAAACTTGGGCCTTTATTACTTGGACTATATTTGCGATTTATTTGCATACTCGA---------------------------ACAAATCCAAATAGGAAAGTGCAAAATTCTGCAATTGTAGCTTCTATGGGTTTTTTTATAATTTGGATATGTTATTTCGGGGTCAATCTCTTAGGAATAGGGCTTCATAGTTATGGTTCATTTCTATTAACATCTACG---
>Crassula_mesembryanthoides
ATGATATTTTTTACTTTAGAACATATATTAATTCATATTTCCTTTTCCCTAGTTTCAATTGTAATTACTATTTATTTGATAACCTTAGTAGTCGATGAAATGAGAGTACTCTATAATTCGTCTGAACGAGGTATAATAGCTATTTTTTTCTGTATAACAGGATTATTACTCACTCGTTGGATTTATTCACAAAATTTCCCATTAAATGATTTATGTGAATCATTACTCTTTCTTTCGTGGAGTTTTTCTATTATTCATATGGTTCCCTATTTTAAA------AAACACAAAAAAAACTTACGAGCAATAACCGCACCAAGCGCTATTTTTACTCAAGGATTTGCCACTTCGGGTCTTTTAACTGAAATGCATCAATCC------ACAATATTAGTACCTGCTCTTCAATCCCAGTGGTTAATGATGCACGTAAGCATGATGTTAGGGGGTTATGCAGCTCTTTTATGTGGATCATTATTATCAGTATCTCTTCTAGTCATTACATTTCGAAAAGACATCCAA------ATTTTTGGTAATAGCTCCTTTTTTTTGAATGAGTTATTTGACTTTCGTGAGATCCAATATACGAATAAAAGAAGGAATATT------TTACAAAACTTCTCCTTTGTTTATACTAAGAATTATTACCGATCCCAATTGATTCAACAATTGGATCAGTGGAGTTATCGTCTTATTAGCCTAGGGTTTATCTTTTTAACTATGGGTATTCTTTCGGGAGCAGTCTGGGCTAATGAGGCCTGGGGATCGTATTGGAATTGGGACCCAAAAGAAACTTGGGCCTTTATTACTTGGACTATATTTGCGATTTATTTGCATACTCGA---------------------------ACAAATCCAAATAGGAAAGTGCAAAATTCTGCAATTGTAGCTTCTATGGGTTTTTTTATAATTTGGATATGTTATTTCGGGGTCAATCTCTTAGGAATAGGGCTTCATAGTTATGGTTCATTTCTATTAACATCTACG---
>Crassula_perforata
ATGATATTTTTTACTTTAGAACATATATTAATTCATATTTCCTTTTCCCTAGTTTCAATTGTAATTACTATTTATTTGATAACCTTAGTAGTCGATGAAATGAGAGTACTCTATAATTCGTCTGAACGAGGTATAATAGCTATTTTTTTCTGTATAACAGGATTATTAATCACTCGTTGGATTTATTCACAAAATTTTCCATTAAATGATTTATGTGAATCATTACTCTTTCTTTCGTGGAGTTTTTCTATTATTCATATGGTTCCCTATTTTAAA------AAACACAAAAAAAACTTACGAGCAATAACCGCACCAAGCGCTATTTTTACTCAAGGATTTGCCACTTCGGGTCTTTTAACTGAAATGCATCAATCC------ACAATATTAGTACCTGCTCTTCAATCCCAGTGGTTAATGATGCACGTAAGCATGATGTTAGGGGGTTATGCAGCTCTTTTATGTGGATCATTATTATCAGTATCTCTTCTAGTCATTACATTTCGAAAAGACATCCAA------ATTTTTGGTAATAGCTCCTTTTTTTTGAATGAGTTATTTGACTTTCATGAGATCCAATATACGAATAAAAGAAGGAATATT------TTACAAAACTTCTCTTTTGTTTATACTAAGAATTATTACCGATCCCAATTGATTCAACAATTGGATCATTGGAGTTATCGTCTTATTAGCCTAGGGTTTATCTTTTTAACTATGGGTATTCTTTCGGGAGCAGTCTGGGCTAATGAGGCCTGGGGATCGTATTGGAATTGGGACCCAAAAGAAACTTGGGCCTTTATTACTTGGACTATATTTGCGATTTATTTGCATACTCGA---------------------------ACAAATCCAAATAGGAAAGTGCAAAATTCTGCAATTGTAGCTTCTATGGGTTTTTTTATAATTTGGATATGTTATTTTGGGGTCAATCTCTTAGGAATAGGGCTTCATAGTTATGGTTCATTTCTATTAACATCTACG---
>Crassula_socialis
ATGATATTTTTTACTTTAGAACATATATTAATTCATATTTCCTTTTCCCTAGTTTCAATTGTAATTACTATTTATTTGATAACCTTAGTAGTCGATGAAATGAGAGTACTCTATAATTCGTCTGAACGAGGTATAATAGCTATTTTTTTCTGTATAACAGGATTATTAATCACTCGTTGGATTTATTCACAAAATTTTCCATTAAATGATTTATGTGAATCATTACTCTTTCTTTCGTGGAGTTTTTCTATTATTCATATGGTTCCCTATTTTAAA------AAACACAAAAAAAACTTACGAGCAATAACCGCACCAAGCGCTATTTTTACTCAAGGATTTGCCACTTCGGGTCTTTTAACTGAAATGCATCAATCC------ACAATATTAGTACCCGCTCTTCAATCCCAGTGGTTAATGATGCACGTAAGCATGATGTTAGGGGGTTATGCAGCTCTTTTATGTGGATCATTATTATCAGTATCTCTTCTAGTCATTACATTTCGAAAAGACATCCAA------ATTTTTGGTAATAGCTCCTTTTTTTTGAATGAGTTATTTGACTTTCGTGAGATCCAATATACGAATAAAAGAAGAAATATT------TTACAAAACTTCTCTTTTGTTTATACTAAGAATTATTACCGATCCCAATTGATTCAACAATTGGATCATTGGAGTTATCGTCTTATTAGCCTAGGGTTTATCTTTTTAACTATGGGTATTCTTTCGGGAGCAGTCTGGGCTAATGAGGCCTGGGGATCGTATTGGAATTGGGACCCAAAAGAAACTTGGGCCTTTATTACTTGGACTATATTTGCGATTTATTTGCATACTCGA---------------------------ACAAATCCAAATAGGAAAGTTCAAAATTCTGCAATTGTAGCTTCTATGGGTTTTTTTATAATTTGGATATGTTATTTTGGGGTCAATCTCTTAGGAATAGGGCTTCATAGTTATGGTTCATTTCTATTAACATCTACG---
>Crassula_tecta
ATGCTATTTTTTACTTTAGAACATATATTAATTCATATTTCCTTTTCCCTAGTTTCAATTGTAATTACTATTTATTTGATAACCTTAGTAGTCGATGAAATGAGAGTACTCTATAATTCGTCTGAACGAGGTATAATAGCTATTTTTTTCTGTATAACAGGATTATTAATCACTCGTTGGATTTATTCACAAAATTTTCCATTAAATGATTTATGTGAATCATTACTCTTTCTTTCGTGGAGTTTTTCTATTATTCATATGGTTCCCTATTTTAAA------AAACACAAAAAAAACTTACGAGCAATAACCGCACCAAGCGCTATTTTTACTCAAGGATTTGCCACTTCGGGTCTTTTAACTGAAATGCATCAATCC------ACAATATTAGTACCTGCTCTTCAATCCCAGTGGTTAATGATGCACGTAAGCATGATGTTAGGGGGTTATGCAGCTCTTTTATGTGGATCATTATTATCAGTATCTCTTCTAGTCATTACATTTCGAAAAGACATCCAA------ATTTTTGGTAATAGCTCCTTTTTTTTGAATGAGTTATTTGACTTTCGTGAGATCCAATATACGAATAAAAGAAGGAATATT------TTACAAAACTTCTCTTTTGTTTATACTAAGAATTATTACCGATCCCAATTGATTCAACAATTGGATCATTGGAGTTATCGTCTTATTAGCCTAGGGTTTATCTTTTTAACTATGGGTATTCTTTCGGGAGCAGTCTGGGCTAATGAGGCCTGGGGATCGTATTGGAATTGGGACCCAAAAGAAACTTGGGCCTTTATTACTTGGACTATATTTGCGATTTATTTGCATACTCGA---------------------------ACAAATCCAAATAGGAAAGTGCAAAATTCTGCAATTGTAGCTTCTATGGGTTTTTTTATAATTTGGATATGTTATTTCGGGGTTAATCTCTTAGGAATAGGGCTTCATAGTTATGGTTCATTTCTATTAACATCTACG---
>Crassula_mesembrianthemopsis
ATGCTATTTTTTACTTTAGAACATATATTAATTCATATTTCCTTTTCCCTAGTTTCAATTGTAATTACTATTTATTTGATAACCTTAGTAGTCGATGAAATGAGAGTACTCTATAATTCGTCTGAACGAGGTATAATAGCTATTTTTTTCTGTATAACAGGATTATTAATCACTCGTTGGATTTATTCACAAAATTTTCCATTAAATGATTTATGTGAATCATTACTCTTTCTTTCGTGGAGTTTTTCTATTATTCATATGGTTCCCTATTTTAAA------AAACACAAAAAAAACTTACGAGCAATAACCGCACCAAGCGCTATTTTTACTCAAGGATTTGCCACTTCGGGTCTTTTAACTGAAATGCATCAATCC------ACAATATTAGTACCTGCTCTTCAATCCCAGTGGTTAATGATGCACGTAAGCATGATGTTAGGGGGTTATGCAGCTCTTTTATGTGGATCATTATTATCAGTATCTCTTCTAGTCATTACATTTCGAAAAGACATCCAA------ATTTTTGGTAATAGCTCCTTTTTTTTGAATGAGTTATTTGACTTTCGTGAGATCCAATATACGAATAAAAGAAGGAATATT------TTACAAAACTTCTCTTTTGTTTATACTAAGAATTATTACCGATCCCAATTGATTCAACAATTGGATCATTGGAGTTATCGTCTTATTAGCCTAGGGTTTATCTTTTTAACTATGGGTATTCTTTCGGGAGCAGTCTGGGCTAATGAGGCCTGGGGATCGTATTGGAATTGGGACCCAAAAGAAACTTGGGCCTTTATTACTTGGACTATATTTGCGATTTATTTGCATACTCGA---------------------------ACAAATCCAAATAGGAAAGTGCAAAATTCTGCAATTGTAGCTTCTATGGGTTTTTTTATAATTTGGATATGTTATTTCGGGGTTAATCTCTTAGGAATAGGGCTTCATAGTTATGGTTCATTTCTATTAACATCTACG---
>Crassula_deltoidea
ATGATACTTTTTACTTTCGAACATATATTAATTCATATTTCCTTTTCGCTAGTTTCAATTGTAATTACACTTTATTTGATAACCTTAGTAGTCGATGAAATGAGAGTACTCTATAATTCGTCTGAAAGAGGTATAATAGCTATTTTTTTCTGTATAACAGGCTTATTAATCACTCGTTGGGTTTATTCACAAAATTTTCCATTAAATGATTTATGTGAATCCTTACTCTTTCTTGCGTGGAGTTTTTCGATTATTCATATGGTTCCATATTTTAAA------AAACAAAGAAGAAACTTACGCGCAATAACCGCACCAAGTGCCATTTTTACTCAAGGATTTGCCACTTCGGGTCTTTTAACTGAAATGCATCAATCC------ACGATATTAGTACCTGCTCTTCAATCTCAGTGGTTAATGATGCACGTAAGTATGATGTTAGGGGGTTATGCAGCTCTTTTATGTGGATCATTATTATCAGTATCTCTTCTAGTCATTACATTTCGCAACGACATCAAA------ATTTTTGGTAATAGCCATTTTTTTTTGAATGAGTTATTTGCCTTTCGTGAGATCCAATACCTGAATAAAAGAAGGAATCTT------TTACAAAACTTCTCTCTTTTTTCTGCTAAGAATTATTACCGATCCCAGTTGATTCAACAATTGGATCATTGGAGTTATCGTCTTATTAGTCTAGGTTTTATCTTTTTAACTATGGGTATTCTTTCGGGAGCAGTCTGGGCTAATGAGGCTTGGGGATCATATTGGAATTGGGACCCAAAAGAAACTTGGGCTTTTATTACTTGGACTATATTCGCGATATATTTACATACTCGA---------------------------ACAAATCCAAATAGAAAAGTGCAAAATTCTGCAATTGTGGCTTCTGTGGGGTTTTTTATAATTTGGATATGTTATTTTGGGGTCAATCTATTAGGAATAGGGCTTCATAGTTATGGTTCATTTCTATTAACATCTATG---
>Crassula_expansa_subsp_fragilis
ATGATATTTTTTACTTTCGAACATATATTAAGTCATATTTCCTTTTCGCTAGTTTCAATTGTAATTACAATTTATTTAATAACCTTAGTAGTCGATGAAATGAGAGTACTCTATAATTCGTCTGAAAGAGGTATAATAGCTGTTTTTTTCTGTATAACAGGATTATTAATCACTCGTTGGGTTTATTCACAAAATTTTCCATTAAATGATTTATGTGAATCCTTACTCTTTCTTTCGTGGAGTTTTTCGATTATTCATATGGTTCCCTATTTTAAA------AAACAAAGAAGAAACTTACGCGCAATAACCGCACCAAGTGCCATTTTTACTCAAGGATTCGCCACTTCGGGCCTTTTAACTGAAATGCATCAATCC------ACGATATTAGTACCTGCTCTTCAATCTCAGTGGTTAATGATGCACGTAAGTATGATGTTAGGGGGTTATGCAGCTCTTTTATGTGGATCATTATTATCAGTCTCTCTTCTAGTCATTACATTTCGAAAAGACATCAAA------ATTTTTGGTAACAGCCATTCTTTTTTGAATGGGTTATTTGCCTTTCGTGAGATCCAATACATGAATAAAAGAAGGAATTCT------TTACAAAACTTCTCTCTTTTTTATGCTAAGAATTATTACCGATCCCAGTTGATTCAACAATTGGATCATTGGAGTTATCGTCTTATTAGTCTAGGTTTTATCTTTTTAACTATGGGTATTCTTTCGGGAGCAGTCTGGGCTAATGAGGCCTGGGGATCATATTGGAATTGGGACCCAAAAGAAACTTGGGCCTTTATTACTTGGACTATATTCGCGATTTATTTACATACTCGA---------------------------ACAAATCCAAATAGGAAAGTGCAAAATTCTGCAATTGTGGCTTCCGTGGGCTTTTTTCTAATTTGGATATGTTATTTTGGGGTCAATCTATTAGGAATAGGGCTGCATAGTTATGGTTCATTTCTATTAACATCTACT---
>Crassula_volkensii
ATGATATTTTTTACTTTCGAACATATATTAAGTCATATTTCCTTTTCGCTAGTTTCAATTGTAATTACAATTTATTTAATAACCTTCGTAGTCGATGAAATGAAAGTACTGGATAATTCGTCTGAAAGAGGTATAATAGCTATTTTTTTCTGTATAACAGGATTATTAATCACTCGTTGGGTTTATTCACAAACTTTTCCATTAAATGATTTATGTGAATCCTTACTCTTTCTTTCGTGGAGTTTTTCGATTATTCATATGGTTCCATATTTTAAA------AAACAAAGAAGAAACTTACGCGCAATAACCGCACCAAGCGCCATTTTTACTCAAGGATTCGCCACTTCGGGTCTTTTAACTGAAATGCATCAATCC------ACGATATTAGTACCTGCTCTTCAATCTCAGTGGTTAATGATGCACGTAAGTATGATGTTAGGGGGTTATGCAGCTCTTTTATGTGGATCATTATTATCAGTCTCTCTTCTAGTCATTACATTTCGAAAAGACATCCAA------ATTTTTGGTAACAGCCATTCTTTTTTGAATGGGTTATTTGCCTTTCGTGAGATCCAATACATGAATAAAGGAACGAATTTT------TTACAAAACTTCTCCCCTTTTTATGATAAGAATTATTACCGATCCCAATTGATTCAACAATTGGATCATTGGAGTTATCGTCTTATTAGTCTAGGTTTTATCTTTTTAACTATGGGTATTCTTTCGGGAGCAGTCTGGGCTAATGAGGCCTGGGGATCATATTGGAATTGGGACCCAAAAGAAACTTGGGCCTTTATTACTTGGACTATATTCGCGATTTATTTACATACTCGA---------------------------ACAAATCCAAATAGGAAAGTGCAAAATTCTGCAATTGTGGCTTCCGTGGGCTTTTTTATAATTTGGATATGTTATTTTGGGGTCAATCTATTAGGAATAGGGCTGCATAGTTATGGTTCATTTCTATTAACATCTACT---
>Cotyledon_tomentosa
ATGATATTTTTTACTGTAGAACATATATTAACTCATATTTCCTTTTCCCTTGTTTCAATTGTAATTACAATTTATTTGATAACCTTAGTAGTCGACGAAATGATAGGACTTTCGAATTCGTCTGAAAGAGGTCTAATAGCTATTTTTTTCTGTATAACAGGATTATTAATTATTCGTTGGGTTTATTCACAACATTTTCCATTAAGTGATTTATGTGAATCATTAATTTTCCTTTCATGGAGTTTCTCAATTATTCATATGTTTCCATATTTTAAA------AAACAAAAAAAAAACTTACGCGTAATAACTGCACCAAGTGCTATTTTTACTCAAGGATTTGCCACTTCGAGTCTGTTAACTGAAATGCATCAATCC------ACAATATTAGTACCGGCTCTCCAATCCCAGTGGTTAATGATGCATGTAAGTATGATGTTATTGGGTTATGCAGCTCTTTTATGTGGATCATTATTATCAGTATCTCTTCTAGTCATTACATTTCGAAAAGAGATCCAC------ATTTTTGCTAACAGACATTTTTTTTGTACTGAGTTATTTGACTTTGGTCAGATCCAATACATGAATAAAAAAAGGAATATT------TTACAAAGCACCTCCTTTGATTCTGCTAAAAATTATTACCGATCCCAATTGATTCAACAATTGGATCATTGGAGTTATCGTGTTATTAGTCTAGGGTTTATCTTTTTAACTATGGGTATTCTTTCCGGAGCAGTCTGGGCTAATGAGGCCTGGGGATCATATTGGAATTGGGACCCAAAAGAAACTTGGGCCTTTATTACGTGGACTATATTCGCTATTTATTTACATACTCGA---------------------------ACAAATCAAAAGATGAAAGTTGCAAATTCTGCAATTGTGGCTTCTATGGGCTTTATTATAATTTGGATATGTTATTTTGGGGTCAATCTCTTAGGAATAGGGCTACATAGTTATGGTTCATTTCAATTAACATCTACT---
>Kalanchoe_daigremontiana
ATGATATTTTTTACTGTAGAACATATATTAACTCATATTTCCTTTTCCCTTGTTTCAATTGTAATTACAATTTATTTTATAACCTTAGTAGTCGACGAAATCATAGGACTTTCTAATTCGTCTGAAAAAGGTCTAATAGCTATTTTTTTCTGTATAACAGGATTATTAATTATTCGTTGGGTTTATTCACAACATTTTCCATTAAGTGATTTATGTGAATCCTTAATTTTCCTTTCATGGAGTTTCTCAATTATTCATATGTTTCCATATTTTAAA------AAACAAAAAAAAAATTTACGCGTAATAACTGCACCAAGTGCTATTTTTACTCAAGGATTTGCCACTTCGAGTCTGTTAACGAAAATGCATCAATCC------ACAATATTAGTACCTGCTCTCCAATCCCAGTGGTTAATGATGCATGTAAGTATGATGTTATTGGGTTATGCAGCTCTTTTATGTGGATCATTATTATCAGTATCTCTTCTAGTCATTACATTTCGAAAAGAGATCCAC------ATTTTTGCTAACAGCCAATTTTTTTTTACTGAGTTATTTGACTTTGGTCAGATCCAATACATGAATAAAAAAAGGAATATT------TTACAAAGCACCTCCTTTGATTCTGCTAAAAATTATTACCGATCCCAATTGACTCAACAATTGGATCATTGGAGTTATCGTGTTATTAGTCTAGGGTTTATCTTTTTAACTATGGGTATTCTTTCCGGAGCAGTCTGGGCTAATGAGGCCTGGGGATCATATTGGAATTGGGACCCAAAAGAAACTTGGGCCTTTATTACATGGACTATATTCGCTATTTATTTACATATTCGA---------------------------ACAAATCAAAAGATGAAAGTGGCAAATTCTGCAATTGTGGCTTCTATGGGCTTTATTATAATTTGGATATGTTATTTTGGGGTCAATCTCTTAGGAATAGGGCTACATAGTTATGGTTCATTTCAATTAACATCTACT---
>Kalanchoe_delagoensis
ATGATATTTTTTACTGTAGAACATATATTAACTCATATTTCCTTTTCCCTTGTTTCAATTGTAATTACAATTTATTTTATAACCTTAGTAGTCGACGAAATCATAGGACTTTCTAATTCGTCTGAAAAAGGTCTAATAGCTATTTTTTTCTGTATAACAGGATTATTAATTATTCGTTGGGTTTATTCACAACATTTTCCATTAAGTGATTTATGTGAATCCTTAATTTTCCTTTCATGGAGTTTATCAATTATTCATATGTTTCCATATTTTAAA------AAACAAAAAAAAAATTTACGCGTAATAACTGCACCAAGTGCTATTTTTACTCAAGGATTTGCCACTTCGAGTCTGTTAACGAAAATGCATCAATCC------ACAATATTAGTACCTGCTCTCCAATCCCAGTGGTTAATGATGCATGTAAGTATGATGTTATTGGGTTATGCAGCTCTTTTATGTGGATCATTATTATCAGTATCTCTTCTAGTCATTACATTTCGAAAAGAGATCCAC------ATTTTTGCTAACAGCCAATTTTTTTTTACTGAGTTATTTGACTTTGGTCAGATCCAATACATGAATAAAAAAAGGAATATT------TTACAAAGCACCTCCTTTGATTCTGCTAAAAATTATTACCGATCCCAATTGACTCAACAATTGGATCATTGGAGTTATCGTGTTATTAGTCTAGGGTTTATCTTTTTAACTATGGGTATTCTTTCCGGAGCAGTCTGGGCTAATGAGGCCTGGGGATCATATTGGAATTGGGACCCAAAAGAAACTTGGGCCTTTATTACATGGACTATATTCGCTATTTATTTACATATTCGA---------------------------ACAAATCAAAAGATGAAAGTGGCAAATTCTGCAATTGTGGCTTCTATGGGCTTTATTATAATTTGGATATGTTATTTTGGGGTCAATCTCTTAGGAATAGGGCTACATAGTTATGGTTCATTTCAATTAACATCTACT---
>Kalanchoe_fedtschenkoi
ATGATATTTTTTACTGTAGAACATATATTAACTCATATTTCCTTTTCCCTTGTTTCAATTGTAATTACAATTTATTTTATAACCTTAGTAGTCGACGAAATCATAGGACTTTCTAATTCGTCTGAAAAAGGTCTAATAGCTATTTTTTTCTGTATAACAGGATTATTAATTATTCGTTGGGTTTATTCACAACATTTTCCATTAAGTGATTTATGTGAATCCTTAATTTTCCTTTCATGGAGTTTCTCAATTATTCATATGTTTCCATATTTTAAA------AAACAAAAAAAAAATTTACGCGTAATAACTGCACCAAGTGCTATTTTTACTCAAGGATTTGCCACTTCGAGTCTGTTAACGAAAATGCATCAATCC------ACAATATTAGTACCTGCTCTCCAATCCCAGTGGTTAATGATGCATGTAAGTATGATGTTATTGGGTTATGCAGCTCTTTTATGTGGATCATTATTATCAGTATCTCTTCTAGTCATTACATTTCGAAAAGAGATCCAC------ATTTTTGCTAACAGCCAATTTTTTTTTACTGAGTTATTTGACTTTGGTCAGATCCAATACATGAATAAAAAAAGGAATATT------TTACAAAGCACCTCCTTTGATTCTACTAAAAATTATTACCGATCCCAATTGACTCAACAATTGGATCATTGGAGTTATCGTGTTATTAGTCTAGGGTTTATCTTTTTAACTATGGGTATTCTTTCCGGAGCAGTCTGGGCTAATGAGGCCTGGGGATCATATTGGAATTGGGACCCAAAAGAAACTTGGGCCTTTATTACATGGACTATATTCGCTATTTATTTACATATTCGA---------------------------ACAAATCAAAAGATGAAAGTGGCAAATTCTGCAATTGTGGCTTCTATGGGCTTTATTATAATTTGGATATGTTATTTTGGGGTCAATCTCTTAGGAATAGGGCTACATAGTTATGGTTCATTTCAATTAACATCTACT---
>Kalanchoe_longiflora
ATGATATTTTTTACTGTAGAACATATCTTAACTCATATTTCCTTTTCCCTTGTTTCAATTGTAATTACAATTTATTTTATAACCTTAGTAGTCGACGAAATGATAGGACTTTCTAATTCGTCTGAAAAAGGTCTAATAGCTATTTTTTTCTGTATAACAGGATTATTAATTATTCGTTGGGTTTATTCACAACATTTTCCATTAAGTGATTTATGTGAATCCTTAATTTTCCTTTCATGGAGTTTCTCAATTATTCATATGTTTCCATATTTTAAA------AAACAAAAAAAAAATTTACGCGTAATAACTGCACCAAGTGCTATTTTTACTCAAGGATTTGCCACTTCGAGTCTGTTAACTGAAATGCATCAATCC------ACAATATTAGTACCTGCTCTCCAATCCCAGTGGTTAATGATGCATGTAAGTATGATGTTATTGGGTTATGCAGCTCTTTTATGTGGATCATTATTATCAGTATCTCTTCTAGTCATTACATTTCGAAAAGAGATCCAC------ATTTTTGCTAACAGCCATTTTTTTTTTACTGAGTTATTTGACTTTGGTCAGATCCAATACATGAATAAAAAAAGGAATATTTTACTTTTACAAAGCACCTCCTTTGATTCTTCTAAAAATTATTACCGATCCCAATTGACTCAACAATTGGATCATTGGAGTTATCGTGTTATTAGTCTAGGGTTTATCTTTTTAACTATGGGTATTCTTTCCGGAGCAGTCTGGGCTAATGAGGCCTGGGGATCATATTGGAATTGGGACCCAAAAGAAACTTGGGCCTTTATTACATGGACTATATTCGCTATTTATTTACATATTCGA---------------------------ACAAATCAAAAGATGAAAGTGGCAAATTCTGCAATTGTGGCTTCTATGGGCTTTATTATAATTTGGATATGTTATTTTGGGGTCAATCTATTAGGAATAGGGCTACATAGTTATGGTTCATTTCAATTAACATCTACT---
>Kalanchoe_tomentosa
ATGATATTTTTTACTGTAGAACATATATTAACTCATATTTCCTTTTCCCTTGTTTCAATTGTAATTACAATTTATTTTATAACCTTAGTAGTCGATGAAATGATAGGACTTTCTAATTCGTCTGAAAGAGGTCTAATAGCTATTTTTTTCTGTATAACAGGATTATTAATTATTCGTTGGTTTTATTCACAACATTTTCCATTAAGTGATTTATGTGAATCATTAATTTTCATTTCATGGAGTTTCTCAATTATTCATATGTTTCCATATTTTAAA------AAACAAAAAAAAAACTTACGCGTAATAACTGCACCAAGTGCTATTTTTACTCAAGGATTTGCCACTTCGAGTCTGTTAACTGAAATGCATCAATCC------ACAATATTAGTACCTGCTCTCCAATCCCAGTGGTTAATGATGCATGTAAGTATGATGTTATTGGGTTATGCAGCTCTTTTATGTGGATCATTATTATCAGTATCTCTTCTAGTCATTACATTTCGAAAAGAGATCCAC------ATTTTTGATAACAGCCTTTTTTTTTTTACTGAGTTATTTGACTTTGGTCAGATCCAATATATGAATAAAAAAAGGAATATT------TTACAAAGCACCTCCTTTGATTCTGCTAAAAATTATTACCGATCCCAATTGACTCAACAATTGGATCATTGGAGTTCTCGGGTTATTAGTCTAGGGTTTATCTTTTTAACTATGGGTATTCTTTCCGGAGCAGTCTGGGCTAATGAGGCCTGGGGATCATATTGGAATTGGGACCCAAAAGAAACTTGGGCCTTTATTACATGGACTATATTCGCTATTTATTTACATACTCGA---------------------------ACAAATAAAAAGATGAAAGTGGCAAATTCTGCAATTGTGGCTTCTATGGGCTTTATTATAATTTGGATATGTTATTTTGGGGTCAATCTCTTAGGAATAGGGCTACATAGTTATGGTTCATTTCAATTAACATCTACTTCT
>Echeveria_lilacina
ATGATATTTTTTACTGTAGAACATATATTAACTCATATTTCTTTTTCCCTTGTTTCAATTGTAATTACAATTTATTTGATAAGCTTAGTTGTCGATGAAATAAAAGGACTCTCAAATTCGTCTGAAAGAGGTCTAATAGCAATTTTTTTCTGTCTAACAGGATTATTACTTATTCGTTGGATTTATTCACAACATTTTCCATTAAGTGATTTATGTGAATCATTAATTTTCCTTGCGTGGAGTTTCTCCATTATTCATATGTTTTCATATTTAAAA------------AAAAAAAAATTACGCGTAATAACTGCACCGAGTGCTATTTTTACTCAAGCATTTGCCACTTCGAGTCTGTTAACTAAAATGCATCAATCT------ACAGTATTAGTACCGGCTCTTCAATCCCAGTGGTTAATGATGCATGTAAGTATGATGTTATTGGGTTATGCAGCTCTTTTATGTGGATCATTATTATCAGTATCTCTTCTAGTCGTTACATTTAGAAAAGATATCCAA------ATTTTTGCTAACAGCCATTTTTTTTTTACTGAGTTATTTTACTTTGGTCAGATCCAATACATGAATAAAAGAAGGAATGTT------TTACAAAGCACCTCGTTTAATTCGGCTAAAAATTTTTATCGATCCCAATTGATTCAACAATTGGATCATTGGAGTTATCGTGTTATTAGTCTAGGGTTTCTCTTTTTAACTATAGGGATTCTTTCCGGAGCAGTCTGGGCTAATGAGGCCTGGGGATCATATTGGAATTGGGACCCAAAAGAAACTTGGGCCTTTATTACGTGGACTATATTCGCGATTTATTTACATACTCGA---------------------------ACAAATACAAATATAAAAGTTGAAAATTCTGCAATTGTAGCTTCTATGGGCTTTATTATAATTTGGATATGCTATTTTGGGGTCAATCTGTTAGGAATAGGGCTACATAGTTATGGTTCATTTCAATTAACATCTACT---
>Graptopetalum_amethystinum
ATGATATTTTTTACTGTAGAACATATATTAACTCATATTTCTTTTTCCCTTGTTTCAATTGTAATTACAATTTATTTGATAAGCTTAGTTGTCGATGAAATAAAAGGACTCTCAAATTCGTCTGAAAGAGGTCTAATAGCAATTTTTTTCTGTCTAACAGGATTATTACTTATTCGTTGGATTTATTCACAACATTTTCCATTAAGTGATTTATGTGAATCATTAATTTTCCTTGCGTGGAGTTTCTCCATTATTCATATGTTTCCATATTTAAAA------------AAAAAAAAATTACGCGTAATAACTGCACCGAGTGCTATTTTTACTCAAGCATTTGCCACTTCGAGTCTGTTAACTAAAATGCATCAATCT------ACAGTATTAGTACCGGCTCTTCAATCCCAGTGGTTAATGATGCATGTAAGTATGATGTTATTGGGTTATGCAGCTCTTTTATGTGGATCATTATTATCAGTATCTCTTCTAGTCGTTACATTTAGAAAAGATATCCAA------ATTTTTGCTAACAGCTATTTTTTTTTTACTGAGTTATTTTACTTTGGTCAGATCCAATACATGAATAAAAGAAGGAATGTT------TTACAAAGCACCTCGTTTGATTCGTCTAAAAATTTTTATCGATCCCAATTGATTCAACAATTGGATCATTGGAGTTATCGTGTTATTAGTCTAGGTTTTCTCTTTTTAACTATAGGGATTCTTTCCGGAGCAGTCTGGGCTAATGAGGCCTGGGGATCATATTGGAATTGGGACCCAAAAGAAACTTGGGCCTTTATTACGTGGACTATATTCGCGATTTATTTACATACTCGA---------------------------ACAAATACAAATATAAAAGTTGAAAATTCCGCAATTGTAGCTTCTATGGGCTTTATTATAATTTGGATATGCTATTTTGGGGTCAATCTGTTAGGAATAGGGCTACATAGTTATGGTTCATTTCAACTAACATCTACT---
>Pachyphytum_compactum
ATGATATTTTTTACTGTAGAACATATATTAACTCATATTTCTTTTTCCCTTGTTTCAATTGTAATTACAATTTATTTGATAAGCTTAGTTGTCGATGAAATAAAAGGACTCTCAAATTCGTCTGAAAGAGGTCTAATAGCAATTTTTTTCTGTCTAACAGGATTATTACTTATTCGTTGGATTTATTCACAACATTTTCCATTAAGTGATTTATGTGAATCATTAATTTTCCTTGCGTGGAGTTTCTCCATTATTCATATGTTTCCATATTTAAAA------------AAAAAAAAATTATGCGTAATAACTGCACCGAGTGCTATTTTTACTCAAGCATTTGCCACTTCGAGTCTGTTAACTAAAATGCATCAATCT------ACAGTATTAGTACCGGCTCTTCAATCCCAGTGGTTAATGATGCATGTAAGTATGATGTTATTGGGTTATGCAGCTCTTTTATGTGGATCATTATTATCAGTATCTCTTCTAGTCGTTACATTTAGAAAAGATATCCAA------ATTTTTGCTAACAGCCATTTTTTTTTTACTGAGTTATTTTACTTTGGTCAGATCCAATACATGAATAAAAGAAGGAATGTT------TTACAAAGCACCTCGTTTGATTCGGCTAAAAATTTTTATAGATCCCAATTGATTCAACAATTGGATCATTGGAGTTATCGTGTTATTAGTCTAGGGTTTATCTTTTTAACTATAGGGATTCTTTCCGGAGCAGTCTGGGCTAATGAGGCCTGGGGATCATATTGGAATTGGGACCCAAAAGAAACTTGGGCCTTTATTACGTGGACTATATTCGCGATTTATTTACATACTCGA---------------------------ACAAATACAAATATAAAAGTTGAAAATTCCGCAATTGTAGCTTCTATGGGCTTTATTATAATTTGGATATGCTATTTTGGGGTCAATCTGTTAGGAATAGGGCTACATAGTTATGGTTCATTTCAATTAACATCTACT---
>Sedum_alfredii
ATGATATTTTTTACTGTAGAACATATATTAACTCATATTTCTTTTTCCCTTGTTTCAATTGTAATTACAATTTTTTTGATAAGCTTATTTGTCGATGAAATAATAGGACTCTCAAATTCGTCTGAAAGAGGTCTAATAGCAATTTTTTTCTGTCTAACAGGATTATTACTTATTCGTTGGATTTATTCACAACATTTTCCATTAAGTGATTTATGTGAATCATTAATTTTTCTTGCGTGGAGTTTCTCGATTATTCATATGTTTCCATATAAAAAA------------AAAAAAAAATTACGCGTAATAACTGCACCGAGTGCTATTTTTACTCAAGCATTTGCCACTTCGAGTCTGTTAACTAAAATGCATCAATCCACAGTAACAGTATTAGTACCGGCTCTTCAATCCCAGTGGTTAATGATGCATGTAAGTATGATGTTATTGGGTTATGCAGCTCTTTTATGTGGAGCATTATTATCAGTATCTCTTCTAGTCGTTATATTTAGAAAAGATATTCAA------ATTTTTGCTAATAGCCATTTTTTTTTTACTGAGTTATTTTACTTTGGTCAGATCCACTACATGAATAAAAGAAGGAATGTT------TTACAAAGCACCTCGTTTGATTCTGCTAAAAATTATTATCGGTCCCAATGGATTCAACAATTGGATCATTGGAGTTATCGTGTTATTAGTCTAGGGTTTCTTTTTTTAACTATAGGAATTCTTTCCGGAGCAGTCTGGGCTAATGAGGCCTGGGGATCATATTGGAATTGGGACCCAAAAGAAACTTGGGCCTTTATTACGTGGACTATATTCGCGATTTATTTACATACTCGA---------------------------ACAAATACAAATCTAAAAGTTGCAAATTCTGCAATTGTAGCTTCTATGGGCTTTATTATAATTTGGATATGCTATTTTGGGGTCAATCTGTTAGGAATAGGGCTACATAGTTATGGTTCATTTCAATTAACATCTACT---
>Sedum_emarginatum
ATGATATTTTTTACTGTAGAACATATATTAACTCATATTGCTTTTTCCCTTGTTTCAATTGTAATTACAATTTATTTGATAAGCTTAGTTGTCGATGAAATAATAGGACTCTCAAATTCGTCTGAAAGAGGTCTAAGAGCTATTTTTTTCTGTCTAACAGGATTATTACTTATTCGTTGGATTTATTCACAACATTTTCCATTAAGTGATTTATGTGAATCATTAATTTTCCTTGCGTGGAGTTTCTCGATTATTCATATGTTTCCATATTTAAAA------------AAACAAAAATTATGCGTAATAACTGCACCGAGTGCTATTTTTACTCAAGCATTTGCCACTTCGAGTCTGTTAACTAAAATGCATCAATCC------ACAGTATTAGTACCGGCTCTTCAATCCCAGTGGTTAATGATGCATGTAAGTATGATGTTATTAGGTTATGCAGCTCTTTTATGTGGATCATTATTATCAGTATCTCTTCTAGTCGTTACATTTCGAAAAGATATCCAA------ATTTTTGCTAACAGCCATTTTTTTTTTACTGAGTTATTTTACTTTGGTCAGATCCAATACATGAATAAAAGAAGGAATGTT------TTACAAAGCACCTCGTTTGATTCTGCTAAAAATTATTATCGATCCCAATTCATTCAACAATTGGATCATTGGAGTTATCGTGTTATTAGTCTAGGGTTTCTTTTTTTAACTATAGGGATTCTTTCCGGGGCAGTCTGGGCTAATGAGGCCTGGGGATCGTATTGGAATTGGGACCCAAAAGAAACTTGGGCCTTTATTACGTGGACTATATTCGCGATTTATTTACATACTCGA---------------------------ACAAATACAAATCTAAAAGTTGCAAATTCTGCAATTGTAGCTTCTATGGGCTTTATTATAATTTGGATATGCTATTTTGGGGTCAATCTGTTAGGAATAGGTCTACATAGTTATGGTTCATTTCAATTAACATCTACT---
>Sedum_lineare
ATGATATTTTTTACTGTAGAACATATATTAACTCATATTTCTTTTTCCCTTGTTTCCGTTGTAATTATAATTTATTTGATAAGCTTAGTTGTCGATGAAATAATAGGACTCTCAAATTCGTCTGAAAGAGGTCTAATAGCGATTTTTTTCTGTCTAACAGGATTATTACTTATTCGTTGGCTTTATTCACACCATTTTCCATTAAGTGATTTATGTGAATCATTAATTTTCCTTGCGTGGAGTTTCTCGATTATTCATATGTTTCCATATTTAAAA------------AAAAAAAAATTACGCGTAATAACTGCACCGAGTGCTATTTTTACTCAAGCATTTGCCACTTCGAGTCTCTTAACTAAACTGCATCAATCC------ACAGTATTAGTGCCTGCTCTTCAATCCCAGTGGTTAATGATGCATGTAAGTATGATGCTATTGGGTTATGCAGCTCTTTTATGCGGATCATTATTATCCGTATCTCTTCTAGTCGTTACATTTCGAAAAGATATCAAA------ATTTTTGCTAACAGCCCTTTTTTTTTTACTGAGTTATTTTACTTTGATCAGATCCAATACATGAATAAAAGAAAGAATGTT------TTACAAAGCACCTCGTTCGATTCTTCTAAAAATTATTCTCGATCCCAATTGATTCAACAATTGGATCATTGGAGTTATCGTGTTATTAGTCTAGGGTTCCTCTTTTTAACTATAGGGATTCTTTCCGGAGCAGTTTGGGCTAATGAGGCCTGGGGATCATATTGGAATTGGGACCCAAAAGAAACTTGGGCCTTTATTACATGGACTATATTCGCGATTTATTTACATACTCGA---------------------------ACAAATACAAATATAAAAGTAGCAAATTCTGCACTTGTAGCTTCTATGGGCTTTATTATAATTTGGATATGCTATTTTGGGGTCAATCTGTTAGGAATAGGGCTACATAGTTATGGTTCATTTCAATTAACATCTACT---
>Sedum_oryzifolium
ATGATATTTTTTACTGTAGAACATATATTAACTCATATTTCTTTTTCCCTTGTTTCCATTGTAATTACAATTTATTTGATAAGCTTAGTTGTCGATGAAATAATAGGACTCTCAAATTCGTCTGAAAGAGGTCTAATAGCGATTTTTTTCTGTCTAACAGGCTTCTTACTTATTCGTTGGATTTATTCACAACATTTTCCATTACGTGATTTATGTGAATCATTAATTTTCCTTGCGTGGAGTTTCTCGATTATTCATATGTTTCCATATTTAAAA------------AATAAAAAATTACGCGTAATAACTGCACCGAGTGCTATTTTTACTCAAGCATTTGCAACTTGGAGTCTCTTAACTAAACTGCATCAATCC------ACAGTATTAGTGCCTGCTCTTCAATCCCAGTGGTTAATGATGCATGTAAGTATGATGTTATTGGGTTATGCAGCTCTTTTATGCGGATCACTATTATCCGTATCTCTTCTAGTCGTTACATTTCGAAAAGATATCCAA------ATTTTTACTAACAGCCATTTTTTTTTTACTGAGTTATTTTACTTTGATCAGATCCAATACATGAATAAAAGAAGGAATATT------TTACAAAGCACCTCGGTTAATTCTGCTAAAAATTATTATCGATCCCAATTGATTCAACAATTGGATCATTGGAGTTATCGTGTTATTAGTCTAGGGTTCCTCTTTTTAACTATAGGGATTCTTTCCGGAGCCGTTTGGGCTAATGAGGCTTGGGGATCATATTGGAATTGGGACCCAAAAGAAACGTGGGCCTTTATTACGTGGACTATATTCGCGATTTATTTACATACTCGA---------------------------ACAAATACAAATATAAAAGTAGCAAAGTCTGCAATTGTAGCTTCTATAGGCTTTATTATAATTTGGATATGCTATTTTGGGGTCAATCTGTTAGGAATAGGGCTACATAGTTATGGTTCATTTCAATTAACATCTACT---
>Sedum_plumbizincicola
ATGATATTTTTTACTGTAGAACATATATTAACTCATATTTCTTTTTCCCTTGTTTCAATTGTAATTACAATTTTTTTGATAAGCTTATTTGTCGATGAAATAATAGGACTCTCAAATTCGTCTGAAAGAGGTCTAATAGCAATTTTTTTCTGTCTAACAGGATTATTACTTATTCGTTGGATTTATTCACAACATTTTCCATTAAGTGATTTATGTGAATCATTAATTTTCCTTGCGTGGAGTTTCTCGATTATTCATATGTTTCCATATAAAAAA------------AAAAAAAAATTACGCGTAATAACTGCACCGAGTGCTATTTTTACTCAAGCATTTGCCACTTCGAGTCTGTTAACTAAAATGCATCAATCCACAGTAACAGTATTAGTACCGGCTCTTCAATCCCAGTGGTTAATGATGCATGTAAGTATGATGTTATTGGGTTATGCAGCTCTTTTATGTGGAACATTATTATCAGTATCTCTTCTAGTCGTTATATTTAGAAAAGATATTCAA------ATTTTTGCTAACAGCCATTTTTTTTTTACTGAGTTATTTTACTTTGGTCAGATCCACTACATGAATAAAAGAAGGAATGTT------TTACAAAGCACCTCGTTTGATTCTGCTAAAAATTATTCTCGGTCCCAATTGATTCAACAATTGGATCATTTGAGTTATCGTGTTATTAGTCTAGGGTTTCTTTTTTTAACTATAGGGATTCTTTCCGGAGCAGTCTGGGCTAATGAGGCCTGGGGATCATATTGGAATTGGGACCCAAAAGAAACTTGGGCCTTTATTACGTGGACTATATTCGCGATTTATTTACATACTCGA---------------------------ACAAATACAAATCTAAAAGTTGCGAATTCTGCAATTGTAGCTTCTATGGGCTTTATTATAATTTGGATATGCTATTTTGGGGTCAATCTGTTAGGAATAGGGCTACATAGTTATGGTTCATTTCAATTAACATCTACT---
>Sedum_sarmentosum
ATGATATTTTTTACTGTAGAACATATATTAACTCATATTTCTTTTTCCCTTGTTTCAATTGTAATTACAATTTATTTGATAAGCTTAGTTGTCGATGAAATAATAGGACTCTCAAATTCGTCTGAAAGAGGTCTAATAGCGATTTTTGTCTGTCTAACAGGATTATTACTTATTCGTTGGATTTATTCACAACATTTTCCATTAAGTGATTTATGTGAATCATTAATTTTCCTTGCGTGGAGTTTCTCGATTATTCATATGTTTCCATATTTAAAA------------AAAAAAAACTTACGCGTAATAACTGCACCGAGTGCTATTTTGACTCAAGCATTTGCCACTTCGAGTCTGTTAACTAAAATGCAACAATCC------ACAGTATTAGTACCGGCTCTTCAATCCCAGTGGTTAATGATGCATGTAAGTATGATGTTATTGGGTTATGCAGCTCTTTTATGTGGATCATTATTATCAGTATCTCTTCTAGTCGTTACATTTAGAAAAGATATCCAA------ATTTTTGCTAACAGCCATTTTTTTTTTACTGAGTTATTTTACTTTGGTCAGATCCAATACATGAATAAAAGAAGGAATGTT------TTACACAGCACCTCGTTTGATTCTGCTAAAAATTATTATCGATCCCAATTGATTCAACAATTGGATCATTGGAGTTATCGTGTTATTAGTCTAGGGTTTCTTTTTTTAACTATAGGGATTCTTTCCGGAGCAGTCTGGGCTAATGAGGCCTGGGGATCATATTGGAATTGGGACCCAAAAGAAACTTGGGCCTTTATTACGTGGACTATATTCGTGATTTATTTACATACTCGA---------------------------ACAAATACAAATCTAAAAGTTGCCAATTCTGCAATTGTAGCTTCTATGGGCTTTATTATAATTTGGATATGCTATTTTGGGGTCAATCTGTTAGGAATAGGGCTACATAGTTATGGTTCATTTCAATTAACATCTACT---
>Sedum_tricarpum
ATGATATTTTTTACTGTAGAACATATATTAACTCATATTTCTTTTTCCCTTGTTTCAATTGTAATTACAATTTTTTTGATAAGCTTATTTGTCGATGAAATAATAGGACTCTCAAATTCGTCTGAAAGAGGTCTAATAGCAATTTTTTTCTGTCTAACAGGATTATTACTTATTCGTTGGATTTATTCACAACATTTTCCATTAAGTGATTTATGTGAATCATTAATTTTTCTTGCGTGGAGTTTCTCGATTATTCATATGTTTCCATATAAAAAA------------AAAAAAAAATTACGCGTAATAACTGCACCGAGTGCTATTTTTACTCAAGCATTTGCCACTTCGAGTCTGTTAACTAAAATGCATCAATCCACAGTAACAGTATTAGTACCGGCTCTTCAATCCCAGTGGTTAATGATGCATGTAAGTATGATGTTATTGGGTTATGCAGCTCTTTTATGTGGAGCATTATTATCAGTATCTCTTCTAGTCGTTATATTTAGAAAAGATATTCAA------ATTTTTGCTAATAGCCATTTTTTTTTTACTGAGTTATTTTACTTTGGTCAGATCCACTACATGAATAAAAGAAGGAATGTT------TTACAAAGCACCTCGTTTGATTCTGCTAAAAATTATTATCGGTCCCAATGGATTCAACAATTGGATCATTGGAGTTATCGTGTTATTAGTCTAGGGTTTCTTTTTTTAACTATAGGAATTCTTTCCGGAGCAGTCTGGGCTAATGAGGCCTGGGGATCATATTGGAATTGGGACCCAAAAGAAACTTGGGCCTTTATTACGTGGACTATATTCGCGATTTATTTACATACTCGA---------------------------ACAAATACAAATCTAAAAGTTGCAAATTCTGCAATTGTAGCTTCTATGGGCTTTATTATAATTTGGATATGCTATTTTGGGGTCAATCTGTTAGGAATAGGGCTACATAGTTATGGTTCATTTCAATTAACATCTACT---
>Aeonium_arboreum
ATGATATTTTTTACTATAGAACATATATTAACTCATATTTCTTTTTCCCTTGTTTCAATTGTAATTACAATTTATTTGATAAGCTTAGTTGTCGATGAAATAATAGGACTCTCTAATTCGTCTGAAAGAGGTCTAATAGCTGTTTTTTTCTGTCTAACAGGATTATTAATTATTCGTTGGATTTATTCACAACACTTTCCATTAAGTGATTTATGTGAATCATTAATTTTCCTTTCGTGGAGTTTCTCAATTATTCATATGTTTCCATATTTAAAA------------AAAAAAAGCTTACGCGTAATAACGGCCCCGAGTGCTATTTTTACTCAAGGATTTGCCACTTCGAGTCTGTTAACTAAAATGCATCAATCC------ACAATATTAGTACCTGCTCTTCAATCCCAATGGTTAATGATGCATGTAAGTATGATGTTATTGGGTTATGCAGCGCTTTTATGTGGATCATTATTATCAGTCTCTCTTCTAGTCATTACATTTAGAAAAGATATCCAA------ATTTTTGCTAATAGCCATTTTTTTTTTACTGAGTTATTTTACTTTGGTCAGATCCAATACATGAATAAAAGAAGGAATGTT------TTACAAAGCACCCCCTTTGCTTCTGCTAAAAATTATTATCGATCCCAATTGATTCAACAATTAGATCATTGGAGTTATCGTGTTATTAGTCTAGGGTTTATCTTTTTAACTATAGGGATTCTTTCCGGAGCAGTCTGGGCTAATGAGGCCTGGGGATCATATTGGAATTGGGACCCAAAAGAAACTTGGGCCTTTATTACGTGGACTATATTCGCGATTTATTTACATACTCGA---------------------------ACAAATACAAATATGAAAGTTGCAAATTCTGCAATTGTAGCCGCTATGGGCTTTATTATAATTTGGATCTGCTATTTTGGGGTCAATCTGTTAGGAATAGGGCTACATAGTTATGGTTCGTTTCAATTAACATCTACT---
>Aeonium_balsamiferum
ATGATATTTTTTACTATAGAACATATATTAACTCATATTTCTTTTTCCCTTGTTTCAATTGTAATTACAATTTATTTGATAAGCTTAGTTGTCGATGAAATAATAGGACTCTCTAATTCGTCTGAAAGAGGTCTAATAGCTGTTTTTTTCTGTCTAACAGGATTATTAATTATTCGTTGGATTTATTCACAACACTTTCCATTAAGTGATTTATGTGAATCATTAATTTTCCTTTCGTGGAGTTTCTCAATTATTCATATGTTTCCATATTTAAAA------------AAAAAAAGCTTACGCGTAATAACGGCCCCGAGTGCTATTTTTACTCAAGGATTTGCCACTTCGAGTCTGTTAACTAAAATGCATCAATCC------ACAATATTAGTACCTGCTCTTCAATCCCAATGGTTAATGATGCATGTAAGTATGATGTTATTGGGTTATGCAGCGCTTTTATGTGGATCATTATTATCAGTCTCTCTTCTAGTCATTACATTTAGAAAAGATATCCAA------ATTTTTGCTAATAGCCATTTTTTTTTTACTGAGTTATTTTACTTTGGTCAGATCCAATACATGAATAAAAGAAGGAATGTT------TTACAAAGCACCCCCTTTGCTTCTGCTAAAAATTATTATCGATCCCAATTGATTCAACAATTAGATCATTGGAGTTATCGTGTTATTAGTCTAGGGTTTATCTTTTTAACTATAGGGATTCTTTCCGGAGCAGTCTGGGCTAATGAGGCCTGGGGATCATATTGGAATTGGGACCCAAAAGAAACTTGGGCCTTTATTACGTGGACTATATTCGCGATTTATTTACATACTCGA---------------------------ACAAATACAAATATGAAAGTTGCAAATTCTGCAATTGTAGCCGCTATGGGCTTTATTATAATTTGGATCTGCTATTTTGGGGTCAATCTGTTAGGAATAGGGCTACATAGTTATGGTTCGTTTCAATTAACATCTACT---
>Aeonium_decorum
ATGATATTTTTTACTATAGAACATATATTAACTCATATTTCTTTTTCCCTTGTTTCAATTGTAATTACAATTTATTTGATAAGCTTAGTTGTCGATGAAATAATAGGACTCTCTAATTCGTCTGAAAGAGGTCTAATAGCTGTTTTTTTCTGTCTAACAGGATTATTAATTATTCGTTGGATTTATTCACAACACTTTCCATTAAGTGATTTATGTGAATCATTAATTTTCCTTTCGTGGAGTTTCTCAATTATTCATATGTTTCCATATTTAAAA------------AAAAAAAGCTTACGCGTAATAACGGCCCCGAGTGCTATTTTTACTCAAGGATTTGCCACTTCGAGTCTGTTAACTAAAATGCATCAATCC------ACAATATTAGTACCTGCTCTTCAATCCCAATGGTTAATGATGCATGTAAGTATGATGTTATTGGGTTATGCAGCGCTTTTATGTGGATCATTATTATCAGTCTCTCTTCTAGTCATTACATTTAGAAAAGATATCCAA------ATTTTTGCTAATAGCCATTTTTTTTTTACTGAGTTATTTTACTTTGGTCAGATCCAATACATGAATAAAAGAAGGAATGTT------TCACAAAGCACCCCCTTTGCTTCTGCTAAAAATTATTATCGATCCCAATTGATTCAACAATTAGATCATTGGAGTTATCGTGTTATTAGTCTAGGGTTTATCTTTTTAACTATAGGGATTCTTTCCGGAGCAGTCTGGGCTAATGAGGCCTGGGGATCATATTGGAATTGGGACCCAAAAGAAACTTGGGCTTTTATTACGTGGACTATATTCGCGATTTATTTACATACTCGA---------------------------ACAAATACAAATATGAAAGTTGCAAATTCTGCAATTGTAGCCGCTATGGGCTTTATTATAATTTGGATCTGCTATTTTGGGGTCAATCTGTTAGGAATAGGGCTACATAGTTATGGTTCGTTTCAATTAACATCTACT---
>Aeonium_diplocyclum
ATGATATTTTTTACTATAGAACATATATTAACTCATATTTCTTTTTCCCTTGTTTCAATTGTAATTACAATTTATTTGATAAGCTTAGTTGTCGATGAAATAATAGGACTCTCTAATTCGTCTGAAAGAGGTCTAATAGCTGTTTTTTTCTGTCTAACAGGATTATTAATTATTCGGTGGATTTATTCACAACACTTTCCATTAAGTGATTTATGTGAATCATTAATTTTTCTTTCGTGGAGTTTCTCAATTATTCATATGTTTCCATATTTAAAA------------AAAAAAAGCTTACGCGTAATAACGGCCCCGAGTGCTATTTTTACTCAAGGATTTGCCACTTCGAGTCTGTTAACTAAAATGCATCAATCC------ACAATATTAGTACCTGCTCTTCAATCCCAATGGTTAATGATGCATGTAAGTATGATGTTATTGGGTTATGCAGCGCTTTTATGTGGATCATTATTATCAGTCTCTCTTCTAGTCATTACATTTAGAAAAGATATCCAA------ATTTTTGCTAATAGCCATTTTTTTTTTACTGAGTTATTTTACTTTGGTCAGATCCAATACATGAATAAAAGAAGGAATGTT------TTACAAAGCACCCCCTGTGCTTCTGCTAAAAATTATTATCGATCCCAATTGATTCAACAATTAGATCATTGGAGTTATCGTGTTATTAGTCTAGGGTTTATTTTTTTAACTATAGGGATTCTTTCCGGAGCAGTCTGGGCTAATGAGGCCTGGGGATCATATTGGAATTGGGACCCAAAAGAAACTTGGGCCTTTATTACGTGGACTATATTCGCGATTTATTTACATACTCGA---------------------------ACAAATACAAATATGAAAGTTGCAAATTCTGCAATTGTAGCCGCTATGGGCTTTATTATAATTTGGATCTGCTATTTTGGGGTCAATCTGTTAGGAATAGGGCTACATAGTTATGGTTCGTTTCAATTAACATCTACT---
>Aeonium_dodrantale
ATGATATTTTTTACTATAGAACATATATTAACTCATATTTCTTTTTCCCTTGTTTCAATTGTAATTACAATTTATTTGATAAGCTTAGTTGTCGATGAAATAATAGGACTCTCTAATTCGTCTGAAAGAGGTCTAATAGCTGTTTTTTTCTGTCTAACAGGATTATTAATTATTCGTTGGATTTATTCACAACACTTTCCATTAAGTGATTTATGTGAATCATTAATTTTCCTTTCGTGGAGTTTCTCAATTATTCATATGTTTCCATATTTAAAA------------AAAAAAAGCTTACGCGTAATAACGGCCCCGAGTGCTATTTTTACTCAAGGATTTGCCACTTCGAGTCTGTTAACTAAAATGCATCAATCC------ACAATATTAGTACCTGCTCTTCAATCCCAATGGTTAATGATGCATGTAAGTATGATGTTATTGGGTTATGCAGCGCTTTTATGTGGATCATTATTATCAGTCTCTCTTCTAGTCATTACATTTAGAAAAGATATCCAA------ATTTTTGCTAATAGCCATTTTTTTTTTACTGAGTTATTTTACTTTGGTCAGATCCAATACATGAATAAAAGAAGGAATGTT------TTACAAAGCACCCCCTTTGCTTCTGCTAAAAATTATTATCGATCCCAATTGATTCAACAATTAGATCATTGGAGTTATCGTGTTATTAGTCTAGGGTTTATCTTTTTAACTATAGGGATTCTTTCCGGAGCAGTCTGGGCTAATGAGGCCTGGGGATCATATTGGAATTGGGACCCAAAAGAAACTTGGGCCTTTATTACGTGGACTATATTCGCGATTTATTTACATACTCGA---------------------------ACAAATACAAATATGAAAGTTGCAAATTCTGCAATTGTAGCCGCTATGGGCTTTATTATAATTTGGATCTGCTATTTTGGGGTCAATCTGTTAGGAATAGGGCTACATAGTTATGGTTCGTTTCAATTAACATCTACT---
>Aeonium_nobile
ATGATATTTTTTACTATAGAACATATATTAACTCATATTTCTTTTTCCCTTGTTTCAATTGTAATTACAATTTATTTGATAAGCTTAGTTGTCGATGAAATAATAGGACTCTCTAATTCGTCTGAAAGAGGTCTAATAGCTGTTTTTTTCTGTCTAACAGGATTATTAATTATTCGTTGGATTTATTCACAACACTTTCCATTAAGTGATTTATGTGAATCATTAATTTTCCTTTCGTGGAGTTTCTCAATTATTCATATGTTTCCATATTTAAAA------------AAAAAAAGCTTACGCGTAATAACGGCCCCGAGTGCTATTTTTACTCAAGGATTTGCCACTTCGAGTCTGTTAACTAAAATGCATCAATCC------ACAATATTAGTACCTGCTCTTCAATCCCAATGGTTAATGATGCATGTAAGTATGATGTTATTGGGTTATGCAGCGCTTTTATGTGGATCATTATTATCAGTCTCTCTTCTAGTCATTACATTTAGAAAAGATATCCAA------ATTTTTGCTAATAGCCATTTTTTTTTTACTGAGTTATTTTACTTTGGTCAGATCCAATACATGAATAAAAGAAGGAATGTT------TCACAAAGCACCCCCTTTGCTTCTGCTAAAAATTATTATCGATCCCAATTGATTCAACAATTAGATCATTGGAGTTATCGTGTTATTAGTCTAGGGTTTATCTTTTTAACTATAGGGATTCTTTCCGGAGCAGTCTGGGCTAATGAGGCCTGGGGATCATATTGGAATTGGGACCCAAAAGAAACTTGGGCTTTTATTACGTGGACTATATTCGCGATTTATTTACATACTCGA---------------------------ACAAATACAAATATGAAAGTTGCAAATTCTGCAATTGTAGCCGCTATGGGCTTTATTATAATTTGGATCTGCTATTTTGGGGTCAATCTGTTAGGAATAGGGCTACATAGTTATGGTTCGTTTCAATTAACATCTACT---
>Aeonium_saundersii
ATGATATTTTTTACTATAGAACATATATTAACTCATATTTCTTTTTCCCTTGTTTCAATTGTAATTACAATTTATTTGATAAGCTTAGTTGTCGATGAAATAATAGGACTCTCTAATTCGTCTGAAAGAGGTCTAATAGCTGTTTTTTTCTGTCTAACAGGATTATTAATTATTCGTTGGATTTATTCACAACACTTTCCATTAAGTGATTTATGTGAATCATTAATTTTCCTTTCGTGGAGTTTCTCAATTATTCATATGTTTCCATATTTTAAA------------AAAAAAAGCTTACGCGTAATAACGGCCCCGAGTGCTATTTTTACTCAAGGATTTGCCACTTCGAGTCTGTTAACTAAAATGCATCAATCC------ACAATATTAGTACCTGCTCTTCAATCCCAATGGTTAATGATGCATGTAAGTATGATGTTATTGGGTTATGCAGCGCTTTTATGTGGATCATTATTATCAGTCTCTCTTCTAGTCATTACATTTAGAAAAGATATCCAA------ATTTTTGCTAATAGCCATTTTTTTTTTACTGAGTTATTTTACTTTGGTCAGATCCAATACATGAATAAAAGAAGGAATGTT------TTACAAAGCACCCCCTTTGCTTCTGCTAAAAATTATTATCGATCCCAATTGATTCAACAATTAGATCATTGGAGTTATCGTGTTATTAGTCTAGGGTTTATCTTTTTAACTATAGGGATTCTTTCCGGAGCAGTCTGGGCTAATGAGGCCTGGGGATCATATTGGAATTGGGACCCAAAAGAAACTTGGGCCTTTATTACGTGGACTATATTCGCGATTTATTTACATACTCGA---------------------------ACAAATACAAATATGAAAGTTGCAAATTCTGCAATTGTAGCCGCTATGGGCTTTATTATAATTTGGATCTGCTATTTTGGGGTCAATCTGTTAGGAATAGGGCTACATAGTTATGGTTCGTTTCAATTAACATCTACT---
>Aeonium_tabuliforme
ATGATATTTTTTACTATAGAACATATATTAACTCATATTTCTTTTTCCCTTGTTTCAATTGTAATTACAATTTATTTGATAAGCTTAGTTGTCGATGAAATAATAGGACTCTCTAATTCGTCTGAAAGAGGTCTAATAGCTGTTTTTTTCTGTCTAACAGGATTATTAATTATTCGTTGGATTTATTCACAACACTTTCCATTAAGTGATTTATGTGAATCATTAATTTTCCTTTCGTGGAGTTTCTCAATTATTCATATGTTTCCATATTTTAAA------------AAAAAAAGCTTACGCGTAATAACGGCCCCGAGTGCTATTTTTACTCAAGGATTTGCCACTTCGAGTCTGTTAACTAAAATGCATCAATCC------ACAATATTAGTACCTGCTCTTCAATCCCAATGGTTAATGATGCATGTAAGTATGATGTTATTGGGTTATGCAGCGCTTTTATGTGGATCATTATTATCAGTCTCTCTTCTAGTCATTACATTTAGAAAAGATATCCAA------ATTTTTGCTAATAGCCATTTTTTTTTTACTGAGTTATTTTACTTTGGTCAGATCCAATACATGAATAAAAGAAGGAATGTT------TTACAAAGCACCCCCTTTGCTTCTGCTAAAAATTATTATCGATCCCAATTGATTCAACAATTAGATCATTGGAGTTATCGTGTTATTAGTCTAGGGTTTATCTTTTTAACTATAGGGATTCTTTCCGGAGCAGTCTGGGCTAATGAGGCCTGGGGATCATATTGGAATTGGGACCCAAAAGAAACTTGGGCTTTTATTACGTGGACTATATTCGCGATTTATTTACATACTCGA---------------------------ACAAATACAAATATGAAAGTTGCAAATTCTGCAATTGTAGCCGCTATGGGCTTTATTATAATTTGGATCTGCTATTTTGGGGTCAATCTGTTAGGAATAGGGCTACATAGTTATGGTTCGTTTCAATTAACATCTACT---
>Aeonium_undulatum
ATGATATTTTTTACTATAGAACATATATTAACTCATATTTCTTTTTCCCTTGTTTCAATTGTAATTACAATTTATTTGATAAGCTTAGTTGTCGATGAAATAATAGGACTCTCTAATTCGTCTGAAAGAGGTCTAATAGCTGTTTTTTTCTGTCTAACAGGATTATTAATTATTCGTTGGATTTATTCACAACACTTTCCATTAAGTGATTTATGTGAATCATTAATTTTCCTTTCGTGGAGTTTCTCAATTATTCATATGTTTCCATATTTAAAA------------AAAAAAAGCTTACGCGTAATAACGGCCCCGAGTGCTATTTTTACTCAAGGATTTGCCACTTCGAGTCTGTTAACTAAAATGCATCAATCC------ACAATATTAGTACCTGCTCTTCAATCCCAATGGTTAATGATGCATGTAAGTATGATGTTATTGGGTTATGCAGCGCTTTTATGTGGATCATTATTATCAGTCTCTCTTCTAGTCATTACATTTAGAAAAGATATCCAA------ATTTTTGCTAATAGCCATTTTTTTTTTACTGAGTTATTTTACTTTGGTCAGATCCAATACATGAATAAAAGAAGGAATGTT------TTACAAAGCACCCCCTTTGCTTCTGCTAAAAATTATTATCGATCCCAATTGATTCAACAATTAGATCATTGGAGTTATCGTGTTATTAGTCTAGGGTTTATCTTTTTAACTATAGGGATTCTTTCCGGAGCAGTCTGGGCTAATGAGGCCTGGGGATCATATTGGAATTGGGACCCAAAAGAAACTTGGGCCTTTATTACGTGGACTATATTCGCGATTTATTTACATACTCGA---------------------------ACAAATACAAATATGAAAGTTGCAAATTCTGCAATTGTAGCCGCTATGGGCTTTATTATAATTTGGATCTGCTATTTTGGGGTCAATCTGTTAGGAATAGGGCTACATAGTTATGGTTCGTTTCAATTAACATCTACT---
>Monanthes_anagensis
ATGCTATTTTTTACTATAGAACATATATTAACTCATATTTCTTTTTCCCTTGTTTCAATTGTAATTACAATTTATTTGATAAGCTTAGTTGTCGATGAAATAATAGGACTCTCTAATTCGTCTGAAAGAGGTCTAATAGCTGTTTTTTTCTGTCTAACAGGATTATTAGTTATTCGTTGGATTTATTCACAACACTTTCCATTAAGTGATTTATATGAATCATTAATTTTCCTTTCGTGGAGTTTCTCAATTATTCATATGTTTCCATATTTTAAA------------AAAACAAGCTTACGCGTAATAACGGCCCCGAGTGCTATTTTTACTCAAGGATTCGCCACTTCGAGTCTGTTAACTAAAATGCATCAATCC------ACAATATTAGTACCTGCTCTTCAATCCCAATGGTTAATGATGCATGTAAGTATGATGTTATTGGGTTATGCAGCGCTTTTATGTGGATCATTATTATCAGTCTCTCTTCTAGTCATTACATTTAGAAAAGATATCCAA------ATTTTTGCTAATAGCCATTTTTCTTTTACTGAGTTATTTTACTTTGGTCAGATCCAATACATGAATAAAAGAAGGAATGTT------TTACAAAGCACCCCCTTTGCTTCTGCTAAAAATTATTATCGATCCCAATTGATTCAACAATTAGATCATTGGAGTTATCGTGTTATTAGTCTAGGGTTTATCTTTTTAACTATAGGGATTCTTTCCGGAGCAGTCTGGGCTAATGAGGCCTGGGGATCATATTGGAATTGGGACCCAAAAGAAACTTGGGCCTTTATTACGTGGACTATATTCGCGATTTATTTACATACTCGA---------------------------ACAAATACAAATATGAAAGTTGCAAATTCTGCAATTGTAGCCGCTATGGGCTTTATTATAATTTGGATCTGCTATTTTGGGGTCAATCTGTTAGGAATAGGGCTACATAGTTATGGTTCGTTTCAATTAACATCTATT---
>Monanthes_brachycaulos
ATGCTATTTTTTACTATAGAACATATATTAACTCATATTTCTTTTTCCCTTGTTTCAATTGTAATTACAATTTATTTGATAAGCTTAGTTGTCGATGAAATAATAGGACTCTCTAATTCGTCTGAAAGAGGTCTAATAGCTGTTTTTTTCTGTCTAACAGGATTATTAGTTATTCGTTGGATTTATTCACAACACTTTCCATTAAGTGATTTATATGAATCATTAATTTTCCTTTCGTGGAGTTTCTCAATTATTCATATGTTTCCATATTTTAAA------------AAAAGAAGCTTACGCGTAATAACGGCCCCGAGTGCTATTTTTACTCAAGGATTCGCCACTTCGAGTCTGTTAACTAAAATGCATCAATCC------ACAATATTAGTACCTGCTCTTCAATCCCAATGGTTAATGATGCATGTAAGTATGATGTTATTGGGTTATGCAGCGCTTTTATGTGGATCATTATTATCAGTCTCTCTTCTAGTCATTACATTTAGAAAAGATATCCAA------ATTTTTGCTAATAGCCATTTTTCTTTTACTGAGTTATTTTACTTTGGTCAGATCCAATACATGAATAAAAGAAGGAATGTT------TTACAAAGCACCCCCTTTGCTTCTGCTAAAAATTATTATCGATCCCAATTGATTCAACAATTAGATCATTGGAGTTATCGTGTTATTAGTCTAGGGTTTATCTTTTTAACTATAGGGATTCTTTCCGGAGCAGTCTGGGCTAATGAGGCCTGGGGATCATATTGGAATTGGGACCCAAAAGAAACTTGGGCCTTTATTACGTGGACTATATTCGCGATTTATTTACATACTCGA---------------------------ACAAATACAAATATGAAAGTTGCAAATTCTGCAATTGTAGCCGCTATGGGCTTTATTATAATTTGGATCTGCTATTTTGGGGTCAATCTGTTAGGAATAGGGCTACATAGTTATGGTTCGTTTCAATTAACATCTATT---
>Monanthes_muralis
ATGCTATTTTTTACTATAGAACATATATTAACTCATATTTCTTTTTCCCTTGTTTCAATTGTAATTACAATTTATTTGATAAGCTTAGTTGTCGATGAAATAATAGGACTCTCTAATTCGTCTGAAAGAGGTCTAATAGCTGTTTTTTTCTGTCTAACAGGATTATTAGTTATTCGTTGGATTTATTCACAACACTTTCCATTAAGTGATTTATATGAATCATTAATTTTCCTTTCGTGGAGTTTCTCAATTATTCATATGTTTCCATATTTTAAA------------AAAACAAGCTTACGCGTAATAACGGCCCCGAGTGCTATTTTTACTCAAGGATTCGCCACTTCGAGTCTGTTAACTAAAATGCATCAATCC------ACAATATTAGTACCTGCTCTTCAATCCCAATGGTTAATGATGCATGTAAGTATGATGTTATTGGGTTATGCAGCGCTTTTATGTGGATCATTATTATCAGTCTCTCTTCTAGTCATTACATTTAGAAAAGATATCCAA------ATTTTTGCTAATAGCCATTTTTCTTTTACTGAGTTATTTTACTTTGGTCAGATCCAATACATGAATAAAAGAAGGAATGTT------TTACAAAGCACCCCCTTTGCTTCTGCTAAAAATTATTATCGATCCCAATTGATTCAACAATTAGATCATTGGAGTTATCGTGTTATTAGTCTAGGGTTTATCTTTTTAACTATAGGGATTCTTTCCGGAGCAGTCTGGGCTAATGAGGCCTGGGGATCATATTGGAATTGGGACCCAAAAGAAACTTGGGCCTTTATTACGTGGACTATATTCGCGATTTATTTACATACTCGA---------------------------ACAAATACAAATATGAAAGTTGCAAATTCTGCAATTGTAGCCGCTATGGGCTTTATTATAATTTGGATCTGCTATTTTGGGGTCAATCTGTTAGGAATAGGGCTACATAGTTATGGTTCGTTTCAATTAACATCTATT---
>Monanthes_polyphylla
ATGCTATTTTTTACTATAGAACATATATTAACTCATATTTCTTTTTCCCTTGTTTCAATTGTAATTACAATTTATTTGATAAGCTTAGTTGTCGATGAAATAATAGGACTCTCTAATTCGTCTGAAAGAGGTCTAATAGCTGTTTTTTTCTGTCTAACAGGATTATTAGTTATTCGTTGGATTTATTCACAACACTTTCCATTAAGTGATTTATATGAATCATTAATTTTCCTTTCGTGGAGTTTCTCAATTATTCATATGTTTCCGTATTTAAAA------------AAAACAAGCTTACGCGTAATAACGGCCCCGAGTGCTATTTTTACTCAAGGATTCGCCACTTCGAGTCTGTTAACTAAAATGCATCAATCC------ACAATATTAGTACCTGCTCTTCAATCCCAATGGTTAATGATGCATGTAAGTATGATGTTATTGGGTTATGCAGCGCTTTTATGTGGATCATTATTATCAGTCTCTCTTCTAGTCATTACATTTAGAAAAGATATCCAA------ATTTTTGCTAATAGCCATTTTTTTTTTACTGAGTTATTTTACTTTGGTCAGATCCAATACATGAATAAAAGAAGGAATGTT------TTACAAAGCACCCCCTTTGCTTCTGGTAAAAATTATTATCGATCCCAATTGATTCAACAATTAGATCATTGGAGTTATCGTGTTATTAGTCTAGGGTTTATCTTTTTAACTATAGGGATTCTTTCCGGAGCAGTCTGGGCTAATGAGGCCTGGGGATCATATTGGAATTGGGACCCAAAAGAAACTTGGGCCTTTATTACGTGGACTATATTCGCGATTTATTTACATACTCGA---------------------------ACAAATACAAATATGAAAATTGCAAATTCTGCAATTGTAGCCGCTATGGGCTTTATTATAATTTGGATCTGCTATTTTGGGGTCAATCTGTTAGGAATAGGGCTACATAGTTATGGTTCGTTTCAATTAACATCTACT---
>Rosularia_alpestris
ATGATATTTTTGACTGTCGAACATATATTAACTCATATTTCTTTTTCCCTTGTTTCAATTGTAATTACAATTTATTTGATAAGCTTAGTTGTCGATGAAATAATAGGACTCTCTAATTCCTCTGAAAGAGGTCTAATAGCTATTTTTTTATGTCTAACAGGATTATTAATTATTCGTTGGGTTTATTCACAACATTTTCCATTAAGTGATTTATGTGAATCATTAATTTTCCTTTCATGGAGTTTCTCAATTATTCATATGTTTCCGTATTTAAAA------------AAAAAAAACTTACGCGTAATAACTGCACCTAGTGCTATTTTTACGCAAGGATTTGCCACTTCGAGTCTATTAACTAAAATGCATCAATCC------ACAATTTTAGTACCTGCTCTTCAATCCCAGTGGTTAATGATGCATGTAAGTATGATGTTATTGGGTTATGCAGCTCTTTTATGTGGATCATTATTATCAGTATCTCTTCTAGTCATTACATTTAGAAAAGATATCCAA------ATTTTTGCTAACAGCCAGTTTTTTTTTACTGAGGTATTTGACTTTGGTCAGATCCAATACATGAATAAAAGAAGGAATGTT------TTACAAAGCACCTCCTTTGATTCTGCTAAAAATTATTATCGATCCCAATTGATTCAACAATTAGATCATTGGAGTTCTCGTGTTATTAGTCTAGGGTTTATCTTTTTAACTATAGGAATTCTTTCCGGAGCAGTCTGGGCTAATGAGGCTTGGGGATCATATTGGAATTGGGACCCAAAAGAAACTTGGGCCTTTATTACGTGGACTATATTCGCGATTTATTTACATACTCGA---------------------------ACAAATACAAATTTGAAAGTTGCAAATTCTGCAATTGTAGCTTTTTTGGGCTTTATTATAATTTGGATATGCTATTTTGGGGTCAATCTCTTAGGAATAGGGCTACATAGTTATGGTTCATTT------------------
>Sempervivum_tectorum
ATGATATTTTTTACTGTAGAACATATATTAACTCATATTTCTTTTTCCCTTGTTTCAATTGTAATTACAATTTATTTGATAAGCTTAGTTGTCGATGAAATAATAGGACTCTCTAATTCATCTGAAAGAGGTCTAATAGCTAGTTTTTTCTGTATAACAGGATTGTTAATTATTCGTTGGATTTATTCACAACATTTTCCATTAAGTGATTTATGTGAATCATTAATTTTCCTTTCGTGGAGTTTCTCGATTATTCATATGTTTCCATATTTAAAA------------AAAAAAAACTTACGCGTAATAACGGCACCAAGTGCTATTTTTACTCAAGGATTTGCCACTTCGAGTCTGTTAACTAAAATGCATCAATCC------ACAATATTAGTACCTGCTCTTCAATCTCAGTGGTTAATGATGCATGTAAGTATGATGTTATTGGGTTATGCAGCTCTTTTATGTGGATCATTATTATCAGTATCTCTTCTAGTCATTACATTTCGAAAAGATATCCAA------ATTTTTGCTAACAGCCATTTTTTTTTTACTGAGTTATTTTACTTTGGTCAGATCCAATACATGAATAAAGGAAGGAATGTT------TTACAAAACACCTCCTTTAATTCTGCTAAAAATTATTATCGATCCCAATTGATTCAACAATTAGATCATTGGAGTTATCGTGTTATTAGTCTAGGGTTTATCTTTTTAACTATAGGAATTCTTTCCGGAGCAGTCTGGGCTAATGAGGCCTGGGGATCATATTGGAATTGGGACCCAAAAGAAACTTGGGCCTTTATTACATGGACTATATTTGCAATTTATTTACATACTCGA---------------------------ACAAATACAAATATGAAAGTTGCAAATTCTGCAATTGTAGCTTCTATGGGCTTTATTATAATTTGGATATGCTATTTTGGGGTCAATCTCTTAGGAATAGGGCTACATAGTTATGGTTCATTTCAATTAACATCTACT---
>Phedimus_spurius
ATGATATTTTTTACTGTCGAACATATATTAACTCATATTTCTTTTTCCCTTGTTTCAATTGTAATTACAATTTATTTGATAAGCTTAATAGTCGATGAAATGATAGGACTCTCTAATTCCTCTGAAAGAGGTCTAATAGCTATTTTTTTCTGTATAACAGGATTATTAATTAGTCGTTGGCTTTATTCACACCATTTTCCATTAAGTGATTTATGTGAATCATTAATTTTCCTTTCGTGGAGTTTCTCGATTATTCATATGTTTCCACATTTCAAA------------AAAAAAAACTTACGCGTAATAACTGGACCAAGTGCTATTTTTACTCAAGGATTTGCCACTTCGAGTTTGTTAACTGAAATGCATCAATCC------ACAATATTAGTACCCGCTCTGCAATCCCAGTGGTTAATGATGCATGTAAGTATGATGTTATTAGGTTATGCAGCTCTTTTGTGTGGATCATTATTATCAGTATCTCTTCTAGTCATTACATTTAGAAAGGATATCGAA------ATTTTTGCTAACAGCCATTTTTTTTTTACTGAGTTATTTTACTTTGGTCAGATCCAATACATGAATAAAAGAAGGACTGTT------TTACAAAACACCTCTTTTGATTCTGCTAAAAATTATTACCGATCCCAATTGATTCAACAATTAGATCATTGGAGTTATCGTGTTATTAGTCTAGGGTTTATTTTTTTAACTATAGGGATTCTTTCCGGAGCAGTCTGGGCTAATGAGGCCTGGGGATCATATTGGAATTGGGACCCAAAAGAAACTTGGGCCTTTATTACGTGGACCATATTCGCGATTTATTTACATACTCGA---------------------------ACAAATACAAATATGAAAGTTGCAAATTCTGCAATTGTAGCGTCTATGGGCTTTATTATAATTTGGGTATGCTATTTTGGGGTCAATCTCTTAGGAATCGGGCTACATAGTTATGGTTCATTTCAATTAACATCTACT---
>Phedimus_aizoon
ATGATATTTTTTACTGTCGAACATATATTAACTCATATTTCTTTTTCCCTTGTTTCAATTGTAATTACAATTTATTTGATAAGCTTCGTAGTCGATGAAATGATAGGACTCTCTAATTCCGCTGAAAGAGGTCTAATAGCTATTTTTTTCTGTCTAACAGGATTATTAATTATTCGTTGGATTTATTCACACCATTTTCCATTAAGTGATTTATGTGAATCGTTAATTTTCCTTTCGTGGAGTTTCTCGATTATTCATATGTTTCCATATTTAAAA------------AAAACAAATTTACGCGTAATAACTGCACCAAGTGCTATTTTTACTCAAGGATTTGCCACTTCGAGTCTGTTAACTGAAATGCATCAATCC------ACAATATTAGTACCTGCTCTCCAATCCCAGTGGTTAATGATGCATGTAAGCATGATGTTATTAGGTTATGCAGCTCTTTTATGTGGATCATTATTATCAGTATCTCTTCTAGTCATTACATTTAGAAAGGATATCGAA------ATTTTTGCTAACAGCCATTTTTTTTTTACTGAGTTATTTTACTTTGATCAGATCCAATACATGAATAAAAGAAGGAATGTT------TTACAAAGCATCTCCTTTGATTCTGCTAAAAATTATTACCGATCCCAATTGATTCAACAATTAGATCATTGGAGTTATCGTGTTATTAGTCTAGGGTTTATCTTTTTAACTATAGGGATTCTTTCCGGAGCAGTCTGGGCTAATGAGGCCTGGGGATCATATTGGAATTGGGACCCAAAAGAAACTTGGGCCTTTATTACATGGACTATATTCGCGATTTATTTACATACTCGA---------------------------ACAAATACAAATATGAAAGTTGCCAATTCTGCAATTGTAGCTTCTATGGGCTTTATTATAATTTGGGTATGCTATTTTGGGGTCAATCTCTTAGGAATAGGGCTACATAGTTATGGTTCATTTCAATTAACATCTACT---
>Phedimus_kamtschaticus
ATGATATTTTTTACTGTCGAACATATATTAACTCATATTTCTTTTTCCCTTGTTTCAATTGTAATTACAATTTATTTGATAAGCTTCGTAGTCGATGAAATGATAGGACTCTCTAATTCCGCTGAAAGAGGTCTAATAGCTATTTTTTTCTGTCTAACAGGATTATTAATTATTCGTTGGATTTATTCACACCATTTTCCATTAAGTGATTTGTGTGAATCGTTAATTTTCCTTTCGTGGAGTTTCTCGATTATTCATATGTTTCCATATTTTAAA------------AAAACAAATTTACGCGTAATAACTGCACCAAGTGCTATTTTTACTCAAGGATTTGCCACTTCGAGTCTGTTAACTGAAATGCATCAATCC------ACAATATTAGTACCTGCTCTCCAATCCCAGTGGTTAATGATGCATGTAAGTATGATGTTATTAGGTTATGCAGCTCTTTTATGTGGATCATTATTATCAGTATCTCTTCTAGTCATTACATTTAGAAAGGATATCGAA------ATTTTTGCTAACAGCCATTTTTTTTTTACTGAGTTATTTTACTTTGGTCAGATCCAATACATGAATAAAAGAAGGAATGTT------TTACAAAGCATCTCCTTTGATTCTGCTAAAAATTATTACCGATCCCAATTGATTCAACAATTAGATCATTGGAGTTATCGTGTTATTAGTCTAGGGTTTATCTTTTTAACTATAGGGATTCTTTCCGGAGCAGTCTGGGCTAATGAGGCCTGGGGATCATATTGGAATTGGGACCCAAAAGAAACTTGGGCCTTTATTACATGGACTATATTCGCGATTTATTTACATACTCGA---------------------------ACAAATACAAATAGGAAAGTTGCCAATTCTGCAATTGTAGCTTCTATGGGCTTTATTATAATTTGGGTATGCTATTTTGGGGTCAATCTCTTAGGAATAGGGCTACATAGTTATGGTTCATTTCAATTAACATCTACT---
>Phedimus_odontophyllus
ATGATATTTTTTACTGTCGAACATATATTAACTCATATTTCTTTTTCCCTTGTTTCAATTGTAATTACAATTTATTTGATAAGCTTAATAGTCGATGAAATGATAGGACTCTCTAATTCCTCTGAAAGAGGTCAAATAGCTATTTTTTTCTGTATAACAGGATTACTAATTAGTCGTTGGCTTTATTCACACCATTTTCCATTAAGTGATTTATGTGAATCATTAATTTTCCTTTCATGGAGTTTCTCGATTATTCATATGTTTCCATAC---------------------AAAAACGTACGCGTAATAACTGGACCAAGTGCTATTTTTACTCAAGGATTTGCCACTTCGAGTCTGTTAACTGAAATGCATCAATCC------ACAATATTAGTACCTGCTCTGCAATCCCAGTGGTTAATGATGCATGTAAGTATGATGTTATTAGGTTATGCAGCTCTTTTATGTGGATCATTATTATCAGTATCTCTTCTAGTCATTACATTTCGAAAGGATATCGAA------ATTTTTGCTAACAGCCATTTTGATTTT---------TTTTACTTTGGTCAGATCCAATACATGACTAAAAGAAGGACTGTT------TTACAAAGGACCTCTTTTGATTCTGCTAAAAATTATTCCCGATCCCAATTGATTCAACAATTAGATCATTGGAGTTATCGTGTTATTAGTCTAGGGTTTATCTTTTTAACTATAGGGATTCTTTCCGGAGCAGTCTGGGCTAATGAGGCCTGGGGATCATATTGGAATTGGGACCCAAAAGAAACTTGGGCCTTTATTACGTGGACCATATTCGCGATTTATTTACATACTCGA---------------------------ACAAATACAAATAGGAAAGTAGCCAATTCGGCAATTGTAGCTTCTATGGGCTTTATTATAATTTGGGTATGCTATTTTGGGGTCAATCTATTAGGAATAGGGATACATAGGTATGGTTCATTTCAATTAATATCTACT---
>Phedimus_takesimensis
ATGATATTTTTTACTGTCGAACATATATTAACTCATATTTCTTTTTCCCTTGTTTCAATTGTAATTACAATTTATTTGATAAGCTTCGTAGTCGATGAAATGATAGGACTCTCTAATTCCGCTGAAAGAGGTCTAATAGCTATTTTTTTCTGTCTAACAGGATTATTAATTATTCGTTGGATTTATTCACACCATTTTCCATTAAGTGATTTATGTGAATCGTTAATTTTCCTTTCGTGGAGTTTCTCGATTATTCATATGTTTCCATATTTAAAA------------AAAACAAATTTACGCGTAATAACTGCACCAAGTGCTATTTTTACTCAAGGATTTGCCACTTCGAGTCTGTTAACTGAAATGCATCAATCC------ACAATATTAGTACCTGCTCTCCAATCCCAGTGGTTAATGATGCATGTAAGTATGATGTTATTAGGTTATGCAGCTCTTTTATGTGGATCATTATTATCAGTATCTCTTCTAGTCATTACATTTAGAAAGGATATCGAA------ATTTTTGCTAACAGCCATTTTTTTTTTACTGAGTTATTTTACTTTGGTCAGATCCAATACATGAATAAAAGAAGGAATGTT------TTACAAAGCATCTCCTTTGATTCTGCTAAAAATTATTACCGATCCCAATTGATTCAACAATTAGATCATTGGAGTTATCGTGTTATTAGTCTAGGGTTTATCTTTTTAACTATAGGGATTCTTTCCGGAGCAGTCTGGGCTAATGAGGCCTGGGGATCATATTGGAATTGGGACCCAAAAGAAACTTGGGCCTTTATTACATGGACTATATTCGCGATTTATTTACATACTCGA---------------------------ACAAATACAAATAGGAAAGTTGCCAATTCTGCAATTGTAGCTTCTATGGGCTTTATTATAATTTGGGTATGCTATTTTGGGGTCAATCTCTTAGGAATAGGGCTACATAGTTATGGTTCATTTCAATTAACATCTACT---
>Phedimus_yangshanicus
ATGATATTTTTTACTGTCGAACATATATTAACTCATATTTCTTTTTCCCTTGTTTCAATTGTAATTACAATTTATTTGATAAGCTTAATAGTCGATGAAATGATAGGACTCTCTAATTCCTCTGAAAGAGGTCAAATAGCTATTTTTTTCTGTATAACAGGATTACTAATTAGTCGTTGGCTTTATTCACACCATTTTCCATTAAGTGATTTATGTGAATCATTAATTTTCCTTTCATGGAGTTTCTCGATTATTCATATGTTTCCATAC---------------------AAAAACGTACGCGTAATAACTGGACCAAGTGCTATTTTTACTCAAGGATTTGCCACTTCGAGTCTGTTAACTGAAATGCATCAATCC------ACAATATTAGTACCTGCTCTGCAATCCCAGTGGTTAATGATGCATGTAAGTATGATGTTATTAGGTTATGCAGCTCTTTTATGTGGATCATTATTATCAGTATCTCTTCTAGTCATTACATTTCGAAAGGATATCGAA------ATTTTTGCTAACAGCCATTTTGATTTT---------TTTTACTTTGGTCAGATCCAATACATGACTAAAAGAAGGACTGTT------TTACAAAGGACCTCTTTTGATTCTGCTAAAAATTATTCCCGATCCCAATTGATTCAACAATTAGATCATTGGAGTTATCGTGTTATTAGTCTAGGGTTTATCTTTTTAACTATAGGGATTCTTTCCGGAGCAGTCTGGGCTAATGAGGCCTGGGGATCATATTGGAATTGGGACCCAAAAGAAACTTGGGCCTTTATTACGTGGACCATATTCGCGATTTATTTACATACTCGA---------------------------ACAAATACAAATAGGAAAGTAGCCAATTCGGCAATTGTAGCTTCTATGGGCTTTATTATAATTTGGGTATGCTATTTTGGGGTCAATCTATTAGGAATAGGGATACATAGGTATGGTTCATTTCAATTAATATCTACT---
>Rhodiola_bupleuroides
ATGATATTTTTTACTGTCGAACATATATTAACTCATATTTCTTTTTCCCTTGTTTCAATTGTAATTACAATTTATTTGATAAGCTTAGTAGTCGATGAAATGATAGGACTCTCTAATTCTTCTGAAAGAGGTCTAATAGCTATTTTTTTCTGTATAACAGGATTATTAATTATTCGTTGGATTTATTCACACCATTTTCCATTAAGTGATTTATGTGAATCATTAATTTTCCTTTCATGGAGTTTCTCGATTATTCATATGTTTCCAGATTTTAAA------------AACAAAAACTTACGCGTAATAACTGCACCAAGTGCTATTTTTACTCAAGGATTTGCCACTTCGAGTCTGTTAACTGAAATGCATCAATCC------ACAATATTAGTACCTGCTCTGCAATCCCAATGGTTAATGATGCATGTAAGTATGATGTTATTGGGTTATGCAGCTCTTTTATGTGGATCATTATTATCAGTATCTCTTCTAGTCATTACATTTAGAAAAGATATCAAA------ATTTTTGCTAAAAGCCATTTATTTTTTACTGAGTTATTTGACTTTGGTCAGATCCAATACATGAATAAAAGAAGGAATGTT------TTACAAAGCACCTCCTTTGATTCGGCTAAAAATTATTACCGATCACAATTGATTCAACAATTAGATCATTGGAGTTATCGTGTTATTAGTCTAGGGTTTATCTTTTTAACTATAGGGATTCTTTCCGGAGCAGTCTGGGCTAATGAGGCCTGGGGATCATATTGGAATTGGGATCCAAAAGAAACTTGGGCCTTTATTACGTGGACTATATTCGCGATTTATTTACATACTCGA---------------------------ACAAATATAAATATGAAAGTTGCAAATTCTGCAATTGTAGCTTCTATGGGCTTTATTATAATTTGGATATGCTATTTTGGGGTCAATCTCTTAGGAATAGGGCTACATAGTTATGGTTCGTTTCAATTAACATCTACT---
>Rhodiola_calliantha
ATGATATTTTTTACTGTCGAACATATATTAACTCATATTTCTTTTTCCCTTGTTTCAATTGTAATTACAATTTATTTGATAAGCTTAGTAGTCGATGAAATGATAGGACTCTCTAATTCTTCTGAAAGAGGTCTAATAGCTATTTTTTTCTGTATAACAGGATTATTAATTATTCGTTGGATTTATTCACACCATTTTCCATTAAGTGATTTATGTGAATCATTAATTTTCCTTTCGTGGAGTTTCTCGATTATTCATATGTTTCCAGATTTAAAA------------AACAAAAACTTACGCGTAATAACTGCACCAAGTGCTATTTTTACTCAAGGATTTGCCACTTCGAGTCTGTTAACTGAAATGCATCAATCC------ACAATATTAGTACCTGCTCTGCAATCCCAATGGTTAATGATGCATGTAAGTATGATGTTATTGGGTTATGCAGCTCTTTTATGTGGATCATTATTATCAGTATCTCTTCTAGTCATTACATTTAGAAAAGATATCCAA------ATTTTTGCTAAAAGCCATTTATTTTTTACTGAGTTATTTGACTTTGGTCAGATCCAATACATGAATAAAAGAAGGAATGTT------TTACAAAGCACCTCCTTTGATTCGGCTAAAAATTATTACCGATCACAATTGATTCAACAATTAGATCATTGGAGTTATCGTGTTATTAGTCTAGGGTTTATCTTTTTAACTATAGGGATTCTTTCCGGAGCAGTCTGGGCTAATGAGGCCTGGGGATCATATTGGAATTGGGATCCAAAAGAAACTTGGGCCTTTATTACGTGGACTATATTCGCGATTTATTTACATACTCGA---------------------------ACAAATATAAATATGAAAGTTGCAAATTCTGCAATTGTAGCTTCTATGGGCTTTATTATAATTTGGATATGCTATTTTGGGGTCAATCTCTTAGGAATAGGGCTACATAGTTATGGTTCGTTTCAATTAACATCTACT---
>Rhodiola_crenulata
ATGATATTTTTTACTGTCGAACATATATTAACTCATATTTCTTTTTCCCTTGTTTCAATTGTAATTACAATTTATTTGATAAGCTTAGTAGTCGATGAAATGATAGGACTCTCTAATTCTTCTGAAAGAGGTCTAATAGCTATTTTTTTCTGTATAACAGGATTATTAATTATTCGTTGGATTTATTCACACCATTTTCCATTAAGTGATTTATGTGAATCATTCATTTTCCTTTCGTGGAGTTTCTCGATTATTCATATGTTTCCATATTTTAAA------------AACAAAAACTTACGCGTAATAACTGCACCAAGTGCTATTTTTACTCAAGGATTTGCCACTTCGAGTCTGTTAACTGAAATGCATCAATCC------ACAATATTAGTACCTGCTCTGCAATCCCAGTGGTTAATGATGCATGTAAGTATGATGTTATTGGGTTATGCAGCTCTTTTATGTGGATCATTATTATCAGTATCTCTTCTAGTCATTACATTTAGAAAAGATATCCAA------ATTTTTGCTAAAAGCCATTTATTTTTTACTGAGTTATTTGACTTTGGTCAGATCCAATACATGAATAAAAGAAGGAATGTT------TTACAAAGCACCTCCTTTGATCCGGCTAAAAATTATTACCGATCACAATTGATTCAACAATTAGATCATTGGAGTTATCGTGTTATTAGTCTAGGGTTTATCTTTTTAACTATAGGGATTCTTTCCGGAGCAGTCTGGGCTAATGAGGCCTGGGGATCATATTGGAATTGGGACCCAAAAGAAACTTGGGCCTTTATTACGTGGACTATATTCGCGATTTATTTACATACTCGA---------------------------ACAAATATAAATATGAAAGTTGCAAATTCTGCAATTGTAGCTTCTATGGGCTTTATTATAATTTGGATATGCTATTTTGGGGTCAATCTCTTAGGAATAGGGCTACATAGTTATGGTTCGTTTCAATTAACATCTACT---
>Rhodiola_henryi
ATTATATTTTTTACTGTCGAACATATATTAACTCATATTTCTTTTTCCCTTGTTTCAATTGTAATTACAATTTATTTTATAAGCTTAGTAGTCGATGAAATGATAGGACTCTCTAATTCTTCTGAAAGAGGTCTAATAGCTATTTTTTTCTGTATAACAGGATTATTAATTATTCGTTGGATTTATTCACACCATTTTCCATTAAGTGATTTATGTGAATCATTAATTTTCCTTTCGTGGAGTTTCTCGATTATTCATATGTTTCCATATTTAAAA------------AACAAAAACTTACGCGTAATAACTGCACCAAGTGCTATTTTTACTCAAGGATTTGCCACTTCGAGTCTGTTAACTGAAATGCATCAATCC------ACAATATTAGTACCTGCTCTGCAATCCCAGTGGTTAATGATGCATGTAAGTATGATGTTATTGGGTTATGCAGCTCTTTTATGTGGATCATTATTATCAGTATCTCTTCTAGTCATTACATTTAGAAAAGATATCCAA------ATTTTTGCTAAAAGCCATTTATTTTTTACTGAATTATTTGACTTTGGTCAGATCCAATACATGAATAAAAGAAAGAATGTT------TTACAAAGCACCTCCTTTGATTCGGCTAAAAATTATTACCGATCACAATTGATTCAACAATTAGATCATTGGAGTTATCGTGTTATTAGTCTAGGGTTTATCTTTTTAACTATAGGGATTCTTTCCGGAGCAGTCTGGGCTAATGAGGCCTGGGGATCATATTGGAATTGGGACCCAAAAGAAACTTGGGCCTTTATTACGTGGACTATATTCGCGATTTATTTACATACTCGA---------------------------ACAAATATAAATATGAAAGTTGCAAATTCTGCAATTGTAGCTTCTATGGGCTTTATTATAATTTGGATATGCTATTTTGGGGTCAATCTCTTAGGAATAGGGCTACATAGTTATGGTTCGTTTCAATTAACATCTACT---
>Rhodiola_himalensis
ATGATATTTTTTACTGTCGAACATATATTAACTCATATTTCTTTTTCCCTTGTTTCAATTGTAATTACAATTTATTTGATAAGCTTAGTAGTCGATGAAATGATAGGACTCTCTAATTCTTCTGAAAGAGGTCTAATAGCTATTTTTTTCTGTATAACAGGATTATTAATTATTCGTTGGATTTATTCACACCATTTTCCATTAAGTGATTTATGTGAATCATTAATTTTCCTTTCGTGGAGTTTCTCGATTATTCATATGTTTCCATATTTAAAA------------AACAAAAACTTACGCGTAATAACTGCACCAAGTGCTATTTTTACTCAAGGGTTTGCCACTTCGAGTCTGTTAACTGAAATGCATCAATCC------ACAATATTAGTACCCGCTCTGCAATCCCAGTGGTTAATGATGCATGTAAGTATGATGTTATTGGGTTATGCAGCTCTTTTATGTGGATCATTATTATCAGTATCTCTTCTAGTCATTACATTTAGAAAAGATATCCAA------ATTTTTGCTAAAAGCCATTTATTTTTTACTGAGTTATTTGACTTTGGTCAGATCCAATACATGAATAAAAGAAGGAATGTT------TTACAAAGCACCTCCTTTGATTCGGCTAAAAATTATTACCGATCACAATTGATTCAACAATTAGATCATTGGAGTTATCGTGTTATTAGTCTAGGGTTTATCTTTTTAACTATAGGGATTCTTTCCGGAGCAGTCTGGGCTAATGAGGCCTGGGGATCATATTGGAATTGGGACCCAAAAGAAACTTGGGCCTTTATTACGTGGACTATATTCGCGATTTATTTACATACTCGA---------------------------ACAAATATAAATATGAAAGTTGCAAATTCTGCAATTGTAGCTTCTATGGGCTTTATTATAATTTGGATATGCTATTTTGGGGTCAATCTCTTAGGAATAGGGCTACATAGTTATGGTTCGTTTCAATTAACATCTACT---
>Rhodiola_kirilowii
ATGATATTTTTTACTGTCGAACATATATTAACTCATATTTCTTTTTCCCTTGTTTCAATTGTAATTACAATTTATTTGATAAGCTTAGTAGTCGATGAAATGATAGGACTCTCTAATTCTTCTGAAAGAGGTCTAATAGCTATTTTTTTCTGTATAACAGGATTATTAATTATTCGTTGGATTTATTCACACCATTTTCCATTAAGTGATTTATGTGAATCATTCATTTTCCTTTCGTGGAGTTTCTCGATTATTCATATGTTTCCATATTTAAAA------------AACAAAAACTTACGCGTAATAACTGCACCAAGTGCTATTTTTACTCAAGGATTTGCCACTTCGAGTCTGTTAACTGAAATGCATCAATCC------ACAATATTAGTACCTGCTCTGCAATCCCAGTGGTTAATGATGCATGTAAGTATGATGTTATTGGGTTATGCAGCTCTTTTATGTGGATCATTATTATCAGTATCTCTTCTAGTCATTACATTTAGAAAAGATATCAAA------ATTTTTGCTAAAAGCCATTTATTTTTTACTGAGTTATTTGACTTTGGTCAGATCCAATACATGAATAAAAGAAGGAATGTT------TTACAAAGCACCTCCTTTGATTCGGCTAAAAATTATTACCGATCACAATTGATTCAACAATTAGATCATTGGAGTTATCGTGTTATTAGTCTAGGGTTTATCTTTTTAACTATAGGGATTCTTTCCGGAGCAGTCTGGGCTAATGAGGCCTGGGGATCATATTGGAATTGGGACCCAAAAGAAACTTGGGCCTTTATTACGTGGACTATATTCGCGATTTATTTACATACTCGA---------------------------ACAAATATAAATATGAAAGTTGCAAATTCTGCAATTGTAGCTTCTATGGGCTTTATTATAATTTGGATATGCTATTTTGGGGTCAATCTCTTAGGAATAGGGCTACATAGTTATGGTTCGTTTCAATTAACATCTACT---
>Rhodiola_rosea
ATGATATTTTTTACTGTCGAACATATATTAACTCATATTTCTTTTTCCCTTGTTTCAATTGTAATTACAATTTATTTGATAAGCTTAGTAGTCGATGAAATGATAGGACTCGCTAATTCTTCTGAAAGAGGTCTAATAGCTATTTTTTTCTGTATAACAGGATTATTAATTATTCGTTGGATTTATTCACACCATTTTCCATTAAGTGATTTATGTGAATCATTAATTTTCCTTTCGTGGAGTTTCTCGATTATTCATATGTTTCCATATTTAAAA------------AACAAAAACTTACGCGTAATAACTGCACCAAGTGCTATTTTTACTCAAGGATTTGCCACTTCGAGTCTGTTAACTGAAATGCATCAATCC------ACAATATTAGTACCTGCTCTGCAATCCCAGTGGTTAATGATGCATGTAAGTATGATGTTATTGGGTTATGCAGCTCTTTTATGTGGATCATTATTATCAGTATCTCTTCTAGTCATTACATTTAGAAAAGATATCAAA------ATTTTTGCTAAAAGCCATTTATTTTTTACTGAGTTATTTGACTTTGGTCAGATCCAATACATGAATAAAAGAAGGAATATT------TTACAAAGCACCTCCTTTGATTCGGCTAAAAATTATTACCGATCACAATTGATTCAACAATTAGATCATTGGAGTTATCGTGTTATTAGTCTAGGGTTTATCTTTTTAACTATAGGGATTCTTTCCGGAGCAGTCTGGGCTAATGAGGCCTGGGGATCATATTGGAATTGGGACCCAAAAGAAACTTGGGCCTTTATTACGTGGACTATATTCGCGATTTATTTACATACTCGA---------------------------ACAAATATAAATATGAAAGTTGCAAATTCTGCAATTGTAGCTTCTATGGGCTTTATTCTAATTTGGATATGCTATTTTGGGGTCAATCTCTTAGGAATAGGGCTACATAGTTATGGTTCGTTTCAATTAACATCTACT---
>Rhodiola_sacra
ATGATATTTTTTACTGTCGAACATATATTAACTCATATTTCTTTTTCCCTTGTTTCAATTGTAATTACAATTTATTTGATAAGCTTAGTAGTCGATGAAATGATAGGACTCTCTAATTCTTCTGAAAGAGGTCTAATAGCTATTTTTTTCTGTATAACAGGATTATTAATTATTCGTTGGATTTATTCACACCATTTTCCATTAAGTGATTTATGTGAATCATTAATTTTCCTTTCGTGGAGTTTCTCGATTATTCATATGTTTCCATATTTAAAA------------AACAAAAACTTACGCGTAATAACTGCACCAAGTGCTATTTTTACTCAAGGATTTGCCACTTCGAGTCTGTTAACTGAAATGCATCAATCC------ACAATATTAGTACCTGCTCTGCAATCCCAGTGGTTAATGATGCATGTAAGTATGATGTTATTGGGTTATGCAGCTCTTTTATGTGGATCATTATTATCAGTATCTCTTCTAGTCATTACATTTAGAAAAGATATCAAA------ATTTTTGCTAAAAGCCATTTATTTTTTACTGAGTTATTTGACTTTGGTCAGATACAATACATGAATAAAAGAAGGAATGTT------TTACAAAGCACCTCCTTTGATTCGGCTAAAAATTTTTACCGATCACAATTGATTCAACAATTAGATCATTGGAGTTATCGTGTTATTAGTCTAGGGTTTATCTTTTTAACTATAGGGATTCTTTCCGGAGCAGTCTGGGCTAATGAGGCCTGGGGATCATATTGGAATTGGGACCCAAAAGAAACTTGGGCCTTTATTACGTGGACTATATTCGCGATTTATTTACATACTCGA---------------------------ACAAATATAAATATGAAAGTTGCAAATTCTGCAATTGTAGCTTCTATGGGCTTTATTATAATTTGGATATGCTATTTTGGGGTCAATCTCTTAGGAATAGGGCTACATAGTTATGGTTCGTTTCAATTAACATCTACT---
>Rhodiola_yunnanensis
ATGATATTTTTTACTGTCGAACATATATTAACTCATATTTCTTTTTCCCTTGTTTCAATTGTAATTACAATTTATTTGATAAGCTTAGTAGTCGATGAAATGATAGGACTCTCTAATTCTTCTGAAAGAGGTCTAATAGCTATTTTTTTCTGTATAACAGGATTATTAATTATTCGTTGGATTTATTCACACCATTTTCCATTAAGTGATTTATGTGAATCATTAATTTTCCTTTCGTGGAGTTTCTCGATTATTCATATGTTTCCATATTTAAAA------------AACAAAAACTTACGCGTAATAACTGCACCAAGTGCTATTTTTACTCAAGGATTTGCCACTTCGAGTCTGTTAACTGAAATGCATCAATCC------ACAATATTAGTACCTGCTCTGCAATCCCAGTGGTTAATGATGCATGTAAGTATGATGTTATTGGGTTATGCAGCTCTTTTATGTGGATCATTATTATCAGTATCTCTTCTAGTCATTACATTTAGAAAAGATATCCCA------ATTTTTGCTAAAAGCCATTTATTTTTTACTGAGTTATTTGACTTTGGTCAGATCCAATACATGAATAAAAGAAGGAATGTT------TTACAAAGCACCTCCTTTGATTCGGCTAAAAATTATTACCGATCACAATTGATTCAACAATTAGATCATTGGAGTTATCGTGTTATTAGTCTAGGGTTTATCTTTTTAACTATAGGGATTCTTTCCGGAGCAGTCTGGGCTAATGAGGCCTGGGGATCATATTGGAATTGGGACCCAAAAGAAACTTGGGCCTTTATTACGTGGACTATATTCGCGATTTATTTACATACTCGA---------------------------ACAAATATAAATATGAAAGTTGCAAATTCTGCAATTGTAGCTTCTATGGGCTTTATTATAATTTGGATATGCTATTTTGGGGTCAATCTCTTAGGAATAGGGCTACATAGTTATGGTTCGTTTCAATTAACATCTACT---
>Rhodiola_dumulosa
ATGATATTTTTTACTGTCGAACATATATTAACTCATATTTCTTTTTCCCTTGTTTCAATTGTAATTACAATTTATTTGATAAGCTTAGTAGTCGATGAAATGATAGGACTCTCTAATTCTTCTGAAAGAGGTCTAATAGCTATTTTTTTCTGTATAACAGGATTATTAATTATTCGTTGGATTTATTCACACCATTTTCCATTAAGTGATTTATGTGAATCATTAATTTTCCTTTCGTGGAGTTTCTCGATTATTCATATGTTTCCATATTTAAAA------------AACAAAAACTTACGCGTAATAACTGCACCAAGTGCTATTTTTACTCAAGGGTTTGCCACTTCGAGTCTGTTAACTGAAATGCATCAATCC------ACAATATTAGTACCCGCTCTGCAATCCCAGTGGTTAATGATGCATGTAAGTATGATGTTATTGGGTTATGCAGCTCTTTTATGTGGATCATTATTATCAGTATCTCTTCTAGTCATTACATTTAGAAAAGATATCCAA------ATTTTTGCTAAAAGCCATTTATTTTTTACTGAGTTATTTGACTTTGGTCAGATCCAATACATGAATAAAAGAAGGAATGTT------TTACAAAGCACCTCCTTTGATTCGGCTAAAAATTATTACCGATCACAATTGATTCAACAATTAGATCATTGGAGTTATCGTGTTATTAGTCTAGGGTTTATCTTTTTAACTATAGGGATTCTTTCCGGAGCAGTCTGGGCTAATGAGGCCTGGGGATCATATTGGAATTGGGACCCAAAAGAAACTTGGGCCTTTATTACGTGGACTATATTCGCGATTTATTTACATACTCGA---------------------------ACAAATATAAATATGAAAGTTGCAAATTCTGCAATTGTAGCTTCTATGGGCTTTATTATAATTTGGATATGCTATTTTGGGGTCAATCTCTTAGGAATAGGGCTACATAGTTATGGTTCGTTTCAATTAACATCTACT---
>Rhodiola_fastigiata
ATGATATTTTTTACTGTCGAACATATATTAACTCATATTTCTTTTTCCCTTGTTTCAATTGTAATTACAATTTATTTGATAAGCTTAGTAGTCGATGAAATGATAGGACTCTCTAATTCTTCTGAAAGAGGTCTAATAGCTATTTTTTTCTGTATAACAGGATTATTAATTATTCGTTGGATTTATTCACACCATTTTCCATTAAGTGATTTATGTGAATCATTAATTTTCCTTTCGTGGAGTTTCTCGATTATTCATATGTTTCCATATTTAAAA------------AACAAAAACTTACGCGTAATAACTGCACCAAGTGCTATTTTTACTCAAGGATTTGCCACTTCGAGTCTGTTAACTGAAATGCATCAATCC------ACAATATTAGTACCTGCTCTGCAATCCCAGTGGTTAATGATGCATGTAAGTATGATGTTATTGGGTTATGCAGCTCTTTTATGTGGATCATTATTATCAGTATCTCTTCTAGTCATTACATTTAGAAAAGATATCCAA------ATTTTTGCTAAAAGCCATTTATTTTTTACTGAGTTATTTGACTTTGGTCAGATCCAATACATGAATAAAAGAAGGAATGTT------TTACAAAGCACCTCCTTTGATTCGGCTAAAAATTATTACCGATCACAATTGATTCAACAATTAGATCATTGGAGTTATCGTGTTATTAGTCTAGGGTTTATCTTTTTAACTATAGGGATTCTTTCCGGAGCAGTCTGGGCTAATGAGGCCTGGGGATCATATTGGAATTGGGACCCAAAAGAAACTTGGGCCTTTATTACGTGGACTATATTCGCGATTTATTTACATACTCGA---------------------------ACAAATATAAATATGAAAGTTGCAAATTCTGCAATTGTAGCTTCTATGGGCTTTATTATAATTTGGATATGCTATTTTGGGGTCAATCTCTTAGGAATAGGGCTACATAGTTATGGTTCGTTTCAATTAACATCTACT---
>Rhodiola_gelida
ATGATATTTTTTACTGTCGAACATATATTAACTCATATTTCTTTTTCCCTTGTTTCAATTGTAATTACAATTTATTTGATAAGCTTAGTAGTCGATGAAATGATAGGACTCTCTAATTCTTCTGAAAGAGGTCTAATAGCTATTTTTTTATGTATAACAGGATTATTAATTATTCGTTGGATTTATTCACACCATTTTCCATTAAGTGATTTATGTGAATCATTCATTTTCCTTTCGTGGAGTTTCTCGATTATTCATATGTTTCCATATTTAAAA------------AACAAAAACTTACGCGTAATAACTGCACCAAGTGCTATTTTTACTCAAGGATTTGCCACTTCGAGTCTGTTAACTGAAATGCATCAATCC------ACAATATTAGTACCTGCTCTGCAATCCCAGTGGTTAATGATGCATGTAAGTATGATGTTATTGGGTTATGCAGCTCTTTTATGTGGATCATTATTATCAGTATCTCTTCTAGTCATTACATTTAGAAAAGATATCCAA------ATTTTTGCTAAAAGCCATTTATTTTTTACTGAGTTATTTGACTTTGGTCAGATCCAATACATGAATAAAAGAAGGAATGTT------TTACAAAGCACCTCCTTTGATTCGGCTAAAAATTATTACCGATCACAATTGATTCAACAATTAGATCATTGGAGTTATCGTGTTATTAGTCTAGGGTTTATCTTTTTAACTATAGGGATTCTTTCCGGAGCAGTCTGGGCTAATGAGGCCTGGGGATCATATTGGAATTGGGACCCAAAAGAAACTTGGGCCTTTATTACGTGGACTATATTCGCGATTTATTTACATACTCGA---------------------------ACAAATATAAATATGAAAGTTGCAAATTCTGCAATTGTAGCTTCTATGGGCTTTATTATAATTTGGATATGCTATTTTGGGGTCAATCTCTTAGGAATAGGGCTACATAGTTATGGTTCGTTTCAATTAACATCTACT---
>Rhodiola_hobsonii
ATGATATTTTTTACTGTCGAACATATATTAACTCATATTTCTTTTTCCCTTGTTTCAATTGTAATTACAATTTATTTGATAAGCTTAGTAGTCGATGAAATGATAGGACTCTCTAATTCTTCTGAAAGAGGTCTAATAGCTATTTTTTTCTGTATAACAGGATTTTTAATTATTCGTTGGATTTATTCACACCATTTTCCATTAAGTAATTTATGTGAATCATTAATTTTCCTTTCGTGGAGTTTCTCGATTATTCATATGTTTCCATATTTAAAA------------AACAAAAACTTACGCGTAATAACTGCACCAAGTGCTATTTTTACTCAAGGATTTGCCACTTCGAGTCTGTTAACTGAAATGCATCAATCC------ACAATATTAGTACCTGCTCTGCAATCCCAGTGGTTAATGATGCATGTAAGTATGATGTTATTGGGTTATGCAGCTCTTTTATGTGGATCATTATTATCAGTATCTCTTCTAGTCATTACATTTAGAAAAGATATCAAAATTTTTATTTTTGCTAAAAGCCATTTATTTTTTACTGAGTTATTTGACTTTGGTCAGATCCAATACATGAATAAAAGAAGGAATGTT------TTACAAAGCACCTCCTTTGATTCGGCTAAAAATTATTACCGATCACAATTGATTCAACAATTAGATCATTGGAGTTATCGTGTTATTAGTCTAGGGTTTATCTTTTTAACTATAGGGATTCTTTCCGGAGCAGTCTGGGCTAATGAGGCCTGGGGATCATATTGGAATTGGGACCCAAAAGAAACTTGGGCCTTTATTACGTGGACTATATTCGCGATTTATTTACATACTCGA---------------------------ACAAATATAAATATGAAAGTTGCAAATTCTGCAATTGTAGCTTCTATGGGCTTTATTATAATTTGGATATGCTATTTTGGGGTCAATCTCTTAGGAATAGGGCTACATAGTTATGGTTCGTTTCAATTAACATCTACT---
>Rhodiola_humilis
ATGATATTTTTTACTGTCGAACATATATTAACTCATATTTCTTTTTCCCTTGTTTCAATTGTAATTACAATTTATTTGATAAGCTTAGTAGTCGATGAAATGATAGGACTCTCTAATTCTTCTGAAAGAGGTCTAATAGCTATTTTTTTCTGTATAACAGGATTTTTAATTATTCGTTGGATTTATTCACACCATTTTCCATTAAGTGATTTATGTGAATCATTAATTTTCCTTTCGTGGAGTTTCTCGATTATTCATATGTTTCCATATTTAAAA------------AACAAAAACTTACGCGTAATAACTGCACCAAGTGCTATTTTTACTCAAGGATTTGCCACTTCGAGTCTGTTAACTGAAATGCATCAATCC------ACAATATTAGTACCTGCTCTGCAATCCCAGTGGTTAATGATGCATGTAAGTATGATGTTATTGGGTTATGCAGCTCTTTTATGTGGATCATTATTATCAGTATCTCTTCTAGTCATTACATTTAGAAAAGATATCAAAATTTTTATTTTTGCTAAAAGCCATTTATTTTTTACTGAGTTATTTGACTTTGGTCAGATCCAATACATGAATAAAAGAAGGAATGTT------TTACAAAGCACCTCCTTTGATTTGGCTAAAAATTATTACCGATCACAATTGATTCAACAATTAGATCATTGGAGTTATCGTGTTATTAGTCTAGGGTTTATCTTTTTAACTATAGGGATTCTTTCCGGAGCAGTCTGGGCTAATGAGGCCTGGGGATCATATTGGAATTGGGACCCAAAAGAAACTTGGGCCTTTATTACGTGGACTATATTCGCGATTTATTTACATACTCGA---------------------------ACAAATATAAATATGAAAGTTGCAAATTCTGCAATTGTAGCTTCTATGGGCTTTATTATAATTTGGATATGCTATTTTGGGGTCAATCTCTTAGGAATAGGGCTACATAGTTATGGTTCGTTTCAATTAACATCTACT---
>Rhodiola_integrifolia
ATGATATTTTTTACTGTCGAACATATATTAACTCATATTTCTTTTTCCCTTGTTTCAATTGTAATTACAATTTATTTGATAAGCTTAGTAATCGATGAAATGATAGGACTCTCTAATTCTTCTGAAAGAGGTCTAATAGCTATTTTTTTCTGTATAACAGGATTTTTAATTATTCGTTGGATTTATTCACACCATTTTCCATTAAGTGATTTATGTGAATCATTAATTTTCCTTTCGTGGAGTTTCTCGATTATTCATATGTTTCCATATTTAAAA------------AACAAAAACTTACGCGTAATAACTGCACCAAGTGCTATTTTTACTCAAGGATTTGCCACTTCGAGTCTGTTAACTGAAATGCATCAATCC------ACAATATTAGTACCTGCTCTGCAATCCCAGTGGTTAATGATGCATGTAAGTATGATGTTATTGGGTTATGCAGCTCTTTTATGTGGATCATTATTATCAGTATCTCTTCTAGTCATTACATTTAGAAAAGATATCCAA------ATTTTTGCTAAAAGCCATTTAGTTTTTACTGAGTTATTTGACTTTGGTCAGATCCAATACATAAATAAAAGAAGGAATGTT------TTACAAAGCACCTCCTTTGATTCGGCTAAAAATTATTACCGATCACAATTGATTCAACAATTAGATCATTGGAGTTATCGTGTTATTAGTCTAGGGTTTATCTTTTTAACTATAGGGATTCTTTCCGGAGCAGTCTGGGCTAATGAGGCCTGGGGATCATATTGGAATTGGGACCCAAAAGAAACTTGGGCCTTTATTACGTGGACTATATTCGCGATTTATTTACATACTCGA---------------------------ACAAATATAAATATGAAAGTTGCAAATTCTGCAATTGTAGCTTCTATGGGCTTTATTATAATTTGGATATGCTATTTTGGGGTCAATCTCTTAGGAATAGGGCTACATAGTTATGGTTCGTTTCAATTAACATCTACT---
>Rhodiola_liciae
ATGATATTTTTTACTGTCGAACATATATTAACTCATATTTCTTTTTCCCTTGTTTCAATTGTAATTACAATTTATTTGATAAGCTTAGTAGTCGATGAAATGATAGGACTCTCTAATTCTTCTGAAAGAGGTCTAATAGCTATTTTTTTCTGTATAACAGGATTTTTAATTATTCGTTGGATTTATTCACACCATTTTCCATTAAGTGATTTATGTGAATCATTAATTTTCCTTTCGTGGAGTTTCTCGATTATTCATATGTTTCCATATTTAAAA------------AACAAAAACTTACGCGTAATAACTGCACCAAGTGCTATTTTTACTCAAGGATTTGCCACTTCGAGTCTGTTAACTGAAATGCATCAATCC------ACAATATTAGTACCTGCTCTGCAATCCCAGTGGTTAATGATGCATGTAAGTATGATGTTATTGGGTTATGCAGCTCTTTTATGTGGATCATTATTATCAGTATCTCTTCTAGTCATTACATTTAGAAAAGATATCAAAATTTTGATTTTTGCTAAAAGCCATTTCTTTTTTACTGAGTTATTTGACTTTGGTCAGATCCAATACATGAATAAAAGAAGGAATGTT------TTACAAAGCACCTTCTTTGATTCGGCTAAAAATTATTACCGATCACAATTGATTCAACAATTAGATCATTGGAGTTATCGTGTTATTAGTCTAGGGTTTATCTTTTTAACTATAGGGATTCTTTCCGGAGCAGTCTGGGCTAATGAGGCCTGGGGATCATATTGGAATTGGGACCCAAAAGAAACTTGGGCCTTTATTACGTGGACTATATTCGCGATTTATTTACATACTCGA---------------------------ACAAATATAAATATGAAAGTTGCAAATTCTGCAATTGTAGCTTCTATGGGCTTTATTATAATTTGGATATGCTATTTTGGGGTCAATCTCTTAGGAATAGGGCTACATAGTTATGGTTCGTTTCAATTAACATCTACT---
>Rhodiola_macrocarpa
ATGATATTTTTTACTGTCGAACATATATTAACTCATATTTCTTTTTCCCTTGTTTCAATTGTAATTACAATTTATTTGATAAGCTTAGTAGTCGATGAAATGATAGGACTCTCTAATTCTTCTGAAAGAGGTCTAATAGCTATTTTTTTATGTATAACAGGATTATTAATTATTCGTTGGATTTATTCACACCATTTTCCATTAAGTGATTTATGTGAATCATTCATTTTCCTTTCGTGGAGTTTCTCGATTATTCATATGTTTCCATATTTAAAA------------AACAAAAACTTACGCGTAATAACTGCACCAAGTGCTATTTTTACTCAAGGATTTGCCACTTCGAGTCTGTTAACTGAAATGCATCAATCC------ACAATATTAGTACCTGCTCTGCAATCCCAGTGGTTAATGATGCATGTAAGTATGATGTTATTGGGTTATGCAGCTCTTTTATGTGGATCATTATTATCAGTATCTCTTCTAGTCATTACATTTAGAAAAGATATCCAA------ATTTTTGCTAAAAGCCATTTATTTTTTACTGAGTTATTTGACTTTGGTCAGATCCAATACATGAATAAAAGAAGGAATGTT------TTACAAAGCACCTCCTTTGATTCGGCTAAAAATTATTACCGATCACAATTGATTCAACAATTAGATCATTGGAGTTATCGTGTTATTAGTCTAGGGTTTATCTTTTTAACTATAGGGATTCTTTCCGGAGCAGTCTGGGCTAATGAGGCCTGGGGATCATATTGGAATTGGGACCCAAAAGAAACTTGGGCCTTTATTACGTGGACTATATTCGCGATTTATTTACATACTCGA---------------------------ACAAATATAAATATGAAAGTTGCAAATTCTGCAATTGTAGCTTCTATGGGCTTTATTATAATTTGGATATGCTATTTTGGGGTCAATCTCTTAGGAATAGGGCTACATAGTTATGGTTCGTTTCAATTAACATCTACT---
>Rhodiola_ovatisepala
ATGATATTTTTTACTGTCGAACATATATTAACTCATATTTCTTTTTCCCTTGTTTCAATTGTAATTACAATTTATTTGATAAGCTTAGTAGTCGATGAAATGATAGGACTCTCTAATTCTTCTGAAAGAGGTCTAATAGCTATTTTTTTCTGTATAACAGGATTTTTAATTATTCGTTGGATTTATTCACACCATTTTCCATTAAGTGATTTATGTGAATCATTAATTTTCCTTTCGTGGAGTTTCTCGATTATTCATATGTTTCCATATTTAAAA------------AACAAAAACTTACGCGTAATAACTGCACCAAGTGCTATTTTTACTCAAGGATTTGCCACTTCGAGTCTGTTAACTGAAATGCATCAATCC------ACAATATTAGTACCTGCTCTGCAATCCCAGTGGTTAATGATGCATGTAAGTATGATGTTATTGGGTTATGCAGCTCTTTTATGTGGATCATTATTATCAGTATCTCTTCTAGTCATTACATTTAGAAAAGATATCAAAATTTTTATTTTTGCTAAAAGCCATTTATTTTTTACTGAGTTATTTGACTTTGGTCAGATCCAATACATGAATAAAAGAAGGAATGTT------TTACAAAGCACCTCCTTTGATTCGGCTAAAAATTATTACCGATCACAATTGATTCAACAATTAGATCATTGGAGTTATCGTGTTATTAGTCTAGGGTTTATCTTTTTAACTATAGGGATTCTTTCCGGAGCAGTCTGGGCTAATGAGGCCTGGGGATCATATTGGAATTGGGACCCAAAAGAAACTTGGGCCTTTATTACGTGGACTATATTCGCGATTTATTTACATACTCGA---------------------------ACAAATATAAATATGAAAGTTGCAAATTCTGCAATTGTAGCTTCTATGGGCTTTATTATAATTTGGATATGCTATTTTGGGGTCAATCTCTTAGGAATAGGGCTACATAGTTATGGTTCGTTTCAATTAACATCTACT---
>Rhodiola_prainii
ATGATATTTTTTACTGTCGAACATATATTAACTCATATTTCTTTTTCCCTTGTTTCAATTGTAATTACAATTTATTTGATAAGCTTAGTAGTCGATGAAATGATAGGACTCTCAAATTCTTCTGAAAGAGGTCTAATAGCTATTTTTTTCTGTATAACAGGATTTTTAATTATTCGTTGGATTTATTCACACCATTTTCCATTAAGTGATTTATGTGAATCATTAATTTTCCTTTCGTGGAGTTTCTCGATTATTCATATGTTTCCATATTTAAAA------------AACAAAAACTTACGCGTAATAACTGCACCAAGTGCTATTTTTACTCAAGGATTTGCCACTTCGAGTCTGTTAACTGAAATGCATCAATCC------ACAATATTAGTACCTGCTCTGCAATCCCAGTGGTTAATGATGCATGTAAGTATGATGTTATTGGGTTATGCAGCTCTTTTATGTGGATCATTATTATCAGTATCTCTTCTAGTCATTACATTTAGAAAAGATATCAAAATTTTTATTTTTGCTAAAAGCCATTTATTTTTTACTGAGTTATTTGACTTTGGTCAGATCCAATACATGAATAAAAGAAGGAATGTT------TTACAAAGCACCTCCTTTGATTCGGCTAAAAATTATTACCGATCACAATTGATTCAACAATTAGATCATTGGAGTTATCGTGTTATTAGTCTAGGGTTTATCTTTTTAACTATAGGGATTCTTTCCGGAGCAGTCTGGGCTAATGAGGCCTGGGGATCATATTGGAATTGGGACCCAAAAGAAACTTGGGCCTTTATTACGTGGACTATATTCGCGATTTATTTACATACTCGA---------------------------ACAAATATAAATATGAAAGTTGCAAATTCTGCAATTGTAGCTTCTATGGGCTTTATTATAATTTGGATATGCTATTTTGGGGTCAATCTCTTAGGAATAGGGCTACATAGTTATGGTTCGTTTCAATTAACATCTACT---
>Rhodiola_quadrifida
ATGATATTTTTTACTGTCGAACATATATTAACTCATATTTCTTTTTCCCTTGTTTCAATTGTAATTACAATTTATTTGATAAGCTTAGTAGTCGATGAAATGATAGGACTCTCTAATTCTTCTGAAAGAGGTCTAATAGCTATTTTTTTCTGTATAACAGGATTATTAATTATTCGTTGGATTTATTCACACCATTTTCCATTAAGTGATTTATGTGAATCATTAATTTTCCTTTCGTGGAGTTTCTCGATTATTCATATGTTTCCATATTTAAAA------------AACAAAAACTTACGCGTAATAACTGCACCAAGTGCTATTTTTACTCAAGGGTTTGCCACTTCGAGTCTGTTAACTGAAATGCATCAATCC------ACAATATTAGTACCCGCTCTGCAATCCCAGTGGTTAATGATGCATGTAAGTATGATGTTATTGGGTTATGCAGCTCTTTTATGTGGATCATTATTATCAGTATCTCTTCTAGTCATTACATTTAGAAAAGATATCCAA------ATTTTTGCTAAAAGCCATTTATTTTTTACTGAGTTATTTGACTTTGGTCAGATCCAATACATGAATAAAAGAAGGAATGTT------TTACAAAGCACCTCCTTTGATTCGGCTAAAAATTATTACCGATCACAATTGATTCAACAATTAGATCATTGGAGTTATCGTGTTATTAGTCTAGGGTTTATCTTTTTAACTATAGGGATTCTTTCCGGAGCAGTCTGGGCTAATGAGGCCTGGGGATCATATTGGAATTGGGACCCAAAAGAAACTTGGGCCTTTATTACGTGGACTATATTCGCGATTTATTTACATACTCGA---------------------------ACAAATATAAATATGAAAGTTGCAAATTCTGCAATTGTAGCTTCTATGGGCTTTATTATAATTTGGATATGCTATTTTGGGGTCAATCTCTTAGGAATAGGGCTACATAGTTATGGTTCGTTTCAATTAACATCTACT---
>Rhodiola_rhodantha
ATGATATTTTTTACTGTCGAACATATATTAACTCATATTTCTTTTTCCCTTGTTTCAATTGTAATTACAATTTATTTGATAAGCTTAGTAATCGATGAAATGATAGGACTCTCTAATTCTTCTGAAAGAGGTCTAATAGCTATTTTTTTCTGTATAACAGGATTTTTAATTATTCGTTGGATTTATTCACACCATTTTCCATTAAGTGATTTATGTGAATCATTAATTTTCCTTTCGTGGAGTTTCTCGATTATTCATATGTTTCCATATTTAAAA------------AACAAAAACTTACGCGTAATAACTGCACCAAGTGCTATTTTTACTCAAGGATTTGCCACTTCGAGTCTGTTAACTGAAATGCATCAATCC------ACAATATTAGTACCTGCTCTGCAATCCCAGTGGTTAATGATGCATGTAAGTATGATGTTATTGGGTTATGCAGCTCTTTTATGTGGATCATTATTATCAGTATCTCTTCTAGTCATTACATTTAGAAAAGATATCCAA------ATTTTTGCTAAAAGCCATTTAGTTTTTACTGAGTTATTTGACTTTGGTCAGATCCAATACATGAATAAAAGAAGGAATGTT------TTACAAAGCAACTCCTTTGATTCGGCTAAAAATTATTACCGATCACAATTGATTCAACAATTAGATCATTGGAGTTATCGTGTTATTAGTCTAGGGTTTATCTTTTTAACTATAGGGATTCTTTCCGGAGCAGTCTGGGCTAATGAGGCCTGGGGATCATATTGGAATTGGGACCCAAAAGAAACTTGGGCCTTTATTACGTGGACTATATTCGCGATTTATTTACATACTCGA---------------------------ACAAATATAAATATGAAAGTTGCAAATTCTGCAATTGTAGCTTCTATGGGCTTTATTATAATTTGGATATGCTATTTTGGGGTAAATCTCTTAGGAATAGGGCTACATAGTTATGGTTCGTTTCAATTAACATCTACT---
>Rhodiola_sexifolia
ATGATATTTTTTACTGTCGAACATATATTAACTCATATTTCTTTTTCCCTTGTTTCAATTGTAATTACAATTTATTTGATAAGCTTAGTAGTCGATGAAATGATAGGACTCTCTAATTCTTCTGAAAGAGGTCTAATAGCTATTTTTTTCTGTATAACAGGATTTTTAATTATTCGTTGGATTTATTCACACCATTTTCCATTAAGTGATTTATGTGAATCATTAATTTTCCTTTCGTGGAGTTTATCGATTATTCATATGTTTCCATATTTAAAA------------AACAAAAACTTACGCGTAATAACTGCACCAAGTGCTATTTTTACTCAAGGATTTGCCACTTCGAGTCTGTTAACTGAAATGCATCAATCC------ACAATATTAGTACCTGCTCTGCAATCCCAGTGGTTAATGATGCATGTAAGTATGATGTTATTGGGTTATGCAGCTCTTTTATGTGGATCATTATTATCAGTATCTCTTCTAGTCATTACATTTAGAAAAGATATCAAAATTTTTATTTTTGCTAAAAGCCATTTATTTTTTACTGAGTTATTTGACTTTGGTCAGATCCAATACATGAATAAAAGAAGGAATGTT------TTACAAAGCACCTCCTTTGATTCGGCTAAAAATTATTACCGATCACAATTGATTCAACAATTAGATCATTGGAGTTATCGTGTTATTAGTCTAGGGTTTATCTTTTTAACTATAGGGATTCTTTCCGGAGCAGTCTGGGCTAATGAGGCCTGGGGATCATATTGGAATTGGGACCCAAAAGAAACTTGGGCCTTTATTACGTGGACTATATTCGCGATTTATTTACATACTCGA---------------------------ACAAATATAAATATGAAAGTTGCAAATTCTGCAATTGTAGCTTCTATGGGCTTTATTATAATTTGGATATGCTATTTTGGGGTCAATCTCTTAGGAATAGGGCTACATAGTTATGGTTCGTTTCAATTAACATCTACT---
>Rhodiola_sinuata
ATGATATTTTTTACTGTCGAACATATATTAACTCATATTTCTTTTTCCCTTGTTTCAATTGTAATTACAATTTATTTGATAAGCTTAGTAGTCGATGAAATGATAGGACTCTCTAATTCTTCTGAAAGAGGTCTAATAGCTATTTTTTGCTGTATAACAGGATTTTTAATTATTCGTTGGATTTATTCACACCATTTTCCATTAAGTGATTTATGTGAATCATTAATTTTCCTTTCGTGGAGTTTCTCGATTATTCATATGTTTCCATATTTAAAA------------AACAAAACCTTACGCGTAATAACTGCACCAAGTGCTATTTTTACTCAAGGATTTGCCACTTCGAGTCTGTTAACTGAAATGCATCAATCC------ACAATATTAGTACCTGCTCTGCAATCCCAATGGTTAATGATGCATGTAAGTATGATGTTATTGGGTTATGCAGCTCTTTTATGTGGATCATTATTATCAGTATCTCTTCTAGTCATTACATTTAGAAAAGATATCAAAATTTTTATTTTTGCTAAAAGCCATTTATTTTTTACTGAGTTATTTGACTTTGGTCAGATCCAATACATGAATAAAAGAAGGAATGTT------TTACAAAGCACCTCCTTTGATTCGGCTAAAAATTATTACCGATCACAATTGATTCAACAATTAGATCATTGGAGTTATCGTGTTATTAGTCTAGGGTTTATCTTTTTAACTATAGGGATTCTTTCCGGAGCAGTCTGGGCTAATGAGGCCTGGGGATCATATTGGAATTGGGACCCAAAAGAAACTTGGGCCTTTATTACGTGGACTATATTCGCGATTTATTTACATACTCGA---------------------------ACAAATATAAATATGAAAGTTGCAAATTCTGCAATTGTAGCTTCTATGGGCTTTATTATAATTTGGATATGCTATTTTGGGGTCAATCTCTTAGGAATAGGGCTACATAGTTATGGTTCGTTTCAATTAACATCTGCT---
>Rhodiola_smithii
ATGCTATTTTTTACTGTCGAACATATATTAACTCATATTTCTTTTTCCCTTGTTTCAATTGTAATTACAATTTATTTGCTAAGCTTAGTAGTCGATGAAATGATAGGACTCTCTAATTCTTCTGAAAGAGGTCTAATAGCTATTTTTTTCTGTATAACAGGATTATTAATTATTCGTTGGATTTATTCACACCATTTTCCATTAAGTGATTTATGTGAATCATTAATTTTCCTTTCGTGGAGTTTCTCGATTATTCATATGTTTCCATATTTTAAA------------AACAAAAACTTACGGGTAATAACTGCACCAAGTGCTATTTTTACTCAAGGATTTGCCACTTCGAGTCTGTTAACTGAAATGCATCAATCC------ACAATATTAGTACCTGCTCTGCAATCTCAGTGGTTAATGATGCATGTAAGTATGATGTTATTGGGTTATGCAGCTCTTTTATGTGGATCATTATTATCAGTATCTCTTCTAGTCATTACATTTAGAAAAGATATCCAA------ATTTTTGCTAAAAGCCATTTATTTTTTACTGAGTTATTTGACTTTGGTCAGATCCAATACATGAATAAAAGAAGGAATGTT------TTACAAAGCACCTCCTTTGATTCGGCTAAAAATTATTACCGATCACAATTTATTCAACAATTAGATCATTGGAGTTATCGTGTTATTAGTCTAGGGTTTATCTTTTTAACTATAGGGATTCTTTCCGGAGCAGTCTGGGCTAATGAAGCCTGGGGATCATATTGGAATTGGGACCCAAAAGAAACTTGGGCCTTTATTACGTGGACTATATTCGCGATTTATTTACATACTCGA---------------------------ACAAATATAAATATGAAAGTTGAAAATTCTGCAATTGTAGCTTCTATGGGCTTTATTATAATTTGGATATGCTATTTTGGGGTCAATCTCTTAGGAATAGGGCTACATAGTTATGGTTCGTTTCAATTAACATCTACT---
>Rhodiola_stapfii
ATGATATTTTTTACTGTCGAACATATATTAACTCATATTTCTTTTTCCCTTGTTTCAATTGTAATTACAATTTATTTGATAAGCTTAGTAGTCGATGAAATGATAGGACTCTCTAATTCTTCTGAAAGAGGTCTAATAGCTATTTTTTTCTGTATAACAGGATTTTTAATTATTCGTTGGATTTATTCACACCATTTTCCATTAAGTGATTTATGTGAATCATTAATTTTCCTTTCGTGGAGTTTCTCGATTATTCATATGTTTCCATATTTTAAA------------AACAAAAACTTACGCGTAATAACTGCACCAAGTGCTATTTTTACTCAAGGATTTGCCACTTCGAGTCTGTTAACTGAAATGCATCAATCC------ACAATATTAGTACCTGCTCTGCAATCCCAGTGGTTAATGATGCATGTAAGTATGATGTTATTGGGTTATGCAGCTCTTTTATGTGGATCATTATTATCAGTATCTCTTCTAGTCATTACATTTAGAAAAGATATCAAAATTTTTATTTTTGCTAAAAGCCATTTATTTTTTACTGAGTTATTTGACTTTGGTCAGATCCAATACATGAATAAAAGAAGGAATGTT------TTACAAAGCACCTCCTTTGATTCGGCTAAAAATTATTACCGATCACAATTGATTCAACAATTAGATCATTGGAGTTATCGTGTTATTAGTCTAGGGTTTATCTTTTTAACTATAGGGATTCTTTCCGGAGCAGTCTGGGCTAATGAGGCCTGGGGATCATATTGGAATTGGGACCCAAAAGAAACTTGGGCCTTTATTACGTGGACTATATTCGCGATTTATTTACATACTCGA---------------------------ACAAATATAAATATGAAAGTTGCAAATTCTGCAATTGTAGCTTCTATGGGCTTTATTATAATTTGGATATGCTATTTTGGGGTCAATCTCTTAGGAATAGGGCTACATAGTTATGGTTCGTTTCAATTAACATCTACT---
>Rhodiola_subopposita
ATGATATTTTTTACTGTCGAACATATATTAACTCATATTTCTTTTTCCCTTGTTTCAATTGTAATTACAATTTATTTGATAAGCTTAGTAGTCGATGAAATGATAGGACTCTCTAATTCTTCTGAAAGAGGTCTAATAGCTATTTTTTTATGTATAACAGGATTATTAATTATTCGTTGGATTTATTCACACCATTTTCCATTAAGTGATTTATGTGAATCATTAATTTTCCTTTCGTGGAGTTTCTCGATTATTCATATGTTTCCATATTTAAAA------------AACAAAAACTTACGCGTAATAACTGCACCAAGTGCTATTTTTACTCAAGGATTTGCCACTTCGAGTCTGTTAACTGAAATGCATCAATCC------ACAATATTAGTACCTGCTCTGCAATCCCAGTGGTTAATGATGCATGTAAGTATGATGTTATTGGGTTATGCAGCTCTTTTATGTGGATCATTATTATCAGTATCTCTTCTAGTCATTACATTTAGAAAAGATATCCAA------ATTTTTGCTAAAAGCCATTTATTTTTTACTGAGTTATTTGACTTTGGTCAGATCCAATACATGAATAAAAGAAGGAATGTT------TTTCAAAGCACCTCCTTTGATTTGGCTAAAAATTATTACCGATCACAATTGATTCAACAATTAGATCATTGGAGTTATCGTGTTATTAGTCTAGGGTTTATCTTTTTAACTATAGGGATTCTTTCCGGAGCAGTCTGGGCTAATGAGGCCTGGGGATCATATTGGAATTGGGACCCAAAAGAAACTTGGGCCTTTATTACGTGGACTATATTCGCGATTTATTTACATACTCGA---------------------------ACAAATATAAATATGAAAGTTGCAAATTCTGCAATTGTAGCTTCTATGGGCTTTATTATAATTTGGATATGCTATTTTGGGGTCAATCTCTTAGGAATAGGGCTACATAGTTATGGTTCGTTTCAATTAACATCTACT---
>Rhodiola_tangutica
ATGATATTTTTTACTGTCGAACATATATTAACTCATATTTCTTTTTCCCTTGTTTCAATTGTAATTACAATTTATTTGATAAGCTTAGTAGTCGATGAAATGATAGGACTCTCTAATTCTTCTGAAAGAGGTCTAATAGCTATTTTTTTCTGTATAACAGGATTATTAATTATTCGTTGGATTTATTCACACCATTTTCCATTAAGTGATTTATGTGAATCATTAATTTTCCTTTCGTGGAGTTTCTCGATTATTCATATGTTTCCATATTTAAAA------------AACAAAAACTTACGCGTAATAACTGCACCAAGTGCTATTTTTACTCAAGGGTTTGCCACTTCGAGTCTGTTAACTGAAATGCATCAATCC------ACAATATTAGTACCCGCTCTGCAATCCCAGTGGTTAATGATGCATGTAAGTATGATGTTATTGGGTTATGCAGCTCTTTTATGTGGATCATTATTATCAGTATCTCTTCTAGTCATTACATTTAGAAAAGATATCCAA------ATTTTTGCTAAAAGCCATTTATTTTTTACTGAGTTATTTGACTTTGGTCAGATCCAATACATGAATAAAAGAAGGAATGTT------TTACAAAGCACCTCCTTTGATTCGGCTAAAAATTATTACCGATCACAATTGATTCAACAATTAGATCATTGGAGTTATCGTGTTATTAGTCTAGGGTTTATCTTTTTAACTATAGGGATTCTTTCCGGAGCAGTCTGGGCTAATGAGGCCTGGGGATCATATTGGAATTGGGACCCAAAAGAAACTTGGGCCTTTATTACGTGGACTATATTCGCGATTTATTTACATACTCGA---------------------------ACAAATATAAATATGAAAGTTGCAAATTCTGCAATTGTAGCTTCTATGGGCTTTATTATAATTTGGATATGCTATTTTGGGGTCAATCTCTTAGGAATAGGGCTACATAGTTATGGTTCGTTTCAATTAACATCTACT---
>Rhodiola_wallichiana
ATGATATTTTTTACTGTCGAACATATATTAACTCATATTTCTTTTTCCCTTGTTTCAATTGTAATTACAATTTATTTGATAAGCTTAGTAGTCGATGAAATGATAGGACTCTCTAATTCTTCTGAAAGAGGTCTAATAGCTATTTTTTTCTGTATAACAGGATTTTTAATTATTCGTTGGATTTATTCACACCATTTTCCATTAAGTGATTTATGTGAATCATTAATTTTCCTTTCGTGGAGTTTCTCGATTATTCATATGTTTCCATATTTAAAA------------AACAAAAACTTACGCGTAATAACTGCACCAAGTGCTATTTTTACTCAAGGATTTGCCACTTCGAGTCTGTTAACTGAAATGCATCAATCC------ACAATATTAGTACCTGCTCTGCAATCCCAGTGGTTAATGATGCATGTAAGTATGATGTTATTGGGTTATGCAGCTCTTTTATGTGGATCATTATTATCAGTATCTCTTCTAGTCATTACATTTAGAAAAGATATCCAAATTTTTATTTTTGCTAAAAGCCATTTATTTTTTACTGAGTTATTTGACTTTAGTCAGATCCAATACATGAATAAAAGAAGGAATGTT------TTACAAAGCACCTCCTTTGATTCGGCTAAAAATTATTACCGATCACAATTGATTCAACAATTAGATCATTGGAGTTATCGTGTTATTAGTCTAGGGTTTATCTTTTTAACTATAGGGATTCTTTCCGGAGCAGTCTGGGCTAATGAGGCCTGGGGATCATATTGGAATTGGGACCCAAAAGAAACTTGGGCCTTTATTACGTGGACTATATTCGCGATTTATTTACATACTCGAACAAATATAAATATGAAAGTTGCAAAAACAAATATAAATATGAAAGTTGCAAATTCTGCAATTGTAGCTTCTATGGGCTTTATTATAATTTGGATATGCTATTTTGGGGTCAATCTCTTAGGAATAGGGCTACATAGTTATGGTTCGTTTCAATTAACATCTACT---
>Hylotelephium_ewersii
ATGATATTTTTTACTGTAGAACATATATTAACTCATATTTCTTTTTCCCTTGTTTCAATTGTAATTACAATTTATTTCATAAGCTTAGTAGTCGATGAAATGATAGGACTCTCTAATTCGTCTGAAAGAGGTCTAATAGCTATTTTTTTCTGTATAACAGGATTATTAATTATCCGTTGGGTTTATTCACAACATTTTCCATTAAGTGATTTATGTGAATCATTAATTTTCCTTTCGTGGAGTTTCTCGATTATTCATATGTTTCCATATTTAAAA------------AAAAAAAACTTATGCGTAATCACTGCACCAAGTGCTATTTTTACTCAAGGATTTGCTACTTCAAGTCTGTTAACTGAAATGCATCAATCC------ACAATATTAGTACCTGCTCTCCAATCCCAGTGGTTAATGATGCATGTAAGTATGATGTTATTGGGTTATGCAGCCCTTTTATGTGGATCATTATTATCAGTATCTCTTCTAGTCATTACATTTAGAAGAGATATCCCA------TTTTTTGCTAACAGCCATTTTTTTTTTACTGAGTTATTTTACTTTGGTCAGATGCAATACATGAATCAAAGAAGGAATGTT------TTACAAAGCACCTTTTTTGATTCTGCTAAAAATTATTACCGATCCCAATTGATTCAACAATTAGATCATTGGAGTTATCGTGTTATTAGTCTAGGGTTTATCTTTTTAACTATAGGGATTCTTTCCGGAGCAGTCTGGGCTAATGAGGCCTGGGGATCATATTGGAATTGGGACCCAAAAGAAACTTGGGCCTTTATTACGTGGACTATATTTGCGATTTATTTACATACTCGA---------------------------ACAAATACAAATATGAAAGTTGCAAATTCCGCAATTGTAGCTTCTATGGGCTTTTTTCTAATTTGGATATGCTATTTTGGGGTCAATCTCTTAGGAATAGGGCTACATAGTTATGGTTCATTTCAATTAACATCTACT---
>Hylotelephium_verticillatum
ATGATATTTTTTACTGTAGAACATATATTAACTCATATTTCTTTTTCCCTTGTTTCAATTGTAATTACAATTTATTTCATAAGCTTAGTAGTCGATGAAATGATAGGACTCTCTAATTCGTCTGAAAGAGGTCTAATAGCTATTTTTTTCTGTATAACAGGATTATTAATTATCCGTTGGGTTTATTCACAACATTTTCCATTAAGTGATTTATGTGAATCATTAATTTTCCTTTCGTGGAGTTTCTCGATTATTCATATGTTTCCATATTTAAAA------------AAAAAAAACTTATGCGTAATCACTGCACCAAGTGCTATTTTTACTCAAGGATTTGCTACTTCAAGTCTGTTAACTGAAATGCATCAATCC------ACAATATTAGTACCTGCTCTCCAATCCCAGTGGTTAATGATGCATGTAAGTATGATGTTATTGGGTTATGCAGCCCTTTTATGTGGATCATTATTATCAGTATCTCTTCTAGTCATTACATTTAGAAGAGATATCCCA------TTTTTTGCTAACAGCCATTTTTTTTTTACTGAGTTTTTTTACTTTGGTCAGATGCAATACATGAATCAAAGAAGGAATGTT------TTACAAAGCACCTTCTTTGATTCTGCTAAAAATTATTACCGATCCCAATTGATTCAACAATTAGATCATTGGAGTTATCGTGTTATTAGTCTAGGGTTTATCTTTTTAACTATAGGGATTCTTTCCGGAGCAGTCTGGGCTAATGAGGCCTGGGGATCATATTGGAATTGGGACCCAAAAGAAACTTGGGCCTTTATTACGTGGACTATATTTGCGATTTATTTACATACTCGA---------------------------ACAAATACAAATATGAAAGTTGCAAATTCTGCAATTGTAGCTTCTATGGGCTTTTTTCTAATTTGGATATGCTATTTGGGGGTCAATCTCTTAGGAATAGGGCTACATAGTTATGGTTCATTTCAATTAACATCTACT---
>Hylotelephium_viviparum
ATGATATTTTTTACTGTAGAACATATATTAACTCATATTTCTTTTTCCCTTGTTTCAATTGTAATTACAATTTATTTCATAAGCTTAGTAGTCGATGAAATGATAGGACTCTCTAATTCGTCTGAAAGAGGTCTAATAGCTATTTTTTTCTGTATAACAGGATTATTAATTATCCGTTGGGTTTATTCACAACATTTTCCATTAAGTGATTTATGTGAATCATTAATTTTCCTTTCGTGGAGTTTCTCGATTATTCATATGTTTCCATATTTTAAA------------AAAAAAAACTTATGCGTAATCACTGCACCAAGTGCTATTTTTACTCAAGGATTTGCTACTTCAAGTCTGTTAACTGAAATGCATCAATCC------ACAATATTAGTACCTGCTCTCCAATCCCAGTGGTTAATGATGCATGTAAGTATGATGTTATTGGGTTATGCAGCCCTTTTATGTGGATCATTATTATCAGTATCTCTTCTAGTCATTACATTTAGAAGAGATATCCCA------TTTTTTGCTAACAGCCATTTTTTTTTTACTGAGTTTTTTTACTTTGGTCAGATGCAATACATGAATCAAAGAAGGAATGTT------TTACAAAGCACCTTCTTTGATTCTGCTAAAAATTATTACCGATCCCAATTGATTCAACAATTAGATCATTGGAGTTATCGTGTTATTAGTCTAGGGTTTATCTTTTTAACTATAGGGATTCTTTCCGGAGCAGTCTGGGCTAATGAGGCCTGGGGATCATATTGGAATTGGGACCCAAAAGAAACTTGGGCCTTTATTACGTGGACTATATTTGCGATTTATTTACATACTCGA---------------------------ACAAATACAAATATGAAAGTTGCAAATTCTGCAATTGTAGCTTCTATGGGCTTTTTTCTAATTTGGATATGCTATTTTGGGGTCAATCTCTTAGGAATAGGGCTACATAGTTATGGTTCATTTCAATTAACATCTACT---
>Meterostachys_sikokianus
ATGATTTTTTTTACTGTAGAACATATATTAACTCATATTTCTTTTTCCCTTGTTTCAATTGTAATTACAATTTATTTCATAAGCTTAGTAGTCGATGAAATGATAGGACTCTCTAATTCGTCTGAAAGAGGGCTAATAGCTATTTTTTTCTGTATAACAGGATTATTAATTATCCGTTGGGTTTATTCACAACATTTTCCATTAAGTGATTTATGTGAATCATTAATTTTCCTTTCGTGGAGTTTTTCGATTATTCATATGTTTCCATATTTCAAA------------AAAAAAAACTTATGTGTAATCACTGCACCAAGTGCTATTTTTACTCAAGGATTTGCTACTTCAAGTCTGTTAACTGAAATGCATCAATCC------ACAATATTAGTACCTGCTCTCCAATCCCAGTGGTTAATGATGCATGTAAGTATGATGTTATTGGGTTATGCAGCTCTTTTATGTGGATCATTATTAGCAGTATCTCTTCTAGTCATTACATTTAGAAAAGATATCCCC------TTTTTTGCTAACAGCCATTTTTTTTTTACTGAGTTATTTTACTTTGGTCAGATGCAATACCTGAATCAAAGAAGGAATGTT------TTACGAAGCACCTTCTTTGATTCTGCTAAAAATTTTTCCCGATCCCAATTCATTCAACAATTAGATCATTGGAGTTATCGTGTTATTAGTCTAGGTTTTATCTTTTTAACTATAGGACTTCTTTCCGGAGCAGTCTGGGCTAATGAGGCCTGGGGATCATATTGGAATTGGGACCCAAAAGAAACTTGGGCCTTTATTACGTGGACTATATTTGCGATTTATTTACATACTCGA---------------------------ACAAATACAAATATGAAAGTTGCAAATTCTGCAGTTGTAGCTTCTATGGGCTTTTTTATAATTTGGATATGCTATTTTGGGGTCAATCTCTTAGGAATAGGGCTACATAGTTATGGTTCATTTCAATTAACATCTACT---
>Orostachys_fimbriata
ATGATATTTTTTACTGTAGAACATATATTAACTCATATTTCTTTTTCCCTTGTTTCAATTGTAATTACAATTTATTTCATAAGCTTAGTAGTCGATGAAATGATAGGACTCTCTAATTCGTCTGAAAGAGGTCTAATAGCTATTTTTTTCTGTATAACAGGATTATTAATTATCCGTTGGGTTTATTCACAACATTTTCCATTAAGTGATTTATGTGAATCATTAATTTTCCTTTCTTGGAGTTTATCGATTATTCATATGTTTCCATATTTAAAA------------AAAAAAAACTTATGCGTAATCACTGCACCAAGTGCTCTTTTTACTCAAGGATTTGCTACTTCAAGTCTGTTAACTGAAATGCATCAATCC------ACAATATTAGTACCTGCTCTCCAATCCCAGTGGTTAATGATGCATGTAAGTATGATGTTATTGGGTTATGCAGCTCTTTTATGTGGATCATTATTAGCAGTATCTCTTCTAGTCATTACATTTAGAAAAGATATCCCA------TTTTTTGCTAACAGCCATTTTTTTTTTACTGAGTTATTTTACTTTGGTCAGATGCAATACATGAATCAAAGAAGGAATGTT------TTACCAAGCACCTTCTTTGATTCTGCTAAAAATTATTACCGATCCCAATTCATTCAACAATTAGATCATTGGAGTTATCGTGTTATTAGTCTAGGGTTTATCTTTTTAACTATAGGACTTCTTTCCGGAGCAGTCTGGGCTAATGAGGCCTGGGGATCATATTGGAATTGGGACCCAAAAGAAACTTGGTCCTTTATTACGTGGACTATATTTGCGATTTATTTACATACTCGA---------------------------ACAAATACAAATATGAAAGTTGCAAATTCTGCAATTGTAGCTTCTATGGGCTTTTTTATAATTTGGATATGCTATTTTGGGGTCAATCTCTTAGGAATAGGGCTACATAGTTATGGTTCATTTCAATTAACATCTCCT---
>Orostachys_japonica
ATGATATTTTTTACTGTAGAACATATACTAACTCATATTTCTTTTTCCCTTGTTTCAATTGTAATTACAATTTATTTCATAAGCTTAGTAGTCGATGAAATGATAGGACTCTCTAATTCGTCTGAAAGAGGTCTAATAGCTATTTTTTTCTGTATAACAGGATTATTAATTATCCGTTGGGTTTATTCACAACATTTTCCATTAAGTGATTTATGTGAATCATTAATTTTCCTTTCTTGGAGTTTATCGATTATTCATATGTTTCCATATTTAAAA------------AAAAAAAACTTATGCGTAATCACTGCACCAAGTGCTCTTTTTACTCAAGGATTTGCTATTTCAAGTCTGTTAACTGAAATGCATCAATCC------ACAATATTAGTACCTGCTCTCCAATCCCAGTGGTTAATGATGCATGTAAGTATGATGTTATTGGGTTATGCAGCTCTTTTATGTGGATCATTATTATCAGTATCTCTTCTAGTCATTACATTTAGAAAAGATATCCCA------TTTTTTGCTAACAGCCATTTTTTTTTTACTGAGTTATTTTACTTTGGTCAGATGCAATACATGAATCAAAGAAGGAATGTT------TTACCAAGCACCTTCTTTGATTCTGCTAAAAATTATTACCGATCCCAATTCATTCAACAATTAGATCATTGGAGTTATCGTGTTATTAGTCTAGGGTTTATCTTTTTAACTATAGGACTTCTTTCCGGAGCAGTCTGGGCTAATGAGGCCTGGGGATCATATTGGAATTGGGACCCAAAAGAAACTTGGGCCTTTATTACGTGGACTATATTTGCGATTTATTTACATACTCGA---------------------------ACAAATACAAATATGAAAGTTGCAAATTCTGCAATTGTAGCTTCTATGGGCTTTTTTCTAATTTGGATATGCTATTTTGGGATCAATCTCTTAGGAATAGGGCTACATAGTTATGGTTCATTTCAATTAACATCTCCT---
>Orostachys_minuta
ATGATATTTTTTACTGTAGAACATATATTAACTCATATTTCTTTTTCCCTTGTTTCAATTGTAATTACAATTTATTTCATAAGCTTAGTAGTCGATGAAATGATAGGACTCTCTAATTCGTCTGAAAGAGGTCTAATAGCTATTTTTTTCTGTATAACAGGATTATTAATTATCCGTTGGGTTTATTCACAACATTTTCCATTAAGTGATTTATGTGAATCATTAATTTTCCTTTCTTGGAGTTTATCGATTATTCATATGTTTCCATATTTAAAA------------AAAAAAAACTTATGCGTAATCACTGCACCAAGTGCTCTTTTTACTCAAGGATTTGCTATTTCAAGTCTGTTAACTGAAATGCATCAATCC------ACAATATTAGTACCTGCTCTCCAATCCCAGTGGTTAATGATGCATGTAAGTATGATGTTATTGGGTTATGCAGCTCTTTTATGTGGATCATTATTATCAGTATCTCTTCTAGTCATTACATTTAGAAAAGATATCCCA------TTTTTTGCTAACAGCCATTTTTTTTTTACTGAGTTATTTTACTTTGGTCAGATGCAATACATGAATCAAAGAAGGAATGTT------TTACCAAGCACCTTCTTTGATTCTGCTAAAAATTATTACCGATCCCAATTCATTCAACAATTAGATCATTGGAGTTATCGTGTTATTAGTCTAGGGTTTATCTTTTTAACTATAGGACTTCTTTCCGGAGCAGTCTGGGCTAATGAGGCCTGGGGATCATATTGGAATTGGGACCCAAAAGAAACTTGGGCCTTTATTACGTGGACTCTATTTGCGATTTATTTACATACTCGA---------------------------ACAAATACAAATATGAAAGTTGCAAATTCTGCAATTGTAGCTTCTATGGGCTTTTTTATAATTTGGATATGCTATTTTGGGGTCAATCTCTTAGGAATAGGGCTACATAGTTATGGTTCATTTCAATTAACATCTCCT---
>Orostachys_iwarenge_f_magna
ATGATATTTTTTACTGTAGAACATATATTAACTCATATTTCTTTTTCCCTTGTTTCAATTGTAATTACAATTTATTTCATAACCTTAGTAGTCGATGAAATGATAGGACTCTCTAATTCGTCTGAAAGAGGTCTAATAGCTATTTTTTTCTGTATAACAGGATTATTAATTATTCGTTGGGTTTATTCACAACATTTTCCATTAAGTGATTTATGTGAATCATTAATTTTTCTTTCGTGGAGTTTCTCGATTATTCATATGTTTCCATATTTAAAA------------AAAAAAAACTTATGCGTAATCACTGCACCAAGTGCTATTTTTACTCAAGGATTTGCTACTTCAAGTCTGTTAACTGAAATGCATCAATCC------ACAATATTAGTACCTGCTCTCCAATCCCAGTGGTTAATGATGCATGTAAGTATGATGTTATTGGGTTATGCAGCTCTTTTATGTGGATCATTATTATCAGTATCTCTTCTAGTCATTACATTTAGAAGAGATATCCCA------TTTTTTGCTAACAGCCGTTTTTTTTTTACTGAGTTATTTTACTTTGGTCAGATGCAATACATGAATCAAAGAAGGAATGTT------TTACAAAGCACCTTCTTTGATTTTGCTAAAAATTATTACCGATCCCAATTGATTCAACAATTAGATCATTGGAGTTATCGTGTTATTAGTCTAGGGTTTATCTTTTTAACTATAGGGATTCTTTCCGGAGCAGTCTGGGCTAATGAGGCCTGGGGATCATATTGGAATTGGGACCCAAAAGAAACTTGGGCCTTTATTACGTGGACTATATTTGCGATTTATTTACATACTCGA---------------------------ACAAATACAAATATGAAAGTTGCAAATTCTGCAATTGTAGCTTCTATGGGCTTTTTTATAATTTGGATATGCTATTTTGGGGTCAATCTCTTAGGAATAGGGCTACATAGTTATGGTTCATTTCAATTAACATCTACT---
>Sinocrassula_densirosulata
ATGATATTTTTTACTGTAGAACATATATTAACTCATATTTCTTTTTCCCTTGTTTCAATTGTAATTACAATTTATTTCATAAGCTTAGTAGTCGATGAAATGATAGGACTCTCTAATTCGTCTGAAAGAGGTCTAATAGCTATTTTTTTCTGTATAACAGGATTATTAATTATCCGTTGGGTTTATTTACAACATTTTCCATTAAGTGATTTATGTGAATCATTAATTTTCCTTTCGTGGAGTTTCTCGATTATTCATATGTTTCCATATTTTAAA------------AAAAAAAACTTATGCGTAATCACTGCACCAAGTGCTATTTTTACTCAAGGATTTGCTACTTCAAGTCTGTTAACTGAAATGCATCAATCC------ACAATATTAGTACCTGCTCTCCAATCCCAGTGGTTAATGATGCATGTAAGTATGATGTTATTGGGTTATGCAGCTCTTTTATGTGGATCATTATTATCAGTATCTCTTCTAGTCATTACATTTAGAAAAGAGATCTCA------TTTTTTGCTAACAGCCATTTTTTTTTTACTGAGTTATTTTACTTTGGTCAGATGCAATACATGAATAAACGAAGGAATGTT------TTACAAAGCACCTTCTTTGATTCTGCTAAAAATTATTACCGATCCCAATGGATTCAACAATTAGATCATTGGAGTTATCGTGTTATTAGTCTAGGGTTTATCTTTTTAACTATAGGGATTCTTTCCGGAGCAGTCTGGGCTAATGAGGCCTGGGGATCATATTGGAATTGGGACCCAAAAGAAACTTGGGCCTTTATTACGTGGACTATATTTGCGATTTATTTACATACTCGA---------------------------ACAAATACAAATATGAAAGTTGCAAATTCTGCAATTGTAGCTTCTATGGGCTTTTTTATAATTTGGATATGCTATTTTGGGGTCAATCTCTTAGGAATAGGGCTACATAGTTATGGTTCATTTCAATTAACATCTACT---
>Sinocrassula_indica
ATGATATTTTTTACTGTAGAACATATATTAACTCATATTTCTTTTTCCCTTGTTTCAATTGTAATTACAATTTATTTCATAAGCTTAGTAGTCGATGAAATGATAGGACTCTCTAATTCGTCTGAAAGAGGTCTAATAGCTATTTTTTTCTGTATAACAGGATTATTAATTATCCGTTGGGTTTATTTACAACATTTTCCATTAAGTGATTTATGTGAATCATTAATTTTCCTTTCGTGGAGTTTCTCGATTATTCATATGTTTCCATATTTAAAA------------AAAAAAAACTTATGCGTAATCACTGCACCAAGTGCTATTTTTACTCAAGGATTTGCTACTTCAAGTCTGTTAACTGAAATGCATCAATCC------ACAATATTAGTACCTGCTCTCCAATCCCAGTGGTTAATGATGCATGTAAGTATGATGTTATTGGGTTATGCAGCTCTTTTATGTGGATCATTATTATCAGTATCTCTTCTAGTTATTACATTTAGAAAAGAGATCTCA------TTTTTTGCTAACAGCCATTTTTTTTTTACTGAGTTATTTTACTTTGGTCAGATGCAATACATGAATAAACGAAGGAATGTT------TTACAAAGCACCTTCTTTGATTCTGCTAAAAATTATTACCGATCCCAATGGATTCAACAATTAGATCATTGGAGTTATCGTGTTATTAGTCTAGGGTTTATCTTTTTAACTATAGGGATTCTTTCCGGAGCAGTCTGGGCTAATGAGGCCTGGGGATCATATTGGAATTGGGACCCAAAAGAAACTTGGGCCTTTATTACGTGGACTATATTTGCGATTTATTTACATACTCGA---------------------------ACAAATACAAATATGAAAGTTGCAAATTCTGCAATTGTAGCTTCTATGGGCTTTTTTATAATTTGGATATGCTATTTTGGGGTCAATCTCTTAGGAATAGGGCTACATAGTTATGGTTCATTTCAATTAACATCTACT---
>Umbilicus_rupestris
ATGATATTTTTTACTGTAGAACATATATTAACTCATATTTCTTTTTCCCTTGTTTCAATTGTAATTACAATTTATTTGATAAGCTTAGTAGTCGATGAAATGATAGGACTCTCTAATTCGTCTGAAAAAGGGCTAATAGCTATTTTTTTCTGTATAACAGGATTATTAATTATTCGTTGGATTTATTCACAACATTTTCCATTAAGTGATTTATGTGAATCATTAATTTTCCTTTCGTGGAGTTTCTCGATTATTTATATGTTTCCATATTTAAAA------------AAAAAAAAATTACGCGTAATAACTGCACCAAGTGCTATTTTTACTCAAGGATTTGCCACTTCGAGTCTGTTAACTGAAATGCATCAATCC------ACAATATTAGTACCTGCTCTCCAATCTCAGTGGTTAATGATGCATGTAAGTATGATGTTATTGAGTTATGCAGCTCTTTTATGTGGATCATTATTATCAGTATCTCTTCTAGTCATTACATTTCGAAAAGATATCAAA------ATTTTTGCTAACAGCCATTTTTTTTTTACTGAGTTATTTTACGTTGGTCAGATCCAATACATGAATAAAAGAAGGAATGTT------TTACAAAGCACTTCCCTTGAGTCTGCTAAAAATTATTACCGATCCCAGTTGATTCAACAATTAGATCATTGGAGTTATCGTGTTATTAGTCTAGGGTTTATCTTTTTAACTATAGGGATTCTTTCCGGAGCAGTCTGGGCTAATGAGGCCTGGGGATCATATTGGAATTGGGACCCAAAAGAAACTTGGGCCTTTATTACATGGACTATATTCGCGATTTATTTACATACTCGA---------------------------ACAAATACGAATATGAAAGTTGCAAATTCTGCAATTGTAGCTTCTATCGGCTTTATTATAATTTGGATATGCTATTTTGGGGTCAATCTCTTAGGAATAGGGCTACATAGTTATGGGTCATTTCAATTAACATCTACT---
>Myriophyllum_aquaticum
ATGATATTTTCGACTTTAGAACATATATTTACTCATATCTCATTTTCGATTGTTTCAATTGTAATTACAATTTTTTTGATAACCCTATTAGTAGATAAAATTAGAGGACTATATGATTCGTCAGAAAGGGGGTTAATAGCCACCTTTTTCTGTATAACAGGATTATTAATCACTCGTTGGATCTATTCACGACATTTTCCATTAAGTGATTTATATGAATCATTAATCTTCCTTTCGTGGAGTTTCTCCATTATTCATCTGGTTGCATATTTAAAA------AAAAAGAACAATAACTTAAGTGTAATAACCGCTCCAAGTGCTATTTTTATTCAGGGCTTTGCCACCTCGGGTCTTTTAACGGAAATGCGTCAATGC------ACAATATTAGTACCTGCTCTCCAATCCCAGTGGTTAATGATGCATGTAAGTATGATGTTATTGGGCTATGCAGCTCTGTTATGTGGATCATTATTATCAGTAGCTCTTCTAGTGATTACATTTCGAAAAGCCATAACT------ATTTGTGGTAAAAGTACTTTTTTT------------------------------------------------------------------CAAAATACTTATTTATTTTCTTTCAGTAATTATTACAAGTCACAATTGATTCAACAATTGGATCATTGGAGTTATCGTGTTATTAGTCTAGGGTTTATTTTTTTAACCATAGGGATTGTTTCGGGCGCAGTATGGGCTAATGAAGCGTGGGGATCATATTGGAGTTGGGACCCTAAAGAAACCTGGGCATTTATTACTTGGACTATATTCGCGATTTATTTACATACTCGA---------------------------ACAAATCCAAATTTAAAAGGCACAAATTCTGCAATTGTAGCTTCTATTGGCTTTCTTATAATTTGGATATGTTATTTTGGGGTAAATCTATTAGGAATAGGGCTACACAGTTATGGTTCATTTATATTAACATCAACT---
>Myriophyllum_spicatum
ATGATATTTTCGATTTTAGAACATATATTTACTCATATCTCATTTTCGATTGTTTCAATTGTAATTACAATTTATTTGATAACCATATTAGTAGATGAAATTAGAGGACTATATGATTCGTCAAAAAGGGGTCTAATAGCCACCTTTTTATGTATAACAGGATTATTAATCACTCGTTGGATCTATTCACGACATTTTCCATTAAGTGATTTATATGAATCATTAATCTTCCTTTCGTGGAGTTTCTCCATTATTCATCTGGTTGCATATTTTAAAAAAAAAAAAAAGAACAATAACTTAAGTGTAATAACCGCTCCAAGTGCTATTTTTATTCAGGGCTTTGCCACTTCAGGTCTTTTAACTCAAATGCGTCAATGC------ACAATATTAGTACCTGCTCTCCAATCCCAGTGGTTAATGATGCATGTAAGTATGATGTTATTGGGCTATGCAGCTCTGTTATGTGGATCATTATTATCAGTAGCTCTTTTAGTTATTACATTTCGAAAAGCCATAACC------TTTTGTGGTAAAAGTACTTTTTTT------------------------------------------------------------------CAAAATACTTATTTATTTTCTTTCAGTAATTATTACAAGTCCCAATTGATTCAACAATTGGATCATTGGAGTTATCGTGTTATTAGTCTAGGGTTTATTTTTTTAACCATAGGGATTGTTTCGGGCGCAGTATGGGCTAATGAAGCGTGGGGATCATATTGGAGTTGGGACCCTAAAGAAACCTGGGCATTTATTACTTGGACTATATTCGCGATTTATTTACATACTCGA---------------------------ACAAATCCAAATTTAAAAGGCACAAATTCTGCAATTATAGCTTCTATTGGCTTTCTTATAATTTGGATATGTTATTTTGGGGTAAATCTATTAGGAATAGGGCTACACAGTTATGGTTCATTTATATTAACATCCACT---
