# Supplementary material for: Ten Plastomes of Crassula (Crassulaceae) and Phylogenetic Implications
Source: Biology (Basel). 2022 Dec 7;11(12):1779. doi: 10.3390/biology11121779 (PMC9775174; doi:10.3390/biology11121779)
Supplement: Supplementary file 1 [file biology-11-01779-s001.zip › Supplements/Data S1/cemA.fasta]

>Crassula_alstonii
ATGAAAAAAATATCAAAAAAGAAAGAATTGACTCCTTTTATATATCTTGCA------TCT
TTAGTATTTTTGCCCTGGTTGATCTCTCTTTTATTTCAAAAGAGTATTGTGGAGTCTTGG
GTTACTAATTGGTGGAATACTAGTCAATCTGAAAATTTTATGAATCATATTCAAGAAAAA
AGTATTCTAGAAAAATGTATAGAATTAAAGGAACTTTTCTTGTTAGAAGAAATGATAAAA
GAATTTTCGGAGACACATCCACAAAAGTGGAGTATAGGAATACAAAAAGAAACAACCCAA
CTGATCAAGATGTATAATGAAAATTGTATTCATATGATTTTACACTTCTCGACAAATCTA
ACCTGTTTCTTTATTCTAAGCGGTTATTCTCTTCTGGCTAATAAAGAACTTATTATTTTG
AACTCTTGGGTTCAGGAATTCGTCTATAACTTAAGCGACACAATCAAAGCTTTTTCTATT
CTTTTATTAACAGATTTATGTATCGGATTCCATTCACCCCACGGTTGGGAACTTCTGCTT
AGCTTTGTTTACAAAGATTTGGGATTTGCTTATAATGATCAAATTATATCTGCCCTTGTT
TCCACTTTTCCAGTCATTATAGACACAATTTTTAAATATTGGATTTTCCGGTATTTAAAT
CGTATATCTCCGTCACTTGTAGTTATTTATCATTCAATGAATGAT
>Crassula_columella
ATGAAAAAAATATCAAAAAAGAAAGAATTGACTCCTTTTATATATCTTGCA------TCT
TTAGTATTTTTGCCCTGGTTGATCTCTCTTTTATTTCAAAAGAGTATTGTGGAGTCTTGG
GTTACTAATTGGTGGAATACTAGTCAATCTGAAAATTTTATGAATCATATTCAAGAAAAA
AGTATTCTAGAAAAATGTATAGAATTAAAGGAACTTTTCTTGTTAGAAGAAATGATAAAA
GAATTTTCGGAGACACATCCACAAAAGTGGAGTATAGGAATACAAAAAGAAACAACCCAA
CTGATCAAGATGTATAATGAAAATTGTATTCATATGATTTTACACTTCTCGACAAATCTA
ACCTGTTTCTTTATTCTAAGCGGTTATTCTCTTCTGGCTAATAAAGAACTTATTATTTTG
AACTCTTGGGTTCAGGAATTCGTCTATAACTTAAGCGACACAATCAAAGCTTTTTCTATT
CTTTTATTAACAGATTTATGTATCGGATTCCATTCACCCCACGGTTGGGAACTTCTGCTT
AGCTTTGTTTACAAAGATTTGGGATTTGCTTATAATGATCAAATTATATCTGCCCTTGTT
TCCACTTTTCCAGTCATTATAGACACAATTTTTAAATATTGGATTTTCCGGTATTTAAAT
CGTATATCTCCGTCACTTGTAGTTATTTATCATTCAATGAATGAT
>Crassula_dejecta
ATGAAAAAAATATCAAAAAAGAAAGAATTGACTCCTTTTATATATCTTGCA------TCT
TTAGTATTTTTGCCCTGGTTGATCTCTCTTTTATTTCAAAAGAGTATTGTGGAGTCTTGG
GTTACTAATTGGTGGAATACTAGTCAATCTGAAAATTTTATGAATCATATTCAAGAAAAA
AGTATTCTAGAAAAATGTATAGAATTAAAGGAACTTTTCTTGTTGGAAGAAATGATAAAA
GAATTTTCGGAGACACATCCACAAAAGTGGAGTATAGGAATACAAAAAGAAACAACCCAA
CTGATCAAGATGTATAATGAAAATTGTATTCATATGATTTTACACTTCTCGACAAATCTA
ACCTGTTTCTTTATTCTAAGCGGTTATTCTCTTCTGGCTAATAAAGAACTTATTATTTTG
AACTCTTGGGTTCAGGAATTCGTCTATAACTTAAGCGACACAATCAAAGCTTTTTCTATT
CTTTTATTAACAGATTTATGTATCGGATTCCATTCACCCCACGGTTGGGAACTTCTGCTT
AGCTTTGTTTACAAAGATTTGGGATTTGCTTATAATGATCAAATTATATCTGCCCTTGTT
TCCACTTTTCCAGTCATTATAGACACAATTTTTAAATATTGGATTTTCCGGTATTTAAAT
CGTATATCTCCGTCACTTGTAGTTATTTATCATTCAATGAATGAT
>Crassula_mesembryanthoides
ATGAAAAAAATATCAAAAAAGAAAGAATTGACTCCTTTTATATATCTTGCA------TCT
TTAGTATTTTTGCCCTGGTTGATCTCTCTTTTATTTCAAAAGAGTATTGTGGAGTCTTGG
GTTACTAATTGGTGGAATACTAGTCAATCTGAAAATTTTATGAATCATATTCAAGAAAAA
AGTATTCTAGAAAAATGTATAGAATTAAAGGAACTTTTCTTGTTGGAAGAAATGATAAAA
GAATTTTCGGAGACACATCCACAAAAGTGGAGTATAGGAATACAAAAAGAAACAACCCAA
CTGATCAAGATGTATAATGAAAATTGTATTCATATGATTTTACACTTCTCGACAAATCTA
ACCTGTTTCTTTATTCTAAGCGGTTATTCTCTTCTGGCTAATAAAGAACTTATTATTTTG
AACTCTTGGGTTCAGGAATTCGTCTATAACTTAAGCGACACAATCAAAGCTTTTTCTATT
CTTTTATTAACAGATTTATGTATCGGATTCCATTCACCCCACGGTTGGGAACTTCTGCTT
AGCTTTGTTTACAAAGATTTGGGATTTGCTTATAATGATCAAATTATATCTGCCCTTGTT
TCCACTTTTCCAGTCATTATAGACACAATTTTTAAATATTGGATTTTCCGGTATTTAAAT
CGTATATCTCCGTCACTTGTAGTTATTTATCATTCAATGAATGAT
>Crassula_perforata
ATGAAAAAAATATCAAAAAAGAAAGAATTGACTCCTTTTATATATCTTGCA------TCT
TTAGTATTTTTGCCCTGGTTGATCTCTCTTTTATTTCAAAAGAGTATTGTGGAGTCTTGG
GTTACTAATTGGTGGAATACTAGTCAATCTGAAAATTTTATGAATCATATTCAAGAAAAA
AGTATTCTAGAAAAATGTATAGAATTAAAGGAACTTTTCTTGTTGGAAGAAATGATAAAA
GAATTTTCGGAGACACATCCACAAAAGTGGGGTATAGGAATACAAAAAGAAACAACCCAA
CTGATCAAGATGTATAATGAAAATTGTATTCATATGATTTTAAACTTCTCGACAAATCTA
ACCTATTTCTTTATTCTAAGCGGTTATTCTCTTCTGGCTAATAAAGAACTTATTATTTTG
AACTCTTGGGTTCAGGAATTCGTCTATAACTTAAGCGACACAATCAAAGCTTTTTCTATT
CTTTTATTAACAGATTTATGTATCGGATTCCATTCACCCCACGGTTGGGAACTTCTGCTT
AGTTTTGTTTACAAAGATTTGGGATTTGCTTATAATGATCAAATTATATCTGCCCTTGTT
TCCACTTTTCCAGTCATTATAGACACAATTTTTAAATATTGGATTTTCCGGTATTTAAAT
CGTATATCTCCGTCACTTGTAGTTATTTATCATTCAATGAATGAT
>Crassula_socialis
ATGAAAAAAATATCAAAAAAGAAAGAATTGACTCCTTTTATATATCTTGCA------TCT
TTAGTATTTTTGCCCTGGTTGATCTCTCTTTTATTTCAAAAGAGTATTGTGGAGTCTTGG
GTTACTAATTGGTGGAATACTAGTCAATCTGAAAATTTTATGAATCATATTCAAGAAAAA
AGTATTCTAGAAAAATGTATAGAATTAAAGGAACTTTTCTTGTTGGAAGAAATGATAAAA
GAATTTTCGGAGACACATCCACAAAAGTGGAGTATAGGAATACAAAAAGAAACAACCCAA
CTGATCAAGATGTATAATGAAAATTGTATTCATATGATTTTACACTTCTCGACAAATCTA
ACCTGTTTCTTTATTCTAAGCGGTTATTCTCTTCTGGCTAATAAAGAACTTATTATTTTG
AACTCTTGGGTTCAGGAATTCGTCTATAACTTAAGCGACACAATCAAAGCTTTTTCTATT
CTTTTATTAACAGATTTATGTATCGGATTCCATTCACCCCACGGTTGGGAACTTCTGCTT
AGCTTTGTTTACAAAGATTTGGGATTTGCTTATAATGATCAAATTATATCTGCCCTTGTT
TCCACTTTTCCAGTCATTATAGACACAATTTTTAAATATTGGATTTTCCGGTATTTAAAT
CGTATATCTCCGTCACTTGTAGTTATTTATCATTCAATGAATGAT
>Crassula_tecta
ATGAAAAAAATATCAAAAAAGAAAGAATTGACTCCTTTTATATATCTTGCA------TCT
TTAGTATTTTTGCCCTGGTTGATCTCTCTTTTATTTCAAAAGAGTATTGTGGAGTCTTGG
GTTACTAATTGGTGGAATACTAGTCAATCTGAAAATTTTATGAATCATATTCAAGAAAAA
AGTATTCTAGAAAAATGTATAGAATTAAAGGAACTTTTCTTGTTGGAAGAAATGATAAAA
GAATTTTCGGAGACACATCCACAAAAGTGGAGTATAGGAATACAAAAAGAAACAACCCAA
CTGATCAAGATGTATAATGAAAATTGTATTCATATGATTTTACACTTCTCGACAAATCTA
ACCTGTTTCTTTATTCTAAGCGGTTATTCTCTTCTGGCTAATAAAGAACTTATTATTTTG
AACTCTTGGGTTCAGGAATTCGTCTATAACTTAAGCGACACAATCAAAGCTTTTTCTATT
CTTTTATTAACAGATTTATGTATCGGATTCCATTCACCCCACGGTTGGGAACTTCTGCTT
AGCTTTGTTTACAAAGATTTGGGATTTGCTTATAATGATCAAATTATATCTGCCCTTGTT
TCCACTTTTCCAGTCATTATAGACACAATTTTTAAATATTGGATTTTCCGGTATTTAAAT
CGTATATCTCCGTCACTTGTAGTTATTTATCATTCAATGAATGAT
>Crassula_mesembrianthemopsis
ATGAAAAAAATATCAAAAAAGAAAGAATTGACTCCTTTTATATATCTTGCA------TCT
TTAGTATTTTTGCCCTGGTTGATCTCTCTTTTATTTCAAAAGAGTATTGTGGAGTCTTGG
GTTACTAATTGGTGGAATACTAGTCAATCTGAAAATTTTATGAATCATATTCAAGAAAAA
AGTATTCTAGAAAAATGTATAGAATTAAAGGAACTTTTCTTGTTGGAAGAAATGATAAAA
GAATTTTCGGAGACACATCCACAAAAGTGGAGTATAGGAATACAAAAAGAAACAACCCAA
CTGATCAAGATGTATAATGAAAATTGTATTCATATGATTTTACACTTCTCGACAAATCTA
ACCTGTTTCTTTATTCTAAGCGGTTATTCTCTTCTGGCTAATAAAGAACTTATTATTTTG
AACTCTTGGGTTCAGGAATTCGTCTATAACTTAAGCGACACAATCAAAGCTTTTTCTATT
CTTTTATTAACAGATTTATGTATCGGATTCCATTCACCCCACGGTTGGGAACTTCTGCTT
AGCTTTGTTTACAAAGATTTGGGATTTGCTTATAATGATCAAATTATATCTGCCCTTGTT
TCCACTTTTCCAGTCATTATAGACACAATTTTTAAATATTGGATTTTCCGGTATTTAAAT
CGTATATCTCCGTCACTTGTAGTTATTTATCATTCAATGAATGAT
>Crassula_deltoidea
ATGAAAAAAGTATCAAAAAAGAAAGAATGGACTCCTTTTATATATCTTGCA------TCT
TTAGTCTTTTTGCCCTGGTTGACCTCTCTTTTATGTCAAAAGAGTGTG---GAATCTTGG
GTTACGAATTGGTGGAATACTAGTAAATATGAAACTTTTATGAATCATAGTCAAGAAAAG
AGTATTCTAGAAAAATTCATAGAATTAGAGGAACTTTTCTTGTTGGAAGAAATGATAAAG
GAATTTTCGGAGACACATCCAAAAAAGTGGAGTATAGGAATACAAAAAGAAACAACGCAA
TTGATTAAGATGTATAATGAAAATCATATTCATATGATTTTACACTTCTCGACAAATCTA
ATCTGTTTCGTTATTCTAAGTGGTTATTCTCTTCTGGCTAATAAAGAACTTATTCTTTTG
AACTCTTGGGTTCAGGAGTTTTTATATAACTTAAGCGACACAATCAAAGCGTTTTCTATT
CTTTTATTGACCGATTTATGTATCGGATTCCATTCACCCCACGGTTGGGAACTTCTACTT
AGCTTTGTCTACAAAGATTTGGGGTTTGCTTATAATGATCAAATTATATCTGGTCTTGTT
TCCACCTTTCCAGTCATTATAGACACAATTTTTAAATATTGGATTTTCCGGTATTTAAAT
CGTATATCTCCGTCACTTGTAGTGATTTATCATTCCATGAATGAT
>Crassula_expansa_subsp_fragilis
ATGAAAAAAATATCAAAAAAGAAAGAATTGACTCCTTTTCTATATCTTGCA------TCT
TTAGTCTTTTTGCCCTGGTTGATCTCTCTTTTATGTCAAAAGAGTATG---GAATCTTGG
GTTACGAATTGGTGGAATACTAGTAAATCTGAAACTTTTATGAATCATATTCAAGAAAAG
AGTATTCTAGAAAAATTCATAGAATTAGAGGAACTTTTCTTGTTGGAAGAAATGATAAAG
GAATTTTCGGAGACACATCCACAAAATTGGAGTATAGGAATACAAAAAGAAACAACTCAA
TTGATTAAGATGTATAATGAAAATAATATTCATATGATTTTACACTTCGCGACAAATCTA
ATCTGTTTCATTATTCTAAGTGGTTATTCTCTTCTGGCTACTAAAGAACTTATTCTTTTG
AACTCTTGGGTTCAGGAGTTTTTATATAACTTAAGCGACACAATCAAAGCTTTTTCTATT
CTTTTATTGACCGATTTATGTATCGGATTCCATTCACCCCACGGTTGGGAACTTCTGCTT
AGCTTTGTCTACAAAGATTTGGGGTTTGCTTATAATGATCAAATTATATCTGGCCTTGTT
TCCACTTTTCCAGTCATTATAGACACAATTTTTAAATATTGGATTTTCCGATATTTAAAT
CGTATATCTCCCTCACTTGTAGTGATTTATCATTCCATGAATGAT
>Crassula_volkensii
ATGAAAAAAATATCAAAAAAGAAAGAATTGACTCCTTTTATCTATCTTGCA------TCT
TTAGTCTTTTTGCCCTGGTTGATCTCTCTTTTATGTCAAAAGAGTATG---GAATCTTGG
GTTACGAATTGGTGGAATACTAGTAAATCTGAAACTTTTATGAATCATATTCAAGAAAAG
AGTATTCTAGAAAAATTCATAGAATTAGAGGAACTTTTCTTGTTGGAAGAAATGATAAAG
GAATTTTCGGAGACACATCCACAAAATTGGAGTATAGGAATACAAAAAGAAACAACTCAA
TTGATTAAGATGTATAATGAAAATCATATTCATATGATTTTACACTTCGCGACAAATCTA
ATTTGTTTCATTATTCTAAGTGGTTATTCTCTTCTAGCTACTAAAGAACTTATTCTTTTG
AACTCTTGGGTTCAGGAGTTTTTATATAACTTAAGCGACACAATCAAAGCTTTTTCTATT
CTTTTATTGACCGATTTATGTATCGGATTCCATTCACCCCACGGTTGGGAACTTCTGCTT
AGCTTTGTCTATAAAGATTTGGGGTTTGCTTATAATGATCAAATTATATCTGGCCTTGTT
TCCACTTTTCCAGTCATTATAGACACAATTTTTAAATATTGGATTTTCCGGTATTTAAAT
CGTATATCTCCCTCACTTGTAGTGATTTATCATTCCATGAATGAT
>Cotyledon_tomentosa
ATGAAAAAAATGTCAAAAAAGAAAGAATTGACTCCCCTTATATATCTTGCA------TCT
ATAGTCTTTTTGCCCTGTTTGATTTCTCTTTTATTTCAAAAAAGTATG---GAATCTTGG
ATTACAAATTGGTGGAATACTAGGAAATCCGAGATTTTTTGGAATCATATTCAAGAAAAG
AGTATTCTAGAAAAATTCATAGAATTAAAGGAACTTTTATTGTTGGAAGAAATGATAAAG
GAATTTTCGGAGACACATCCTCAAAAGTTGAGTATAGGGATACAAAAAGAAACAATCCAA
TTGATCAAGATGCATAATGAGAATCGTATTCATACAATTTTACACTTCTCGACAAATCTA
ACCTATTTTGTTATTCTAAGTGGTTATTCTCTTCTGGGTAATAAAGAACTTATTCTTTTG
AACTCTTGGGTTCAGGAATTCTTATATAACTTAAGCGACACAATCAAAGCTTTTTCTATT
CTTTTATTAACCGATTTATGTATCGGATTCCATTCACCCCACGGTTGGGAACTTCTGCTT
AGCTTTGTCTACAAAGATTTTGGGTTTGCTTATAATGATCAAATTATATCCGGTCTTGTT
TCCACTTTTCCAGTCATTATAGATACAATTTTTAAATATTGGATTTTCCGGTATTTAAAT
CGTATATCTCCGTCACTTGTAGTGATTTATCATTCAATGAATGAC
>Kalanchoe_daigremontiana
ATGAAAAAAATTTCAAAAAAGAAAGAATTGACTCCCCTTATATATCTTACA------TCT
GTAGTATTTTTGCCCTGGTTGATTTCTCTTTTATTTCAAAAAAGTATG---GAATCTTGG
ATTACAAATTGGTGGAATACTAGGAAATCCGAAATTTTTTTGAATCATATTCAAGAAAAG
AGTATGCTAGAAAAATTCATCGAATTAAAGGAACTTTTATTGTTGGAAGAAATGATAAAG
GAATTTTCGGAGACACATCCTCAAAAGTTGAGTATAGGAATACAAAAAGAAACAATCCAA
TTGATCAAGATGCATAATGAGAATCGTATGAATACGATTTTACACTTATCGACAAATCTA
ACCTATTTTGTGATTCTAAGTGGTTATTCTCTTCTGGGTAATAAAGAACTTATTCTTTTT
AACTCTTGGGTTCAGGAATTCTTATATAACTTAAGCGACACAATCAAAGCTTTTTCTATT
CTTTTATTAACCGATTTATGTATCGGATTCCATTCACCCCACGGTTGGGAACTTCTGCTT
AGCTTTGTCTACAAAGATTTTGGGTTTGCTTATAATGATCAAATTATATCCGGTCTTGTT
TCCACTTTTCCAGTCATTATAGATACAATTTTTAAATATTGGATTTTCCGGTATTTAAAT
CGTATATCTCCGTCACTTGTAGTGATTTATCATTCAATGAATGAC
>Kalanchoe_delagoensis
ATGAAAAAAATTTCAAAAAAGAAAGAATTGACTCCCCTTATATATCTTACA------TCT
GTAGTATTTTTGCCCTGGTTGATTTCTCTTTTATTTCAAAAAAGTATG---GAATCTTGG
ATTACAAATTGGTGGAATACTAGGAAATCCGAAATTTTTTTGAATCATATTCAAGAAAAG
AGTATGCTAGAAAAATTCATCGAATTAAAGGAACTTTTATTGTTGGAAGAAATGATAAAG
GAATTTTCGGAGACACATCCTCAAAAGTTGAGTATAGGAATACAAAAAGAAACAATCCAA
TTGATCAAGATGCATAATGAGAATCGTATGAATACGATTTTACACTTATCGACAAATCTA
ACCTATTTTGTGATTCTAAGTGGTTATTCTCTTCTGGGTAATAAAGAACTTATTCTTTTT
AACTCTTGGGTTCAGGAATTCTTATATAACTTAAGCGACACAATCAAAGCTTTTTCTATT
CTTTTATTAACCGATTTATGTATCGGATTCCATTCACCCCACGGTTGGGAACTTCTGCTT
AGCTTTGTCTACAAAGATTTTGGGTTTGCTTATAATGATCAAATTATATCCGGTCTTGTT
TCCACTTTTCCAGTCATTATAGATACAATTTTTAAATATTGGATTTTCCGGTATTTAAAT
CGTATATCTCCGTCACTTGTAGTGATTTATCATTCAATGAATGAC
>Kalanchoe_fedtschenkoi
ATGAAAAAAATTTCAAAAAAGAAAGAATTGACTCCCCTTATATATCTTACA------TCT
GTAGTATTTTTGCCCTGGTTGATTTCTCTTTTATTTCAAAAAAGTATG---GAATCTTGG
ATTACAAATTGGTGGAATACTAGGAAATCCGAAATTTTTTTGAATCATATTCAAGAAAAG
AGTATGCTAGAAAAATTCATCGAATTAAAGGAACTTTTATTGTTGGAAGAAATGATAAAG
GAATTTTCGGAGACACATCCTCAAAAGTTGAGTATAGGAATACAAAAAGAAACAATCCAA
TTGATCAAGATGCATAATGAGAATCGTATGAATACGATTTTACACTTATCGACAAATCTA
ACCTATTTTGTGATTCTAAGTGGTTATTCTCTTCTGGGTAATAAAGAACTTATTCTTTTT
AACTCTTGGGTTCAGGAATTCTTATATAACTTAAGCGACACAATCAAAGCTTTTTCTATT
CTTTTATTAACCGATTTATGTATCGGATTCCATTCACCCCACGGTTGGGAACTTCTGCTT
AGCTTTGTCTACAAAGATTTTGGGTTTGCTTATAATGATCAAATTATATCCGGTCTTGTT
TCCACTTTTCCAGTCATTATAGATACAATTTTTAAATATTGGATTTTCCGGTATTTAAAT
CGTATATCTCCGTCACTTGTAGTGATTTATCATTCAATGAATGAC
>Kalanchoe_longiflora
ATGAAAAAAATGTCAAAAAAGAAAGAATTGACTCCCCTTATATATCTTACA------TCT
ATAGTATTTTTGCCCTGGTTGATTTCTCTTTTATTTCAAAAAAGTATG---GAATCTTGG
ATTACAAATTGGTGGAATACTAGGAAATCCGAAATTTTTTTGAATCATATTCAAGAAAAG
AGTATGCTAGAAAAATTCATCGAATTAAAGGAACTTTTATTGTTGGAAGAAATGATAAAG
GAATTTTCGGAGACACATCCTCAAAAGTTGAGTATAGGGATACAAAAAGAAACAATCCAA
TTGATCAAGATGCATAATGAGAATCGTATTCATACGATTTTACACTTCTCGACAAATCTA
ACCTATTTTGTTATTCTAAGTGGTTATTCTCTTCTGGGTAATAAAGAACTTATTCTTTTT
AACTCTTGGGTTCAGGAATTCTTATATAACTTAAGCGACACAATCAAAGCTTTTTCTATT
CTTTTATTAACCGATTTATGTATCGGATTCCATTCACCCCACGGTTGGGAACTTCTGCTT
AGCTTTGTCTACAAAGATTTTGGGTTTGCTTATAATGATCAAATTATATCCGGTCTTGTT
TCCACTTTTCCAGTCATTATAGATACAATTTTTAAATATTGGATTTTCCGGTATTTAAAT
CGTATATCTCCGTCACTTGTAGTGATTTATCATTCAATGAATGAC
>Kalanchoe_tomentosa
ATGAAAAAAATGTCAAAAAAGAAAGAATTGACTCCCCTTATATATCTTACA------TCT
ATAGTATTTTTTCCCTGGTTGATTTCTCTTTTATTTCAAAAAAGTATG---GAATCTTGG
ATTACAAATTGGTGGAATACTAGGAAGTCCGAAATTTTTTTGAATCATATTCAAGAAAAG
AGTATGCTAGAAAAATTCATCGAATTAAAGGAACTTTTTTTGTTGGAAGAAATGATAAAG
GAATTTTCGGAGACACATCCTCAAAAGTTGAGTATAGGGATACAAAAAGAAACAATCCAA
TTGATCAAGATGCATAATGAGAATCGTATGAATACGATTTTACACTTCTCGACAAATCTA
ACCTATTTTCTTATTCTAAGTGGTTATTCTCTTCTGGGTAATAAAGAACTTATTCTTTTT
AACTCTTGGGTTCAGGAATTCTTATATAACTTAAGCGACACAATCAAAGCTTTTTCTATT
CTTTTATTAACCGATTTATGTATCGGATTCCATTCACCCCACGGTTGGGAACTTCTGCTT
AGCTTTGTCTACAAAGATTTTGGGTTTGCTTATAATGATCAAATTATATCCGGTCTTGTT
TCCACTTTTCCAGTCATTATGGATACAATTTTAAAATATTGGATTTTCCGGTATTTAAAT
CGTATATCTCCGTCACTTGTAGTGATTTATCATTCAATGAATGAC
>Echeveria_lilacina
ATGAAAAAAATGTCAAAAAAGAAAGAATTGACTCCCCTTATATATCTTGCA------TCT
ATAGTATTTTTGCCCTGGTTGATCCCTCTTTTATTTCAAAAAGGTATG---GAATCTTGG
ATTACAAATTGGTGGAATACTAGGAAATGTGAAATTTTTTTGAATCATATTCAAGAAAAG
AGTATTCTAGAAAAATTCATAGAATTAAAGGAACTTTTCTTGTTGGAAGAAATGCTAAAG
GACTTTTCGGAGACACATCCTCAAAAATGGAGTATAGGGATACAAAAAGAAACAATCCAA
TTGATCAAGATGCATAATGAGAATCGTATTCATACAATTTTACACTTCTCGACAAATCTA
ACCTATTTGATTATTCTAAGTGGTTATTATCTTCTGGGTAATAAAGAACTTATTCTTTTT
AACTCTTGGGTTCAGGAATTCTTATATAATTTAAGTGATACAATCAAAGCTTTTTCTATT
CTTTTATTAACCGATTTATGTATCGGATTCCATTCACCCCACGGTTGGGAGCTTTTGCTT
AGCTTTGTGTACAAAGATTTTGGGTTTGCTTATAATGATCAAATTATATCTGGTCTTGTT
TCCACTTTCCCAGTCATTATAGATACAATTTTCAAATATTGGATTTTCCGGTATTTAAAT
CGTATATCTCCTTCACTTGTAGTGATTTATCATTCAATGAATGAC
>Graptopetalum_amethystinum
ATGAAAAAAATGTCAAAAAAGAAAGAATTGACTCCCCTTATATATCTTGCA------TAT
ATAGTATTTTTGCCCTGGTTGATCCCTCTTTTATTTCGAAAAGGTATG---GAATCTTGG
ATTACAAATTGGTGGAATACTAGGAAATGTGAAATTTTTTTGAATCATATTCAAGAAAAG
AGTATTCTAGAAAAATTCATAGAATTAAAGGAACTTTTCTTGTTGGAAGAAATGCTAAAG
GACTTTTCGGAGACACATCCTCAAAAATGGAGTATAGGGATACAAAAAGAAACAATCCAA
TTGATCAAGATGCATAATGAGAATCATATTCATACAATTTTACACTTCTCGACAAATCTA
ACCTATTTGATTATTCTAAGTGGTTATTATCTTCTGGGTAATAAAGAACTTATTCTTTTT
AACTCTTGGGTTCAGGAATTCTTATATAATTTAAGTGATACAATCAAAGCTTTTTCTATT
CTTTTATTAACCGATTTATGTATCGGATTCCATTCACCCCACGGTTGGGAACTTTTGCTT
AGCTTTGTGTACAAAGATTTTGGGTTTGCTTATAATGATCAAATTATATCTGGTCTTGTT
TCCACTTTCCCAGTCATTATAGATACAATTTTCAAATATTGGATTTTCCGGTATTTAAAT
CGTATATCTCCTTCACTTGTAGTGATTTATCATTCAATGAATGAC
>Pachyphytum_compactum
ATGAAAAAAATGTCAAAAAAGAAAGAATTGACTCCCCTTATATATCTTGCA------TCT
ATAGTATTTTTGCCCTGGTTGATCCCTCTTTTATTTCAAAAAGGTATG---GAATCTTGG
ATTACAAATTGGTGGAATACTAGGAAATGTGAAATTTTTTTGAATCATATTCAAGAAAAG
AGTATTCTAGAAAAATTCATAGAATTAAAGGAACTTTTCTTGTTGGAAGAAATGCTAAAG
GACTTTTCGGAGACACATCCTCAAAAATGGAGTATAGGGATACAAAAAGAAACAATCCAA
TTGATCAAGATGCATAATGAGAATCGTATTCATACAATTTTACACTTCTCGACAAATCTA
ACCTATTTGATTATTCTAAGTGGTTATTATCTTCTGGGTAATAAAGAACTTATTCTTTTT
AACTCTTGGGTTCAGGAATTCTTATATAATTTAAGTGATACAATCAAAGCTTTTTCTATT
CTTTTATTAACCGATTTATGTATCGGATTCCATTCACCCCACGGTTGGGAACTTTTGCTT
AGCTTTGTGTACAAAGATTTTGGGTTTGCTTATAATGATCAAATTATATCTGGTCTTGTT
TCCACTTTCCCAGTCATTATAGATACAATTTTCAAATATTGGATTTTCCGGTATTTAAAT
CGTATATCTCCTTCACTTGTAGTGATTTATCATTCAATGAATGAC
>Sedum_alfredii
ATGAAAAAAATGTCAAAAAAAAAAGAATTAACTCCCCTTATATATCTTGCA------TCT
ATAGTATTTTTGCCCTGGTTGATCTCTCTTTTATTTCAAAAAGGTATG---GAATCTTGG
ATTACAAATTGGTGGAATACTCGGAAATGTGAAATTTTTTTGAATCATATTCAAGAAAAG
AGTATTCTAGAAACATTCATAGAATTAAAGGAACTTTTCTTGTTGGAAGAAATGATAAAG
GACTTTTCGGAGACACATCCCCAAAAATTGAGTATAGGGATACAAAAAGAAACAATCCAA
TTGATCAAGATGCATAATGAGAATCATATTCATACAATTTTACACTTCTCGACAAATCTA
ACCTATTTTATTATTCTAAGTAGTTATTTTCTTCTGGGTAATAAAAAACTTATTCTTTTG
AACTCTCGGGTTCAGGAATTCTTATATAATTTAAGTGATACAATCAAAGCTTTTTCTATT
CTTTTATTAACTGATTTATGTATCGGATTCCATTCGCCCCACGGTTGGGAACTTCTGCTT
AGCTTTGTGTACAAAGATTTTGGGTTTGCTTATAATGATCAAATTATATCTGGTCTTGTT
TCCACTTTCCCAGTCATTATAGATACAATTTTCAAATATTGGATTTTCCGGTATTTAAAT
CGTATATCTCCTTCACTTGTAGTGATTTATCATTCAATGAATGAC
>Sedum_emarginatum
ATGAAAAAAATGTCAAAAAAGAAAAAATTGACTCCCCTTATATATCTTGCA------TCT
ATCATATTTTTGCCCTGGTTGATCTCTCTTTTATTTCAAAAAGGTATG---GAATCTTGG
ATTACAAATTGGTGGAATACTCGGAAATGTGAAATTTTTTTGAAGCATATTCGCGAAAAG
AGTATTCTAGAAAAATTCATAGAATTAAAGGAACTTTTCTTGTTGGAAGAAATGATAAAG
GACTTTTCGGAAACACATCCTCAAAAATTGAGTATAGGGATACAAAAAGAAACAATCCAA
TTGATCAAGATGCATAATGAGAATCATATTCATACAATTTTACACTTCTCGACAAATCTA
ACCTATTTTATTATTCTAAGTAGTTATTCTCTTCTGGGTAATAAAGAACTTATTCTTTTT
AACTCTCGGGTTCAGGAATTCTTATATAATTTAAGTGATACAATCAAAGCTTTTTCTATT
CTTTTATTAACTGATTTATGTATCGGATTCCATTCACCCCACGGTTGGGAACTTCTGCTT
AGCTTTGTGTACAAAGATTTTGGGTTTGCTTATAATGATCAAATTATATCTGGTCTTGTT
TCCACTTTCCCAGTCATTATAGATACAATTTTCAAATATTGGATTTTCCGGTATTTAAAT
CGTATATCTCCTTCACTTGTAGTGATTTATCATTCAATGAATGAC
>Sedum_lineare
ATGAAAAAAATGTCAAAAAAGAAAGAATTTACTCCCCTTATATATCTTACA------TCT
ATAGTATTTTTGCCCTGGTTGATCTCTCGTTTAGTTCAAAAAGTTATG---GAATCTTGG
ATTATAAATTGGTGGAATACTAGGAAATGTGAAATTTTTTTGAATCATATTCAAGAAAAG
AGTATTCTAGAAAAATTAATAGAATTAAAGGACCTTTTCTTGTTGGAAGAAATGATAAAG
GACTTTTCGGAGACACATCCTCAAAAATGGAGTATAGGGCTACAAAAAGAAACAATCCAA
CTGATCAAGATGCATAACGAGAATCGTATTCATACAATTTTACACTTCTCGACAAATCTA
ACCTATTTTCTTATTCTAAGTGGTTATTCTCTTCTGGGTAATAAAGAACTTATTCTTTTT
CACTCTTGGGTTCAGGAATTCTTATATAATTTAAGTGATACAATCAAAGCTTTTTCTATT
CTTTTATTAACCGATTTATGTATCGGATTCCATTCACCCCACGGTTGGGAACTTCTGCTT
AGCTTTGTGTACAAAGATTTTGAGTTTGCTTATAATGATCAAATTATATCTGGTCTTGTT
TCCACTTTCCCAGTCATTATAGATACAATTTTCAAATATTGGATTTTCCGGTATTTAAAT
CGTATATCTCCTTCACTTGTAGTGATTTATCATTCAATGAATGAC
>Sedum_oryzifolium
ATGAAAAAAATGTCAAAAAAGAAAGAATTGACTCCAATTATATATCTTGCA------TCT
ATAGTATTTTTGCCCTGGTTGATCTCTCTTTTATTTCAAAAAGGTATG---GAATCTTGG
ATTACAAATTGGTGGAATACTAGGAAATGTGAAATTTTTTTGAATCATATTCAAGAAAAG
AGTATTCTAGAAAAATTCATAGAATTAAAGGACCTTTTCTTGTTGGAAGAAATGATAAAG
GACTTTTCGGAGACACATCCTCAAAAATGGAGTATAGGGCTACAAAAAGAAACAATCCAA
TTGATCAAGATGCATAATGAGAATCGTATTCATATAATTTTACACTTCTCGACAAATCTA
ACCTATTTTCTTATTCTAAGTGGTTATTTTCTTCTGGGTAATAAAGAACTTATTCTTTTT
CACTCTTGGGTGCAGGAATTCTTATATAATTTAAGTGATACAATCAAAGCTTTTTCTATT
CTTTTATTAACCGATTTATGTATCGGATTCCATTCACCCCACGGTTGGGAACTTCTGCTT
AGCTTTGTGTACAAAGATTTTGGGTTTTCTTATAATGATCAAATTATATCTGGTCTTGTT
TCCACTTTCCCAGTCATTATAGATACAATTTTCAAATATTGGATTTTCCGGTATTTAAAT
CGGATATCTCCTTCACTTGTAGTGATTTATCATTCAATGAATGAC
>Sedum_plumbizincicola
ATGAAAAAAATGTCAAAAAAGAAAGAATTAACTCCCCTTATATATCTTGCA------TCT
ATAGTATTTTTGCCCTGGTTGATCTTTCTTTTATTTCAAAAAGGTATG---GAATCTTGG
ATTACAAATTGGTGGAATACTCGGAAATGTGAAATTTTTTTGAATCATATTCAAGAAAAG
AGTATTCTAGAAACATTCATAGAATTAAAGGAACTTTTCTTGTTGGAAGAAATGATAAAG
GACTTTTCGGAGACACATCCTCAAAAATTGAGTATAGGGATACAAAAAGAAACAATCCAA
TTGATCAAGATGCATAATGAGAATCATATTCATACAATTTTACACTTATCGACAAATCTA
ACCTATTTTATTATTCTAAGTAGTTATTCTCTTCTGGGTAATAAAGAACTTATTCTTTTT
AACTCTCGGGTTCAGGAATTCTTATATAATTTAAGTGATACAATCAAAGCTTTTTCTATT
CTTTTATTAACTGATTTATGTATTGGATTCCATTCGCCCCACGGTTGGGAACTTCTGCTT
AGCTTTGTGTACAAAGATTTTGGATTTGCTTATAATGATCAAATTATATCTGGTCTTGTT
TCCACTTTCCCAGTCATTATAGATACAATTTTCAAATATTGGATTTTCCGGTATTTAAAT
CGTATATCTCCTTCACTTGTAGTGATTTATCATTCAATGAATGAC
>Sedum_sarmentosum
ATGAAAAAAATGTCAAAAAAGAAAGAATTGACTCCCCTTATATATCTTGCA------TCT
ATAGTATTTTTGCCCTGGTTGATCTCTCTTTTATTTCAAAAAGGTATG---GAATCTTGG
ATTACAAATTGGTGGAATACTCGGAGATGTGAAATTTTTTTGAATCATATTCAAGAAAAG
AGTATTCTAGAAAAATTCATAGAATTAAAGGAACTTTTCTTGTTGGAAGAACTGATAAAG
GACTTTTCGGAGACACATCCTCAAAAATTGAGTATAGGGATACAAAAAGAAACAATGCAA
TTGATCAAGATGCATAATGAGAATCATATTCATACAATTTTACACTTCTCGACAAATCTA
ACACATTTTATTATTCTAAGTAGTTATTCTCTTTTGGGTAATAAAGAACTTATTCTTTTT
AACTCTCGGGTTCAGGAATTCTTATATAATTTAAGTGATACAATCAAAGCTTTTTCTATT
CTTTTATTAACTGATTTATGTATCGGATTCCATTCACCCCACGGTTGGGAACTTCTGCTT
AGCTTTGTGTACAAAGATTTTGGGTTTGCTTATAATGATCAAATTATATCTGGTCTTGTT
TCCACTTTCCCAGTCATTATAGATACAATTTTCAAATATTGGATTTTCCGGTATTTAAAT
CGTATATCTCCTTCACTTGTAGTGATTTATCATTCAATGAATGAC
>Sedum_tricarpum
ATGAAAAAAATGTCAAAAAAAAAAGAATTAACTCCCCTTATATATCTTGCATCTATATCT
ATAGTATTTTTGCCCTGGTTGATCTCTCTTTTATTTCAAAAAGGTATG---GAATCTTGG
ATTACAAATTGGTGGAATACTCGGAAATGTGAAATTTTTTTGAATCATATTCAAGAAAAG
AGTATTCTAGAAACATTCATAGAATTAAAGGAACTTTTCTTGTTGGAAGAAATGATAAAG
GACTTTTCGGAGACACATCCCCAAAAATTGAGTATAGGGATACAAAAAGAAACAATCCAA
TTGATCAAGATGCATAATGAGAATCATATTCATACAATTTTACACTTCTCGACAAATCTA
ACCTATTTTATTATTCTAAGTAGTTATTCTCTTCTGGGTAATAAAAAACTTATTCTTTTT
AACTCTCGGGTTCAGGAATTCTTATATAATTTAAGTGATACAATCAAAGCTTTTTCTATT
CTTTTATTAACTGATTTATGTATCGGATTCCATTCGCCCCACGGTTGGGAACTTCTGCTT
AGCTTTGTGTACAAAGATTTTGGGTTTGCTTATAATGATCAAATTATATCTGGTCTTGTT
TCCACTTTCCCAGTCATTATAGATACAATTTTCAAATATTGGATTTTCCGGTATTTAAAT
CGTATATCTCCTTCACTTGTAGTGATTTATCATTCAATGAATGAC
>Aeonium_arboreum
ATGAAAAAAATGTCAAAAAAGAAAGAATTGACTCCCCTTATATATCTTGCA------TCT
ATAGTATTTTTGCCCTGGTTGATCTCTCTTTTATTTCAAAAAAGTATG---GAATCTTGG
ATTACAAATTGGTGGAATACTAGGAAATATGAAAATTTTTTGAATCATATTCAAGAAAAG
AGTATTCTAGAAAAATTCATAGAATTAAAGGAACTTTTCTTGTTGGAAGAAATGATAAAG
GAATTCTCGGAGACACATCCTCAAAAATGGAGTATAGGGATACAAAAAGAAACAATCCAA
TTGATCACGATGCATAAGGAGAATCATATTCATACAATTTTACACTTCTCGACAAATCTA
ACCTATTTTGTTATTCTAAGTGGTTATTCTCTTCTGGGTAATAAAGAACTTATTCTTTTT
AACTCTTGGGTTCAGGAATTCTTATATAACTTAAGTGATACAATCAAAGCTTTTTCTATT
CTTTTATTAACCGATTTATGTATCGGATTCCATTCACCCCACGGTTGGGAACTTCTGCTT
AGCTTTGTGTACAAAGATTTTGGGTTTGCTTATAATGATCAAATTATATCTGGTCTTGTT
TCCACTTTCCCAGTCATTATAGATACAATTTTCAAATATTGGATTTTCCGGTATTTAAAT
CGTATATCTCCTTCACTTGTAGTGATTTATCATTCAATGAATGAC
>Aeonium_balsamiferum
ATGAAAAAAATGTCAAAAAAGAAAGAATTGACTCCCCTTATATATCTTGCA------TCT
ATAGTATTTTTGCCCTGGTTGATCTCTCTTTTATTTCAAAAAAGTATG---GAATCTTGG
ATTACAAATTGGTGGAATACTAGGAAATATGAAAATTTTTTGAATCATATTCAAGAAAAG
AGTATTCTAGAAAAATTCATAGAATTAAAGGAACTTTTCTTGTTGGAAGAAATGATAAAG
GAATTCTCGGAGACACATCCTCAAAAATGGAGTATAGGGATACAAAAAGAAACAATCCAA
TTGATCACGATGCATAAGGAGAATCATATTCATACAATTTTACACTTCTCGACAAATCTA
ACCTATTTTGTTATTCTAAGTGGTTATTCTCTTCTGGGTAATAAAGAACTTATTCTTTTT
AACTCTTGGGTTCAGGAATTCTTATATAACTTAAGTGATACAATCAAAGCTTTTTCTATT
CTTTTATTAACCGATTTATGTATCGGATTCCATTCACCCCACGGTTGGGAACTTCTGCTT
AGCTTTGTGTACAAAGATTTTGGGTTTGCTTATAATGATCAAATTATATCTGGTCTTGTT
TCCACTTTCCCAGTCATTATAGATACAATTTTCAAATATTGGATTTTCCGGTATTTAAAT
CGTATATCTCCTTCACTTGTAGTGATTTATCATTCAATGAATGAC
>Aeonium_decorum
ATGAAAAAAATGTCAAAAAAGAAAGAATTGACTCCCCTTATATATCTTGCA------TCT
ATAGTATTTTTGCCCTGGTTGATCTCTCTTTTATTTCAAAAAAGTATG---GAATCTTGG
ATTACAAATTGGTGGAATACTAGGAAATATGAAAATTTTTTGAATCATATTCAAGAAAAG
AGTATTCTAGAAAAATTCATAGAATTAAAGGAACTTTTCTTGTTGGAAGAAATGATAAAG
GAATTCTCGGAGACACATCCTCAAAAATGGAGTATAGGGATACAAAAAGAAACAATCCAA
TTGATCACGATGCATAAGGAGAATCATATTCATACAATTTTACACTTCTCGACAAATCTA
ACCTATTTTGTTATTCTAAGTGGTTATTCTCTTCTGGGTAATAAAGAACTTATTCTTTTT
AACTCTTGGGTTCAGGAATTCTTATATAACTTAAGTGATACAATCAAAGCTTTTTCTATT
CTTTTATTAACCGATTTATGTATCGGATTCCATTCACCCCACGGTTGGGAACTTCTGCTT
AGCTTTGTGTACAAAGATTTTGGGTTTGCTTATAATGATCAAATTATATCTGGTCTTGTT
TCCACTTTCCCAGTCATTATAGATACAATTTTCAAATATTGGATTTTCCGGTATTTAAAT
CGTATATCTCCTTCACTTGTAGTGATTTATCATTCAATGAATGAC
>Aeonium_diplocyclum
ATGAAAAAAATGTCAAAAAAGAAAGAATTGACTCCCCTTATATATCTTGCA------TCT
ATAGTATTTTTGCCCTGGTTGATCTCTCTTTTATTTCAAAAAAGTATG---GAATCTTGG
ATTACAAATTGGTGGAATACTAGGAAATATGAAAATTTTTTGAATCATATTCAAGAAAAG
AGTATTCTAGAAAAATTCATAGAATTAAAGGAACTTTTCTTGTTGGAAGAAATGATAAAG
GAATTCTCGGAGACACATCCTCAAAAATGGAGTATAGGGATACAAAAAGAAACAATCCAA
TTGATCACGATGCATAAGGAGAATCATATTCATACAATTTTACACTTCTCGACAAATCTA
ACCTATTTTGTTATTCTAAGTGGTTATTCTCTTCTGGGTAATAAAGAACTTATTCTTTTT
AACTCTTGGGTTCAGGAATTCTTATATAACTTAAGTGATACAATCAAAGCTTTTTCTATT
CTTTTATTAACCGATTTATGTATCGGATTCCATTCACCCCACGGTTGGGAACTTCTGCTT
AGCTTTGTGTACAAAGATTTTGGGTTTGCTTATAATGATCAAATTATATCTGGTCTTGTT
TCCACTTTCCCAGTCATTATAGATACAATTTTCAAATATTGGATTTTCCGGTATTTAAAT
CGTATATCTCCTTCACTTGTAGTGATTTATCATTCAATGAATGAC
>Aeonium_dodrantale
ATGAAAAAAATGTCAAAAAAGAAAGAATTGACTCCCCTTATATATCTTGCA------TCT
ATAGTATTTTTGCCCTGGTTGATCTCTCTTTTATTTCAAAAAAGTATG---GAATCTTGG
ATTACAAATTGGTGGAATACTAGGAAATATGAAAATTTTTTGAATCATATTCAAGAAAAG
AGTATTCTAGAAAAATTCATAGAATTAAAGGAACTTTTCTTGTTGGAAGAAATGATAAAG
GAATTCTCGGAGACACATCCTCAAAAATGGAGTATAGGGATACAAAAAGAAACAATCCAA
TTGATCACGATGCATAAGGAGAATCATATTCATACAATTTTACACTTCTCGACAAATCTA
ACCTATTTTGTTATTCTAAGTGGTTATTCTCTTCTGGGTAATAAAGAACTTATTCTTTTT
AACTCTTGGGTTCAGGAATTCTTATATAACTTAAGTGATACAATCAAAGCTTTTTCTATT
CTTTTATTAACCGATTTATGTATCGGATTCCATTCACCCCACGGTTGGGAACTTCTGCTT
AGCTTTGTGTACAAAGATTTTGGGTTTGCTTATAATGATCAAATTATATCTGGTCTTGTT
TCCACTTTCCCAGTCATTATAGATACAATTTTCAAATATTGGATTTTCCGGTATTTAAAT
CGTATATCTCCTTCACTTGTAGTGATTTATCATTCAATGAATGAC
>Aeonium_nobile
ATGAAAAAAATGTCAAAAAAGAAAGAATTGACTCCCCTTATATATCTTGCA------TCT
ATAGTATTTTTGCCCTGGTTGATCTCTCTTTTATTTCAAAAAAGTATG---GAATCTTGG
ATTACAAATTGGTGGAATACTAGGAAATATGAAAATTTTTTGAATCATATTCAAGAAAAG
AGTATTCTAGAAAAATTCATAGAATTAAAGGAACTTTTCTTGTTGGAAGAAATGATAAAG
GAATTCTCGGAGACACATCCTCAAAAATGGAGTATAGGGATACAAAAAGAAACAATCCAA
TTGATCACGATGCATAAGGAGAATCATATTCATACAATTTTACACTTCTCGACAAATCTA
ACCTATTTTGTTATTCTAAGTGGTTATTCTCTTCTGGGTAATAAAGAACTTATTCTTTTT
AACTCTTGGGTTCAGGAATTCTTATATAACTTAAGTGATACAATCAAAGCTTTTTCTATT
CTTTTATTAACCGATTTATGTATCGGATTCCATTCACCCCACGGTTGGGAACTTCTGCTT
AGCTTTGTGTACAAAGATTTTGGGTTTGCTTATAATGATCAAATTATATCTGGTCTTGTT
TCCACTTTCCCAGTCATTATAGATACAATTTTCAAATATTGGATTTTCCGGTATTTAAAT
CGTATATCTCCTTCACTTGTAGTGATTTATCATTCAATGAATGAC
>Aeonium_saundersii
ATGAAAAAAATGTCAAAAAAGAAAGAATTGACTCCCCTTATATATCTTGCA------TCT
ATAGTGTTTTTGCCCTGGTTGATCTCTCTTTTATTTCAAAAAAGTATG---GAATCTTGG
ATTACAAATTGGTGGAATACTAGGAAATATGAAAATTTTTTGAATCATATTCAAGAAAAG
AGTATTCTAGAAAAATTCATAGAATTAAAGGAACTTTTCTTGTTGGAAGAAATGATAAAG
GAATTCTCGGAGACACATCCTCAAAAATGGAGTATAGGGATACAAAAAGAAACAATCCAA
TTGATCACGATGCATAAGGAGAATCATATTCATACAATTTTACACTTCTCGACAAATCTA
ACCTATTTTGTTATTCTAAGTGGTTATTCTCTTCTGGGTAATAAAGAACTTATTCTTTTT
AACTCTTGGGTTCAGGAATTCTTATATAACTTAAGTGATACAATCAAAGCTTTTTCTATT
CTTTTATTAACCGATTTATGTATCGGATTCCATTCACCCCACGGTTGGGAACTTCTGCTT
AGCTTTGTGTACAAAGATTTTGGGTTTGCTTATAATGATCAAATCATATCTGGTCTTGTT
TCCACTTTCCCAGTCATTATAGATACAATTTTCAAATATTGGATTTTCCGGTATTTAAAT
CGTATATCTCCTTCACTTGTAGTGATTTATCATTCAATGAATGAC
>Aeonium_tabuliforme
ATGAAAAAAATGTCAAAAAAGAAAGAATTGACTCCCCTTATATATCTTGCA------TCT
ATAGTATTTTTGCCCTGGTTGATCTCTCTTTTATTTCAAAAAAGTATG---GAATCTTGG
ATTACAAATTGGTGGAATACTAGGAAATATGAAAATTTTTTGAATCATATTCAAGAAAAG
AGTATTCTAGAAAAATTCATAGAATTAAAGGAACTTTTCTTGTTGGAAGAAATGATAAAG
GAATTCTCGGAGACACATCCTCAAAAATGGAGTATAGGGATACAAAAAGAAACAATCCAA
TTGATCACGATGCATAAGGAGAATCATATTCATACAATTTTACACTTCTCGACAAATCTA
ACCTATTTTGTTATTCTAAGTGGTTATTCTCTTCTGGGTAATAAAGAACTTATTCTTTTT
AACTCTTGGGTTCAGGAATTCTTATATAACTTAAGTGATACAATCAAAGCTTTTTCTATT
CTTTTATTAACCGATTTATGTATCGGATTCCATTCACCCCACGGTTGGGAACTTCTGCTT
AGCTTTGTGTACAAAGATTTTGGGTTTGCTTATAATGATCAAATTATATCTGGTCTTGTT
TCCACTTTCCCAGTCATTATAGATACAATTTTCAAATATTGGATTTTCCGGTATTTAAAT
CGTATATCTCCTTCACTTGTAGTGATTTATCATTCAATGAATGAC
>Aeonium_undulatum
ATGAAAAAAATGTCAAAAAAGAAAGAATTGACTCCCCTTATATATCTTGCA------TCT
ATAGTATTTTTGCCCTGGTTGATCTCTCTTTTATTTCAAAAAAGTATG---GAATCTTGG
ATTACAAATTGGTGGAATACTAGGAAATATGAAAATTTTTTGAATCATATTCAAGAAAAG
AGTATTCTAGAAAAATTCATAGAATTAAAGGAACTTTTCTTGTTGGAAGAAATGATAAAG
GAATTCTCGGAAACACATCCTCAAAAATGGAGTATAGGGATACAAAAAGAAACAATCCAA
TTGATCACGATGCATAAGGAGAATCATATTCATACAATTTTACACTTCTCGACAAATCTA
ACCTATTTTGTTATTCTAAGTGGTTATTCTCTTCTGGGTAATAAAGAACTTATTCTTTTT
AACTCTTGGGTTCAGGAATTCTTATATAACTTAAGTGATACAATCAAAGCTTTTTCTATT
CTTTTATTAACCGATTTATGTATCGGATTCCATTCACCCCACGGTTGGGAACTTCTGCTT
AGCTTTGTGTACAAAGATTTTGGGTTTGCTTATAATGATCAAATTATATCTGGTCTTGTT
TCCACTTTCCCAGTCATTATAGATACAATTTTCAAATATTGGATTTTCCGGTATTTAAAT
CGTATATCTCCTTCACTTGTAGTGATTTATCATTCAATGAATGAC
>Monanthes_anagensis
ATGAAAAAAATGTCAAAAAAGAAAGAATTGACTCCCCTTATATCTCTTGCA------TCT
ATAGTATTTTTGCCCTGGTTGATCTCTTTTTTATTTCAAAAAAGTATG---GAATCTTGG
ATTACAAATTGGTGGAATACTAGGAAATATGAAAATTTTTTGAATCATATTGAAGAAAAG
ACTATTCTAGAAAAATTCATAGAATTAAAGGAACTTTTCTTGTTGGAAGAAATGATAAAG
GAATTCTCGGAGACACATCCTCAAAAATGGAGTATAGGGATACAAAAAGAAACAATCCAA
TTGATCACGATGCATAAGGAGAATAATATTCATACAATTTTTCACTTCTCGACAAATCTA
ACCTATTTTGTTATTCTAAGTGGTTATTCTCTTCTGGGTAATAAAGAACTTATTCTTTTT
AACTCTTGGGTTCAGGAATTCTTATATAACTTAAGTGATACAATCAAAGCTTTTTCTATT
CTTTTATTAACCGATTTATGTATCGGATTCCATTCACCCCACGGTTGGGAACTTCTGCTT
AGCTTTGTGTACAAAGATTTTGGGTTTGCTTATAATGATCAAATTATATCTGGTCTTGTT
TCCACTTTCCCAGTCATTATAGATACAATTTTCAAATATTGGATTTTCCGGTATTTAAAT
CGTATATCTCCTTCACTTGTAGTGATTTATCATTCAATGAATGAC
>Monanthes_brachycaulos
ATGAAAAAAATGTCAAAAAAGAAAGAATTGACTCCCCTTATATCTCTTGCA------TCT
ATAGTATTTTTGCCCTGGTTGATCTCTTTTTTATTTCAAAAAAGTATG---GAATCTTGG
ATTACAAATTGGTGGAATACTAGGAAATATGAAAATTTTTTGAATCATATTGAAGAAAAG
ACTATTCTAGAAAAATTCATAGAATTAAAGGAACTTTTCTTGTTGGAAGAAATGATAAAG
GAATTCTCGGAGACACATCCTCAAAAATGGAGTATAGGGATACAAAAAGAAACAATCCAA
TTGATCACGATGCATAAGGAGAATAATATTCATACAATTTTTCACTTCTCGACAAATCTA
ACCTATTTTGTTATTCTAAGTGGTTATTCTCTTCTGGGTAATAAAGAACTTATTCTTTTT
AACTCTTGGGTTCAGGAATTCTTATATAACTTAAGTGATACAATCAAAGCTTTTTCTATT
CTTTTATTAACCGATTTATGTATCGGATTCCATTCACCCCACGGTTGGGAACTTCTGCTT
AGCTTTGTGTACAAAGATTTTGGGTTTGCTTATAATGATCAAATTATATCTGGTCTTGTT
TCCACTTTCCCAGTCATTATAGATACAATTTTCAAATATTGGATTTTCCGGTATTTAAAT
CGTATATCTCCTTCACTTGTAGTGATTTATCATTCAATGAATGAC
>Monanthes_muralis
ATGAAAAAAATGTCAAAAAAGAAAGAATTGACTCCCCTTATATCTCTTGCA------TCT
ATAGTATTTTTGCCCTGGTTGATCTCTTTTTTATTTCAAAAAAGTATG---GAATCTTGG
ATTACAAATTGGTGGAATACTAGGAAATATGAAAATTTTTTGAATCATATTCAAGAAAAG
ACTATTCTAGAAAAATTCATAGAATTAAAGGAACTTTTCTTGTTGGAAGAAATGATAAAG
GAATTCTCGGAGACACATCCTCAAAAATGGAGTATAGGGATACAAAAAGAAACAATCCAA
TTGATCACGATGCATAAGGAGAATAATATTCATACAATTTTTCACTTCTCGACAAATCTA
ACCTATTTTGTTATTCTAAGTGGTTATTCTCTTCTGGGTAATAAAGAACTTATTCTTTTT
AACTCTTGGGTTCAGGAATTCTTATATAACTTAAGTGATACAATCAAAGCTTTTTCTATT
CTTTTATTAACCGATTTATGTATCGGATTCCATTCACCCCACGGTTGGGAACTTCTGCTT
AGCTTTGTGTACAAAGATTTTGGGTTTGCTTATAATGATCAAATTATATCTGGTCTTGTT
TCCACTTTCCCAGTCATTATAGATACAATTTTCAAATATTGGATTTTCCGGTATTTAAAT
CGTATATCTCCTTCACTTGTAGTGATTTATCATTCAATGAATGAC
>Monanthes_polyphylla
ATGAAAAAAATGTCAAAAAAGAAAGAATTGACTCCCCTTATATCTCTTGCA------TCT
ATAGTATTTTTGCCCTGGTTGATCTCTCTTTTATTTCAAAAAAGTATG---GAATCTTGG
ATTACAAATTGGTGGAATACTAGGAAATATGAAAATTTTTTGAATCATATTCAAGAAAAG
ACTATTCTAGAAAAATTCATAGAATTAAAGGAACTTTTCTTGTTGGAAGAAATGATAAAG
GAATTCTCGGAGACACATCCTCAAAAATGGAGTATAGGGATACAAAAAGAAACAATCCAA
TTGATCACGATGCATAAGGAGAATAATATTCATACAATTTTTCACTTCTCGACAAATCTA
ACCTATTTTGTTATTCTAAGTGGTTATTCTCTTCTGGGTAATAAAGAACTTATTCTTTTT
AACTCTTGGGTTCAGGAATTCTTATATAACTTAAGTGATACAATCAAAGCTTTTTCTATT
CTTTTATTAACCGATTTATGTATCGGATTCCATTCACCCCACGGTTGGGAACTTCTGCTT
AGCTTTGTGTACAAAGATTTTGGGTTTGCTTATAATGATCAAATTATATCTGGTCTTGTT
TCCACTTTCCCAGTCATTATAGATACAATTTTCAAATATTGGATTTTCCGGTATTTAAAT
CGTATATCTCCTTCACTTGTAGTGATTTATCATTCAATGAATGAC
>Rosularia_alpestris
ATGAAAAAAATGTCAAAAAAGAAAGAATTGACTCCCCTTATATATCTTGCA------TCT
ATAGTATTTTTGCCCTGGTTGATCTCTCTTTTATTTCAAAAAAGTATG---GAATCTTGG
ATTACAAATTGGTGGAATACTAGGAAATATGAAATTTTTTTTAATCATATTCAAGAAAAG
AGTATTCTAGAAAAATTCATAGAATTAAAGGAGCTTTTCTTGTTGGAAGAGATGATAAAG
GACTTTTCGGAGACACATCCTCAAAAATGGAGTATAGGGATACAAAAAGAAACAATCCAA
TTGATCAAGATGGATAATGAGAATCGTATTCATACGATTTTACACTTCTCGACAAATCTA
ACCTATTTTGTTATTCTAAGTGGTTATTCTCTTCTGAGTAATAAAGAACTTATTCTTTTT
AACTCTTGGGTTCAGGAATTCTTATATAACTTAAGTGATACAATCAAAGCTTTTTCTATT
CTTTTATTAACCGATTTATGTATTGGATTCCATTCACCCCATGGTTGGGAACTTCTGCTT
AGCTTTGTGTACAAAGATTTTGGGTTTGCTTATAATGATCAAATTATATCTGGGCTTGTT
TCCACTTTCCCAGTCATTATAGATACAATTTTCAAATATTGGATTTTCCGGTATTTAAAT
CGTATATCTCCTTCACTTGTAGTGATTTATCATTCAATGAATGAC
>Sempervivum_tectorum
ATGAAAAAAATGTCAAAAAAGAAACAATTGACTCCCCTTATATATCTTGCA------TCT
ATAGTATTTTTGCCCTGGTTGATCTCTCTTTTATTTCAAAAAAGTATG---GAATCTTGG
ATTACAAATTGGTGGAATACTAAGAAATATGAAATTTTTTTGAATCATATTCAAGAAAAG
AGTATTCTAGAAAAATTCATAGAATTAAAAGAACTTTTCTTGTTGGAAGAAATGATAAAG
GAATTTTCGGAGACACATCCTCAAAAATGGAGTATAGGGATACAAAAAGAAACAATCCAA
TTGATCAAGATGCATAATGAGAATCGTATTCATACGATTTTACACTTCTCGACAAATCTA
ACCTATTTTGTTATTCTAAGTGGTTATTCTCTTCTGGGTAATAAAGAACTTATGCTTTTT
AACTCTTGGGTTCAGGAATTTTTATATAACTTAAGTGATACAATCAAAGCTTTTTCTATT
CTTTTATTAACCGATTTATGTATCGGATTCCATTCACCCCACGGTTGGGAACTTCTCCTT
AGCTTTGTGTACAAAGATTTTGGGTTTGCTTATAATGATCAAATTATATCTGGTCTTGTT
TCCACTTTCCCAGTCATTATAGATACAATTTTCAAATATTGGATTTTCCGGTATTTAAAT
CGTATATCTCCTTCACTTGTAGTGATTTATCATTCAATGAATGAC
>Phedimus_spurius
ATGAAAAAAATGTCAAAAAAGAAAGAATTGACTCCCCTTATATATCTTGCA------TCT
ATAGTATTTTTACCCTGGTTGATCTCTCTTTTATTTCAAAAAAGTATG---GAATCTTGG
ATTACAAATTGGTGGAATATGAGGAAATATGAAATTTTTTTGAATCATATTCAAGAAAAG
AGTATTCTAGAAAAATTCATAGAATTAAAGGAACTTTTCTTGTTGGAAGAAATGATAAAG
GAATTTTCGGAGACACAGCCTCAAAAATGGAATATAGGGATACAAAAAGAAACAATCCAA
TTGATCAAGATGCATAATGAAAATCGTATTCATACGATTTTACACTTCTCGACAAATCTA
ACCTATTTTGTTATTCTAAGCGGTTATTCTCTTCTGGGTAATAAAGAACTTATCCTTTTT
AACTCTTGGGTTCAAGAATTCTTATATAACTTAAGTGACACAATCAAAGCTTTTTCTATT
CTTTTATTAACCGATTTATGTATCGGATTCCATTCACCCCACGGGTGGGAACTTCTGCTT
AGCTTTGTGTACAAAGATTTTGGATTTGCTTATAATGATAAAATTATATCTGGTCTTGTT
TCCACTTTTCCAGTCATTATAGATACAATTTTCAAATATTGGATTTTCCGGTATTTAAAT
CGTATATCTCCGTCACTTGTAGTGATTTATCATTCGATGAATGAT
>Phedimus_aizoon
ATGAAAAAAATGTCAAAAAAAAAAGAATTGACTCCCCTTATATATCTTGCA------TCT
ATAGTATTTTTACCCTGGTTGATCTCTCTTTTATTTCAAAAAAGTATG---GAATCTTGG
ATTACAAATTGGTGTAATACTAGGAAATATGAAATTTTTTTGAATCATATTCAAGAAAAG
AGTCTTCTAGAAAAATTCATAGAATTAAAGGAACTTTTCTTGTTGGAAGAAATGATAAAG
GAATTTTCGGAGACACATCCTCAAAAATGGAATATAGGGATACAAAAAGAAACAATCCAA
TTGATCAAGATGCATAATGAGAATCGTATTCATACGATTTTACACTTCTCGACAAATCTA
ACCTATTTTGTTATTCTAAGTGGTTATTCTCTTCTGGGTAATAAAGAACTTATTCTTTTT
AACTCTTGGGTTCAAGAATTCTTATATAACTTAAGTGATACAATCAAAGCTTTTTCTATT
CTTTTATTAACCGATTTATGTATCGGATTCCATTCACCCCACGGTTGGGAACTTCTGCTT
AGCTTTGTGTACAAAGATTTTGGGTTTGCTTATAATGATAAAATTATATCGGGTCTTGTT
TCCACTTTTCCAGTCATTATAGATACAATTTTCAAATATTGGATTTTCCGGTATTTAAAT
CGTATATCTCCGTCACTTGTAGTGATTTATCATTCGATGAATGAT
>Phedimus_kamtschaticus
ATGAAAAAAATGTCAAAAAAAAAAGAATTGACTCCCCTTATATATCTTGCA------TCT
ATAGTATTTTTACCCTGGTTGATCTCTCTTTTATTTCAAAAAAGTATG---GAATCTTGG
ATTACAAATTGGTGGAATACTAGGAAATATGAAATTTTTTTGAATCATATTCAAGAAAAG
AGTCTTCTAGAAAAATTCATAGAATTAAAGGAACTTTTCTTGTTGGAAGAAATGATAAAG
GAATTTTCGGAGACACATCCTCAAAAATGGAATATAGGGATACAAAAAGAAACAATCCAA
TTGATCAAGATGCATAATGAGAATCGTATGAATACGATTTTACACTTCTCGACAAATCTA
ACCTATTTTGTTATTCTAAGTGGTTATTCTCTTCTGGGTAATAAAGAACTTATTCTTTTT
AACTCTTGGGTTCAAGAATTCTTATATAACTTAAGTGATACAATCAAAGCTTTTTCTATT
CTTTTATTAACCGATTTATGTATCGGATTCCATTCACCCCACGGTTGGGAACTTCTGCTT
AGCTTTGTGTACAAAGATTTTGGGTTTGCTTATAATGATAAAATTATATCGGGTCTTGTT
TCCACTTTTCCAGTCATTATAGATACAATTTTCAAATATTGGATTTTCCGGTATTTAAAT
CGTATATCTCCGTCACTTGTAGTGATTTATCATTCGATGAATGAT
>Phedimus_odontophyllus
ATGAAAAAAATGTCAAAAAAGAAAGAATTGACTCCCCTTATATATCTTGCA------TCT
ATAGTATTTTTACCCTGGTTGATCTCTCTTTTATTTCAAAAAAGTATC---GAATCTTGG
ATTACAAATTGGTGGAATACGAGGAAATATGAAATTTTTTTGAATCATATTCAAGAAAAG
AGTATTCTAGAAAAATTCATAGAATTAAAGGAACTTGTCTTGTTGGAAGAAATGATAAAG
GAATTTTCGGAGACACAGCCTCCAAAATGGAATATAGGCATACAAAAAGAAATAATCCAA
TTGATCAAGATGCATAATGAAAATCGTATTCATACGATTTTACACTTCTCGACAAATCTA
ACCTATTTTGTTATTCTAAGTGGTTATTCTCTTCTGGGTAATAAAAAACTTATTCTTTTT
AACTCTTGGGTTCAAGAATTCTTATATAACTTAAGTGACACAATCAAAGCTTTTTCTATT
CTTTTATTAACCGATTTATGTATCGGATTCCATTCACCCCACGGTTGGGAACTTATGTTT
AGCTTTGTGTACAAAGATTTTGGGTTTGCTTATAATGATAAAATTATATCTGGTCTTGTT
TCTACTTTTCCAGTCATTATAGATACAATTTTCAAATATTGGATTTTCCGGTATTTAAAT
CGTATCTCTCCGTCACTTGTAGTGATTTATCATTCGATGAATGAT
>Phedimus_takesimensis
ATGAAAAAAATGTCAAAAAAAAAAGAATTGACTCCCCTTATATATCTTGCA------TCT
ATAGTATTTTTACCCTGGTTGATCTCTCTTTTATTTCAAAAAAGTATG---GAATCTTGG
ATTACAAATTGGTGGAATACTAGGAAATATGAAATTTTTTTGAATCATATTCAAGAAAAG
AGTCTTCTAGAAAAATTCATAGAATTAAAGGAACTTTTCTTGTTGGAAGAAATGATAAAG
GAATTTTCGGAGACACATCCTCAAAAATGGAATATAGGGATACAAAAAGAAACAATCCAA
TTGATCAAGATGCATAATGAGAATAGTATTCATACGATTTTACACTTCTCGACAAATCTA
ACCTATTTTGTTATTCTAAGTGGTTATTCTCTTCTGGGTAATAAAGAACTTATTCTTTTT
AACTCTTGGGTTCAAGAATTCTTATATAACTTAAGTGATACAATCAAAGCTTTTTCTATT
CTTTTATTAACCGATTTATGTATCGGATTCCATTCACCCCACGGTTGGGAACTTCTGCTT
AGCTTTGTGTACAAAGATTTTGGGTTTGCTTATAATGATAAAATTATATCGGGTCTTGTT
TCCACTTTTCCAGTCATTATAGATACAATTTTCAAATATTGGATTTTCCGGTATTTAAAT
CGTATATCTCCGTCACTTGTAGTGATTTATCATTCGATGAATGAT
>Phedimus_yangshanicus
ATGAAAAAAATGTCAAAAAAGAAAGAATTGACTCCCCTTATATATCTTGCA------TCT
ATAGTATTTTTACCCTGGTTGATCTCTCTTTTATTTCAAAAAAGTATC---GAATCTTGG
ATTACAAATTGGTGGAATACGAGGAAATATGAAATTTTTTTGAATCATATTCAAGAAAAG
AGTATTCTAGAAAAATTCATAGAATTAAAGGAACTTGTCTTGTTGGAAGAAATGATAAAG
GAATTTTCGGAGACACAGCCTCCAAAATGGAATATAGGCATACAAAAAGAAATAATCCAA
TTGATCAAGATGCATAATGAAAATCGTATTCATACGATTTTACACTTCTCGACAAATCTA
ACCTATTTTGTTATTCTAAGTGGTTATTCTCTTCTGGGTAATAAAAAACTTATTCTTTTT
AACTCTTGGGTTCAAGAATTCTTATATAACTTAAGTGACACAATCAAAGCTTTTTCTATT
CTTTTATTAACCGATTTATGTATCGGATTCCATTCACCCCACGGTTGGGAACTTATGTTT
AGCTTTGTGTACAAAGATTTTGGGTTTGCTTATAATGATAAAATTATATCTGGTCTTGTT
TCTACTTTTCCAGTCATTATAGATACAATTTTCAAATATTGGATTTTCCGGTATTTAAAT
CGTATCTCTCCGTCACTTGTAGTGATTTATCATTCGATGAATGAT
>Rhodiola_bupleuroides
ATTAAAAAAATGTCAAAAAAGAAAGAATTGACTCCCCTTATATATCTTGCA------TCT
ATAGTATTTTTACCCTGGTTGATTTCTCTTTTATTTCAAAAAAGTATG---GAATCTTGG
ATTACAAATTGGTGGAATACTAGGAAATATGAAATTTTTTTGAATCATATTCAAGAAAAG
AGTATTCTAGAAAAATTCATAGAATTAAAAGAACTTTTCTTGTTGGAAGAAATGATAAAG
GAATTTTCGGAGACACATCCTCAAAAATGGAGTATAGGGATACAAAAAGAAACAATCCAA
TTGATCAAGATGCATAATGCGAATCGTATTCATACGATTTTACACTTCTCGACAAATCTA
ACCTATTTTGTTATTCTAAGTGGTTATTCTCTTCTGGGTAATAAAGAACTTATTCTTTTT
AACTCTTGGGTTCAGGAATTCTTATATAACTTAAGTGACACACTCAAAGCTTTTTCTATT
CTTTTATTAACCGATTTATGTATCGGATTCCATTCACCCCACGGTTGGGAACTTCTGCTT
AGCTTTGTGTACAAAGATTTTGGGTTTGCTTATAATGATCAAATTATATCTGGTCTTGTT
TCCACTTTTCCAGTCATTATAGATACAATTTTCAAATATTGGATTTTCCGGTATTTAAAT
CGTATATCTCCGTCACTTGTAGTGATTTATCATTCGATGAATGAT
>Rhodiola_calliantha
ATGAAAAAAATGTCAAAAAAGAAAGAATTGACTCCCCTTATATATCTTGCA------TCT
ATAGTATTTTTACCCTGGTTGATTTCTCTTTTATTTCAAAAAAGTATG---GAATCTTGG
ATTACAAATTGGTGGAATACTAGGAAATATGAAATTTTTTTGAATCATATTCAAGAAAAG
AGTATTCTAGAAAAATTCATAGAATTAAAAGAACTTTTCTTGTTGGAAGAAATGATAAAG
GAATTTTCGGAGACACATCCTCAAAAATGGAGTATAGGGATACAAAAAGAAACAATCCAA
TTGATCAAGATGCATAATGCGAATCGTATGAATACGATTTTACACTTCTCGACAAATCTA
ACCTATTTTGTTATTCTAAGTGGTTATTCTCTTCTGGGTAATAAAGAACTTATTCTTTTT
AACTCTTGGGTTCAGGAATTCTTATATAACTTAAGTGACACACTCAAAGCTTTTTCTATT
CTTTTATTAACCGATTTATGTATCGGATTCCATTCACCCCACGGTTGGGAACTTCTGCTT
AGCTTTGTGTACAAAGATTTTGGGTTTGCTTATAATGATCAAATTATATCTGGTCTTGTT
TCCACTTTTCCAGTCATTATAGATACAATTTTCAAATATTGGATTTTCCGGTATTTAAAT
CGTATATCTCCGTCACTTGTAGTGATTTATCATTCGATGAATGAT
>Rhodiola_crenulata
ATGAAAAAAATGTCAAAAAAGAAAGAATTGACTCCCCTTATATATCTTGCA------TCT
ATAGTATTTTTACCCTGGTTGATCTCTCTTTTATTTCAAAAAAGTATG---GAATCTTGG
ATTACAAATTGGTGGAATACTAGGAAATATGCAATTTTTTTGAATCATATTCAAGAAAAG
AGTATTCTAGAAAAATTCATAGAATTAAAAGAACTTTTCTTGTTGGAAGAAATGATAAAG
GAATTTTCGGAGACACATCCTCAAAAATGGAGTATAGGGATACAAAAAGAAACAATCCAA
TTGATCAAGATGCATAATGAGAATCGTATTCATACGATTTTACACTTCTCGACAAATCTA
ACCTATTTTGTTATTCTAAGTGGTTATTCTCTTCTGGGTAATAAAGAACTTATTCTTTTT
AACTCTTGGGTTCAGGAATTCTTATATAACTTAAGTGACACACTCAAAGCTTTTTCTATT
CTTTTATTAACCGATTTATGTATCGGATTCCATTCACCCCACGGTTGGGAACTTCTGCTT
AGCTTTGTGTACAAAGATTTTGGGTTTGCTTATAATGATCAAATTATATCTGGTCTTGTT
TCCACTTTTCCAGTCATTATAGATACAATTTTCAAATATTGGATTTTCCGATATTTAAAT
CGTATATCTCCGTCACTTGTAGTGATTTATCATTCGATGAATGAT
>Rhodiola_henryi
ATGAAAAAAATTTCAAAAAAGAAAGAATTGATTCTCCTTATATATCTTGCA------TCT
ATAGTATTTTTACCCTGGTTGATCTCTCTTTTATTTCAAAAAAGTATG---GAATCTTGG
ATTACAAATTGGTGGAATACTAGGAAATATGAAATTTTTTTGAATCATATTCAAGAAAAG
AGTATTCTAGAAAAATTCATAGAATTAAAAGAACTTTTCTTGTTGGAAGAAATGATAAAG
GAATTTTCGGAGACACATCCTCAAAAATGGAGTATAGCGATACAAAAAGAAACAATCCAA
TTGATCAAGATGCATAATGAGAATCGTATTCATACGATTTTACACTTCTCGACAAATCTA
ACCTATTTTGTTATTCTAAGTGGTTATTCTCTTCTGGGTAATAAAGAACTTATTCTTTTT
AATTCTTGGGTTCAGGAATTCTTATATAACTTAAGTGACACACTCAAAGCTTTTTCTATT
CTTTTATTAACCGATTTATGTATCGGATTCCATTCACCCCACGGTTGGGAACTTCTGCTT
AGCTTTGTGTACAAAGATTTTGGGTTTGCTTATAATGATCAAATTATATCTGGTCTTGTT
TCCACTTTTCCAGTCATTATAGATACAATTTTCAAATATTGGATTTTCCGGTATTTAAAT
CGTATATCTCCGTCACTTGTAGTGATTTATCATTCGATGAATGAT
>Rhodiola_himalensis
ATGAAAAAAATGTCAAAAAAGAAAGAATTGACTCCCCTTATATATCTTGCA------TCT
ATAGTATTTTTACCCTGGTTGATCTCTCTTTTATTTCAAAAAAGTATG---GAATCTTGG
ATTACAAATTGGTGGAATACTAGGAAATATGCAATTTTTTTGAATCATATTCAAGAAAAG
AGTATTCTAGAAAAATTCATAGAATTAAAAGAACTTTTCTTGTTGGAAGAAATGATAAAG
GAATTTTCGGAGACACATCCTCAAAAATGGAGTATAGGGATACAAAAAGAAACAATCCAA
TTGATCAAGATGCATAATGAGAATCGTATTCATACGATTTTACACTTCTCGACAAATCTA
ACCTATTTTGTTATTCTAAGTGGTTATTCTCTTCTGGGTAATAAAGAACTTATTCTTTTT
AACTCTTGGGTTCAGGAATTCTTATATAACTTAAGTGACACACTCAAAGCTTTTTCTATT
CTTTTATTAACCGATTTATGTATCGGATTCCATTCACCCCACGGTTGGGAACTTCTGCTT
AGCTTTGTGTACAAAGATTTTGGGTTTGCTTATAATGATCAAATTATATCTGGTCTTGTT
TCCACTTTTCCAGTCATTATAGATACAATTTTCAAATATTGGATTTTCCGGTATTTAAAT
CGTATATCTCCGTCACTTGTAGTGATTTATCATTCGATGAATGAT
>Rhodiola_kirilowii
ATGAAAAAAATGTCAAAAAAGAAAGAATTGACTCCCCTTATATATCTTGCA------TCT
ATAGTATTTTTACCCTGGTTGATCTCTCTTTTATTTCAAAAAAGTATG---GAATCTTGG
ATTACAAATTGGTGGAATACTAGGAAATATGCAATTTTTTTGAATCATATTCAAGAAAAG
AGTATTCTAGAAAAATTCATAGAATTAAAAGAACTTTTCTTGTTGGAAGAAATGATAAAG
GAATTTTCGGAGACACATCCTCAAAAATGGAGTATAGGGATACAAAAAGAAACAATCCAA
TTGATCAAGATGCATAATGAGAATCGTATTCATACGATTTTACACTTCTCGACAAATCTA
ACCTATTTTGTTATTCTAAGTGGTTATTCTCTTCTGGGTAATAAAGAACTTATTCTTTTT
AACTCTTGGGTTCAGGAATTCTTATATAACTTAAGTGACACACTCAAAGCTTTTTCTATT
CTTTTATTAACCGATTTATGTATCGGATTCCATTCACCCCACGGTTGGGAACTTCTGCTT
AGCTTTGTGTACAAAGATTTTGGGTTTGCTTATAATGATCAAATTATATCTGGTCTTGTT
TCCACTTTTCCAGTCATTATAGATACAATTTTCAAATATTGGATTTTCCGGTATTTAAAT
CGTATATCTCCGTCACTTGTAGTGATTTATCATTCGATGAATGAT
>Rhodiola_rosea
ATGAAAAAAATGTCAAAAAAGAAAGAATTGACTCCCCTTATATATCTTGCA------TCT
ATAGTATTTTTACCCTGGTTGATCTCTCTTTTATTTCAAAAAAGTATG---GAATCTTGG
ATTACAAATTGGTGGAATACTAGGAAATATGAAATTTTTTTGAATCATATTCAAGAAAAG
AGTATTCTAGAAAAATTCATAGAATTAAAAGAACTTTTCTTGTTGGAAGAAATGATAAAG
GAATTTTCGGAGACACATCCTCAAAAATGGAGTATAGGGATACAAAAAGAAACAATCCAA
TTGATCAAGATGCATAATGAGAATCGTATGAATACGATTTTACACTTCTCGACAAATCTA
ACCTATTTTGTTATTCTAAGTGGTTATTCTCTTCTGGGTAATAAAGAACTTATTCTTTTT
AACTCTTGGGTTCAGGAATTCTTATATAACTTAAGTGACACACTCAAAGCTTTTTCTATT
CTTTTATTAACCGATTTATGTATCGGATTCCATTCACCCCACGGTTGGGAACTTCTGCTT
AGCTTTGTGTACAAAGATTTTGGGTTTGCTTATAATGATCAAATTATATCTGGTCTTGTT
TCCACTTTTCCAGTCATTATAGATACAATTTTCAAATATTGGATTTTCCGGTATTTAAAT
CGTATATCTCCGTCACTTGTAGTGATTTATCATTCGATGAATGAT
>Rhodiola_sacra
ATGAAAAAAATGTCAAAAAAGAAAGAATTGACTCCCCTTATATATCTTGCA------TCT
ATAGTATTTTTACCCTGGTTGATCTCTCTTTTATTTCAAAAAAGTATG---GAATCTTGG
ATTACAAATTGGTGGAATACTAGGAAATATGCAATTTTTTTGAATCATATTCAAGAAAAG
AGTATTCTAGAAAAATTCATAGAATTAAAAGAACTTTTCTTGTTGGAAGAAATGATAAAG
GAATTTTCGGAGACACATCCTCAAAAATGGAGTATAGGGATACAAAAAGAAACAATCCAA
TTGATCAAGATGCATAATGAGAATCGTATTCATACGATTTTACACTTCTCGACAAATCTA
ACCTATTTTGTTATTCTAAGTGGTTATTCTCTTCTGGGTAATAAAGAACTTATTCTTTTT
AACTCTTGGGTTCAGGAATTCTTATATAACTTAAGTGACACACTCAAAGCTTTTTCTATT
CTTTTATTAACCGATTTATGTATCGGATTCCATTCACCCCACGGTTGGGAACTTCTGCTT
AGCTTTGTGTACAAAGATTTTGGGTTTGCTTATAATGATCAAATTATATCTGGTCTTGTT
TCCACTTTTCCAGTCATTATAGATACAATTTTCAAATATTGGATTTTCCGGTATTTAAAT
CGTATATCTCCGTCACTTGTAGTGATTTATCATTCGATGAATGAT
>Rhodiola_yunnanensis
ATGAAAAAAATGTCAAAAAAGAAAGAATTGACTCCCCTTATATATCTTGCA------TCT
ATAGTATTTTTACCCTGGTTGATATCTCTTTTATTTCAAAAAAGTATG---GAATCTTGG
ATTACAAATTGGTGGAATACTAGGAAATATGCAATTTTTTTGAATCATATTCAAGAAAAG
AGTATTCTAGAAAAATTCATAGAATTTAAAGAACTTTTCTTGTTGGAAGAAATGATAAAG
GAATTTTCGGAGACACATCCTCAAAAATGGAGTATAGGGATACAAAAAGAAACAATCCAA
TTGATCAAGATGCATAATGAGAATCGTATTCATACGATTTTACACTTCTCGACAAATCTA
ACCTATTTTGTTATTCTAAGTGGTTATTCTCTTCTGGGTAATAAAGAACTTATTCTTTTT
AACTCTTGGATTCAGGAATTCTTATATAACTTAAGTGACACACTCAAAGCTTTTTCTATT
CTTTTATTAACCGATTTGTGTATCGGATTCCATTCACCCCACGGTTGGGAACTTCTGCTT
AGCTTTGTGTACAAAGATTTTGGGTTTGCTTATAATGATCAAATTATATCTGGTCTTGTT
TCCACTTTTCCAGTCATTATAGATACAATTTTCAAATATTGGATTTTCCGGTATTTAAAT
CGTATATCTCCGTCACTTGTAGTGATTTATCATTCGATGAATGAT
>Rhodiola_dumulosa
ATGAAAAAAATGTCAAAAAAGAAAGAATTGACTCCCCTTATATATCTTGCA------TCT
ATAGTATTTTTACCCTGGTTGATCTCTCTTTTATTTCAAAAAAGTATG---GAATCTTGG
ATTACAAATTGGTGGAATACTAGGAAATATGCAATTTTTTTGAATCATATTCAAGAAAAG
AGTATTCTAGAAAAATTCATAGAATTAAAAGAACTTTTCTTGTTGGAAGAAATGATAAAG
GAATTTTCGGAGACACATCCTCAAAAATGGAGTATAGGGATACAAAAAGAAACAATCCAA
TTGATCAAGATGCATAATGAGAATCGTATTCATACGATTTTACACTTCTCGACAAATCTA
ACCTATTTTGTTATTCTAAGTGGTTATTCTCTTCTGGGTAATAAAGAACTTATTCTTTTT
AACTCTTGGGTTCAGGAATTCTTATATAACTTAAGTGACACACTCAAAGCTTTTTCTATT
CTTTTATTAACCGATTTATGTATCGGATTCCATTCACCCCACGGTTGGGAACTTCTGCTT
AGCTTTGTGTACAAAGATTTTGGGTTTGCTTATAATGATCAAATTATATCTGGTCTTGTT
TCCACTTTTCCAGTCATTATAGATACAATTTTCAAATATTGGATTTTCCGGTATTTAAAT
CGTATATCTCCGTCACTTGTAGTGATTTATCATTCGATGAATGAT
>Rhodiola_fastigiata
ATGAAAAAAATGTCAAAAAAGAAAGAATTGACTCCCCTTATATATCTTGCA------TCT
ATAGTATTTTTACCCTGGTTGATCTCTCTTTTATTTCAAAAAAGTATG---GAATCTTGG
ATTACAAATTGGTGGAATACTAGGAAATATGCAATTTTTTTGAATCATATTCAAGAAAAG
AGTATTCTAGAAAAATTCATAGAATTAAAAGAACTTTTCTTGTTGGAAGAAATGATAAAG
GAATTTTCGGAGACACATCCTCAAAAATGGAGTATAGGGATACAAAAAGAAACAATCCAA
TTGATCAAGATGCATAATGAGAATCGTATTCATACGATTTTACACTTCTCGACAAATCTA
ACCTATTTTGTTATTCTAAGTGGTTATTCTCTTCTGGGTAATAAAGAACTTATTCTTTTT
AACTCTTGGGTTCAGGAATTCTTATATAACTTAAGTGACACACTCAAAGCTTTTTCTATT
CTTTTATTAACCGATTTATGTATCGGATTCCATTCACCCCACGGTTGGGAACTTCTGCTT
AGCTTTGTGTACAAAGATTTTGGGTTTGCTTATAATGATCAAATTATATCTGGTCTTGTT
TCCACTTTTCCAGTCATTATAGATACAATTTTCAAATATTGGATTTTCCGATATTTAAAT
CGTATATCTCCGTCACTTGTAGTGATTTATCATTCGATGAATGAT
>Rhodiola_gelida
ATGAAAAAAATGTCAAAAAAGAAAGAATTGACTCCCCTTATATATCTTGCA------TCT
ATAGTATTTTTACCCTGGTTGATCTCTCTTTTATTTCAAAAAAGTATG---GAATCTTGG
ATTACAAATTGGTGGAATACTAGGAAATATGAAATTTTTTTGAATCATATTCAAGAAAAG
AGTATTCTAGAAAAATTCATAGAATTAAAAGAACTTTTCTTGTTGGAAGAAATGATAAAG
GAATTTTCGGAGACACATCCTCAAAAATGGAGTATAGGGATACAAAAAGAAACAATCCAA
TTGATCAAGATGCATAATGAGAATCGTATGAATACTATTTTACACTTCTCGACAAATCTA
ACCTATTTTGTTATTCTAAGTGGTTATTCTCTTCTGGGTAATAAAGAACTTATTCTTTTT
AACTCTTGGGTTCAGGAATTCTTATATAACTTAAGTGACACACTCAAAGCTTTTTCTATT
CTTTTATTAACCGATTTATGTATCGGATTCCATTCACCCCACGGTTGGGAACTTCTGCTT
AGCTTTGTGTACAAAGATTTTGGGTTTGCTTATAATGATCAAATTATATTTGGTCTTGTT
TCCACTTTTCCAGTCATTATAGATACAATTTTCAAATATTGGATTTTCCGGTATTTAAAT
CGTATATCTCCGTCACTTGTAGTGATTTATCATTCGATGAATGAT
>Rhodiola_hobsonii
ATGAAAAAAATGTCAAAAAAGAAAGAATTGACTCCCCTTATATATCTTGCA------TCT
ATAGTATTTTTACCCTGGTTGATCTCTCTTTTATTTCAAAAAAGTGTG---GAATCTTGG
ATTACAAATTGGTGGAATACTAGGAAATATGAAATTTTTTTGAATCATATTCAAGAAAAG
AGTATTCTAGAAAAATTCATAGAATTAAAGGAACTTTTCTTGTTGGAAGAAATGATAAAG
GAATTTTCGGAGACACATCCTCAAAAATGGAGTATAGGGATACAAAAAGAAACAATCCAA
TTGATCAAGATGCATAATGAGAATCGTATTCATATGATTTTACACTTCTCGACAAATCTA
ACCTATTTTGTTATTCTAAGTGGTTATTCTCTTCTGGGTAATAAAGAACTTATTCTTTTT
AACTCTTGGGTTCAGGAATTCTTATATAACTTAAGTGACACACTCAAAGCTTTTTCTATT
CTTTTATTAACCGATTTATGTATCGGATTCCATTCACCCCACGGTTGGGAACTTCTGCTT
AGGTTTGTGTACAAGGATTTTGGGTTTGCTTATAATGATCAAATTATATCTGGTCTTGTT
TCCACTTTTCCAGTCATTATAGATACAATTTTCAAATATTGGATTTTCCGGTATTTAACT
CGTATATCTCCGTCACTTGTAGTGATTTATCATTCGATGAATGAT
>Rhodiola_humilis
ATGAAAAAAATGTCAAAAAAGAAAGAATTGACTCCCCTTATATATCTTGCA------TCT
ATAGTATTTTTACCCTGGTTCATCTCTCTTTTATTTCAAAAAAGTGTG---GAATCTTGG
ATTACAAATTGGTGGAATACTAGGAAATATGAAATTTTTTTGAATCATATTCAAGAAAAG
AGTATTCTAGAAAAATTCATAGAATTAAAGGAACTTTTCTTGTTGGAAGAAATGATAAAG
GAATTTTCGGAGACACATCCTCAAAAATGGAGTATAGGGATACAAAAAGAAACAATCCAA
TTGATCAAGATGCATAATGAGAATCGTATTCATATGATTTTACACTTCTCGACAAATCTA
ACCTATTTTGTTATTCTAAGTGGTTATTCTCTTCTGGGTAATAAAGAACTTATTCTTTTT
AACTCTTGGGTTCAGGAATTCTTATATAACTTAAGTGACACACTCAAAGCTTTTTCTATT
CTTTTATTAACCGATTTATGTATCGGATTCCATTCACCCCACGGTTGGGAACTTCTGCTT
AGGTTTGTGTACAAGGATTTTGGGTTTGCTTATAATGATCAAATTATATCTGGTCTTGTT
TCCACTTTTCCAGTCATTATAGATACAATTTTCAAATATTGGATTTTCCGGTATTTAACT
CGTATATCTCCGTCACTTGTAGTGATTTATCATTCGATGAATGAT
>Rhodiola_integrifolia
ATGAAAAAAATGTCAAAAAAGAAAGAATTGACTCCCCTTATATATCTTGCA------TTT
ATAGTATTTTTACCCTGGTTGATCTCTCTTTTATTTCAAAAAAGTATG---GAATCTTGG
ATTACAAATTGGTGGAATACTAGGAAATATGAAATTTTTTTGAATCATATTCAAGAAAAG
AGTATTCTAGAAAAATTCATAGAATTAAAGGAACTTTTCTTGTTGGAAGAAATGATAAAG
GAATTTTCGGAGACACATCCTCAAAAATGGAGTATAGGGATACAAAAAGAAACAATCCAA
TTGATCAAGATGCATAATGAGAATCGTATTCATATGATTTTACACTTCTCGACAAATCTA
ACCTATTTTGTTATTCTAAGTGGTTATTCTCTTCTGGGTAATAAAGAACTTATTCTTTTT
AACTCTTGGGTTCAGGAATTCTTATATAACTTAAGTGACACACTCAAAGCTTTTTCTATT
CTTTTATTAACCGATTTATGTATCGGATTCCATTCACCCCACGGTTGGGAACTTCTGCTT
AGCTTTGTGTACAAGGATTTTGGGTTTGCTTATAATGATCAAATTATATCTGGTCTTGTT
TCCACTTTTCCAGTCATTATAGATACAATTTTCAAATATTGGATTTTCCGGTATTTAAAT
CGTATATCTCCGTCACTTGTAGTGATTTATCATTCGATGAATGAT
>Rhodiola_liciae
ATGAAAAAAATGTCAAAAAAGAAAGAATTGACTCCCCTTATATATCTTGCA------TCT
ATAGTATTTTTACCCTGGTTGATCTCTCTTTTATTTCAAAAAAGTATG---GAATCTTGG
ATTACAAATTGGTGGAATACTAGGAAATATGAAATTTTTTTGAATCATATTCAAGAAAAG
AGTATTCTAGAAAAATTCATAGAATTAAAGGAACTTTTCTTGTTGGAAGAAATGATAAAG
GAATTTTCGGAGACACATCCTCAAAAATGGAGTATAGGGATACAAAAAGAAACAATCCAA
TTGATCAAGATGCATAATGAGAATCGTATTCATATGATTTTACACTTCTCGACAAATCTA
ACCTATTTTGTTATTCTAAGTGGTTATTCTCTTCTGGGTAATAAAGAACTTATTCTTTTT
AACTCTTGGGTTCAGGAATTCTTATATAACTTAAGTGACACACTCAAAGCTTTTTCTATT
CTTTTATTAACCGATTTATGTATCGGATTCCATTCACCCCACGGTTGGGAACTTCTGCTT
AGCTTTGTGTACAAGGATTTTGGGTTTGCTTATAATGATCAAATTATATCTGGTCTTGTT
TCCACTTTTCCAGTCATTATAGATACAATTTTCAAATATTGGATTTTCCGGTATTTAAAT
CGTATATCTCCGTCACTTGTAGTGATTTATCATTCGATGAATGAT
>Rhodiola_macrocarpa
ATGAAAAAAATGTCAAAAAAGAAAGAATTGACTCCCCTTATATATCTTGCA------TCT
ATAGTATTTTTACCCTGGTTGATCTCTCTTTTATTTCAAAAAAGTATG---GAATCTTGG
ATTACAAATTGGTGGAATACTAGGAAATATGAAATTTTTTTGAATCATATTCAAGAAAAG
AGTATTCTAGAAAAATTCATAGAATTAAAAGAACTTTTCTTGTTGGAAGAAATGATAAAG
GAATTTTCGGAGACACATCCTCAAAAATGGAGTATAGGGATACAAAAAGAAACAATCCAA
TTGATCAAGATGCATAATGAGAATCGTATGAATACTATTTTACACTTCTCGACAAATCTA
ACCTATTTTGTTATTCTAAGTGGTTATTCTCTTCTGGGTAATAAAGAACTTATTCTTTTT
AACTCTTGGGTTCAGGAATTCTTATATAACTTAAGTGACACACTCAAAGCTTTTTCTATT
CTTTTATTAACCGATTTATGTATCGGATTCCATTCACCCCACGGTTGGGAACTTCTGCTT
AGCTTTGTGTACAAAGATTTTGGGTTTGCTTATAATGATCAAATTATATTTGGTCTTGTT
TCCACTTTTCCAGTCATTATAGATACAATTTTCAAATATTGGATTTTCCGGTATTTAAAT
CGTATATCTCCGTCACTTGTAGTGATTTATCATTCGATGAATGAT
>Rhodiola_ovatisepala
ATGAAAAAAATGTCAAAAAAGAAAGAATTGACTCCCCTTATATATCTTGCA------TCT
ATAGTATTTTTACCCTGGTTGATCTCTCTTTTATTTCAAAAAAGTGTG---GAATTTTGG
ATTACAAATTGGTGGAATACTAGGAAATATGAAATTTTTTTGAATCATATTCAAGAAAAG
AGTATTCTAGAAAAATTCATAGAATTAAAGGAACTTTTCTTGTTGGAAGAAATGATAAAG
GAATTTTCGGAGACACATCCTCAAAAATGGAGTATAGGGATACAAAAAGAAACAATCCAA
TTGATCAAGATGCATAATGAGAATCGTATTCATATGATTTTACACTTCTCGACAAATCTA
ACCTATTTTGTTATTCTAAGTGGTTATTCTCTTCTGGGTAATAAAGAACTTATTCTTTTT
AACTCTTGGGTTCAGGAATTCTTATATAACTTAAGTGACACACTCAAAGCTTTTTCTATT
CTTTTATTAACCGATTTATGTATCGGATTCCATTCACCCCACGGTTGGGAACTTCTGCTT
AGGTTTGTGTACAAGGATTTTGGGTTTGCTTATAATGATCAAATTATATCTGGTCTTGTT
TCCACTTTTCCAGTCATTATAGATACAATTTTCAAATATTGGATTTTCCGGTATTTAACT
CGTATATCTCCGTCACTTGTAGTGATTTATCATTCGATGAATGAT
>Rhodiola_prainii
ATGAAAAAAATGTCAAAAAAGAAAGAATTGACTCCCCTTATATATCTTGCA------TCT
ATAGTATTTTTACCCTGGTTGATCTCTCTTTTATTTCAAAAAAGTGTG---GAATCTTGG
ATTACAAATTGGTGGAATACTAGGAAATATGAAATTTTTTTGAATCATATTCAAGAAAAG
AGTATTCTAGAAAAATTCATAGAATTAAAGGAACTTTTCTTGTTGGAAGAAATGATAAAG
GAATTTTCGGAGACACATCCTCAAAAATGGAGTATAGGGATACAAAAAGAAACAATCCAA
TTGATCAAGATGCATAATGAGAATCGTATTCATATGATTTTACACTTCTCGACAAATCTA
ACCTATTTTGTTATTCTAAGTGGTTATTCTCTTCTGGGTAATAAAGAACTTATTCTTTTT
AACTCTTGGGTTCAGGAATTCTTATATAACTTAAGTGACACACTCAAAGCTTTTTCTATT
CTTTTATTAACCGATTTATGTATCGGATTCCATTCACCCCACGGTTGGGAACTTCTGCTT
AGGTTTGTGTACAAGGATTTTGGGTTTGCTTATAATGATCAAATTATATCTGGTCTTGTT
TCCACTTTTCCAGTCATTATAGATACAATTTTCAAATATTGGATTTTCCGGTATTTAACT
CGTATATCTCCGTCACTTGTAGTGATTTATCATTCGATGAATGAT
>Rhodiola_quadrifida
ATGAAAAAAATGTCAAAAAAGAAAGAATTGACTCCCCTTATATATCTTGCA------TCT
ATAGTATTTTTACCCTGGTTGATCTCTCTTTTATTTCAAAAAAGTATG---GAATCTTGG
ATTACAAATTGGTGGAATACTAGGAAATATGCAATTTTTTTGAATCATATTCAAGAAAAG
AGTATTCTAGAAAAATTCATAGAATTAAAAGAACTTTTCTTGTTGGAAGAAATGATAAAG
GAATTTTCGGAGACACATCCTCAAAAATGGAGTATAGGGATACAAAAAGAAACAATCCAA
TTGATCAAGATGCATAATGAGAATCGTATTCATACGATTTTACACTTCTCGACAAATCTA
ACCTATTTTGTTATTCTAAGTGGTTATTCTCTTCTGGGTAATAAAGAACTTATTCTTTTT
AACTCTTGGGTTCAGGAATTCTTATATAACTTAAGTGACACACTCAAAGCTTTTTCTATT
CTTTTATTAACCGATTTATGTATCGGATTCCATTCACCCCACGGTTGGGAACTTCTGCTT
AGCTTTGTGTACAAAGATTTTGGGTTTGCTTATAATGATCAAATTATATCTGGTCTTGTT
TCCACTTTTCCAGTCATTATAGATACAATTTTCAAATATTGGATTTTCCGGTATTTAAAT
CGTATATCTCCGTCACTTGTAGTGATTTATCATTCGATGAATGAT
>Rhodiola_rhodantha
ATGAAAAAAATGTCAAAAAAGAAAGAATTGACTCCCCTTATATATCTTGCA------TCT
ATAGTATTTTTACCCTGGTTGATCTCTCTTTTATTTCAAAAAAGTATG---GAATCTTGG
ATTACAAATTGGTGGAATACTAGGAAATATGAAATTTTTTTGAATCATATTCAAGAAAAG
AGTATTCTAGAAAAATTCATAGAATTAAAGGAACTTTTCTTGTTGGAAGAAATGATAAAG
GAATTTTCGGAGACACATCCTCAAAAATGGAGTATAGGGATACAAAAAGAAACAATCCAA
TTGATCAAGATGCATAATGAGAATCGTATTCATATGATTTTACACTTCTCGACAAATCTA
ACCTATTTTGTTATTCTAAGTGGTTATTCTCTTCTGGGTAATAAAGAACTTATTCTTTTT
AACTCTTGGGTTCAGGAATTCTTATATAACTTAAGTGACACACTCAAAGCTTTTTCTATT
CTTTTATTAACCGATTTATGTATCGGATTCCATTCACCCCACGGTTGGGAACTTCTGCTT
AGCTTTGTGTACAAGGATTTTGGGTTTGCTTATAATGATCAAATTATATCTGGTCTTGTT
TCCACTTTTCCAGTCATTATAGATACAATTTTCAAATATTGGATTTTCCGGTATTTAAAT
CGTATATCTCCATCACTTGTAGTGATTTATCATTCGATGAATGAT
>Rhodiola_sexifolia
ATGAAAAAAATGTCAAAAAAGAAAGAATTGACTCCCCTTATATATCTTGCA------TCT
ATAGTATTTTTACCCTGGTTGATCTCTCTTTTATTTCAAAAAAGTGTG---GAATCTTGG
ATTACAAATTGGTGGAATACTAGGAAATATGAAATTTTTTTGAATCATATTCAAGAAAAG
AGTATTCTAGAAAAATTCATAGAATTAAAGGAACTTTTCTTGTTGGAAGAAATGATAAAG
GAATTTTCGGAGACACATCCTCAAAAATGGAGTATAGGGATACAAAAAGAAACAATCCAA
TTGATCAAGATGCATAATGAGAATCGTATTCATATGATTTTACACTTCTCGACAAATCTA
ACCTATTTTGTTATTCTAAGTGGTTATTCTCTTCTGGGTAATAAAGAACTTATTCTTTTT
AACTCTTGGGTTCAGGAATTCTTATATAACTTAAGTGACACACTCAAAGCTTTTTCTATT
CTTTTATTAACCGATTTATGTATCGGATTCCATTCACCCCACGGTTGGGAACTTCTGCTT
AGGTTTGTGTACAAGGATTTTGGGTTTGCTTATAATGATCAAATTATATCTGGTCTTGTT
TCCACTTTTCCAGTCATTATAGATACAATTTTCAAATATTGGATTTTCCGGTATTTAACT
CGTATATCTCCGTCACTTGTAGTGATTTATCATTCGATGAATGAT
>Rhodiola_sinuata
ATGAAAAAAATGTCAAAAAAGAAAGAATTGACTCCCCTTATATATCTTGCA------TCT
ATAGTATTTTTACCCTGGTTGATCTCTCTTTTATTTCAAAAAAGTGTG---GAATCTTGG
ATTACAAATTGGTGGAATACTAGGAAATATGAAATTTTTTTGAATCATATTCAAGAAAAG
GGTATTCTAGAAAAATTCATAGAATTAAAGGAACTTTTCTTGTTGGAAGAAATGATAAAG
GAATTTTCGGAGACACATCCTCAAAAATGGAGTATAGGGATACAAAAAGAAACAATCCAA
TTGATCAAGATGCATAATGAGAATCGTATTCATATGATTTTACACTTCTCGACAAATCTA
ACCTATTTTGTTATTCTAAGTGGTTATTCTCTTCTGGGTAATAAAGAACTTATTCTTTTT
AACTCTTGGGTTCAGGAATTCTTATATAACTTAAGTGACACACTCAAAGCTTTTTCTATT
CTTTTATTAACCGATTTATGTATCGGATTCCATTCACCCCACGGTTGGGAACTTCTGCTT
AGGTTTGTGTACAAGGATTTTGGGTTTGCTTATAATGATCAAATTATATCTGGTCTTGTT
TCCACTTTTCCAGTCATTATAGATACAATTTTCAAATATTGGATTTTCCGGTATTTAACT
CGTATATCTCCGTCACTTGTAGTGATTTATCATTCGATGAATGAT
>Rhodiola_smithii
ATGAAAAAAATGTCAAAAAAGAAAGAATTGACTCCCCTTATATATCTTGCA------TCT
ATAGTATTTTTACCCTGGTTGATCTCTCTTTTATTTCAAAAAAGTATG---GAATCTTGG
ATTACAAATTGGTGGAATACTAGGAAATATGAAATTTTTTTGAATCATATTCAAGAAAAG
AGTATTCTAGAAAAATTCATAGAATTAAAGGAACTTTTCTTGTTGGAAGAAATGATAAAG
GAATTTTCGGAGACACATCCTCAAAAATGGAGTATAGGGATACAAAAAGAAACAATCCAA
TTGATCAAGATACATAATGAGAATCATATTCATACGATTTTACACTTCTCGACAAATCTA
ACCTATTTTGTTATTCTAAGTGGTTATTCTCTTCTGGGTAATAAAGAACTTATTCTTTTT
AACTCTTGGGTTCAGGAATTCTTATATAACTTAAGTGACACACTCAAAGCTTTTTCTATT
CTTTTATTAACCGATTTATGTATCGGATTCCATTCACCCCACGGTTGGGAACTTCTGCTT
AGCTTTGTGTACAAAGATTTTGGGTTTGCTTATAATGATCAAATTATATCTGGTCTTGTT
TCCACTTTTCCAGTCATTATAGATACAATTTTCAAATATTGGATTTTCCGGTATTTAAAT
CGTATATCTCCGTCACTTGTAGTGATTTATCATTCGATGAATGAT
>Rhodiola_stapfii
ATGAAAAAAATGTCAAAAAAGAAAGAATTGACTCCCCTTATATATCTTGCA------TCT
ATAGTATTTTTACCCTGGTTGATCTCTCTTTTATTTCAAAAAAGTGTG---GAATCTTGG
ATTACAAATTGGTGGAATACTAGGAAATATGAAATTTTTTTGAATCATATTCAAGAAAAG
AGTATTCTAGAAAAATTCATAGAATTAAAGGAACTTTTCTTGTTGGAAGAAATGATAAAG
GAATTTTCGGAGACACATCCTCAAAAATGGAGTATAGGGATACAAAAAGAAACAATCCAA
TTGATCAAGATGCATAATGAGAATCGTATTCATATGATTTTACACTTCTCGACAAATCTA
ACCTATTTTGTTATTCTAAGTGGTTATTCTCTTCTGGGTAATAAAGAACTTATTCTTTTT
AACTCTTGGGTTCAGGAATTCTTATATAACTTAAGTGACACACTCAAAGCTTTTTCTATT
CTTTTATTAACCGATTTATGTATCGGATTCCATTCACCCCACGGTTGGGAACTTCTGCTT
AGGTTTGTGTACAAGGATTTTGGGTTTGCTTATAACGATCAAATTATATCTGGTCTTGTT
TCCACTTTTCCAGTCATTATAGATACAATTTTCAAATATTGGATTTTCCGGTATTTAACT
CGTATATCTCCGTCACTTGTAGTGATTTATCATTCGATGAATGAT
>Rhodiola_subopposita
ATGAAAAAAATGTCAAAAAAGAAAGAATTGACTCCCCTTATATATCTTGCA------TCT
ATAGTATTTTTACCCTGGTTGATCTCTCTTTTATTTCAAAAAAGTATG---GAATCTTGG
ATTACAAATTGGTGGAATACTAGGAAATATGAAATTTTTTTGAATCATATTCAAGAAAAG
AGTATTCTAGAAAAATTCATAGAATTAAAAGAACTTTTCTTGTTGGAAGAAATGATAAAG
GAATTTTCGGAGACACATCCTCAAAAATGGAGTATAGGGATACAAAAAGAAACAATCCAA
TTGATCAAGATGCATAATGAGAATCGTATGAATACTATTTTACACTTCTCGACAAATCTA
ACCTATTTTGTTATTCTAAGTGGTTATTCTCTTCTGGGTAATAAAGAACTTATTCTTTTT
AACTCTTGGGTTCAGGAATTCTTATATAACTTAAGTGACACACTCAAAGCTTTTTCTATT
CTTTTATTAACCGATTTATGTATCGGATTCCATTCACCCCACGGTTGGGAACTTCTGCTT
AGCTTTGTGTACAAAGATTTTGGGTTTGCTTATAATGATCAAATTATATTTGGTCTTGTT
TCCACTTTTCCAGTCATTATAGATACAATTTTCAAATATTGGATTTTCCGGTATTTAAAT
CGTATATCTCCGTCACTTGTAGTGATTTATCATTCGATGAATGAT
>Rhodiola_tangutica
ATGAAAAAAATGTCAAAAAAGAAAGAATTGACTCCCCTTATATATCTTGCA------TCT
ATAGTATTTTTACCCTGGTTGATCTCTCTTTTATTTCAAAAAAGTATG---GAATCTTGG
ATTACAAATTGGTGGAATACTAGGAAATATGCAATTTTTTTGAATCATATTCAAGAAAAG
AGTATTCTAGAAAAATTCATAGAATTAAAAGAACTTTTCTTGTTGGAAGAAATGATAAAG
GAATTTTCGGAGACACATCCTCAAAAATGGAGTATAGGGATACAAAAAGAAACAATCCAA
TTGATCAAGATGCATAATGAGAATCGTATTCATACGATTTTACACTTCTCGACAAATCTA
ACCTATTTTGTTATTCTAAGTGGTTATTCTCTTCTGGGTAATAAAGAACTTATTCTTTTT
AACTCTTGGGTTCAGGAATTCTTATATAACTTAAGTGACACACTCAAAGCTTTTTCTATT
CTTTTATTAACCGATTTATGTATCGGATTCCATTCACCCCACGGTTGGGAACTTCTGCTT
AGCTTTGTGTACAAAGATTTTGGGTTTGCTTATAATGATCAAATTATATCTGGTCTTGTT
TCCACTTTTCCAGTCATTATAGATACAATTTTCAAATATTGGATTTTCCGGTATTTAAAT
CGTATATCTCCGTCACTTGTAGTGATTTATCATTCGATGAATGAT
>Rhodiola_wallichiana
ATGAAAAAAATGTCAAAAAAGAAAGAATTGACTCCCCTTATATATCTTGCA------TCT
ATAGTATTTTTACCCTGGTTGATCTCTCTTTTATTTCAAAAAAGTGTG---GAATCTTGG
ATTACAAATTGGTGGAATACTAGGAAATATGAAATTTTTTTGAATCATATTCAAGAAAAG
AGTATTCTAGAAAAATTCATAGAATTAAAGGAACTTTTCTTGTTGGAAGAAATGATAAAG
GAATTTTCGGAGACACATCCTCAAAAATGGAGTATAGGGATACAAAAAGAAACAATCCAA
TTGATCAAGATGCATAATGAGAATCGTATTCATATGATTTTACACTTCTCGACAAATCTA
ACCTATTTTGTTATTCTAAGTGGTTATTCTCTTCTGGGTAATAAAGAACTTATTCTTTTT
AACTCTTGGGTTCAGGAATTCTTATATAACTTAAGTGACACACTCAAAGCTTTTTCTATT
CTTTTATTAACCGATTTATGTATCGGATTCCATTCACCCCACGGTTGGGAACTTCTGCTT
AGCTTTGTGTACAAGGATTTTGGGTTTGCTTATAATGATCAAATTATATCTGGTCTTGTT
TCCACTTTTCCAGTCATTATAGATACAATTTTCAAATATTGGATTTTCCGGTATTTAAAT
CGTATATCTCCGTCACTTGTAGTGATTTATCATTCGATGAATGAT
>Hylotelephium_ewersii
ATGAAAAAAATGTCAAAAAAGAAAGAATTGACTCCCCTTATATATCTTGCA------TTT
ATAGTATTTTTGCCCGGGTTGATCTCTCTTTTATTTCAAAAAAGTATG---GAATCTTGG
ATTACAAATTGGTGGAATACTAGGAAATATGAAATTTTTTTGAATCAGATTCAAGAAAAG
AGCATTCTAGAAAAATTCATAGAATTAAAGGAACTTTTCTTGGTGGAAGAAATGATAAAG
GAATTTTCGGAGACACATACTCAAAAATTGAGTATAGGGATACAAAAAGAAACAATCCAA
TTGATCAAGATGCATAATGAGAATCATATTCATACGATTTTACACTTCTCGACAAATCTA
ACCTATTTTGTTATTCTAAGTGGTTATTCTCTTCTGGGTAATAAAGAACTTATTCTTTTT
AACTCTTGGGTTCAGGAATTCTTATATAACTTAAGTGACACAATCAAAGCTTTTTCTATT
CTTTTATTAACCGATTTATGTATCGGATTCCATTCACCCCACGGTTGGGAATTTCTGCTT
AGCTTTGTGTACAAAGATTTTGGGTTTTCTTATAATGATCAAATTATATCTGGGCTTGTT
TCCACTTTTCCAGTCATTATAGATACAATTTTCAAATATTGGATTTTCCGGTATTTAAAT
CGTATATCTCCGTCACTTGTAGTGATTTATCATTCAATGAATGAT
>Hylotelephium_verticillatum
ATGAAAAAAATGTCAAAAAAGAAAGAATTGACTCCCCTTATATATCTTGCA------TTT
ATAGTATTTTTGCCCGGGTTGATCTCTCTTTTATTTCAAAAAAGTATG---GAATCTTGG
ATTACAAATTGGTGGAATACTAGGAAATATGAAATTTTTTTGAATCAGATTCAAGAAAAG
AGCATTCTAGAAAAATTCATAGAATTAAAGGAACTTTTCTTGGTGGAAGAAATGATAAAG
GAATTTTCGGAGACACATACTCAAAAATTGAGTATAGGGATACAAAAAGAAACAATCCAA
TTGATCAAGATGCATAATGAGAATCATATTCATACGATTTTACACTTCTCGACAAATCTA
ACCTATTTTGTTATTCTAAGTGGTTATTCTCTTCTGGGTAATAAAGAACTTATTCTTTTT
AACTCTTGGGTTCAGGAATTCTTATATAACTTAAGTGACACAATCAAAGCTTTTTCTATT
CTTTTATTAACCGATTTATGTATCGGATTCCATTCACCCCACGGTTGGGAATTTCTGCTT
AGCTTTGTGTACAAAGATTTTGGGTTTTCTTATAATGATCAAATTATATCTGGGCTTGTT
TCCACTTTTCCAGTCATTATAGATACAATTTTCAAATATTGGATTTTCCGGTATTTAAAT
CGTATATCTCCGTCACTTGTAGTGATTTATCATTCAATGAATGAT
>Hylotelephium_viviparum
ATGAAAAAAATGTCAAAAAAGAAAGAATTGACTCCCCTTATATATCTTGCA------TTT
ATAGTATTTTTGCCCGGGTTGATCTCTCTTTTATTTCAAAAAAGTATG---GAATCTTGG
ATTACAAATTGGTGGAATACTAGGAAATATGAAATTTTTTTGAATCAGATTCAAGAAAAG
AGCATTCTAGAAAAATTCATAGAATTAAAGGAACTTTTCTTGGTGGAAGAAATGATAAAG
GAATTTTCGGAGACACATACTCAAAAATGGAGTATAGGGATACAAAAAGAAACAATCCAA
TTGATCAAGATGCATAATGAGAATCATATTCATACGATTTTACACTTCTCGACAAATCTA
ACCTATTTTGTTATTCTAAGTGGTTATTCTCTTCTGGGTAATAAAGAACTTATTCTTTTT
AACTCTTGGGTTCAGGAATTCTTATATAACTTAAGTGACACAATCAAAGCTTTTTCTATT
CTTTTATTAACCGATTTATGTATCGGATTCCATTCACCCCACGGTTGGGAATTTCTGCTT
AGCTTTGTGTACAAAGATTTTGGGTTTTCTTATAATGATCAAATTATATCTGGGCTTGTT
TCCACTTTTCCAGTCATTATAGATACAATTTTCAAATATTGGATTTTCCGGTATTTAAAT
CGTATATCTCCGTCACTTGTAGTGATTTATCATTCAATGAATGAT
>Meterostachys_sikokianus
ATGAAAAAAATGTCAAAAAAGAAAGAATTGACTCCCCTTATATATTTTGCA------TTT
ATAGTATTTTTGCCCGGTTTGATCTCTCTTTTATTTCAAAAAAGGATG---GAATCTTGG
ATTACAAATTGGTGGAATACTAGGAAATATGAAATTTTTTTGAATCAGATTCAAGAAAAG
AGCATTCTAGAAAAATTCATAGAATTAAAGGAACTTTTCTTGGTGGAAGAAATGATAAAG
GAATTTTCGGAGATACATACTCAAAAATTGAGTATAGGAATACAAAAAGAAACAATCCAA
TTGATCAAGATGCATAATGAGAATCGTATGAATACGATTTTACACTTCTCCACAAATCTA
ACCTATTTTGTTATTCTAAGTGGTTATTCTCTTCTGGGTAATAAAGAACTTATTCTTTTT
AACTCTTGGGTTCAGGAATTCTTATATAACTTAAGTGACACAATCAAAGCTTTTTCTATT
CTTTTATTAACCGATTTATGTATCGGATTCCATTCACCCCACGGTTGGGAATTTCTGCTT
AGCTTTGTGTACAAAGATTTTGGGTTTTCTTATAATGATCAAATTATATCTGGGCTTGTT
TCCACTTTTCCAGTCATTATAGATACAATTTTCAAATATTGGATTTTCCGGTATTTAAAT
CGTATATCTCCATCACTTGTAGTGATTTATCATTCAATGAATGAT
>Orostachys_fimbriata
ATGAAAAAAATGTCAAAAAAGAAAGAATTGACTCCCCTTATATATTTTGCA------TTT
ATAGTATTTTTGCCCGGTTTGATCTCTCTTTTATTTCAAAAAAGTATG---GAATCTTGG
ATTACAAATTGGTGGAATACTAGGAAATATGAAATTTTTTTGAATCAGATTCAAGAAAAG
AACATTCTAGAAAAATTCATAGAATTAAAGGAACTTTTCTTGGTGGAAGAAATGATAAAG
GAATTTTCGGAGATACATACTCAAAAATTGAGTATAGGGATACAAAAAGAAACAATCCAA
TTGATCAAGATGCATAATGAGAATCGTATTCATACGATTTTACACTTCTCGACAAATCTA
ACCTATTTTGTTATTCTAAGTGGTTATTCTCTTCTGGGTAATAAAGAACTTATTCTTTTT
AACTCTTGGGTTCAGGAATTCTTATATAACTTAAGTGACACAATCAAAGCTTTTTCTATT
CTTTTATTAACCGATTTATGTATCGGATTCCATTCACCCCACGGTTGGGAATTTCTGCTT
AGCTTTGTGTACAAAGATTTTGGATTTTCTTATAATGATCAAATTATATCTGGGCTTGTT
TCCACTTTTCCAGTCATTATAGATACAATTTTCAAATATTGGATTTTCCGGTATTTAAAT
CGTATATCTCCATCACTTGTAGTGATTTATCATTCAATGAATGAT
>Orostachys_japonica
ATGAAAAAAATGTCAAAAAAGAAAGAATTGACTTCCCTTATATATTTTGCA------TTT
ATAGTATTTTTGCCCGGTTTGATCTCTCTTTTATTTCAAAAAAGTATG---GAATCTTGG
ATTACAAATTGGTGGAATACTAGGAAATATGAAATTTTTTTGAATCAGATTCAAGAAAAG
AGCATTCTAGAAAAATTCATAGAATTAAAGGAACTTTTCTTGGTGGAAGAAATGATAAAG
GAATTTTCGGAGATACATACTCCAAAATTGAGTATAGGGATACAAAAAGAAACAATCCAA
TTGATCAAGATGCATAATGAGAATCGTATTCATACGATTTTACACTTCTCGACAAATCTA
ACCTATTTTGTTATTCTAAGTGGTTATTCTCTTCTGGGTAATAAAGAACTTATTCTTTTT
AACTCTTGGGTTCAGGAATTCTTATATAACTTAAGTGACACAATCAAAGCTTTTTCTATT
CTTTTATTAACCGATTTATGTATCGGATTCCATTCACCCCACGGTTGGGAATTTCTGCTT
AGCTTTGTGTACAAAGATTTTGGGTTTTCTTATAATGATCAAATTATATCTGGGCTTGTT
TCCACTTTTCCAGTCATTATAGATACAATTTTCAAATATTGGATTTTCCGGTATTTAAAT
CGTATATCTCCATCACTTGTAGTGATTTATCATTCAATGAATGAT
>Orostachys_minuta
ATGAAAAAAATGTCAAAAAAGAAAGAATTGACTCCCCTTATATATTTTGCA------TTT
ATAGTATTTTTGCCCGGTTTGATCTCTCTTTTATTTCAAAAAAGTATG---GAATCTTGG
ATTACAAATTGGTGGAATACTAGGAAATATGAAATTTTTTTGAATCAGATTCAAGAAAAG
AGCATTCTAGAAAAATTCATAGAATTAAAGGAACTTTTCTTGGTGGAAGAAATGATAAAG
GAATTTTCGGAGATACATACTCCAAAATTGAGTATAGGGATACAAAAAGAAACAATCCAA
TTGATCAAGATGCATAATGAGAATCGTATTCATACGATTTTACACTTCTCGACAAATCTA
ACCTATTTTGTTATTCTAAGTGGTTATTCTCTTCTGGGTAATAAAGAAATTATTCTTTTT
AACTCTTGGGTTCAGGAATTCTTATATAACTTAAGTGACACAATCAAAGCTTTTTCTATT
CTTTTATTAACCGATTTATGTATCGGATTCCATTCACCCCACGGTTGGGAATTTCTGCTT
AGCTTTGTGTACAAAGATTTTGGGTTTTCTTATAATGATCAAATTATATCTGGGCTTGTT
TCCACTTTTCCAGTCATTATAGATACAATTTTCAAATATTGGATTTTCCGGTATTTAAAT
CGTATATCTCCATCACTTGTAGTGATTTATCATTCAATGAATGAT
>Orostachys_iwarenge_f_magna
ATGAAAAAAATGTCAAAAAAGAAAGAATTGACTCCCCTTATATATCTTGCA------TTT
ATAGTATTTTTGCCCGGGTTGATCTCTCTTTTATTTCAAAAAAATATG---GAATCTTGG
ATTACAAATTGGTGGAATACTAGGAAATATGAAATTTTTTTGAATCAGATTCAAGAAAAG
AGCATTCTAGAAAAATTCATAGAATTAAAGGAACTTTTCTTGGTGGAAGAAATGATAAAG
GAATTTTCGGAGACCCATACTCAAAAATTGAGTATAGGGATCCAAAAAGAAACAATCCAA
TTGATCAAGATGCATAATGAGAATCATATTCATACGATTTTACACTTCTCGACAAATCTA
ACCTATTTTGTTATTCTAAGTGGTTATTCTCTTCTGGGTAATAAAGAACTTATTCTTTTT
AACTCTTGGGTTCAGGAATTCTTATATAACTTAAGTGACACAATCAAAGCTTTTTCTATT
CTTTTATTAACCGATTTATGTATCGGATTCCATTCACCCCACGGTTGGGAATTTCTGCTT
AGCTTTGTGTACAAAGATTTTGGGTTTTCTTATAATGATCAAATTATATCTGGGCTTGTT
TCCACTTTTCCAGTCATTATAGATACAATTTTCAAATATTGGATTTTCCGGTATTTAAAT
CGTATATCTCCGTCACTTGTAGTGATTTATCATTCAATGAATGAT
>Sinocrassula_densirosulata
ATGAAAAAAATGTCAAAAAAGAAAGAATTGACTCCCCTTATATATCTTGCA------TTT
ATAGTATTTTTGCCCGGGTTGATCTCTCTTTTATTTCAAAAAAGTATG---GAATCTTGG
ATTTCAAATTGGTGGAATACTAGGAAATATGAAATTTTTTTGAATCAGATTCACGAAAAG
AGCATTCTAGAAAAATTCATAGAATTAAAGGAACTTTTCTTGGTGGAAGAAATGATAAAG
GAATTTTCGGATACACATACTCAAAAATTGAGTATAGGGATACAAAAAGAAACAATCCAA
TTGATCAAGATGCATAATGAGAATCGTATTAATACGATTTTACACTTCTCGACAAATCTA
ACCTATTTTGTTATTCTAAGTGCTTATTGTCTTCTGGGTAATAAAGAACTTATTCTTTTT
AACTCTTGGGTTCAGGAATTCTTATATAACTTAAGTGATACAATCAAAGCTTTTTCTATT
CTTTTATTAACCGATTTATGTATCGGATTCCATTCACCCCACGGTTGGGAACTTCTGCTT
AGCTTTGTGTACAAAGATTTTGGGTTTTCTTATAATGATCAAATTATATCTGGGCTTGTT
TCCACTTTTCCAGTCATTATAGATACAATTTTCAAATATTGGATTTTCCGGTATTTAAAT
CGTATATCTCCGTCACTTGTAGTGATTTATCATTCAATGAATGAT
>Sinocrassula_indica
ATGAAAAAAATGTCAAAAAAGAAAGAATTGACTCCCCTTATATATCTTGCA------TTT
ATAGTATTTTTGCCCGGGTTGATCTCTCTTTTATTTCAAAAAAGTATG---GAATCTTGG
ATTTCAAATTGGTGGAATACTAGGAAATATGAAATTTTTTTGAATCAGATTCACGAAAAG
AGCATTCTAGAAAAATTCATAGAATTAAAGGAACTTTTCTTGGTGGAAGAAATGATAAAG
GAATTTTCGGATACACATACTCAAAAATTGAGTATAGGGATACAAAAAGAAACAATCCAA
TTGATCAAGATGCATAATGAGAATCGTATTCATACGATTTTACACTTCTCGACAAATCTA
ACCTATTTTGTTATTCTAAGTGCTTATTCTCTTCTGGGTAATAAAGAACTTATTCTTTTT
AACTCTTGGGTTCAGGAATTCTTATATAACTTAAGTGATACAATCAAAGCTTTTTCTATT
CTTTTATTAACCGATTTATGTATCGGATTCCATTCACCCCACGGTTGGGAACTTCTGCTT
AGCTTTGTGTACAAAGATTTTGGGTTTTCTTATAATGATCAAATTATATCTGGGCTTGTT
TCCACTTTTCCAGTCATTATAGATACAATTTTCAAATATTGGATTTTCCGGTATTTAAAT
CGTATATCTCCGTCACTTGTAGTGATTTATCATTCAATGAATGAT
>Umbilicus_rupestris
ATAAAAAAAATGTCAAAAAAGAAAGAAGTGATTCCCCTTATATATCTTGCA------TCT
ATAGTATTTTTGCCCTGGTTGATCTCTCTTTTATTTCAAAAAAGTATG---GAATCTTGG
ATTACTAATTGGGGGAATACTAGGAAATATGAAATTTTTTTGAATCATATTCAAGAAAAG
AGCATTTTAGAAAAATTCATAGAATTAAAAGAACTTTTCTCATTGGAAGAAATGATAAAG
GAATTTTCGGAGACACATACTCAAAAATGGAATATAGGGATACAAAAAGAAACAATCCAA
TTGATCAAGATGCATAATGAGAATGGTATTCATACGATTTTACACTTCTCGACAAATCTA
ATCTATTTTGTTATTCTAAGTGGTTATTCTCTTCTGAGTAATAAAGAACTTCTTCTTTTT
AACTCTTGGGTTCAGGAATTCTTATATAACTTAAGTGACACAATCAAAGCTTTTTCTATT
CTTTTGTTAACCGATTTATGTATCGGATTCCATTCACCCCACGGTTGGGAACTTCTGCTT
AGTTTTGTGTACAAAGATTTTGGGTTTGCTTATAATGATCAAATTATATCTGGTCTTGTT
TCTACTTTTCCAGTCATTATAGATACAATTTTCAAATATTGGATTTTCCGGTATTTAAAT
CGTATATCTCCGTCACTTGTAGTGATTTATCATTCAATGAATGAT
>Myriophyllum_aquaticum
ATG---------GCAAAAAAGAAAGAATTCACTCCCCTTCTATCTCTCGTA------TCG
ATAGTCTTTTTGCCTTGGTACATCTCTCTCTTATTTAATAAAAGTCTG---GAATCTTGG
ATTACTAATTGGTGGACTACTAGGCAATCTGAAACTTTTTTGAATTATATTCAAGAAAAG
AGTATTCTAGAAAAATTCATAACATTAGAGGAACTTTTTCTCTTGGAAGAAATGTTAAAG
GAATACCCGGAGACACATCTGCAAAAGTTTAGTATAGGAATTCACAAAGAAACAATCCAA
CTGATCAAGATGCACAATGAGGGTCGTATTCATACGATTTTTCACTTCGCGACGAATCTA
ATCTCTTTCATTATTCTAAGTGGTTATTCTATTCTGGGTAATGAAGACCTTGTTATTCTT
AACTCTTGGGTTCAGGAATTCCTATATAACTTAAGCGACACAATAAAAGCTTTTTCTATT
CTTTTATTAACTGATTTATGTATCGGATTCCATTCACCCCATGGTTGGGAACTAATGCTT
GGCTTTGTTTATAAAGATTTTGGGTTTGCTCATAATGATAAAATAATATCTGGTCTTGTT
TCCACTTTTCCAGTCATTCTAGATACAATTTTAAAATATTGGATTTTCCGTTATTTAAAT
CGTGTATCTCCATCACTTGTAGTGATTTATCATTCCATGAATGAC
>Myriophyllum_spicatum
ATG---------GCAAAAAAGAAAGAATTCACTCTCCTTCTATCTCTCGTA------TCG
ATAGTCTTTTTGCCTTGGTACATCTCTCTCTTATTTAATAAAAGTATG---GAATCTTGG
ATTACTAATTGGTGGACTACTAGGCAATCTGAAACTTTTTTGAATTATATTCAAAAAAAG
AGTATTCTAGAAAAATTCATAGCATTAGAGGAACTTTTTCTCTTGGAAGAAATGTTAAAG
GAATACCCGGAGACACATCTGCAAAAGTTTAGTATAGGAATCCACAAAGAAACAATCCAA
CTGATCAAGATGCACAATGAGGGTCGTATTCATACGATTTTTCACTTCGCGACAAATCTA
ATCTCTTTCATTATTCTAAGTGGTTATTCTATTCTGGGTAATGAAGACCTTGTTATTCTT
AACTCTTGGGTTCAGGAATTCCTATATAACTTAAGCGATACAATAAAAGCTTTTTCTATT
CTTTTATTAACTGATTTATGTATCGGATTCCATTCACCCCATGGTTGGGAACTAATGCTT
GGCTTTGTTTATAAAGATTTTGGGTTTGCTCATAATGATAAAATAATATCTGGTCTTGTT
TCCACTTTTCCAGTCATTCTAGATACAATTTTAAAATATTGGATTTTCCGTTATTTAAAT
CGTGTATCTCCATCACTTGTAGTGATTTATCATTCCATGAATGAC
