# Supplementary material for: Ten Plastomes of Crassula (Crassulaceae) and Phylogenetic Implications
Source: Biology (Basel). 2022 Dec 7;11(12):1779. doi: 10.3390/biology11121779 (PMC9775174; doi:10.3390/biology11121779)
Supplement: Supplementary file 1 [file biology-11-01779-s001.zip › Supplements/Data S1/clpP.fasta]

>Crassula_alstonii
ATGCCTATTGGTGTTCCAAAAGTACCTTTTCGAAGTCCTGGAGAGGAAGACGCATCCTGGGTTGACATC---AACCGACTTTATCGAGAAAGATTACTTTTTTTAGGGCAAGAGGTTGATAATGAGGTCTCGAATCAACTTATTGGTCTTCTGGTATATCTCACTATAGAGGACCGTAACAGAGAGCTTTATGTGTTTATAAACTCTCCCGGTGGATGGGTAATACCCGGAATAGCAGTTTATGATACCATACAATTTGTGCCACCAGACGTACATACAATATGCATGGGATTAGCCGCTTCAATGGGATCTTTTGTCCTAGTTGGGGGAGCAATTACCAAACGTCTAGCATTCCCTCACGCTAGGGTAATGATACATCAACCTGCGAGTTCTTTTTATGAGTCACAAACGGGAGAATTTATCCTGGAAGCGGAAGAACTACTGAACTTGCGCGAAACCATCACAATGGTTTATGTCCAAAGAACAGGTAAATCTTTTTGGGTTGTATCCGAGGACATGGAAAGGGATGTTTTTATGTCAGCAACAGAAGCCCAAGCTCACGGAATTGTAGATCTTGTAGCAGTTGAC
>Crassula_columella
ATGCCTATTGGTGTTCCAAAAGTACCTTTTCGAAGTCCTGGAGAGGAAGACGCATCCTGGGTTGACATC---AACCGACTTTATCGAGAAAGATTACTTTTTTTAGGGCAAGAGGTTGATAATGAGGTCTCGAATCAACTTATTGGTCTTCTGGTATATCTCACTATAGAGGACCGTAACAGAGAGCTTTATGTGTTTATAAACTCTCCCGGTGGATGGGTAATACCCGGAATAGCAGTTTATGATACCATACAATTTGTGCCACCAGACGTACATACAATATGCATGGGATTAGCCGCTTCAATGGGATCTTTTGTCCTAGTTGGGGGAGCAATTACCAAACGTCTAGCATTCCCTCACGCTAGGGTAATGATACATCAACCTGCGAGTTCTTTTTATGAGTCACAAACGGGAGAATTTATCCTGGAAGCGGAAGAACTACTGAACTTGCGCGAAACCATCACAATGGTTTATGTCCAAAGAACAGGTAAATCTTTTTGGGTTGTATCCGAGGACATGGAAAGGGATGTTTTTATGTCAGCAACAGAAGCCCAAGCTCACGGAATTGTAGATCTTGTAGCAGTTGAC
>Crassula_dejecta
ATGCCTATTGGTGTTCCAAAAGTACCTTTTCGAAGTCCTGGAGAGGAAGACGCATCCTGGGTTGACATC---AACCGACTTTATCGAGAAAGATTACTTTTTTTAGGCCAAGAGGTTGATAATGAGGTCTCGAATCAACTTATTGGTCTTCTGGTCTATCTCACTATAGAGGACCGTAACAGAGAGCTTTATGTGTTTATAAACTCTCCCGGTGGATGGGTAATACCCGGAATAGCAGTTTATGATACCATACAATTTGTGCCACCAGACGTACATACAATATGCATGGGATTAGCCGCTTCAATGGGATCTTTTGTCCTGGTTGGGGGAGCAATTACCAAACGTCTAGCATTCCCTCACGCTAGGGTAATGATACATCAACCTGCGAGTTCTTTTTATGAGTCACAAACGGGAGAATTTATCCTGGAAGCGGAAGAACTACTGAACTTGCGCGAAACCATCACAATGGTTTATGTCCAAAGAACAGGTAAATCTTTTTGGGTTGTATCCGAGGACATGGAAAGGGATGTTTTTATGTCAGCAACAGAAGCCCAAGCTCACGGAATTGTAGATCTTGTAGCAGTTGAC
>Crassula_mesembryanthoides
ATGCCTATTGGTGTTCCAAAAGTACCTTTTCGAAGTCCTGGAGAGGAAGACGCATCCTGGGTTGACATC---AACCGACTTTATCGAGAAAGATTACTTTTTTTAGGCCAAGAGGTTGATAATGAGGTCTCGAATCAACTTATTGGTCTTCTGGTCTATCTCACTATAGAGGACCGTAACAGAGAGCTTTATGTGTTTATAAACTCTCCCGGTGGATGGGTAATACCCGGAATAGCAGTTTATGATACCATACAATTTGTGCCACCAGACGTACATACAATATGCATGGGATTAGCCGCTTCAATGGGATCTTTTGTCCTGGTTGGGGGAGCAATTACCAAACGTCTAGCATTCCCTCACGCTAGGGTAATGATACATCAACCTGCGAGTTCTTTTTATGAGTCACAAACGGGAGAATTTATCCTGGAAGCGGAAGAACTACTGAACTTGCGCGAAACCATCACAATGGTTTATGTCCAAAGAACAGGTAAATCTTTTTGGGTTGTATCCGAGGACATGGAAAGGGATGTTTTTATGTCAGCAACAGAAGCCCAAGCTCACGGAATTGTAGATCTTGTAGCAGTTGAC
>Crassula_perforata
ATGCCTATTGGTGTTCCAAAAGTACCTTTTCGAAGTCCTGGAGAGGAAGACGCATCCTGGGTTGACATA---AACCGACTTTATCGAGAAAGATTACTTTTTTTAGGCCAAGAGGTTGATAATGAGGTCTCGAATCAACTTATTGGTCTTCTGGTATATCTCACTATAGAAGACCGTAACAGAGAGCTTTATGTGTTTATAAACTCTCCCGGTGGATGGGTAATACCCGGAATAGCAGTTTATGATACCATACAATTTGTGCCACCAGACGTACATACAATATGCATGGGATTAGCCGCTTCAATGGGATCTTTTGTCCTGGTTGGGGGAGCAATTACCAAACGTCTAGCATTCCCTCACGCTAGGGTAATGATACATCAACCTGCGAGTTCTTTTTATGAGTCACAAACGGGAGAATTTATCCTGGAAGCGGAAGAACTACTGAACTTGCGCGAAACCATCACAATGGTTTATGTCCAAAGAACAGGTAAATCTTTTTGGGTTGTATCCGAGGACATGGAAAGGGATGTTTTTATGTCAGCAACAGAAGCCCAAGCTCACGGAATTGTAGATCTTGTAGCAGTTGAC
>Crassula_socialis
ATGCCTATTGGTGTTCCAAAAGTACCTTTTCGAAGTCCTGGAGAGGAAGACGCATCCTGGGTTGACATC---AACCGACTTTATCGAGAAAGATTACTTTTTTTAGGCCAAGAGGTTGATAATGAAGTCTCAAATCAACTTATTGGTCTTCTGGTATATCTCACTATAGAGGACCGTAACAGAGAGCTTTATGTGTTTATAAACTCTCCCGGTGGATGGGTAATACCCGGAATAGCAGTTTATGATACCATACAATTTGTGCCACCAGACGTACATACAATATGCATGGGATTAGCCGCTTCAATGGGATCTTTTGTCCTGGTTGGGGGAGCAATTACCAAACGTCTAGCATTCCCTCACGCTAGGGTAATGATACATCAACCTGCGAGTTCTTTTTATGAGTCACAAACGGGAGAATTTATCCTGGAAGCGGAAGAACTACTGAACTTGCGCGAAACCATCACAATGGTTTATGTCCAAAGAACAGGTAAATCTTTTTGGGTTGTATCCGAGGACATGGAAAGGGATGTTTTTATGTCAGCAACAGAAGCCCAAGCTCACGGAATTGTAGATCTTGTAGCAGTTGAC
>Crassula_tecta
ATGCCTATTGGTGTTCCAAAAGTACCTTTTCGAAGTCCTGGAGAGGAAGACGCATCCTGGGTTGACATC---AACCGACTTTATCGAGAAAGATTACTTTTTTTAGGCCAAGAGGTTGATAATGAGGTCTCGAATCAACTTATTGGTCTTCTGGTATATCTCACTATAGAGGACCGTAACAGAGAGCTTTATGTGTTTATAAACTCTCCCGGTGGATGGGTAATACCCGGAATAGCAGTTTATGATACCATACAATTTGTGCCACCAGACGTACATACAATATGCATGGGATTAGCCGCTTCAATGGGATCTTTTGTCCTGGTTGGGGGAGCAATTACCAAACGTCTAGCATTCCCTCACGCTAGGGTAATGATACATCAACCTGCGAGTTCTTTTTATGAGTCACAAACGGGAGAATTTATCCTGGAAGCGGAAGAACTACTGAACTTGCGCGAAACCATCACAATGGTTTATGTCCAAAGAACAGGTAAATCTTTTTGGGTTGTATCCGAGGACATGGAAAGGGATGTTTTTATGTCAGCAACAGAAGCCCAAGCTCACGGAATTGTAGATCTTGTAGCAGTTGAC
>Crassula_mesembrianthemopsis
ATGCCTATTGGTGTTCCAAAAGTACCTTTTCGAAGTCCTGGAGAGGAAGACGCATCCTGGGTTGACATC---AACCGACTTTATCGAGAAAGATTACTTTTTTTAGGCCAAGAGGTTGATAATGAGGTCTCGAATCAACTTATTGGTCTTCTGGTATATCTCACTATAGAGGACCGTAACAGAGAGCTTTATGTGTTTATAAACTCTCCCGGTGGATGGGTAATACCCGGAATAGCAGTTTATGATACCATACAATTTGTGCCACCAGACGTACATACAATATGCATGGGATTAGCCGCTTCAATGGGATCTTTTGTCCTGGTTGGGGGAGCAATTACCAAACGTCTAGCATTCCCTCACGCTAGGGTAATGATACATCAACCTGCGAGTTCTTTTTATGAGTCACAAACGGGAGAATTTATCCTGGAAGCGGAAGAACTACTGAACTTGCGCGAAACCATCACAATGGTTTATGTCCAAAGAACAGGTAAATCTTTTTGGGTTGTATCCGAGGACATGGAAAGGGATGTTTTTATGTCAGCAACAGAAGCCCAAGCTCACGGAATTGTAGATCTTGTAGCAGTTGAC
>Crassula_deltoidea
ATGCCTATTGGTGTTCCAAAAGTACCTTTTCGAAGTCCTGGAGAGGAAGATGCATCTTGGGTTGACATC---AACCGACTTTATCGAGAAAGATTACTTTTTTTAGGCCAAGAGGTTGATAATGAGGTCTCTAATCAACTTATTGGTCTTCTAGTATATCTCACTATAGAGGACCGTAACAGAGAGCTTTATGTATTTATAAACTCTCCCGGTGGATGGGTAATACCCGGAATAGCGGTTTATGATACCATACAATTTGTGCCCCCGGATGTACATACAATATGCATGGGCTTAGCCGCTTCAATGGGATCTTTTGTCCTGGTCGGGGGAGCAATTACCAAACGTTTAGCATTCCCTCACGCTAGGGTAATGATACATCAACCCGCGAGTTCTTTTTATGAGTCACAAACGGGAGAATTTATCCTGGAAGCGGAAGAACTACTGAACCTGCGCGAAACCATCACAATGGTTTATGTCCAAAGAACAGGCAAATCTTTTTGGATTGTATCCGAAGACATGGAAAGAGATGTTTTTATGTCAGCAACAGAAGCCCAAGCTCACGGAATTGTAGATCTTGTAGCAGTTGAC
>Crassula_expansa_subsp_fragilis
ATGCCTATTGGTGTTCCAAAAGTACCTTTTCGAAGTCCTGGAGAGGAAGATGCATCTTGGGTTGACATC---AACCGACTTTATCGAGAACGATTACTTTTTTTAGGGCAAGAGGTTGATAATGAGGTCTCGAATCAACTTATTGGTCTTCTAGTATATCTCACTATAGAGGACCGTAACAGAGAGCTTTATGTATTTATAAACTCTCCCGGTGGATGGGTAATACCCGGAATAGCGGTTTATGATACCATACAATTTGTGCCGCCGGATGTACATACAATATGCATGGGCTTAGCCGCTTCAATGGGATCTTTTGTACTGGTCGGGGGAGCAATTACCAAACGTTTAGCATTCCCTCACGCTAGGGTAATGATACATCAACCCGCGAGTTCTTTTTATGAGTCACAAACGGGAGAATTTATCCTGGAAGCGGAAGAACTACTGAACCTGCGCGAAACTATCACAATGGTTTATGTCCAAAGAACAGGCAAATCTTTTTGGGTTGTATCCGAAGACATGGAAAGGGATGTTTTTATGTCCGCAACAGAAGCCCAAGCTCACGGAATTGTTGATCTTGTAGCAGTTGAC
>Crassula_volkensii
ATGCCTATTGGTGTTCCAAAAGTACCTTTTCGAAGTCCTGGAGAGGAAGATGCATCTTGGGTTGACATC---AACCGACTTTATCGAGAACGATTACTTTTTTTAGGCCAAGAGGTTGATAATGAGGTCTCGAATCAACTTATTGGTCTTCTAGTATATCTCACTATAGAGGACCGTAACAGAGAGCTTTATGTATTTATAAACTCTCCCGGTGGATGGGTAATACCCGGAATAGCGGTTTATGATACCATACAATTTGTGCCGCCGGATGTACATACAATATGCATGGGCTTAGCCGCTTCAATGGGATCTTTTGTACTGGTCGGGGGAGCAATTACCAAACGTTTAGCATTCCCTCACGCTAGGGTAATGATACATCAACCCGCGAGTTCTTTTTATGAGTCACAAACGGGAGAATTTATCCTGGAAGCGGAAGAACTACTGAACCTGCGCGAAACTATCACAATGGTTTATGTCCAAAGAACAGGCAAATCTTTTTGGGTTGTATCCGAAGACATGGAAAGGGATGTTTTTATGTCAGCAACAGAAGCCCAAGCTCACGGAATTGTTGATCTTGTAGCAGTTGAC
>Cotyledon_tomentosa
ATGCCTATTGGTGTTCCAAAAGTACCTTTTCGAAGTCCTGGAGAGGAAGATGCATCTTGGGTTGACATA---AACCGACTTTATCGAGAAAGATTACTTTTTTTAGGCCAAGAGGTTGATAGTGAGCTTGCGAATCAACTTATTGGTCTTATGGTATATCTCACTATAGAGGATCGTAACAGAGAGCTTTATGTGTTTATAAACTCTCCCGGTGGATGGGTAATACCCGGAATAGCTGTTTATGATACCATGCAATTTGTGCCACCCGATGTGCACACAATATGTATGGGATTAGCCGCTTCAATGGGATCCTTTGTCCTGGTCGGGGGAGAAATTACCAAACGTCTAGCATTCCCTCACGCTAGGGTAATGATCCATCAACCTGCGAGTTCTTTTTATGAGTCCCAAACGGGAGAATTTATCCTGGAAGCGGAAGAACTACTGAACCTGCGCGAAACCATCACAATGGTTTATGTCCAAAGAACAGGTAAATCCTTTTGGGTTGTATCCGAAGACATGGAACGGGATGTTTTTATGTCAGCAACAGAAGCCCAAGCTCACGGAATTGTGGATCTTGTAGCAGTTGAA
>Kalanchoe_daigremontiana
ATGCCTATTGGTGTTCCAAAAGTACCTTTTCGAAATCCTGGAGAGGAAGATGCATCTTGGGTTGACATA---AACCGACTTTATCGAGAAAGATTACTTTTTTTAGGCCAAGAGGTTGATAATGAGCTCTCGAATCAACTTATTGGTCTTATGGTATATCTCACTATAGAGGATCGTAACAGAGAGCTTTATGTATTTATAAACTCTCCCGGTGGATGGGTAATACCCGGAATAGCTGTTTATGATACCATGCAATTTGTGCCACCAGATGTGCATACAATATGTATGGGATTAGCCGCTTCAATGGGATCCTTTGTCCTGGTCGGGGGAGAAATTACCAAACGTCTAGCATTCCCTCACGCTAGGGTAATGATCCATCAACCTGCGAGTTCTTTTTATGAGTCCCAAACGGGAGAATTTATCCTGGAAGCGGAAGAACTACTGAACCTGCGCGAAACCATCACAATGGTTTATGTCCAAAGAACAGGTAAATCTTTTTGGCTTGTATCCGAAGACATGGAACGGGATGTTTTTATGTCAGCAACAGAAGCCCAAGCTCACGGAATTGTGGATCTTGTAGCAGTTGAA
>Kalanchoe_delagoensis
ATGCCTATTGGTGTTCCAAAAGTACCTTTTCGAAATCCTGGAGAGGAAGATGCATCTTGGGTTGACATA---AACCGACTTTATCGAGAAAGATTACTTTTTTTAGGCCAAGAGGTTGATAATGAGCTCTCGAATCAACTTATTGGTCTTATGGTATATCTCACTATAGAGGATCGTAACAGAGAGCTTTATGTATTTATAAACTCTCCCGGTGGATGGGTAATACCCGGAATAGCTGTTTATGATACCATGCAATTTGTGCCACCAGATGTGCATACAATATGTATGGGATTAGCCGCTTCAATGGGATCCTTTGTCCTGGTCGGGGGAGAAATTACCAAACGTCTAGCATTCCCTCACGCTAGGGTAATGATCCATCAACCTGCGAGTTCTTTTTATGAGTCCCAAACGGGAGAATTTATCCTGGAAGCGGAAGAACTACTGAACCTGCGCGAAACCATCACAATGGTTTATGTCCAAAGAACAGGTAAATCTTTTTGGCTTGTATCCGAAGACATGGAACGGGATGTTTTTATGTCAGCAACAGAAGCCCAAGCTCACGGAATTGTGGATCTTGTAGCAGTTGAA
>Kalanchoe_fedtschenkoi
ATGCCTATTGGTGTTCCAAAAGTACCTTTTCGAAATCCTGGAGAGGAAGATGCATCTTGGGTTGACATA---AACCGACTTTATCGAGAAAGATTACTTTTTTTAGGCCAAGAGGTTGATAATGAGCTCTCGAATCAACTTATTGGTCTTATGGTATATCTCACTATAGAGGATCGTAACAGAGAGCTTTATGTATTTATAAACTCTCCCGGTGGATGGGTAATACCCGGAATAGCTGTTTATGATACCATGCAATTTGTGCCACCAGATGTGCATACAATATGTATGGGATTAGCCGCTTCAATGGGATCCTTTGTCCTGGTCGGGGGAGAAATTACCAAACGTCTAGCATTCCCTCACGCTAGGGTAATGATCCATCAACCTGCGAGTTCTTTTTATGAGTCCCAAACGGGAGAATTTATCCTGGAAGCGGAAGAACTACTGAACCTGCGCGAAACCATCACAATGGTTTATGTCCAAAGAACAGGTAAATCTTTTTGGCTTGTATCCGAAGACATGGAACGGGATGTTTTTATGTCAGCAACAGAAGCCCAAGCTCACGGAATTGTGGATCTTGTAGCAGTTGAA
>Kalanchoe_longiflora
ATGCCTATTGGTGTTCCAAAAGTACCTTTTCGAAATCCTGGAGAGGAAGATGCATCTTGGGTTGACATA---AACCGACTTTATCGAGAAAGATTACTTTTTTTAGGCCAAGAGGTTGATAATGAGCTCTCGAATCAACTTATTGGTCTTATGGTATATCTCACTATAGAGGATCGTAACAGAGAGCTTTATGTATTTATAAACTCTCCCGGTGGATGGGTAATACCCGGAATAGCTGTTTATGATACCATGCAATTTGTGCCACCAGATGTGCATACAATATGTATGGGATTAGCCGCTTCAATGGGATCCTTTGTCCTGGTCGGGGGAGAAATTACCAAACGTCTAGCATTCCCTCACGCTAGGGTAATGATCCATCAACCTGCGAGTTCTTTTTATGAGTCCCAAACGGGAGAATTTATCCTGGAAGCGGAAGAACTACTGAACCTGCGCGAAACCATCACAATGGTTTATGTCCAAAGAACAGGTAAATCTTTTTGGCTTGTATCCGAAGACATGGAACGGGATGTTTTTATGTCAGCAACAGAAGCCCAAGCTCACGGAATTGTGGATCTTGTAGCAGTTGAA
>Kalanchoe_tomentosa
ATGCCTATTGGTGTTCCAAAAGTACCTTTTCGAAGTCCTGGAGAGGAAGATGCATCTTGGGTTGACATA---AACCGACTTTATCGAGAAAGATTACTTTTTTTAGGCCAAGAGGTTGATAATGAGCTCGCGAATCAACTTATTGGTCTTATGGTATATCTCACTATAGAGGATCGTAACAGAGAGCTTTATGTGTTTATAAACTCTCCCGGTGGATGGGTAATACCCGGAATAGCTGTTTATGATACCATGCAATTTGTGCCACCAGATGTGCATACAATATGTATGGGATTAGCCGCTTCAATGGGATCCTTTGTCCTGGTCGGGGGAGAAATTACCAAACGTCTAGCATTCCCTCACGCTAGGGTAATGATCCATCAACCTGCGAGTTCTTTTTATGAGTCCCAAACGGGAGAATTTATCCTGGAAGCGGAAGAACTACTGAACCTGCGCGAAACCATCACAATGGTTTATGTCCAAAGAACAGGTAAATCTTTTTGGCTTGTATCCGAAGACATGGAACGGGATGTTTTTATGTCAGCAACAGAAGCCCAAGCTCACGGAATTGTGGATCTTGTAGCAGTTGAA
>Echeveria_lilacina
ATGCCTATTGGTGTTCCAAAAGTACCTTTTCGAAGTCCTGGAGAGGAAGATGCATCTTGGGTTGACATATACAACCGACTTTATCGAGAAAGATTACTTTTTTTAGGCCAAGAAGTTGATAACGAACTCTCCAATCAACTTATTGGTCTTATGGTATATCTCACTATAGAAGATCGTAACAGAGAGCTTTATGTATTTATAAACTCCCCCGGTGGATGGGTAATACCCGGAATCGCCGTTTATGATACCATGCAATTTGTGCCACCAGATGTACATACAATATGCATGGGATTAGCCGCTTCAATGGGATCTTTTGTCCTGGTCGGGGGAGAAATTACCAAACGTCTAGCATTCCCTCACGCTAGGGTAATGATCCATCAACCTGCGAGTTCTTTTTATGAGTCCCAAACAGGAGAATTTGTCCTGGAAGCGGAAGAACTACTGAACCTGCGCGAAACTATCACAATGGTTTATGTCCAAAGAACAGGTAAATCTTTTTGGGTTGTATCCGAAGACATGGAACGGGATGTTTTTATGTCAGCAACAGAAGCCCAAGCTCACGGAATTGTGGATCTTGTAGCAGTTGAA
>Graptopetalum_amethystinum
ATGCCTATTGGTGTTCCAAAAGTACCTTTTCGAAGTCCTGGAGAGGAAGATGCATCTTGGGTTGACATA---AACCGACTTTATCGAGAAAGATTACTTTTTTTAGGCCAAGAGGTTGATAACGAACTCTCCAATCAACTTATTGGTCTTATGGTATATCTCACTATAGAAGATCGTAACAGAGAGCTTTATGTATTTATAAACTCTCCCGGTGGATGGGTAATACCCGGAATCGCCGTTTATGATACCATGCAATTTGTGCCACCAGATGTACATACAATATGCATGGGATTAGCCGCTTCAATGGGATCTTTTGTCCTGGTCGGGGGAGAAATTACCAAACGTCTAGCATTCCCTCACGCTAGGGTAATGATCCATCAACCTGCGAGTTCTTTTTATGAGTCCCAAACAGGAGAATTTGTCCTGGAAGCGGAAGAACTACTGAACCTGCGCGAAACTATCACAATGGTTTATGTCCAAAGAACAGGTAAATCTTTTTGGGTTGTATCCGAAGACATGGAACGGGATGTTTTTATGTCAGCAACAGAAGCCCAAGCTCACGGAATTGTGGATCTTGTAGCAGTTGAA
>Pachyphytum_compactum
ATGCCTATTGGTGTTCCAAAAGTACCTTTTCGAAGTCCTGGAGAGGAAGATGCATCTTGGGTTGACATA---AACCGACTTTATCGAGAAAGATTACTTTTTTTAGGCCAAGAGGTTGATAACGAACTCTCCAATCAACTTATTGGTCTTATGGTATATCTCACTATAGAAGATCGTAACAGAGAGCTTTATGTATTTATAAACTCCCCCGGTGGATGGGTAATACCCGGAATCGCCGTTTATGATACCATGCAATTTGTGCCACCAGATGTACATACAATATGTATGGGATTAGCCGCTTCAATGGGATCTTTTGTCCTGGTCGGGGGAGAAATTACCAAACGTCTAGCATTCCCTCACGCTAGGGTAATGATCCATCAACCTGCGAGTTCTTTTTATGAGTCCCAAACAGGAGAATTTGTCCTGGAAGCGGAAGAACTACTGAACCTGCGCGAAACTATCACAATGGTTTATGTCCAAAGAACAGGTAAATCTTTTTGGGTTGTATCCGAAGACATGGAACGGGATGTTTTTATGTCAGCAACAGAAGCCCAAGCTCACGGAATTGTGGATCTTGTAGCAGTTGAA
>Sedum_alfredii
ATGCCTATTGGTGTTCCAAAAGTTCCATTTCGAAGCCCTGGAGAGGAAGATGCATCTTGGGTTGACATC---AACCGACTTTATCGAGAAAGATTACTTTTTTTAGGCCAAGAGGTTGATAACGAACTTTCCAATCAACTTATTGGTCTTATGGTATATCTCACTATAGAAGATCGTAACAGAGAGCTTTATGTATTTATAAACTCCCCCGGCGGATGGGTAATACCCGGAATCGCCGTTTATGATACCATGCAATTTGTGCCACCCGATGTACATACAATATGCATGGGATTAGCCGCTTCAATGGGATCTTTTGTCCTGGTCGGGGGAGAAATTACCAAACGTCTAGCATTCCCTCACGCTAGGGTAATGATCCATCAACCTGCGAGTTCTTTTTATGAGTCCCAAACAGGAGAATTTGTCCTGGAAGCAGAAGAACTACTGAACCTACGCGAAACCATCACAATGGTTTATGTCCAAAGAACTGGTAAATCTTTTTGGGTTGTATCCGAAGACATGGAACGGGATGTTTTTATGTCAGCAACAGAAGCCCAAGCTCACGGAATTGTGGATCTTGTAGCAGTTGAA
>Sedum_emarginatum
ATGCCTATTGGTGTTCCAAAAGTTCCATTTCGAAGCCCTGGAGAGGAAGATGCATCTTGGGTTGACATA---AACCGACTTTATCGAGAAAGATTACTTTTTTTAGGCCAAGAGGTTGATAACGAACTTTCCAATCAACTTATTGGTCTTATGGTATATCTCACTATCGAGGATCGTAACAGAGAGCTTTATGTATTTATAAACTCCCCCGGCGGATGGGTAATACCCGGAATCGCCGTTTATGATACCATGCAATTTGTGCCACCCGATGTACATACAATATGCATGGGATTAGCCGCTTCAATGGGATCTTTTGTCCTGGTCGGGGGAGAAATTACCAAACGTCTAGCATTCCCTCACGCTAGGGTAATGATCCATCAACCTGCGAGTTCTTTTTATGAGTCCCAAACAGGAGAATTTGTCCTGGAAGCGGAAGAACTACTGAACCTGCGCGAAACCATCACAATGGTTTATGTCCAAAGAACAGGTAAATCTTTTTGGGTTATATCCGAAGACATGGAACGGGATGTTTTTATGTCAGCAACAGAAGCCCAAGCTCACGGAATTGTGGATCTTGTAGCAGTTGAA
>Sedum_lineare
ATGCCTATTGGTGTTCCAAAAGTACCTTTTCGAAGTCCTGGAGAGGAAGATGCATCTTGGGTTGACATA---AACCGACTTTATCGAGAAAGATTACTTTTTTTAGGCCAAGAGGTTGATAACGAACTCTCCAATCAACTTATTGGTCTTATGGTATATCTCACTATAGAAGATCGTAACAGAGAGCTTTATGTATTTATAAACTCCCCCGGTGGGTGGGTAATACCCGGAATTGCCGTTTATGATACCATGCAATTTGTGCCACCAGATGTACATACAATATGCATGGGATTAGCCGCTTCAATGGGATCTTTTGTCCTGGTCGGGGGGGAAATTACCAAACGTCTAGCATTCCCTCATGCTAGGGTAATGATCCATCAACCTGCAAGTTCTTTTTATGAGTCCCAAACAGGAGAATTTGTCCTGGAAGCGGAAGAACTACTGAACCTGCGCGAAACCATCACAATGGTTTATGTCCAAAGAACAGGTAAATCTTTTTGGGTTGTATCCGAAGACATGGAACGGGATGTTTTTATGTCAGCAACAGAAGCCCAAGCTCACGGAATTGTGGATCTTGTAGCAGTTGAA
>Sedum_oryzifolium
ATGCCTATTGGTGTTCCAAAAGTACCTTTTCGAAGTCCTGGAGAGGAAGATGCATCTTGGGTTGACATA---AACCGACTTTATCGAGAAAGATTACTTTTTTTAGGCCAACAGGTTGATAACGAACTCTCCAATCAACTTATTGGTCTTATGGTATATCTCACTATAGAAGATCGTAACAGAGAGCTTTATGTATTTATAAACTCCCCCGGTGGGTGGGTAATACCCGGAATCGCCGTTTATGATACCATGCAATTTGTGCCACCAGATGTACATACAATATGCATGGGATTAGCCGCTTCAATGGGATCTTTTGTCCTGGTCGGGGGGGAAATTACCAAACGTCTAGCATTCCCTCACGCTAGGGTAATGATCCATCAACCTGCAAGTTCTTTTTATGAGTCCCAAACAGGAGAATTTGTCCTGGAAGCGGAAGAACTACTGAACCTGCGCGAAACCATCACAATGGTTTATGTCCAAAGAACAGGTAAATCTTTTTGGGTTGTATCCGAAGACATGGAACGGGATGTTTTTATGTCAGCAACAGAAGCCCAAGCTCACGGAATCGTGGATCTTGTAGCAGTTGAA
>Sedum_plumbizincicola
ATGCCTATTGGTGTTCCAAAAGTTCCATTTCGAAGCCCTGGAGAGGAAGATGCATCTTGGGTTGACATC---AACCGACTTTATCGAGAAAGATTACTTTTTTTAGGCCAAGAGGTTGATAACGAACTTTCCAATCAACTTATTGGTCTTATGGTATATCTCACTATAGAAGATCGTAACAGAGAGCTTTATGTATTTATAAACTCCCCCGGCGGATGGGTAATACCCGGAATCGCCGTTTATGATACCATGCAATTTGTGCCACCCGATGTACATACAATATGCATGGGATTAGCCGCTTCAATGGGATCTTTTGTCCTGGTCGGGGGAGAAATTACCAAACGTCTAGCATTCCCTCACGCTAGGGTAATGATCCATCAACCTGCGAGTTCTTTTTATGAGTCCCAAACAGGAGAATTTGTCCTGGAAGCGGAAGAACTACTGAACCTACGCGAAACCATCACAATGGTTTATGTCCAAAGAACTGGTAAATCTTTTTGGGTTGTATCCGAAGACATGGAACGGGATGTTTTTATGTCAGCAACAGAAGCCCAAGCTCACGGAATTGTGGATCTTGTAGCAGTTGAA
>Sedum_sarmentosum
ATGCCTATTGGTGTTCCAAGAGTTCCATTTCGAAGCCCTGGAGAGGAAGATGCATCTTGGGTTGACATA---AACCGACTTTATCGAGAAAGATTACTTTTTTTAGGCCAAGAGGTTGATAACGAACTTTCCAATCAACTTATTGGTCTTATGGTATATCTCACTATAGAAGATCGTAACCGAGAGCTTTATGTATTTATAAACTCCCCCGGTGGGTGGGTAATACCCGGAATCGCCGTTTATGATACCATGCAATTTGTGCCACCCGATGTACATACAATATGCATGGGATTAGCCGCTTCAATGGGATCTTTTGTCCTGGTCGGAGGAGAAATTACCAAACGTCTAGCATTCCCTCACGCTAGGGTAATGATCCATCAACCTGCGAGTTCTTTTTATGAGTCCCAAACAGGAGAATTTGTCCTGGAAGCGGAAGAACTGCTGAACCTGCGCGAAACCATCACAATGGTTTATGTCCAAAGAACAGGTAAATCTTTTTGGGTTGTATCCGAAGACATGGAACGGGATGTTTTTATGTCAGCAACAGAAGCCCAAGCTCACGGAATTGTGGATCTTGTAGCAGTTGAA
>Sedum_tricarpum
ATGCCTATTGGTGTTCCAAAAGTTCCATTTCGAAGCCCTGGAGAGGAAGATGCATCTTGGGTTGACATA---AACCGACTTTATCGAGAAAGATTACTTTTTTTAGGCCAAGAGGTTGATAACGAACTTTCCAATCAACTTATTGGTCTTATGGTATATCTCACTATAGAAGATCGTAACAGAGAGCTTTATGTATTTATAAACTCCCCCGGCGGATGGGTAATACCCGGAATCGCCGTTTATGATACCATGCAATTTGTGCCACCTGATGTACATACAATATGCATGGGATTAGCCGCTTCAATGGGATCTTTTGTCCTGGTCGGGGGAGAAATTACCAAACGTCTAGCATTCCCTCACGCTAGGGTAATGATCCATCAACCTGCGAGTTCTTTTTATGAGTCCCAAACAGGAGAATTTGTCCTGGAAGCAGAAGAACTACTGAACCTACGCGAAACCATCACAATGGTTTATGTCCAAAGAACTGGTAAATCTTTTTGGGTTGTATCCGAAGACATGGAACGGGATGTTTTTATGTCAGCAACAGAAGCCCAAGCTCACGGAATTGTGGATCTTGTAGCAGTTGAA
>Aeonium_arboreum
ATGCCTATTGGTGTTCCAAAAGTACCTTTTCGAAGTCCTGGAGAGGAAGATGCATCTTGGGTTGACATA---AACCGACTTTATCGCGAAAGATTACTTTTTTTAGGCCAAGAGGTTGATAATGAGCTCTCCAATCAACTTATTGGTCTTATGGTATACCTTACTATAGAGGATCGTAACAGAGAACTTTATGTATTTATAAACTCCCCCGGTGGATGGGTAATACCCGGAATAGCTGTTTATGATACCATGCAATTTGTGCCCCCAGATGTACATACAATATGCATGGGATTGGCCGCTTCAATGGGATCTTTTGTCCTGGTCGGGGGAGAAATTACCAAACGTCTAGCATTCCCTCACGCTAGGGTAATGATCCATCAACCTGCGAGTTCTTTTTATGAGTCCCAAACAGGAGAATTTGTCCTGGAAGCGGAAGAACTCCTGAACCTGCGCGAAACCATCACAATGGTTTATGTCCAAAGAACAGGTAAATCTTTTTGGGTTGTATCCGAAGACATGGAACGGGATGTTTTTATGTCAGCAACAGAAGCCCAAGCTCACGGAATTGTGGATCTTGTAGCAGTTGAA
>Aeonium_balsamiferum
ATGCCTATTGGTGTTCCAAAAGTACCTTTTCGAAGTCCTGGAGAGGAAGATGCATCTTGGGTTGACATC---AACCGACTTTATCGCGAAAGATTACTTTTTTTAGGCCAAGAGGTTGATAATGAGCTCTCCAATCAACTTATTGGTCTTATGGTATACCTTACTATAGAGGATCGTAACAGAGAACTTTATGTATTTATAAACTCCCCCGGTGGATGGGTAATACCCGGAATAGCTGTTTATGATACCATGCAATTTGTGCCCCCAGATGTACATACAATATGCATGGGATTGGCCGCTTCAATGGGATCTTTTGTCCTGGTCGGGGGAGAAATTACCAAACGTCTAGCATTCCCTCACGCTAGGGTAATGATCCATCAACCTGCGAGTTCTTTTTATGAGTCCCAAACAGGAGAATTTGTCCTGGAAGCGGAAGAACTCCTGAACCTGCGCGAAACCATCACAATGGTTTATGTCCAAAGAACAGGTAAATCTTTTTGGGTTGTATCCGAAGACATGGAACGGGATGTTTTTATGTCAGCAACAGAAGCCCAAGCTCACGGAATTGTGGATCTTGTAGCAGTTGAA
>Aeonium_decorum
ATGCCTATTGGTGTTCCAAAAGTACCTTTTCGAAGTCCTGGAGAGGAAGATGCATCTTGGGTTGACATC---AACCGACTTTATCGCGAAAGATTACTTTTTTTAGGCCAAGAGGTTGATAATGAGCTCTCCAATCAACTTATTGGTCTTATGGTATACCTTACTATAGAGGATCGTAACAGAGAACTTTATGTATTTATAAACTCCCCCGGTGGATGGGTAATACCCGGAATAGCTGTTTATGATACCATGCAATTTGTGCCCCCAGATGTACATACAATATGCATGGGATTGGCCGCTTCAATGGGATCTTTTGTCCTGGTCGGGGGAGAAATTACCAAACGTCTAGCATTCCCTCACGCTAGGGTAATGATCCATCAACCTGCGAGTTCTTTTTATGAGTCCCAAACAGGAGAATTTGTCCTGGAAGCGGAAGAACTCCTGAACCTGCGCGAAACCATCACAATGGTTTATGTCCAAAGAACAGGTAAATCTTTTTGGGTTGTATCCGAAGACATGGAACGGGATGTTTTTATGTCAGCAACAGAAGCCCAAGCTCACGGGATTGTGGATCTTGTAGCAGTTGAA
>Aeonium_diplocyclum
ATGCCTATTGGTGTTCCAAAAGTACCTTTTCGAAGTCCTGGAGAGGAAGATGCATCTTGGGTTGACATC---AACCGACTTTATCGCGAAAGATTACTTTTTTTAGGTCAAGAGGTTGATAATGAGCTCTCCAATCAACTTATTGGTCTTATGGTATACCTTACTATAGAGGATCGTAACAGAGAACTTTATGTATTTATAAACTCCCCCGGTGGATGGGTAATACCCGGAATAGCTGTTTATGATACCATGCAATTTGTGCCCCCAGATGTACATACAATATGCATGGGATTGGCCGCTTCAATGGGATCTTTTGTCCTGGTCGGGGGAGAAATTACCAAACGTCTAGCATTCCCTCACGCTAGGGTAATGATCCATCAACCTGCGAGTTCTTTTTATGAGTCCCAAACAGGAGAATTTGTCCTGGAAGCGGAAGAACTCCTAAACCTGCGCGAAACCATCACAATGGTTTATGTCCAAAGAACAGGTAAATCTTTTTGGGTTGTATCCGAAGACATGGAACGGGATGTTTTTATGTCAGCAACAGAAGCCCAAGCTCACGGAATTGTGGATCTTGTAGCAGTTGAA
>Aeonium_dodrantale
ATGCCTATTGGTGTTCCAAAAGTACCTTTTCGAAGTCCTGGAGAGGAAGATGCATCTTGGGTTGACATC---AACCGACTTTATCGCGAAAGATTACTTTTTTTAGGCCAAGAGGTTGATAATGAGCTCTCCAATCAACTTATTGGTCTTATGGTATACCTTACTATAGAGGATCGTAACAGAGAACTTTATGTATTTATAAACTCCCCCGGTGGATGGGTAATACCCGGAATAGCTGTTTATGATACCATGCAATTTGTGCCCCCAGATGTACATACAATATGCATGGGATTGGCCGCTTCAATGGGATCTTTTGTCCTGGTCGGGGGAGAAATTACCAAACGTCTAGCATTCCCTCACGCTAGGGTAATGATCCATCAACCTGCGAGTTCTTTTTATGAGTCCCAAACAGGAGAATTTGTCCTGGAAGCGGAAGAACTCCTGAACCTGCGCGAAACCATCACAATGGTTTATGTCCAAAGAACAGGTAAATCTTTTTGGGTTGTATCCGAAGACATGGAACGGGATGTTTTTATGTCAGCAACAGAAGCCCAAGCTCACGGAATTGTGGATCTTGTAGCAGTTGAA
>Aeonium_nobile
ATGCCTATTGGTGTTCCAAAAGTACCTTTTCGAAGTCCTGGAGAGGAAGATGCATCTTGGGTTGACATC---AACCGACTTTATCGCGAAAGATTACTTTTTTTAGGCCAAGAGGTTGATAATGAGCTCTCCAATCAACTTATTGGTCTTATGGTATACCTTACTATAGAGGATCGTAACAGAGAACTTTATGTATTTATAAACTCCCCCGGTGGATGGGTAATACCCGGAATAGCTGTTTATGATACCATGCAATTTGTGCCCCCAGATGTACATACAATATGCATGGGATTGGCCGCTTCAATGGGATCTTTTGTCCTGGTCGGGGGAGAAATTACCAAACGTCTAGCATTCCCTCACGCTAGGGTAATGATCCATCAACCTGCGAGTTCTTTTTATGAGTCCCAAACAGGAGAATTTGTCCTGGAAGCGGAAGAACTCCTGAACCTGCGCGAAACCATCACAATGGTTTATGTCCAAAGAACAGGTAAATCTTTTTGGGTTGTATCCGAAGACATGGAACGGGATGTTTTTATGTCAGCAACAGAAGCCCAAGCTCACGGGATTGTGGATCTTGTAGCAGTTGAA
>Aeonium_saundersii
ATGCCTATTGGTGTTCCAAAAGTACCTTTTCGAAGTCCTGGAGAGGAAGATGCATCTTGGGTTGACATC---AACCGACTTTATCGCGAAAGATTACTTTTTTTAGGCCAAGAGGTTGATAATGAGCTCTCCAATCAACTTATTGGTCTTATGGTATACCTTACTATAGAGGATCGTAACAGAGAACTTTATGTATTTATAAACTCCCCCGGTGGATGGGTAATACCCGGAATAGCTGTTTATGATACCATGCAATTTGTGCCCCCAGATGTACATACAATATGCATGGGATTGGCCGCTTCAATGGGATCTTTTGTCCTGGTCGGGGGAGAAATTACCAAACGTCTAGCATTCCCTCACGCTAGGGTAATGATCCATCAACCTGCGAGTTCTTTTTATGAGTCCCAAACAGGAGAATTTGTCCTGGAAGCGGAAGAACTCCTGAACCTGCGCGAAACCATCACAATGGTTTATGTCCAAAGAACAGGTAAATCTTTTTGGGTTGTATCCGAAGACATGGAACGGGATGTTTTTATGTCAGCAACAGAAGCCCAAGCTCACGGAATTGTGGATCTTGTAGCAGTTGAA
>Aeonium_tabuliforme
ATGCCTATTGGTGTTCCAAAAGTACCTTTTCGAAGTCCTGGAGAGGAAGATGCATCTTGGGTTGACATC---AACCGACTTTATCGCGAAAGATTACTTTTTTTAGGCCAAGAGGTTGATAATGAGCTCTCCAATCAACTTATTGGTCTTATGGTATACCTTACTATAGAGGATCGTAACAGAGAACTTTATGTATTTATAAACTCCCCCGGTGGATGGGTAATACCCGGAATAGCTGTTTATGATACCATGCAATTTGTGCCCCCAGATGTACATACAATATGCATGGGATTGGCCGCTTCAATGGGATCTTTTGTCCTGGTCGGGGGAGAAATTACCAAACGTCTAGCATTCCCTCACGCTAGGGTAATGATCCATCAACCTGCGAGTTCTTTTTATGAGTCCCAAACAGGAGAATTTGTCCTGGAAGCGGAAGAACTCCTGAACCTGCGCGAAACCATCACAATGGTTTATGTCCAAAGAACAGGTAAATCTTTTTGGGTTGTATCCGAAGACATGGAACGGGATGTTTTTATGTCAGCAACAGAAGCCCAAGCTCACGGGATTGTGGATCTTGTAGCAGTTGAA
>Aeonium_undulatum
ATGCCTATTGGTGTTCCAAAAGTACCTTTTCGAAGTCCTGGAGAGGAAGATGCATCTTGGGTTGACATC---AACCGACTTTATCGCGAAAGATTACTTTTTTTAGGCCAAGAGGTTGATAATGAGCTCTCCAATCAACTTATTGGTCTTATGGTATACCTTACTATAGAGGATCGTAACAGAGAACTTTATGTATTTATAAACTCCCCCGGTGGATGGGTAATACCCGGAATAGCTGTTTATGATACCATGCAATTTGTGCCCCCAGATGTACATACAATATGCATGGGATTGGCCGCTTCAATGGGATCTTTTGTCCTGGTCGGGGGAGAAATTACCAAACGTCTAGCATTCCCTCACGCTAGGGTAATGATCCATCAACCTGCGAGTTCTTTTTATGAGTCCCAAACAGGAGAATTTGTCCTGGAAGCGGAAGAACTCCTGAACCTGCGCGAAACCATCACAATGGTTTATGTCCAAAGAACAGGTAAATCTTTTTGGGTTGTATCCGAAGACATGGAACGGGATGTTTTTATGTCAGCAACAGAAGCCCAAGCTCACGGAATTGTGGATCTTGTAGCAGTTGAA
>Monanthes_anagensis
ATGCCTATTGGTGTTCCAAAAGTACCTTTTCGAAGTCCTGGAGAGGAAGATGCATCTTGGGTTGACATC---AACCGACTTTATCGCGAAAGATTACTTTTTTTAGGCCAAGAGGTTGATAATGAGCTCTCCAATCAACTTATTGGTCTTATGGTATACCTTACTATAGAGGATCGTAACAAAGAACTTTATGTATTTATAAACTCTCCCGGTGGATGGGTAATACCCGGAATAGCTGTTTATGATACCATGCAATTTGTGCCCCCAGATGTACATACAATATGCATGGGATTGGCCGCTTCAATGGGATCTTTTGTCCTGGTCGGGGGAGAAATTACCAAACGTCTAGCATTCCCTCACGCTAGGGTAATGATCCATCAACCTGCGAGTTCTTTTTATGAGTCCCAAACAGGAGAATTTGTCCTGGAAGCGGAAGAACTCCTGAACCTGCGCGAAACCATCACAATGGTTTATGTCCAAAGAACAGGTAAATCTTTTTGGGTTGTATCCGAAGACATGGAACGGGATGTTTTTATGTCAGCAACAGAAGCCCAAGCTCACGGAATTGTGGATCTTGTAGCAGTTGAA
>Monanthes_brachycaulos
ATGCCTATTGGTGTTCCAAAAGTACCTTTTCGAAGTCCTGGAGAGGAAGATGCATCTTGGGTTGACATC---AACCGACTTTATCGCGAAAGATTACTTTTTTTAGGCCAAGAGGTTGATAATGAGCTCTCCAATCAACTTATTGGTCTTATGGTATACCTTACTATAGAGGATCGTAACAAAGAACTTTATGTATTTATAAACTCTCCCGGTGGATGGGTAATACCCGGAATAGCTGTTTATGATACCATGCAATTTGTGCCCCCAGATGTACATACAATATGCATGGGATTGGCCGCTTCAATGGGATCTTTTGTCCTGGTCGGGGGAGAAATTACCAAACGTCTAGCATTCCCTCACGCTAGGGTAATGATCCATCAACCTGCGAGTTCTTTTTATGAGTCCCAAACAGGAGAATTTGTCCTGGAAGCGGAAGAACTCCTGAACCTGCGCGAAACCATCACAATGGTTTATGTCCAAAGAACAGGTAAATCTTTTTGGGTTGTATCCGAAGACATGGAACGGGATGTTTTTATGTCAGCAACAGAAGCCCAAGCTCACGGAATTGTGGATCTTGTAGCAGTTGAA
>Monanthes_muralis
ATGCCTATTGGTGTTCCAAAAGTACCTTTTCGAAGTCCTGGAGAGGAAGATGCATCTTGGGTTGACATC---AACCGACTTTATCGCGAAAGATTACTTTTTTTAGGCCAAGAGGTTGATAATGAGCTCTCCAATCAACTTATTGGTCTTATGGTATACCTTACTATAGAGGATCGTAACAAAGAACTTTATGTATTTATAAACTCTCCCGGTGGATGGGTAATACCCGGAATAGCTGTTTATGATACCATGCAATTTGTGCCCCCAGATGTACATACAATATGCATGGGATTGGCCGCTTCAATGGGATCTTTTGTCCTGGTCGGGGGAGAAATTACCAAACGTCTAGCATTCCCTCACGCTAGGGTAATGATCCATCAACCTGCGAGTTCTTTTTATGAGTCCCAAACAGGAGAATTTGTCCTGGAAGCGGAAGAACTCCTGAACCTGCGCGAAACCATCACAATGGTTTATGTCCAAAGAACAGGTAAATCTTTTTGGGTTGTATCCGAAGACATGGAACGGGATGTTTTTATGTCAGCAACAGAAGCCCAAGCTCACGGAATTGTGGATCTTGTAGCAGTTGAA
>Monanthes_polyphylla
ATGCCTATTGGTGTTCCAAAAGTACCTTTTCGAAGTCCTGGAGAGGAAGATGCATCTTGGGTTGACATC---AACCGACTTTATCGCGAAAGATTACTTTTTTTAGGCCAAGAGGTTGATAATGAGCTCTCCAATCAACTTATTGGTCTTATGGTATACCTTACTATAGAGGATCGTAACAAAGAACTTTATGTATTTATAAACTCTCCCGGTGGATGGGTAATACCCGGAATAGCTGTTTATGATACCATGCAATTTGTGCCCCCAGATGTACATACAATATGCATGGGATTGGCCGCTTCAATGGGATCTTTTGTCCTGGTCGGGGGAGAAATTACCAAACGTCTAGCATTCCCTCACGCTAGGGTAATGATCCATCAACCTGCGAGTTCTTTTTATGAGTCCCAAACAGGAGAATTTGTCCTGGAAGCGGAAGAACTCCTGAACCTGCGCGAAACCATCACAATGGTTTATGTCCAAAGAACAGGTAAATCTTTTTGGGTTGTATCCGAAGACATGGAACGGGATGTTTTTATGTCAGCAACAGAAGCCCAAGCTCACGGAATTGTGGATCTTGTAGCAGTTGAA
>Rosularia_alpestris
ATGCCTATTGGTGTTCCAAAAGTACCTTTTCGAAGTCCTGGAGAGGAAGATGCATCTTGGGTTGACATA---AACCGACTTTATCGAGAAAGATTACTTTTTTTAGGCCAAGAGGTTGATAATGAGCTCTCCAATCAACTTATTGGTCTTATGGTATATCTCACTATAGAAGATCGTAACAAAGAGCTTTATGTATTTATAAACTCCCCCGGTGGATGGGTAATACCCGGAATAGCTGTTTATGATACCATGCAATTTGTGCCACCAGATGTACATACAATATGCATGGGATTAGCCGCTTCAATGGGATCTTTTGTACTGGTCGGGGGAGAAATTACCAAACGTCTAGCATTCCCTCACGCTAGGGTAATGATCCATCAACCTGCGAGTTCTTTTTATGAGTCCCAAACAGGAGAATTTGTCCTGGAAGCGGAAGAACTACTGAACCTGCGCGAAACCATCACAATGGTTTATGTCCAAAGAACAGGTAAATCTTTTTGGGTTGTATCCGAAGACATGGAACGGGATGTTTTTATGTCAGCAACAGAAGCCCAAGCTCACGGAATTGTGGATCTTGTAGCAGTTGAG
>Sempervivum_tectorum
ATGCCTATTGGTGTTCCAAAAGTACCTTTTCGAAGTCCTGGAGAGGAAGATGCATCTTGGGTTGACATA---AACCGACTTTATCGAGAAAGGTTACTTTTTTTAGGCCAAGAGGTTGATAATGAGCTCTCGAATCAACTTATTGGTCTTATGGTATATCTCACTATAGAGGATCGTAACAGAGAGCTTTATGTATTTATAAACTCCCCCGGTGGATGGGTAATACCCGGAATAGCTGTTTATGATACCATGCAATTTGTGCCACCAGATGTACATACAATATGCATGGGATTAGCCGCTTCAATGGGATCCTTTGTCCTGGTCGGGGGAGAAATTACCAAACGTCTAGCATTCCCTCACGCTAGGGTAATGATCCATCAACCTGCGAGTTCTTTTTATGAGTCCCAAACAGGAGAATTTGTCCTGGAAGCGGAAGAACTACTGAACCTGCGCGAAACCATCACAATGGTTTATGTCCAAAGAACAGGTAAATCTTTTTGGGTTGTATCCGAAGACATGGAACGGGATGTTTTTATGTCAGCAACAGAAGCCCAAGCTCACGGAATTGTGGATCTTGTAGCAGTTGAA
>Phedimus_spurius
ATGCCTATTGGTGTTCCAAAAGTACCTTTTCGAAGCCCTGGAGAGGAAGATGCATCTTGGGTTGACATA---AACCGACTTTATCGAGAAAGATTACTTTTTTTAGGCCAAGAGGTTGATAATGAGCTCTCGAATCAACTTATTGGTCTTTTGGTATATCTCACTATAGAGGATCGTAACAGAGAGCTTTATGTATTTATAAACTCTCCCGGTGGATGGGTAATACCCGGAATAGCTGTTTATGATACCATGCAATTTGTGCCACCAGATGTACATACAATATGCATGGGATTAGCCGCTTCAATGGGATCCTTTGTCCTGGTCGGGGGAGCAATTACCAAACGTCTAGCATTCCCTCACGCTAGGGTAATGATCCATCAACCTGCAAGTTCTTTTTATGAGTCCCAAACGGGAGAATTTATCCTGGAAGCGGAAGAACTGCTGAACCTGCGCGAAACCCTCACAATGGTTTATGTCCAAAGAACAGGGAAATCCTTTTGGGTTGTATCCGAAGACATGGAACGGGATGTTTTTATGTCAGCAACAGAAGCCCAAGCTCACGGAATTGTGGATCTTGTAGCAGTGGGA
>Phedimus_aizoon
ATGCCTATTGGTGTTCCAAAAGTACCTTTTCGAAGTCCTGGAGAGGAAGATGCATCTTGGGTTGACATA---AACCGACTTTATCGAGAAAGATTGCTTTTTTTAGGCCAAGAGGTTGATAATGAGCTCGCGAATCAAATTATTGGTCTTTTGGTATATCTCACTATAGAGGATCGTAACAGAGAGCTTTATGTGTTTATAAACTCTCCCGGTGGATGGGTAATACCCGGAATAGCTGTTTATGATACCATGCAATTTGTGCCACCAGATGTACATACAATATGCATGGGATTAGCCGCTTCAATGGGATCCTTTGTCCTGGTCGGGGGAGCAATTACCAAACGTCTAGCATTCCCTCACGCTAGGGTAATGATCCATCAACCTGCAAGTTCTTTTTATGAGTCCCAAACGGGAGAATTTATCCTGGAAGCGGAAGAACTACTGAACCTGCGCGAAACCATCACAATGGTTTATGTCCAAAGAACAGGTAAATCTTTTTGGGTTGTATCCGAAGACATGGAACGAGATGTTTTTATGTCAGCAACAGAAGCCCAAGCTCACGGAATTGTGGATCTTGTAGCAGTTGGA
>Phedimus_kamtschaticus
ATGCCTATTGGTGTTCCAAAAGTACCTTTTCGAAGTCCTGGAGAGGAAGATGCATCTTGGGTTGACATA---AACCGACTTTATCGAGAAAGATTGCTTTTTTTAGGCCAAGAGGTTGATAATGAGCTCGCGAATCAAATTATTGGTCTTTTGGTATATCTCACTATAGAGGATCGTAACAGAGAGCTTTATGTGTTTATAAACTCTCCCGGTGGATGGGTAATACCCGGAATAGCTGTTTATGATACCATGCAATTTGTGCCACCAGATGTACATACAATATGCATGGGATTAGCCGCTTCAATGGGATCCTTTGTCCTGGTCGGGGGAGCAATTACCAAACGTCTAGCATTCCCTCACGCTAGGGTAATGATCCATCAACCTGCAAGTTCTTTTTATGAGTCCCAAACGGGAGAATTTATCCTGGAAGCGGAAGAACTACTCAACCTGCGCGAAACCATCACAATGGTTTATGTCCAAAGAACAGGTAAATCTTTTTGGGTTGTATCCGAAGACATGGAACGAGATGTTTTTATGTCAGCAACAGAAGCCCAAGCTCACGGAATTGTGGATCTTGTAGCAGTTGGA
>Phedimus_odontophyllus
ATGCCTATTGGTGTTCCAAAAGTACCTTTTCGAAGCCCTGGAGAGGAAGATGCATCTTGGGTTGACATA---AACCGACTTTATCGAGAAAGATTACTTTTTTTAGGACAAGAGGTTGATAATGAACTCTCGAATCAACTTATTGGTCTTTTGGTATATCTCACCATAGAGGATCGTAACAGAGAGCTTTATGTGTTTATAAACTCTCCCGGTGGATGGGTAATACCCGGAATAGCTCTTTATGATACCATGCAATTTGTGCCACCAGATGTACATACAATATGCATGGGATTAGCTGCTTCAATGGGATCCTTTGTCCTGGTCGGGGGAGCAATTACCAAACGTCTAGCATTCCCTCACGCTAGGGTAATGATCCATCAACCTGCAAGTTCTTTTTATGAGTCCCAAACAGGAGAATTTATCCTGGAAGCGGAAGAACTGCTGAACCTGCGCGAAACCATCACAATGGTTTATGTCCAAAGAACAGGGAAATCTTTTTGGGTTGTATCCGAAGACATGGAACGAGATGTTTTTATGTCAGCAACAGAAGCCCAAGCTCACGGAATTGTGGATCTTGTAACAGTGGGA
>Phedimus_takesimensis
ATGCCTATTGGTGTTCCAAAAGTACCTTTTCGAAGTCCTGGAGAGGAAGATGCATCTTGGGTTGACATA---AACCGACTTTATCGAGAAAGATTGCTTTTTTTAGGCCAAGAGGTTGATAATGAGCTCGCGAATCAAATTATTGGTCTTTTGGTATATCTCACTATAGAGGATCGTAACAGAGAGCTTTATGTGTTTATAAACTCTCCCGGTGGATGGGTAATACCCGGAATAGCTGTTTATGATACCATGCAATTTGTGCCACCAGATGTACATACAATATGCATGGGATTAGCCGCTTCAATGGGATCCTTTGTCCTGGTCGGGGGAGCAATTACCAAACGTCTAGCATTCCCTCACGCTAGGGTAATGATCCATCAACCTGCAAGTTCTTTTTATGAGTCCCAAACGGGAGAATTTATCCTGGAAGCGGAAGAACTACTGAACCTGCGCGAAACCATCACAATGGTTTATGTCCAAAGAACAGGTAAATCTTTTTGGGTTGTATCCGAAGACATGGAACGAGATGTTTTTATGTCAGCAACAGAAGCCCAAGCTCACGGAATTGTGGATCTTGTAGCAGTTGGA
>Phedimus_yangshanicus
ATGCCTATTGGTGTTCCAAAAGTACCTTTTCGAAGCCCTGGAGAGGAAGATGCATCTTGGGTTGACATA---AACCGACTTTATCGAGAAAGATTACTTTTTTTAGGACAAGAGGTTGATAATGAACTCTCGAATCAACTTATTGGTCTTTTGGTATATCTCACCATAGAGGATCGTAACAGAGAGCTTTATGTGTTTATAAACTCTCCCGGTGGATGGGTAATACCCGGAATAGCTCTTTATGATACCATGCAATTTGTGCCACCAGATGTACATACAATATGCATGGGATTAGCTGCTTCAATGGGATCCTTTGTCCTGGTCGGGGGAGCAATTACCAAACGTCTAGCATTCCCTCACGCTAGGGTAATGATCCATCAACCTGCAAGTTCTTTTTATGAGTCCCAAACAGGAGAATTTATCCTGGAAGCGGAAGAACTGCTGAACCTGCGCGAAACCATCACAATGGTTTATGTCCAAAGAACAGGGAAATCTTTTTGGGTTGTATCCGAAGACATGGAACGAGATGTTTTTATGTCAGCAACAGAAGCCCAAGCTCACGGAATTGTGGATCTTGTAACAGTGGGA
>Rhodiola_bupleuroides
ATGCCTATTGGTGTTCCAAAAGTACCTTTTCGAAGCCCTGGAGAGGAAGATGCATCTTGGGTTGACATA---AACCGACTTTATCGAGAAAGATTACTTTTTTTAGGCCAAGAGGTTGATAATGAGCTCTCGAATCAACTTATTGGTCTTATGGTATATCTCACTATAGAGGATCGTAACAGAGAGCTTTATGTGTTTATAAACTCTCCCGGTGGATGGGTAATACCCGGAATAGCTGTTTATGATACCATGCAATTTGTGCCACCAGATGTACATACAATATGCATGGGATTAGCCGCTTCAATGGGATCCTTTGTCCTGGTCGGGGGAGAAATTACCAAACGTCTAGCATTCCCTCACGCTAGGGTAATGATCCATCAACCTGCGAGTTCTTTTTATGAGTCCCAAACGGGAGAATTTATCCTGGAAGCGGAAGAACTACTGAACCTGCGCGAAACCATCACAATGGTTTATGTCCAAAGAACAGGTAAATCTTTTTGGGTTGTATCCGAAGACATGGAACGAGATGTTTTTATGTCAGCAACAGAAGCCCAAGCTCACGGAATTGTGGATCTTGTAGCAGTTGGA
>Rhodiola_calliantha
ATGCCTATTGGTGTTCCAAAAGTACCTTTTCGAAGCCCTGGAGAGGAAGATGCATCTTGGGTTGACATA---AACCGACTTTATCGAGAAAGATTACTTTTTTTAGGCCAAGAGGTTGATAATGAGCTCTCGAATCAACTTATTGGTCTTATGGTATATCTCACTATAGAGGATCGTAACAGAGAGCTTTATGTGTTTATAAACTCTCCCGGTGGATGGGTAATACCCGGAATAGCTGTTTATGATACCATGCAATTTGTGCCACCAGATGTACATACAATATGCATGGGATTAGCCGCTTCAATGGGATCCTTTGTCCTGGTCGGGGGAGAAATTACCAAACGTCTAGCATTCCCTCACGCTAGGGTAATGATCCATCAACCTGCGAGTTCTTTTTATGAGTCCCAAACGGGAGAATTTATCCTGGAAGCGGAAGAACTACTGAACCTGCGCGAAACCATCACAATGGTTTATGTCCAAAGAACAGGTAAATCCTTTTGGGTTGTATCCGAAGACATGGAACGAGATGTTTTTATGTCAGCAACAGAAGCCCAAGCTCACGGAATTGTGGATCTTGTAGCAGTTGGA
>Rhodiola_crenulata
ATGCCTATTGGTGTTCCAAAAGTACCTTTTCGAAGCCCTGGAGAGGAAGATGCATCTTGGGTTGACATA---AACCGACTTTATCGAGAAAGATTACTTTTTTTAGGCCAAGAGGTTGATAATGAGCTCTCGAATCAACTTATTGGTCTTATGGTATATCTCACTATAGAGGATCGTAACAGAGAGCTTTATGTGTTTATAAACTCTCCCGGTGGATGGGTAATACCCGGAATAGCTGTTTATGATACTATGCAATTTGTGCCACCAGATGTACATACAATATGCATGGGATTAGCCGCTTCAATGGGATCCTTTGTCCTGGTCGGGGGAGAAATTACCAAACGTCTAGCATTCCCTCACGCTAGGGTAATGATCCATCAACCTGCGAGTTCTTTTTATGAGTCCCAAACGGGAGAATTTATCCTGGAAGCGGAAGAACTACTGAACCTGCGCGAAACCATCACAATGGTTTATGTCCAAAGAACAGGTAAATCTTTTTGGGTTGTATCCGAAGACATGGAACGAGATGTTTTTATGTCAGCAACAGAAGCCCAAGCTCACGGAATTGTGGATCTTGTAGCAGTTGGA
>Rhodiola_henryi
ATGCCTATTGGTGTTCCAAAAGTACCTTTTCGAAGCCCTGGAGAGGAAGATGCATCTTGGGTTGACATA---AACCGACTTTATCGAGAAAGATTACTTTTTTTAGGCCAAGAGGTTGATAATGAGCTCTCGAATCAACTTATTGGTCTTATGGTATATCTCACTATAGAGGATCGTAACAGAGAGCTTTATGTGTTTATAAACTCTCCCGGTGGATGGGTAATACCCGGAATAGCTGTTTATGATACCATGCAATTTGTGCCACCAGATGTACATACAATATGCATGGGATTAGCCGCTTCAATGGGATCCTTTGTCCTGGTCGGGGGAGAAATTACCAAACGTCTAGCATTCCCTCACGCTAGGGTAATGATCCATCAACCTGCGAGTTCTTTTTATGAGTCCCAAACGGGAGAATTTATCCTGGAAGCGGAAGAACTACTGAACCTGCGCGAAACCATCACAATGGTTTATGTCCAAAGAACAGGTAAATCTTTTTGGGTTGTATCCGAAGACATGGAACGAGATGTTTTTATGTCAGCAACAGAAGCCCAAGCTCACGGAATTGTGGATCTTGTAGCAGTTGGA
>Rhodiola_himalensis
ATGCCTATTGGTGTTCCAAAAGTACCTTTTCGAAGCCCTGGAGAGGAAGATGCATCTTGGGTTGACATA---AACCGACTTTATCGAGAAAGATTACTTTTTTTAGGTCAAGAGGTTGATAATGAGCTCTCGAATCAACTTATTGGTCTTATGGTATATCTCACTATAGAGGATCGTAACAGAGAGCTTTATGTGTTTATAAACTCTCCCGGTGGATGGGTAATACCCGGAATAGCTGTTTATGATACCATGCAATTTGTGCCACCAGATGTACATACAATATGCATGGGATTAGCCGCTTCAATGGGATCCTTTGTCCTGGTCGGGGGAGAAATTACCAAACGTCTAGCATTCCCTCACGCTAGGGTAATGATCCATCAACCTGCGAGTTCTTTTTATGAGTCCCAAACGGGAGAATTTATCCTGGAAGCGGAAGAACTACTGAACCTGCGCGAAACCATCACAATGGTTTATGTCCAAAGAACAGGTAAATCTTTTTGGGTTGTATCCGAAGACATGGAACGAGATGTTTTTATGTCAGCAACAGAAGCCCAAGCTCACGGAATTGTGGATCTTGTAGCAGTTGGA
>Rhodiola_kirilowii
ATGCCTATTGGTGTTCCAAAAGTACCTTTTCGAAGCCCTGGAGAGGAAGATGCATCTTGGGTTGACATA---AACCGACTTTATCGAGAAAGATTACTTTTTTTAGGTCAAGAGGTTGATAATGAGCTCTCGAATCAACTTATTGGTCTTATGGTATATCTCACTATAGAGGATCGTAACAGAGAGCTTTATGTGTTTATAAACTCTCCCGGTGGATGGGTAATACCCGGAATAGCTGTTTATGATACCATGCAATTTGTGCCACCAGATGTACATACAATATGCATGGGATTAGCCGCTTCAATGGGATCCTTTGTCCTGGTCGGGGGAGAAATTACCAAACGTCTAGCATTCCCTCACGCTAGGGTAATGATCCATCAACCTGCTAGTTCTTTTTATGAGTCCCAAACGGGAGAATTTATCCTGGAAGCGGAAGAACTACTGAACCTGCGCGAAACCATCACAATGGTTTATGTCCAAAGAACAGGTAAATCTTTTTGGGTTGTATCCGAAGACATGGAACGAGATGTTTTTATGTCAGCAACAGAAGCCCAAGCTCACGGAATTGTGGATCTTGTAGCAGTTGGA
>Rhodiola_rosea
ATGCCTATTGGTGTTCCAAAAGTACCTTTTCGAAGCCCTGGAGAGGAAGATGCATCTTGGGTTGACATA---AACCGACTTTATCGAGAAAGATTACTTTTTTTAGGCCAAGAGGTTGATAATGAGCTCTCGAATCAACTTATTGGTCTTATGGTATATCTCACTATAGAGGATCGTAACAGAGAGCTTTATGTGTTTATAAACTCTCCCGGTGGATGGGTAATACCCGGAATAGCTGTTTATGATACCATGCAATTTGTGCCACCAGATGTACATACAATATGCATGGGATTAGCCGCTTCAATGGGATCCTTTGTCCTGGTCGGGGGAGAAATTACCAAACGTCTAGCATTCCCTCACGCTAGGGTAATGATCCATCAACCTGCGAGTTCTTTTTATGAGTCCCAAACGGGAGAATTTATCCTGGAAGCGGAAGAACTACTGAACCTGCGCGAAACCATCACAATGGTTTATGTCCAAAGAACAGGTAAATCTTTTTGGGTTGTATCCGAAGACATGGAACGAGATGTTTTTATGTCAGCAACAGAAGCCCAAGCTCACGGAATTGTGGATCTTGTAGCAGTTGGA
>Rhodiola_sacra
ATGCCTATTGGTGTTCCAAAAGTACCTTTTCGAAGCCCTGGAGAGGAAGATGCATCTTGGGTTGACATA---AACCGACTTTATCGAGAAAGATTACTTTTTTTAGGTCAAGAGGTTGATAATGAGCTCTCGAATCAACTTATTGGTCTTATGGTATATCTCACTATAGAGGATCGTAACAGAGAGCTTTATGTGTTTATAAACTCTCCCGGTGGATGGGTAATACCCGGAATAGCTGTTTATGATACCATGCAATTTGTGCCACCAGATGTACATACAATATGCATGGGATTAGCCGCTTCAATGGGATCCTTTGTCCTGGTCGGGGGAGAAATTACCAAACGTCTAGCATTCCCTCACGCTAGGGTAATGATCCATCAACCTGCGAGTTCTTTTTATGAGTCCCAAACGGGAGAATTTATCCTGGAAGCGGAAGAACTACTGAACCTGCGCGAAACCATCACAATGGTTTATGTCCAAAGAACAGGTAAATCTTTTTGGGTTGTATCCGAAGACATGGAACGAGATGTTTTTATGTCAGCAACAGAAGCCCAAGCTCACGGAATTGTGGATCTTGTAGCAGTTGGA
>Rhodiola_yunnanensis
ATGCCTATTGGTGTTCCAAAAGTACCTTTTCGAAGCCCTGGAGAGGAAGATGCATCTTGGGTTGACATA---AACCGACTTTATCGAGAAAGATTACTTTTTTTAGGCCAAGAGGTTGATAATGAGCTCTCGAATCAACTTATTGGTCTTATGGTATATCTCACTATAGAGGATCGTAACAGAGAGCTTTATGTGTTTATAAACTCTCCCGGTGGATGGGTAATACCCGGAATAGCTGTTTATGATACCATGCAATTTGTGCCACCAGATGTACATACAATATGCATGGGATTAGCCGCTTCAATGGGATCCTTTGTCCTGGTCGGGGGAGAAATTACCAAACGTCTAGCATTCCCTCACGCTAGGGTAATGATCCATCAACCTGCGAGTTCTTTTTATGAGTCCCAAACGGGAGAATTTATCCTGGAAGCGGAAGAACTACTGAACCTGCGCGAAACCATCACAATGGTTTATGTCCAAAGAACAGGTAAATCTTTTTGGGTTGTATCCGAAGACATGGAACGAGATGTTTTTATGTCAGCAACAGAAGCCCAAGCTCACGGAATTGTGGATCTTGTAGCAGTTGGA
>Rhodiola_dumulosa
ATGCCTATTGGTGTTCCAAAAGTACCTTTTCGAAGCCCTGGAGAGGAAGATGCATCTTGGGTTGACATATACAACCGACTTTATCGAGAAAGATTACTTTTTTTAGGTCAAGAGGTTGATAATGAGCTCTCGAATCAACTTATTGGTCTTATGGTATATCTCACTATAGAGGATCGTAACAGAGAGCTTTATGTGTTTATAAACTCTCCCGGTGGATGGGTAATACCCGGAATAGCTGTTTATGATACCATGCAATTTGTGCCACCAGATGTACATACAATATGCATGGGATTAGCCGCTTCAATGGGATCCTTTGTCCTGGTCGGGGGAGAAATTACCAAACGTCTAGCATTCCCTCACGCTAGGGTAATGATCCATCAACCTGCGAGTTCTTTTTATGAGTCCCAAACGGGAGAATTTATCCTGGAAGCGGAAGAACTACTGAACCTGCGCGAAACCATCACAATGGTTTATGTCCAAAGAACAGGTAAATCTTTTTGGGTTGTATCCGAAGACATGGAACGAGATGTTTTTATGTCAGCAACAGAAGCCCAAGCTCACGGAATTGTGGATCTTGTAGCAGTTGGA
>Rhodiola_fastigiata
ATGCCTATTGGTGTTCCAAAAGTACCTTTTCGAAGCCCTGGAGAGGAAGATGCATCTTGGGTTGACATA---AACCGACTTTATCGAGAAAGATTACTTTTTTTAGGCCAAGAGGTTGATAATGAGCTCTCGAATCAACTTATTGGTCTTATGGTATATCTCACTATAGAGGATCGTAACAGAGAGCTTTATGTGTTTATAAACTCTCCCGGTGGATGGGTAATACCCGGAATAGCTGTTTATGATACCATGCAATTTGTGCCACCAGATGTACATACAATATGCATGGGATTAGCCGCTTCAATGGGATCCTTTGTCCTGGTCGGGGGAGAAATTACCAAACGTCTAGCATTCCCTCACGCTAGGGTAATGATCCATCAACCTGCGAGTTCTTTTTATGAGTCCCAAACGGGAGAATTTATCCTGGAAGCGGAAGAACTACTGAACCTGCGCGAAACCATCACAATGGTTTATGTCCAAAGAACAGGTAAATCTTTTTGGGTTGTATCCGAAGACATGGAACGAGATGTTTTTATGTCAGCAACAGAAGCCCAAGCTCACGGAATTGTGGATCTTGTAGCAGTTGGA
>Rhodiola_gelida
ATGCCTATTGGTGTTCCAAAAGTACCTTTTCGAAGCCCTGGAGAGGAAGATGCATCTTGGGTTGACATA---AACCGACTTTATCGAGAAAGATTACTTTTTTTAGGCCAAGAGGTTGATAATGAGCTCTCGAATCAACTTATTGGTCTTATGGTATATCTCACTATAGAGGATCGTAACAGAGAGCTTTATGTGTTTATAAACTCTCCCGGTGGATGGGTAATACCCGGAATAGCTGTTTATGATACCATGCAATTTGTGCCACCAGATGTACATACAATATGCATGGGATTAGCCGCTTCAATGGGATCCTTTGTCCTGGTCGGGGGAGAAATTACCAAACGTCTAGCATTCCCTCACGCTAGGGTAATGATCCATCAACCTGCGAGTTCTTTTTATGAGTCCCAAACAGGAGAATTTATCCTGGAAGCGGAAGAACTACTAAACCTGCGCGAAACCATCACAATGGTTTATGTCCAAAGAACAGGTAAATCTTTTTGGGTTGTATCCGAAGACATGGAACGAGATGTTTTTATGTCAGCAACAGAAGCTCAAGCTCACGGAATTGTGGATCTTGTAGCAGTTGGA
>Rhodiola_hobsonii
ATGCCTATTGGTGTTCCAAAAGTACCTTTTCGAAGCCCTGGAGAGGAAGATGCATCTTGGGTTGACATA---AACCGACTTTATCGAGAAAGATTACTTTTTTTAGGCCAAGAGGTTGATAATGAGCTCTCGAATCAACTTATTGGTCTTATGGTATATCTCACTATAGAGGATCGTAACAGAGAGCTTTATGTGTTTATAAACTCTCCCGGTGGATGGGTAATACCCGGAATAGCTGTTTATGATACCATGCAATTTGTGCCACCAGATGTACATACAATATGCATGGGATTAGCCGCTTCAATGGGATCCTTTGTCCTGGTCGGGGGAGAAATTACCAAACGTCTAGCATTCCCTCACGCTAGGGTAATGATGCATCAACCTGCGAGTTCTTTTTATGAGTCCCAAACGGGAGAATTTATCCTGGAAGCGGAAGAACTACTGAACCTGCGCGAAACCATCACAATGGTTTATGTCCAAAGAACAGGTAAATCTTTTTGGGTTGTATCCGAAGACATGGAACGAGATGTTTTTATGTCAGCAACAGAAGCCCAAGCTCACGGAATTGTGGATCTTGTAGCAGTTGGA
>Rhodiola_humilis
ATGCCTATTGGTGTTCCAAAAGTACCTTTTCGAAGCCCTGGAGAGGAAGATGCATCTTGGGTTGACATA---AACCGACTTTATCGAGAAAGATTACTTTTTTTAGGCCAAGAGGTTGATAATGAGCTCTCGAATCAACTTATTGGTCTTATGGTATATCTCACTATAGAGGATCGTAACAGAGAGCTTTATGTGTTTATAAACTCTCCCGGTGGATGGGTAATACCCGGAATAGCTGTTTATGATACCATGCAATTTGTGCCACCAGATGTACATACAATATGCATGGGATTAGCCGCTTCAATGGGATCCTTTGTCCTGGTCGGGGGAGAAATTACCAAACGTCTAGCATTCCCTCACGCTAGGGTAATGATGCATCAACCTGCGAGTTCTTTTTATGAGTCCCAAACGGGAGAATTTATCCTGGAAGCGGAAGAACTACTGAACCTGCGCGAAACCATCACAATGGTTTATGTCCAAAGAACAGGTAAATCTTTTTGGGTTGTATCCGAAGACATGGAACGAGATGTTTTTATGTCAGCAACAGAAGCCCAAGCTCACGGAATTGTGGATCTTGTAGCAGTTGGA
>Rhodiola_integrifolia
ATGCCTATTGGTGTTCCAAAAGTACCTTTTCGAAGCCCTGGAGAGGAAGATGCATCTTGGGTTGACATA---AACCGACTTTATCGAGAAAGATTACTTTTTTTAGGCCAAGAGGTTGATAATGAGCTCTCGAATCAACTTATTGGTCTTATGGTATATCTCACTATAGAGGATCGTAACAAAGAGCTTTATGTGTTTATAAACTCTCCCGGTGGATGGGTAATACCCGGAATAGCTGTTTATGATACCATGCAATTTGTGCCACCAGATGTACATACAATATGCATGGGATTAGCCGCGTCAATGGGATCCTTTGTCCTGGTCGGGGGAGAAATTACCAAACGTCTAGCATTCCCTCACGCTAGGGTAATGATGCATCAACCTGCGAGTTCTTTTTATGAGTCCCAAACGGGAGAATTTATCCTGGAAGCGGAAGAACTACTGAACCTGCGCGAAACCATCACAATGGTTTATGTCCAAAGAACAGGTAAATCTTTTTGGGTTGTATCCGAAGACATGGAACGAGATGTTTTTATGTCAGCAACAGAAGCCCAAGCTCACGGAATTGTGGATCTTGTAGCAGTTGGA
>Rhodiola_liciae
ATGCCTATTGGTGTTCCAAAAGTACCTTTTCGAAGCCCTGGAGAGGAAGATGCATCTTGGGTTGACATA---AACCGACTTTATCGAGAAAGATTACTTTTTTTAGGCCAAGAGGTTGATAATGAGCTCTCGAATCAACTTATTGGTCTTATGGTATATCTCACTATAGAGGATCGTAACAGAGAGCTTTATGTGTTTATAAACTCTCCCGGTGGATGGGTAATACCCGGAATAGCTGTTTATGATACCATGCAATTTGTGCCACCAGATGTACATACAATATGCATGGGATTAGCCGCTTCAATGGGATCCTTTGTCCTGGTAGGGGGAGAAATTACCAAACGTCTAGCATTCCCTCACGCTAGGGTAATGATGCATCAACCTGCGAGTTCTTTTTATGAGTCCCAAACGGGAGAATTTATCCTGGAAGCGGAAGAACTACTGAACCTGCGCGAAACCATCACAATGGTTTATGTCCAAAGAACAGGTAAATCTTTTTGGGTTGTATCCGAAGACATGGAACGAGATGTTTTTATGTCAGCAACAGAAGCCCAAGCTCACGGAATTGTGGATCTTGTAGCAGTTGGA
>Rhodiola_macrocarpa
ATGCCTATTGGTGTTCCAAAAGTACCTTTTCGAAGCCCTGGAGAGGAAGATGCATCTTGGGTTGACATA---AACCGACTTTATCGAGAAAGATTACTTTTTTTAGGCCAAGAGGTTGATAATGAGCTCTCGAATCAACTTATTGGTCTTATGGTATATCTCACTATAGAGGATCGTAACAGAGAGCTTTATGTGTTTATAAACTCTCCCGGTGGATGGGTAATACCCGGAATAGCTGTTTATGATACCATGCAATTTGTGCCACCAGATGTACATACAATATGCATGGGATTAGCCGCTTCAATGGGATCCTTTGTCCTGGTCGGGGGAGAAATTACCAAACGTCTAGCATTCCCTCACGCTAGGGTAATGATCCATCAACCTGCGAGTTCTTTTTATGAGTCCCAAACGGGAGAATTTATCCTGGAAGCGGAAGAACTACTAAACCTGCGCGAAACCATCACAATGGTTTATGTCCAAAGAACAGGTAAATCTTTTTGGGTTGTATCCGAAGACATGGAACGAGATGTTTTTATGTCAGCAACAGAAGCTCAAGCTCACGGAATTGTGGATCTTGTAGCAATTGGA
>Rhodiola_ovatisepala
ATGCCTATTGGTGTTCCAAAAGTACCTTTTCGAAGCCCTGGAGAGGAAGATGCATCTTGGGTTGACATA---AACCGACTTTATCGAGAAAGATTACTTTTTTTAGGCCAAGAGGTTGATAATGAGCTCTCGAATCAACTTATTGGTCTTATGGTATATCTCACTATAGAGGATCGTAACAGAGAGCTTTATGTGTTTATAAACTCTCCCGGTGGATGGGTAATACCCGGAATAGCTGTTTATGATACCATGCAATTTGTGCCACCAGATGTACATACAATATGCATGGGATTAGCCGCTTCAATGGGATCCTTTGTCCTGGTCGGGGGAGAAATTACCAAACGTCTAGCATTCCCTCACGCTAGGGTAATGATGCATCAACCTGCGAGTTCTTTTTATGAGTCCCAAACGGGAGAATTTATCCTGGAAGCGGAAGAACTACTGAACCTGCGCGAAACCATCACAATGGTTTATGTCCAAAGAACAGGTAAATCTTTTTGGGTTGTATCCGAAGACATGGAACGAGATGTTTTTATGTCAGCAACAGAAGCCCAAGCTCACGGAATTGTGGATCTTGTAGCAGTTGGA
>Rhodiola_prainii
ATGCCTATTGGTGTTCCAAAAGTACCTTTTCGAAGCCCTGGAGAGGAAGATGCATCTTGGGTTGACATA---AACCGACTTTATCGAGAAAGATTACTTTTTTTAGGCCAAGAGGTTGATAATGAGCTCTCGAATCAACTTATTGGTCTTATGGTATATCTCACTATAGAGGATCGTAACAGAGAGCTTTATGTGTTTATAAACTCTCCCGGTGGATGGGTAATACCCGGAATAGCTGTTTATGATACCATGCAATTTGTGCCACCAGATGTACATACAATATGCATGGGATTAGCCGCTTCAATGGGATCCTTTGTCCTGGTCGGGGGAGAAATTACCAAACGTCTAGCATTCCCTCACGCTAGGGTAATGATGCATCAACCTGCGAGTTCTTTTTATGAGTCCCAAACGGGAGAATTTATCCTGGAAGCGGAAGAACTACTGAACCTGCGCGAAACCATCACAATGGTTTATGTCCAAAGAACAGGTAAATCTTTTTGGGTTGTATCCGAAGACATGGAACGAGATGTTTTTATGTCAGCAACAGAAGCCCAAGCTCACGGAATTGTGGATCTTGTAGCAGTTGGA
>Rhodiola_quadrifida
ATGCCTATTGGTGTTCCAAAAGTACCTTTTCGAAGCCCTGGAGAGGAAGATGCATCTTGGGTTGACATA---AACCGACTTTATCGAGAAAGATTACTTTTTTTAGGTCAAGAGGTTGATAATGAGCTCTCGAATCAACTTATTGGTCTTATGGTATATCTCACTATAGAGGATCGTAACAGAGAGCTTTATGTGTTTATAAACTCTCCCGGTGGATGGGTAATACCCGGAATAGCTGTTTATGATACCATGCAATTTGTGCCACCAGATGTACATACAATATGCATGGGATTAGCCGCTTCAATGGGATCCTTTGTCCTGGTCGGGGGAGAAATTACCAAACGTCTAGCATTCCCTCACGCTAGGGTAATGATCCATCAACCTGCGAGTTCTTTTTATGAGTCCCAAACGGGAGAATTTATCCTGGAAGCGGAAGAACTACTGAACCTGCGCGAAACCATCACAATGGTTTATGTCCAAAGAACAGGTAAATCTTTTTGGGTTGTATCCGAAGACATGGAACGAGATGTTTTTATGTCAGCAACAGAAGCCCAAGCTCACGGAATTGTGGATCTTGTAGCAGTTGGA
>Rhodiola_rhodantha
ATGCCTATTGGTGTTCCAAAAGTACCTTTTCGAAGCCCTGGAGAGGAAGATGCATCTTGGGTTGACATA---AACCGACTTTATCGAGAAAGATTACTTTTTTTAGGCCAAGAGGTTGATAATGAGCTCTCGAATCAACTTATTGGTCTTATGGTATATCTCACTATAGAGGATCGTAACAGAGAGCTTTATGTGTTTATAAACTCTCCCGGTGGATGGGTAATACCCGGAATAGCTGTTTATGATACCATGCAATTTGTGCCACCAGATGTACATACAATATGCATGGGATTAGCCGCGTCAATGGGATCCTTTGTCCTGGTCGGGGGAGAAATTACCAAACGTCTAGCATTCCCTCACGCTAGGGTAATGATGCATCAACCTGCGAGTTCTTTTTATGAGTCCCAAACGGGAGAATTTATCCTGGAAGCGGAAGAACTACTGAACCTGCGCGAAACCATCACAATGGTTTATGTCCAAAGAACAGGTAAATCTTTTTGGGTTGTATCCGAAGACATGGAACGAGATGTTTTTATGTCAGCAACAGAAGCCCAAGCTCACGGAATTGTGGATCTTGTAGCAGTTGGA
>Rhodiola_sexifolia
ATGCCTATTGGTGTTCCAAAAGTACCTTTTCGAAGCCCTGGAGAGGAAGATGCATCTTGGGTTGACATA---AACCGACTTTATCGAGAAAGATTACTTTTTTTAGGCCAAGAGGTTGATAATGAGCTCTCGAATCAACTTATTGGTCTTATGGTATATCTCACTATAGAGGATCGTAACAGAGAGCTTTATGTGTTTATAAACTCTCCCGGTGGATGGGTAATACCCGGAATAGCTGTTTATGATACCATGCAATTTGTGCCACCAGATGTACATACAATATGCATGGGATTAGCCGCTTCAATGGGATCCTTTGTCCTGGTCGGGGGAGAAATTACCAAACGTCTAGCATTCCCTCACGCTAGGGTAATGATGCATCAACCTGCGAGTTCTTTTTATGAGTCCCAAACGGGAGAATTTATCCTGGAAGCGGAAGAACTACTGAACCTGCGCGAAACCATCACAATGGTTTATGTCCAAAGAACAGGTAAATCTTTTTGGGTTGTATCCGAAGACATGGAACGAGATGTTTTTATGTCAGCAACAGAAGCCCAAGCTCACGGAATTGTGGATCTTGTAGCAGTTGGA
>Rhodiola_sinuata
ATGCCTATTGGTGTTCCAAAAGTACCTTTTCGAAGCCCTGGAGAGGAAGATGCATCTTGGGTTGACATA---AACCGACTTTATCGAGAAAGATTACTTTTTTTAGGCCAAGAGGTTGATAATGAGCTCTCGAATCAACTTATTGGTCTTATGGTATATCTCACTATAGAGGATCGTAACAGAGAGCTTTATGTGTTTATAAACTCTCCCGGTGGATGGGTAATACCCGGAATAGCTGTTTATGATACCATGCAATTTGTGCCACCAGATGTACATACAATATGCATGGGATTAGCCGCTTCAATGGGATCCTTTGTCCTGGTCGGGGGAGAAATTACCAAACGTCTAGCATTCCCTCACGCTAGGGTAATGATGCATCAACCTGCGAGTTCTTTTTATGAGTCCCAAACGGGAGAATTTATCCTGGAAGCGGAAGAACTACTGAACCTGCGCGAAACCATCACAATGGTTTATGTCCAAAGAACAGGTAAATCTTTTTGGGTTGTATCCGAAGACATGGAACGAGATGTTTTTATGTCAGCAACAGAAGCCCAAGCTCACGGAATTGTGGATCTTGTAGCAGTTGGA
>Rhodiola_smithii
ATGCCTATTGGTGTTCCAAAAGTACCTTTTCGAAGCCCTGGAGAGGAAGATGCATCTTGGGTTGACATA---AACCGACTTTATCGAGAAAGATTACTTTTTTTAGGCCAAGAGGTTGATAATGAGCTCTCGAATCAACTTATTGGTCTTATGGTATATCTCACTATAGAGGATCGTAACAAAGAGCTTTATGTGTTTATAAACTCTCCCGGTGGATGGGTAATACCCGGAATAGCTGTTTATGATACCATGCAATTTGTGCCACCAGATGTACATACAATATGCATGGGATTAGCCGCTTCAATGGGATCCTTTGTCCTGGTCGGGGGAGAAATTACCAAACGTCTAGCATTCCCTCACGCTAGGGTAATGATCCATCAACCTGCGAGTTCTTTTTATGAGTCCCAAACGGGAGAATTTATCCTGGAAGCGGAAGAACTACTGAACCTGCGCGAAACCATCACAATGGTTTATGTCCAAAGAACAGGTAAATCTTTTTGGGTTGTATCCGAAGACATGGAACGAGATGTTTTTATGTCAGCAACAGAAGCCCAAGCTCACGGAATTGTGGATCTTGTAGCAGTTGGA
>Rhodiola_stapfii
ATGCCTATTGGTGTTCCAAAAGTACCTTTTCGAAGCCCTGGAGAGGAAGATGCATCTTGGGTTGACATA---AACCGACTTTATCGAGAAAGATTACTTTTTTTAGGCCAAGAGGTTGATAATGAGCTCTCGAATCAACTTATTGGTCTTATGGTATATCTCACTATAGAGGATCGTAACAGAGAGCTTTATGTGTTTATAAACTCTCCCGGTGGATGGGTAATACCCGGAATAGCTGTTTATGATACCATGCAATTTGTGCCACCAGATGTACATACAATATGCATGGGATTAGCCGCTTCAATGGGATCCTTTGTCCTGGTCGGGGGAGAAATTACCAAACGTCTAGCATTCCCTCACGCTAGGGTAATGATGCATCAACCTGCGAGTTCTTTTTATGAGTCCCAAACGGGAGAATTTATCCTGGAAGCGGAAGAACTACTGAACCTGCGCGAAACCATCACAATGGTTTATGTCCAAAGAACAGGTAAATCTTTTTGGGTTGTATCCGAAGACATGGAACGAGATGTTTTTATGTCAGCAACAGAAGCCCAAGCTCACGGAATTGTGGATCTTGTAGCAGTTGGA
>Rhodiola_subopposita
ATGCCTATTGGTGTTCCAAAAGTACCTTTTCGAAGCCCTGGAGAGGAAGATGCATCTTGGGTTGACATATACAACCGACTTTATCGAGAAAGATTACTTTTTTTAGGCCAAGAGGTTGATAATGAGCTCTCGAATCAACTTATTGGTCTTATGGTATATCTCACTATAGAGGATCGTAACAGAGAGCTTTATGTGTTTATAAACTCTCCCGGTGGATGGGTAATACCCGGAATAGCTGTTTATGATACCATGCAATTTGTGCCACCAGATGTACATACAATATGCATGGGATTAGCCGCTTCAATGGGATCCTTTGTCCTGGTCGGGGGAGAAATTACCAAACGTCTAGCATTCCCTCACGCTAGGGTAATGATCCATCAACCTGCGAGTTCTTTTTATGAGTCCCAAACGGGAGAATTTATCCTGGAAGCGGAAGAACTACTAAACCTGCGCGAAACCATCACAATGGTTTATGTCCAAAGAACAGGTAAATCTTTTTGGGTTGTATCCGAAGACATGGAACGAGATGTTTTTATGTCAGCAACAGAAGCTCAAGCTCACGGAATTGTGGATCTTGTAGCAGTTGGA
>Rhodiola_tangutica
ATGCCTATTGGTGTTCCAAAAGTACCTTTTCGAAGCCCTGGAGAGGAAGATGCATCTTGGGTTGACATA---AACCGACTTTATCGAGAAAGATTACTTTTTTTAGGTCAAGAGGTTGATAATGAGCTCTCGAATCAACTTATTGGTCTTATGGTATATCTCACTATAGAGGATCGTAACAGAGAGCTTTATGTGTTTATAAACTCTCCCGGTGGATGGGTAATACCCGGAATAGCTGTTTATGATACCATGCAATTTGTGCCACCAGATGTACATACAATATGCATGGGATTAGCCGCTTCAATGGGATCCTTTGTCCTGGTCGGGGGAGAAATTACCAAACGTCTAGCATTCCCTCACGCTAGGGTAATGATCCATCAACCTGCGAGTTCTTTTTATGAGTCCCAAACGGGAGAATTTATCCTGGAAGCGGAAGAACTACTGAACCTGCGCGAAACCATCACAATGGTTTATGTCCAAAGAACAGGTAAATCTTTTTGGGTTGTATCCGAAGACATGGAACGAGATGTTTTTATGTCAGCAACAGAAGCCCAAGCTCACGGAATTGTGGATCTTGTAGCAGTTGGA
>Rhodiola_wallichiana
ATGCCTATTGGTGTTCCAAAAGTACCTTTTCGAAGCCCTGGAGAGGAAGATGCATCTTGGGTTGACATA---AACCGACTTTATCGAGAAAGATTACTTTTTTTAGGCCAAGAGGTTGATAATGAGCTCTCGAATCAACTTATTGGTCTTATGGTATATCTCACTATAGAGGATCGTAACAGAGAGCTTTATGTGTTTATAAACTCTCCCGGTGGATGGGTAATACCCGGAATAGCTGTTTATGATACCATGCAATTTGTGCCACCAGATGTACATACAATATGCATGGGATTAGCCGCTTCAATGGGATCCTTTGTCCTGGTCGGGGGAGAAATTACCAAACGTCTAGCATTCCCTCACGCTAGGGTAATGATGCATCAACCTGCGAGTTCTTTTTATGAGTCCCAAACGGGAGAATTTATCCTGGAAGCGGAAGAACTACTGAACCTGCGCGAAACCATCACAATGGTTTATGTCCAAAGAACAGGTAAATCTTTTTGGGTTGTATCCGAAGACATGGAACGAGATGTTTTTATGTCAGCAACAGAAGCCCAAGCTCACGGAATTGTGGATCTTGTAGCAGTTGGA
>Hylotelephium_ewersii
ATGCCTATTGGTGTTCCAAAAGTACCTTTTCGAAGTCCTGGAGAGGAAGATGCATCTTGGGTTGACATA---AACCGACTTTATCGAGAAAGATTACTTTTTTTAGGCCAAGAGGTTAATAATGAGCTCTCGAATCAACTTATTGGTCTTATGGTATATCTCACTATAGAGGATCGTAACAGAGAGCTTTATGTGTTTATAAACTCTCCCGGTGGATGGGTAATACCCGGAATAGCGGTTTATGATACCATGCAATTTGTGCCACCAGATGTACATACAATATGCATGGGATTAGCCGCTTCAATGGGATCCTTTGTCCTGGTCGGGGGAGAAATTACTAAACGTCTAGCATTCCCTCACGCTAGGGTAATGATCCATCAACCTGCGAGTTCTTTTTATGAGTCCCAAACGGGAGAATTTATCCTGGAAGCGGAAGAACTACTGAACCTGCGCGAAACCATCACAATGGTTTATGTCCAACGAACAGGTAAATCTTTTTGGGTTGTATCCGAAGACATGGAACGGGATGTTTTTATGTCAGCAATAGAAGCCCAAGCTCACGGAATTGTGGATCTTGTAGCAGTTGAA
>Hylotelephium_verticillatum
ATGCCTATTGGTGTTCCAAAAGTACCTTTTCGAAGTCCTGGAGAGGAAGATGCATCTTGGGTTGACATATACAACCGACTTTATCGAGAAAGATTACTTTTTTTAGGCCAAGAGGTTAATAATGAGCTCTCGAATCAACTTATTGGTCTTATGGTATATCTCACTATAGAGGATCGTAACAGAGAGCTTTATGTGTTTATAAACTCTCCCGGTGGATGGGTAATACCCGGAATAGCGGTTTATGATACCATGCAATTTGTGCCACCAGATGTACATACAATATGCATGGGATTAGCCGCTTCAATGGGATCCTTTGTCCTGGTCGGGGGAGAAATTACCAAACGTCTAGCATTCCCTCACGCTAGGGTAATGATCCATCAACCTGCGAGTTCTTTTTATGAGTCCCAAACGGGAGAATTTATCCTGGAAGCGGAAGAACTACTGAACCTGCGCGAAACCATCACAATGGTTTATGTCCAACGAACAGGTAAATCTTTTTGGGTTGTATCCGAAGACATGGAACGGGATGTTTTTATGTCAGCAATAGAAGCCCAAGCTCACGGAATTGTGGATCTTGTAGCAGTTGAA
>Hylotelephium_viviparum
ATGCCTATTGGTGTTCCAAAAGTACCTTTTCGAAGTCCTGGAGAGGAAGATGCATCTTGGGTTGACATATACAACCGACTTTATCGAGAAAGATTACTTTTTTTAGGCCAAGAGGTTAATAATGAGCTCTCGAATCAACTTATTGGTCTTATGGTATATCTCACTATAGAGGATCGTAACAGAGAGCTTTATGTGTTTATAAACTCTCCCGGTGGATGGGTAATACCCGGAATAGCGGTTTATGATACCATGCAATTTGTGCCACCAGATGTACATACAATATGCATGGGATTAGCCGCTTCAATGGGATCCTTTGTCCTGGTCGGGGGAGAAATTACCAAACGTCTAGCATTCCCTCACGCTAGGGTAATGATCCATCAACCTGCGAGTTCTTTTTATGAGTCCCAAACGGGAGAATTTATCCTGGAAGCGGAAGAACTACTGAACCTGCGCGAAACCATCACAATGGTTTATGTCCAACGAACAGGTAAATCTTTTTGGGTTGTATCCGAAGACATGGAACGGGATGTTTTTATGTCAGCAATAGAAGCCCAAGCTCACGGAATTGTGGATCTTGTAGCAGTTGAA
>Meterostachys_sikokianus
ATGCCTATTGGTGTTCCAAAAGTACCTTTTCGAAGTCCTGGAGAGGAAGATGCATCTTGGGTTGACATA---AACCGACTTTATCGAGAAAGATTACTTTTTTTAGGCCAAGAGGTTAATAATGAGCTCTCGAATCAACTTATTGGTCTTATGGTATATCTCACTATAGAGGATCGTAACAGAGAGCTTTATGTGTTTATAAACTCTCCCGGTGGATGGGTAATACCCGGAATAGCGGTTTATGATACCATGCAATTTGTGCCACCAGATGTACATACAATATGCATGGGATTAGCCGCTTCAATGGGATCCTTTGTCCTGGTCGGGGGAGAAATTACCAAACGTCTAGCATTCCCTCACGCTAGGGTAATGATCCATCAACCTGCGAGTTCTTTTTATGAGTCCCAAACGGGAGAATTTATCCTGGAAGCGGAAGAACTACTGAACCTGCGCGAAACCATCACAATGGTTTATGTCCAACGAACAGGTAAATCTTTTTGGGTTGTATCCGAAGACATGGAACGGGATGTTTTTATGTCAGCAATAGAAGCCCAAGCTCACGGAATTGTGGATCTTGTAGCAGTTGAA
>Orostachys_fimbriata
ATGCCTATTGGTGTTCCAAAAGTACCTTTTCGAAGTCCTGGAGAGGAAGATGCATCTTGGGTTGACATA---AACCGACTTTATCGAGAAAGATTACTTTTTTTAGGCCAAGAGGTTAATAATGAGCTCTCGAATCAACTTATTGGTCTTATGGTATATCTCACTATAGAGGATCGTAACAGAGAGCTTTATGTGTTTATAAACTCTCCCGGTGGATGGGTAATACCCGGAATAGCGGTTTATGATACCATGCAATTTGTGCCACCAGATGTACATACAATATGCATGGGATTAGCCGCTTCAATGGGATCCTTTGTCCTGGTCGGGGGAGAAATTACCAAACGTCTAGCATTCCCTCACGCTAGGGTAATGATCCATCAACCTGCGAGTTCTTTTTATGAGTCCCAAACGGGAGAATTTATCCTGGAAGCGGAAGAACTACTGAACCTGCGCGAAACCATCACAATGGTTTATGTCCAACGAACAGGTAAATCTTTTTGGGTTGTATCCGAAGACATGGAACGGGATGTTTTTATGTCAGCAATAGAAGCCCAAGCTCACGGAATTGTGGATCTTGTAGCAGTTGAA
>Orostachys_japonica
ATGCCTATTGGTGTTCCAAAAGTACCTTTTCGAAGTCCTGGAGAGGAAGATGCATCTTGGGTTGACATA---AACCGACTTTATCGAGAAAGATTACTTTTTTTAGGCCAAGAGGTTAATAATGAGCTCTCGAATCAACTTATTGGTCTTATGGTATATCTCACTATAGAGGATCGTAACAGAGAGCTTTATGTGTTTATAAACTCTCCCGGTGGATGGGTAATACCCGGAATAGCGGTTTATGATACCATGCAATTTGTGCCACCAGATGTACATACAATATGCATGGGATTAGCCGCTTCAATGGGATCCTTTGTCCTGGTCGGGGGAGAAATTACCAAACGTCTAGCATTCCCTCACGCTAGGGTAATGATCCATCAACCTGCGAGTTCTTTTTATGAGTCCCAAACGGGAGAATTTATCCTGGAAGCGGAAGAACTACTGAACCTGCGCGAAACCATCACAATGGTTTATGTCCAACGAACAGGTAAATCTTTTTGGGTTGTATCCGAAGACATGGAACGGGATGTTTTTATGTCAGCAATAGAAGCCCAAGCTCACGGAATTGTGGATCTTGTAGCAGTTGAA
>Orostachys_minuta
ATGCCTATTGGTGTTCCAAAAGTACCTTTTCGAAGTCCTGGAGAGGAAGATGCATCTTGGGTTGACATA---AACCGACTTTATCGAGAAAGATTACTTTTTTTAGGCCAAGAGGTTAATAATGAGCTCTCGAATCAACTTATTGGTCTTATGGTATATCTCACTATAGAGGATCGTAACAGAGAGCTTTATGTGTTTATAAACTCTCCCGGTGGATGGGTAATACCCGGAATAGCGGTTTATGATACCATGCAATTTGTGCCACCAGATGTACATACAATATGCATGGGATTAGCCGCTTCAATGGGATCCTTTGTCCTGGTCGGGGGAGAAATTACCAAACGTCTAGCATTCCCTCACGCTAGGGTAATGATCCATCAACCTGCGAGTTCTTTTTATGAGTCCCAAACGGGAGAATTTATCCTGGAAGCGGAAGAACTACTGAACCTGCGCGAAACCATCACAATGGTTTATGTCCAACGAACAGGTAAATCTTTTTGGGTTGTATCCGAAGACATGGAACGGGATGTTTTTATGTCAGCAATAGAAGCCCAAGCTCACGGAATTGTGGATCTTGTAGCAGTTGAA
>Orostachys_iwarenge_f_magna
ATGCCTATTGGTGTTCCAAAAGTACCTTTTCGAAGTCCTGGAGAGGAAGATGCATCTTGGGTTGACATA---AACCGACTTTATCGAGAAAGATTACTTTTTTTAGGCCAAGAGGTTAATAATGAGCTCTCGAATCAACTTATTGGTCTTATGGTATATCTCACTATAGAGGATCGTAACAGAGAGCTTTATGTGTTTATAAACTCTCCCGGTGGATGGGTAATACCCGGAATAGCGGTTTATGATACCATGCAATTTGTGCCACCAGATGTACATACAATATGCATGGGATTAGCCGCTTCAATGGGATCCTTTGTCCTGGTCGGGGGAGAAATTACCAAACGTCTAGCATTCCCTCACGCTAGGGTAATGATCCATCAACCTGCGAGTTCTTTTTATGAGTCCCAAACGGGAGAATTTATCCTGGAAGCGGAAGAACTACTGAACCTGCGCGAAACCATCACAATGGTTTATGTCCAACGAACAGGTAAATCTTTTTGGGTTGTATCCGAAGACATGGAACGGGATGTTTTTATGTCAGCAATAGAAGCCCAAGCTCACGGAATTGTGGATCTTGTAGCAGTTGAA
>Sinocrassula_densirosulata
ATGCCTATTGGTGTTCCAAAAGTACCTTTTCGAAGTCCTGGAGAGGAAGATGCATCTTGGGTTGACATA---AACCGACTTTATCGAGAAAGATTACTTTTTTTAGGTCAAGAGGTTAATAATGAGCTCGCGAATCAACTTATTGGTCTTATGGTATATCTCACTATAGAGGATCGTAACAAAGAGCTTTATGTGTTTATAAACTCTCCCGGTGGATGGGTAATACCCGGAATAGCGGTTTATGATACCATGCAATTTGTGCCACCAGATGTACATACAATATGCATGGGATTAGCCGCTTCAATGGGATCCTTTGTCCTGGTCGGGGGAGAAATTACCAAACGTTTAGCATTCCCTCACGCTAGGGTAATGATCCATCAACCTGCGAGTTCTTTTTATGAGTCCCAAACGGGAGAATTTATCCTGGAAGCGGAAGAACTACTGAACCTGCGCGAAACCATCACAATGGTTTATGTCCAACGAACAGGTAAATCTTTTTGGCTTGTATCCGAAGACATGGAACGGGATGTTTTTATGTCAGCAATAGAAGCCCAAGCTCACGGAATTGTGGATCTTGTAGCAGTTGAA
>Sinocrassula_indica
ATGCCTATTGGTGTTCCAAAAGTACCTTTTCGAAGTCCTGGAGAGGAAGATGCATCTTGGGTTGACATA---AACCGACTTTATCGAGAAAGATTACTTTTTTTAGGTCAAGAGGTTAATAATGAGCTCGCGAATCAACTTATTGGTCTTATGGTATATCTCACTATAGAGGATCGTAACAAAGAGCTTTATGTGTTTATAAACTCTCCCGGTGGATGGGTAATACCCGGAATAGCGGTTTATGATACCATGCAATTTGTGCCACCAGATGTACATACAATATGCATGGGATTAGCCGCTTCAATGGGATCCTTTGTCCTGGTCGGGGGAGAAATTACCAAACGTTTAGCATTCCCTCACGCTAGGGTAATGATCCATCAACCTGCGAGTTCTTTTTATGAGTCCCAAACGGGAGAATTTATCCTGGAAGCGGAAGAACTACTGAACCTGCGCGAAACCATCACAATGGTTTATGTCCAACGAACAGGTAAATCTTTTTGGCTTGTATCCGAAGACATGGAACGGGATGTTTTTATGTCAGCAATAGAAGCCCAAGCTCACGGAATTGTGGATCTTGTAGCAGTTGAA
>Umbilicus_rupestris
ATGCCTATTGGTGTTCCAAAAGTACCTTTTCGAAGTCCTGGAGAGGAAGATGCATCTTGGGTTGACATA---AACCGACTTTATCGAGAAAGATTACTTTTTTTAGGCCAAGAGGTTGATAATGAGCTCGCGAATCAACTTATTGGTCTTATGGTATATCTCACTATAGAGGATCGTAATAGAGAGCTTTATGTGTTTATAAACTCTCCCGGTGGATGGGTAATACCCGGAATAGCTGTTTATGATACCATGCAATTTGTGCCACCAGATGTACATACAATATGCATGGGATTAGCCGCTTCAATGGGATCCTTTGTCCTGGTCGGGGGAGAAATTACCAAACGTCTAGCATTCCCTCACGCTAGGGTAATGATCCATCAACCTGCGAGTTCTTTTTATGAGTCCCAAACGGGAGAATTTATCCTGGAAGCGGCAGAACTACTGAACCTGCGCGAAACCATCACAATGGTTTATGTCCAAAGAACAGGTAAATCTTTTTGGGTTGTATCCGAAGACATGGAACGGGATGTTTTTCTGTCAGCAATAGAAGCCCAAGCTCACGGAATTGTGGATCTTGTAGCAGTTGAA
>Myriophyllum_aquaticum
ATGCCTATTGGTGTTCCAAAAGTACCTTTTCGAATTCCCGGAGAGGAAGATGCAACTTGGGTTGACATATACAACCGACTTTATCGAGAAAGATTACTCTTTTTAGGCCAAGAGATTGATAGTGAGCTCTCGAATCAACTTATTGGTCTTATGATATATCTCACTATAGAAGATAAGACCAAGGAGTTGTATTTATTTATAAACTCCCCCGGCGGGTGGGTAGTACCCGGACTAGCTATTTATGATACCATGCGATTTGTGGGACCGGATGTAAATACAATAGGCATGGGAATGGCCGCTTCAATGGGATCCTTTATCCTGGTCGGAGGAGAAATTACCAAACGTCTAGCATTCCCTCACGCTAGGGTAATGATCCATCAACCCGCTAGTTCTTTTTATGAGACACAAACGGGAGAATTTATCCTGGAAGCGGAAGAACTACTGAACCTACGCGAAGCCATCACAAAGGTTTATGTACAACGAACGGGCAAACCTTTCTGGGTTATATCCGAAGACTTAGAAAGGGATGTTTTTATGTCAGCAACAGAAGCCCAAGCTCATGGACTTATTGATCTTGTAGCGGTTGAA
>Myriophyllum_spicatum
ATGCCTATTGGTGTTCCAAAAGTACCTTTTCGAATTCCCGGAGAGGAAGATGCAACTTGGGTTGACATATACAACCGACTTTATCGAGAAAGATTACTCTTTTTAGGCCAAGAGATTGATAGTGAGCTCTCGAATCAACTTATTGGTCTTATGATATATCTCACTATAGAAGATAAGACCAAGGAGTTGTATTTATTTATAAACTCCCCCGGCGGGTGGGTAGTACCCGGCCTAGCTATTTATGATACCATGCGATTTGTAGGACCGGATGTAAATACAATAGGCATGGGAATGGCCGCTTCAATGGGATCCTTTATCCTGGTCGGAGGAGAAATTACCAAACGTCTAGCATTCCCTCACGCTAGGGTAATGATCCATCAACCCGCTAGTTCTTTTTATGAGACACAAACGGGAGAATTTATCCTGGAAGCGGAAGAACTACTGAACCTACGCGAAGCCATCACAAAGGTTTATGTACAACGAACGGGCAAACCTTTCTGGGTTATATCCGAAGACTTAGAAAGGGATGTTTTTATGTCAGCAACAGAAGCCCAAGCTCATGGACTTATTGATCTTGTAGCCGTTGAA
