# Supplementary material for: Ten Plastomes of Crassula (Crassulaceae) and Phylogenetic Implications
Source: Biology (Basel). 2022 Dec 7;11(12):1779. doi: 10.3390/biology11121779 (PMC9775174; doi:10.3390/biology11121779)
Supplement: Supplementary file 1 [file biology-11-01779-s001.zip › Supplements/Data S1/infA.fasta]

>Crassula_alstonii
ATGAAAGAACAAAAGTGGGTTCATGAAGGTTTAATTACTGAATCACTTCCCAATGGTATGTTCCGGGTTCGTTTAGATAATGAAGACTTAATTCTTGGTTATGTTTCAGGAAGGATACGGCGTAGTTTTATACGGATCCTACCAGGAGATAGAGTGAAAATTGAAGTAAGTCGTTATGATTCAACTAGAGGGCGTATAATTTATAGAATTCGCAATAAGGATTCGATCGAT---------
>Crassula_columella
ATGAAAGAACAAAAGTGGGTTCATGAAGGTTTAATTACTGAATCACTTCCCAATGGTATGTTCCGGGTTCGTTTAGATAATGAAGACTTAATTCTTGGTTATGTTTCAGGAAGGATACGGCGTAGTTTTATACGGATCCTACCAGGAGATAGAGTGAAAATTGAAGTAAGTCGTTATGATTCAACTAGAGGGCGTATAATTTATAGAATTCGCAATAAGGATTCGATCGAT---------
>Crassula_dejecta
ATGAAAGAACAAAAGTGGGTTCATGAAGGTTTAATTACTGAATCACTTCCCAATGGTATGTTCCGGGTTCGTTTAGATAATGAAGACTTAATTCTTGGTTATGTTTCAGGAAGGATACGGCGTAGTTTTATACGGATCCTACCAGGAGATAGAGTGAAAATTGAAGTAAGTCGTTATGATTCAACTAGAGGGCGTATAATTTATAGAATTCGCAATAAGGATTCGATCGAT---------
>Crassula_mesembryanthoides
ATGAAAGAACAAAAGTGGGTTCATGAAGGTTTAATTACTGAATCACTTCCCAATGGTATGTTCCGGGTTCGTTTAGATAATGAAGACTTAATTCTTGGTTATGTTTCAGGAAGGATACGGCGTAGTTTTATACGGATCCTACCAGGAGATAGAGTGAAAATTGAAGTAAGTCGTTATGATTCAACTAGAGGGCGTATAATTTATAGAATTCGCAATAAGGATTCGATCGAT---------
>Crassula_perforata
ATGAAAGAACAAAAGTGGGTTCATGAAGGTTTAATTACTGAATCACTTCCCAATGGTATGTTCCGGGTTCGTTTAGATAATGAAAACTTAATTCTTGGTTATGTTTCAGGAAGGATACGGCGTAGTTTTATACGGATCCTACCAGGAGATAGAGTGAAAATTGAAGTAAGTCGTTATGATTCAACTAGAGGGCGTATAATTTATAGAATTCGCAATAAGGATTCGATCGAT---------
>Crassula_socialis
ATGAAAGAACAAAAGTGGGTTCATGAAGGTTTAATTACTGAATCACTTCCCAATGGTATGTTCCGGGTTCGTTTAGATAATGAAGACTTAATTCTTGGTTATGTTTCAGGAAGGATACGGCGTAGTTTTATACGGATCCTACCAGGAGATAGAGTGAAAATTGAAGTAAGTCGTTATGATTCAACTAGAGGGCGTATAATTTATAGAATTCGCAATAAGGATTCGATCGAT---------
>Crassula_tecta
ATGAAAGAACAAAAGTGGGTTCATGAAGGTTTAATTACTGAATCACTTCCCAATGGTATGTTCCGGGTTCGTTTAGATAATGAAGACTTAATTCTTGGTTATGTTTCAGGAAGGATACGGCGTAGTTTTATACGGATCCTACCAGGAGATAGAGTGAAAATTGAAGTAAGTCGTTATGATTCAACTAGAGGGCGTATAATTTATAGAATTCGCAATAAGGATTCGATCGAT---------
>Crassula_mesembrianthemopsis
ATGAAAGAACAAAAGTGGGTTCATGAAGGTTTAATTACTGAATCACTTCCCAATGGTATGTTCCGGGTTCGTTTAGATAATGAAGACTTAATTCTTGGTTATGTTTCAGGAAGGATACGGCGTAGTTTTATACGGATCCTACCAGGAGATAGAGTGAAAATTGAAGTAAGTCGTTATGATTCAACTAGAGGGCGTATAATTTATAGAATTCGCAATAAGGATTCGATCGAT---------
>Crassula_deltoidea
ATGAAAGAACAAAAGTGGGTTCATGAAGGTTTAATTACTGAATCACTTCCCAATGGTATGTTCCGGGTTCGTTTAGATAATGAAGACTTAATTCTTGGTTATGTTTCAGGAAGGATACGGCGTAGTTTTATACGGATCCTACCAGGAGATCGAGTCAAAATTGAAGTAAGTCGTTATGATTCAACTAGAGGACGTATAATTTATAGGATTCGCAATAAGGATTCGATCGAT---------
>Crassula_expansa_subsp_fragilis
ATGAAAGAACAAAAGTGGGTTCATGAGGGTTTAATTACTGAATCACTTCCCAATGGTATGTTCCGGGTTCGTTTAGATAATGAAGACTTAATTCTTGGTTATGTTTCAGGAAGGATACGGCGGAGTTTTATACGGATCCTACCAGGAGATCGAGTCAAAATTGAAGTAAGTCGTTATGATTCAACTAGAGGACGTATAATTTATAGGATTCGCAATAAGGATTCGATTGAT---------
>Crassula_volkensii
ATGAAAGAACAAAAGTGGGTTCATGAAGGTTTAATTACTGAATCACTTCCCAATGGTATGTTCCGGGTTCGTTTAGATAATGAAGACTTAATTCTTGGTTATGTTTCAGGAAGGATACGGCGGAGTTTTATACGGATCCTACCAGGAGATCGAGTCAAAATTGAAGTAAGTCGTTATGATTCAACTAGAGGACGTATAATTTATAGGATTCGCAATAAGGATTCGATTGAT---------
>Cotyledon_tomentosa
ATGAAAGAACAAAAGTGGGTTCATGAAGGTTTAATTACTGAATCACTTCCCAATGGTATGTTCCGGGTTCGTTTAGATAATGAAGACCTAATTCTAGGTTATGTTTCAGGAAGGATCCGACGTAGTTTTATACGGATCCTACCAGGAGATAGAGTAAAAATTGAAGTAAGTCGTTATGATTCAACTAGAGGACGTATAATTTATAGAATTCGCAATAAGGATTCGAAGGATTCGATCGAT
>Kalanchoe_daigremontiana
ATGAAAGAACAAAAGTGGGTTCATGAAGGTTTAATTACTGAATCACTTCCCAATGGTATGTTCCGGGTTCGTTTAGATAATGAAGACCTAATTCTAGGTTATGTTTCAGGAAGGATCCGGCGTAGTTTTATACGTATCCTACCAGGAGATAGAGTCAAAATTGAAGTAAGTCGTTATGATTCAACTAGAGGACGTATAATTTATAGAATTCGCAATAAGGATTCGAAGGATTCGATCGAT
>Kalanchoe_delagoensis
ATGAAAGAACAAAAGTGGGTTCATGAAGGTTTAATTACTGAATCACTTCCCAATGGTATGTTCCGGGTTCGTTTAGATAATGAAGACCTAATTCTAGGTTATGTTTCAGGAAGGATCCGGCGTAGTTTTATACGTATCCTACCAGGAGATAGAGTCAAAATTGAAGTAAGTCGTTATGATTCAACTAGAGGACGTATAATTTATAGAATTCGCAATAAGGATTCGAAGGATTCGATCGAT
>Kalanchoe_fedtschenkoi
ATGAAAGAACAAAAGTGGGTTCATGAAGGTTTAATTACTGAATCACTTCCCAATGGTATGTTCCGGGTTCGTTTAGATAATGAAGACCTAATTCTAGGTTATGTTTCAGGAAGGATCCGGCGTAGTTTTATACGTATCCTACCAGGAGATAGAGTCAAAATTGAAGTAAGTCGTTATGATTCAACTAGAGGACGTATAATTTATAGAATTCGCAATAAGGATTCGAAGGATTCGATCGAT
>Kalanchoe_longiflora
ATGAAAGAACAAAAGTGGGTTCATGAAGGTTTAATTACTGAATCACTTCCCAATGGTATGTTCCGGGTTCGTTTAGATAATGAAGACCTAATTCTAGGTTATGTTTCAGGAAGGATCCGGCGTAGTTTTATACGTATCCTACCAGGAGATAGAGTCAAAATTGAAGTAAGTCGTTATGATTCAACTAGAGGACGTATAATTTATAGAATTCGCAATAAGGATTCGAAGGATTCGATCGAT
>Kalanchoe_tomentosa
ATGAAAGAACAAAAGTGGGTTCATGAAGGTTTAATTACTGAATCACTTCCCAATGGTATGTTCCGGGTTCGTTTAGATAATGAAGACCTAATTCTAGGTTATGTTTCAGGAAGGATCCGGCGTAGTTTTATACGGATCCTACCAGGAGATAGAGTCAAAATTGAAGTAAGTCGTTATGATTCAACTAGAGGACGTATAATTTATAGAATTCGCAATAAGGATTCGAAGGATTCGATCGAT
>Echeveria_lilacina
ATGAAAGAACAAAAATGGGTTCATGAAGGTTTAATTACCGAATCACTTCCCAATGGTATGTTCCGGGTTCGTTTAGATAATGAAGACCTAATTTTAGGTTATGTTTCAGGAAGGATCCGGCGTAGTTTCATACGGATTCTACCCGGGGATAGAGTCAAAATTGAAGTAAGTCGTTACGATTCAACTAGAGGACGTATAATTTATAGAATTCGCAATAAAGATTCAAAGGATTCGATTGAT
>Graptopetalum_amethystinum
ATGAAAGAACAAAAATGGGTTCATGAAGGTTTAATTACCGAATCACTTCCCAATGGTATGTTCCGGGTTCGTTTAGATAATGAAGACCTAATTTTAGGTTATGTTTCAGGAAGGATCCGGCGTAGTTTCATACGGATTCTACCCGGGGATAGAGTCAAAATTGAAGTAAGTCGTTACGATTCAACTAGAGGACGTATAATTTATAGAATTCGCAATAAAGATTCAAAGGATTCGATTGAT
>Pachyphytum_compactum
ATGAAAGAACAAAAATGGGTTCATGAAGGTTTAATTACCGAATCACTTCCCAATGGTATGTTCCGGGTTCGTTTAGATAATGAAGACCTAATTTTAGGTTATGTTTCAGGAAGGATCCGGCGTAGTTTCATACGGATTCTACCCGGGGATAGAGTCAAAATTGAAGTAAGTCGTTACGATTCAACTAGAGGACGTATAATTTATAGAATTCGCAATAAAGATTCAAAGGATTCGATTGAT
>Sedum_alfredii
ATGAAAGAACAAAAATGGGTTCATGAAGGTTTAATTACCGAATCACTTCCCAATGGCATGTTCCGGGTTCGTTTAGATAATGAAGACCTAATTCTAGGTTATGTTTCAGGAAGGATCCGGCGTAGTTTTATACGTATTCTACCCGGGGATAGAGTCAAAATTGAAGTAAGTCGTTACGATTCCACTAGAGGACGTATAATTTATAGAATTCGCAATAAAGATTCGAAGGATTCGATTGAT
>Sedum_emarginatum
ATGAAAGAACAAAAATGGGTTCATGAAGGTTTAATTACCGAATCACTTCCCAATGGCATGTTCCGGGTTCGTTTAGATAATGAAGACCTAATTCTAGGTTATGTTTCAGGAAGGATCCGGCGTAGTTTTATACGGATTCTACCCGGGGATAGAGTCAAAATTGAAGTAAGTCGTTACGATTCCACTAGAGGACGTATAATTTATAGAATTCGCAATAAAGATTCGAAGGATTCGATTGAT
>Sedum_lineare
ATGAAAGAACAAAAATGGGTTCATGAAGGTTTAATTACCGAATCACTTCCCAATGGCATGTTCCGGGTTCGTTTAGATAATGAAGACCTAATTCTAGGTTATGTTTCAGGAAGGATTCGGCGTAGTTTTATACGGATTCTACCCGGGGATAGAGTCAAAATTGAAGTAAGTCGTTACGATTCAACTAAAGGACGTATAATTTATAGAATTCGCAATAAAGATTTGAAGGATTCGATTGAT
>Sedum_oryzifolium
ATGAAAGAACAAAAATGGGTTCATGAAGGTTTAATTACCGAATCACTTCCCAATGGTATGTTCCGGGTTCGTTTAGATAATGAAGACCTCATTCTAGGTTATGTTTCAGGAAGGATCCGGCGTAGTTTTATACGAATTCTACCCGGGGATAGAGTCAAAATTGAAGTAAGTCGTTACGATTCAACTAAAGGACGTATAATTTATAGAATTCGCAATAAAGATTCGAAAGATTCGATTGAT
>Sedum_plumbizincicola
ATGAAAGAACAAAAATGGGTTCATGAAGGTTTAATTACCGAATCACTTCCCAATGGCATGTTCCGGGTTCGTTTAGATAATGAAGACCTAATTCTAGGTTATGTTTCAGGAAGGATCCGGCGTAGTTTTATACGGATTCTACCCGGGGATAGAGTCAAAATTGAAGTAAGTCGTTACGATTCCACTAGAGGACGTATAATTTATAGAATTCGCAATAAAGATTCGAAGGATTCGATTGAT
>Sedum_sarmentosum
ATGAAAGAACAAAAATGGGTTCATGAAGGTTTAATTACCGAATCACTTCCCAATGGCATGTTCCGGGTTCGTTTAGATAATGAAGACCTAATTCTAGGTTATGTTTCAGGAAGGATCCGGCGTAGTTTTATACGGATTTTACCCGGGGATAGAGTCAAAATTGAAGTAAGTCGTTACGATTCCACTAGAGGACGTATAATTTATAGAATTCGCAATAAGGATTCGAAGGATTCGATTGAT
>Sedum_tricarpum
ATGAAAGAACAAAAATGGGTTCATGAAGGTTTAATTACCGAATCACTTCCCAATGGCATGTTCCGGGTTCGTTTAGATAATGAAGACCTAATTCTAGGTTATGTTTCAGGAAGGATCCGGCGTAGTTTTATACGGATTCTACCCGGGGATAGAGTCAAAATTGAAGTAAGTCGTTACGATTCCACTAGAGGACGTATAATTTATAGAATTCGCAATAAAGATTCGAAGGATTCGATTGAT
>Aeonium_arboreum
ATGAAAGAACAAAAATGGGTTCATGAAGGTTTAATTACCGAATCACTTCCCAATGGTATGTTCAGGGTTCGTTTAGATAATGAAGACCTAATTCTAGGTTATGTCTCAGGAAGGATCCGGCGTAGTTTTATACGGATCCTACCCGGAGATAGAGTCAAAATTGAAGTAAGTCGTTATGATTCAACTAGAGGACGTATAATTTATAGAATTCGCAATAAGGATTCGATCGAT---------
>Aeonium_balsamiferum
ATGAAAGAACAAAAATGGGTTCATGAAGGTTTAATTACCGAATCACTTCCCAATGGTATGTTCAGGGTTCGTTTAGATAATGAAGACCTAATTCTAGGTTATGTCTCAGGAAGGATCCGGCGTAGTTTTATACGGATCCTACCCGGAGATAGAGTCAAAATTGAAGTAAGTCGTTATGATTCAACTAGAGGACGTATAATTTATAGAATTCGCAATAAGGATTCGATCGAT---------
>Aeonium_decorum
ATGAAAGAACAAAAATGGGTTCATGAAGGTTTAATTACCGAATCACTTCCCAATGGTATGTTCAGGGTTCGTTTAGATAATGAAGACCTAATTCTAGGTTATGTCTCAGGAAGGATCCGGCGTAGTTTTATACGGATCCTACCCGGAGATAGAGTCAAAATTGAAGTAAGTCGTTATGATTCAACTAGAGGACGTATAATTTATAGAATTCGCAATAAGGATTCGATCGAT---------
>Aeonium_diplocyclum
ATGAAAGAACAAAAATGGGTTCATGAAGGTTTAATTACCGAATCACTTCCCAATGGTATGTTCAGGGTTCGTTTAGATAATGAAGACCTAATTCTAGGTTATGTCTCAGGAAGGATCCGGCGTAGTTTTATACGGATCCTACCCGGAGATAGAGTCAAAATTGAAGTAAGTCGTTATGATTCAACTAGAGGACGTATAATTTATAGAATTCGCAATAAGGATTCGATCGAT---------
>Aeonium_dodrantale
ATGAAAGAACAAAAATGGGTTCATGAAGGTTTAATTACCGAATCACTTCCCAATGGTATGTTCAGGGTTCGTTTAGATAATGAAGACCTAATTCTAGGTTATGTCTCAGGAAGGATCCGGCGTAGTTTTATACGGATCCTACCCGGAGATAGAGTCAAAATTGAAGTAAGTCGTTATGATTCAACTAGAGGACGTATAATTTATAGAATTCGCAATAAGGATTCGATCGAT---------
>Aeonium_nobile
ATGAAAGAACAAAAATGGGTTCATGAAGGTTTAATTACCGAATCACTTCCCAATGGTATGTTCAGGGTTCGTTTAGATAATGAAGACCTAATTCTAGGTTATGTCTCAGGAAGGATCCGGCGTAGTTTTATACGGATCCTACCCGGAGATAGAGTCAAAATTGAAGTAAGTCGTTATGATTCAACTAGAGGACGTATAATTTATAGAATTCGCAATAAGGATTCGATCGAT---------
>Aeonium_saundersii
ATGAAAGAACAAAAATGGGTTCATGAAGGTTTAATTACCGAATCACTTCCCAATGGTATGTTCAGGGTTCGTTTAGATAATGAAGACCTAATTCTAGGTTATGTCTCAGGAAGGATCCGGCGTAGTTTTATACGGATCCTACCCGGAGATAGAGTCAAAATTGAAGTAAGTCGTTATGATTCAACTAGAGGACGTATAATTTATAGAATTCGCAATAAGGATTCGATCGAT---------
>Aeonium_tabuliforme
ATGAAAGAACAAAAATGGGTTCATGAAGGTTTAATTACCGAATCACTTCCCAATGGTATGTTCAGGGTTCGTTTAGATAATGAAGACCTAATTCTAGGTTATGTCTCAGGAAGGATCCGGCGTAGTTTTATACGGATCCTACCCGGAGATAGAGTCAAAATTGAAGTAAGTCGTTATGATTCAACTAGAGGACGTATAATTTATAGAATTCGCAATAAGGATTCGATCGAT---------
>Aeonium_undulatum
ATGAAAGAACAAAAATGGGTTCATGAAGGTTTAATTACCGAATCACTTCCCAATGGTATGTTCAGGGTTCGTTTAGATAATGAAGACCTAATTCTAGGTTATGTCTCAGGAAGGATCCGGCGTAGTTTTATACGGATCCTACCCGGAGATAGAGTCAAAATTGAAGTAAGTCGTTATGATTCAACTAGAGGACGTATAATTTATAGAATTCGCAATAAGGATTCGATCGAT---------
>Monanthes_anagensis
ATGAAAGAACAAAAATGGGTTCATGAGGGTTTAATTACCGAATCACTTCCAAATGGTATGTTCAGGGTTCGTTTAGATAATGAAGACCTAATTCTAGGTTATGTCTCAGGAAGGATCCGGCGTAGTTTTATACGGATCCTACCCGGAGATAGAGTCAAAATTGAAGTAAGTCGTTATGATTCAACTAGAGGACGTATAATTTATAGAATTCGCAATAAGGATTCGATCGAT---------
>Monanthes_brachycaulos
ATGAAAGAACAAAAATGGGTTCATGAGGGTTTAATTACCGAATCACTTCCAAATGGTATGTTCAGGGTTCGTTTAGATAATGAAGACCTAATTCTAGGTTATGTCTCAGGAAGGATCCGGCGTAGTTTTATACGGATCCTACCCGGAGATAGAGTCAAAATTGAAGTAAGTCGTTATGATTCAACTAGAGGACGTATAATTTATAGAATTCGCAATAAGGATTCGATCGAT---------
>Monanthes_muralis
ATGAAAGAACAAAAATGGGTTCATGAGGGTTTAATTACCGAATCACTTCCAAATGGTATGTTCAGGGTTCGTTTAGATAATGAAGACCTAATTCTAGGTTATGTCTCAGGAAGGATCCGGCGTAGTTTTATACGGATCCTACCCGGAGATAGAGTCAAAATTGAAGTAAGTCGTTATGATTCAACTAGAGGACGTATAATTTATAGAATTCGCAATAAGGATTCGATCGAT---------
>Monanthes_polyphylla
ATGAAAGAACAAAAATGGGTTCATGAGGGTTTAATTACCGAATCACTTCCAAATGGTATGTTCAGGGTTCGTTTAGATAATGAAGACCTAATTCTAGGTTATGTCTCAGGTAGGATCCGGCGTAGTTTTATACGGATCCTACCCGGAGATAGAGTCAAAATTGAAGTAAGTCGTTATGATTCAACTAGAGGACGTATAATTTATAGAATTCGCAATAAGGATTCGATCGAT---------
>Rosularia_alpestris
ATGAAAGAACAAAAATGGGTTCATGAAGGTTTAATTACCGAATCACTTCCCAATGGTATGTTCCGGGTTCGTTTAGATAATGAAGACCTAATTCTAGGTTATGTTTCAGGAAGGATCCGGCGTAGTTTTATACGTATCCTACCTGGAGATAGAGTCAAAATTGAAGTAAGTCGTTATGATTCAACTAGAGGACGTATAATTTATAGAATTCGCAATAAAGATTCGAAAGATTCAATCGAT
>Sempervivum_tectorum
ATGAAAGAACAAAAATGGGTTCATGAAGGTTTAATTACCGAATCACTTCCAAACGGTATGTTCCGGGTTCGTTTAGATAATGAAGACCTAGTTCTAGGTTATGTTTCAGGAAGGATCCGGCGTAGTTTTATACGGATTCTACCCGGAGATAGAGTCAAAATTGAAGTAAGTCGTTATGATTCAACTCGAGGACGTATAATTTATAGAATTCGCAATAAGGATTCGAAGGATTCGATCGAT
>Phedimus_spurius
ATGAAAGAACAAAAGTGGGTTCATGAAGGTTTAATTACTGAATCACTCCCCAATGGTATGTTCCGGGTTCGTTTAGATAATGACGACCTAATTCTAGGTTATGTTTCAGGAAGGATCCGGCGTAGTTTTATACGGATCCTACCAGGAGATAGAGTCAAAATTGAAGTAAGTCGTTATGATTCAACTAGAGGACGCATAATTTATAGAATTCGCAATAAGGATTCGAAGGATTCGATCGAT
>Phedimus_aizoon
ATGAAAGAACAAAAGTGGGTTCATGAAGGTTTAATTACTGAATCACTTCCCAATGGTATGTTCCGGGTCCGTTTAGATAATGACGACCTAATTCTAGGTTATGTTTCAGGAAGAATCCGGCGTAGTTTTATACGGATCCTACCAGGAGATAGAGTCAAAATTGAAGTAAGTCGTTATGATTCAACTAGAGGACGCATAATTTATAGAATTCGCAATAAGGATTCGAAGGATTCGATCGAT
>Phedimus_kamtschaticus
ATGAAAGAACAAAAGTGGGTTCATGAAGGTTTAATTACTGAATCACTTCCCAATGGTATGTTCCGGGTCCGTTTAGATAATGACGACCTAATTCTAGGTTATGTTTCAGGAAGAATCCGGCGTAGTTTTATACGGATCCTACCAGGAGATAGAGTCAAAATTGAAGTAAGTCGTTATGATTCAACTAGAGGACGCATAATTTATAGAATTCGCAATAAGGATTCGAAGGATTCGATCGAT
>Phedimus_odontophyllus
ATGAAAGAACAAAAGTGGCTTCATGAAGGTTTAATTACTGAATCACTTCCCAATGGTATGTTCCGGGTTCGTTTAGATAATGACGACCTAATTCTAGGTTATGTTTCAGGAAGGATCCGGCGTAGTTTTATACGGATCCTACCAGGAGATAGAGTCAAAATTGAAGTAAGTCGTTATGATTCAACTAGAGGACGCATAATTTATAGAATTCGCAATAAGGATTCGATCGAT---------
>Phedimus_takesimensis
ATGAAAGAACAAAAGTGGGTTCATGAAGGTTTAATTACTGAATCACTTCCCAATGGTATGTTCCGGGTCCGTTTAGATAATGACGACCTAATTCTAGGTTATGTTTCAGGAAGAATCCGGCGTAGTTTTATACGGATCCTACCAGGAGATAGAGTCAAAATTGAAGTAAGTCGTTATGATTCAACTAGAGGACGCATAATTTATAGAATTCGCAATAAGGATTCGAAGGATTCGATCGAT
>Phedimus_yangshanicus
ATGAAAGAACAAAAGTGGCTTCATGAAGGTTTAATTACTGAATCACTTCCCAATGGTATGTTCCGGGTTCGTTTAGATAATGACGACCTAATTCTAGGTTATGTTTCAGGAAGGATCCGGCGTAGTTTTATACGGATCCTACCAGGAGATAGAGTCAAAATTGAAGTAAGTCGTTATGATTCAACTAGAGGACGCATAATTTATAGAATTCGCAATAAGGATTCGATCGAT---------
>Rhodiola_bupleuroides
ATGACAGAACAAAAGTGGGTTCATGAAGGTTTAATTATTGAATCACTTCCCAATGGTATGTTCCGGGTTCGTTTAGATAATGATAACCTAATTCTAGGTTATGTTTCAGGAAGGATCCGGCGTAGTTTTATACGGATCCTACCAGGAGATAGAGTCAAAATTGAAGTAAGTCGTTATGATTCAACTAGAGGACGCATAATTTATAGAATTCGCAATAAGGATTCGAAGGATTCGATCGAT
>Rhodiola_calliantha
ATGACAGAACAAAAGTGGGTTCATGAAGGTTTAATTATTGAATCACTTCCCAATGGTATGTTCCGGGTTCGTTTAGATAATGATAACCTAATTCTAGGTTATGTTTCAGGAAGGATCCGGCGTAGTTTTATACGGATCCTACCAGGAGATAGAGTCAAAATTGAAGTAAGTCGTTATGATTCAACTAGAGGACGCATAATTTATAGAATTCGCAATAAGGATTCGAAGGATTCGATCGAT
>Rhodiola_crenulata
ATGACAGAACAAAAGTGGGTTCATGAAGGTTTAATTATTGAATCACTTCCCAATGGTATGTTCCGGGTTCGTTTAGATAATGATGACCTAATTCTAGGTTATGTTTCAGGAAGGATCCGGCGTAGTTTTATACGGATCCTACCAGGAGATAGAGTCAAAATTGAAGTAAGTCGTTATGATTCAACTAGAGGACGCATAATTTATAGAATTCGCAATAAGGATTCGAAGGATTCGATCGAT
>Rhodiola_henryi
ATGACAGAACAAAAGTGGGTTCATGAAGGTTTAATTATTGAATCACTTCCCAATGGTATGTTCCGGGTTCGTTTAGATAATGATGACCTAATTCTAGGTTATGTTTCAGGAAGGATCCGGCGTAGTTTTATACGGATCCTACCAGGAGATAGAGTCAAAATTGAAGTAAGTCGTTATGATTCAACTAGAGGACGCATAATTTATAGAATTCGCAATAAGGATTCGAAGGATTCGATCGAT
>Rhodiola_himalensis
ATGACAGAACAAAAGTGGGTTCATGAAGGTTTAATTATTGAATCACTTCCCAATGGTATGTTCCGGGTTCGTTTAGATAATGATGACCTAATTCTAGGTTATGTTTCAGGAAGGATCCGGCGTAGTTTTATACGGATCCTACCAGGAGATAGAGTCAAAATTGAAGTAAGTCGTTATGATTCAACTAGAGGACGCATAATTTATAGAATTCGCAATAAGGATTCGAAGGATTCGATCGAT
>Rhodiola_kirilowii
ATGACAGAACAAAAGTGGGTTCATGAAGGTTTAATTATTGAATCACTTCCCAATGGTATGTTCCGGGTTCGTTTAGATAATGATGACCTAATTCTAGGTTATGTTTCAGGAAGGATCCGGCGTAGTTTTATACGGATCCTACCAGGAGATAGAGTCAAAATTGAAGTAAGTCGTTATGATTCAACTAGAGGACGCATAATTTATAGAATTCGCAATAAGGATTCGAAGGATTCGATCGAT
>Rhodiola_rosea
ATGACAGAACAAAAGTGGGTTCATGAAGGTTTAATTATTGAATCACTTCCCAATGGTATGTTCCGGGTTCGTTTAGATAATGATGACCTAATTCTAGGTTATGTTTCAGGAAGGATCCGGCGTAGTTTTATACGGATCCTACCAGGAGATAGAGTCAAAATTGAAGTAAGTCGTTATGATTCAACTAGAGGACGCATAATTTATAGAATTCGCAATAAGGATTCGAAGGATTCGATCGAT
>Rhodiola_sacra
ATGACAGAACAAAAGTGGGTTCATGAAGGTTTAATTATTGAATCACTTCCCAATGGTATGTTCCGGGTTCGTTTAGATAATGATGACCTAATTCTAGGTTATGTTTCAGGAAGGATCCGGCGTAGTTTTATACGGATCCTACCAGGAGATAGAGTCAAAATTGAAGTAAGTCGTTATGATTCAACTAGAGGACGCATAATTTATAGAATTCGCAATAAGGATTCGAAGGATTCGATCGAT
>Rhodiola_yunnanensis
ATGACAGAACAAAAGTGGGTTCATGAAGGTTTAATTATTGAATCACTTCCCAATGGTATGTTCCGGGTTCGTTTAGATAATGATGACCTAATTCTAGGTTATGTTTCAGGAAGGATCCGGCGTAGTTTTATACGGATCCTACCAGGAGATAGAGTCAAAATTGAAGTAAGTCGTTATGATTCAACTAGAGGACGCATAATTTATAGAATTCGCAATAAGGATTCGAAGGATTCGATCGAT
>Rhodiola_dumulosa
ATGACAGAACAAAAGTGGGTTCATGAAGGTTTAATTATTGAATCACTTCCCAATGGTATGTTCCGGGTTCGTTTAGATAATGATGACCTAATTCTAGGTTATGTTTCAGGAAGGATCCGGCGTAGTTTTATACGGATCCTACCAGGAGATAGAGTCAAAATTGAAGTAAGTCGTTATGATTCAACTAGAGGACGCATAATTTATAGAATTCGCAATAAGGATTCGAAGGATTCGATCGAT
>Rhodiola_fastigiata
ATGACAGAACAAAAGTGGGTTCATGAAGGTTTAATTATTGAATCACTTCCCAATGGTATGTTCCGGGTTCGTTTAGATAATGATGACCTAATTCTAGGTTATGTTTCAGGAAGGATCCGGCGTAGTTTTATACGGATCCTACCAGGAGATAGAGTCAAAATTGAAGTAAGTCGTTATGATTCAACTAGAGGACGCATAATTTATAGAATTCGCAATAAGGATTCGAAGGATTCGATCGAT
>Rhodiola_gelida
ATGACAGAACAAAAGTGGGTTCATGAAGGTTTAATTATTGAATCACTTCCCAACGGTATGTTCCGGGTTCGTTTAGATAATGATGACCTAATTCTAGGTTATGTTTCAGGAAGGATCCGGCGTAGTTTTATACGGATCCTACCAGGAGATAGAGTCAAAATTGAAGTAAGTCGTTATGATTCAACTAGAGGACGCATAATTTATAGAATTCGCAATAAGGATTCGAAGGATTCGATCGAT
>Rhodiola_hobsonii
ATGACAGAACAAAAGTGGGTTCATGAAGGTTTAATTACTGAATCACTTCCCAATGGTATGTTCCGGGTTCGTTTAGATAATGATGACCTAATTCTAGGTTATGTTTCAGGAAGGATCCGGCGTAGTTTTATACGGATCCTACCAGGAGATAGAGTCAAAATTGAAGTAAGTCGTTATGATTCAACTAGAGGACGCATAATTTATAGAATTCGCAATAAGGATTCGAAGGATTCGATCGAT
>Rhodiola_humilis
ATGACAGAACAAAAGTGGGTTCATGAAGGTTTAATTACTGAATCACTTCCCAATGGTATGTTCCGGGTTCGTTTAGATAATGATGACCTAATTCTAGGTTATGTTTCAGGAAGGATCCGGCGTAGTTTTATACGGATCCTACCAGGAGATAGAGTCAAAATTGAAGTAAGTCGTTATGATTCAACTAGAGGACGCATAATTTATAGAATTCGCAATAAGGATTCGAAGGATTCGATCGAT
>Rhodiola_integrifolia
ATGACAGAACAAAAGTGGGTTCATGAAGGTTTAATTACTGAATCACTTCCCAATGGTATGTTCCGGGTTCGTTTAGATAATGATGACCTAATTCTAGGTTATGTTTCAGGAAGGATCCGGCGTAGTTTTATACGGATCCTACCAGGAGATAGAGTCAAAATTGAAGTAAGTCGTTATGATTCAACTAGAGGACGCATAATTTATAGAATTAGCAATAAGGATTCGAAGGATTCGATCGAT
>Rhodiola_liciae
ATGACAGAACAAAAGTGGGTTCATGAAGGTTTAATTACTGAATCACTTCCCAATGGTATGTTCCGGGTTCGTTTAGATAATGATGACCTAATTCTAGGTTATATTTCAGGAAGGATCCGGCGTAGTTTTATACGGATCCTACCAGGAGATAGAGTCAAAATTGAAGTAAGTCGTTATGATTCAACTAGAGGACGCATAATTTATAGAATTCGCAATAAGGATTCGATCGAT---------
>Rhodiola_macrocarpa
ATGACAGAACAAAAGTGGGTTCATGAAGGTTTAATTATTGAATCACTTCCCAATGGTATGTTCCGGGTTCGTTTAGATAATGATGACCTAATTCTAGGTTATGTTTCAGGAAGGATCCGGCGTAGTTTTATACGGATCCTACCAGGAGATAGAGTCAAAATTGAAGTAAGTCGTTATGATTCAACTAGAGGACGCATAATTTATAGAATTCGCAATAAGGATTCGAAGGATTCGATCGAT
>Rhodiola_ovatisepala
ATGACAGAACAAAAGTGGGTTCATGAAGGTTTAATTACTGAATCACTTCCCAATGGTATGTTCCGGGTTCGTTTAGATAATGATGACCTAATTCTAGGTTATGTTTCAGGAAGGATCCGGCGTAGTTTTATACGGATCCTACCAGGAGATAGAGTCAAAATTGAAGTAAGTCGTTATGATTCAACTAGAGGACGCATAATTTATAGAATTCGCAATAAGGATTCGAAGGATTCGATCGAT
>Rhodiola_prainii
ATGACAGAACAAAAGTGGGTTCATGAAGGTTTAATTACTGAATCACTTCCCAATGGTATGTTCCGGGTTCGTTTAGATAATGATGACCTAATTCTAGGTTATGTTTCAGGAAGGATCCGGCGTAGTTTTATACGGATCCTACCAGGAGATAGAGTCAAAATTGAAGTAAGTCGTTATGATTCAACTAGAGGACGCATAATTTATAGAATTCGCAATAAGGATTCGAAGGATTCGATCGAT
>Rhodiola_quadrifida
ATGACAGAACAAAAGTGGGTTCATGAAGGTTTAATTATTGAATCACTTCCCAATGGTATGTTCCGGGTTCGTTTAGATAATGATGACCTAATTCTAGGTTATGTTTCAGGAAGGATCCGGCGTAGTTTTATACGGATCCTACCAGGAGATAGAGTCAAAATTGAAGTAAGTCGTTATGATTCAACTAGAGGACGCATAATTTATAGAATTCGCAATAAGGATTCGAAGGATTCGATCGAT
>Rhodiola_rhodantha
ATGACAGAACAAAAGTGGGTTCATGAAGGTTTAATTACTGAATCACTTCCCAATGGTATGTTCCGGGTTCGTTTAGATAATGATGACCTAATTCTAGGTTATGTTTCAGGAAGGATCCGGCGTAGTTTTATACGGATCCTACCAGGAGATAGAGTCAAAATTGAAGTAAGTCGTTATGATTCAACTAGAGGACGCATAATTTATAGAATTCGCAATAAGGATTCGAAGGATTCGATCGAT
>Rhodiola_sexifolia
ATGACAGAACAAAAGTGGGTTCATGAAGGTTTAATTACTGAATCACTTCCCAATGGTATGTTCCGGGTTCGTTTAGATAATGATGACCTAATTCTAGGTTATGTTTCAGGAAGGATCCGGCGTAGTTTTATACGGATCCTACCAGGAGATAGAGTCAAAATTGAAGTAAGTCGTTATGATTCAACTAGAGGACGCATAATTTATAGAATTCGCAATAAGGATTCGAAGGATTCGATCGAT
>Rhodiola_sinuata
ATGACAGAACAAAAGTGGGTTCATGAAGGTTTAATTACTGAATCACTTCCCAATGGTATGTTCCGGGTTCGTTTAGATAATGATGACCTAATTCTAGGTTATGTTTCAGGAAGGATCCGGCGTAGTTTTATACGGATCCTACCAGGAGATAGAGTCAAAATTGAAGTAAGTCGTTATGATTCAACTAGAGGACGCATAATTTATAGAATTCGCAATAAGGATTCGAAGGATTCGATCGAT
>Rhodiola_smithii
ATGACAGAACAAAAGTGGGTTCATGAAGGTTTAATTACTGAATCACTTCCCAATGGTATGTTCCGGGTTCGTTTAGATAATGATGACCTAATTCTAGGTTATGTTTCAGGAAGGATCCGGCGTAGTTTTATACGGATCCTACCAGGAGATAGAGTCAAAATTGAAGTAAGTCGTTATGATTCAACTAGAGGACGCATAATTTATAGAATTCGCAATAAGGATTCGAAGGATTCGATCGAT
>Rhodiola_stapfii
ATGACAGAACAAAAGTGGGTTCATGAAGGTTTAATTACTGAATCACTTCCCAATGGTATGTTCCGGGTTCGTTTAGATAATGATGACCTAATTCTAGGTTATGTTTCAGGAAGGATCCGGCGTAGTTTTATACGGATCCTACCAGGAGATAGAGTCAAAATTGAAGTAAGTCGTTATGATTCAACTAGAGGACGCATAATTTATAGAATTCGCAATAAGGATTCGATCGAT---------
>Rhodiola_subopposita
ATGACAGAACAAAAGTGGGTTCATGAAGGTTTAATTATTGAATCACTTCCCAATGGTATGTTCCGGGTTCGTTTAGATAATGATGACCTAATTCTAGGTTATGTTTCAGGAAGGATCCGGCGTAGTTTTATACGGATCCTACCAGGAGATAGAGTCAAAATTGAAGTAAGTCGTTATGATTCAACTAGAGGACGCATAATTTATAGAATTCGCAATAAGGATTCGAAGGATTCGATCGAT
>Rhodiola_tangutica
ATGACAGAACAAAAGTGGGTTCATGAAGGTTTAATTATTGAATCACTTCCCAATGGTATGTTCCGGGTTCGTTTAGATAATGATGACCTAATTCTAGGTTATGTTTCAGGAAGGATCCGGCGTAGTTTTATACGGATCCTACCAGGAGATAGAGTCAAAATTGAAGTAAGTCGTTATGATTCAACTAGAGGACGCATAATTTATAGAATTCGCAATAAGGATTCGAAGGATTCGATCGAT
>Rhodiola_wallichiana
ATGACAGAACAAAAGTGGGTTCATGAAGGTTTAATTACTGAATCACTTCCCAATGGTATGTTCCGGGTTCGTTTAGATAATGATGACCTAATTCTAGGTTATGTTTCAGGAAGGATCCGGCGTAGTTTTATACGGATCCTACCAGGAGATAGAGTCAAAATTGAAGTAAGTCGTTATGATTCAACTAGAGGACGCATAATTTATAGAATTCGCAATAAGGATTCGAAGGATTCGATCGAT
>Hylotelephium_ewersii
ATGAAAGAACAAAAGTGGGTTCATGAAGGTTTAATTACTGAATCACTTCCCAATGGTATGTTCCGGGTTCGTTTAGATAATGACGACCTAATTCTAGGTTATGTTTCAGGAAGGATCCGGCGTAGTTTTATACGGATCCTACCAGGAGATAGAGTCAAAATTGAAGTAAGTCGCTATGATTCAACTAGAGGCCGTATAATTTATAGAATTCGCAATAAGGATTCGAAGGATTCGATCGAT
>Hylotelephium_verticillatum
ATGAAAGAACAAAAGTGGGTTCATGAAGGTTTAATTATTGAATCACTTCCCAATGGTATGTTCCGGGTTCGTTTAGATAATGACGACCTAATTCTAGGTTATGTTTCAGGAAGGATCCGGCGTAGTTTTATACGGATCCTACCAGGAGATAGAGTAAAAATTGAAGTAAGTCGCTATGATTCAACTAGAGGCCGTATAATTTATAGAATTCGCAATAAGGATTCGAAGGATTCGATCGAT
>Hylotelephium_viviparum
ATGAAAGAACAAAAGTGGGTTCATGAAGGTTTAATTATTGAATCACTTCCCAATGGTATGTTCCGGGTTCGTTTAGATAATGACGACCTAATTCTAGGTTATGTTTCAGGAAGGATCCGGCGTAGTTTTATACGGATCCTACCAGGAGATAGAGTAAAAATTGAAGTAAGTCGCTATGATTCAACTAGAGGCCGTATAATTTATAGAATTCGCAATAAGGATTCGAAGGATTCGATCGAT
>Meterostachys_sikokianus
ATGAAAGAACAAAAGTGGATTCATGAAGGTTTAATTACTGAATCACTTCCCAATGGTATGTTCCGGGTTCGTTTAGATAATGACGACCTAATTCTAGGTTATGTTTCAGGAAGGATCCGGCGTAGTTTTATACGGATCCTACCAGGAGATAGAGTCAAAATTGAAGTAAGTCGCTATGATTCAACTAGAGGCCGTATAATTTATAGAATTCGCAATAAGGATTCGAAAGATTCGATCGAT
>Orostachys_fimbriata
ATGAAAGAACAAAAGTGGGTTCATGAAGGTTTAATTACTGAATCACTTCCCAACGGTATGTTCCGGGTTCGTTTAGATAATGACGACCTAATTCTAGGTTATGTTTCAGGAAGGATCCGACGTAGTTTTATACGGATCCTACCAGGAGATAGAGTCAAAATTGAAGTAAGTCGCTATGATTCAACTAGAGGCCGTATAATTTATAGAATTCGCAATAAGGATTCGAAGGATTCGATCGAT
>Orostachys_japonica
ATGAAAGAACAAAAGTGGGTTCATGAAGGTTTAATTACTGAATCACTTCCCAATGGTATGTTCCGGGTTCGTTTAGATAATGACGACCTAATTCTAGGTTATGTTTCAGGAAGGATCCGGCGTAGTTTTATACGGATCCTACCAGGAGATAGAGTCAAAATTGAAGTAAGTCGCTATGATTCAACTAGAGGCCGTATAATTTATAGAATTCGCAATAAGGATTCGAAGGATTCGATCGAT
>Orostachys_minuta
ATGAAAGAACAAAAGTGGGTTCATGAAGGTTTAATTACTGAATCACTTCCCAATGGTATGTTCCGGGTTCGTTTAGATAATGACGACCTAATTCTAGGTTATGTTTCAGGAAGGATCCGGCGTAGTTTTATACGGATCCTACCAGGAGATAGAGTCAAAATTGAAGTAAGTCGCTATGATTCAACTAGAGGCCGTATAATTTATAGAATTCGCAATAAGGATTCGAAGGATTCGATCGAT
>Orostachys_iwarenge_f_magna
ATGAAAGAACAAAAGTGGGTTCATGAAGGTTTAATTACTGAATCACTTCCCAATGGTATGTTCCGGGTTCGTTTAGATAATGACGACCTAATTCTAGGTTATGTTTCAGGAAGGATCCGGCGTAGTTTTATACGGATCCTACCAGGAGATAGAGTCAAAATTGAAGTAAGTCGCTATGATTCAACTAAAGGCCGTATAATTTATAGAATTCGCAATAAGGATTCGAAGGATTCGATCGAT
>Sinocrassula_densirosulata
ATGAAAGAACAAAAGTGGGTTCATGAAGGTTTAATTACGGAATCACTTCCCAATGGTATGTTCCGGGTTCGTTTAGATAATGACGACCTAATTCTAGGTTATGTTTCAGGAAGGATCCGGCGTAGTTTTATACGGATCCTACCAGGAGATAGAGTCAAAATTGAAGTAAGTCGCTATGATTCAACTAGAGGCCGTATAATTTATAGAATTCGCAATAAAGATTCGAAGGATTCGATCGAT
>Sinocrassula_indica
ATGAAAGAACAAAAGTGGGTTCATGAAGGTTTAATTACGGAATCACTTCCCAATGGTATGTTCCGGGTTCGTTTAGATAATGACGACCTAATTCTAGGTTATGTTTCAGGAAGGATCCGGCGTAGTTTTATACGGATCCTACCAGGAGATAGAGTCAAAATTGAAGTAAGTCGCTATGATTCAACTAGAGGCCGTATAATTTATAGAATTCGCAATAAAGATTCGAAGGATTCGATCGAT
>Umbilicus_rupestris
ATGAAAGAACAAAAGTGGGTTCATGAAGGTTTAATTACTGAATCACTTCCAAATGGTATGTTCCGGGTTCGTTTAGATAATCAAGACCTAATTCTAGGTTATGTTTCAGGAAGGATCCGGCGTAGTTTTATACGGATCCTACCAGGAGATAGAGTCAAAATTGAAGTAAGTCGTTATGATTCAACTCGAGGACGTATAATTTATAGAATTCGCAATAAGGATTCGAAGGATTCGATCGAT
>Myriophyllum_aquaticum
ATGAAAGAACAAAAATGGGTTCATGAAGGTTTAATTACTGAATCACTCCCCAATGGTATGTTCCGGGTTCGTTTAGATAATGAAGATCTGATTCTAGGTTATGTTTCGGGAAGGATCCGACGTAGTTTTATTCGGATACTACCAGGAGATAGAGTCAAAATTGAAGTAAGTCGTTATGATTCAAGCAGAGGGCGTATAATTTATAGACTTCGAAACAAGGATTCGAACGAT---------
>Myriophyllum_spicatum
ATGAAAGAACAAAAATGGGTTCATGAAGGTTTAATTACTGAATCACTCCCCAATGGTATGTTCCGGGTTCGTTTAGATAATGAAGATCTAATTCTAGGTTATGTTTCGGGAAGGATCCGACGTAGTTTTATTCGGATACTACCAGGAGATAGAGTCAAAATTGAAGTAAGTCGTTATGATTCAACCAGAGGGCGTATAATTTATAGACTTCGAAACAAGGATTCGAACGAT---------
