# Supplementary material for: Ten Plastomes of Crassula (Crassulaceae) and Phylogenetic Implications
Source: Biology (Basel). 2022 Dec 7;11(12):1779. doi: 10.3390/biology11121779 (PMC9775174; doi:10.3390/biology11121779)
Supplement: Supplementary file 1 [file biology-11-01779-s001.zip › Supplements/Data S1/ndhA.fasta]

>Crassula_alstonii
ATGATAATTGATACAACAGAAGTACACGATATCAATTCTTTTTCAAAATTGGAATCC---
---TTAAAAGAGGTGTATGAGACCCTATGGATGCTTATCCCTATTTTGACTCTTGTAGTG
GGAATCACAATAAGTATACTAGTTATTGTGTGGTTAGAAAGAGAAATTGCTGCAGGGCTA
CAACAACGTATTGGACCTGAATATGCCGGACCTTTTGGAATTCTCCAAGCTCTAGCAGAT
GGTACAAAACTACTTTTCAAAGAAAACCTTCTTCCATCTAGAGGCGATACTTATTTATTC
ACTATCGGACCATCCATAGCAGTCATATCAATTCTATTAAGTTATTCAGTAATCCCTTTC
GGTTATCGTCTTGTTCTAGCCGATCTCGATATTGGTGTTTTTTTATGGATCGCTATTTCA
AGTATTTCTCCAATTGGCCTTCTTATGTCAGGATATGGATCGAATAATAAATATTCTTTT
TTAGGTGGTTTACGAGCTGCTGCTCAATCTATTAGTTATGAAATACCATTAACTCTATGT
GTGTTATCAATATCTCTATTATCTAACAGTTCAAGTACAGTTGATATAGTAGAAGCACAA
TCAAAATATGGTTTGTGGGGGTGGAATTTGTGGCGTCAACCTATAGGGTTTATCGTTTTT
CTAATTTCTTCCCTCGCAGAATGTGAGAGGTTACCCTTCGATTTACCAGAAGCAGAAGAA
GAATTAGTAGCCGGGTATCAAACCGAATATTCAGGTATCAAATTTGGTTTATTTTATGTT
GCTTCCTATCTAAATCTATTAGTTTCTTCATTTTTTGTAATAGTTCTTTACTTAGGTGGT
TGGAATTTGTCTATTCCATATATATTCCTTCCTGAACTTTTTGAAAAAGCAGGCGGAGTC
TTTGGAACGATACTGGGTATTTTTATTACATTAGTTAAAACTTATTTGTTTTTGTTCATT
CCTATTACAACAAGATGGACTTTACCTAGGCTGAGAATGGACCAATTATTAAATCTTGGA
TGGAAATTTCTTTTACCTATTTCTCTCGGTAATCTATTATTAACAACTTCTTCTCAACTC
CTTTCGCTC
>Crassula_columella
ATGATAATTGATACAACAGAAGTACACGATATCAATTCTTTTTCAAAATTGGAATCC---
---TTAAAAGAGGTGTATGAGACCCTATGGATGCTTATCCCTATTTTGACTCTTGTAGTG
GGAATCACAATAAGTATACTAGTTATTGTGTGGTTAGAAAGAGAAATTGCTGCAGGGCTA
CAACAACGTATTGGACCTGAATATGCCGGACCTTTTGGAATTCTCCAAGCTCTAGCAGAT
GGTACAAAACTACTTTTCAAAGAAAACCTTCTTCCATCTAGAGGCGATACTTATTTATTC
ACTATCGGACCATCCATAGCAGTCATATCAATTCTATTAAGTTATTCAGTAATCCCTTTC
GGTTATCGTCTTGTTCTAGCCGATCTCGATATTGGTGTTTTTTTATGGATCGCTATTTCA
AGTATTTCTCCAATTGGCCTTCTTATGTCAGGATATGGATCGAATAATAAATATTCTTTT
TTAGGTGGTTTACGAGCTGCTGCTCAATCTATTAGTTATGAAATACCATTAACTCTATGT
GTGTTATCAATATCTCTATTATCTAACAGTTCAAGTACAGTTGATATAGTAGAAGCACAA
TCAAAATATGGTTTGTGGGGGTGGAATTTGTGGCGTCAACCTATAGGGTTTATCGTTTTT
CTAATTTCTTCCCTCGCAGAATGTGAGAGGTTACCCTTCGATTTACCAGAAGCAGAAGAA
GAATTAGTAGCCGGGTATCAAACCGAATATTCAGGTATCAAATTTGGTTTATTTTATGTT
GCTTCCTATCTAAATCTATTAGTTTCTTCATTTTTTGTAATAGTTCTTTACTTAGGTGGT
TGGAATTTGTCTATTCCATATATATTCCTTCCTGAACTTTTTGAAAAAGCAGGCGGAGTC
TTTGGAACGATACTGGGTATTTTTATTACATTAGTTAAAACTTATTTGTTTTTGTTCATT
CCTATTACAACAAGATGGACTTTACCTAGGCTGAGAATGGACCAATTATTAAATCTTGGA
TGGAAATTTCTTTTACCTATTTCTCTCGGTAATCTATTATTAACAACTTCTTCTCAACTC
CTTTCGCTC
>Crassula_dejecta
ATGATAATTGATACAACAGAAGTACACGATATCAATTCTTTTTCAAAATTGGAATCC---
---TTAAAAGAGGTGTATGAGACCCTATGGATGCTTATCCCTATTTTGACTCTTGTAGTG
GGAATCACAATAAGTATACTAGTTATTGTGTGGTTAGAAAGAGAAATTGCTGCAGGGCTA
CAACAACGTATTGGACCTGAATATGCCGGACCTTTTGGAATTCTCCAAGCTCTAGCAGAT
GGTACAAAACTACTTTTCAAAGAAAACCTTCTTCCATCTAGAGGCGATACTTATTTATTC
ACTATCGGACCATCCATAGCAGTCATATCAATTCTATTAAGTTATTCAGTAATCCCTTTT
GGTTATCGTCTTGTTCTAGCCGATCTCGATATTGGTGTTTTTTTATGGATCGCTATTTCA
AGTATTTCTCCAATTGGCCTTCTTATGTCAGGATATGGATCGAATAATAAATATTCTTTT
TTAGGTGGTTTACGAGCTGCTGCTCAATCTATTAGTTATGAAATACCATTAACTCTATGT
GTGTTATCAATATCTCTATTATCTAACAGTTCAAGTACAGTTGATATAGTAGAAGCGCAA
TCAAAATATGGTTTGTGGGGGTGGAATTTGTGGCGTCAACCTATAGGGTTTATCGTTTTT
CTAATTTCTTCCCTCGCAGAATGTGAGAGGTTACCCTTCGATTTACCAGAAGCAGAAGAA
GAATTAGTAGCCGGGTATCAAACCGAATATTCAGGTATCAAATTTGGTTTATTTTATGTT
GCTTCCTATCTAAATCTATTAGTTTCTTCATTTTTTGTAATAGTTCTTTACTTAGGTGGT
TGGAATTTGTCTATTCCATATATATTCTTTACTGAACTTTTTGAAAAAGCAGGCGGAGTC
TTTGGAACGATACTGGGTATTTTTATTACATTAGTTAAAACTTATTTGTTTTTGTTCATT
CCTATTACAACAAGATGGACTTTACCTAGACTGAGAATGGACCAATTATTAAATCTTGGA
TGGAAATTTCTTTTACCTATTTCTCTCGGTAATCTATTATTAACAACTTCTTCTCAACTC
CTTTCGCTC
>Crassula_mesembryanthoides
ATGATAATTGATACAACAGAAGTACACGATATCAATTCTTTTTCAAAATTGGAATCC---
---TTAAAAGAGGTGTATGAGACCCTATGGATGTTTATCCCTATTTTGACTCTTGTAGTG
GGAATCACAATAAGTATACTAGTTATTGTGTGGTTAGAAAGAGAAATTGCTGCAGGGCTA
CAACAACGTATTGGACCTGAATATGCCGGACCTTTTGGAATTCTCCAAGCTCTAGCAGAT
GGTACAAAACTACTTTTCAAAGAAAACCTTCTTCCATCTAGAGGCGATACTTATTTATTC
ACTATCGGACCATCCATAGCAGTCATATCAATTCTATTAAGTTATTCAGTAATCCCTTTT
GGTTATCGTCTTGTTCTAGCCGATCTCGATATTGGTGTTTTTTTATGGATCGCTATTTCA
AGTATTTCTCCAATTGGCCTTCTTATGTCAGGATATGGATCGAATAATAAATATTCTTTT
TTAGGTGGTTTACGAGCTGCTGCTCAATCCATTAGTTATGAAATACCATTAACTCTATGT
GTGTTATCAATATCTCTATTATCTAACAGTTCAAGTACAGTTGATATAGTAGAAGCGCAA
TCAAAATATGGTTTGTGGGGGTGGAATTTGTGGCGTCAACCTATAGGGTTTATCGTTTTT
CTAATTTCTTCCCTCGCAGAATGTGAGAGGTTACCCTTCGATTTACCAGAAGCAGAAGAA
GAATTAGTAGCCGGGTATCAAACCGAATATTCAGGTATAAAATTTGGTTTATTTTATGTT
GCTTCCTATCTAAATCTATTAGTTTCTTCATTTTTTGTAATAGTTCTTTACTTAGGTGGT
TGGAATTTGTCTATTCCATATATATTCTTTCCTGAACTTTTTGAAAAAGCAGGCGGAGTC
TTTGGAACGATACTGGGTATTTTTATTACATTAGTTAAAACTTATTTGTTTTTGTTCATT
CCTATTACAACAAGATGGACTTTACCTAGGCTGAGAATGGACCAATTATTAAATCTTGGA
TGGAAATTTCTTTTACCTATTTCTCTCGGTAATCTATTATTAACAACTTCTTCTCAACTC
CTTTCGCTC
>Crassula_perforata
ATGATAATTGATACAACAGAAGTACACGATATCAATTCTTTTTCAAAATTGGAATCC---
---TTAAAAGAGGTGTATGAGACCCTATGGATGCTTATCCCTATTTTGACTCTTGTAGTG
GGAATCACAATAAGTATACTAGTTATTGTGTGGTTAGAAAGAGAAATTGCTGCAGGGCTA
CAACAACGTATTGGACCTGAATATGCGGGACCTTTTGGAATTCTCCAAGCTCTGGCAGAT
GGTACAAAACTACTTTTCAAAGAAAACCTTCTTCCATCTAGAGGCGATACTTATTTATTC
ACTATCGGACCATCCATAGCAGTCATATCAATTCTATTAAGTTATTCAGTAATCCCTTTT
GGTTATCGTCTTGTTCTAGCCGATCTCGATATTGGTGTTTTTTTATGGATCGCTATTTCA
AGTATTTCTCCAATTGGCCTTCTTATGTCAGGATATGGATCGAATAATAAGTATTCTTTT
TTAGGTGGTTTACGAGCTGCTGCTCAATCTATTAGTTATGAAATACCATTAACTCTATGT
GTGTTATCAATATCTCTATTATCTAACAGTTCAAGTACAGTTGATATAGTAGAAGCGCAA
TCAAAATATGGTTTGTGGGGGTGGAATTTGTGGCGTCAACCTATAGGGTTTATCGTTTTT
CTAATTTCTTCCCTCGCAGAATGTGAGAGGTTACCCTTCGATTTACCAGAAGCAGAAGAA
GAATTAGTAGCCGGGTATCAAACCGAATATTCAGGTATCAAATTTGGTTTATTTTATGTT
GCTTCCTATCTAAATCTATTAGTTTCTTCATTTTTTGTAATAGTTCTTTACTTAGGTGGG
TGGAATTTGTCTATTCCATATATATTCTTTCCTGAACTTTTTGAAAAAGCAGGCGGAGTC
TTTGGAACGATACTGGGTATTTTTATTACATTAGTTAAAACTTATTTGTTTTTGTTCATT
CCTATTACAACAAGATGGACTTTACCTAGGCTGAGAATGGACCAATTATTAAATCTTGGA
TGGAAATTTCTTTTACCTATTTCTCTCGGTAATCTATTATTAACAACTTCTTCTCAACTC
CTTTCGCTC
>Crassula_socialis
ATGATAATTGATACAACAGAAGTACACGATATCAATTCTTTTTCAAAATTGGAATCC---
---TTAAAAGAGGTGTATGAGACCCTATGGATGCTTATCCCTATTTTGACTCTTGTAGTG
GGAATCACAATTAGTATACTAGTTATTGTGTGGTTAGAAAGAGAAATTGCTGCAGGGCTA
CAACAACGTATTGGACCTGAATATGCCGGACCTTTTGGAATTCTCCAAGCTCTAGCAGAT
GGTACAAAACTACTTTTCAAAGAAAACCTTCTTCCATCTAGAGGCGATACTTATTTATTC
ACTATCGGACCATCCATAGCAGTCATATCAATTCTATTAAGTTATTCAGTAATCCCTTTT
GGTTATCGTCTTGTTCTAGCCGATCTCGATATTGGTGTTTTTTTATGGATCGCTATTTCA
AGTATTTCTCCAATTGGCCTTCTTATGTCAGGATATGGATCGAATAATAAATATTCTTTT
TTAGGTGGTTTACGAGCTGCTGCTCAATCTATTAGTTATGAAATACCATTAACTCTATGT
GTGTTATCAATATCTCTATTATCTAACAGTTCAAGTACAGTTGATATAGTAGAAGCGCAA
TCGAAATATGGTTTGTGGGGGTGGAATTTGTGGCGTCAACCTATAGGGTTTATCGTTTTT
CTAATTTCTTCCCTCGCAGAATGTGAGAGGTTACCCTTCGATTTACCAGAAGCAGAAGAA
GAATTAGTAGCCGGGTATCAAACCGAATATTCAGGTATCAAATTTGGTTTATTTTATGTT
GCTTCCTATCTAAATCTATTAGTTTCTTCATTTTTTGTAATAGTTCTTTACTTAGGTGGT
TGGAATTTGTCTATTCCATATATATTCTTTCCTGAACTTTTTGAAAAAGCAGGCGGAGTC
TTTGGAACGATACTGGGTATTTTTATTACATTAGTTAAAACTTATTTGTTTTTGTTCATT
CCTATTACAACAAGATGGACTTTACCTAGGCTGAGAATGGACCAATTATTAAATCTTGGA
TGGAAATTTCTTTTACCTATTTCTCTCGGTAATCTATTATTAACAACTTCTTCTCAACTC
CTTTCGCTC
>Crassula_tecta
ATGATAATTGATACAACAGAAGTACACGATATCAATTCTTTTTCAAAATTGGAATCC---
---TTAAAAGAGGTGTATGAGACCCTATGGATGCTTATCCCTATTTTGACTCTTGTAGTG
GGAATCACAATAAGTATACTAGTTATTGTGTGGTTAGAAAGAGAAATTGCTGCAGGGCTA
CAACAACGTATTGGACCTGAATATGCCGGACCTTTTGGAATTCTCCAAGCTCTAGCAGAT
GGTACAAAACTACTTTTCAAAGAAAACCTTCTTCCATCTAGAGGCGATACTTATTTATTC
ACTATCGGACCATCCATAGCAGTCATATCAATTCTATTAAGTTATTCAGTAATCCCTTTT
GGTTATCGTCTTGTTCTAGCCGATCTCGATATTGGTGTTTTTTTATGGATCGCTATTTCA
AGTATTTCTCCAATTGGCCTTCTTATGTCAGGATATGGATCGAATAATAAATATTCTTTT
TTAGGTGGTTTACGAGCTGCTGCTCAATCTATTAGTTATGAAATACCATTAACTCTATGT
GTGTTATCAATATCTCTATTATCTAACAGTTCAAGTACAGTTGATATAGTAGAAGCGCAA
TCAAAATATGGTTTGTGGGGGTGGAATTTGTGGCGTCAACCTATAGGGTTTATCGTTTTT
CTAATTTCTTCCCTCGCAGAATGTGAGAGGTTACCCTTCGATTTACCAGAAGCAGAAGAA
GAATTAGTAGCCGGGTATCAAACCGAATATTCAGGTATCAAATTTGGTTTATTTTATGTT
GCTTCCTATCTAAATCTATTAGTTTCTTCATTTTTTGTAATAGTTCTTTACTTAGGTGGT
TGGAATTTGTCTATTCCATATATATTCTTTCCTGAACTTTTTGAAAAAGCAGGCGGAGTC
TTTGGAACGATACTGGGTATTTTTATTACATTAGTTAAAACTTATTTGTTTTTGTTCATT
CCTATTACAACAAGATGGACTTTACCTAGGCTGAGAATGGACCAATTATTAAATCTTGGA
TGGAAATTTCTTTTACCTATTTCTCTCGGTAATCTATTATTAACAACTTCTTCTCAACTC
CTTTCGCTC
>Crassula_mesembrianthemopsis
ATGATAATTGATACAACAGAAGTACACGATATCAATTCTTTTTCAAAATTGGAATCC---
---TTAAAAGAGGTGTATGAGACCCTATGGATGCTTATCCCTATTTTGACTCTTGTAGTG
GGAATCACAATAAGTATACTAGTTATTGTGTGGTTAGAAAGAGAAATTGCTGCAGGGCTA
CAACAACGTATTGGACCTGAATATGCCGGACCTTTTGGAATTCTCCAAGCTCTAGCAGAT
GGTACAAAACTACTTTTCAAAGAAAACCTTCTTCCATCTAGAGGCGATACTTATTTATTC
ACTATCGGACCATCCATAGCAGTCATATCAATTCTATTAAGTTATTCAGTAATCCCTTTT
GGTTATCGTCTTGTTCTAGCCGATCTCGATATTGGTGTTTTTTTATGGATCGCTATTTCA
AGTATTTCTCCAATTGGCCTTCTTATGTCAGGATATGGATCGAATAATAAATATTCTTTT
TTAGGTGGTTTACGAGCTGCTGCTCAATCTATTAGTTATGAAATACCATTAACTCTATGT
GTGTTATCAATATCTCTATTATCTAACAGTTCAAGTACAGTTGATATAGTAGAAGCGCAA
TCAAAATATGGTTTGTGGGGGTGGAATTTGTGGCGTCAACCTATAGGGTTTATCGTTTTT
CTAATTTCTTCCCTCGCAGAATGTGAGAGGTTACCCTTCGATTTACCAGAAGCAGAAGAA
GAATTAGTAGCCGGGTATCAAACCGAATATTCAGGTATCAAATTTGGTTTATTTTATGTT
GCTTCCTATCTAAATCTATTAGTTTCTTCATTTTTTGTAATAGTTCTTTACTTAGGTGGT
TGGAATTTGTCTATTCCATATATATTCTTTCCTGAACTTTTTGAAAAAGCAGGCGGAGTC
TTTGGAACGATACTGGGTATTTTTATTACATTAGTTAAAACTTATTTGTTTTTGTTCATT
CCTATTACAACAAGATGGACTTTACCTAGGCTGAGAATGGACCAATTATTAAATCTTGGA
TGGAAATTTCTTTTACCTATTTCTCTCGGTAATCTATTATTAACAACTTCTTCTCAACTC
CTTTCGCTC
>Crassula_deltoidea
ATGATAATTGATACAATAGAAGTACACGATATCAATTCTTTTTCAAAATTGGAATCC---
---TTAAACGAGGTGTATGAAACTATATGGATGCTTATCCCTATTTTGATTCTTGTAGGG
GGAATCACAATAAGTATACTAGTAATTGTGTGGTTAGAAAGAGAAATAGCTGCAGGGTTA
CAACAACGTATTGGGCCTGAATATGCTGGACCCTTTGGAATTCTCCAAGCTCTAGCAGAT
GGTGCAAAACTACTTTTCAAAGAAAACCTCCTTCCCTCTAGAGGCGATACTTATTTATTC
ACTATCGGACCAGCCATAGCAGTAATATCAATTCTATTAAGTTATTCAGTAATCCCTTTT
AGTTATCGGCTTGTTCTAGCCGATCTTGATATTGGTGTTTTTTTATGGATCGCCATCTCA
AGTATTTCTCCAATTGGACTTCTTATGTCAGGATACGGATCAAACAATAAATATTCTTTT
TTAGGTGGTTTACGAGCTGCTGCTCAATCTATTAGTTATGAAATACCATTAACTCTATGC
GTATTATCAATATCTCTATTATCTAACAGTTCAAGTACAGTTGATATAGTGGAAGCACAA
TCAAAATATGGTTTGTGGGGGTGGAATTTATGGCGTCAACCTGTAGGGTTTATCGTTTTT
CTCATTTCTTCCCTAGCAGAATGTGAGAGATTACCCTTCGATTTACCAGAAGCAGAAGAA
GAATTAGTAGCCGGGTATCAAACCGAATATTCAGGTATCAAATTTGGTTTATTTTATGTT
GCTTCCTATCTAAATTTATTAGTTTCTTCCTTTTTTGTAATAGTTCTTTACTTAGGGGGT
TGGAATTTTTCTATTCCATATATACCCCTTTCTGAACTTTTTGAAACAGCGGTCGGAGTC
TTTGGAACGATAATTGGTATTTTTATTACATTAGTGAAAACTTATTTGTTTTTGTTCATT
CCTATTACAACAAGATGGACTTTACCTAGACTGAGAATGGACCAATTATTAAATCTTGGA
TGGAAATTTCTTTTGCCTATTTCTCTCGGTAATCTATTATTAACAACTTCTTCCCAACTC
CTTTCACTC
>Crassula_expansa_subsp_fragilis
ATGATAATTGATACAATAGAAGTACACGATATCAATTCTTTTTCAAAATTGGAATCC---
---TTAAAAGAGGTGTATGAGACTATATGGATGCTTATCCCTATTTTGATTATTGTAGTG
GGAATCACAATAAGTATACTAGTAATTGTGTGGTTAGAAAGAGAAATAGCTGCAGGGTTA
CAACAACGTATTGGGCCTGAATATGCCGGACCTTTTGGAATTCTCCAAGCTCTCGCAGAT
GGTACAAAACTACTTTTCAAAGAAAACCTCCTTCCATCTAGAGGCGATACTTATTTATTC
ACTATCGGACCAGCCGTAGCAGTCATATCAATTCTATTAAGTTATTCAGTAATCCCTTTT
GGTTATCGGCTTGTTCTAGCCGATCTTGATATTGGTGTTTTTTTATGGATCGCCATCTCA
AGTATTTCTCCAATTGGACTTCTTATGTCAGGATATGGATCGAACAATAAATATTCTTTT
TTAGGTGGTTTACGAGCTGCTGCTCAATCTATTAGTTATGAAATACCATTAACTCTATGC
GTGTTATCAATATCTCTATTATCTAACAGTTCAAGTACAGTTGATATAGTGGAAGCACAG
TCAAAATATGGTTTGTGGGGGTGGAATTTATGGCGTCAACCTGTAGGGTTTATCGTTTTT
TTCATTTCTTCCCTAGCCGAATGTGAGAGGTTACCCTTCGATTTACCAGAAGCAGAAGAA
GAATTAGTAGCCGGGTATCAAACCGAATATTCAGGTATCAAATTTGGTTTATTTTATGTT
GCTTCCTATCTAAATTTATTAGTTTCTTCATTTTTTGTAATAGTTCTTTACTTAGGGGGT
TGGAATTTTTCTATTCCATATATATCCCTTCCTGAACTTTTTGAAACAGCGGGCGGAGTC
TTTGGCACGATAATTGGTATTTTTATTACATTAGTGAAAACTTATTTGTTTTTGTTCATT
CCTATTACAACAAGATGGACTTTACCCAGACTGAGAATGGACCAATTATTAAATCTTGGA
TGGAAATTTCTTTTACCTATTTCTCTCGGTAATCTATTATTAACAACTTCTTCCCAACTC
CTTTCACTC
>Crassula_volkensii
ATGATAATTGATACAATAGAAGTACACGATATCAATTCTTTTTCAAAATTGGAATCC---
---TTAAAAGAGGTGTATGAGACTATATGGATGCTTATCCCTATTTTTATTATTGTAGTG
GGAATCACAATAAGTATACTAGTAATTGTGTGGTTAGAAAGAGAAATAGCTGCAGGGTTA
CAACAACGTATTGGGCCTGAATATGCCGGCCCTTTTGGAATTCTCCAAGCTCTAGCAGAT
GGTACAAAACTACTTTTCAAAGAAAACCTCCTTCCATCTAGAGGCGATACTTATTTATTC
ACTATCGGACCAGCCGTAGCAGTCATATCAATTCTATTAAGTTATTCAGTAATCCCTTTT
GGTTATCGGCTTGTTCTAGCCGATCTTGATATTGGTGTTTTTTTATGGATCGCCATCTCA
AGTATTTCTCCAATTGGACTTCTTATGTCAGGATATGGGTCGAACAATAAATATTCTTTT
TTAGGTGGTTTACGAGCTGCTGCTCAATCTATTAGTTATGAAATACCATTAACTCTATGC
GTGTTATCAATATCTCTATTATCTAACAGTTCAAGTACAGTTGATATAGTGGAAGCACAG
TCAAAATATGGTTTGTGGGGGTGGAATTTATGGCGTCAACCTGTAGGGTTTATCGTTTTT
TTCATTTCTTCCCTAGCCGAATGTGAGAGGTTACCCTTCGATTTACCAGAAGCAGAAGAA
GAATTAGTAGCCGGGTATCAAACCGAATATTCAGGGATCAAATTTGGTTTATTTTATGTT
GCTTCCTATCTAAATTTATTAGTTTCTTCATTTTTTGTAATAGTTCTTTACTTAGGGGGT
TGGAATTTTTCTATTCCATATATATCCCTTCCTGAACTTTTTGAAACAGCGGGCGGAGTT
TTTGGAACGATAATTGGTATTTTTATTACATTAGTGAAAACTTATTTGTTTTTGTTCATT
CCTATTACAACAAGATGGACTTTACCTAGACTGAGAATGGACCAATTATTAAATCTTGGA
TGGAAATTTCTTTTACCTATTTCTCTCGGTAATCTATTATTAACAACTTCTTCCCAACTC
CTTTCACTC
>Cotyledon_tomentosa
ATGATAATTGATACAACAGAAGTACAAGATATCAATGCTTTTTCAAAATGGGAATCC---
---CTAAAAGAGGTATATGAGATCATATGGATGCTTATTCCGATTTTGACTGTTATAGTG
GGAATCACAATAGGTGTACTAGTAATCGTGTGGTTAGAGAGAGAAATAGCTGCGGGGCTA
CAACAACGTATTGGACCTGAATATGCTGGACCTTTTGGAATTCTCCAAGCTTTAGCAGAT
GGTACAAAACTACTTTTCAAAGAAAACCTTCTTCCATCTAGAGGCGATACTTATTTATTC
AATATAGGACCATCCATAGCAGTCATATCAATTCTATTAAGTTATTCAGTAATCCCTTTT
GGCTATCATCTTGTTCTAGCCGATCTCAATATTGGTGTTTTTTTATGGATCGCCATTTCA
AGTATTTCTCCGATTGGACTTCTTATGTCAGGATATGGATCGAATAATAAATATTCTTTT
TTAGGTGGTTTACGGGCTGCTGCTCAATCGATTAGTTATGAAATACCATTAACTCTATGC
GTGTTATCAATATCTCTATTATCTAATAGTTCAAGTACAGTTGATATAGTTGAAGCACAG
TCAAAATATGGTTTGTGGGGGTGGAATTTGTGGCGTCAACCTATAGGGTTTCTCGTTTTT
CTAATTTCTTCCCTAGCAGAATGTGAGAGGTTACCCTTCGATTTACCAGAAGCAGAAGAA
GAATTAGTAGCAGGTTATCAAACCGAATATTCAGGTATCAAATTTGGTTTATTTTTTGTT
GCATCCTATCTAAATCTATTAGTTTCTTCATTTTTTGTAATAGTTCTTTACTTGGGCGGG
TGGAATCTTTCTATTCCATATCTATTCGTTCCTGAACTTTTTGAAAAAGCAGGCGGAGTC
TTTGGAACAATCATTAGTATTTTGATTACATTAGTTAAAACTTTTTTGTTTTTGTTCATT
CCTATTACAACAAGATGGACTTTACCTAGACTGAGAATGGACCAATTATTAAATCTTGGA
TGGAAATTTCTTTTACCTATTTCTCTCGGTAATTTATTATTAACAACTTCTTCCCAACTC
CTTTCACTC
>Kalanchoe_daigremontiana
ATGATAATTGATACAACAGAAGTACAAGATATCAATGCTTTTTCAAAATGGGAATCC---
---TTAAAAGAGGTATATGAGATCATATGGATGCTTATCCCGATTTTGACTGTTATAGTG
GTAATCACAATAGGTGTACTAGTAATTGTGTGGTTAGAGAGAGAAATAGCTGCGGGGCTA
CAACAACGTATTGGACCTGAATATGCTGGACCTTTTGGAATTCTCCAAGCTTTAGCAGAT
GGTACAAAACTACTTTTCAAAGAAAACCTTCTTCCATCTAGAGGCGATACTTATTTATTC
AATATCGGACCATCCATAGCAGTCATATCAATTCTATTAAGTTATTCAGTAATCCCTTTT
GGCTATCATCTTGTTCTAGCCGATATCAATATTGGTGTTTTTTTATGGATCGCCATTTCA
AGTATTTCTCCGATTGGACTTCTTATGTCAGGATATGGATCGAATAATAAATATTCTTTT
TTAGGTGGTTTACGGGCTGCTGCTCAATCGATTAGTTATGAAATACCATTAACTCTATGC
GTGTTATCAATATCTCTATTATCTAATAGTTCAAGTACAGTTGATATAGTTGAAGCACAG
TCAAAATATGGTTTGTGGGGGTGGAATTTGTGGCGTCAACCAATAGGGTTTATAATTTTT
CTAATTTCTTCCCTAGCAGAATGTGAGAGGTTACCCTTCGATTTACCAGAAGCAGAAGAA
GAATTAGTAGCAGGTTATCAAACCGAATATTCAGGTATAAAATTTGGTTTATTTTTTGTT
GCATCCTATCTAAATCTATTAGTTTCTTCATTTTTTGTAATAGTTCTTTACTTGGGCGGG
TGGAATCTCTCTATTCCATATATATTCGTTCCTGAACTTTTTGAAAAAGCAGGCGGAGTC
CTTGGAACAATCATTAGTATTTTTATTACATTAGTTAAAACTTTTTTGTTTTTGTTCATT
CCTATTACAACAAGATGGACTTTACCTAGGCTGAGAATGGACCAATTATTAAATCTTGGA
TGGAAATTTCTTTTACCTATTTCTCTCGGTAATTTATTATTAACAACTTCTTCCCAACTC
CTTTCACTC
>Kalanchoe_delagoensis
ATGATAATTGATACAACAGAAGTACAAGATATCAATGCTTTTTCAAAATGGGAATCC---
---TTAAAAGAGGTATATGAGATCATATGGATGCTTATCCCGATTTTGACTGTTATAGTG
GTAATCACAATAGGTGTACTAGTAATTGTGTGGTTAGAGAGAGAAATAGCTGCGGGGCTA
CAACAACGTATTGGACCTGAATATGCTGGACCTTTTGGAATTCTCCAAGCTTTAGCAGAT
GGTACAAAACTACTTTTCAAAGAAAACCTTCTTCCATCTAGAGGCGATACTTATTTATTC
AATATCGGACCATCCATAGCAGTCATATCAATTCTATTAAGTTATTCAGTAATCCCTTTT
GGCTATCATCTTGTTCTAGCCGATATCAATATTGGTGTTTTTTTATGGATCGCCATTTCA
AGTATTTCTCCGATTGGACTTCTTATGTCAGGATATGGATCGAATAATAAATATTCTTTT
TTAGGTGGTTTACGGGCTGCTGCTCAATCGATTAGTTATGAAATACCATTAACTCTATGC
GTGTTATCAATATCTCTATTATCTAATAGTTCAAGTACAGTTGATATAGTTGAAGCACAG
TCAAAATATGGTTTGTGGGGGTGGAATTTGTGGCGTCAACCAATAGGGTTTATAATTTTT
CTAATTTCTTCCCTAGCAGAATGTGAGAGGTTACCCTTCGATTTACCAGAAGCAGAAGAA
GAATTAGTAGCAGGTTATCAAACCGAATATTCAGGTATAAAATTTGGTTTATTTTTTGTT
GCATCCTATCTAAATCTATTAGTTTCTTCATTTTTTGTAATAGTTCTTTACTTGGGCGGG
TGGAATCTCTCTATTCCATATATATTCGTTCCTGAACTTTTTGAAAAAGCAGGCGGAGTC
CTTGGAACAATCATTAGTATTTTTATTACATTAGTTAAAACTTTTTTGTTTTTGTTCATT
CCTATTACAACAAGATGGACTTTACCTAGGCTGAGAATGGACCAATTATTAAATCTTGGA
TGGAAATTTCTTTTACCTATTTCTCTCGGTAATTTATTATTAACAACTTCTTCCCAACTC
CTTTCACTC
>Kalanchoe_fedtschenkoi
ATGATAATTGATACAACAGAAGTACAAGATATCAATGCTTTTTCAAAATGGGAATCC---
---TTAAAAGAGGTATATGAGATCATATGGATGCTTATCCCGATTTTGACTGTTATAGTG
GTAATCACAATAGGTGTACTAGTAATTGTGTGGTTAGAGAGAGAAATAGCTGCGGGGCTA
CAACAACGTATTGGACCTGAATATGCTGGACCTTTTGGAATTCTCCAAGCTTTAGCAGAT
GGTACAAAACTACTTTTCAAAGAAAACCTTCTTCCATCTAGAGGCGATACTTATTTATTC
AATATCGGACCATCCATAGCAGTCATATCAATTCTATTAAGTTATTCAGTAATCCCTTTT
GGCTATCATCTTGTTCTAGCCGATATCAATATTGGTGTTTTTTTATGGATCGCCATTTCA
AGTATTTCTCCGATTGGACTTCTTATGTCAGGATATGGATCGAATAATAAATATTCTTTT
TTAGGTGGTTTACGGGCTGCTGCTCAATCGATTAGTTATGAAATACCATTAACTCTATGC
GTGTTATCAATATCTCTATTATCTAATAGTTCAAGTACAGTTGATATAGTTGAAGCACAG
TCAAAATATGGTTTGTGGGGGTGGAATTTGTGGCGTCAACCAATAGGGTTTATAATTTTT
CTAATTTCTTCCCTAGCAGAATGTGAGAGGTTACCCTTCGATTTACCAGAAGCAGAAGAA
GAATTAGTAGCAGGTTATCAAACCGAATATTCAGGTATAAAATTTGGTTTATTTTTTGTT
GCATCCTATCTAAATCTATTAGTTTCTTCATTTTTTGTAATAGTTCTTTACTTGGGCGGG
TGGAATCTCTCTATTCCATATATATTCGTTCCTGAACTTTTTGAAAAAGCAGGCGGAGTC
CTTGGAACAATCATTAGTATTTTTATTACATTAGTTAAAACTTTTTTGTTTTTGTTCATT
CCTATTACAACAAGATGGACTTTACCTAGGCTGAGAATGGACCAATTATTAAATCTTGGA
TGGAAATTTCTTTTACCTATTTCTCTCGGTAATTTATTATTAACAACTTCTTCCCAACTC
CTTTCACTC
>Kalanchoe_longiflora
ATGATAATTGATACAACAGAAGTACAAGATATCAATGCTTTTTCAAAATGGGAATCC---
---TTAAAAGAGGTATATGAGATCATATGGATGCTTATCCCGATTTTGACTGTTATAGTG
GTAATCACAATAGGTGTACTAGTAATTGTGTGGTTAGAGAGAGAAATAGCTGCGGGGCTA
CAACAACGTATTGGACCTGAATATGCTGGACCTTTTGGAATTCTCCAAGCTTTAGCAGAT
GGTACAAAACTACTTTTCAAAGAAAACCTTCTTCCATCTAGAGGTGATACTTATTTATTC
AATATCGGACCATCCATAGCAGTCATATCAATTCTATTAAGTTATTCAGTAATCCCTTTT
GGCTATCATCTTATTCTAGCCGATATCAATATTGGTGTTTTTTTATGGATCGCCATTTCA
AGTATTTCTCCGATTGGACTTCTTATGTCAGGATACGGATCGAATAATAAATATTCTTTT
TTAGGTGGTTTACGGGCTGCTGCTCAATCGATTAGTTATGAAATACCATTAACTATATGC
GTGTTATCAATATCTCTATTATCTAATAGTTCAAGTACAGTTGATATAGTTGAAGCACAG
TCAAAATATGGTTTGTGGGGGTGGAATTTGTGGCGTCAACCGATAGGGTTTATAATTTTT
CTAATTTCTTCCCTAGCAGAATGTGAGAGGTTACCCTTCGATTTACCAGAAGCAGAAGAA
GAATTAGTAGCAGGTTATCAAACCGAATATTCAGGTATAAAATTTGGTTTATTTTTTGTT
GCATCCTATCTAAATCTATTAGTTTCTTCATTTTTTGTAATAGTTCTTTACTTGGGCGGG
TGGAATCTCTCTATTCCATATATATTCGTTCCTGAACTTTTTGAAAAAGCAGGCGGAGTC
CTTGGAACAATCATTAGTATTTTGATTACATTAGTTAAAACTTTTTTGTTTTTGTTCATT
CCTATTACAACAAGATGGACTTTACCTAGGTTGAGAATGGACCAATTATTAAATCTTGGA
TGGAAATTTCTTTTACCTATTTCTCTCGGTAATTTATTATTAACAACTTCTTCCCAACTC
CTTTCACTC
>Kalanchoe_tomentosa
ATGATAATTGATACAACAGAAGTACAAGATATCAATGCTTTTTCAAAATGGGAATCC---
---TTAAAAGAGGTATATGAGATCATATGGATGCTTATCCCGATTTTGACTGTTATAGTG
GGAATCACAATAGGTGTACTAGTAATTGTGTGGTTAGAGAGAGAAATAGCTGCGGGGCTA
CAACAACGTATTGGACCTGAATATGCTGGACCTTTTGGAATTCTCCAAGCTTTAGCAGAT
GGTACAAAACTACTTTTCAAAGAAAACCTTCTTCCATCTAGAGGCAATACTTATTTATTC
AATATCGGACCATCCATAGCAATCATATCAATTCTATTAAGTTATTCAGTAATCCCTTTT
GGCTATCATCTTGTTCTAGCCGATCTCAATATTGGTGTTTTTTTATGGATCGCCATTTCA
AGTATTTCTCCGATTGGACTTCTTATGTCAGGATATGGATCGAATAATAAATATTCTTTT
TTAGGTGGTTTACGGGCTGCTGCTCAATCGATTAGTTATGAAATACCATTAACTCTATGC
GTGTTATCAATATCTCTATTATCTAATAGTTCAAGTACAGTTGATATAGTTGAAGCACAG
TCAAAATATGGTTTGTGGGGGTGGAATTTGTGGCGTCAACCAATAGGGTTTATCATTTTT
CTAATTTCTTCCCTAGCAGAATGTGAGAGGTTACCCTTCGATTTACCAGAAGCAGAAGAA
GAATTAGTAGCAGGTTATCAAACCGAATATTCAGGTATAAAATTTGGTTTATTTTTTGTT
GCATCCTATCTAAATCTATTAGTTTCTTCATTTTTTGTAATAGTTCTTTACTTGGGCGGG
TGGAATCTCTCTATTCCATATATATTCGTTCCTGAACTTTTTGAAAAAGCAGGCGGAGTC
CTTGGAACAATCATTAGTATTTTGATTACATTAGTTAAAACTTTTTTGTTTTTGTTCATT
CCTATTACAACAAGATGGACTTTACCTAGGCTAAGAATGGACCAATTATTAAATCTTGGA
TGGAAATTTCTTTTACCTATTTCTCTCGGTAATTTATTATTAACAACTTCTTCCCAACTC
CTTTCACTC
>Echeveria_lilacina
ATGATAATTGATACAACAGAAGTACAAGATATCACCGGGTTTTCAAAATGGGAATCC---
---TTAAACGAGGTGTATGAGATCATATGGATGCTTATCCCGATTTTGACTGTTATAGTG
GGAATCACAATAGGTGTACTAGTAATTGTGTGGTTAGAAAGAGAAATAGCGGCGGGGTTA
CAACAACGTATTGGACCAGAATATGCTGGACCTTTTGGAATTCTCCAAGCTTTAGCAGAT
GGTACAAAACTTCTTTTCAAAGAAAACCTTCTGCCATCTAGAGGCGATATTTATTTATTC
AATCTCGGACCAGCGCTAGCAGTCATATCAATTCTATTAAGTTATTCAGTAATTCCTTTT
GGCTATCATCTTGTTCTAGCCGACCTAAATATTGGTGTTTTTTTATGGATTGCCGTTTCA
AGTATTTCTCCGATTGGACTTCTTATGTCAGGATATGGATCAAATAATAAATATTCTTTT
TTAGGTGGTTTAAGGGCTGCTGCTCAATCGATTAGTTATGAAATACCGTTAACTCTATGC
GTGTTATCAATATCTCTATTATCTAATAGTTCAAGTACAGTTGATATAGTTGAAGCACAG
TCAAAATATGGTTTTTGGGGATGGAATTTGTGGCGTCAACCTATAGGGTTTATCGTTTTT
CTAATTTCGTCCCTAGCAGAATGTGAGAGGTTACCCTTCGATTTACCAGAAGCAGAAGAA
GAATTAGTAGCAGGTTATCAAACAGAATATTCCGGTATTAAATTTGGGTTATTTTTTGTT
GCGTCCTATCTAAATCTATTAGTTTCCTCATTTTTTGTAATAGTTCTTTACTTGGGCGGT
TGGAATCTCTCTATTCCATATATATTAAGTCCGGAACTTTTTGAAAAAGCAGGCGGTGTC
TTTGGAACAATCATTAGTATTTTGATTACATTAGTTAAAACTTATTTGTTTTTGTTCATT
CCTATTACAATAAGATGGACTTTACCTCGGCTCAGAATGGACCAATTATTAAATCTTGGA
TGGAAATTTCTTTTACCTATTTCTCTCGGTAATTTATTATTAACAACCTCGTTCCAACTC
CTTTCACTC
>Graptopetalum_amethystinum
ATGATAATTGATACAACAGAAGTACAAGATATCACCGGGTTTTCAAAATGGGAATCC---
---TTAAACGAGGTGTATGAGATCATATGGATGCTTATCCCGATTTTGACTGTTATAGTG
GGAATCACAATAGGTGTACTAGTAATTGTGTGGTTAGAAAGAGAAATAGCGGCGGGGTTA
CAACAACGTATTGGACCAGAATATGCTGGACCTTTTGGAATTCTCCAAGCTTTAGCAGAT
GGTACAAAACTTCTTTTCAAAGAAAACCTTCTGCCATCTAGAGGCGATATTTTTTTATTC
AATCTCGGACCAGCGATAGCAGTCATATCAATTCTATTAAGTTATTCAGTAATTCCTTTT
GGCTATCATCTTGTTCTAGCCGACCTAAATATTGGTGTTTTTTTATGGATTGCCGTTTCA
AGTATTTCTCCGATTGGACTTCTTATGTCAGGATATGGATCAAATAATAAATATTCTTTT
TTAGGTGGTTTAAGGGCTGCTGCTCAATCGATTAGTTATGAAATACCATTAACTCTATGC
GTGTTATCAATATCTCTATTATCTAATAGTTCAAGTACAGTTGATATAGTTGAAGCACAG
TCAAAATATGGTTTTTGGGGATGGAATTTGTGGCGTCAACCTATAGGGTTTATCGTTTTT
CTAATTTCGTCCCTAGCAGAATGTGAGAGGTTACCCTTCGATTTACCAGAAGCAGAAGAA
GAATTAGTAGCAGGTTATCAAACAGAATATTCCGGTATTAAATTTGGGTTATTTTTTGTT
GCGTCCTATCTAAATCTATTAGTTTCCTCATTTTTTGTAATAGTTCTTTACTTGGGCGGT
TGGAATCTCTCTATTCCATATATATTAAGTCCGGAACTTTTTGAAAAAGCAGGCGGTGTC
TTTGGAACAATCATTAGTATTTTGATTACATTAGTTAAAACTTATTTGTTTTTGTTCATT
CCTATTACAACAAGATGGACTTTACCTCGGCTCAGAATGGACCAATTATTAAATCTTGGA
TGGAAATTTCTTTTACCTATTTCTCTCGGTAATTTATTATTAACAACCTCGTTCCAACTC
CTTTCACTC
>Pachyphytum_compactum
ATGATAATTGATACAACAGAAGTACAAGATATCACCGGGTTTTCAAAATGGGAATCC---
---TTAAACGAGGTGTATGAGATCATATGGATGCTTATCCCGATTTTGACTGTTATAGTG
GGAATCACAATAGGTGTACTAGTAATTGTGTGGTTAGAAAGAGAAATAGCGGCGGGGTTA
CAACAACGTATTGGACCAGAATATGCTGGACCTTTTGGAATTCTCCAAGCTTTAGCAGAT
GGTACAAAACTTCTTTTCAAAGAAAACCTTCTGCCATCTAGAGGCGATATTTATTTATTC
AATCTCGGACCAGCGATAGCAGTCATATCAATTCTATTAAGTTATTCAGTAATTCCTTTT
GGCTATCATCTTGTTCTAGCCGACCTAAATATTGGTGTTTTTTTATGGATTGCCGTTTCA
AGTATTTCTCCGATTGGACTTCTTATGTCAGGATATGGATCAAATAATAAATATTCTTTT
TTAGGTGGTTTAAGGGCTGCTGCTCAATCGATTAGTTATGAAATACCATTAACTCTATGC
GTGTTATCAATATCTCTATTATCTAATAGTTCAAGTACAGTTGATATAGTTGAAGCACAG
TCAAAATATGGTTTTTGGGGATGGAATTTGTGGCGTCAACCTATAGGGTTTATCGTTTTT
CTAATTTCGTCCCTAGCAGAATGTGAGAGGTTACCCTTCGATTTACCAGAAGCAGAAGAA
GAATTAGTAGCAGGTTATCAAACAGAATATTCCGGTATTAAATTTGGGTTATTTTTTGTT
GCGTCCTATCTAAATCTATTAGTTTCCTCATTTTTTGTAATAGTTCTTTACTTGGGCGGT
TGGAATCTCTCTATTCCATATATATTAAGTCCGGAACTTTTTGAAAAAGCAGGCGGTGTC
TTTGGAACAATCATTAGTATTTTGATTACATTAGTTAAAACTTATTTGTTTTTGTTCATT
CCTATTACAACAAGATGGACTTTACCTCGGCTCAGAATGGACCAATTATTAAATCTTGGA
TGGAAATTTCTTTTACCTATTTCTCTCGGTAATTTATTATTAACAACCTCGTTCCAACTC
CTTTCACTC
>Sedum_alfredii
ATGATAATTGATACAACAGAAGTACAAGATATCACTGGGTTTTCAAAATGGGAATCC---
---TTAAAAGAGGTGGATGAGATCATATGGATGCTTATCCCAATTTTGACTGTTATAGTG
GGAATCACAATAGGTGTACTAGTAATTGTGTGGTTAGAAAGAGAAATAGCGGCGGGGTTA
CAACAACGTATTGGACCGGAATATGCTGGACCTTTTGGAATTCTCCAAGCTTTATCAGAT
GGTACAAAACTACTTTTCAAAGAAAACCTTCTTCCATCTAGAGGTGATATTTATTTATTC
AATATCGGACCAGCCATAGCAGTCATATCAATTCTATTAAGTTATTCAGTAATTCCTTTT
AGCTATCATCTTGTTCTAGCTGATCTCAATATTGGTATTTTTTTATGGATTGCCGTTTCA
AGTATTTCTCCGATTGGACTTCTGATGTCAGGATATGGATCAAATAATAAATATTCTTTT
TTAGGTGGTTTACGGGCTGCTGCTCAATCAATTAGTTATGAAATACCATTAACTCTATGC
GTGTTATCAATATCTCTATTATCTAATAGTTCAAGTACAGTTGATATAGTTGAAGCACAG
TCAAAATATGGTTTTTGGGGATGGAATTTGTGGCGTCAACCTATAGGGTTTATCAGTTTT
CTAATTTCGTCCCTAGCAGAATGTGAGAGGTTACCCTTCGATTTACCAGAAGCAGAAGAA
GAATTAGTAGCAGGTTATCAAACAGAATATTCCGGGATTAAATTTGGTTTATTTTTTGTT
GCGTCCTATCTAAATCTATTAGTTTCCTCAATTTTTGTAATAGTTCTTTACTTGGGCGGT
TGGAATCTCTCTATTCCATATATATTAAGTCCTGAACTTTTTGAAAAAGCAGGCGGTGTC
TTTGGAACAATCATTAGTATTTTGATTACATTAGTTAAAACTTATTTGTTTTTGTTCATT
CCTATTACAACAAGATGGACTTTACCTCGGCTCAGAATGGACCAATTATTAAATCTTGGA
TGGAAATTTCTTTTACCTATTTCTCTCGGTAATTTATTATTAACAACCTCGTTCCAACTC
CTTTCACTC
>Sedum_emarginatum
ATGATAATTGATACAACAGAAGTACAAGATATCACTGGGTTTTCAAAATGGGAATCC---
---TTAAAAGAGATGGATGAGATCATATGGATGCTTATCCCGATTTTGACTGTTATAGTG
GGAATCACAATAGGTGTACTAGTAATTGTGTGGTTAGAAAGAGAAATAGCGGCGGGGTTA
CAACAACGTATTGGACCGGAATATGCTGGACCTTTTGGACTTCTCCAAGCTTTAGCAGAT
GGTACAAAACTACTTTTCAAAGAAAACCTTCTTCCATCTAGAGGTGATATTTATTTATTC
AATATCGGACCAGCCATAGCAGTCATATCAATTCTATTAAGTTATTCAGTAATTCCTTTT
GGCTATCATCTTGTTCTAGCCGATCTCAATATTGGTATTTTTTTATGGATTGCCGTTTCA
AGTATTTCTCCGATTGGACTTCTGATGTCAGGATATGGATCAAATAATAAATATTCTTTT
TTAGGTGGTTTACGGGCTGCTGCTCAATCAATTAGTTATGAAATACCATTAACTCTATGC
GTGTTATCAATATCTCTATTATCTAATAGTTCAAGTACAGTTGATATAGTTGAAGCACAG
TCAAAATATGGTTTTTGGGGATGGAATTTGTGGCGTCAACCTATAGGGTTTATCAGTTTT
ATAATTTCGTCCCTAGCAGAATGTGAGAGGTTACCCTTCGATTTACCAGAAGCAGAAGAA
GAATTAGTAGCAGGTTATCAAACAGAATATTCCGGGATTAAATTTGGTTTATTTTTTATT
GCATCCTATCTAAATCTATTAGTTTCCTCATTTTTTATAATAGTTCTTTACTTGGGCGGT
TGGAATCTCTCTATTCCATATATATTAAGTCCTGAACTTTTTGAAAAAGCAGGCGGTGTC
TTTGGAACAATCATTAGTATTTTGATTACATTAGTTAAAACTTCTTTGTTTTTGTTCATT
CCTATTACAACAAGATGGACTTTACCTCGGCTCAGAATGGACCAATTATTAAATCTTGGA
TGGAAATTTCTTTTACCTATTTCTCTCGGTAATTTCTTATTAACAACCTCGTTCCAACTC
CTTTCACTC
>Sedum_lineare
ATGATAATTGATACAACAGAAGTACAAGATATCACTGGGTTTTCAAAATGGGAATCC---
---TTAAACGAGGTGTATGAGAGCGTATGGATGCTTATCCCGATTTTTACTGTTATAGTG
GGAATCACAATAGGTGTACTAGTAATTGTGTGGTTAGAAAGAGAAATAGCGGCGGGGTTA
CAACAACGTATTGGACCGGAATATGCTGGACCTTTTGGAATTCTCCAAGCTTTAGCAGAT
GGTACAAAACTTCTTTTCAAAGAAAACCTTTTTCCATCTAGAAGCGATATTTTTTTATTC
AATATCGGACCAGCCATAGCAGTTATATCAATTCTATTAAGTTATTCAGTAATTCCTTTT
GGCTATCATCGTGTTCTAGCCGATCTCAATATCGGTGTTTTTTTATGGATTGCCAGTTCG
AGTCTTTCTCCGATTGGACTTCTTATGTCAGGATATGGATCAAATAATAAATATTCCTTT
TTAGGTGGTTTACGGGCTGCTGCTCAATCGATTAGTTATGAAATACCATTAACTCTATGC
GTGTTATCAATATCTCTATTATCTAATAGTTCAAGTACAGTTGATATAGTTGAAGCACAG
TCAAAATATGGGTTTTGGGGATGGAATTTGTGGCGTCAACCTATAGGGTTTATCGTTTTT
CTAATTTCGTCCCTAGCAGAATGTGAGAGGTTACCCTTCGATTTACCAGAAGCAGAAGAA
GAATTAGTAGCAGGTTATCAAACAGAATATTCCGGTATTAAATTCGGTTTATTTTTTGTT
GCGTCCTATCTAAATGTATTAGTTTCCTCATTTTTTGTAATCGTTCTTTATTTGGGCGGT
TGGAATCTCTCTATTCCATATATATTAAGTCCTGAACTTTTTGAAAAAGCAGGTGGTGGC
TTTGGAACAATCATTAGTATTTTGATTACATTAGTTAAAACTTATTTGTTTTTGTTCATT
CCTATTACAACAAGATGGACTTTACCTCGGCTCAGAATGGACCAATTATTAAATCTTGGA
TGGAAATTTCTTTTACCTATTTCTCTCGGTAATTTATTATTAACAACCTCATTCCAACTC
CTTTCACTT
>Sedum_oryzifolium
ATGATAATTGATACAACAGAAGTACAAGCTATCACTGGGTTTTCAAAATGGGAATCC---
---TTAAACGAGGTGTATGAGATCATATGGATGCTTATCCCGATTTTGACTGTTATAGTG
GGAATCACAATAGGTGTACTAGTAATTGTGTGGTTAGAAAGAGAAATAGCGGCGGGGTTA
CAACAACGTATTGGACCGGAATATGCTGGACCTTTTGGAATTCTTCAAGCTTTATCAGAT
GGTACAAAACTTCTTTTTAAAGAAAACCTTCTTCCATCGAGAGGCGATATTTATTTATTC
AATATCGGACCAGCCATAGCAGTCATATCAATTTTATTAAGTTATTTAGTAATTCCTTTT
GGCTATCATCTTGTTCTAGCCGATCTCAATATCGGTGTTTTTTTATGGATTGCTATTTCA
AGTATTTCTCCGATTGGACTTCTTATGTCAGGATATGGATCAAATAATAAATATTCTTTT
TTAGGTGGTTTACGGGCTGCTGCTCAATCGATTAGTTATGAAATACCATTAACTCTATGC
GTGTTATCAATATCTCTATTATCTAATAGTTCAAGTACAGTTGATATAGTTGAAGCACAG
TCAAAATATGGGTTTTGGGGATGGAATTTGTGGCGTCAACCGATAGGATTTATCGTTTTT
CTAATTTCATCCCTAGCAGAATGTGAGAGGTTACCCTTCGATTTACCAGAAGCAGAAGAA
GAATTAGTAGCAGGTTATCAAACAGAATATTCCGGTATTAAATTTGGTTTATTTTTTGTT
GCATCCTATCTAAATTTATTAGTTTCTTCATTTTTTGTAATCATTCTTTACTTGGGCGGT
TGGAATTTCTCTATTCCATATATATTAAGTCCTGAACTTTTTGAAAAAGCAGGTGGTGGC
TTTGGAACAATCATTAGTATTTTGATTACATTAGTTAAAACTTATTTGTTTTTGTTCATT
CCTATTACAACAAGATGGACTTTACCTCGGCTCAGAATGGACCAATTATTAAATCTTGGA
TGGAAATTTCTTTTGCCTATTTCTCTCGGTAATTTATTATTAACAACCTCGTTCCAACTT
CTTTCACTC
>Sedum_plumbizincicola
ATGATAATTGATACAACAGAAGTACAAGATATCACTGGGTTTTCAAAATGGGAATCC---
---TTAAAAGAGGTGGATGAGATCATATGGATGCTTATCCCAATTTTGACTGTTATAGTG
GGAATCACAATAGGTGTACTAGTAATTGTGTGGTTAGAAAGAGAAATAGCGGCGGGGTTA
CAACAACGTATTGGACCGGAATATGCTGGACCTTTTGGAATTCTCCAAGCTTTAGCAGAT
GGTACAAAACTACTTTTCAAAGAAAACCTTCTTCCATCTAGAGGTGATATTTATTTATTC
AATATCGGACCAGCCATAGCAGTCATATCAATTCTATTAAGTTATTCAGTAATTCCTTTT
GGCTATCATCTTGTTCTAGCCGATCTTAATATTGGTATTTTTTTATGGATTGCCGTTTCA
AGTATTTCTCCGATTGGACTTCTGATGTCAGGATATGGATCAAATAATAAATATTCTTTT
TTAGGTGGTTTACGGGCTGCTGCTCAATCAATTAGTTATGAAATACCATTAACTCTATGC
GTGTTATCAATATCTCTATTATCTAATAGTTCGAGTACAGTTGATATAGTTGAAGCACAG
TCAAAATATGGTTTTTGGGGATGGAATTTTTGGCGTCAACCTATAGGGTTTATCAGTTTT
CTAATTTCGTCCCTAGCAGAATGTGAGAGGTTACCCTTCGATTTACCAGAAGCAGAAGAA
GAATTAGTAGCAGGTTATCAAACAGAATATTCCGGGATTAAATTTGGTTTATTTTTTGTT
GCGTCCTATCTAAATCTATTAGTTTCCTCAATTTTTGTAATAGTTCTTTACTTGGGCGGT
TGGAATCTCTCTATTCCATATATATTAAGTCCTGAACTTTTTGAAAAAGCAGGCGGTGTC
TTTGGAACAATCATTAGTATTTTGATTACATTAGTTAAAACTTATTTGTTTTTGTTCATT
CCTATTACAACAAGATGGACTTTACCTCGGCTCAGAATGGACCAATTATTAAATCTTGGA
TGGAAATTTCTTTTACCTATTTCTCTCGGTAATTTATTATTAACAACCTCGTTCCAACTC
CTTTCACTC
>Sedum_sarmentosum
ATGATAATTGATACAACAGAAGTACAAGATATCACTGGGTTTTCAAAATGGGAATCC---
---TTAAAAGAGGTGGATGAGATCATATGGATGCTTATCCCGATTTTGACTGTTATAGTG
GGAATCACAATAGGTGTACTAGTAATTGTATGGTTAGAAAGAGAAATAGCGGCGGGGTTA
CAACAACGTATTGGACCGGAATATGCTGGACCTTTTGGAATTCTCCAAGCTTTAGCAGAT
GGTACAAAACTACTTTTCAAAGAAAACCTTCTTCCATCTAGAGGTGATATTTATTTATTC
AATATCGGACCAGCCATAGCAGTCATATCAATTCTATTAAGTTATTCAGTAATTCCTTTT
GGCTATCATCTTGTTCTAGCCGATCTCAATATGGGTGTTTTTTTATGGATTGCCGTTTCA
GGTATTTCTCCGATTGGACTTCTGATGTCAGGATATGGATCAAATAATAAATATTCTTTT
TTAGGTGGTTTACGGGCTGCTGCTCAATCAATTAGTTATGAAATACCATTAACTCTATGC
GTGTTATCAATATCTCTATTATCTAATAGTTCAAGTACAGTTGATATAGTTGAAGCACAG
TCAAAATATGGTTTTTGGGGATGGAATTTGTGGCGTCAACCTATAGGGTTTATCGTTTTT
CTAATTTCGTCCCTAGCAGAATGTGAGAGGTTACCCTTCGATTTACCAGAAGCAGAAGAA
GAATTAGTAGCAGGTTATCAAACAGAATATTCCGGGATTAAATTTGGTTTATTTTTTGTT
GCGTCCTATCTAAATCTATTAGTTTCCTCATTTTTTGTAATAATTCTTTACTTGGGCGGT
TGGAATCTCTCTATTCCATATATATTAAGTCCTGAACGTTTTGAAAAAGCCGGCGGTGTC
TTTGGAACAATCATTAGTATTTTGATTACATTAGTTAAAACTTATTTGTTTTTGTTCATT
CCTATTACAACAAGATGGACTTTACCTCGGCTCAGAATGGACCAATTATTAAATCTTGGA
TGGAAATTTCTTTTACCTATTTCTCTCGGTAATTTATTATTAACAACCTCGTTCCAACTC
CTTTCACTC
>Sedum_tricarpum
ATGATAATTGATACAACAGAAGTACAAGATATCACTGGGTTTTCAAAATGGGAATCC---
---TTAAAAGAGGTGGATGAGATCATATGGATGCTTATCCCAATTTTGACTGTTATAGCG
GGAATCACAATAGGTGTACTAGTAATTGTGTGGTTAGAAAGAGAAATAGCGGCGGGGTTA
CAACAACGTATTGGACCGGAATATGCTGGACCTTTTGGAATTCTCCAAGCTTTATCAGAT
GGTACAAAACTACTTTTCAAAGAAAACCTTCTTCCATCTAGAGGTGATATTTATTTATTC
AATATCGGACCAGCCATAGCAGTCATATCAATTCTATTAAGTTATTCAGTAATTCCTTTT
AGCTATCATCTTGTTCTAGCTGATCTCAATATTGGTATTTTTTTATGGATTGCCGTTTCA
AGTATTTCTCCGATTGGACTTCTGATGTCAGGATATGGATCAAATAATAAATATTCTTTT
TTAGGTGGTTTACGGGCTGCTGCTCAATCAATTAGTTATGAAATACCATTAACTCTATGC
GTGTTATCAATATCTCTATTATCTAATAGTTCAAGTACAGTTGATATAGTTGAAGCACAG
TCAAAATATGGTTTTTGGGGATGGAATTTGTGGCGTCAACCTATAGGGTTTATCAGTTTT
CTAATTTCGTCCCTAGCAGAATGTGAGAGGTTACCCTTCGATTTACCAGAAGCAGAAGAA
GAATTAGTAGCAGGTTATCAAACAGAATATTCCGGGATTAAATTTGGTTTATTTTTTATT
GCGTCCTATCTAAATCTATTAGTTTCCTCAATTTTTGTAATAGTTCTTTACTTGGGCGGT
TGGAATCTCTCTATTCCATATATATTAAGTCCTGAACTTTTTGAAAAAGCAGGCGGTGTC
TTTGGAACAATCATTAGTATTTTGATTACATTAGTTAAAACTTATTTGTTTTTGTTCATT
CCTATTACAACAAGATGGACTTTACCTCGGCTCAGAATGGACCAATTATTAAATCTTGGA
TGGAAATTTCTTTTACCTATTTCTCTCGGTAATTTATTATTAACAACCTCGTTCCAACTC
CTTTCACTC
>Aeonium_arboreum
ATGATAATTGATACAACAGAAGTACAAGATATCACTGCTTTTTCAAAATGGGAATTC---
---TTAAAAGAGGTGTATGAGATCATATGGATGCTTATCCCGATTTTTACTGTTATAGTG
GGAATCACAATAGGTGTACTAGTAATTGTGTGGTTAGAAAGAGAAATAGCTGCGGGGCTA
CAGCAACGTATTGGACCTGAATATGCTGGACCTTTTGGAATTCTCCAAGCTTTAGCAGAT
GGTACAAAACTACTTTTCAAAGAAAACCTTCTTCCATCTAGAGGCGATACTTATTTATTC
AATATCGGACCAGCCATAGCAGTCATATCAATTCTATTAAGTTATTCAGTAATTCCCTTT
GGTGATCATCTTGTTCTAGCCGATCTCAATATTGGTGTTTTTTTATGGATCGCCGTTTCA
AGTATTTCTCCGATTGGACTTCTTATGTCAGGATATGGATCAAATAATAAATATTCTTTT
TTAGGTGGTTTACGGGCTGCTGCTCAATCAATTAGTTATGAAATACCATTAACTCTATGC
GTGTTATCAATATCTCTATTATCTAATAGTTCAAGTACAGTTGATATAGTTGAAGCCCAG
TCAAAATATGGTTTGTGGGGGTGGAATTTGTGGCGTCAACCTATAGGGTTTCTCGTTTTT
CTAATTTCTTCCCTCGCAGAATGTGAGAGGTTACCCTTCGATTTACCAGAAGCAGAAGAA
GAATTAGTAGCAGGTTATCAAACAGAATATTCAGGTATAAAATTTGGTTTATTTTTTGTT
GCGTCCTATCTAAATCTATTAGTTTCCTCATTTTTTGTAATCGTTCTTTACTTGGGCGGT
TGGAATCTCTCTATTCCATATATATTAATTCCTGAACTTTTTGAAAAAACAGGCGGAGTC
TTTGGAACAATCATTAGTATTTTGATTACATTAGTTAAAACTTATTTGTTTTTGTTCATT
TCGATTACAACAAGATGGACTTTACCTCGACTGAGAATGGACCAATTATTAAATCTTGGG
TGGAAATTTCTTTTACCTATTTCGCTCGGTAATTTATTATTAACAACTTCTTTCCAACTC
CTTTCACTC
>Aeonium_balsamiferum
ATGATAATTGATACAACAGAAGTACAAGATATCACTGCTTTTTCAAAATGGGAATTC---
---TTAAAAGAGGTGTATGAGATCATATGGATGCTTATCCCGATTTTTACTGTTATAGTG
GGAATCACAATAGGTGTACTAGTAATTGTGTGGTTAGAAAGAGAAATAGCTGCGGGGCTA
CAGCAACGTATTGGACCTGAATATGCTGGACCTTTTGGAATTCTCCAAGCTTTAGCAGAT
GGTACAAAACTACTTTTCAAAGAAAACCTTCTTCCATCTAGAGGCGATACTTATTTATTC
AATATCGGACCAGCCATAGCAGTCATATCAATTCTATTAAGTTATTCAGTAATTCCCTTT
GGTGATCATCTTGTTCTAGCCGATCTCAATATTGGTGTTTTTTTATGGATCGCCGTTTCA
AGTATTTCTCCGATTGGACTTCTTATGTCAGGATATGGATCAAATAATAAATATTCTTTT
TTAGGTGGTTTACGGGCTGCTGCTCAATCAATTAGTTATGAAATACCATTAACTCTATGC
GTGTTATCAATATCTCTATTATCTAATAGTTCAAGTACAGTTGATATAGTTGAAGCCCAG
TCAAAATATGGTTTGTGGGGGTGGAATTTGTGGCGTCAACCTATAGGGTTTCTCGTTTTT
CTAATTTCTTCCCTCGCAGAATGTGAGAGGTTACCCTTCGATTTACCAGAAGCAGAAGAA
GAATTAGTAGCAGGTTATCAAACAGAATATTCAGGTATAAAATTTGGTTTATTTTTTGTT
GCGTCCTATCTAAATCTATTAGTTTCCTCATTTTTTGTAATCGTTCTTTACTTGGGCGGT
TGGAATCTCTCTATTCCATATATATTAATTCCTGAACTTTTTGAAAAAACAGGCGGAGTC
TTTGGAACAATCATTAGTATTTTGATTACATTAGTTAAAACTTATTTGTTTTTGTTCATT
TCGATTACAACAAGATGGACTTTACCTCGACTGAGAATGGACCAATTATTAAATCTTGGG
TGGAAATTTCTTTTACCTATTTCGCTCGGTAATTTATTATTAACAACTTCTTTCCAACTC
CTTTCACTC
>Aeonium_decorum
ATGATAATTGATACAACAGAAGTACAAGATATCACTGCTTTTTCAAAATGGGAATTC---
---TTAAAAGAGGTGTATGAGATCATATGGATGCTTATCCCGATTTTTACTGTTATAGTG
GGAATCACAATAGGTGTACTAGTAATTGTGTGGTTAGAAAGAGAAATAGCTGCGGGGCTA
CAGCAACGTATTGGACCTGAATATGCTGGACCTTTTGGAATTCTCCAAGCTTTAGCAGAT
GGTACAAAACTCCTTTTCAAAGAAAACCTTCTTCCATCTAGAGGCGATACTTATTTATTC
AATATCGGACCAGCCATAGCAGTCATATCAATTCTATTAAGTTATTCAGTAATTCCCTTT
GGTGATCATCTTGTTCTAGCCGATCTCAATATTGGTGTTTTTTTATGGATCGCCGTTTCA
AGTATTTCTCCGATTGGACTTCTTATGTCAGGATATGGATCAAATAATAAATATTCTTTT
TTAGGTGGTTTACGGGCTGCTGCTCAATCAATTAGTTATGAAATACCATTAACTCTATGC
GTGTTATCAATATCTCTATTATCTAATAGTTCAAGTACAGTTGATATAGTTGAAGCCCAG
TCAAAATATGGTTTGTGGGGGTGGAATTTGTGGCGTCAACCTATAGGGTTTATCGTTTTT
CTAATTTCTTCCCTCGCAGAATGTGAGAGGTTACCCTTCGATTTACCAGAAGCAGAAGAA
GAATTAGTAGCAGGTTATCAAACAGAATATTCAGGTATAAAATTTGGTTTATTTTTTGTT
GCGTCCTATCTAAATCTATTAGTTTCCTCATTTTTTGTAATCGTTCTTTACTTGGGCGGT
TGGAATCTCTCTATTCCATATATATTAATTCCTGAACTTTTTGAAAAAACAGGCGGAGTC
TTTGGAACAATCATTAGTATTTTGATTACATTAGTTAAAACTTATTTGTTTTTGTTCATT
TCGATTACAACAAGATGGACTTTACCTCGACTGAGAATGGACCAATTATTAAATCTTGGG
TGGAAATTTCTTTTACCTATTTCGCTCGGTAATTTATTATTAACAACTTCTTTCCAACTC
CTTTCACTC
>Aeonium_diplocyclum
ATGATAATTGATACAACAGAAGTACAAGATATCACTGCTTTTTCAAAATGGGAATTC---
---TTAAAAGAGGTGTATGAGATCATATGGATGCTTATCCCGATTTTTACTGTTATAGTG
GGAATCACAATAGGTGTACTAGTAATTGTGTGGTTAGAAAGAGAAATAGCTGCGGGGCTA
CAGCAACGTATTGGACCTGAATATGCTGGACCTTTTGGAATTCTCCAAGCTTTAGCAGAT
GGTACAAAACTACTTTTCAAAGAAAACCTTCTTCCATCTAGAGGCGATACTTATTTATTC
AATATCGGACCAGCCATAGCAGTCATATCAATTCTATTAAGTTATTCAGTAATTCCCTTT
GGTGATCATCTTGTTCTAGCCGATCTCAATATTGGTGTTTTTTTATGGATCGCCGTTTCA
AGTATTTCTCCGATTGGACTTCTTATGTCAGGATATGGATCAAATAATAAATATTCTTTT
TTAGGTGGTTTACGGGCTGCTGCTCAATCAATTAGTTATGAAATACCATTAACTCTATGC
GTGTTATCAATATCTCTATTATCTAATAGTTCAAGTACAGTTGATATAGTTGAAGCCCAG
TCAAAATATGGTTTGTGGGGGTGGAATTTGTGGCGTCAACCTATAGGGTTTATCGTTTTT
CTAATTTCTTCCCTCGCAGAATGTGAGAGGTTACCCTTCGATTTACCAGAAGCAGAAGAA
GAATTAGTAGCAGGTTATCAAACAGAATATTCAGGTATAAAATTTGGTTTATTTTTTGTT
GCGTCCTATCTAAATCTATTAGTTTCCTCATTTTTTGTAATCGTTCTTTACTTGGGCGGT
TGGAATCTCTCTATTCCATATATATTAATTCCTGAACTTTTTGAAAAAACAGGCGGAGTC
TTTGGAACAATCATTAGTATTTTGATTACATTAGTTAAAACTTATTTGTTTTTGTTCATT
TCGATTACAACAAGATGGACTTTACCTCGACTGAGAATGGACCAATTATTAAATCTTGGG
TGGAAATTTCTTTTACCTATTTCGCTCGGTAATTTATTATTAACAACTTCTTTCCAACTC
CTTTCACTC
>Aeonium_dodrantale
ATGATAATTGATACAACAGAAGTACAAGATATCACTGCTTTTTCAAAATGGGAATTC---
---TTAAAAGAGGTGTATGAAATCATATGGATGCTTATCCCGATTTTTACTGTTATAGTG
GGAATCACAATAGGTGTACTAGTAATTGTGTGGTTAGAAAGAGAAATAGCTGCGGGGCTA
CAGCAACGTATTGGACCTGAATATGCTGGACCTTTTGGAATTCTCCAAGCTTTAGCAGAT
GGTACAAAACTACTTTTCAAAGAAAACCTTCTTCCATCTAGAGGCGATACTTATTTATTC
AATATCGGACCAGCCATAGCAGTCATATCAATTCTATTAAGTTATTCAGTAATTCCCTTT
GGTGATCATCTTGTTCTAGCCGATCTCAATATTGGTGTTTTTTTATGGATCGCCGTTTCA
AGTATTTCTCCGATTGGACTTCTTATGTCAGGATATGGATCAAATAATAAATATTCTTTT
TTAGGTGGTTTACGGGCTGCTGCTCAATCAATTAGTTATGAAATACCATTAACTCTATGC
GTGTTATCAATATCTCTATTATCTAATAGTTCAAGTACAGTTGATATAGTTGAAGCCCAG
TCAAAATATGGTTTGTGGGGGTGGAATTTGTGGCGTCAACCTATAGGATTTATCGTTTTT
CTAATTTCTTCCCTCGCAGAATGTGAGAGGTTACCCTTCGATTTACCAGAAGCAGAAGAA
GAATTAGTAGCAGGTTATCAAACAGAATATTCAGGTATAAAATTTGGTTTATTTTTTGTT
GCGTCCTATCTAAATCTATTAGTTTCCTCATTTTTTGTAATCGTTCTTTACTTGGGCGGT
TGGAATCTCTCTATTCCATATATATTAATTCCTGAACTTTTTGAAAAAACAGGCGGAGTC
TTTGGAACAATCATTAGTATTTTGATTACATTAGTTAAAACTTATTTGTTTTTGTTCATT
TCGATTACAACAAGATGGACTTTACCTCGACTGAGAATGGACCAATTATTAAATCTTGGG
TGGAAATTTCTTTTACCTATTTCGCTCGGTAATTTATTATTAACAACTTCTTTCCAACTC
CTTTCACTC
>Aeonium_nobile
ATGATAATTGATACAACAGAAGTACAAGATATCACTGCTTTTTCAAAATGGGAATTC---
---TTAAAAGAGGTGTATGAGATCATATGGATGCTTATCCCGATTTTTACTGTTATAGTG
GGAATCACAATAGGTGTACTAGTAATTGTGTGGTTAGAAAGAGAAATAGCTGCGGGGCTA
CAGCAACGTATTGGACCTGAATATGCTGGACCTTTTGGAATTCTCCAAGCTTTAGCAGAT
GGTACAAAACTCCTTTTCAAAGAAAACCTTCTTCCATCTAGAGGCGATACTTATTTATTC
AATATCGGACCAGCCATAGCAGTCATATCAATTCTATTAAGTTATTCAGTAATTCCCTTT
GGTGATCATCTTGTTCTAGCCGATCTCAATATTGGTGTTTTTTTATGGATCGCCGTTTCA
AGTATTTCTCCGATTGGACTTCTTATGTCAGGATATGGATCAAATAATAAATATTCTTTT
TTAGGTGGTTTACGGGCTGCTGCTCAATCAATTAGTTATGAAATACCATTAACTCTATGC
GTGTTATCAATATCTCTATTATCTAATAGTTCAAGTACAGTTGATATAGTTGAAGCCCAG
TCAAAATATGGTTTGTGGGGGTGGAATTTGTGGCGTCAACCTATAGGGTTTATCGTTTTT
CTAATTTCTTCCCTCGCAGAATGTGAGAGGTTACCCTTCGATTTACCAGAAGCAGAAGAA
GAATTAGTAGCAGGTTATCAAACAGAATATTCAGGTATAAAATTTGGTTTATTTTTTGTT
GCGTCCTATCTAAATCTATTAGTTTCCTCATTTTTTGTAATCGTTCTTTACTTGGGCGGT
TGGAATCTCTCTATTCCATATATATTAATTCCTGAACTTTTTGAAAAAACAGGCGGAGTC
TTTGGAACAATCATTAGTATTTTGATTACATTAGTTAAAACTTATTTGTTTTTGTTCATT
TCGATTACAACAAGATGGACTTTACCTCGACTGAGAATGGACCAATTATTAAATCTTGGG
TGGAAATTTCTTTTACCTATTTCGCTCGGTAATTTATTATTAACAACTTCTTTCCAACTC
CTTTCACTC
>Aeonium_saundersii
ATGATAATTGATACAACAGAAGTACAAGATATCACTGCTTTTTCAAAATGGGAATTC---
---GTAAAAGAGGTGTATGAGATCATATGGATGCTTATCCCGATTTTTACTGTTATAGTG
GGAATCACAATAGGTGTACTAGTAATTGTGTGGTTAGAAAGAGAAATAGCTGCGGGGCTA
CAGCAACGTATTGGACCTGAATATGCTGGACCTTTTGGAATTCTCCAAGCTTTAGCAGAT
GGTACAAAACTACTTTTCAAAGAAAACCTTCTTCCATCTAGAGGCGATACTTATTTATTC
AATATCGGACCAGCCATAGCAGTCATATCAATTCTATTAAGTTATTCAGTAATTCCCTTT
GGTGATCATCTTGTTCTAGCCGATCTCAATATTGGTGTTTTTTTATGGATCGCCGTTTCA
AGTATTTCTCCGATTGGACTTCTTATGTCAGGATATGGATCAAATAATAAATATTCTTTT
TTAGGTGGTTTACGGGCTGCTGCTCAATCAATTAGTTATGAAATACCATTAACTCTATGC
GTGTTATCAATATCTCTATTATCTAATAGTTCAAGTACAGTTGATATAGTTGAAGCCCAG
TCAAAATATGGTTTGTGGGGGTGGAATTTGTGGCGTCAACCTATAGGGTTTATCGTTTTT
CTAATTTCTTCCCTCGCAGAATGTGAGAGGTTACCCTTCGATTTACCAGAAGCAGAAGAA
GAATTAGTAGCAGGTTATCAAACAGAATATTCAGGTATAAAATTTGGTTTATTTTTTGTT
GCGTCCTATCTAAATCTATTAGTTTCCTCATTTTTTGTAATAGTTCTTTACTTGGGCGGT
TGGAATCTCTCTATTCCATATATATTAATTCCTGAACTTTTTGAAAAAACAGGCGGAGTC
TTTGGAACAATCATTAGTATTTTGATTACATTAGTTAAAACTTATTTGTTTTTGTTCATT
TCGATTACAACAAGATGGACTTTACCTCGACTGAGAATGGACCAATTATTAAATCTTGGG
TGGAAATTTCTTTTACCTATTTCGCTCGGTAATTTATTATTAACAACTTCTTTCCAACTC
CTTTCACTC
>Aeonium_tabuliforme
ATGATAATTGATACAACAGAAGTACAAGATATCACTGCTTTTTCAAAATGGGAATTC---
---TTAAAAGAGGTGTATGAGATCATATGGATGCTTATCCCGATTTTTACTGTTATAGTG
GGAATCACAATAGGTGTACTAGTAATTGTGTGGTTAGAAAGAGAAATAGCTGCGGGGCTA
CAGCAACGTATTGGACCTGAATATGCTGGACCTTTTGGAATTCTCCAAGCTTTAGCAGAT
GGTACAAAACTACTTTTCAAAGAAAACCTTCTTCCATCTAGAGGCGATACTTATTTATTC
AATATCGGACCAGCCATAGCAGTCATATCAATTCTATTAAGTTATTCAGTAATTCCCTTT
GGTGATCATCTTGTTCTAGCCGATCTCAATATTGGTGTTTTTTTATGGATCGCCGTTTCA
AGTATTTCTCCGATTGGACTTCTTATGTCAGGATATGGATCAAATAATAAATATTCTTTT
TTAGGTGGTTTACGGGCTGCTGCTCAATCAATTAGTTATGAAATACCATTAACTCTATGC
GTGTTATCAATATCTCTATTATCTAATAGTTCAAGTACAGTTGATATAGTTGAAGCCCAG
TCAAAATATGGTTTGTGGGGGTGGAATTTGTGGCGTCAACCTATAGGGTTTATCGTTTTT
CTAATTTCTTCCCTCGCAGAATGTGAGAGGTTACCCTTCGATTTACCAGAAGCAGAAGAA
GAATTAGTAGCAGGTTATCAAACAGAATATTCAGGTATAAAATTTGGTTTATTTTTTGTT
GCGTCCTATCTAAATCTATTAGTTTCCTCATTTTTTGTAATCGTTCTTTACTTGGGCGGT
TGGAATCTCTCTATTCCATATATATTAATTCCTGAACTTTTTGAAAAAAAAGGCGGAGTC
TTTGGAACAATCATTAGTATTTTGATTACATTAGTTAAAACTTATTTGTTTTTGTTCATT
TCGATTACAACAAGATGGACTTTACCTCGACTGAGAATGGACCAATTATTAAATCTTGGG
TGGAAATTTCTTTTACCTATTTCGCTCGGTAATTTATTATTAACAACTTCTTTCCAACTC
CTTTCACTC
>Aeonium_undulatum
ATGATAATTGATACAACAGAAGTACAAGATATCACTGCTTTTTCAAAATGGGAATTC---
---TTAAAAGAGGTGTATGAGATCATATGGATGCTTATCCCGATTTTTACTGTTATAGTG
GGAATCACAATAGGTGTACTAGTAATTGTGTGGTTAGAAAGAGAAATAGCTGCGGGGCTA
CAGCAACGTATTGGACCTGAATATGCTGGACCTTTTGGAATTCTCCAAGCTTTAGCAGAT
GGTACAAAACTACTTTTCAAAGAAAACCTTCTTCCATCTAGAGGCGATACTTATTTATTC
AATATCGGACCAGCCATAGCAGTCATATCAATTCTATTAAGTTATTCAGTAATTCCCTTT
GGTGATCATCTTGTTCTAGCCGATCTCAATATTGGTGTTTTTTTATGGATCGCCGTTTCA
AGTATTTCTCCGATTGGACTTCTTATGTCAGGATATGGATCAAATAATAAATATTCTTTT
TTAGGTGGTTTACGGGCTGCTGCTCAATCAATTAGTTATGAAATACCATTAACTCTATGC
GTGTTATCAATATCTCTATTATCTAATAGTTCAAGTACAGTTGATATAGTTGAAGCCCAG
TCAAAATATGGTTTGTGGGGGTGGAATTTGTGGCGTCAACCTATAGGGTTTCTCGTTTTT
CTAATTTCTTCCCTCGCAGAATGTGAGAGGTTACCCTTCGATTTACCAGAAGCAGAAGAA
GAATTAGTAGCAGGTTATCAAACAGAATATTCAGGTATAAAATTTGGTTTATTTTTTGTT
GCGTCCTATCTAAATCTATTAGTTTCCTCATTTTTTGTAATCGTTCTTTACTTGGGCGGT
TGGAATCTCTCTATTCCATATATATTAATTCCTGAACTTTTTGAAAAAACAGGCGGAGTC
TTTGGAACAATCATTAGTATTTTGATTACATTAGTTAAAACTTATTTGTTTTTGTTCATT
TCGATTACAACAAGATGGACTTTACCTCGACTGAGAATGGACCAATTATTAAATCTTGGG
TGGAAATTTCTTTTACCTATTTCGCTCGGTAATTTATTATTAACAACTTCTTTCCAACTC
CTTTCACTC
>Monanthes_anagensis
ATGATAATTGATACAACAGAAGTACAAGATATCACTGCTTTTTCAAAATGGGAATTCTTA
AAGTTAAAGGAGGTGTATGAGATCATATGGATGCTTATCCCAATTTTTACTGTTATAGTG
GGAATCACAATAGGTGTACTAGTAATTGTGTGGTTAGAAAGAGAAATAGCTGCGGGGCTA
CAGCAACGTATTGGACCTGAATATGCTGGACCTTTTGGAATTCTCCAAGCTTTAGCAGAT
GGTACAAAACTGCTTTTCAAAGAAAACCTTCTTCCATCTAGAGGCGATACTTATTTATTC
AATATCGGACCAGCCATAGCAGTCATATCAATTCTATTAAGTTATTCAGTAATTCCCTTT
GGGGATCATCTTGTTCTAGCCGATCTCAATATTGGTGTTTTTTTATGGATCGCCGTTTCA
AGTATTTCTCCGATTGGACTTCTTATGTCAGGATATGGATCAAATAATAAATATTCTTTT
TTAGGTGGTTTACGGGCTGCTGCTCAATCAATTAGCTATGAAATACCATTAACTCTATGC
GTCTTATCAATATCTCTATTATCTAATAGTTCAAGTACAGTTGATATAGTTGAAGCCCAG
TCAAAATATGGTTTGTGGGGGTGGAATTTGTGGCGTCAACCTATAGGGTTTATCGTTTTT
CTAATTTCTTCCCTCGCAGAATGTGAGAGGTTACCCTTCGATTTACCAGAAGCAGAAGAG
GAATTAGTAGCAGGTTATCAAACAGAATATTCAGGTATCAAATTTGGTTTATTTTTTGTT
GCGTCCTATCTAAATCTATTAGTTTCCTCATTTTTTGTAATCGTTCTTTACTTGGGCGGT
TGGAATCTCTCTATTCCATATATATTAATTCCTGAACTTTTTGAAAAAACAGGCGGAGTC
TTTGGAACAATCATTAGTATTTTGATTACATTAGTTAAAACTTATTTATTTTTGTTCATT
TCGATTACAACAAGATGGACTTTACCTCGACTGAGAATGGACCAATTATTAAATCTTGGG
TGGAAATTTCTTTTACCTATTTCGCTCGGTAATTTATTATTAACAACTTCTTTCCAACTC
CTTTCACTC
>Monanthes_brachycaulos
ATGATAATTGATACAACAGAAGTACAAGATATCACTGCTTTTTCAAAATGGGAATTCTTA
AAGTTAAAGGAGGTGTATGAGATCATATGGATGCTTATCCCAATTTTTACTGTTATAGTG
GGAATCACAATAGGTGTACTAGTAATTGTGTGGTTAGAAAGAGAAATAGCTGCGGGGCTA
CAGCAACGTATTGGACCTGAATATGCTGGACCTTTTGGAATTCTCCAAGCTTTAGCAGAT
GGTACAAAACTGCTTTTCAAAGAAAACCTTCTTCCATCTAGAGGCGATACTTATTTATTC
AATATCGGACCAGCCATAGCAGTCATATCAATTCTATTAAGTTATTCAGTAATTCCCTTT
GGGGATCATCTTGTTCTAGCCGATCTCAATATTGGTGTTTTTTTATGGATCGCCGTTTCA
AGTATTTCTCCGATTGGACTTCTTATGTCAGGATATGGATCAAATAATAAATATTCTTTT
TTAGGTGGTTTACGGGCTGCTGCTCAATCAATTAGCTATGAAATACCATTAACTCTATGC
GTCTTATCAATATCTCTATTATCTAATAGTTCAAGTACAGTTGATATAGTTGAAGCCCAG
TCAAAATATGGTTTGTGGGGGTGGAATTTGTGGCGTCAACCTATAGGGTTTATCGTTTTT
CTAATTTCTTCCCTCGCAGAATGTGAGAGGTTACCCTTCGATTTACCAGAAGCAGAAGAG
GAATTAGTAGCAGGTTATCAAACAGAATATTCAGGTATCAAATTTGGTTTATTTTTTGTT
GCGTCCTATCTAAATCTATTAGTTTCCTCATTTTTTGTAATCGTTCTTTACTTGGGCGGT
TGGAATCTCTCTATTCCATATATATTAATTCCTGAACTTTTTGAAAAAACAGGCGGAGTC
TTTGGAACAATCATTAGTATTTTGATTACATTAGTTAAAACTTATTTATTTTTGTTCATT
TCGATTACAACAAGATGGACTTTACCTCGACTGAGAATGGACCAATTATTAAATCTTGGG
TGGAAATTTCTTTTACCTATTTCGCTCGGTAATTTATTATTAACAACTTCTTTCCAACTC
CTTTCACTC
>Monanthes_muralis
ATGATAATTGATACAACAGAAGTACAAGATATCACTGCTTTTTCAAAATGGGAATTCTTA
AAGTTAAAGGAGGTGTATGAGATCATATGGATGCTTATCCCAATTTTTACTGTTATAGTG
GGAATCACAATAGGTGTACTAGTAATTGTGTGGTTAGAAAGAGAAATAGCTGCGGGGCTA
CAGCAACGTATTGGACCTGAATATGCTGGACCTTTTGGAATTCTCCAAGCTTTAGCAGAT
GGTACAAAACTGCTTTTCAAAGAAAACCTTCTTCCATCTAGAGGCGATACTTATTTATTC
AATATCGGACCAGCCATAGCAGTCATATCAATTCTATTAAGTTATTCAGTAATTCCCTTT
GGGGATCATCTTGTTCTAGCCGATCTCAATATTGGTGTTTTTTTATGGATCGCCGTTTCA
AGTATTTCTCCGATTGGACTTCTTATGTCAGGATATGGATCAAATAATAAATATTCTTTT
TTAGGTGGTTTACGGGCTGCTGCTCAATCAATTAGCTATGAAATACCATTAACTCTATGC
GTCTTATCAATATCTCTATTATCTAATAGTTCAAGTACAGTTGATATAGTTGAAGCCCAG
TCAAAATATGGTTTGTGGGGGTGGAATTTGTGGCGTCAACCTATAGGGTTTATCGTTTTT
CTAATTTCTTCCCTCGCAGAATGTGAGAGGTTACCCTTCGATTTACCAGAAGCAGAAGAG
GAATTAGTAGCAGGTTATCAAACAGAATATTCAGGTATCAAATTTGGTTTATTTTTTGTT
GCGTCCTATCTAAATCTATTAGTTTCCTCATTTTTTGTAATCGTTCTTTACTTGGGCGGT
TGGAATCTCTCTATTCCATATATATTAATTCCTGAACTTTTTGAAAAAACAGGCGGAGTC
TTTGGAACAATCATTAGTATTTTGATTACATTAGTTAAAACTTATTTATTTTTGTTCATT
TCGATTACAACAAGATGGACTTTACCTCGACTGAGAATGGACCAATTATTAAATCTTGGG
TGGAAATTTCTTTTACCTATTTCGCTCGGTAATTTATTATTAACAACTTCTTTCCAACTC
CTTTCACTC
>Monanthes_polyphylla
ATGATAATTGATACAACAGAAGTACAAGATATCACTGCTTTTTCAAAATGGGAATTC---
---TTAAAAGAGGTGTATGAGATCATATGGATGCTTATCCCAATTTTTACTGTTATAGTG
GGAATCACAATAGGTGTACTAGTAATTGTGTGGTTAGAAAGAGAAATAGCTGCGGGGCTA
CAGCAACGTATTGGACCTGAGTATGCTGGACCTTTTGGAATTCTCCAAGCTTTAGCAGAT
GGTACGAAACTGCTTTTCAAAGAAAACCTTCTTCCATCTAGAGGCGATACTTATTTATTT
AATATCGGACCAGCCATAGCAGTCATATCAATTCTATTAAGTTATTCAGTAATTCCCTTT
GGTGATCATCTTGTTCTAGCCGATCTCAATATTGGTGTTTTTTTATGGATCGCCGTTTCA
AGTATTTCTCCGATTGGACTTCTTATGTCAGGATATGGATCAAATAATAAATATTCTTTT
TTAGGTGGTTTACGGGCTGCTGCTCAATCAATTAGTTATGAAATACCATTAACTCTATGC
GTCTTATCAATATCTCTATTATCTAATAGTTCAAGTACAGTTGATATAGTTGAAGCCCAG
TCAAAATATGGTTTGTGGGGGTGGAATTTGTGGCGTCAACCTATAGGGTTTATCGTTTTT
CTAATTTCTTCCCTTGCAGAATGTGAGAGGTTACCCTTCGATTTACCAGAAGCAGAAGAA
GAATTAGTAGCAGGTTATCAAACAGAATATTCAGGTATCAAATTTGGTTTATTTTTTGTT
GCGTCCTATCTAAATCTATTAGTTTCCTCATTTTTTGTAATCGTTCTTTACTTGGGCGGT
TGGAATCTCTCTATTCCATATATATTAATTCCTGAACTTTTTGAAAAAACAGGCGGAGTC
TTTGGAACAATCATTAGTATTTTGATTACATTAGTTAAAACTTATTTGTTTTTGTTCATT
TCGATTACAACAAGATGGACTTTACCTCGACTGAGAATGGACCAATTATTAAATCTTGGG
TGGAAATTTCTTTTACCTATTTCGCTCGGTAATTTATTATTAACAACTTCTTTCCAACTC
CTTTCACTC
>Rosularia_alpestris
ATGATAATTGATACAACAGAAGTACAAGATATCGCTGGTTTCCAAAAATGGGAATCC---
---TTAAAAGAGGTGTATGAGATCATATGGATGCTTATTCCTATTTTTACTGTTATAGTG
GGAATCACAATAGGTGTACTAGTAATTGTGTGGTTAGAAAGAGAAATAGCTGCGGGGCTA
CAACAACGTATTGGACCGGAATATGCTGGACCTTTTGGAATTCTCCAAGCTTTAGCAGAT
GGTACAAAACTGCTTTTCAAAGAAAATCTTCTTCCATCGAGAGGCGATACTTATTTATTC
AATATCGGACCAGCCATAGCAGTCATATCAATTCTATTAAGTTATTCAGTAATTCCTTTT
GGCTATCATCTTGTTCTAGCCGATCTCAATATTGGTGTTTTTTTATGGATCGCCATTTCA
AGTATTTCCCCGATTGGACTTCTTATGTCAGGATATGGATCAAATAATAAATATTCTTTT
TTAGGTGGTTTACGGGCTGCTGCTCAATCGATTAGTTATGAAATACCATTAACTCTATGC
GTGTTATCAATATCTCTATTTTCTAATAGTTCAAGTACAGTTGATATAGTTGAAGCACAG
TCAAAATATGGTTTTTGGGGGTGGAATTTGTGGCGTCAACCTATAGGGTTTATCATTTTT
CTAATTTCTTCCCTAGCAGAATGTGAGAGGTTACCCTTCGATTTACCAGAAGCAGAAGAA
GAATTAGTAGCGGGTTATCAAACAGAATATTCAGGTATCAAATTCGGTTTATTTTTTGTT
GCATCCTATCTAAATCTATTAGTTTCCTCATTTTTTGTAATCGTTCTTTACTTGGGCGGT
TGGAATCTCTCTATTCCATATATATTCAGTCCTGAACTTTTTGAAAAATCAGGCGGAGTC
TTTGGAATAATCATTAGTATTTTGATTACATTAGTTAAAACTTATTTGTTTTTGTTCATT
CCTATTACAACAAGATGGACTTTACCTCGGCTGAGAATGGACCAATTATTAAATCTTGGA
TGGAAATTTCTTTTACCTATTTCTCTCGGTAATTTATTATTAACAACTTCTTTCCAACTC
CTTTCACTC
>Sempervivum_tectorum
ATGATAATTGATACAACAGAAGTACAAGATATCACTGCTTTTTCAAAATGGGAATCC---
---TTAAAAGGGGTGTATGAGATCATATGGATGCTTATCCCGATTTTGACTGTTATAGTG
GGAATCACAATAGGTGTACTAGTAATTGTGTGGTTAGAAAGAGAAATAGCGGCAGGGCTA
CAACAACGTATTGGACCTGAATATGCTGGACCTTTTGGAATTCTCCAAGCTTTAGCAGAT
GGTACAAAACTTCTTTTCAAAGAAAACCTTCTTCCATCTAGAGGCGATACTTATTTATTC
AATATCGGACCAGCCATAGCAGTCATATCAATTCTATTAAGTTATTCAGTAATTCCTTTT
GGCTATCATCTTGTTCTAGCCGATCTCAATATTGGTGTTTTTTTATGGATCGCCAGTTCA
AGTATTTCTCCGATTGGACTTCTTATGTCAGGATATGGATCGAATAATAAATATTCTTTT
TTAGGTGGTTTACGGGCTGCTGCTCAATCGATTAGTTATGAAATACCATTAACTCTATGC
GTGTTATCAATATCTCTATTATCTAATAGTTCAAGTACAGTTGATATAGTTGAAGCACAG
TCAAAATATGGTTTGTGGGGATGGAATTTGTGGCGTCAACCTATAGGGTTTATCGTTTTT
TTAATTTCTTCCCTAGCAGAATGTGAGAGGTTACCCTTCGATTTACCAGAAGCAGAAGAA
GAATTAGTAGCAGGTTATCAAACAGAATATTCAGGTATCAAATTTGGGTTATTTTTTGTT
GCGTCCTATCTAAATCTATTAGTTTCCTCATTTTTTGTAATCATTCTTTACTTGGGCGGT
TGGAATCTCTCTATTCCATATATATTCATTCCTGAACTTTTTGAAAAAGCAGGCGGAGTC
TTTGGAACAATCATTAGTATTTTGATTACATTAGTTAAAACTTATTTGTTTTTGTTCATT
CCTATTACAACAAGATGGACTTTACCTCGGCTGAGAATGGACCAATTATTAAATCTTGGA
TGGAAATTTCTTTTACCTATTTCTCTCGGTAATTTATTATTAACAACTTCTTTCCAACTC
CTTTCACTC
>Phedimus_spurius
ATGATAATTGATACAACAGAAGTACAAGATATCAATGCTTTTTCAAAATGGGAATCC---
---TTAAAAGAGGTGTATGAGATCATATGGATGCTTATTCCGATTTTGACGGTTATAGTG
GGAATCACAATAGGTGTACTAGTAATTGTTTGGTTAGAAAGAGAAATAGCCGCGGGACTA
CAACAACGTATTGGACCTGAATATGCTGGGCCTTTTGGAATTCTACAAGCTTTAGCAGAT
GGTACAAAACTACTTTTCAAAGAAAACCTTCTTCCATCTAGAGGCGATACTTATTTATTC
AATATCGGACCAGCCATAGCAGTCATATCAATTCTATTAAGTTATTCAGTAATCCCTTTT
GGCTATCATCTTGTTCTAGCCGATCTCAATATTGGTGTTTTTTTATGGATTGCCATTTCA
AGTATTTCGCCAATTGGACTTCTTATGTCAGGATATGGATCAAATAACAAATATTCTTTT
TTAGGTGGTTTACGGGCTGCTGCTCAATCAATTAGTTATGAAATACCATTAACTCTCTGC
GTGTTATCAATATCTCTATTATCTAATAGTTCAAGTACAGTTGATATAGTTGAAGCACAG
TCAAAATATGGTTTATGGGGGTGGAATTTGTGGCGTCAACCAATAGGGTTTACCGTTTTT
CTAATTGCTTCTCTAGCAGAATGTGAGAGGCTACCCTTCGATTTACCAGAAGCAGAAGAA
GAATTAGTAGCAGGTTATCAAACCGAATATTCGGGTATCAAATTTGGTTTATTTTTTGTT
GCGTCCTATCTAAATCTATTAGTTTCCTCATTTTTTGTAATAGTTCTTTACTTGGGCGGT
TGGAATCTCTCTATTCCATATATATCCGTTCCTGAACTTTTTGAAAAAGCAGGCGGAGTC
TTTGGAACAATCATTAGTATTTTGATTACATTAGTTAAAACTTATTTGTTTTTGTTCATT
CCTATTACAACAAGATGGACTTTACCTAGGCTGAGAATGGATCAATTATTAAATCTTGGA
TGGAAATTTCTTTTACCTATTTCTCTGGGTAATTTATTATTAACAACTTCTTCCCAACTC
CTTTCACTC
>Phedimus_aizoon
ATGATAATTGATACAACAGAAGTACAAGATATCAATGCTTTTTTAAAACGGGAATCC---
---TTAAAAGAGGTGTATGAGATCATATTGATGCTTATTCCGATTTTGACTGTTATAGTG
GGAATCACAATAGGTGTACTAGTAATTGTTTGGTTAGAAAGAGAAATAGCTGCAGGACTA
CAACAACGTATTGGACCTGAATATGCTGGACCTTTTGGAATTCTCCAAGCTTTAGCAGAT
GGTACAAAACTACTTTTCAAAGAAAACCTTCTTCCATCTAGAGGCGATACTTATTTATTC
AATATCGGACCATCCATAGCAGTCATATCAATTCTATTAAGTTATTTAGTAATCCCTTTT
GGCTATCATCTTGTTCTAGCCGATCTCAATATTGGTGTTTTTTTATGGATTGCCATTTCA
AGTATTTCGCCAATTGGACTTCTTATGTCAGGATATGGATCAAATAACAAATATTCTTTT
TTAGGTGGTTTACGGGCTGCTGCTCAATCGATTAGTTATGAAATACCATTAACTCTATGC
GTGTTATCAATATCTCTATTATCTAATAGTTCAAGTACAGTTGATATAGTTGAAGCACAG
TCAAAATATGGTTTATGGGGGTGGAATTTGTGGCGTCAACCAATAGGGTTTATCGTTTTT
CTAATTGCTTCTCTAGCCGAATGTGAGAGGTTACCCTTCGATTTACCAGAAGCAGAAGAA
GAATTAGTAGCAGGTTATCAAACCGAATATTCAGGTATCAAATTTGGTTTATTTTTTGTT
GCATCCTATCTAAATCTATTAGTTTCTTCATTTTTTGTAATAGTTCTTTACTTGGGTGGT
TGGAATCTCTCTATTCCATATATATCCATTCCTGAACTTTTTGAAAAAGCAGGCGGAGTC
TTTGGAACAATCATTAGTATTTTTATTACATTAGTTAAAACTTATTTGTTTTTGTTCATT
CCTATTACAACAAGATGGACTTTACCTAGGCTGAGAATGGATCAATTATTAAATCTTGGA
TGGAAATTTCTTTTACCTATTTCTCTCGGTAATTTATTATTAACAACTTCTTCCCAACTC
CTTTCACTC
>Phedimus_kamtschaticus
ATGATAATTGATACAACAGAAGTACAAGATATCAATGCTTTTTTAAAATGGGAATCC---
---TTAAAAGAGGTGTATGAGATCATATTGATGCTTATTCCGATTTTGACTGTTATAGTG
GGAATCACAATAGGTGTACTAGTAATTGTTTGGTTAGAAAGAGAAATAGCTGCAGGACTA
CAACAACGTATTGGACCTGAATATGCTGGACCTTTTGGAATTCTCCAAGCTTTAGCAGAT
GGTACAAAACTACTTTTCAAAGAAAACCTTCTTCCATCTAGAGGCGATACTTATTTATTC
AATATCGGACCATCCATAGCAGTCATATCAATTCTATTAAGTTATTTAGTAATCCCTTTT
GGCTATCATCTTGTTCTAGCCGATCTCAATATTGGTGTTTTTTTATGGATTGCCATTTCA
AGTATTTCGCCAATTGGACTTCTTATGTCAGGATATGGATCAAATAACAAATATTCTTTT
TTAGGTGGTTTACGGGCTGCTGCTCAATCGATTAGTTATGAAATACCATTAACTCTATGC
GTGTTATCAATATCTCTATTATCTAATAGTTCAAGTACAGTTGATATAGTTGAAGCACAG
TCAAAATATGGTTTATGGGGGTGGAATTTGTGGCGTCAACCAATAGGGTTTATCGTTTTT
CTAATTGCTTCTCTAGCCGAATGTGAGAGGTTACCCTTCGATTTACCAGAAGCAGAAGAA
GAATTAGTAGCAGGTTATCAAACCGAATATTCAGGTATCAAATTTGGTTTATTTTTTGTT
GCATCCTATCTAAATCTATTAGTTTCTTCATTTTTTGTAATAGTTCTTTACTTGGGTGGT
TGGAATCTCTCTATTCCATATATATCCATTCCTGAACTTTTTGAAAAAGCAGGCGGAGTC
TTTGGAACAATCATTAGTATTTTTATTACATTAGTTAAAACTTATTTGTTTTTGTTCATT
CCTATTACAACAAGATGGACTTTACCTAGGCTGAGAATGGATCAATTATTAAATCTTGGA
TGGAAATTTCTTTTACCTATTTCTCTCGGTAATTTATTATTAACAACTTCTTCCCAACTC
CTTTCACTC
>Phedimus_odontophyllus
ATGATAATTGATGCAACAGAAGTACAAGATATAAATGCTTTTTCAAAATGGGAATCC---
---TTAAACGAGGTGTATGAGATCATATGGATGCTTATTCCGATTTTGACGGTTATAGTG
GGAATCACAATAGGTGTACTAGTAATTGTTTGGTTAGAACGAGAAATAGCTGCGGGACTA
CAACAACGTATTGGACCTGAATATGCTGGACCTTTTGGAATTCTACAAGCTTTAGCCGAT
GGTACAAAACTACTTTTCAAAGAAAACCTTCTTCCATCTAGAGGCGATACTTATTTATTC
AATATCGGACCAGCCATAGCAGTCATATCAATTCTATTAAGTTATTCAATAATCCCTTTT
GGCTATCATCTTGTTCTAGCCGATCTCAATATTGGTGTTTTTTTATGGATTGCCATTTCA
AGTATTTCGCCAATTGGACTTCTTATGTCAGGATATGGATCAAATAACAAATATTCTTTT
TTAGGTGGTTTACGGGCTGCTGCTCAATCAATTAGTTATGAAATACCAGTAACTCTATGC
GTGTTATCAATATCTCTATTTTCTAATAGTTCAAGTACAGTTGATATAGTTGAAGCACAG
TCAAAATATGGTTTATGGGGGTGGAATTTGTGGCGTCAACCAATAGGGTTTACCGTTTTT
CTAATTGCTTCTCTAGCTGAATGTGAGAGGTTACCCTTCGATTTACCAGAAGCGGAAGAA
GAATTAGTAGCAGGTTATCAAACCGAATATTCAGGTATCAAATTTGGTTTATTTTTTGTT
GCGTCCTATCTAAATCTATTAGTTTCTTCATTTTTTGTAATAGTTCTTTACTTGGGCGGT
TCGAATCTCTCTATTCCATATATATCCGTTCCTGAACTTTTTGAAAAAGCAGGCGGAGTC
TTTGGAACAATCCTTAGTATTTTGATTACATTAGTTAAAACTTATTTGTTTTTGTTCATT
CCTATTACAACAAGATGGACTTTACCTAGGCTGAGAATGGATCAATTATTAAATCTTGGA
TGGAAATTTCTTTTACCTATTTCTCTCGGTAATTTATTATTAACAACTTCTTCCCAACTC
CTTTCACTC
>Phedimus_takesimensis
ATGATAATTGATACAACAGAAGTACAAGATATCAATGCTTTTTTAAAATGGGAATCC---
---TTAAAAGAGGTGTATGAGATCATATTGATGCTTATTCCGATTTTGACTGTTATAGTG
GGAATCACAATAGGTGTACTAGTAATTGTTTGGTTAGAAAGAGAAATAGCTGCAGGACTA
CAACAACGTATTGGACCTGAATATGCTGGACCTTTTGGAATTCTCCAAGCTTTAGCAGAT
GGTACAAAACTACTTTTCAAAGAAAACCTTCTTCCATCTAGAGGCGATACTTATTTATTC
AATATCGGACCATCCATAGCAGTCATATCAATTCTATTAAGTTATTTAGTAATCCCTTTT
GGCTATCATCTTGTTCTAGCCGATCTCAATATTGGTGTTTTTTTATGGATTGCCATTTCA
AGTATTTCGCCAATTGGACTTCTTATGTCAGGATATGGATCAAATAACAAATATTCTTTT
TTAGGTGGTTTACGGGCTGCTGCTCAATCGATTAGTTATGAAATACCATTAACTCTATGC
GTGTTATCAATATCTCTATTATCTAATAGTTCAAGTACAGTTGATATAGTTGAAGCACAG
TCAAAATATGGTTTATGGGGGTGGAATTTGTGGCGTCAACCAATAGGGTTTATCGTTTTT
CTAATTGCTTCTCTAGCCGAATGTGAGAGGTTACCCTTCGATTTACCAGAAGCAGAAGAA
GAATTAGTAGCAGGTTATCAAACCGAATATTCAGGTATCAAATTTGGTTTATTTTTTGTT
GCATCCTATTTAAATCTATTAGTTTCTTCATTTTTTGTAATAGTTCTTTACTTGGGTGGT
TGGAATCTCTCTATTCCATATATATCCATTCCTGAACTTTTTGAAAAAGCAGGCGGAGTC
TTTGGAACAATCATTAGTATTTTTATTACATTAGTTAAAACTTATTTGTTTTTGTTCATT
CCTATTACAACAAGATGGACTTTACCTAGGCTGAGAATGGATCAATTATTAAATCTTGGA
TGGAAATTTCTTTTACCTATTTCTCTCGGTAATTTATTATTAACAACTTCTTCCCAACTC
CTTTCACTC
>Phedimus_yangshanicus
ATGATAATTGATGCAACAGAAGTACAAGATATAAATGCTTTTTCAAAATGGGAATCC---
---TTAAACGAGGTGTATGAGATCATATGGATGCTTATTCCGATTTTGACGGTTATAGTG
GGAATCACAATAGGTGTACTAGTAATTGTTTGGTTAGAACGAGAAATAGCTGCGGGACTA
CAACAACGTATTGGACCTGAATATGCTGGACCTTTTGGAATTCTACAAGCTTTAGCCGAT
GGTACAAAACTACTTTTCAAAGAAAACCTTCTTCCATCTAGAGGCGATACTTATTTATTC
AATATCGGACCAGCCATAGCAGTCATATCAATTCTATTAAGTTATTCAATAATCCCTTTT
GGCTATCATCTTGTTCTAGCCGATCTCAATATTGGTGTTTTTTTATGGATTGCCATTTCA
AGTATTTCGCCAATTGGACTTCTTATGTCAGGATATGGATCAAATAACAAATATTCTTTT
TTAGGTGGTTTACGGGCTGCTGCTCAATCAATTAGTTATGAAATACCAGTAACTCTATGC
GTGTTATCAATATCTCTACTTTCTAATAGTTCAAGTACAGTTGATATAGTTGAAGCACAG
TCAAAATATGGTTTATGGGGGTGGAATTTGTGGCGTCAACCAATAGGGTTTACCGTTTTT
CTAATTGCTTCTCTAGCTGAATGTGAGAGGTTACCCTTCGATTTACCAGAAGCGGAAGAA
GAATTAGTAGCAGGTTATCAAACCGAATATTCAGGTATCAAATTTGGTTTATTTTTTGTT
GCGTCCTATCTAAATCTATTAGTTTCTTCATTTTTTGTAATAGTTCTTTACTTGGGCGGT
TCGAATCTCTCTATTCCATATATATCCGTTCCTGAACTTTTTGAAAAAGCAGGCGGAGTC
TTTGGAACAATCCTTAGTATTTTGATTACATTAGTTAAAACTTATTTGTTTTTGTTCATT
CCTATTACAACAAGATGGACTTTACCTAGGCTGAGAATGGATCAATTATTAAATCTTGGA
TGGAAATTTCTTTTACCTATTTCTCTCGGTAATTTATTATTAACAACTTCTTCCCAACTC
CTTTCACTC
>Rhodiola_bupleuroides
ATGATAATTGATAGAACAGAAGTACAAGATATCAATGCTTTTTCAAAATGGGAATCC---
---TTAAAAGATGTGTATGAGATCATATTGATGCTTATTCCGATTTTGACTGTTATAGTA
GGAATCACAATAGGTGTACTAGTAATTGTGTGGTTAGAAAGAGAAATAGCTGCGGGGCTA
CAACAACGTATTGGACCTGAATATGCTGGACCTTTTGGAATTCTCCAAGCTTTAGCAGAT
GGTACAAAACTACTTTTCAAAGAAAATATTCTTCCATTTAGAGGCGATACTTATTTATTC
AATATCGGACCATCCATAGCAGTCATATCAATTCTATTAAGTTATTCAGTAATCCCTTTT
GGCTATCATCTTGTTCTAGCCGATCTCAATATTGGTGTTTTTTTATGGATTGCCATTTCA
AGTATTTCTCCAATTGGACTTCTTATGTCAGGATATGGATCAAATAATAAATATTCTTTT
TTAGGTGGTTTACGGGCTGCTGCTCAATCGATTAGTTATGAAATACCATTAACTCTATGC
GTGTTATCAATATCTCTATTATCTAATAGTTCAAGTACAGTTGATATAGTTGAAGCACAG
TCAAAATATGGTTTGTGGGGGTGGAATTTGTGGCGTCAACCGATAGGGTTTATCGTTTTT
CTAATTGCTTCCCTAGCAGAATGTGAGAGGTTACCCTTCGATTTACCAGAAGCAGAAGAA
GAATTAGTAGCAGGTTATCAAACCGAATATTCAGGTATCAAATTTGGTTTATTTTTTGTT
GCGTCCTATCTAAATCTATTAGTTTCTTCATTTTTTGTAATAGTTCTTTACTTGGGCGGT
TGGAATCTCTCTATTCCATATATATTCGTTCCTGAACTTTTTGAAAAAGCAGGCGGAGTC
TTTGGAACAATCATTAGTATTTTGATTACATTAGTTAAAACTTATTTGTTTTTGTTCATT
CCTATTACAACAAGATGGACGTTACCTAGGCTGAGAATGGATCAATTATTAAATCTTGGA
TGGAAATTTCTTTTACCTATTTCTCTCGGTAATTTATTATTAACAACTTCTTCCCAACTC
CTTTCACTC
>Rhodiola_calliantha
ATGATAATTGATAGAACAGAAGTACAAGATATCAATGCTTTTTCAAAATGGGAATCC---
---TTAAAAGATGTGTATGAGATCATATTGATGCTTATTCCGATTTTGACTGTTATAGTA
GGAATCACAATAGGTGTACTAGTAATTGTGTGGTTAGAAAGAGAAATAGCTGCGGGGCTA
CAACAACGTATTGGACCTGAATATGCTGGACCTTTTGGAATTCTCCAAGCTTTAGCAGAT
GGTACAAAACTACTTTTCAAAGAAAATCTTCTTCCATTTAGAGGCGATACTTATTTATTC
AATATCGGACCATCCATAGCAGTCATATCAATTCTATTAAGTTATTCAGTAATCCCTTTT
GGCTATCATCTTGTTCTAGCCGATCTCAATATTGGTGTTTTTTTATGGATTGCCATTTCA
AGTATTTCTCCAATTGGACTTCTTATGTCAGGATATGGATCAAATAATAAATATTCTTTT
TTAGGTGGTTTACGGGCTGCTGCTCAATCGATTAGTTATGAAATACCATTAACTCTATGC
GTGTTATCAATATCTCTATTATCTAATAGTTCAAGTACAGTTGATATAGTTGAAGCACAG
TCAAAATATGGTTTGTGGGGGTGGAATTTGTGGCGTCAACCGATAGGGTTTATCGTTTTT
CTAATTGCTTCCCTAGCAGAATGTGAGAGGTTACCCTTCGATTTACCAGAAGCAGAAGAA
GAATTAGTAGCAGGTTATCAAACCGAATATTCAGGTATCAAATTTGGTTTATTTTTTGTT
GCGTCCTATCTAAATCTATTAGTTTCTTCGTTTTTTGTAATAGTTCTTTACTTGGGCGGT
TGGAATCTCTCTATTCCATATATATTCGTTCCTGAACTTTTTGAAAAAGCAGGCGGAGTC
TTTGGAACAATCATTAGTATTTTGATTACATTAGTTAAAACTTATTTGTTTTTGTTCATT
CCTATTACAACAAGATGGACGTTACCTAGGCTGAGAATGGATCAATTATTAAATCTTGGA
TGGAAATTTCTTTTACCTATTTCTCTCGGTAATTTATTATTAACAACTTCTTCCCAACTC
CTTTCACTC
>Rhodiola_crenulata
ATGATAATTGATAGAACAGAAGTACAAGATATCAATGCTTTTTCAAAATGGGAATCC---
---TTAAAAGATGTGTATGAGATCATATTGATGCTTATTCCGATTTTGACTGTTATAGTA
GGAATCACAATAGGTGTACTAGTAATTGTGTGGTTAGAAAGAGAAATAGCTGCGGGGCTA
CAACAACGTATTGGACCTGAATATGCTGGACCTTTTGGAATTCTCCAAGCTTTAGCAGAT
GGTACAAAACTACTTTTCAAAGAAAATCTTCTTCCATCTAGAGGCGATACTTATTTATTC
AATATCGGACCATCCATAGCAGTCATATCAATTCTATTAAGTTATTCAGTAATCCCTTTT
GGCTATCATCTTGTTCTAGCCGATCTCAATATTGGTGTTTTTTTATGGATTGCCATTTCA
AGTATTTCTCCAATTGGACTTCTTATGTCAGGATATGGATCAAATAATAAATATTCTTTT
TTAGGTGGTTTACGGGCTGCTGCTCAATCGATTAGTTATGAAATACCATTAACTCTATGC
GTGTTATCAATATCTCTATTATCTAATAGTTCAAGTACAGTTGATATAGTTGAAGCACAG
TCAAAATATGGTTTGTGGGGGTGGAATTTGTGGCGTCAACCGATAGGGTTTATCGTTTTT
CTAATTGCTTCCCTAGCAGAATGTGAGAGGTTACCCTTCGATTTACCAGAAGCAGAAGAA
GAATTAGTAGCAGGTTATCAAACCGAATATTCAGGTATCAAATTTGGTTTATTTTTTGTT
GCGTCCTATCTAAATCTATTAGTTTCTTCATTTTTTGTAATAGTTCTTTACTTGGGCGGT
TGGAATCTCTCTATTCCATATATATTCGTTCCTGAACTTTTTGAAAAAGCAGGCGGAGTC
TTTGGAACAATCATTAGTATTTTGATTACATTAGTTAAAACTTATTTGTTTTTGTTCATT
CCTATTACAACAAGATGGACGTTACCTAGGCTGAGAATGGATCAATTATTAAATCTTGGA
TGGAAATTTCTTTTACCTATTTCTCTCGGTAATTTATTATTAACAACTTCTTCCCAACTC
CTTTCACTC
>Rhodiola_henryi
ATGATAATTGATAGAACAGAAGTACAAGATATCAATGCTTTTTCAAAATGGGAATCC---
---TTAAAAGATGTGTATGAGATCATATTGATGCTTATTCCGATTTTGACTGTTATAGTA
GGAATCACAATAGGTGTACTAGTAATTGTGTGGTTAGAAAGAGAAATAGCTGCGGGGCTA
CAACAACGTATTGGACCTGAATATGCTGGACCTTTTGGAATTCTCCAAGCTTTAGCAGAT
GGTACAAAACTACTTTTCAAAGAAAATCTTCTTCCATCTAGAGGCGATACTTATTTATTC
AATATCGGACCATCCATAGCAGTCATATCAATTCTATTAAGTTATTCAGTAATCCCTTTT
GGCTATCATCTTGTTCTAGCCGATCTCAATATTGGTGTTTTTTTATGGATTGCCATTTCA
AGTATTTCTCCAATTGGACTTCTTATGTCAGGATATGGATCAAATAATAAATATTCTTTT
TTAGGTGGTTTACGGGCTGCTGCTCAATCGATTAGTTATGAAATACCATTAACTCTATGC
GTGTTATCAATATCTCTATTATCTAATAGTTCAAGTCCAGTTGATATAGTTGAAGCACAG
TCAAAATATGGTTTGTGGGGGTGGAATTTGTGGCGTCAACCGATAGGGTTTATCGTTTTT
CTAATTGCTTCCCTAGCAGAATGTGAGAGGTTACCCTTCGATTTACCAGAAGCAGAAGAA
GAATTAGTAGCAGGTTATCAAACCGAATATTCAGGTATCAAATTTGGTTTATTTTTTGTT
GCGTCCTATCTAAATCTATTAGTTTCTTCATTTTTTGTAATAGTTCTTTACTTGGGCGGT
TGGAATCTCTCTATTCCATATATATTCGTTCCTGAACTTTTTGAAAAAGCAGGCGGAGTC
TTTGGAACAATCATTAGTATTTTGATTACATTAGTTAAAACTTATTTGTTTTTGTTCATT
CCTATTACAACAAGATGGACGTTACCTAGGCTGAGAATGGATCAATTATTAAATCTTGGA
TGGAAATTTCTTTTACCTATTTCTCTCGGTAATTTATTATTAACAACTTCTTCCCAACTC
CTTTCACTC
>Rhodiola_himalensis
ATGATAATTGATAGAACAGAAGTACAAGATATCAATGCTTTTTCAAAATGGGAATCC---
---TTAAAAGATGTGTATGAAATCATATTGATGCTTATTCCGATTTTGACTGTTATAGTA
GGAATCACAATAGGTGTACTAGTAATTGTGTGGTTAGAAAGAGAAATAGCTGCGGGGCTA
CAACAACGTATTGGACCTGAATATGCTGGACCTTTTGGAATTCTCCAAGCTTTAGCAGAT
GGTACAAAACTACTTTTCAAAGAAAATCTTCTTCCATCTAGAGGCGATACTTATTTATTC
AATATCGGACCATCCATAGCAGTCATATCAATTCTATTAAGTTATTCAGTAATCCCTTTT
GGCTATCATCTTGTTCTAGCCGATCTCAATATTGGTGTTTTTTTATGGATTGCCATTTCA
AGTATTTCTCCAATTGGACTTCTTATGTCAGGATATGGATCAAATAATAAATATTCTTTT
TTAGGTGGTTTACGGGCTGCTGCTCAATCGATTAGTTATGAAATACCATTAACTCTATGC
GTGTTATCAATATCTCTATTATCTAATAGTTCAAGTACAGTTGATATAGTTGAAGCACAG
TCAAAATATGGTTTGTGGGGGTGGAATTTGTGGCGTCAACCGATAGGGTTTATCGTTTTT
CTAATTGCTTCCCTAGCAGAATGTGAGAGGTTACCCTTCGATTTACCAGAAGCAGAAGAA
GAATTAGTAGCAGGTTATCAAACCGAATATTCAGGTATCAAATTTGGTTTATTTTTTGTT
GCGTCCTATCTAAATCTATTAGTTTCTTCATTTTTTGTAATAGTTCTTTACTTGGGCGGT
TGGAATCTCTCTATTCCATATATATTCGTTCCTGAACTTTTTGAAAAAGCAGGCGGAGTC
TTTGGAACAATCATTAGTATTTTGATTACATTAGTTAAAACTTATTTGTTTTTGTTCATT
CCTATTACAACAAGATGGACGTTACCTAGGCTGAGAATGGATCAATTATTAAATCTTGGA
TGGAAATTTCTTTTACCTATTTCTCTCGGTAATTTATTATTAACAACTTCTTCCCAACTC
CTTTCACTC
>Rhodiola_kirilowii
ATGATAATTGATAGAACAGAAGTACAAGATATCAATGCTTTTTCAAAATGGGAATCC---
---TTAAAAGATGTGTATGAAATCATATTGATGCTTATTCCGATTTTGACTGTTATAGTA
GGAATCACAATAGGTGTACTAGTAATTGTGTGGTTAGAAAGAGAAATAGCTGCGGGGCTA
CAACAACGTATTGGACCTGAATATGCTGGACCTTTTGGAATTCTCCAAGCTTTAGCAGAT
GGTACAAAACTACTTTTCAAAGAAAATCTTCTTCCATCTAGAGGCGATACTTATTTATTC
AATATCGGACCATCCATAGCAGTCATATCAATTCTATTAAGTTATTCAGTAATCCCTTTT
GGCTATCATCTTGTTCTAGCCGATCTCAATATTGGTGTTTTTTTATGGATTGCCATTTCA
AGTATTTCTCCAATTGGACTTCTTATGTCAGGATATGGATCAAATAATAAATATTCTTTT
TTAGGTGGTTTACGGGCTGCTGCTCAATCGATTAGTTATGAAATACCATTAACTCTATGC
GTGTTATCAATATCTCTATTATCTAATAGTTCAAGTACAGTTGATATAGTTGAAGCACAG
TCAAAATATGGTTTGTGGGGGTGGAATTTGTGGCGTCAACCGATAGGGTTTATCGTTTTT
CTAATTGCTTCCCTAGCAGAATGTGAGAGGTTACCCTTCGATTTACCAGAAGCAGAAGAA
GAATTAGTAGCAGGTTATCAAACCGAATATTCAGGTATCAAATTTGGTTTATTTTTTGTT
GCGTCCTATCTAAATCTATTAGTTTCTTCATTTTTTGTAATAGTTCTTTACTTGGGCGGT
TGGAATCTCTCTATTCCATATATATTCGTTCCTGAACTTTTTGAAAAAGCAGGCGGAGTC
TTTGGAACAATCATTAGTATTTTGATTACATTAGTTAAAACTTATTTGTTTTTGTTCATT
CCTATTACAACAAGATGGACGTTACCTAGGCTGAGAATGGATCAATTATTAAATCTTGGA
TGGAAATTTCTTTTACCTATTTCTCTCGGTAATTTATTATTAACAACTTCTTCCCAACTC
CTTTCACTC
>Rhodiola_rosea
ATGATAATTGATAGAACAGAAGTACAAGATATCAATGCTTTTTCAAAATGGGAATCC---
---TTAAAAGATGTGTATGAGATCATATTGATGCTTATTCCGATTTTGACTGTTATAGTA
GGAATCACAATAGGTGTACTAGTAATTGTGTGGTTAGAAAGAGAAATAGCTGCGGGGCTA
CAACAACGTATTGGACCTGAATATGCTGGACCTTTTGGAATTCTCCAAGCTTTAGCAGAT
GGTACAAAACTACTTTTCAAAGAAAATCTTCTTCCATCTAGAGGCGATACTTATTTATTC
AATATCGGACCATCCATAGCAGTCATATCAATTCTATTAAGTTATTCAGTAATCCCTTTT
GGCTATCATTTTGTTCTAGCCGATCTCAATATTGGTGTTTTTTTATGGATTGCCATTTCA
AGTATTTCTCCAATTGGACTTCTTATGTCAGGATATGGATCAAATAATAAATATTCTTTT
TTAGGTGGTTTACGGGCTGCTGCTCAATCGATTAGTTATGAAATACCATTAACTCTATGC
GTGTTATCAATATCTCTATTATCTAATAGTTCAAGTACAGTTGATATAGTTGAAGCACAG
TCAAAATATGGTTTGTGGGGGTGGAATTTGTGGCGTCAACCGATAGGGTTTATCGTTTTT
CTAATTGCTTCCCTAGCAGAATGTGAGAGATTACCCTTCGATTTACCAGAAGCAGAAGAA
GAATTAGTAGCAGGTTATCAAACCGAATATTCAGGTATCAAATTTGGTTTATTTTTTGTT
GCGTCCTATCTAAATCTATTAGTTTCTTCATTTTTTGTAATAGTTCTTTACTTGGGCGGT
TGGAATCTCTCTATTCCATATATATTCGTTCCTGAACTTTTTGAAAAAGCAGGCGGAGTC
TTTGGAACAATCATTAGTATTTTGATTACATTAGTTAAAACTTATTTGTTTTTGTTCATT
CCTATTACAACAAGATGGACGTTACCTAGGCTGAGAATGGATCAATTATTAAATCTTGGA
TGGAAATTTCTTTTACCTATTTCTCTCGGTAATTTATTATTAACAACTTCTTCCCAACTC
CTTTCACTC
>Rhodiola_sacra
ATGATAATTGATAGAACAGAAGTACAAGATATCAATGCTTTTTCAAAATGGGAATCC---
---TTAAAAGATGTGTATGAAATCATATTGATGCTTATTCCGATTTTGACTGTTATAGTA
GGAATCACAATAGGTGTACTAGTAATTGTGTGGTTAGAAAGAGAAATAGCTGCGGGGCTA
CAACAACGTATTGGACCTGAATATGCTGGACCTTTTGGAATTCTCCAAGCTTTAGCAGAT
GGTACAAAACTACTTTTCAAAGAAAATCTTCTTCCATCTAGAGGCGATACTTATTTATTC
AATATCGGACCATCCATAGCAGTCATATCAATTCTATTAAGTTATTCAGTAATCCCTTTT
GGCTATCATCTTGTTCTAGCCGATCTCAATATTGGTGTTTTTTTATGGATTGCCATTTCA
AGTATTTCTCCAATTGGACTTCTTATGTCAGGATATGGATCAAATAATAAATATTCTTTT
TTAGGTGGTTTACGGGCTGCTGCTCAATCGATTAGTTATGAAATACCATTAACTCTATGC
GTGTTATCAATATCTCTATTATCTAATAGTTCAAGTACAGTTGATATAGTTGAAGCACAG
TCAAAATATGGTTTGTGGGGGTGGAATTTGTGGCGTCAACCGATAGGGTTTATCGTTTTT
CTAATTGCTTCCCTAGCAGAATGTGAGAGGTTACCCTTCGATTTACCAGAAGCAGAAGAA
GAATTAGTAGCAGGTTATCAAACCGAATATTCAGGTATCAAATTTGGTTTATTTTTTGTT
GCGTCCTATCTAAATCTATTAGTTTCCTCATTTTTTGTAATAGTTCTTTACTTGGGCGGT
TGGAATCTCTCTATTCCATATATATTCGTTCCTGAACTTTTTGAAAAAGCAGGCGGAGTC
TTTGGAACAATCATTAGTATTTTGATTACATTAGTTAAAACTTATTTGTTTTTGTTCATT
CCTATTACAACAAGATGGACGTTACCTAGGCTGAGAATGGATCAATTATTAAATCTTGGA
TGGAAATTTCTTTTACCTATTTCTCTCGGTAATTTATTATTAACAACTTCTTCCCAACTC
CTTTCACTC
>Rhodiola_yunnanensis
ATGATAATTGATAGAACAGAAGTACAAGATATCAATGCTTTTTCAAAATGGGAATCC---
---TTAAAAGATGTGTATGAGATCATATTGATGCTTATTCCGATTTTGACTGTTATAGTA
GGAATCACAATAGGTGTACTAGTAATTGTGTGGTTAGAAAGAGAAATAGCTGCGGGGCTA
CAACAACGTATTGGACCTGAATATGCTGGACCTTTTGGAATTCTCCAAGCTTTAGCAGAT
GGTACAAAACTACTTTTCAAAGAAAATCTTCTTCCATCTAGAGGCGATACTTATTTATTC
AATATCGGACCATCCATAGCAGTCATATCAATTCTATTAAGTTATTCAGTAATCCCTTTT
GGCTATCATCTTGTTCTAGCCGATCTCAATATTGGTGTTTTTTTATGGATTGCCATTTCA
AGTATTTCTCCAATTGGACTTCTTATGTCAGGATATGGATCAAATAATAAATATTCTTTT
TTAGGTGGTTTACGGGCTGCTGCTCAATCGATTAGTTATGAAATACCATTAACTCTATGC
GTGTTATCAATATCTCTATTATCTAATAGTTCAAGTACAGTTGATATAGTTGAAGCACAG
TCAAAATATGGTTTGTGGGGGTGGAATTTGTGGCGTCAACCGATAGGGTTTATCGTTTTT
CTAATTGCTTCCCTAGCAGAATGTGAGAGGTTACCCTTCGATTTACCAGAAGCAGAAGAA
GAATTAGTAGCAGGTTATCAAACCGAATATTCAGGTATCAAATTTGGTTTATTTTTTGTT
GCGTCCTATCTAAATCTATTAGTTTCTTCATTTTTTGTAATAGTTCTTTACTTGGGCGGT
TGGAATCTCTCTATTCCATATATATTCGTTCCTGAACTTTTTGAAAAAGCAGGCGGAGTC
TTTGGAACAATCATTAGTATTTTGATTACATTAGTTAAAACTTATTTGTTTTTGTTCATT
CCTATTACAACAAGATGGACGTTACCTAGGCTGAGAATGGATCAATTATTAAATCTTGGA
TGGAAATTTCTTTTACCCATTTCTCTCGGTAATTTATTATTAACAACTTCTTCCCAACTC
CTTTCACTC
>Rhodiola_dumulosa
ATGATAATTGATAGAACAGAAGTACAAGATATCAATGCTTTTTCAAAATGGGAATCC---
---TTAAAAGATGTGTATGAAATCATATTGATGCTTATTCCGATTTTGACTGTTATAGTA
GGAATCACAATAGGTGTACTAGTAATTGTGTGGTTAGAAAGAGAAATAGCTGCGGGGCTA
CAACAACGTATTGGACCTGAATATGCTGGACCTTTTGGAATTCTCCAAGCTTTAGCAGAT
GGTACAAAACTACTTTTCAAAGAAAATCTTCTTCCATCTAGAGGCGATACTTATTTATTC
AATATCGGACCATCCATAGCAGTCATATCAATTCTATTAAGTTATTCAGTAATCCCTTTT
GGCTATCATCTTGTTCTAGCCGATCTCAATATTGGTGTTTTTTTATGGATTGCCATTTCA
AGTATTTCTCCAATTGGACTTCTTATGTCAGGATATGGATCAAATAATAAATATTCTTTT
TTAGGTGGTTTACGGGCTGCTGCTCAATCGATTAGTTATGAAATACCATTAACTCTATGC
GTGTTATCAATATCTCTACTATCTAATAGTTCAAGTACAGTTGATATAGTTGAAGCACAG
TCAAAATATGGTTTGTGGGGGTGGAATTTGTGGCGTCAACCGATAGGGTTTATCGTTTTT
CTAATTGCTTCCCTAGCAGAATGTGAGAGGTTACCCTTCGATTTACCAGAAGCAGAAGAA
GAATTAGTAGCAGGTTATCAAACCGAATATTCAGGTATCAAATTTGGTTTATTTTTTGTT
GCGTCCTATCTAAATCTATTAGTTTCTTCATTTTTTGTAATAGTTCTTTACTTGGGCGGT
TGGAATCTCTCTATTCCATATATATTCGTTCCTGAACTTTTTGAAAAAGCAGGCGGAGTC
TTTGGAACAATCATTAGTATTTTGATTACATTAGTTAAAACTTATTTGTTTTTGTTCATT
CCTATTACAACAAGATGGACGTTACCTAGGCTGAGAATGGATCAATTATTAAATCTTGGA
TGGAAATTTCTTTTACCTATTTCTCTCGGTAATTTATTATTAACAACTTCTTCCCAACTC
CTTTCACTC
>Rhodiola_fastigiata
ATGATAATTGATAGAACAGAAGTACAAGATATCAATGCTTTTTCAAAATGGGAATCC---
---TTAAAAGATGTGTATGAGATCATATTGATGCTTATTCCGATTTTGACTGTTATAGTA
GGAATCACAATAGGTGTACTAGTAATTGTGTGGTTAGAAAGAGAAATAGCTGCGGGGCTA
CAACAACGTATTGGACCTGAATATGCTGGACCTTTTGGAATTCTCCAAGCTTTAGCAGAT
GGTACAAAACTACTTTTCAAAGAAAATCTTCTTCCATCTAGAGGCGATACTTATTTATTC
AATATCGGACCATCCATAGCAGTCATATCAATTCTATTAAGTTATTCAGTAATCCCTTTT
GGCTATCATCTTGTTCTAGCCGATCTCAATATTGGTGTTTTTTTATGGATTGCCATTTCA
AGTATTTCTCCAATTGGACTTCTTATGTCAGGATATGGATCAAATAATAAATATTCTTTT
TTAGGTGGTTTACGGGCTGCTGCTCAATCGATTAGTTATGAAATACCATTAACTCTATGC
GTGTTATCAATATCTCTATTATCTAATAGTTCAAGTACAGTTGATATAGTTGAAGCACAG
TCAAAATATGGTTTGTGGGGGTGGAATTTGTGGCGTCAACCGATAGGGTTTATCGTTTTT
CTAATTGCTTCCCTAGCAGAATGTGAGAGGTTACCCTTCGATTTACCAGAAGCAGAAGAA
GAATTAGTAGCAGGTTATCAAACCGAATATTCAGGTATCAAATTTGGTTTATTTTTTGTT
GCGTCCTATCTAAATCTATTAGTTTCTTCATTTTTTGTAATAGTTCTTTACTTGGGCGGT
TGGAATCTCTCTATTCCATATATATTCGTTCCTGAACTTTTTGAAAAAGCAGACGGAGTC
TTTGGAACAATCATTAGTATTTTGATTACATTAGTTAAAACTTATTTGTTTTTGTTCATT
CCTATTACAACAAGATGGACGTTACCTAGGCTGAGAATGGATCAATTATTAAATCTTGGA
TGGAAATTTCTTTTACCTATTTCTCTCGGTAATTTATTATTAACAACTTCTTCCCAACTC
CTTTCACTC
>Rhodiola_gelida
ATGATAATTGATAGAACAGAAGTACAAGATATCAATGCTTTTTCAAAATGGGAATCC---
---TTAAAAGATGTGTATGAGATCATATTGATGCTTATTCCGATTTTGACTGTTATAGTA
GGAATCACAATAGGTGTACTAGTAATTGTGTGGTTAGAAAGAGAAATAGCTGCGGGGCTA
CAACAACGTATTGGACCTGAATATGCTGGACCTTTTGGAATTCTCCAAGCTTTAGCAGAT
GGTACAAAACTACTTTTCAAAGAAAATATTCTTCCATCTAGAGGCGATACTTATTTATTC
AATATCGGACCATCCATAGCAGTCATATCAATTCTATTAAGTTATTCAGTAATCCCTTTT
GGCTATCATCTTGTTCTAGCCGATCTCAATATTGGTGTTTTTTTATGGATTGCCATTTCA
AGTATTTCTCCAATTGGACTTCTTATGTCAGGATATGGATCAAATAATAAATATTCTTTT
TTAGGTGGTTTACGGGCTGCTGCTCAATCGATTAGTTATGAAATACCATTAACTCTATGC
GTGTTATCAATATCTCTATTATCTAATAGTTCAAGTACAGTTGATATAGTTGAAGCACAG
TCAAAATATGGTTTGTGGGGGTGGAATTTGTGGCGTCAACCGATAGGGTTTATCGTTTTT
CTAATTGCTTCCCTAGCAGAATGTGAGAGGTTACCCTTCGATTTACCAGAAGCAGAAGAA
GAATTAGTAGCAGGTTATCAAACCGAATATTCAGGTATCAAATTTGGTTTATTTTTTGTT
GCGTCCTATCTAAATCTATTAGTTTCTTCATTTTTTGTAATAGTTCTTTACTTGGGCGGT
TGGAATCTCTCTATTCCATATATATTCGTTCCTGAACTTTTTGAAAAAGCAGGCGGAGTC
TTTGGAACAATCATTAGTATTTTGATTACATTAGTTAAAACTTATTTGTTTTTGTTCATT
CCTATTACAACAAGATGGACGTTACCTAGGCTGAGAATGGATCAATTATTAAATCTTGGA
TGGAAATTTCTTTTACCTATTTCTCTCGGTAATTTATTATTAACAACTTCTTCCCAACTC
CTTTCACTC
>Rhodiola_hobsonii
ATGATAATTGATAGAACAGAAGTACAAGATATCAATGCTTTTTCAAAATGGGAATCC---
---TTAAAAGATGTGTATGAGATCATATGGATGCTTATTCCGATTTTGACTGTTATAGTA
GGAATCACAATAGGTGTACTAGTAATTGTGTGGTTAGAAAGAGAAATAGCTGCGGGGCTA
CAACAACGTATTGGACCTGAATATGCTGGACCTTTTGGAATTCTCCAAGCTTTAGCAGAT
GGTACAAAACTACTTTTCAAAGAAAATCTTCTTCCATCTAGAGGCGATACTTATTTATTC
AATATCGGACCATCCATAGCAGTCATATCAATTCTATTAAGTTATTCAGTAATCCCTTTT
GGCTATCATCTTGTTCTAGCCGATCTCAATATTGGTGTTTTTTTATGGATTGCCATTTCA
AGTATTTCTCCAATTGGACTTCTTATATCAGGATATGGATCAAATAATAAATATTCTTTT
TTAGGTGGTTTACGGGCTGCTGCTCAATCGATTAGTTATGAAATACCATTAACTCTATGC
GTGTTATCAATATCTCTATTATCTAATAGTTCAAGTACAGTTGATATAGTTGAAGCACAG
TCAAAATATGGTTTGTGGGGGTGGAATTTGTGGCGTCAACCGATAGGGTTTATCGTTTTT
CTAATTGCTTCCCTAGCAGAATGTGAGAGGTTACCCTTCGATTTACCAGAAGCAGAAGAA
GAATTAGTAGCAGGTTATCAAACCGAATATTCAGGTATCAAATTTGGTTTATTTTTTGTT
GCGTCCTATCTAAATCTATTAGTTTCTTCATTTTTTGTAATAGTTCTTTACTTGGGCGGT
TGGAATCTCTCTATTCCATATATATTCGTTCCTGAACTTTTTGTAAAAGCAGGCGGAGTC
TTTGGAACAATCATTAGTATTTTGATTACATTAGTTAAAACTTATTTGTTTTTGTTCATT
CCTATTACAACAAGATGGACGTTACCTAGGCTGAGAATGGATCAATTATTAAATCTTGGA
TGGAAATTTCTTTTACCTATTTCTCTCGGTAATTTATTATTAACAACTTCTTCCCAACTC
CTTTCACTC
>Rhodiola_humilis
ATGATAATTGATAGAACAGAAGTACAAGATATCAATGCTTTTTCAAAATGGGAATCC---
---TTAAAAGATGTGTATGAGATCATATGGATGCTTATTCCGATTTTGACTGTTATAGTA
GGAATCACAATAGGTGTACTAGTAATTGTGTGGTTAGAAAGAGAAATAGCTGCGGGGCTA
CAACAACGTATTGGACCTGAATATGCTGGACCTTTTGGAATTCTCCAAGCTTTAGCAGAT
GGTACAAAACTACTTTTCAAAGAAAATCTTCTTCCATCTAGAGGCGATACTTATTTATTC
AATATCGGACCATCCATAGCAGTCATATCAATTCTATTAAGTTATTCAGTAATCCCTTTT
GGCTATCATCTTGTTCTAGCCGATCTCAATATTGGTGTTTTTTTATGGATTGCCATTTCA
AGTATTTCTCCAATTGGACTTCTTATATCAGGATATGGATCAAATAATAAATATTCTTTT
TTAGGTGGTTTACGGGCTGCTGCTCAATCGATTAGTTATGAAATACCATTAACTCTATGC
GTGTTATCAATATCTCTATTATCTAATAGTTCAAGTACAGTTGATATAGTTGAAGCACAG
TCAAAATATGGTTTGTGGGGGTGGAATTTGTGGCGTCAACCGATAGGGTTTATCGTTTTT
CTAATTGCTTCCCTAGCAGAATGTGAGAGGTTACCCTTCGATTTACCAGAAGCAGAAGAA
GAATTAGTAGCAGGTTATCAAACCGAATATTCGGGTATCAAATTTGGTTTATTTTTTGTT
GCGTCCTATCTAAATCTATTAGTTTCTTCATTTTTTGTAATAGTTCTTTACTTGGGCGGT
TGGAATCTCTCTATTCCATATATATTCGTTCCTGAACTTTTTGTAAAAGCAGGCGGAGTC
TTTGGAACAATCATTAGTATTTTGATTACATTAGTTAAAACTTATTTGTTTTTGTTCATT
CCTATTACAACAAGATGGACGTTACCTAGGATGAGAATGGATCAATTATTAAATCTTGGA
TGGAAATTTCTTTTACCTATTTCTCTCGGTAATTTATTATTAACAACTTCTTCCCAACTC
CTTTCACTC
>Rhodiola_integrifolia
ATGATAATTGATAGAACAGAAGTACAAGATATTAATGCTTTTTCAAAATGGGAATCC---
---TTAAAAGATGTGTATGAGATCATATGGATGCTTATTCCGATTTTGACTGTTATAGTA
GGAATCACAATAGGTGTACTAGTAATTGTGTGGTTAGAAAGAGAAATAGCTGCGGGGCTA
CAACAACGCATTGGACCTGAATATGCTGGACCTTTTGGAATTCTCCAAGCTTTAGCAGAT
GGTACAAAACTACTTTTCAAAGAAAATCTTCTTCCATCTAGAGGCGATACTTATTTATTC
AATATCGGACCATCCATAGCAGTCATATCAATTCTATTAAGTTATTCAGTAATCCCTTTT
GGCTATCATCTTGTTCTAGCCGATCTCAATATTGGTGTTTTTTTATGGATTGCCATTTCA
AGTATTTCTCCAATTGGACTTCTTATGTCAGGATATGGATCAAATAATAAATATTCTTTT
TTAGGTGGTTTACGGGCTGCTGCTCAATCGATTAGTTATGAAATACCATTAACTCTATGC
GTGTTATCAATATCTCTATTATCTAATAGTTCAAGTACAGTTGATATAGTTGAAGCACAG
TCAAAATATGGTTTGTGGGGGTGGAATTTGTGGCGTCAACCGATAGGGTTTATCGTTTTT
CTAATTGCTTCCCTAGCAGAATGTGAGAGGTTACCCTTCGATTTACCAGAAGCAGAAGAA
GAATTAGTAGCAGGTTATCAAACCGAATATTCAGGTATCAAATTTGGTTTATTTTTTGTT
GCGTCCTATCTAAATCTATTAGTTTCTTCATTTTTTGTAATAGTTCTTTACTTGGGCGGT
TGGAATCTCTCTATTCCATATATATTCGTTCCTGAACTTTTTGTAAAAGCAGGCGGAGTC
TTTGGAACAATCATTAGTATTTTGATTACATTAGTTAAAACTTATTTGTTTTTGTTCATT
CCTATTACAACAAGATGGACGTTACCTAGGCTGAGAATGGATCAATTATTAAATCTTGGA
TGGAAATTTCTTTTACCTATTTCTCTCGGTAATTTATTATTAACAACTTCTTCCCAACTC
CTTTCACTC
>Rhodiola_liciae
ATGATAATTGATAGAACAGAAGTACAAGATATCAATGCTTTTTCAAAATGGGAATCC---
---TTAAAAGATGTGTATGAGATCATATGGATGCTTATTCCGATTTTGACTGTTATAGTA
GGAATCACAATAGGTGTACTAGTAATTGTGTGGTTAGAAAGAGAAATAGCTGCGGGGCTA
CAACAACGTATTGGACCTGAATATGCCGGACCTTTTGGAATTCTCCAAGCTTTAGCAGAT
GGTACAAAACTACTTTTCAAAGAAAATCTTCTTCCATCTAGAGGCGATACTTATTTATTC
AATATCGGACCATCCATAGCAGTCATATCAATTCTATTAAGTTATTCAGTAATCCCTTTT
GGCTATCATCTTGTTCTAGCCGATCTCAATATTGGTGTTTTTTTATGGATTGCCATTTCA
AGTATTTCTCCAATTGGACTTCTTATGTCAGGATATGGATCAAATAATAAATATTCTTTT
TTAGGTGGTTTACGGGCTGCTGCTCAATCGATTAGTTATGAAATACCATTAACTCTATGC
GTGTTATCAATATCTCTATTATCTAATAGTTCAAGTACAGTTGATATAGTTGAAGCACAG
TCAAAATATGGTTTGTGGGGGTGGAATTTGTGGCGTCAACCGATAGGGTTTATCGTTTTT
CTAATTGCTTCCCTAGCAGAATGTGAGAGGTTACCCTTCGATTTACCAGAAGCAGAAGAA
GAATTAGTAGCAGGTTATCAAACCGAATATTCAGGTATCAAATTTGGTTTATTTTTTGTT
GCGTCCTATCTAAATCTATTAGTTTCTTCATTTTTTGTAATAGTTCTTTACTTGGGCGGT
TGGAATCTCTCTATTCCATATATATTCGTTCCTGAACTTTTTGTAAAAGCAGGCGGAGTC
TTTGGAACAATCATTAGTATTTTGATTACATTAGTTAAAACTTATTTGTTTTTGTTCATT
CCTATTACAACAAGATGGACGTTACCTAGGCTGAGAATGGATCAATTATTAAATCTTGGA
TGGAAATTTCTTTTACCTATTTCTCTCGGTAATTTATTATTAACAACTTCTTCCCAACTC
CTTTCACTC
>Rhodiola_macrocarpa
ATGATAATTGATAGAACAGAAGTACAAGATATCAATGCTTTTTCAAAATGGGAATCC---
---TTAAAAGATGTGTATGAGATCATATTGATGCTTATTCCGATTTTGACTGTTATAGTA
GGAATCACAATAGGTGTACTAGTAATTGTGTGGTTAGAAAGAGAAATAGCTGCGGGGCTA
CAACAACGTATTGGACCTGAATATGCTGGACCTTTTGGAATTCTCCAAGCTTTAGCAGAT
GGTACAAAACTACTTTTCAAAGAAAATATTCTTCCATCTAGAGGCGATACTTATTTATTC
AATATCGGACCATCCATAGCAGTCATATCAATTCTATTAAGTTATTCAGTAATCCCTTTT
GGCTATCATCTTGTTCTAGCCGATCTCAATATTGGTGTTTTTTTATGGATTGCCATTTCA
AGTATTTCTCCAATTGGACTTCTTATGTCAGGATATGGATCAAATAATAAATATTCTTTT
TTAGGTGGTTTACGGGCTGCTGCTCAATCGATTAGTTATGAAATACCATTAACTCTATGC
GTGTTATCAATATCTCTATTATCTAATAGTTCAAGTACAGTTGATATAGTTGAAGCACAG
TCAAAATATGGTTTGTGGGGGTGGAATTTGTGGCGTCAACCGATAGGGTTTATCGTTTTT
CTAATTGCTTCCCTAGCAGAATGTGAGAGGTTACCCTTCGATTTACCAGAAGCAGAAGAA
GAATTAGTAGCAGGTTATCAAACCGAATATTCAGGTATCAAATTTGGTTTATTTTTTGTT
GCGTCCTATCTAAATCTATTAGTTTCTTCATTTTTTGTAATAGTTCTTTACTTGGGCGGT
TGGAATCTCTCTATTCCATATATATTCGTTCCTGAACTTTTTCAAAAAGCAGGCGGAGTC
TTTGGAACAATCATTAGTATTTTGATTACATTAGTTAAAACTTATTTGTTTTTGTTCATT
CCTATTACAACAAGATGGACGTTACCTAGGCTGAGAATGGATCAATTATTAAATCTTGGA
TGGAAATTTCTTTTACCTATTTCTCTCGGTAATTTATTATTAACAACTTCTTCCCAACTC
CTTTCACTC
>Rhodiola_ovatisepala
ATGATAATTGATAGAACAGAAGTACAAGATATCAATGCTTTTTCAAAATGGGAATCC---
---TTAAAAGATGTGTATGAGATCATATGGATGCTTATTCCGATTTTGACTGTTATAGTA
GGAATCACAATAGGTGTACTAGTAATTGTGTGGTTAGAAAGAGAAATAGCTGCGGGGCTA
CAACAACGTATTGGACCTGAATATGCTGGACCTTTTGGAATTCTCCAAGCTTTAGCAGAT
GGTACAAAACTACTTTTCAAAGAAAATATTCTTCCATCTAGAGGCGATACTTATTTATTC
AATATCGGACCATCCATAGCAGTCATATCAATTCTATTAAGTTATTCAGTAATCCCTTTT
GGCTATCATCTTGTTCTAGCCGATCTCAATATTGGTGTTTTTTTATGGATTGCCATTTCA
AGTATTTCTCCAATTGGACTTCTTATATCAGGATATGGATCAAATAATAAATATTCTTTT
TTAGGTGGTTTACGGGCTGCTGCTCAATCGATTAGTTATGAAATACCATTAACTCTATGC
GTGTTATCAATATCTCTATTATCTAATAGTTCAAGTACAGTTGATATAGTTGAAGCACAG
TCAAAATATGGTTTGTGGGGGTGGAATTTGTGGCGTCAACCGATAGGGTTTATCGTTTTT
ATAATTTCTTCCCTAGCAGAATGTGAGAGGTTACCCTTCGATTTACCAGAAGCAGAAGAA
GAATTAGTAGCAGGTTATCAAACCGAATATTCAGGTATCAAATTTGGTTTATTTTTTGTT
GCGTCCTATCTAAATCTATTAGTTTCTTCATTTTTTGTAATAGTTCTTTACTTGGGCGGT
TGGAATCTCTCTATTCCATATATATTCGTTCCTGAACTTTTTGTAAAAGCAGGCGGAGTC
TTTGGAACAATCATTAGTATTTTGATTACATTAGTTAAAACTTATTTGTTTTTGTTCATT
CCTATTACAACAAGATGGACGTTACCTAGGCTGAGAATGGATCAATTATTAAATCTTGGA
TGGAAATTTCTTTTACCTATTTCTCTCGGTAATTTATTATTAACAACTTCTTCCCAACTC
CTTTCACTC
>Rhodiola_prainii
ATGATAATTGATAGAACAGAAGTACAAGATATCAATGCTTTTTCAAAATGGGAATCC---
---TTAAAAGATGTGTATGAGATCATATGGATGCTTATTCCGATTTTGACTGTTATAGTA
GGAATCACAATAGGTGTACTAGTAATTGTGTGGTTAGAAAGAGAAATAGCTGCGGGGCTA
CAACAACGTATTGGACCTGAATATGCTGGACCTTTTGGAATTCTCCAAGCTTTAGCAGAT
GGTACAAAACTACTTTTCAAAGAAAATCTTCTTCCATCTAGAGGCGATACTTATTTATTC
AATATCGGACCATCCATAGCAGTCATATCAATTCTATTAAGTTATTCAGTAATCCCTTTT
GGCTATCATCTTGTTCTAGCCGATCTCAATATTGGTGTTTTTTTATGGATTGCCATTTCA
AGTATTTCTCCAATTGGACTTCTTATATCAGGATATGGATCAAATAATAAATATTCTTTT
TTAGGTGGTTTACGGGCTGCTGCTCAATCGATTAGTTATGAAATACCATTAACTCTATGC
GTGTTATCAATATCTCTATTATCTAATAGTTCAAGTACAGTTGATATAGTTGAAGCACAG
TCAAAATATGGTTTGTGGGGGTGGAATTTGTGGCGTCAACCGATAGGGTTTATCGTTTTT
CTAATTGCTTCCCTAGCAGAATGTGAGAGGTTACCCTTCGATTTACCAGAAGCAGAAGAA
GAATTAGTAGCAGGTTATCAAACCGAATATTCAGGTATCAAATTTGGTTTATTTTTTGTT
GCGTCCTATCTAAATCTATTAGTTTCTTCATTTTTTGTAATAGTTCTTTACTTGGGCGGT
TGGAATCTCTCTATTCCATATATATTCGTTCCTGAACTTTTTGTAAAAGCAGGCGGAGTC
TTTGGAACAATCATTAGTATTTTGATTACATTAGTTAAAACTTATTTGTTTTTGTTCATT
CCTATTACAACAAGATGGACGTTACCTAGGCTGAGAATGGATCAATTATTAAATCTTGGA
TGGAAATTTCTTTTACCTATTTCTCTCGGTAATTTATTATTAACAACTTCTTCCCAACTC
CTTTCACTC
>Rhodiola_quadrifida
ATGATAATTGATAGAACAGAAGTACAAGATATCAATGCTTTTTCAAAATGGGAATCC---
---TTAAAAGATGTGTATGAAATCATATTGATGCTTATTCCGATTTTGACTGTTATAGTA
GGAATCACAATAGGTGTACTAGTAATTGTGTGGTTAGAAAGAGAAATAGCTGCGGGGCTA
CAACAACGTATTGGACCTGAATATGCTGGACCTTTTGGAATTCTCCAAGCTTTAGCAGAT
GGTACAAAACTACTTTTCAAAGAAAATCTTCTTCCATCTAGAGGCGATACTTATTTATTC
AATATCGGACCATCCATAGCAGTCATATCAATTCTATTAAGTTATTCAGTAATCCCTTTT
GGCTATCATCTTGTTCTAGCCGATCTCAATATTGGTGTTTTTTTATGGATTGCCATTTCA
AGTATTTCTCCAATTGGACTTCTTATGTCAGGATATGGATCAAATAATAAATATTCTTTT
TTAGGTGGTTTACGGGCTGCTGCTCAATCGATTAGTTATGAAATACCATTAACTCTATGC
GTGTTATCAATATCTCTATTATCTAATAGTTCAAGTACAGTTGATATAGTTGAAGCACAG
TCAAAATATGGTTTGTGGGGGTGGAATTTGTGGCGTCAACCGATAGGGTTTATCGTTTTT
CTAATTGCTTCCCTAGCAGAATGTGAGAGGTTACCCTTCGATTTACCAGAAGCAGAAGAA
GAATTAGTAGCAGGTTATCAAACCGAATATTCAGGTATCAAATTTGGTTTATTTTTTGTT
GCGTCCTATCTAAATCTATTAGTTTCTTCATTTTTTGTAATAGTTCTTTACTTGGGCGGT
TGGAATCTCTCTATTCCATATATATTCGTTCCTGAACTTTTTGAAAAAGCAGGCGGAGTC
TTTGGAACAATCATTAGTATTTTGATTACATTAGTTAAAACTTATTTGTTTTTGTTCATT
CCTATTACAACAAGATGGACGTTACCTAGGCTGAGAATGGATCAATTATTAAATCTTGGA
TGGAAATTTCTTTTACCTATTTCTCTCGGTAATTTATTATTAACAACTTCTTCCCAACTC
CTTTCACTC
>Rhodiola_rhodantha
ATGATAATTGATAGAACAGAAGTACAAGATATTAATGCTTTTTCAAAATGGGAATCC---
---TTAAAAGATGTGTATGAGATCATATGGATGCTTATTCCGATTTTGACTGTTATAGTA
GGAATCACAATAGGTGTACTAGTAATTGTGTGGTTAGAAAGAGAAATAGCTGCGGGGCTA
CAACAACGTATTGGACCTGAATATGCTGGACCTTTTGGAATTCTCCAAGCTTTAGCAGAT
GGTACAAAACTACTTTTCAAAGAAAATCTTCTTCCATCTAGAGGCGATACTTATTTATTC
AATATCGGACCATCCATAGCAGTCATATCAATTCTATTAAGTTATTCAGTAATCCCTTTT
GGCTATCATCTTGTTCTAGCCGATCTCAATATTGGTGTTTTTTTATGGATTGCCATTTCA
AGTATTTCTCCAATTGGACTTCTTATGTCAGGATATGGATCAAATAATAAATATTCTTTT
TTAGGTGGTTTACGGGCTGCTGCTCAATCGATTAGTTATGAAATACCATTAACTCTATGC
GTGTTATCAATATCTCTATTATCTAATAGTTCAAGTACAGTTGATATAGTTGAAGCACAG
TCAAAATATGGTTTGTGGGGGTGGAATTTGTGGCGTCAACCGATAGGGTTTATCGTTTTT
CTAATTGCTTCCCTAGCAGAATGTGAGAGGTTACCCTTCGATTTACCAGAAGCAGAAGAA
GAATTAGTAGCAGGTTATCAAACCGAATATTCAGGTATCAAATTTGGTTTATTTTTTGTT
GCGTCCTATCTAAATCTATTAGTTTCTTCATTTTTTGTAATAGTTCTTTACTTGGGCGGT
TGGAATCTCTCTATTCCATATATATTCGTTCCTGAACTTTTTGTAAAAGCAGGCGGAGTC
TTTGGAACAATCATTAGTATTTTGATTACATTAGTTAAAACTTATTTGTTTTTGTTCATT
CCTATTACAACAAGATGGACGTTACCTAGGCTGAGAATGGATCAATTATTAAATCTTGGA
TGGAAATTTCTTTTACCTATTTCTCTCGGTAATTTATTATTAACAACTTCTTCCCAACTC
CTTTCACTC
>Rhodiola_sexifolia
ATGATAATTGATAGAACAGAAGTACAAGATATCAATGCTTTTTCAAAATGGGAATCC---
---TTAAAAGATGTGTATGAGATCATATGGATGCTTATTCCGATTTTGACTGTTATAGTA
GGAATCACAATAGGTGTACTAGTAATTGTGTGGTTAGAAAGAGAAATAGCTGCGGGGCTA
CAACAACGTATTGGACCTGAATATGCTGGACCTTTTGGAATTCTCCAAGCTTTAGCAGAT
GGTACAAAACTACTTTTCAAAGAAAATCTTCTTCCATCTAGAGGCGATACTTATTTATTC
AATATCGGACCATCCATAGCAGTCATATCAATTCTATTAAGTTATTCAGTAATCCCTTTT
GGCTATCATCTTGTTCTAGCCGATCTCAATATTGGTGTTTTTTTATGGATTGCCATTTCA
AGTATTTCTCCAATTGGACTTCTTATATCAGGATATGGATCAAATAATAAATATTCTTTT
TTAGGTGGTTTACGGGCTGCTGCTCAATCGATTAGTTATGAAATACCATTAACTCTATGC
GTGTTATCAATATCTCTATTATCTAATAGTTCAAGTACAGTTGATATAGTTGAAGCACAG
TCAAAATATGGTTTGTGGGGGTGGAATTTGTGGCGTCAACCGATAGGGTTTATCGTTTTT
CTAATTGCTTCCCTAGCAGAATGTGAGAGGTTACCCTTCGATTTACCAGAAGCAGAAGAA
GAATTAGTAGCAGGTTATCAAACCGAATATTCAGGTATCAAATTTGGTTTATTTTTTGTT
GCGTCCTATCTAAATCTATTAGTTTCTTCATTTTTTGTAATAGTTCTTTACTTGGGCGGT
TGGAATCTCTCTATTCCATATATATTCGTTCCTGAACTTTTTGTAAAAGCAGGCGGAGTC
TTTGGAACAATCATTAGTATTTTGATTACATTAGTTAAAACTTATTTGTTTTTGTTCATT
CCTATTACAACAAGATGGACGTTACCTAGGCTGAGAATGGATCAATTATTAAATCTTGGA
TGGAAATTTCTTTTACCTATTTCTCTCGGTAATTTATTATTAACAACTTCTTCCCAACTC
CTTTCACTC
>Rhodiola_sinuata
ATGATAATTGATAGAACAGAAGTACAAGATATCAATGCTTTTTCAAAATGGGAATCC---
---TTAAAAGATGTGTATGAGATCATATGGATGCTTATTCCGATTTTGACTGTTATAGTA
GGAATCACAATAGGTGTACTAGTAATTGTGTGGTTAGAAAGAGAAATAGCTGCGGGGCTA
CAACAACGTATTGGACCTGAATATGCTGGACCCTTTGGAATTCTCCAAGCTTTAGCAGAT
GGTACAAAACTACTTTTCAAAGAAAATCTTCTTCCATCTAGAGGCGATACTTATTTATTC
AATATCGGACCATCCATAGCAGTCATATCAATTCTATTAAGTTATTCAGTAATCCCTTTT
GGCTATCATCTTGTTCTAGCCGATCTCAATATTGGTGTTTTTTTATGGATTGCCATTTCA
AGTATTTCTCCAATTGGACTTCTTATATCAGGATATGGATCAAATAATAAATATTCTTTT
TTAGGTGGTTTACGGGCTGCTGCTCAATCGATTAGTTATGAAATACCATTAACTCTATGC
GTGTTATCAATATCTCTATTATCTAATAGTTCAAGTACAGTTGATATAGTTGAAGCACAG
TCAAAATATGGTTTGTGGGGGTGGAATTTGTGGCGTCAACCGATAGGGTTTATCGTTTTT
CTAATTGCTTCCCTAGCAGAATGTGAGAGGTTACCCTTCGATTTACCAGAAGCAGAAGAA
GAATTAGTAGCAGGTTATCAAACCGAATATTCAGGTATCAAATTTGGTTTATTTTTTGTT
GCGTCCTATCTAAATCTATTAGTTTCTTCATTTTTTGTAATAGTTCTTTACTTGGGCGGT
TGGAATCTCTCTATTCCATATATATTCGTTCCTGAACTTTTTGTAAAAGCAGGCGGAGTC
TTTGGAACAATCATTAGTATTTTGATTACATTAGTTAAAACTTATTTGTTTTTGTTCATT
CCTATTACAACAAGATGGACGTTACCTAGGCTGAGAATGGATCAATTATTAAATCTTGGA
TGGAAATTTCTTTTACCTATTTCTCTCGGTAATTTATTATTAACAACTTCTTCGCAACTC
CTTTCACTC
>Rhodiola_smithii
ATGATAATTGATAGAACAGAAGTACAAGATATCAATGCTTTTTCAAAATGGGAATCC---
---TTAAAAGATGTGTATGAGATCATATGGATGCTTATTCCGATTTTGACTGTTATAGTA
GGAATCACAATAGGTGTACTAGTAATTGTGTGGTTAGAAAGAGAAATAGCTGCGGGGCTA
CAACAACGTATTGGACCTGAATATGCTGGACCTTTTGGAATTCTCCAAGCTTTAGCAGAT
GGTACAAAACTACTTTTCAAAGAAAATCTTCTTCCATCTAGAGGCGATACTTATTTATTC
AATATCGGACCATCCATAGCAGTCATATCAATTCTATTAAGTTATTCAGTAATCCCTTTT
GGCTATCATCTTGTTCTAGCCGATCTCAATATTGGTGTTTTTTTATGGATTGCCATTTCA
AGTATTTCTCCAATTGGACTTCTTATGTCAGGATATGGATCAAATAATAAATATTCTTTT
TTAGGTGGTTTACGGGCTGCTGCTCAATCGATTAGTTATGAAATACCATTAACTCTATGC
GTGTTATCAATATCTCTATTATCTAATAGTTCAAGTACAGTTGATATAGTTGAAGCACAG
TCCAAATATGGTTTGTGGGGATGGAATTTGTGGCGTCAACCGATAGGGTTTATCGTTTTT
ATAATTGCTTCCCTAGCAGAATGTGAAAGGTTACCCTTCGATTTACCAGAAGCAGAAGAA
GAATTAGTAGCAGGTTATCAAACCGAATATTCAGGTATCAAATTTGGTTTATTTTTTGTT
GCGTCCTATCTAAATCTATTAGTTTCTTCATTTTTTGTAATAGTTCTTTACTTGGGCGGT
TGGAATCTCTCTATTCCATATATATTTGTTCCTGAACTTTTTGAAAAAGCAGGCGGAGTC
TTTGGAACAATCATTAGTATTTTGATTACATTAGTTAAAACTTATTTGTTTTTGTTCATT
CCTATTACAACAAGATGGACGTTACCTAGGCTGAGAATGGATCAATTATTAAATCTTGGA
TGGAAATTTCTTTTACCTATTTCTCTCGGTAATTTATTATTAACAACTTCTTCCCAACTC
CTTTCACTC
>Rhodiola_stapfii
ATGATAATTGATAGAACAGAAGTACAAGATATCAATGCTTTTTCAAAATGGGAATCC---
---TTAAAAGATGTGTATGAGATCATATGGATGCTTATTCCGATTTTGACTGTTATAGTA
GGAATCACAATAGGTGTACTAGTAATTGTGTGGTTAGAAAGAGAAATAGCTGCGGGGCTA
CAACAACGTATTGGACCTGAATATGCTGGACCTTTTGGAATTCTCCAAGCTTTAGCAGAT
GGTACAAAACTACTTTTCAAAGAAAATCTTCTTCCATCTAGAGGCGATACTTATTTATTC
AATATCGGACCATCCATAGCAGTCATATCAATTCTATTAAGTTATTCAGTAATCCCTTTT
AGCTATCATCTTGTTCTAGCCGATCTCAATATTGGTGTTTTTTTATGGATTGCCATTTCA
AGTATTTCTCCAATTGGACTTCTTATATCAGGATATGGATCAAATAATAAATATTCTTTT
TTAGGTGGTTTACGGGCTGCTGCTCAATCGATTAGTTATGAAATACCATTAACTCTATGC
GTGTTATCAATATCTCTATTATCTAATAGTTCAAGTACAGTTGATATAGTTGAAGCACAG
TCAAAATATGGTTTGTGGGGGTGGAATTTGTGGCGTCAACCGATAGGGTTTATCGTTTTT
CTAATTGCTTCCCTAGCAGAATGTGAGAGGTTACCCTTCGATTTACCAGAAGCAGAAGAA
GAATTAGTAGCAGGTTATCAAACCGAATATTCAGGTATCAAATTTGGTTTATTTTTTGTT
GCGTCCTATCTAAATCTATTAGTTTCTTCATTTTTTGTAATAGTTCTTTACTTGGGCGGT
TGGAATCTCTCTATTCCATATATATTCGTTCCTGAACTTTTTGTAAAAGCAGGCGGAGTC
TTTGGAACAATCATTAGTATTTTGATTACATTAGTTAAAACTTATTTGTTTTTGTTCATT
CCTATTACAACAAGATGGACGTTACCTAGGCTGAGAATGGATCAATTATTAAATCTTGGA
TGGAAATTTCTTTTACCTATTTCTCTCGGTAATTTATTATTAACAACTTCTTCCCAACTC
CTTTCACTC
>Rhodiola_subopposita
ATGATAATTGATAGAACAGAAGTACAAGATATCAATGCTTTTTCAAAATGGGAATCC---
---TTAAAAGATGTGTATGAGATCATATTGATGCTTATTCCGATTTTGACTGTTATAGTA
GGAATCACAATAGGTGTACTAGTAATTGTGTGGTTAGAAAGAGAAATAGCTGCGGGGCTA
CAACAACGTATTGGACCTGAATATGCTGGACCTTTTGGAATTCTCCAAGCTTTAGCAGAT
GGTACAAAACTACTTTTCAAAGAAAATATTCTTCCATCTAGAGGCGATACTTATTTATTC
AATATCGGACCATCCATAGCAGTCATATCAATTCTATTAAGTTATTCAGTAATCCCTTTT
GGCTATCATCTTGTTCTAGCCGATCTCAATATTGGTGTTTTTTTATGGATTGCCATTTCA
AGTATTTCTCCAATTGGACTTCTTATGTCAGGATATGGATCAAATAATAAATATTCTTTT
TTAGGTGGTTTACGGGCTGCTGCTCAATCGATTAGTTATGAAATACCATTAACTCTATGC
GTGTTATCAATATCTCTACTATCTAATAGTTCAAGTACAGTTGATATAGTTGAAGCACAG
TCAAAATATGGTTTGTGGGGGTGGAATTTGTGGCGTCAACCGATAGGGTTTATCGTTTTT
CTAATTGCTTCCCTAGCAGAATGTGAGAGGTTACCCTTCGATTTACCAGAAGCAGAAGAA
GAATTAGTAGCAGGTTATCAAACCGAATATTCAGGTATCAAATTTGGTTTATTTTTTGTT
GCGTCCTATCTAAATCTATTAGTTTCTTCATTTTTTGTAATAGTTCTTTACTTGGGCGGT
TGGAATCTCTCTATTCCATATATATTCGTTCCTGAACTTTTTGAAAAAGCAGGCGGAGTC
TTTGGAACAATCATTAGTATTTTGATTACATTAGTTAAAACTTATTTGTTTTTGTTCATT
CCTATTACAACAAGATGGACGTTACCTAGGCTGAGAATGGATCAATTATTAAATCTTGGA
TGGAAATTTCTTTTACCTATTTCTCTCGGTAATTTATTATTAACAACTTCTTCCCAACTC
CTTTCACTC
>Rhodiola_tangutica
ATGATAATTGATAGAACAGAAGTACAAGATATCAATGCTTTTTCAAAATGGGAATCC---
---TTAAAAGATGTGTATGAAATCATATTGATGCTTATTCCGATTTTGACTGTTATAGTA
GGAATCACAATAGGTGTACTAGTAATTGTGTGGTTAGAAAGAGAAATAGCTGCGGGGCTA
CAACAACGTATTGGACCTGAATATGCTGGACCTTTTGGAATTCTCCAAGCTTTAGCAGAT
GGTACAAAACTACTTTTCAAAGAAAATCTTCTTCCATCTAGAGGCGATACTTATTTATTC
AATATCGGACCATCCATAGCAGTCATATCAATTCTATTAAGTTATTCAGTAATCCCTTTT
GGCTATCATCTTGTTCTAGCCGATCTCAATATTGGTGTTTTTTTATGGATTGCCATTTCA
AGTATTTCTCCAATTGGACTTCTTATGTCAGGATATGGATCAAATAATAAATATTCTTTT
TTAGGTGGTTTACGGGCTGCTGCTCAATCGATTAGTTATGAAATACCATTAACTCTATGC
GTGTTATCAATATCTCTATTATCTAATAGTTCAAGTACAGTTGATATAGTTGAAGCACAG
TCAAAATATGGTTTGTGGGGGTGGAATTTGTGGCGTCAACCGATAGGGTTTATCGTTTTT
CTAATTGCTTCCCTAGCAGAATGTGAGAGGTTACCCTTCGATTTACCAGAAGCAGAAGAA
GAATTAGTAGCAGGTTATCAAACCGAATATTCAGGTATCAAATTTGGTTTATTTTTTGTT
GCGTCCTATCTAAATCTATTAGTTTCTTCATTTTTTGTAATAGTTCTTTACTTGGGCGGT
TGGAATCTCTCTATTCCATATATATTCGTTCCTGAACTTTTTGAAAAAGCAGGCGGAGTC
TTTGGAACAATCATTAGTATTTTGATTACATTAGTTAAAACTTATTTGTTTTTGTTCATT
CCTATTACAACAAGATGGACGTTACCTAGGCTGAGAATGGATCAATTATTAAATCTTGGA
TGGAAATTTCTTTTACCTATTTCTCTCGGTAATTTATTATTAACAACTTCTTCCCAACTC
CTTTCACTC
>Rhodiola_wallichiana
ATGATAATTGATAGAACAGAAGTACAAGATATCAATGCTTTTTCAAAATGGGAATCC---
---TTAAAAGATGTGTATGAGATCATATGGATGCTTATTCCGATTTTGACTGTTATAGTA
GGAATCACAATAGGTGTACTAGTAATTGTGTGGTTAGAAAGAGAAATAGCTGCGGGGCTA
CAACAACGTATTGGACCTGAATATGCTGGACCTTTTGGAATTCTCCAAGCTTTAGCAGAT
GGTACAAAACTACTTTTCAAAGAAAATCTTCTTCCATCTAGAGGCGATACTTATTTATTC
AATATCGGACCATCCATAGCAGTCATATCAATTCTATTAAGTTATTCAGTAATCCCTTTT
GGCTATCATCTTGTTCTAGCCGATCTCAATATTGGTGTTTTTTTATGGATTGCCATTTCA
AGTATTTCTCCAATTGGACTTCTTATGTCAGGATATGGATCAAATAATAAATATTCTTTT
TTAGGTGGTTTACGGGCTGCTGCTCAATCGATTAGTTATGAAATACCATTAACTCTATGC
GTGTTATCAATATCTCTATTATCTAATAGTTCAAGTACAGTTGATATAGTTGAAGCACAG
TCAAAATATGGTTTGTGGGGGTGGAATTTGTGGCGTCAACCGATAGGGTTTATCGTTTTT
CTAATTGCTTCCCTAGCAGAATGTGAGAGGTTACCCTTCGATTTACCAGAAGCAGAAGAA
GAATTAGTAGCAGGTTATCAAACCGAATATTCAGGTATCAAATTTGGTTTATTTTTTGTT
GCGTCCTATCTAAATCTATTAGTTTCTTCATTTTTTGTAATAGTTCTTTACTTGGGCGGT
TGGAATCTCTCTATTCCATATATATTCGTTCCTGAACTTTTTGTAAAAGCAGGCGGAGTC
TTTGGAATAATCATTAGTATTTTGATTACATTAGTTAAAACTTATTTGTTTTTGTTCATT
CCTATTACAACAAGATGGACGTTACCTAGGCTGAGAATGGATCAATTATTAAATCTTGGA
TGGAAATTTCTTTTACCTATTTCTCTCGGTAATTTATTATTAACAACTTCTTCCCAACTC
CTTTCACTC
>Hylotelephium_ewersii
ATGATAATTGATACAACAGAAGTACAAGATATCAATGCTTTTTCAAAATGGGAATCC---
---TTAAAAGAGGTGTATGAGAGCATATGGATGCTTATCCCGATTTTGACTGTTATAGTG
GGAATCACAATAGGTGTACTAGTAATTGTGTGGTTAGAAAGAGAAATAGCTGCGGGGCTA
CAACAACGTATTGGACCTGAATATGCTGGATCTTTTGGAATTCTCCAAGCTTTAGCAGAT
GGTACAAAACTACTTTTCAAAGAAAACCTTCTTCCATCTAGAGGCGATACTTATTTATTC
AATATCGGACCATCCATAGCAGTCATATCAATTTTATTAAGTTATTTAGTAATCCCTTTT
GGCTATCATTTTGTTCTAGCCGATCTCAATATTGGTGTTTTTTTATGGATCGCCATTTCA
AGTATTTCTCCGATTGGACTTCTTATGTCAGGATATGGATCGAATAATAAATATTCTTTT
TTAGGTGGTTTACGGGCTGCTGCTCAATCGATTAGTTATGAAATACCATTAACTCTATGC
GTGTTATCAATATCTCTATTATCTAATAGTTCAAGTACAGTTGATATAGTTGAAGCACAG
TCAAAATATGGTTTGTGGGGGTGGAATTTGTGGCGTCAACCTATAGGGTTTATCGTTTTT
CTAATTTCTTCCCTAGCAGAATGTGAGAGGTTACCCTTCGATTTACCAGAAGCCGAAGAA
GAATTAGTAGCAGGTTATCAAACCGAATATTCAGGTATCAAATTTGGTTTATTTTTTGTT
GCGTCCTATCTAAATCTATTAGTTTCTTCATTTTTTGTAATAGTTCTTTACTTGGGCGGT
TGGAATTTCTCTATTCCATATCTATTTGTTCCTGAACTTTTTGAAAAAGCAGGCGGAGTC
TTTGGAACAATCATTAGTATTTTGATTACATTAGTTAAAACTTATTTGTTTTTGTTCATT
CCTATTACAACAAGATGGACTTTACCTAGGCTGAGAATGGACCAATTATTAAATCTTGGA
TGGAAATTTCTTTTACCTATTTCTCTCGGTAATTTATTATTAACAACTTCTTCCCAACTC
CTTTCACTC
>Hylotelephium_verticillatum
ATGATAATTGATACAACAGAAGTACAAGATATCAATGCTTTTTCAAAATGGGAATCC---
---TTAAAAGAGGTGTATGAGAGCATATGGATGCTTATCCCGATTTTGACTGTTATAGTG
GGAATCACAATAGGTGTACTAGTAATTGTGTGGTTAGAAAGAGAAATAGCTGCGGGGCTA
CAACAACGTATTGGACCTGAATATGCTGGATCTTTTGGAATTCTCCAAGCTTTAGCAGAT
GGTACAAAACTACTTTTCAAAGAAAACCTTCTTCCATCTAGAGGCGATACTTATTTATTC
AATATCGGACCATCCATAGCAGTCATATCAATTTTATTAAGTTATTTAGTAATCCCTTTT
GGCTATCATTTTGTTCTAGCCGATCTCAATATTGGTGTTTTTTTATGGATCGCCATTTCA
AGTATTTCTCCGATTGGACTTCTTATGTCAGGATATGGATCGAATAATAAATATTCTTTT
TTAGGTGGTTTACGGGCTGCTGCTCAATCGATTAGTTATGAAATACCATTAACTCTATGC
GTGTTATCAATATCTCTACTATCTAATAGTTCAAGTACAGTTGATATAGTTGAAGCACAG
TCAAAATATGGTTTGTGGGGGTGGAATTTGTGGCGTCAACCTATAGGGTTTATCGTTTTT
CTAATTTCTTCCCTAGCAGAATGTGAGAGGTTACCCTTCGATTTACCAGAAGCCGAAGAA
GAATTAGTAGCAGGTTATCAAACCGAATATTCAGGTATCAAATTTGGTTTATTTTTTGTT
GCGTCCTATCTAAATCTATTAATTTCTTCATTTTTTGTAATAGTTCTTTACTTGGGCGGT
TGGAATTTCTCTATTCCATATCTATTTGTTCCTGAACTTTTTGAAAAAGCAGGCGGAGTC
TTTGGAACAATCATTAGTATTTTGATTACATTAGTTAAAACTTATTTGTTTTTGTTCATT
CCTATTACAACAAGATGGACTTTACCTAGGCTGAGAATGGACCAATTATTAAATCTTGGA
TGGAAATTTCTTTTACCTATTTCTCTCGGTAATTTATTATTAACAACTTCTTCCCAACTC
CTTTCACTC
>Hylotelephium_viviparum
ATGATAATTGATACAACAGAAGTACAAGATATCAATGCTTTTTCAAAATGGGAATCC---
---TTAAAAGAGGTGTATGAGAGCATATGGATGCTTATCCCGATTTTGACTGTTATAGTG
GGAATCACAATAGGTGTACTAGTAATTGTGTGGTTAGAAAGAGAAATAGCTGCGGGGCTA
CAACAACGTATTGGACCTGAATATGCTGGATCTTTTGGAATTCTCCAAGCTTTAGCAGAT
GGTACAAAACTACTTTTCAAAGAAAACCTTCTTCCATCTAGAGGCGATACTTATTTATTC
AATATCGGACCATCCATAGCAGTCATATCAATTTTATTAAGTTATTTAGTAATCCCTTTT
GGCTATCATTTTGTTCTAGCCGATCTCAATATTGGTGTTTTTTTATGGATCGCCATTTCA
AGTATTTCTCCGATTGGACTTCTTATGTCAGGATATGGATCGAATAATAAATATTCTTTT
TTAGGTGGTTTACGGGCTGCTGCTCAATCGATTAGTTATGAAATACCATTAACTCTATGC
GTGTTATCAATATCTCTACTATCTAATAGTTCAAGTACAGTTGATATAGTTGAAGCACAG
TCAAAATATGGTTTGTGGGGGTGGAATTTGTGGCGTCAACCTATAGGGTTTATCGTTTTT
CTAATTTCTTCCCTAGCAGAATGTGAGAGGTTACCCTTCGATTTACCAGAAGCCGAAGAA
GAATTAGTAGCAGGTTATCAAACCGAATATTCAGGTATCAAATTTGGTTTATTTTTTGTT
GCGTCCTATCTAAATCTATTAATTTCTTCATTTTTTGTAATAGTTCTTTACTTGGGCGGT
TGGAATTTCTCTATTCCATATCTATTTGTTCCTGAACTTTTTGAAAAAGCAGGCGGAGTC
TTTGGAACAATCATTAGTATTTTGATTACATTAGTTAAAACTTATTTGTTTTTGTTCATT
CCTATTACAACAAGATGGACTTTACCTAGGCTGAGAATGGACCAATTATTAAATCTTGGA
TGGAAATTTCTTTTACCTATTTCTCTCGGTAATTTATTATTAACAACTTCTTCCCAACTC
CTTTCACTC
>Meterostachys_sikokianus
ATGATAATTGATACAACAGAAGTACAAGATATCAATGCTTTTTCAAAATGGGAATCC---
---TTAAAAGGGGTGTATGAGAACATATGGATGCTTATTCCGATTTTGACTGTTATAGTG
GGAATCACAATAGGTGTACTAGTAATTGTGTGGTTAGAAAGAGAAATAGCTGCGGGGCTA
CAACAACGTATTGGACCTGAATATGCTGGATCTTTTGGAATTCTCCAAGCTTTAGCAGAT
GGTACAAAACTACTTTTGAAAGAAAACCTTCTTACAGCTCGAGGCGATACTTATTTATTC
AATATCGGACCATCCATAGCAGTCATATCAATTTTATTAAGTTATTTAGTAATCCCTTTT
GGCTATCATTTTGTTCTAGCCGATCTCAATATTGGTGTTTTTTTATGGATCGCCATTTCA
AGTATTTCTCCGATTGGACTTCTTATGTCAGGATATGGATCGAATAATAAATATTCTTTT
TTAGGTGGTTTACGGGCTGCTGCTCAATCGATTAGTTCTGAAATACCATTAACTCTATGC
GTGTTATCAATATCTCTATTATCTAATAGTTCAAGTACAGTTGATATAGTTGAAGCACAG
TCAAAATATGGTTTGTGGGGGTGGAATTTGTGGCGTCAACCTATAGGGTTTATCGTTTTT
CTAATTTCTTCCCTAGCAGAATGTGAGAGGTTACCCTTCGATTTACCAGAAGCCGAAGAA
GAATTAGTAGCAGGTTATCAAACCGAATATTCAGGTATCAAATTTGGTTTATTTTTTGTT
GCGTCCTATCTAAATCTATTAGTTTCTTCATTTTTTGTAATAGTTCTTTACTTAGGCGGT
TGGAATTTCTCTATTCCATATCTATTTGTTCCTGAACTTTTTGAAAAAACGGGAGGAGTC
TTTGGAACAATCATTAGTATTTTGATTACATTAGTTAAAACTTATTTGTTTTTGTTCATT
CCTATTACAACAAGATGGACTTTACCTAGGCTGAGAATGGACCAATTATTAAATCTTGGA
TGGAAATTTCTTTTACCTATTTCTCTCGGTAATTTATTATTAACAACTTCTTCCCAACTC
CTTTCACTC
>Orostachys_fimbriata
ATGATAATTGATACAACAGAAGTACAAGATATCAATGCTTTTTCAAAATGGGAATCC---
---TTAAAAGAGGTGTATGAGAACATATGGATGCTTATTCCGATTTTGACTGTTATAGTG
GGAATCACAATAGGTGTACTAGTAATTGTGTGGTTAGAAAGAGAAATAGCTGCGGGGCTA
CAACAACGTATTGGACCTGAATATGCTGGATCTTTTGGAATTCTCCAAGCTTTAGCAGAT
GGTACAAAACTACTTTTCAAAGAAAACCTTCTTCCAGCTAGAGGCGATACTTATTTATTC
AATATCGGACCATCCATAGCAGTCATATCAATTTTATTAAGTTATTTAGTAATCCCTTTT
GGCTATCATTTTGTTCTAGCCGATCTCAATATTGGTGTTTTTTTATGGATCGCCATTTCA
AGTATTTCTCCGATTGGACTTCTTATGTCAGGATATGGATCGAATAATAAATATTCTTTT
TTAGGTGGTTTACGGGCTGCTGCTCAATCGATTAGTTATGAAATACCATTAACTCTATGC
GTGTTATCAATATCTCTATTATCTAATAGTTCAAGTACAGTTGATATAGTTGAAGCACAG
TCAAAATATGGTTTGTGGGGATGGAATTTGTGGCGTCAACCTATAGGTTTTATCGTTTTT
CTAATTTCTTCCCTAGCAGAATGTGAGAGGTTACCCTTCGATTTACCAGAAGCCGAAGAA
GAATTAGTAGCAGGTTATCAAACCGAATATTCAGGTATCAAATTTGGTTTATTTTTTGTT
GCGTCCTATCTAAATCTATTAGTTTCTTCATTTTTTGTAATAGTTCTTTACTTAGGCGGT
TGGAATTTCTCTATTCCATATCTATTTGTTCCTGAACTTTTTGAAAAAGCGGGAGGAGTC
TTTGGAACAATCATTAGTATTTTGATTACATTAGTTAAAACTTATTTGTTTTTGTTCATT
CCTATTACAACAAGATGGACTTTACCTAGGCTGAGAATGGACCAATTATTAAATCTTGGA
TGGAAATTTCTTTTACCTATTTCTCTCGGTAATTTATTATTAACAACTTCTTCCCAACTC
CTTTCACTC
>Orostachys_japonica
ATGATAATTGATACAACAGAAGTACAAGATATCAATGCTTTTTCAAAATGGGAATCC---
---TTAAAAGAGGTGTATGAGAACATATGGATGCTTATTCCGATTTTGACTGTTATAGTG
GGAATCACAATAGGTGTACTAGTAATTGTGTGGTTAGAAAGAGAAATAGCTGCGGGGCTA
CAACAACGTATTGGACCTGAATATGCTGGATCTTTTGGAATTCTCCAAGCTTTAGCAGAT
GGTACAAAACTACTTTTCAAAGAAAACCTTCTTCCAGCTAGAGGCGATACTTATTTATTC
AATATCGGACCATCCATAGCAGTCATATCAATTTTATTAAGTTATTTAGTAATCCCTTTT
GGCTATCATTTTGTTCTAGCCGATCTCAATATTGGTGTTTTTTTATGGATCGCCATTTCA
AGTATTTCTCCGATTGGACTTCTTATGTCAGGATATGGATCGAATAATAAATATTCTTTT
TTAGGTGGTTTACGGGCTGCTGCTCAATCGATTAGTTATGAAATACCATTAACTCTATGC
GTGTTATCAATATCTCTATTATCTAATAGTTCAAGTACAGTTGATATAGTTGAAGCACAG
TCAAAATATGGTTTGTGGGGATGGAATTTGTGGCGTCAACCTATAGGTTTTATCATTTTT
CTAATCTCTTCCCTAGCAGAATGTGAGAGGTTACCCTTCGATTTACCAGAAGCCGAAGAA
GAATTAGTAGCAGGTTATCAAACAGAATATTCAGGTATCAAATTTGGTTTATTTTTTGTT
GCGTCCTATCTAAATCTATTAGTTTCTTCATTTTTTGTAATAGTTCTTTACTTAGGCGGT
TGGAATTTCTCTATTCCATATCTATTTGTTCCTGAACTTTTTGAAAAAGCAGGAGGAGTC
TTTGGAACAATCATTAGTATTTTGATTACATTAGTTAAAACTTATTTGTTTTTGTTCATT
CCTATTACAACAAGATGGACTTTACCTAGGCTGAGAATGGACCAATTATTAAATCTTGGA
TGGAAATTTCTTTTACCTATTTCTCTCGGTAATTTATTATTAACAACTTCTTTCCAACTC
CTTTCACTC
>Orostachys_minuta
ATGATAATTGATACAACAGAAGTACAAGATATCAATGCTTTTTCAAAATGGGAATCC---
---TTAAAAGAGGTGTATGAGAACATATGGATGCTTATTCCGATTTTGACTGTTATAGTG
GGAATCACAATAGGTGTACTAGTAATTGTGTGGTTAGAAAGAGAAATAGCTGCGGGGCTA
CAACAACGTATTGGACCTGAATATGCTGGATCTTTTGGAATTCTCCAAGCTTTAGCAGAT
GGTACAAAACTACTTTTCAAAGAAAACCTTCTTCCAGCTAGAGGCGATACTTATTTATTC
AATATCGGACCATCCATAGCAGTCATATCAATTTTATTAAGTTATTTAGTAATCCCTTTT
GGCTATCATTTTGTTCTAGCCGATCTCAATATTGGTGTTTTTTTATGGATCGCCATTTCA
AGTATTTCTCCGATTGGACTTCTTATGTCAGGATATGGATCGAATAATAAATATTCTTTT
TTAGGTGGTTTACGGGCTGCTGCTCAATCGATTAGTTATGAAATACCATTAACTCTATGC
GTGTTATCAATATCTCTATTATCTAATAGTTCAAGTACAGTTGATATAGTTGAAGCACAG
TCAAAATATGGTTTGTGGGGATGGAATTTGTGGCGTCAACCTATAGGTTTTATCATTTTT
CTAATTTCTTCCCTAGCAGAATGTGAGAGGTTACCCTTCGATTTACCAGAAGCCGAAGAA
GAATTAGTAGCAGGTTATCAAACAGAATATTCAGGTATCAAATTTGGTTTATTTTTTGTT
GCGTCCTATCTAAATCTATTAGTTTCTTCATTTTTTGTAATAGTTCTTTACTTAGGCGGT
TGGAATTTCTCTATTCCATATCTATTTATTCCTGAACTTTTTGAAAAAGCAGGAGGAGTC
TTTGGAACAATCATTAGTATTTTGATTACATTAGTTAAAACTTATTTGTTTTTGTTCATT
CCTATTACAACAAGATGGACTTTACCTAGGCTGAGAATGGACCAATTATTAAATCTTGGA
TGGAAATTTCTTTTACCTATTTCTCTCGGTAATTTATTATTAACAACTTCTTTCCAACTC
CTTTCACTC
>Orostachys_iwarenge_f_magna
ATGATAATTGATACAACAGAAGTACAAGATATCAATGCTTTTTCAAAATGGGAATCC---
---TTAAAAGAGGTGTATGAGAGCATATGGATGCTTATCCCGATTTTGACTGTTATAGTA
GGAATCACACTAGGTGTACTAGTAATTGTGTGGTTAGAAAGAGAAATAGCTGCGGGGCTA
CAACAACGTATTGGACCTGAATATGCTGGATCTTTTGGAATTCTCCAAGCTTTAGCAGAT
GGTACAAAACTACTTTTCAAAGAAAACCTTCTTCCATCTAGAGGCAATACTTATTTATTC
AATATCGGACCATCCATAGCAGTCATATCAATTTTATTAAGTTATTTAGTAATCCCTTTT
GGCTATCATTTTGTTCTAGCCGATCTCAATATTGGTGTTTTTTTATGGATCGCCATTTCA
AGTATTTCTCCGATTGGACTTCTTATGTCAGGATATGGATCGAATAATAAATATTCTTTT
TTAGGTGGTTTACGGGCTGCTGCTCAATCGATTAGTTATGAAATACCATTAACTCTATGC
GTGTTATCAATATCTCTATTATCTAATAGTTCAAGTACAGTTGATATAGTTGAAGCACAG
TCAAAATATGGTTTGTGGGGGTGGAATTTGTGGCGTCAACCTATAGGGTTTATCATTTTT
CTAATTTCTTCCCTAGCAGAATGTGAGAGGTTACCCTTCGATTTACCAGAAGCCGAAGAA
GAATTAGTAGCAGGTTATCAAACCGAATATTCAGGTATCAAATTTGGTTTATTTTTTGTT
GCGTCCTATCTAAATCTATTAGTTTCTTCATTTTTTGTAATAGTTCTTTACTTGGGCGGT
TGGAATTTCTCTATTCCATATCTATTTGTTCCTGAACTTTTTGAAAAAGCAGGCGGAGTC
TTTGGAACAATCATTAGTATTTTGATTACATTAGTTAAAACTTATTTGTTTTTGTTCATT
CCTATTACAACAAGATGGACTTTACCTAGGCTGAGAATAGACCAATTATTAAATCTTGGA
TGGAAATTTCTTTTACCTATTTCTCTCGGTAATTTATTATTAACAACTTCTTCCCAACTC
CTTTCACTC
>Sinocrassula_densirosulata
ATGATAATTGATACAACAGAAGTACAAGATATCAATGCTTTTTCAAACTGGGAATCC---
---TTAAAAGAGGTGTATGAGATCATATGGATGCTTATCCCGATTTTGACTGTTATAGTG
GGAATCACAATAGGTGTACTAGTAATTGTGTGGTTAGAAAGAGAAATAGCTGCGGGGCTA
CAACAACGTATTGGACCTGAATATGCTGGATCTTTTGGAATTCTCCAAGCTTTAGCAGAT
GGTACAAAACTACTTTTCAAAGAAAACCTTCTTCCATCTAGAGGTAATACTTATTTATTC
AATATCGGACCATCCGTAGCAGTCATATCCATTTTATTAAGTTATTTAGTAATCCCTTTT
GGCTATCATTTTGTTCTAGCCGATCTCAATATTGGTGTTTTTTTATGGATCGCCATTTCA
AGTATTTCTCCGATTGGACTTCTTATGTCAGGGTATGGATCGAATAATAAATATTCTTTT
TTAGGTGGTTTACGGGCTGCTGCTCAATCGATTAGTTATGAAATACCATTAACTCTATGC
GTGTTATCAATATCTCTATTATCTAATAGTTCAAGTACAGTTGATATAGTTGAAGCACAG
TCAAAATATGGTTTGTGGGGGTGGAATTTGTGGCGTCAACCTATAGGGTTTATAGTTTTT
CTAATTTCTTCCCTAGCAGAATGTGAGAGGTTACCCTTCGATTTACCAGAAGCCGAAGAA
GAATTAGTAGCAGGTTATCAAACCGAATATTCAGGTATCAAATTTGGTTTATTTTTTGTT
GCGTCCTATCTAAATCTATTAGTTTCTTCATTTTTTGTAATAGTTCTTTACTTGGGCGGT
TGGAATTTCTCTATTCCATATCTATTTGTTCCGGAACTTGTTGAAAAAGCAGGCGGAGTC
TTTGGAACAATCATTAGTATTTTGATTACATTAGTTAAAACTTATTTGTTTTTGTTCATT
CCTATTACAACAAGATGGACTTTACCTAGGCTAAGAATGGACCAATTATTAAATCTTGGA
TGGAAATTTCTTTTACCTATTTCTCTCGGTAATTTATTATTAACAACTTCTTCCCAACTC
CTTTCACTC
>Sinocrassula_indica
ATGATAATTGATACAACAGAAGTACAAGATATCAATGCTTTTTCAAACTGGGAATCC---
---TTAAAAGAGGTGTATGAGATCATATGGATGCTTATCCCGATTTTGACTGTTATAGTG
GGAATCACAATAGGTGTACTAGTAATTGTGTGGTTAGAAAGAGAAATAGCTGCGGGGCTA
CAACAACGTATTGGACCTGAATATGCTGGATCTTTTGGAATTCTCCAAGCTTTAGCAGAT
GGTACAAAACTACTTTTCAAAGAAAACCTTCTTCCATCTAGAGGTAATACTTATTTATTC
AATATCGGACCATCCGTAGCAGTCATATCAATTTTATTAAGTTATTTAGTAATCCCTTTT
GGCTATCATTTTGTTCTAGCCGATCTCAATATTGGTGTTTTTTTATGGATCGCCATTTCA
AGTATTTCTCCGATTGGACTTCTTATGTCAGGGTATGGATCGAATAATAAATATTCTTTT
TTAGGTGGTTTACGGGCTGCTGCTCAATCGATTAGTTATGAAATACCATTAACTCTATGC
GTGTTATCAATATCTCTATTATCTAATAGTTCAAGTACAGTTGATATAGTTGAAGCACAG
TCAAAATATGGTTTGTGGGGGTGGAATTTGTGGCGTCAACCTATAGGGTTTATAGTTTTT
CTAATTTCTTCCCTAGCAGAATGTGAGAGGTTACCCTTCGATTTACCAGAAGCCGAAGAA
GAATTAGTAGCAGGTTATCAAACCGAATATTCAGGTATCAAATTTGGTTTATTTTTTGTT
GCGTCCTATCTAAATCTATTAGTTTCTTCATTTTTTGTAATAGTTCTTTACTTGGGCGGT
TGGAATTTCTCTATTCCATATCTATTTGTTCCGGAACTTGTTGAAAAAGCAGGCGGAGTC
TTTGGAACAATCATTAGTATTTTGATTACATTAGTTAAAACTTATTTGTTTTTGTTCATT
CCTATTACAACAAGATGGACTTTACCTAGGCTAAGAATGGACCAATTATTAAATCTTGGA
TGGAAATTTCTTTTACCTATTTCTCTCGGTAATTTATTATTAACAACTTCTTCCCAACTC
CTTTCACTC
>Umbilicus_rupestris
ATGATAATTGATACAACAGAAGTACAAGATATCAATGCTTTTTTAAAATGGGAATCC---
---TTAAAAGAGGTGTATGAGATCATATGGATACTTATCCCGATTTTGACTGTTATAGTA
GGAATCACAATAGGTGTACTAGTAATTGTATGGTTAGAAAGAGAAATAGCTGCGGGGCTA
CAACAACGTATTGGACCTGAATATGCTGGACCTTTTGGAATTCTACAAGCTTTAGCAGAT
GGTACAAAACTACTTTTCAAAGAAAACCTTCTTCCATCTAGAGGCGATACTTATTTATTC
AATATCGGACCATCTATAGCAGTCATATCAATTCTATTAAGTTATTCAGTAATCCCTTTT
GGCTATCATCTTGTTCTAGCCGATCTCAATATTGGTGTTTTTTTATGGATCGCCGCTTCA
AGTATTTTGCCAATTGGACTTCTTATGTCAGGATATGGATCGAATAATAAATATTCTTTT
TTAGGTGGTTTACGGGCTGCTGCTCAATCAATTAGTTATGAAATACCATTAACTCTATGT
GTGTTATCAATATCTCTATTATCTAATAGTTCAAGTACAGTTGATATAGTTGAAGCCCAG
TCAAAATATGGTTTGTGGGGGTGGAATTTGTGGCGGCAACCTATAGGGTTTATCGTTTTT
CTAATTTCTTCCCTAGCAGAATGTGAGAGGTTACCCTTCGATTTACCAGAAGCAGAAGAA
GAATTAGTAGCAGGTTATCAAACCGAATATTCAGGTATAAAATTTGGTTTATTTTTTGTT
TCGTCCTATCTAAATCTATTAGTTTCTTCATTTTTTGTAATAGTTCTTTACTTGGGCGGT
TGGAATCTCTCTATTCCATATATATTCGTTCCTGAACTTTTTGAAAAAGCAAGTGGAGTT
TTTGGAACAATCATTAGTATTTTGATTACATTAGTTAAAACTTATTTGTTTTTGTTCATT
CCTATTACAACAAGATGGACTTTACCTAGGCTGAGAATGGACCAATTATTAAATCTTGGA
TGGAAATTTCTTTTACCTATTTCTCTCGGTAATTTATTATTAACAACTTCTTCCCAACTC
CTTTCATTC
>Myriophyllum_aquaticum
---ATAGATGATACAATAGAAGTACAAGATATTCATTTTTTTTCCAGATTGGAAGTT---
---TTAAAAGAGATCTATGGGATTATATGGATACTTATACCTATTTTTACTCTTGTACTG
GGAATCACAATAGGGGTACTAGTAATTGTGTGGTTGGAAAGAGAAATATCAGCAGGGATA
CAACAACGAATTGGCCCTGAATACGCAGGCCCTTTGGGAATTCTACAAGCTCTAGCAGAT
GGGACAAAACTACTTTTCAAAGAAAACCTCCTTCCATCGAGAGGAGATACTCGGTTATTT
AGTATGGGCCCATCTCTAGCAGTAATATCAATTCTACTAAGTTATTCAGTAATTCCGTTT
GGCTATCATCTTGTTCTAGCCGATCTCAATATTGGTGTTTTTTTATGGATCGCTATTTCA
AGTATTGCTCCGATTGGACTTCTTATGTCAGGATATGGATCAAATAATAAATATTCCTTT
TTAGGTGGTTTACGAGCTGCTGCTCAATCAATTAGTTATGAAATACCATTAACTCTTTGT
GTGTTATCAATATCTCTATTATCTAACAGTTTGAGTACAGTTGATATAGTTGAGGCGCAG
TCAAAATATGGTTTTTGGGGGTGGAATTTATGGCGTCAACCTATAGGGTTTATTGTTTTT
CTAATTTCTTCCCTAGCAGAATGTGAAAGATTACCTTTTGATTTACCAGAAGCCGAAGAA
GAATTAGTAGCCGGTTATCAAACCGAATATTCCGGTATCAAATTTGGTTTATTTTACGTT
GCTTCTTATCTAAATCTACTCGTTTCTTCATTTTTTGTAACAGTTCTTTACTTAGGTGGT
TGGAATCTATCTATTCCATACATATTTAGCCCTGAACTTTTTGAAAAAGCAGGTGGAGTC
TTTGGAACGACAATTGATATCTTTATTACATTAGCTAAAACTTACTTGTTCTTGTTCATT
CCTATCACAACAAGATGGACTTTACCTAGGCTGAGGATGGATCAATTATTAAATCTTGGA
TGGAAATTTCTTTTACCTATTTCTCTAGGTAATCTATTATTAACAACCTCTTCCCAACTT
CTTTCACTG
>Myriophyllum_spicatum
---ATAGATGATACAATAGAAGTACAAGATATAAATTTTTTTTCCAGATTGGAAGTT---
---TTAAAAGAGATCTATGGGATTATATGGATACTTATACCTATTTTTACTCTTGTACTG
GGAATCACAATAGGGGTACTCGTAATTGTGTGGTTGGAAAGAGAAATATCAGCAGGGATA
CAACAACGAATTGGCCCTGAATACGCAGGCCCTTTGGGAATTCTACAAGCTCTAGCAGAT
GGGACAAAACTACTTTTCAAAGAAAACCTCCTTCCATCGAGAGGAGATACTCGATTATTT
AGTATGGGCCCATCTCTAGCAGTAATATCAATTCTACTAAGTTATTCAGTAATTCCGTTT
GGCTATCATCTTGTTCTAGCTGATCTCAATATTGGTGTTTTTTTATGGATCGCTATTTCA
AGTATTGCTCCGATTGGACTTCTTATGTCAGGATATGGATCAAATAATAAATATTCCTTT
TTAGGTGGTTTACGAGCTGCTGCTCAATCAATTAGTTATGAAATACCATTAACTCTTTGT
GTGTTATCAATATCTCTATTATCTAACAGTTTGAGTACAGTTGATATAGTTGAGGCGCAG
TCAAAATATGGTTTTTGGGGGTGGAATTTATGGCGTCAACCTATAGGGTTTATTGTTTTT
CTAATTTCTTCCCTAGCGGAATGTGAAAGATTACCTTTTGATTTACCCGAAGCCGAAGAA
GAATTAGTAGCCGGTTATCAAACCGAATATTCCGGTATCAAATTTGGTTTATTTTACATT
GCTTCTTATCTAAATCTACTCGTTTCTTCATTTTTTGTAACAGTTCTTTACTTAGGTGGT
TGGAATCTATCTATTCCATACATATTTAGTCCTGAACTTTTTGAAAAAGCAGGTGGAGTC
TTTGGAACGACAATTGATATCTTTATTACATTAGCTAAAACTTACTTGTTCTTGTTCATT
CCTATCACAACAAGATGGACTTTACCTCGGTTGAGGATGGATCAATTATTAAATCTTGGA
TGGAAATATCTTTTACCGATTTCTCTAGGTAATCTATTATTAACAACCTCTTCCCAACTT
CTTTCACTG
