# Supplementary material for: Ten Plastomes of Crassula (Crassulaceae) and Phylogenetic Implications
Source: Biology (Basel). 2022 Dec 7;11(12):1779. doi: 10.3390/biology11121779 (PMC9775174; doi:10.3390/biology11121779)
Supplement: Supplementary file 1 [file biology-11-01779-s001.zip › Supplements/Data S1/ndhC.fasta]

>Crassula_alstonii
ATGTTTCTGCTTTATGAATATGATATTTTCTGGGCATTTCTAATAATATCAAGCGTTATTCCGATATTGGCATTTCTAATTTCCGGAGTTTTAGCTCCAATTAGTAAAGGACCAGAAAAACTTTCTAGCTATGAATCGGGTATAGAACCGATGGGCGATGCTTGGTTACAATTTCGAATCCGTTATTATATGTTTGCTCTAGTTTTTGTTGTTTTTGATGTTGAAACAGTTTTTCTTTATCCATGGGCAATGAGTTTTGATGTAGTGGGTATATCTGTATTTATAGAAGCTTTAATTTTTGTGCTTATCCTAATTGTTGGTTCAGTTTATGCATGGCGAAAAGGAGCATTGGAATGGTCT
>Crassula_columella
ATGTTTCTGCTTTATGAATATGATATTTTCTGGGCATTTCTAATAATATCAAGCGTTATTCCGATATTGGCATTTCTAATTTCCGGAGTTTTAGCTCCAATTAGTAAAGGACCAGAAAAACTTTCTAGCTATGAATCGGGTATAGAACCGATGGGCGATGCTTGGTTACAATTTCGAATCCGTTATTATATGTTTGCTCTAGTTTTTGTTGTTTTTGATGTTGAAACAGTTTTTCTTTATCCATGGGCAATGAGTTTTGATGTAGTGGGTATATCTGTATTTATAGAAGCTTTAATTTTTGTGCTTATCCTAATTGTTGGTTCAGTTTATGCATGGCGAAAAGGAGCATTGGAATGGTCT
>Crassula_dejecta
ATGTTTCTGCTTTATGAATATGATATTTTCTGGGCATTTCTAATAATATCAAGCGTTATTCCGATCTTGGCATTTCTAATTTCCGGAGTTTTAGCTCCAATTAGTAAAGGACCAGAAAAACTTTCTAGCTATGAATCGGGTATAGAACCGATGGGCGATGCTTGGTTACAATTTCGAATCCGTTATTATATGTTTGCTCTAGTTTTTGTTGTTTTTGATGTTGAAACAGTTTTTCTTTATCCATGGGCAATGAGTTTTGATGTAGTGGGTATATCCGTATTTATAGAAGCTTTAATTTTTGTGCTTATCCTAATTGTTGGTTCAGTTTATGCATGGCGAAAAGGAGCATTGGAATGGTCT
>Crassula_mesembryanthoides
ATGTTTCTGCTTTATGAATATGATATTTTTTGGGCATTTCTAATAATATCAAGCGTTATTCCGATCTTGGCATTTCTAATTTCCGGAGTTTTAGCTCCAATTAGTAAAGGACCAGAAAAACTTTCTAGCTATGAATCGGGTATAGAACCGATGGGCGATGCTTGGTTACAATTTCGAATCCGTTATTATATGTTTGCTCTAGTTTTTGTTGTTTTTGATGTTGAAACAGTTTTTCTTTATCCATGGGCAATGAGTTTTGATGTAGTGGGTATATCCGTATTTATAGAAGCTTTAATTTTTGTGCTTATCCTAATTGTTGGTTCAGTTTATGCATGGCGAAAAGGAGCATTGGAATGGTCT
>Crassula_perforata
ATGTTTCTGCTTTATGAATATGATCTTTTCTGGGCATTTCTAATAATATCAAGCGTTATTCCGATCTTGGCATTTCTAATTTCCGGAGTTTTAGCTCCAATTAGTAAAGGACCAGAAAAACTTTCTAGCTATGAATCGGGTATAGAACCGATGGGCGATGCTTGGTTACAATTTCGAATCCGTTATTATATGTTTGCTCTAGTTTTTGTTGTTTTTGATGTTGAAACAGTTTTTCTTTATCCATGGGCAATGAGTTTTGATGTAGTGGGTATATCCGTATTTATAGAAGCTTTAATTTTTGTGCTTATCCTAATTGTTGGTTCAGTTTATGCATGGCGAAAAGGAGCATTGGAATGGTCT
>Crassula_socialis
ATGTTTCTGCTTTATGAATATGATATTTTCTGGGCATTTCTAATAATATCAAGCGTTATTCCGATCTTGGCATTTCTAATTTCCGGAGTTTTAGCTCCAATTAGTAAAGGACCAGAAAAACTTTCTAGCTATGAATCGGGTATAGAACCGATGGGCGATGCTTGGTTACAATTTCGAATCCGTTATTATATGTTTGCTCTAGTTTTTGTTGTTTTTGATGTTGAAACAGTTTTTCTTTATCCATGGGCAATGAGTTTTGATGTAGTGGGTATATCCGTATTTATAGAAGCTTTAATTTTTGTGCTTATCCTAATTGTTGGTTCAGTTTATGCATGGCGAAAAGGAGCATTGGAATGGTCT
>Crassula_tecta
ATGTTTCTGCTTTATGAATATGATATTTTCTGGGCATTTCTAATAATATCAAGCGTTATTCCGATCTTGGCATTTCTAATTTCCGGAGTTTTAGCTCCAATTAGTAAAGGACCAGAAAAACTTTCTAGCTATGAATCGGGTATAGAACCGATGGGCGATGCTTGGTTACAATTTCGAATCCGTTATTATATGTTTGCTCTAGTTTTTGTTGTTTTTGATGTTGAAACAGTTTTTCTTTATCCATGGGCAATGAGTTTTGATGTAGTGGGTATATCCGTATTTATAGAAGCTTTAATTTTTGTGCTTATCCTAATTGTTGGTTCAGTTTATGCATGGCGAAAAGGAGCATTGGAATGGTCT
>Crassula_mesembrianthemopsis
ATGTTTCTGCTTTATGAATATGATATTTTCTGGGCATTTCTAATAATATCAAGCGTTATTCCGATCTTGGCATTTCTAATTTCCGGAGTTTTAGCTCCAATTAGTAAAGGACCAGAAAAACTTTCTAGCTATGAATCGGGTATAGAACCGATGGGCGATGCTTGGTTACAATTTCGAATCCGTTATTATATGTTTGCTCTAGTTTTTGTTGTTTTTGATGTTGAAACAGTTTTTCTTTATCCATGGGCAATGAGTTTTGATGTAGTGGGTATATCCGTATTTATAGAAGCTTTAATTTTTGTGCTTATCCTAATTGTTGGTTCAGTTTATGCATGGCGAAAAGGAGCATTGGAATGGTCT
>Crassula_deltoidea
ATGTTTCTGCTTTATGAATATGATATTTTCTGGACATTTCTCATAATATCAAGCGTTATTCCTATTTTGGCATTTCTAATTTCCGGAGTTTTAGCTCCGACTAGTAAAGGACCAGAGAAACTTTCTAGTTATGAATCGGGTATAGAACCAATGGGCGATGCTTGGTTACAATTTAGAATCCGTTATTATATGTTTGCTCTAGTGTTTGTTGTTTTTGATGTTGAAACAGTTTTTCTTTATCCGTGGGCAATGAGTTTTGATGTAGTGGGTATATCAGTATTTATAGAAGCTTTAATTTTTGTGCTTATCCTAATTGTTGGTTCAGTTTATGCATGGCGAAAGGGAGCATTGGAATGGTCT
>Crassula_expansa_subsp_fragilis
ATGTTTCTGCTTTATGACTATGATATTTTCTGGACATTTCTCATAATATCAAGCGTTATTCCCATTTTGGCATTTCTAATTTCCGGAGTTTTAGCTCCGACTAGTAAAGGACCCGAGAAACTTTCTAGTTATGAATCGGGTATAGAACCAATGGGCGATGCTTGGTTACAATTTAGAATCCGTTATTATATGTTTGCTCTAGTTTTTGTTGTTTTTGATGTTGAAACAGTTTTTCTTTATCCGTGGGCAATGAGTTTTGATGTAGTGGGTATATCCGTATTTATAGAAGCTTTAATTTTTGTGCTTATCCTAATTGTTGGTTCAGTTTATGCATGGCGAACGGGAGCATTGGAATGGTCT
>Crassula_volkensii
ATGTTTCTGCTTTATGAATATGATATTTTCTGGACATTTCTCATAATATCAAGCGTTATTCCCGTTTTGGCATTTCTAATTTCCGGAGTTTTAGCTCCGACTAGTAAAGGACCCGAGAAACTTTCTAGTTATGAATCGGGTATAGAACCAATGGGCGATGCTTGGTTACAATTTAGAATCCGTTATTATATGTTTGCTCTAGTTTTTGTTGTTTTTGATGTTGAAACAGTTTTTCTTTATCCGTGGGCAATGAGTTTTGATGTAGTGGGTATATCCGTATTTATAGAAGCTTTAATTTTTGTGCTTATCCTAATTGTTGGTTCAGTTTATGCATGGCGAAAGGGAGCATTGGAATGGTCT
>Cotyledon_tomentosa
ATGTTTCTGCTTTATGAATATGATATTTTCTGGGCATTTCTAATAATATCAAGCGTTATTCCGATCGTGGCATTTCTAATTTCGGGAGTTTTAGCTACAATTAGTAAAGGCCCGGAGAAACTTTCTAGTTATGAATCGGGTATAGAACCAATGGGGGATGCTTGGTTACAATTTCGAATCCGTTATTATATGTTTGCTCTAGTTTTTGTTGTTTTTGATGTTGAAACAGTTTTTCTTTATCCATGGGCAATGAGTTTTGATGTAGTGGGTGTATCCGTATTTATAGAAGCTTTAATTTTCGTGCTTATCCTAATTGTTGGTTCAGTTTATGCATGGCGAAAAGGAGCATTGGAATGGTCT
>Kalanchoe_daigremontiana
ATGTTTCTGCTTTATGAATATGATATTTTCTGGGCATTTCTAATAATATCAAGCGTTATTCCGATCGTGGCATTTCTAATTTCCGGAGTTTTAGCTACAATTAGTAAAGGCCCGGAGAAACTTTCTAGTTATGAATCGGGTATAGAACCAATGGGCGATGCTTGGTTACAATTTCGAATCCGTTATTATATGTTTGCTCTAGTTTTTGTTGTTTTTGATGTTGAAACAGTTTTTCTTTATCCATGGGCAATGAGTTTTGATGTAGTGGGTGTATCTGTATTTATAGAAGCTTTAATTTTCGTGCTTATCCTAATTGTTGGTTCAGTTTATGCATGGCGAAAAGGAGCATTGGAATGGTCT
>Kalanchoe_delagoensis
ATGTTTCTGCTTTATGAATATGATATTTTCTGGGCATTTCTAATAATATCAAGCGTTATTCCGATCGTGGCATTTCTAATTTCCGGAGTTTTAGCTACAATTAGTAAAGGCCCGGAGAAACTTTCTAGTTATGAATCGGGTATAGAACCAATGGGCGATGCTTGGTTACAATTTCGAATCCGTTATTATATGTTTGCTCTAGTTTTTGTTGTTTTTGATGTTGAAACAGTTTTTCTTTATCCATGGGCAATGAGTTTTGATGTAGTGGGTGTATCTGTATTTATAGAAGCTTTAATTTTCGTGCTTATCCTAATTGTTGGTTCAGTTTATGCATGGCGAAAAGGAGCATTGGAATGGTCT
>Kalanchoe_fedtschenkoi
ATGTTTCTGCTTTATGAATATGATATTTTCTGGGCATTTCTAATAATATCAAGCGTTATTCCGATCGTGGCATTTCTAATTTCCGGAGTTTTAGCTACAATTAGTAAAGGCCCGGAGAAACTTTCTAGTTATGAATCGGGTATAGAACCAATGGGCGATGCTTGGTTACAATTTCGAATCCGTTATTATATGTTTGCTCTAGTTTTTGTTGTTTTTGATGTTGAAACAGTTTTTCTTTATCCATGGGCAATGAGTTTTGATGTAGTGGGTGTATCTGTATTTATAGAAGCTTTAATTTTCGTGCTTATCCTAATTGTTGGTTCAGTTTATGCATGGCGAAAAGGAGCATTGGAATGGTCT
>Kalanchoe_longiflora
ATGTTTCTGCTTTATGAATATGATATTTTCTGGGCATTTCTAATAATATCAAGCGTTATTCCGATCGTGGCATTTCTAATTTCCGGAGTTTTAGCTACAATTAGTAAAGGCCCGGAGAAACTTTCTAGTTATGAATCGGGTATAGAACCAATGGGCAATGCTTGGTTACAATTTCGAATCCGTTATTATATGTTTGCTCTAGTTTTTGTTGTTTTTGATGTTGAAACAGTTTTTCTTTATCCATGGGCAATGAGTTTTGATGTAGTGGGTGTATCTGTATTTATAGAAGCTTTAATTTTCGTGCTTATCCTAATTGTTGGTTCAGTTTATGCATGGCGAAAAGGAGCATTGGAATGGTCT
>Kalanchoe_tomentosa
ATGTTTCTGCTTTATGAATATGATATTTTCTGGGCATTTCTAATAATATCAAGCGTTATTCCGATCGTGGCATTTCTAATTTCCGGAGTTTTAGCTACAATTAGTAAAGGCCCGGAGAAACTTTCTAGTTATGAATCGGGTATAGAACCAATGGGCGATGCTTGGTTACAATTTCGAATCCGTTATTATATGTTTGCTCTAGTTTTTGTTGTTTTTGATGTTGAAACAGTTTTTCTTTATCCATGGGCAATGAGTTTTGATGTAGTGGGTGTATCTGTATTTATAGAAGCTTTAATTTTCGTGCTTATCCTAATTGTTGGTTCAGTTTATGCATGGCGAAAAGGAGCATTGGAATGGTCT
>Echeveria_lilacina
ATGTTTCTGCTTTATGAATATGATATTTTCTGGGCATTTCTAATAATATCAAGCGTTATTCCGATCGTGGCATTTCTAATTTCCGGAGTTTTAGCTACGATTAGTAAAGGCCCAGAAAAACTTTCCAGTTATGAATCGGGTATAGAGCCAATGGGCGATGCTTGGTTACAATTTCGAATCCGTTATTATATGTTTGCTCTAGTTTTTGTTGTTTTTGATGTTGAAACTGTTTTTCTTTATCCCTGGGCAATGAGTTTTGATGTAGTGGGTATATCCGTATTTATAGAAGCTTTAATTTTCGTGCTTATCCTAATTGTTGGTTCAGTTTATGCATGGCGAAAAGGAGCGTTGGAATGGTCT
>Graptopetalum_amethystinum
ATGTTTCTGCTTTATGAATATGATATTTTCTGGGCATTTCTGATAATATCAAGTGTTATTCCGATCGTGGCATTTCTAATTTCCGGAGTTTTAGCTACGATTAGTAAAGGCCCAGAAAAACTTTCCAGTTATGAATCGGGTATAGAGCCAATGGGCGATGCTTGGTTACAATTTCGAATCCGTTATTATATGTTTGCTCTAGTTTTTGTTGTTTTTGATGTTGAAACTGTTTTTCTTTATCCCTGGGCAATGAGTTTTGATGTAGTGGGTATATCCGTATTTATAGAAGCTTTAATTTTCGTGCTTATCCTAATTGTTGGTTCAGTTTATGCATGGCGAAAAGGAGCGTTGGAATGGTCT
>Pachyphytum_compactum
ATGTTTCTGCTTTATGAATATGATATTTTCTGGGCATTTCTAATAATATCAAGCGTTATTCCGATCGTGGCATTTCTAATTTCCGGAGTTTTAGCTACGATTAGTAAAGGCCCAGAAAAACTTTCCAGTTATGAATCGGGTATAGAGCCAATGGGCGATGCTTGGTTACAATTTCGAATCCGTTATTATATGTTTGCTCTAGTTTTTGTTGTTTTTGATGTTGAAACTGTTTTTCTTTATCCCTGGGCAATGAGTTTTGATGTAGTGGGTATATCCGTATTTATAGAAGCTTTAATTTTCGTGCTTATCCTAATTGTTGGTTCAGTTTATGCATGGCGAAAAGGAGCGTTGGAATGGTCT
>Sedum_alfredii
ATGTTTCTGCTTTATGAATATGATATTTTCTGGACATTTCTAATAATATCAAGCGTTATTCCGATCGTGGCATTTCTAATTTCCGGAGTTTTAGCTACGATTAGTAAAGGCCCAGAAAAACTTTCCAGTTATGAATCGGGTATAGAACCAATGGGCGATGCTTGGTTACAATTTCGAATACGTTATTATATGTTTGCTCTAGTTTTTGTTGTTTTTGATGTTGAAACTGTTTTTCTTTATCCCTGGGCAATGAGTTTTGATGTAGTGGGTGTATCCGTATTTATAGAAGCTTTAATTTTCGTGCTTATCCTAATTGTTGGTTCAGTTTATGCATGGCGAAAAGGAGCATTGGAATGGTCT
>Sedum_emarginatum
ATGTTTCTGCTTTATGAATATGATATTTTCTGGGCATTTCTAATAATATCAAGCGTTATTCCGATCGTGGCATTTCTAATTTCCGGAGTTTTAGCTACGATTAGTAAAGGCCCAGAAAAACTTTCCAGTTATGAATCGGGTATAGAACCAATGGGCGATGCTTGGTTACAATTTCGAATACGTTATTATCTGTTTGCTCTAGTTTTTGTTGTTTTTGATGTTGAAACTGTTTTTCTTTATCCCTGGGCAATGAGTTTTGATGTAGTGGGTGTATCCGTATTTATAGAAGCTTTAATTTTCGTGCTTATCCTAATTGTTGGTTCAGTTTATGCATGGCGAAAAGGAGCATTGGAATGGTCT
>Sedum_lineare
ATGTTTCTGCTTTATGAATATGATATATTCTGGGCATTTCTAATAATATCAAGCGTTATTCCGATCGTGGCATTTCTAATTTCCGGAGTTTTAGCTACGATGAGTAAAGGCCCAGAAAAACTTTCCAGTTATGAATCGGGTATAGAACCAATGGGCGATGCTTGGTTACAATTTCGAATCCGTTATTATATGTTTGCTCTAGTTTTTGTTGTTTTTGATGTTGAAACTGTTTTTCTTTATCCCTGGGCAATGAGTTTTGATGTCGTAGGTGTATCCGTATTTATAGAAGCTTTAATTTTCGTGCTTATCCTAATTGTTGGTTCAGTTTATGCATGGCGAAAAGGAGCGTTGGAATGGTCT
>Sedum_oryzifolium
ATGTTTATGCTTTATGAATATGATATATTCTGGGCATTTCTAATAATATCAAGCGTTATTCCGATCGTGGCATTTCTAATTTCCGGAGTTTTAGCTACGATGAGTAAAGGTCCAGAAAAACTTTCCAGTTATGAATCGGGTATAGAACCAATGGGCGATGCTTGGTTACAATTTAGAATCCGTTATTATATGTTTGCTCTAGTTTTTGTTGTTTTTGATGTTGAAACTGTTTTTCTTTATCCCTGGGCAATGAGTTTTGATGTAGTAGGTGTATCCGTATTTATAGAAGCGTTAATTTTCGTGCTTATCCTAATTGTTGGTTCAGTTTATGCATGGCGAAAAGGAGCGTTGGAATGGTCT
>Sedum_plumbizincicola
ATGTTTCTGCTTTATGAATATGATATTTTCTGGGCATTTCTAATAATATCAAGCGTTATTCCGATCGTGGTATTTCTAATTTCCGGAGTTTTAGCTACGATTAGTAAAGGCCCAGAAAAACTTTCCAGTTATGAATCGGGTATAGAACCAATGGGCGATGCTTGGTTACAATTTCGAATACGTTATTATATGTTTGCTCTAGTTTTTGTTGTTTTTGATGTTGAAACTGTTTTTCTTTATCCCTGGGCAATGAGTTTTGATGTAGTGGGTGTATCCGTATTTATAGAAGCTTTAATTTTCGTGCTTATCCTAATTGTTGGTTCAGTTTATGCATGGCGAAAAGGAGCATTGGAATGGTCT
>Sedum_sarmentosum
ATGTTTCTGCTTTATGAATATGATATTTTCTGGGCATTTCTAATAATATCAAGCGTTATTCCGATTGTGGCATTTCGAATTTCCGGAGTTTTAGCTACGATTAGTAAAGGTCCAGAAAAACTTTCCAGTTATGAATCGGGTATAGAACCAATGGGTGATGCTTGGTTACAATTTCGAATACATTATTATATGTTTGCTCTAGTTTTTGTTGTTTTTGATGTTGAAACGGTTTTTCTTTATCCCTGGGCAATGAGTTTTGATGTAGTGGGTGTATCCGTATTTATAGAAGCTTTAATTTTCGTGCTTATCCTAATTGTTGGTTCAGTTTATGCATGGCGAAAAGGAGCATTGGAATGGTCT
>Sedum_tricarpum
ATGTTTCTGCTTTATGAATATGATATTTTCTGGACATTTCTAATAATATCAAGCGTTATTCCGATCGTGGCATTTCTAATTTCCGGAGTTTTAGCTACGATTAGTAAAGGCCCAGAAAAACTTTCCAGTTATGAATCGGGTATAGAACCAATGGGCGATGCTTGGTTACAATTTCGAATACGTTATTATATGTTTGCTCTAGTTTTTGTTGTTTTTGATGTTGAAACTGTTTTTCTTTATCCCTGGGCAATGAGTTTTGATGTAGTGGGTGTATCCGTATTTATAGAAGCTTTAATTTTCGTGCTTATCCTAATTGTTGGTTCAGTTTATGCATGGCGAAAAGGAGCATTGGAATGGTCT
>Aeonium_arboreum
ATGTTTCTGCTTTATGAATATGATATTTTCTGGGCATTTCTAATAATATCAAGCGTTATTCCGATCGTCGCATTTCTAATTTCCGGAGTTTTAGCTACGACTAGTAAAGGCCCGGAAAAACTTTCTAGTTATGAATCAGGTATAGAACCCATGGGCGACGCTTGGTTACAATTTCGAATCCGTTATTATATGTTTGCTCTAGTTTTTGTTGTTTTTGATGTTGAAACAGTTTTTCTTTATCCGTGGGCAATGAGTTTTGATGTAGTGGGTGTATCTGTATTTATAGAAGCTTTAATTTTCGTGCTTATCCTAATTGTTGGTTCAGTTTATGCATGGCGAAACGGAGCATTGGAATGGTCT
>Aeonium_balsamiferum
ATGTTTCTGCTTTATGAATATGATATTTTCTGGGCATTTCTAATAATATCAAGCGTTATTCCGATCGTCGCATTTCTAATTTCCGGAGTTTTAGCTACGACTAGTAAAGGCCCGGAAAAACTTTCTAGTTATGAATCAGGTATAGAACCCATGGGCGACGCTTGGTTACAATTTCGAATCCGTTATTATATGTTTGCTCTAGTTTTTGTTGTTTTTGATGTTGAAACAGTTTTTCTTTATCCGTGGGCAATGAGTTTTGATGTAGTGGGTGTATCTGTATTTATAGAAGCTTTAATTTTCGTGCTTATCCTAATTGTTGGTTCAGTTTATGCATGGCGAAACGGAGCATTGGAATGGTCT
>Aeonium_decorum
ATGTTTCTGCTTTATGAATATGATATTTTCTGGGCATTTCTAATAATATCAAGCGTTATTCCGATCGTCGCATTTCTAATTTCCGGAGTTTTAGCTACGACTAGTAAAGGCCCGGAAAAACTTTCTAGTTATGAATCAGGTATAGAACCCATGGGCGACGCTTGGTTACAATTTCGAATCCGTTATTATATGTTTGCTCTAGTTTTTGTTGTTTTTGATGTTGAAACAGTTTTTCTTTATCCGTGGGCAATGAGTTTTGATGTAGTGGGTGTATCTGTATTTATAGAAGCTTTAATTTTCGTGCTTATCCTAATTGTTGGTTCAGTTTATGCATGGCGAAACGGAGCATTGGAATGGTCT
>Aeonium_diplocyclum
ATGTTTCTGCTTTATGAATATGATATTTTCTGGGCATTTCTAATAATATCAAGCGTTATTCCGATCGTCGCATTTCTAATTTCCGGAGTTTTAGCTACGACTAGTAAAGGCCCGGAAAAACTTTCTAGTTATGAATCAGGTATAGAACCCATGGGCGACGCTTGGTTACAATTTCGAATCCGTTATTATATGTTTGCTCTAGTTTTTGTTGTTTTTGATGTTGAAACAGTTTTTCTTTATCCGTGGGCAATGAGTTTTGATGTAGTGGGTGTATCTGTATTTATAGAAGCTTTAATTTTCGTGCTTATCCTAATTGTTGGTTCAGTTTATGCATGGCGAAACGGAGCATTGGAATGGTCT
>Aeonium_dodrantale
ATGTTTCTGCTTTATGAATATGATATTTTCTGGGCATTTCTAATAATATCAAGCGTTATTCCGATCGTCGCATTTCTAATTTCCGGAGTTTTAGCTACGACTAGTAAAGGCCCGGAAAAACTTTCTAGTTATGAATCAGGTATAGAACCCATGGGCGACGCTTGGTTACAATTTCGAATCCGTTATTATATGTTTGCTCTAGTTTTTGTTGTTTTTGATGTTGAAACAGTTTTTCTTTATCCGTGGGCAATGAGTTTTGATGTAGTGGGTGTATCTGTATTTATAGAAGCTTTAATTTTCGTGCTTATCCTAATTGTTGGTTCAGTTTATGCATGGCGAAACGGAGCATTGGAATGGTCT
>Aeonium_nobile
ATGTTTCTGCTTTATGAATATGATATTTTCTGGGCATTTCTAATAATATCAAGCGTTATTCCGATCGTCGCATTTCTAATTTCCGGAGTTTTAGCTACGACTAGTAAAGGCCCGGAAAAACTTTCTAGTTATGAATCAGGTATAGAACCCATGGGCGACGCTTGGTTACAATTTCGAATCCGTTATTATATGTTTGCTCTAGTTTTTGTTGTTTTTGATGTTGAAACAGTTTTTCTTTATCCGTGGGCAATGAGTTTTGATGTAGTGGGTGTATCTGTATTTATAGAAGCTTTAATTTTCGTGCTTATCCTAATTGTTGGTTCAGTTTATGCATGGCGAAACGGAGCATTGGAATGGTCT
>Aeonium_saundersii
ATGTTTCTGCTTTATGAATATGATATTTTCTGGGCATTTCTAATAATATCAAGCGTTATTCCGATCGTCGCATTTCTAATTTCCGGAGTTTTAGCTACGACTAGTAAAGGCCCGGAAAAACTTTCTAGTTATGAATCAGGTATAGAACCCATGGGCGACGCTTGGTTACAATTTCGAATCCGTTATTATATGTTTGCTCTAGTTTTTGTTGTTTTTGATGTTGAAACAGTTTTTCTTTATCCGTGGGCAATGAGTTTTGATGTAGTGGGTGTATCTGTATTTATAGAAGCTTTAATTTTCGTGCTTATCCTAATTGTTGGTTCAGTTTATGCATGGCGAAACGGAGCATTGGAATGGTCT
>Aeonium_tabuliforme
ATGTTTCTGCTTTATGAATATGATATTTTCTGGGCATTTCTAATAATATCAAGCATTATTCCGATCGTCGCATTTCTAATTTCCGGAGTTTTAGCTACGACTAGTAAAGGCCCGGAAAAACTTTCTAGTTATGAATCAGGTATAGAACCCATGGGCGACGCTTGGTTACAATTTCGAATCCGTTATTATATGTTTGCTCTAGTTTTTGTTGTTTTTGATGTTGAAACAGTTTTTCTTTATCCGTGGGCAATGAGTTTTGATGTAGTGGGTGTATCTGTATTTATAGAAGCTTTAATTTTCGTGCTTATCCTAATTGTTGGTTCAGTTTATGCATGGCGAAACGGAGCATTGGAATGGTCT
>Aeonium_undulatum
ATGTTTCTGCTTTATGAATATGATATTTTCTGGGCATTTCTAATAATATCAAGCGTTATTCCGATCGTCGCATTTCTAATTTCCGGAGTTTTAGCTACGACTAGTAAAGGCCCGGAAAAACTTTCTAGTTATGAATCAGGTATAGAACCCATGGGCGACGCTTGGTTACAATTTCGAATCCGTTATTATATGTTTGCTCTAGTTTTTGTTGTTTTTGATGTTGAAACAGTTTTTCTTTATCCGTGGGCAATGAGTTTTGATGTAGTGGGTGTATCTGTATTTATAGAAGCTTTAATTTTCGTGCTTATCCTAATTGTTGGTTCAGTTTATGCATGGCGAAACGGAGCATTGGAATGGTCT
>Monanthes_anagensis
ATGTTTCTGCTTTATGAATATGATATTTTCTGGGCATTTCTAATAATATCAAGCGTTATTCCGATCGTCGCATTTCTAATTTCCGGAGTTTTAGCTACGACTAGTAAAGGCCCGGAAAAACTTTCTAGTTATGAATCAGGTATAGAACCCATGGGCGACGCTTGGTTACAATTTCGAATCCGTTATTATATGTTTGCTCTAGTTTTTGTTGTTTTTGATGTTGAAACAGTTTTTCTTTATCCGTGGGCAATGAGTTTTGATGTAGTGGGTGTATCTGTATTTATAGAAGCTTTAATTTTCGTGCTTATCCTAATTGTTGGTTCAGTTTATGCATGGCGAAAGGGAGCATTGGAATGGTCT
>Monanthes_brachycaulos
ATGTTTCTGCTTTATGAATATGATATTTTCTGGGCATTTCTAATAATATCAAGCGTTATTCCGATCGTCGCATTTCTAATTTCCGGAGTTTTAGCTACGACTAGTAAAGGCCCGGAAAAACTTTCTAGTTATGAATCAGGTATAGAACCCATGGGCGACGCTTGGTTACAATTTCGAATCCGTTATTATATGTTTGCTCTAGTTTTTGTTGTTTTTGATGTTGAAACAGTTTTTCTTTATCCGTGGGCAATGAGTTTTGATGTAGTGGGTGTATCTGTATTTATAGAAGCTTTAATTTTCGTGCTTATCCTAATTGTTGGTTCAGTTTATGCATGGCGAAAGGGAGCATTGGAATGGTCT
>Monanthes_muralis
ATGTTTCTGCTTTATGAATATGATATTTTCTGGGCATTTCTAATAATATCAAGCGTTATTCCGATCGTCGCATTTCTAATTTCCGGAGTTTTAGCTACGACTAGTAAAGGCCCGGAAAAACTTTCTAGTTATGAATCAGGTATAGAACCCATGGGCGACGCTTGGTTACAATTTCGAATCCGTTATTATATGTTTGCTCTAGTTTTTGTTGTTTTTGATGTTGAAACAGTTTTTCTTTATCCGTGGGCAATGAGTTTTGATGTAGTGGGTGTATCTGTATTTATAGAAGCTTTAATTTTCGTGCTTATCCTAATTGTTGGTTCAGTTTATGCATGGCGAAAGGGAGCATTGGAATGGTCT
>Monanthes_polyphylla
ATGTTTCTGCTTTATGAATATGATATTTTCTGGGCATTTCTAATAATATCAAGCGTTATTCCGATCGTCGCATTTCTAATTTCCGGAGTTTTAGCTACGACTAGTAAAGGCCCGGAAAAACTTTCTAGTTATGAATCAGGTATAGAACCCATGGGCGACGCTTGGTTACAATTTAGAATCCGTTATTATATGTTTGCTCTAGTTTTTGTTGTTTTTGATGTTGAAACAGTTTTTCTTTATCCGTGGGCAATGAGTTTTGATGTAGTGGGTGTATCTGTATTTATAGAAGCTTTAATTTTCGTGCTTATCCTAATTGTTGGTTCAGTTTATGCATGGCGAAAGGGAGCATTGGAATGGTCT
>Rosularia_alpestris
ATGTTTCTGCTTTATGAATATGATATTTTCTGGGCATTTCTAATAATCTCAAGCGTTATTCCGATCGTGGCATTTCTAATTTCCGGAGTTTTAGCTACGATTAGTAAAGGCCCGGAAAAACTTTCTAGTTATGAATCAGGTATAGAACCCATGGGCGATGCTTGGTTACAATTTCGAATCCGTTATTATATGTTTGCTCTAGTTTTTGTTGTTTTTGATGTTGAAACAGTTTTTCTTTATCCATGGGCAATGAGTTTTGATGTAGTGGGTGTATCTGTATTTATAGAAGCTTTAATTTTCGTGCTTATCCTAATTGTTGGTTCAGTTTATGCATGGCGAAAAGGAGCATTGGAATGGTCT
>Sempervivum_tectorum
ATGTTTCTGCTTTATGAATATGATATTTTCTGGACATTTCTAATAATATCAAGCGTTATTCCGATCGTGGCATTTCTAATTTCCGGAGTTTTAGCTACGATTAGTAAAGGCCCGGAAAAACTTTCTAGTTATGAATCGGGTATAGAACCAATGGGCGATGCTTGGTTACAATTTAGAATCCGTTATTATATGTTTGCTCTAGTTTTTGTTGTTTTTGATGTTGAAACAGTTTTTCTTTATCCATGGGCAATGAGTTTTGATGTAGTGGGTGTATCTGTATTTATAGAAGCTTTAATTTTCGTGCTTATCCTAATTGTTGGTTCAGTTTATGCATGGCGAAAAGGAGCATTGGAATGGTCT
>Phedimus_spurius
ATGTTTCTGCTTTATGAATATGATATTTTCTGGGCATTTCTAATAATATCAAGCGTTATTCCGATCATAGCATTTCTAATTTCCGGAGTTTTAGCTACGATTAGTAAAGGCCCGGAGAAACTTTCTAGTTATGAATCGGGTATAGAACCAATGGGCGATGCTTGGTTACAATTTCGAATCCGTTATTATATGTTTGCTCTAGTTTTTGTTGTTTTTGATGTTGAAACAGTTTTTCTTTATCCATGGGCAATGAGTTTTGATGTAGTAGGTGTATCTGTATTCATAGAAGCTTTAATTTTCGTGCTTATCCTAATTGTTGGTTCAGTTTATGCATGGCGAAAAGGAGCATTGGAATGGTCT
>Phedimus_aizoon
ATGTTTCTGCTTTATGAATATGATATTTTCTGGGCATTTCTAATAATATCAAGCATTATTCCGATCCTAGCATTTCAAATTTCCGGAGTTTTAGCTACGATTAGTAAAGGCCCGGAGAAACTTTCTAGTTATGAATCGGGTATAGAACCAATGGGCGATGCTTGGTTACAATTTCGAATTCGTTATTATATGTTTGCTCTAGTTTTTGTTGTTTTTGATGTTGAAACAGTTTTTCTTTATCCATGGGCAATGAGTTTTGATGTAGTAGGTGTATCTGTATTCATAGAAGCTTTAATTTTCGTGCTTATCCTAATTGTTGGTTCAGTTTATGCATGGCGAAAAGGAGCGTTGGAATGGTCT
>Phedimus_kamtschaticus
ATGTTTCTGCTTTATGAATATGATATTTTCTGGGCATTTCTAATAATATCAAGCATTATTCCGATCCTAGCATTTCTAATTTCCGGAGTTTTAGCTACGATTAGTAAAGGCCCGGAGAAACTTTCTAGTTATGAATCGGGTATAGAACCAATGGGCGATGCTTGGTTACAATTTCGAATCCGTTATTATATGTTTGCTCTAGTTTTTGTTGTTTTTGATGTTGAAACAGTTTTTCTTTATCCATGGGCAATGAGTTTTGATGTAGTAGGTGTATCTGTATTCATAGAAGCTTTAATTTTCGTGCTTATCCTAATTGTTGGTTCAGTTTATGCATGGCGAAAAGGAGCGTTGGAATGGTCT
>Phedimus_odontophyllus
ATGTTTCTGCTTTATGAATATGATATTTTCTGGGCATTTCTAATAATATCAAGCGTTATTCCGCTCATAGCATTTCTAATTTCCGGCGTTTTAACTACGATTAGTAAAGGCCCGGAGAAACTTTCGAGTTATGAATCGGGTATAGAACCAATGGGCGATGCTTGGTTACAATTTCGAATCCGTTATTATATGTTTGCTCTCGTTTTTGTTGTTTTTGATGTTGAAACAGTTTTTCTTTATCCATGGGCAATGAGTTTTGATGTAGTAGGTGTATCTGGATTCATAGAAGCTTTCATTTTCGTGCTTATCCTAATTGTTGGTTCAGTTTATGCATGGCGAAAAGGAGCATTGGAATGGTCT
>Phedimus_takesimensis
ATGTTTCTGCTTTATGAATATGATATTTTCTGGGCATTTCTAATAATATCAAGCATTATTCCGATCCTAGCATTTCTAATTTCCGGAGTTTTAGCTACGATTAGTAAAGGCCCGGAGAAACTTTCTAGTTATGAATCGGGTATAGAACCAATGGGCGATGCTTGGTTACAATTTCGAATCCGTTATTATATGTTTGCTCTAGTTTTTGTTGTTTTTGATGTTGAAACAGTTTTTCTTTATCCGTGGGCAATGAGTTTTGATGTAGTAGGTGTATCTGTATTCATAGAAGCTTTAATTTTCGTGCTTATCCTAATTGTTGGTTCAGTTTATGCATGGCGAAAAGGAGCGTTGGAATGGTCT
>Phedimus_yangshanicus
ATGTTTCTGCTTTATGAATATGATATTTTCTGGGCATTTCTAATAATATCAAGCGTTATTCCGCTCATAGCATTTCTAATTTCCGGCGTTTTAACTACGATTAGTAAAGGCCCGGAGAAACTTTCGAGTTATGAATCGGGTATAGAACCAATGGGCGATGCTTGGTTACAATTTCGAATCCGTTATTATATGTTTGCTCTCGTTTTTGTTGTTTTTGATGTTGAAACAGTTTTTCTTTATCCATGGGCAATGAGTTTTGATGTAGTAGGTGTATCTGGATTCATAGAAGCTTTCATTTTCGTGCTTATCCTAATTGTTGGTTCAGTTTATGCATGGCGAAAAGGAGCATTGGAATGGTCT
>Rhodiola_bupleuroides
ATGTTTCTGCTTTATGAATATGATATTTTCTGGGCATTTCTAATAATATCAAGCGTTATTCCGATCATGGCATTTCTAATTTCCGGAGTTTTAGCTACGACTAGTAAAGGCCCAGAGAAACTTTCTAGTTATGAATCGGGTATAGAACCAATGGGCGATGCTTGGTTACAATTTCGAATCCGTTATTATATGTTTGCTCTAGTTTTTGTTGTTTTTGATGTTGAAACAGTTTTTCTTTATCCATGGGCAATGAGTTTTGATGTCGTAGGTGTATCTGTATTCATAGAAGCTTTAATTTTCGTGCTTATCCTAATTGTTGGTTCAGTTTATGCATGGCGAAAAGGAGCATTAGAATGGTCT
>Rhodiola_calliantha
ATGTTTCTGCTTTATGAATATGATATTTTCTGGGCATTTCTAATAATATCAAGCGTTATTCCGATCATGGCATTTCTAATTTCCGGAGTTTTAGCTACGACTAGTAAAGGCCCGGAGAAACTTTCTAGTTATGAATCGGGTATAGAACCAATGGGCGATGCTTGGTTACAATTTCGAATCCGTTATTATATGTTTGCTCTAGTTTTTGTTGTTTTTGATGTTGAAACAGTTTTTCTTTATCCATGGGCAATGAGTTTTGATGTCGTAGGTGTATCTGTATTCATAGAAGCTTTAATTTTCGTGCTTATCCTAATTGTTGGTTCAGTTTATGCATGGCGAAAAGGAGCATTAGAATGGTCT
>Rhodiola_crenulata
ATGTTTCTGCTTTATGAATATGATATTTTCTGGGCATTTCTAATAATATCAAGCGTTATTCCGATCATGGCATTTCTAATTTCCGGAGTTTTAGCTACGACTAGTAAAGGCCCGGAGAAACTTTCTAGTTATGAATCGGGTATAGAACCAATGGGCGATGCTTGGTTACAATTTCGAATCCGTTATTATATGTTTGCTCTAGTTTTTGTTGTTTTTGATGTTGAAACAGTTTTTCTTTATCCATGGGCAATGAGTTTTGATGTCGTAGGTGTATCTGTATTCATAGAAGCTTTAATTTTCGTGCTTATCCTAATTGTTGGTTCAGTTTATGCATGGCGAAAAGGAGCATTAGAATGGTCT
>Rhodiola_henryi
ATGTTTCTGCTTTATGAATATGATATTTTCTGGGCATTTCTAATAATATCAAGCGTTATTCCGATCATGGCATTTCTAATTTCCGGAGTTTTAGCTACGACTAGTAAAGGCCCGGAGAAACTTTCTAGTTATGAATCGGGTATAGAACCAATGGGCGATGCTTGGTTACAATTTCGAATCCGTTATTATATGTTTGCTCTAGTTTTTGTTGTTTTTGATGTTGAAACAGTTTTTCTTTATCCATGGGCAATGAGTTTTGATGTCGTAGGTGTATCTGTATTCATAGAAGCTTTAATTTTCGTGCTTATCCTAATTGTTGGTTCAGTTTATGCATGGCGAAAAGGAGCATTAGAATGGTCT
>Rhodiola_himalensis
ATGTTTCTGCTTTATGAATATGATATTTTCTGGGCATTTCTAATAATATCAAGCGTTATTCCGATCATGGCATTTCTAATTTCCGGAGTTTTAGCTACGACTAGTAAAGGCCCGGAGAAACTTTCTAGTTATGAATCGGGTATAGAACCAATGGGCGATGCTTGGTTACAATTTCGAATCCGTTATTATATGTTTGCTCTAGTTTTTGTTGTTTTTGATGTTGAAACAGTTTTTCTTTATCCATGGGCAATGAGTTTTGATGTCGTAGGTGTATCTGTATTCATAGAAGCTTTAATTTTCGTGCTTATCCTAATTGTTGGTTCAGTTTATGCATGGCGAAAAGGAGCATTAGAATGGTCT
>Rhodiola_kirilowii
ATGTTTCTGCTTTATGAATATGATATTTTCTGGGCATTTCTAATAATATCAAGCGTTATTCCGATCATGGCATTTCTAATTTCCGGAGTTTTAGCTACGACTAGTAAAGGCCCGGAGAAACTTTCTAGTTATGAATCGGGTATAGAACCAATGGGCGATGCTTGGTTACAATTTCGAATCCGTTATTATATGTTTGCTCTAGTTTTTGTTGTTTTTGATGTTGAAACAGTTTTTCTTTATCCATGGGCAATGAGTTTTGATGTCGTAGGTGTATCTGTATTCATAGAAGCTTTAATTTTCGTGCTTATCCTAATTGTTGGTTCAGTTTATGCATGGCGAAAAGGAGCATTAGAATGGTCT
>Rhodiola_rosea
ATGTTTCTGCTTTATGAATATGATATTTTCTGGGCATTTCTAATAATATCAAGCGTTATTCCGATCATGGCATTTCTAATTTCCGGAGTTTTAGCTACGACTAGTAAAGGCCCGGAGAAACTTTCTAGTTATGAATCGGGTATAGAACCAATGGGCGATGCTTGGTTACAATTTCGAATCCGTTATTATATGTTTGCTCTAGTTTTTGTTGTTTTTGATGTTGAAACAGTTTTTCTTTATCCATGGGCAATGAGTTTTGATGTCGTAGGTGTATCCGTATTCATAGAAGCTTTAATTTTCGTGCTTATCCTAATTGTTGGTTCAGTTTATGCATGGCGAAAAGGAGCATTAGAATGGTCT
>Rhodiola_sacra
ATGTTTCTGCTTTATGAATATGATATTTTCTGGGCATTTCTAATAATATCAAGCGTTATTCCGATCATGGCATTTCTAATTTCCGGAGTTTTAGCTACGACTAGTAAAGGCCCGGAGAAACTTTCTAGTTATGAATCGGGTATAGAACCAATGGGCGATGCTTGGTTACAATTTCGAATCCGTTATTATATGTTTGCTCTAGTTTTTGTTGTTTTTGATGTTGAAACAGTTTTTCTTTATCCATGGGCAATGAGTTTTGATGTCGTAGGTGTATCCGTATTCATAGAAGCTTTAATTTTCGTGCTTATCCTAATTGTTGGTTCAGTTTATGCATGGCGAAAAGGAGCATTAGAATGGTCT
>Rhodiola_yunnanensis
ATGTTTCTGCTTTATGAATATGATATTTTCTGGGCATTTCTAATAATATCAAGCGTTATTCCGATCATGGCATTTCTAATTTCCGGAGTTTTAGCTACGACTAGTAAAGGCCCGGAGAAACTTTCTAGTTATGAATCGGGTATAGAACCAATGGGCGATGCTTGGTTACAATTTCGAATCCGTTATTATATGTTTGCTCTAGTTTTTGTTGTTTTTGATGTTGAAACAGTTTTTCTTTATCCATGGGCAATGAGTTTTGATGTCGTAGGTGTATCTGTATTCATAGAAGCTTTAATTTTCGTGCTTATCCTAATTGTTGGTTCAGTTTATGCATGGCGAAAAGGAGCATTAGAATGGTCT
>Rhodiola_dumulosa
ATGTTTCTGCTTTATGAATATGATATTTTCTGGGCATTTCTAATAATATCAAGCGTTATTCCGATCATGGCATTTCTAATTTCCGGAGTTTTAGCTACGACTAGTAAAGGCCCGGAGAAACTTTCTAGTTATGAATCGGGTATAGAACCAATGGGCGATGCTTGGTTACAATTTCGAATCCGTTATTATATGTTTGCTCTAGTTTTTGTTGTTTTTGATGTTGAAACAGTTTTTCTTTATCCATGGGCAATGAGTTTTGATGTCGTAGGTGTATCTGTATTCATAGAAGCTTTAATTTTCGTGCTTATCCTAATTGTTGGTTCAGTTTATGCATGGCGAAAAGGAGCATTAGAATGGTCT
>Rhodiola_fastigiata
ATGTTTCTGCTTTATGAATATGATATTTTCTGGGCATTTCTAATAATATCAAGCGTTATTCCGATCATGGCATTTCTAATTTCCGGAGTTTTAGCTACGACTAGTAAAGGCCCGGAGAAACTTTCTAGTTATGAATCGGGTATAGAACCAATGGGCGATGCTTGGTTACAATTTCGAATCCGTTATTATATGTTTGCTCTAGTTTTTGTTGTTTTTGATGTTGAAACAGTTTTTCTTTATCCATGGGCAATGAGTTTTGATGTCGTAGGTGTATCTGTATTCATAGAAGCTTTAATTTTCGTGCTTATCCTAATTGTTGGTTCAGTTTATGCATGGCGAAAAGGAGCATTAGAATGGTCT
>Rhodiola_gelida
ATGTTTCTGCTTTATGAATATGATATTTTCTGGGCATTTCTAATAATATCAAGCGTTATTCCGATCATGGCATTTCTAATTTCCGGAGTTTTAGCTACGACTAGTAAAGGCCCGGAGAAACTTTCTAGTTATGAATCGGGTATAGAACCAATGGGCGATGCTTGGTTACAATTTCGAATCCGTTATTATATGTTTGCTCTAGTTTTTGTTGTTTTTGATGTTGAAACAGTTTTTCTTTATCCATGGGCAATGAGTTTTGATGTCGTAGGTGTATCTGTATTCATAGAAGCTTTAATTTTCGTGCTTATCCTAATTGTTGGTTCAGTTTATGCATGGCGAAAAGGAGCATTAGAATGGTCT
>Rhodiola_hobsonii
ATGTTTCTGCTTTATGAATATGATATTTTCTGGGCATTTCTAATAATATCAAGCGTTATTCCGATCATGGCATTTCTAATTTCCGGAGTTTTAGCTACGACTAGTAAAGGCCCGGAGAAACTTTCTAGTTATGAATCGGGTATAGAACCAATGGGCGATGCTTGGTTACAATTTCGAATCCGTTATTATATGTTTGCTCTAGTTTTTGTTGTTTTTGATGTTGAAACAGTTTTTCTTTATCCATGGGCAATGAGTTTTGATGTCGTAGGTGTATCTGTATTCATAGAAGCTTTAATTTTCGTGCTTATCCTAATTATTGGTTCAGTTTATGCATGGCGAAAAGGAGCATTGGAATGGTCT
>Rhodiola_humilis
ATGTTTCTGCTTTATGAATATGATATTTTCTGGGCATTTCTAATAATATCAAGCGTTATTCCGATCATGGCATTTCTAATTTCCGGAGTTTTAGCTACGACTAGTAAAGGCCCGGAGAAACTTTCTAGTTATGAATCGGGTATAGAACCAATGGGCGATGCTTGGTTACAATTTCGAATCCGTTATTATATGTTTGCTCTAGTTTTTGTTGTTTTTGATGTTGAAACAGTTTTTCTTTATCCATGGGCAATGAGTTTTGATGTCGTAGGTGTATCTGTATTCATAGAAGCTTTAATTTTCGTGCTTATCCTAATTGTTGGTTCAGTTTATGCATGGCGAAAAGGAGCATTGGAATGGTCT
>Rhodiola_integrifolia
ATGTTTCTGCTTTATGAATATGATATTTTCTGGGCATTTCTAATAATATCAAGCGTTATTCCGATCATGGCATTTCTAATTTCCGGAGTTTTAGCTACGACTAGTAAAGGCCCGGAGAAACTTTCTAGTTATGAATCGGGTATAGAACCAATGGGCGATGCTTGGTTACAATTTCGAATCCGTTATTATATGTTTGCTCTAGTTTTTGTTGTTTTTGATGTTGAAACAGTTTTTCTTTATCCATGGGCAATGAGTTTTGATGTCGTAGGTGTATCTGTATTCATAGAAGCTTTAATTTTCGTGCTTATCCTAATTGTTGGTTCAGTTTATGCATGGCGAAAAGGAGCATTGGAATGGTCT
>Rhodiola_liciae
ATGTTTCTGCTTTATGAATATGATATTTTCTGGGCATTTCTAATAATATCAAGCGTTATTCCGATCATGGCATTTCGAATTTCCGGAGTTTTAGCTACGACTAGTAAAGGCCCGGAGAAACTTTCTAGTTATGAATCGGGTATAGAACCAATGGGCGATGCTTGGTTACAATTTCGAATCCGTTATTATATGTTTGCTCTAGTTTTTGTTGTTTTTGATGTTGAAACAGTTTTTCTTTATCCATGGGCAATGAGTTTTGATGTCGTAGGTGTATCTGTATTCATAGAAGCTTTAATTTTCGTGCTTATCCTAATTGTTGGTTCAGTTTATGCATGGCGAAAAGGAGCATTGGAATGGTCT
>Rhodiola_macrocarpa
ATGTTTCTGCTTTATGAATATGATATTTTCTGGGCATTTCTAATAATATCAAGCGTTATTCCGATCATGGCATTTCTAATTTCCGGAGTTTTAGCTACGACTAGTAAAGGCCCGGAGAAACTTTCTAGTTATGAATCGGGTATAGAACCAATGGGCGATGCTTGGTTACAATTTCGAATCCGTTATTATATGTTTGCTCTAGTTTTTGTTGTTTTTGATGTTGAAACAGTTTTTCTTTATCCATGGGCAATGAGTTTTGATGTCGTAGGTGTATCTGTATTCATAGAAGCTTTAATTTTCGTGCTTATCCTAATTGTTGGTTCAGTTTATGCATGGCGAAAAGGAGCATTAGAATGGTCT
>Rhodiola_ovatisepala
ATGTTTCTGCTTTATGAATATGATATTTTCTGGGCATTTCTAATAATATCAAGCGTTATTCCGATCATGGCATTTCTAATTTCCGGAGTTTTAGCTACGACTAGTAAAGGCCCGGAGAAACTTTCTAGTTATGAATCGGGTATAGAACCAATGGGCGATGCTTGGTTACAATTTCGAATCCGTTATTATATGTTTGCTCTAGTTTTTGTTGTTTTTGATGTTGAAACAGTTTTTCTTTATCCATGGGCAATGAGTTTTGATGTCGTAGGTGTATCTGTATTCATAGAAGCTTTAATTTTCGTGCTTATCCTAATTGTTGGTTCAGTTTATGCATGGCGAAAAGGAGCATTGGAATGGTCT
>Rhodiola_prainii
ATGTTTCTGCTTTATGAATATGATATTTTCTGGGCATTTCTAATAATATCAAGCGTTATTCCGATCATGGCATTTCTAATTTCCGGAGTTTTAGCTACGACTAGTAAAGGCCCGGAGAAACTTTCTAGTTATGAATCGGGTATAGAACCAATGGGCGATGCTTGGTTACAATTTCGAATCCGTTATTATATGTTTGCTCTAGTTTTTGTTGTTTTTGATGTTGAAACAGTTTTTCTTTATCCATGGGCAATGAGTTTTGATGTCGTAGGTGTATCTGTATTCATAGAAGCTTTAATTTTCGTGCTTATCCTAATTGTTGGTTCAGTTTATGCATGGCGAAAAGGAGCATTGGAATGGTCT
>Rhodiola_quadrifida
ATGTTTCTGCTTTATGAATATGATATTTTCTGGGCATTTCTAATAATATCAAGCGTTATTCCGATCATGGCATTTCTAATTTCCGGAGTTTTAGCTACGACTAGTAAAGGCCCGGAGAAACTTTCTAGTTATGAATCGGGTATAGAACCAATGGGCGATGCTTGGTTACAATTTCGAATCCGTTATTATATGTTTGCTCTAGTTTTTGTTGTTTTTGATGTTGAAACAGTTTTTCTTTATCCATGGGCAATGAGTTTTGATGTCGTAGGTGTATCTGTATTCATAGAAGCTTTAATTTTCGTGCTTATCCTAATTGTTGGTTCAGTTTATGCATGGCGAAAAGGAGCATTAGAATGGTCT
>Rhodiola_rhodantha
ATGTTTCTGCTTTATGAATATGATATTTTCTGGGCATTTCTAATAATATCAAGCGTTATTCCGATCATGGCATTTCTAATTTCCGGAGTTTTAGCTACGACTAGTAAAGGCCCGGAGAAACTTTCTAGTTATGAATCGGGTATAGAACCAATGGGCGATGCTTGGTTACAATTTCGAATCCGTTATTATATGTTTGCTCTAGTTTTTGTTGTTTTTGATGTTGAAACAGTTTTTCTTTATCCATGGGCAATGAGTTTTGATGTCGTAGGTGTATCTGTATTCATAGAAGCTTTAATTTTCGTGCTTATCCTAATTGTTGGTTCAGTTTATGCATGGCGAAAAGGAGCATTGGAATGGTCT
>Rhodiola_sexifolia
ATGTTTCTGCTTTATGAATATGATATTTTCTGGGCATTTCTAATAATATCAAGCGTTATTCCGATCATGGCATTTCTAATTTCCGGAGTTTTAGCTACGACTAGTAAAGGCCCGGAGAAACTTTCTAGTTATGAATCGGGTATAGAACCAATGGGCGATGCTTGGTTACAATTTCGAATCCGTTATTATATGTTTGCTCTAGTTTTTGTTGTTTTTGATGTTGAAACAGTTTTTCTTTATCCATGGGCAATGAGTTTTGATGTCGTAGGTGTATCTGTATTCATAGAAGCTTTAATTTTCGTGCTTATCCTAATTGTTGGTTCAGTTTATGCATGGCGAAAAGGAGCATTGGAATGGTCT
>Rhodiola_sinuata
ATGTTTCTGCTTTATGAATATGATATTTTCTGGGCATTTCTAATAATATCAAGCGTTATTCCGATCATGGCATTTCTAATTTCCGGAGTTTTAGCTACGACTAGTAAAGGCCCGGAGAAACTTTCTAGTTATGAATCGGGTATAGAACCAATGGGCGATGCTTGGTTACAATTTCGAATCCGTTATTATATGTTTGCTCTAGTTTTTGTTGTTTTTGATGTTGAAACAGTTTTTCTTTATCCATGGGCAATGAGTTTTGATGTCGTAGGTGTATCTGTATTCATAGAAGCTTTAATTTTCGTGCTTATCCTAATTGTTGGTTCAGTTTATGCATGGCGAAAAGGAGCATTGGAATGGTCT
>Rhodiola_smithii
ATGTTTCTGCTTTATGAATATGATATTTTCTGGGCATTTCTAATAATATCAAGCGTTATTCCGATCATGGCATTTCGAATTTCCGGAGTTTTAGCTACGACTAGTAAAGGCCCGGAGAAACTTTCTAGTTATGAATCGGGTATAGAACCAATGGGCGATGCTTGGTTACAATTTAGAATCCGTTATTATATGTTTGCTCTAGTTTTTGTTGTTTTTGATGTTGAAACTGTTTTTCTTTATCCATGGGCAATGAGTTTTGATGTCGTAGGTGTATCTGTATTCATAGAAGCTTTAATTTTCGTGCTTATCCTAATTGTTGGTTCAGTTTATGCATGGCGAAACGGAGCATTGGAATGGTCT
>Rhodiola_stapfii
ATGTTTCTGCTTTATGAATATGATATTTTCTGGGCATTTCTAATAATATCAAGCGTTATTCCGATCATGGCATTTCTAATTTCCGGAGTTTTAGCTACGACTAGTAAAGGCCCGGAGAAACTTTCTAGTTATGAATCGGGTATAGAACCAATGGGCGATGCTTGGTTACAATTTCGAATCCGTTATTATATGTTTGCTCTAGTTTTTGTTGTTTTTGATGTTGAAACAGTTTTTCTTTATCCATGGGCAATGAGTTTTGATGTCGTAGGTGTATCTGTATTCATAGAAGCTTTAATTTTCGTGCTTATCCTAATTGTTGGTTCAGTTTATGCATGGCGAAAAGGAGCATTGGAATGGTCT
>Rhodiola_subopposita
ATGTTTCTGCTTTATGAATATGATATTTTCTGGGCATTTCTAATAATATCAAGCGTTATTCCGATCATGGCATTTCTAATTTCCGGAGTTTTAGCTACGACTAGTAAAGGCCCGGAGAAACTTTCTAGTTATGAATCGGGTATAGAACCAATGGGCGATGCTTGGTTACAATTTCGAATCCGTTATTATATGTTTGCTCTAGTTTTTGTTGTTTTTGATGTTGAAACAGTTTTTCTTTATCCATGGGCAATGAGTTTTGATGTCGTAGGTGTATCTGTATTCATAGAAGCTTTAATTTTCGTGCTTATCCTAATTGTTGGTTCAGTTTATGCATGGCGAAAAGGAGCATTAGAATGGTCT
>Rhodiola_tangutica
ATGTTTCTGCTTTATGAATATGATATTTTCTGGGCATTTCTAATAATATCAAGCGTTATTCCGATCATGGCATTTCTAATTTCCGGAGTTTTAGCTACGACTAGTAAAGGCCCGGAGAAACTTTCTAGTTATGAATCGGGTATAGAACCAATGGGCGATGCTTGGTTACAATTTCGAATCCGTTATTATATGTTTGCTCTAGTTTTTGTTGTTTTTGATGTTGAAACAGTTTTTCTTTATCCATGGGCAATGAGTTTTGATGTCGTAGGTGTATCTGTATTCATAGAAGCTTTAATTTTCGTGCTTATCCTAATTGTTGGTTCAGTTTATGCATGGCGAAAAGGAGCATTAGAATGGTCT
>Rhodiola_wallichiana
ATGTTTCTGCTTTATGAATATGATATTTTCTGGGCATTTCTAATAATATCAAGCGTTATTCCGATCATGGCATTTCTAATTTCCGGAGTTTTAGCTACGACTAGTAAAGGCCCGGAGAAACTTTCTAGTTATGAATCGGGTATAGAACCAATGGGCGATGCTTGGTTACAATTTCGAATCCGTTATTATATGTTTGCTCTAGTTTTTGTTGTTTTTGATGTTGAAACAGTTTTTCTTTATCCATGGGCAATGAGTTTTGATGTCGTAGGTGTATCTGTATTCATAGAAGCTTTAATTTTCGTGCTTATCCTAATTGTTGGTTCAGTTTATGCATGGCGAAAAGGAGCATTGGAATGGTCT
>Hylotelephium_ewersii
ATGTTTCTGCTTTATGAATATGATATTTTCTGGGCATTTCTAATAATATCAAGCGTTATTCCGATCGTGGCATTTCTAATTTCCGGAGTTTTAGCTACGATTAGTAAAGGCCCGGAGAAACTTTCGAGTTATGAATCGGGTATAGAACCAATGGGCGATGCTTGGTTACAATTTCGAATCCGTTATTATATGTTTGCTCTCGTTTTTGTTGTTTTTGATGTTGAAACAGTTTTTCTTTACCCATGGGCAATGAGTTTTGATGTAGTAGGTATATCTGTTTTTATAGAAGCTTTAATTTTCGTGCTTATCCTAATTGTTGGTTCAGTTTATGCATGGCGAAAAGGAGCATTGGAATGGTCT
>Hylotelephium_verticillatum
ATGTTTCTGCTTTATGAATATGATATTTTCTGGGCATTTCTAATAATATCAAGCGTTATTCCGATCGTGGCATTTCTAATTTCCGGAGTTTTAGCTACGATTAGTAAAGGCCCGGAGAAACTTTCGAGTTATGAATCGGGTATAGAACCAATGGGCGATGCTTGGTTACAATTTCGAATCCGTTATTATATGTTTGCTCTCGTTTTTGTTGTTTTTGATGTTGAAACAGTTTTTCTTTACCCATGGGCAATGAGTTTTGATGTAGTAGGTATATCTGTTTTTATAGAAGCTTTAATTTTCGTGCTTATCCTAATTGTTGGTTCAGTTTATGCATGGCGAAAAGGAGCATTGGAATGGTCT
>Hylotelephium_viviparum
ATGTTTCTGCTTTATGAATATGATATTTTCTGGGCATTTCTAATAATATCAAGCGTTATTCCGATCGTGGCATTTCGAATTTCCGGAGTTTTAGCTACGATTAGTAAAGGCCCGGAGAAACTTTCGAGTTATGAATCGGGTATAGAACCAATGGGCGATGCTTGGTTACAATTTCGAATCCGTTATTATATGTTTGCTCTCGTTTTTGTTGTTTTTGATGTTGAAACAGTTTTTCTTTACCCATGGGCAATGAGTTTTGATGTAGTAGGTATATCTGTTTTTATAGAAGCTTTAATTTTCGTGCTTATCCTAATTGTTGGTTCAGTTTATGCATGGCGAAAAGGAGCATTGGAATGGTCT
>Meterostachys_sikokianus
ATGTTTCTGCTTTATGAATATGATATTTTCTGGGCATTTCTAATAATATCAAGCGTTATTCCGATCGTGGCATTTCTAATTTCCGGAGTTTTAGCTACGATTAGTAAAGGCCCGGAGAAACTTTCGAGTTATGAATCGGGTATAGAACCAATGGGCGATGCTTGGTTACAATTTCGAATCCGTTATTATATGTTTGCTCTCGTTTTTGTTGTTTTTGATGTTGAAACAGTTTTTCTTTATCCATGGGCAATGAGTTTTGATGTAGTAGGTGTATCCGTTTTTATAGAAGCTTTCATTTTCGTGCTTATCCTAATTGTTGGTTCAATTTATGCATGGCGAAAAGGAGCATTGGAATGGTCT
>Orostachys_fimbriata
ATGTTTCTGCTTTATGAATATGATATTTTCTGGGCATTTCTAATAATATCAAGCGTTATTCCGATCGTGGCATTTCTAATTTCCGGAGTTTTAGCTACGATTAGTAAAGGCCCGGAGAAACTTTCGAGTTATGAATCGGGTATAGAACCAATAGGCGATGCTTGGTTACAATTTCGAATCCGTTATTATATGTTTGCTCTCGTTTTTGTTGTTTTTGATGTTGAAACAGTTTTTCTTTATCCATGGGCAATGAGTTTTGATGTAGTAGGTGTATCCGTTTTTATAGAAGCTTTAATTTTCGTGTTTATCCTAATTGTTGGTTCAATTTATGCATGGCGAAAAGGAGCATTGGAATGGTCT
>Orostachys_japonica
ATGTTTCTGCTTTATGAATATGATATTTTCTGGGCATTTCTAATAATATCAAGCGTTATTCCGATCGTGGCATTTCTAATTTCCGGAGTTTTAGCTACGATTAGTAAAGGCCCGGAGAAACTTTCTAGTTATGAATCGGGTATAGAACCAATAGGCAATGCTTGGTTACAATTTCGAATCCGTTATTATATGTTTGCTCTCGTTTTTGTTGTTTTTGATGTTGAAACAGTTTTTCTTTATCCATGGGCAATGAGTTTTGATGTAGTAGGTGTATCCGTTTTTATAGAAGCTTTAATTTTCGTGTTTATCCTAATTGTTGGTTCAATTTATGCATGGCGAAAAGGAGCATTGGAATGGTCT
>Orostachys_minuta
ATGTTTCTGCTTTATGAATATGATATTTTCTGGGCATTTCTAATAATATCAAGCGTTATTCCGATCGTGGCATTTCTAATTTCCGGAGTTTTAGCTACGATTAGTAAAGGCCCGGAGAAACTTTCTAGTTATGAATCGGGTATAGAACCAATAGGCAATGCTTGGTTACAATTTCGAATCCGTTATTATATGTTTGCTCTCGTTTTTGTTGTTTTTGATGTTGAAACAGTTTTTCTTTATCCATGGGCAATGAGTTTTGATGTAGTAGGTGTATCCGTTTTTATAGAAGCTTTAATTTTCGTGTTTATCCTAATTGTTGGTTCAATTTATGCATGGCGAAAAGGAGCATTGGAATGGTCT
>Orostachys_iwarenge_f_magna
ATGTTTCTGCTTTATGAATATGATATTTTCTGGGCATTTCTAATAATATCAAGCGTTATTCCGATCGTGGCATTTCTAATTTCCGGAGTTTTAGCTACGATTAGTAAAGGCCCGGAGAAACTTTCGAGTTATGAATCGGGTATAGAACCAATGGGCGATGCTTGGTTACAATTTCGAATCCGTTATTATATGTTTGCTCTCGTTTTTGTTGTTTTTGATGTTGAAACAGTTTTTCTTTATCCATGGGCAATGAGTTTTGATGTAGTAGGTGTATCTGTTTTTATAGAAGCTTTCATTTTCGTGCTTATCCTAATTGTTGGTTCAGTTTATGCATGGCGAAAAGGAGCATTGGAATGGTCT
>Sinocrassula_densirosulata
ATGTTTCTGCTTTATGAATATGATATTTTCTGGGCATTTCTAATAATATCAAGCGTTATTCCGATCGTGGCATTTCTAATTTCCGGAAGTTTAGCTACGATTAGTAAAGGCCCGGAGAAACTTTCGAGTTATGAATCGGGTATAGAACCAATGGGCGATGCTTGGTTACAATTTAGAATCCGTTATTATATGTTTGCTCTCGTTTTTGTTGTTTTTGATGTTGAAACAGTTTTTCTTTATCCATGGGCAATGAGTTTTGATGTAGTGGGTGTATCCGTTTTTATAGAAGCTTTAATTTTCGTGCTTATCCTAATTGTTGGTTCAGTTTATGCATGGCGAAAAGGAGCATTGGAATGGTCT
>Sinocrassula_indica
ATGTTTCTGCTTTATGAATATGATATTTTCTGGGCATTTCTAATAATATCAAGCGTTATTCCGATCGTGGCATTTCTAATTTCCGGAAGTTTAGCTACGATTAGTAAAGGCCCGGAGAAACTTTCGAGTTATGAATCGGGTATAGAACCAATGGGCGATGCTTGGTTACAATTTAGAATCCGTTATTATATGTTTGCTCTCGTTTTTGTTGTTTTTGATGTTGAAACAGTTTTTCTTTATCCATGGGCAATGAGTTTTGATGTAGTGGGTGTATCCGTTTTTATAGAAGCTTTAATTTTCGTGCTTATCCTAATTGTTGGTTCAGTTTATGCATGGCGAAAAGGAGCATTGGAATGGTCT
>Umbilicus_rupestris
ATGTTTCTGCTTTATGAATATGATATTTTCTGGGCATTTCTAATAATATCAAGCGTTATTCCAATCGTGGCATTTCTAATTTCCGGAGTTTTAGCTACGAGTAGTAAAGGCCCGGAGAAACTTTCTAGTTATGAATCGGGTATAGAACCAATGGGCGATGCTTGGTTACAATTTCGAATCCGTTATTATATGTTTGCTCTCGTTTTTGTTGTTTTTGATGTTGAAACAGTTTTTCTTTATCCATGGGCAATGAGTTTTGATGTAGTAGGTGTATCCGTATTTATCGAAGCTTTAATTTTCGTGCTTATCCTAATTGTTGGTTCAGTTTATGCATGGCGAAAAGGAGCATTGGAATGGTCT
>Myriophyllum_aquaticum
ATGTTTCTGCTTTATGAATATGATATTTTCTGGGCCTTTCTAATAATATCAAGTGTTATTCCGATTTTAGCATTTCTCGTTTCCGGAGTTTTAGCTCCAATTCGCAAAGGACCGGAGAAACTTTCTAGTTATGAATCGGGTATAGAACCAATGGGGGATGCTTGGTTACAATTTCGAATCCGTTATTATCTATTTGCTCTAGTTTTTGTTGTTTTTGATGTTGAAACGGTTTTTCTTTATCCATGGGCAATGAGTTTTGATGTATTGGGTATATCCGTATTTATAGAAGCTTTAATTTTCGTGCTTATCCTAATTGTTGGTTCAGTTTATGCATGGCGAAAGGGAGCATTGGAATGGTCT
>Myriophyllum_spicatum
ATGTTTCTGCTTTATGAATATGATATTTTCTGGGCCTTTCTAATAATATCAAGTGTTATTCCGATTTTAGCATTTCTCGTTTCCGGAGTTTTAGCTCCAATTCGCAAAGGACCGGAGAAACTCTCTAGTTATGAATCGGGTATAGAACCAATGGGGGATGCTTGGTTACAATTTCGAATCCGTTATTATCTATTTGCTCTAGTTTTTGTTGTTTTTGATGTTGAAACGGTTTTTCTTTATCCATGGGCAATGAGTTTTGATGTATTGGGTGTATCCGTATTTATAGAAGCTTTAATTTTCGTGCTTATCCTAATTGTTGGTTCAGTTTATGCATGGCGAAAGGGAGCCTTGGAATGGTCT
