# Supplementary material for: Ten Plastomes of Crassula (Crassulaceae) and Phylogenetic Implications
Source: Biology (Basel). 2022 Dec 7;11(12):1779. doi: 10.3390/biology11121779 (PMC9775174; doi:10.3390/biology11121779)
Supplement: Supplementary file 1 [file biology-11-01779-s001.zip › Supplements/Data S1/ndhD.fasta]

>Crassula_alstonii
ACGACTTTTTTTCCTTGGTTAACAATAATTGTAGCTTTTCCGATATCTGCGGGTTCCTTA
ATTTTCTTTCTTCCCCAAAAAGGAAATAAAATAATTCGGTGGTATACTTTATTTATATGT
ATCTTAGAACTTCTTTTAATGACCTATGCATTCCGTTATCATTTTCGATTCGACGATCCT
TTAATACAACTAGCAGAAGAGTATAAATGGATTAGT---TTTTTTTCTTTTTACTGGAGA
TTAGGAGTAGATGGACTTTCTATAGGGCCTATTTTATTGACGGGATTTATTACCACTTTA
GCTACTTTAGCGGCTTGGCCCGTTACTCGAGATTCACGATTTTTCCATTTCTTGATGTTA
GCAATGTATAGTGGTCAAATAGGATTATTTTCTTCGCGAGACCTTTTGCTTTTTTTCATC
ATGTGGGAGTTAGAATTGATTCCGGTTTATTTACTTGTATCCTTATGGGGAGGAAAGAAA
CGTCTATACTCCGCGACAAAGTTTATTTTGTACACTGCAGGAGGTTCCATTTTTCTATTA
ATGGGAGTTCTGGGTATTGGTTTATATGGTTCCAATGAACCTACATTAAATTTTGAAATA
TTAGCTAATCAATCGTATCCTGTAGCATTGGAAATAATAGTCTATATTTTATTTCTTATT
GCTTTTGCTGTCAAATTACCAATTATACCCCTACATACTTGGTTACCAGACACCCATGGG
GAAGCCCATTACAGTACGTGTATGCTTCTAGCTGGAATTTTATTAAAAATGGGAGCATAT
GGGTTGGTTCGGATCAATATGGAATTATTACCCCGCGCTCATTCTATATTTTCTCCATGG
TTGATAATAGTAGGTACGATCCAAATAATCTATGCAGCTTTAACGTCCCTTGGCCAACGT
AATTTAAAAAAACGAATAGCTTATTCTTCTGTATCTCATATGGGTTTCATAATTATCGGA
ATTGGAGCTAGTACTGATACGGGCCTCAACGGAGCTCTTTTACAAATAATCTCTCATGGA
TTTATTGGTGCCGGACTTTTTTTCTTGGCAGGAACAGGTTATGATCGAATACGTCTTATT
TATCTCGACCAAATGGGTGGGATAGCTATCCTAATGCCAAAACTATTCACCATGTTCAGT
ATATTATCGATGGCTTCTCTTGCATTACCGGGCATGAGTGGTTTTGTTGCTGAATTCATA
GTATTTTTTGGAATAATAACAAGTCAAAAATACCTTTTCCTGACAAAAGTACTAATTGCT
TGTGTAATGGCCATCGGAATGATATTAACTCCTATTTATTCATTATCTATGTCACGCCAG
ATGTTCTATGGATACAAACTATTT---AATGTTCCAAACTTTTCGTTTTTAGATTTGGGA
CCACGAGAATTATTTGTTTCTATCTCCATCTTTATACCCGTAATAAGTATTGGTATTTAC
CCAGATTTCGTTTTTTCATTATCTGTTGATAAGGTTCAAAGTATTTTATGTAACTATTTT
TATAGA------------------
>Crassula_columella
ACGACTTTTTTTCCTTGGTTAACAATAATTGTAGCTTTTCCGATATCTGCGGGTTCCTTA
ATTTTCTTTCTTCCCCAAAAAGGAAATAAAATAATTCGGTGGTATACTTTGTTTATATGT
ATCTTAGAACTTCTTTTAATGACCTATGCATTCCGTTATCATTTTCGATTCGACGATCCT
TTAATACAACTAGCAGAAGAGTATAAATGGATTAGT---TTTTTTTCTTTTTACTGGAGA
TTAGGAGTAGATGGACTTTCTATAGGGCCTATTTTATTGACGGGATTTATTACCACTTTA
GCTACTTTAGCGGCTTGGCCCGTTACTCGAGATTCACGATTTTTCCATTTCTTGATGTTA
GCAATGTATAGTGGTCAAATAGGATTATTTTCTTCGCGAGACCTTTTGCTTTTTTTCATC
ATGTGGGAGTTAGAATTGATTCCGGTTTATTTACTTGTATCCTTATGGGGAGGAAAGAAA
CGTCTATACTCCGCGACAAAGTTTATTTTGTACACTGCAGGAGGTTCCATTTTTCTATTA
ATGGGAGTTCTGGGTATTGGTTTATATGGTTCCAATGAACCTACATTAAATTTTGAAATA
TTAGCTAATCAATCGTATCCTGTAGCATTGGAAATAATAGTCTATATTTTATTTCTTATT
GCTTTTGCTGTCAAATTACCAATTATACCCCTACATACTTGGTTACCAGACACCCATGGG
GAAGCCCATTACAGTACGTGTATGCTTCTAGCTGGAATTTTATTAAAAATGGGAGCATAT
GGGTTGGTTCGGATCAATATGGAATTATTACCCCGCGCTCATTCTATATTTTCTCCATGG
TTGATAATAGTAGGTACGATCCAAATAATCTATGCAGCTTTAACGTCCCTTGGCCAACGT
AATTTAAAAAAACGAATAGCTTATTCTTCTGTATCTCATATGGGTTTCATAATTATCGGA
ATTGGAGCTAGTACTGATACGGGCCTCAACGGAGCTCTTTTACAAATAATCTCTCATGGA
TTTATTGGTGCCGGACTTTTTTTCTTGGCAGGAACAGGTTATGATCGAATACGTCTTATT
TATCTCGACCAAATGGGTGGGATAGCTATCCTAATGCCAAAACTATTCACCATGTTCAGT
ATATTATCGATGGCTTCTCTTGCATTACCGGGCATGAGTGGTTTTGTTGCTGAATTCATA
GTATTTTTTGGAATAATAACAAGTCAAAAATACCTTTTCCTGACAAAAGTACTAATTGCT
TGTGTAATGGCCATCGGAATGATATTAACTCCTATTTATTCATTATCTATGTCACGCCAG
ATGTTCTATGGATACAAACTATTT---AATGTTCCAAACTTTTCGTTTTTAGATTTGGGA
CCACGAGAATTATTTGTTTCTATCTCCATCTTTATACCCGTAATAAGTATTGGTATTTAC
CCAGATTTCGTTTTTTCATTATCTGTTGATAAGGTTCAAAGTATTTTATGTAACTATTTT
TATAGA------------------
>Crassula_dejecta
ACGACTTTTTTTCCTTGGTTAACAATAATTGTAGCTTTTCCGATATCTGCGGGTTCCTTA
ATTTTCTTTCTTCCCCAAAAAGGAAATAAAATAATTCGGTGGTATACTTTGTTTATATGT
ATCTTAGAGCTTCTTTTAATCACCTATGCATTCCGTTATCATTTTCGATTCGACGATCCT
TTAATACAACTAGCAGAAGAGTATAAATGTATTAGT---TTTTTTTCTTTTTACTGGAGA
TTAGGAGTAGATGGACTTTCTATAGGGCCTATTTTATTGACGGGATTTATTACCACTTTA
GCTACTTTAGCGGCTTGGCCCGTTACTCGAGATTCACGATTTTTCCATTTCTTGATGTTA
GCAATGTATAGTGGTCAAATAGGATTATTTTCTTCGCGAGACCTTTTGCTTTTTTTCATC
ATGTGGGAGTTAGAATTGATTCCGGTTTATTTACTTGTATCCTTATGGGGAGGAAAGAAA
CGTCTATACTCCGCGACAAAGTTTATTTTGTACACTGCAGGAGGTTCCATTTTTCTATTA
ATGGGAGTTCTGGGTATTGGTTTATATGGTTCCAATGAACCTACATTAAATTTTGAAATA
TTAGCTAATCAATCGTATCCTGTAGCATTGGAAATAATAGTCTATATTTTATTTCTTATT
GCTTTTGCTGTCAAATTACCAATTATACCCCTACATACTTGGTTACCAGACACCCATGGG
GAAGCCCATTACAGTACGTGTATGCTTCTAGCTGGAATTTTATTAAAAATGGGAGCATAT
GGGTTGGTTCGAATCAATATGGAATTATTACCCCGCGCTCATTCTATATTTTCTCCATGG
TTGATAATGGTAGGTACGATCCAAATAATCTATGCAGCTTTAACGTCGCTTGGCCAACGT
AATTTAAAAAAACGAATAGCTTATTCTTCTGTATCTCATATGGGTTTCATAATTATCGGA
ATTGGCGCTAGTACTGATACGGGCCTCAACGGAGCTCTTTTACAAATAATCTCTCATGGA
TTTATTGGTGCCGGACTTTTTTTCTTGGCAGGAACAGGTTATGATCGAATACGTCTTATT
TATCTCGACCAAATGGGTGGGATAGCTATCCTAATGCCAAAACTATTCACGATGTTCAGT
ATATTATCGATGGCTTCTCTTGCATTACCGGGCATGAGTGGTTTTGTTGCTGAATTGATA
GTATTTTTTGGAATAATAACAAGTCAAAAATACCTTTTCCTGACAAAAGTACTAATTGCT
TGTGTAATGGCCATCGGAATGATATTAACTCCTATTTATTCATTATCTATGTTACGCCAG
ATGTTCTATGGATACAAACTATTT---AATGTTCCAAACTTTTCGTTTTTAGATTTGGGA
CCACGAGAATTATTTGTTTCTATCTCCATCTTTATACCCGTAATAAGTATTGGTATTTAC
CCAGATTTCGTTTTTTCATTATCTATTGATAAAGTTCAAAGTATTTTATGTAAATATTTT
TATAGA------------------
>Crassula_mesembryanthoides
ACGACTTTTTTTCCTTGGTTAACAATAATTGTAGCTTTTCCGATATCTGCAGGTTCCTTA
ATTTTCTTTCTTCCCCAAAAAGGAAATAAAATAATTCGGTGGTATACTTTGTTTATATGT
ATCTTAGAGCTTCTTTTAATCACCTATGCATTCCGTTATCATTTTCGATTCGATGATCCT
TTAATACAACTAGCAGAAGAGTATAAATGGATTAGT---TTTTTTTCTTTTTACTGGAGA
TTAGGAGTAGATGGACTTTCTATAGGGCCTATTTTATTGACGGGATTTATTACCACTTTA
GCTACTTTAGCGGCTTGGCCCGTTACTCGAGATTCACGATTTTTCCATTTCTTGATGTTA
GCAATGTATAGTGGTCAAATAGGGTTATTTTCTTCGCGAGACCTTTTGCTTTTTTTCATC
ATGTGGGAGTTAGAATTGATTCCGGTTTATTTACTTGTATCCTTATGGGGAGGAAAGAAA
CGTCTATACTCCGCGACAAAGTTTATTTTGTACACTGCAGGAGGTTCCATTTTTCTATTA
ATGGGAGTTCTGGGTATTGGTTTATATGGTTCCAATGAACCTACATTAAATTTTGAAATA
TTAGCTAATCAATCGTATCCTGTAGCATTGGAAATAATAGTCTATATTTTATTTCTTATT
GCTTTTGCTGTCAAATTACCAATTATACCCCTACATACTTGGTTACCAGACACCCATGGG
GAAGCCCATTACAGTACGTGTATGCTTCTAGCTGGAATTTTATTAAAAATGGGAGCATAT
GGGTTGGTTCGGATCAATATGGAATTATTACCCCGCGCTCATTCTATATTTTCTCCATGG
TTGATAATGGTAGGTACGATCCAAATAATCTATGCAGCTTTAACGTCGCTTGGCCAACGT
AATTTAAAAAAACGAATAGCTTATTCTTCTGTATCTCATATGGGTTTCATAATTATCGGA
ATTGGCGCTAGTACTGATACGGGCCTCAACGGAGCTCTTTTACAAATAATCTCTCATGGA
TTTATTGGTGCCGGACTTTTTTTCTTGGCAGGAACAGGTTACGATCGAATACGTCTTATT
TATCTCGACCAAATGGGTGGGATAGCTATCCTAATGCCAAAACTATTCACGATGTTCAGT
ATATTATCGATGGCTTCTCTTGCATTACCGGGCATGAGTGGTTTTGTTGCTGAATTGATA
GTATTTTTTGGAATAATAACAAGTCAAAAATACCTTTTTCTGACAAAAGTACTAATTGCT
TGTGTAATGGCCATCGGAATGATATTAACTCCTATTTATTCATTATCTATGTCACGCCAG
ATGTTCTATGGATACAAACTATTT---AATGTTCCAAACTCTTCGTTTTTAGATTTGGGA
CCACGAGAATTATTTGTTTCTATCTCCATCTTTATACCCGTAATAAGTATTGGTATTTAC
CCGGATTTCGTTTTTTCATTATCTGTTGATAAAGTTCAAAGTATTTTATGTAAATATTTT
TATAGA------------------
>Crassula_perforata
ACGACTTTTTTTCCTTGGTTAACAATAATTGTAGCTTTTCCGATATCTGCGGGTTCCTTA
ATTTTCTTTCTTCCCCAAAAAGGAAATAAAATAATTAGGTGGTATACTTTATTTATATGT
ATCTTAGAGCTTCTTTTAATGACCTATGCATTCCGTTATCATTTTCGATTCGACGATCCT
TTAATACAACTAGCAGAAGAGTATAAATGGATTAAT---TTTTTTTCTTTTTACTGGAGA
TTAGGAGTAGATGGACTTTCTATAGGGCCTATTTTATTAACGGGATTTATTACCACTTTA
GCTACTTTAGCGGCTTGGCCCGTTACTCGAGATTCACGATTTTTCCATTTCTTGATGTTA
GCAATGTATAGTGGTCAAATAGGATTATTTTCTTCGCGAGACCTTTTGCTTTTTTTCATC
ATGTGGGAGTTAGAATTGATTCCGGTTTATTTACTTGTATCCTTATGGGGAGGAAAGAAA
CGTCTATACTCCGCGACAAAGTTTATTTTGTACACTGCAGGAGGTTCCATTTTTCTATTA
ATGGGAGTTCTGGGTATTGGTTTATATGGTTCCAATGAACCTACATTAAATTTTGAAATA
TTAGCTAATCAATCGTATCCTGTAGCATTGGAAATAATAGTCTATATTTTATTTCTTATT
GCTTTTGCTGTCAAATTACCAATTATACCCCTACATACTTGGTTACCAGACACCCATGGG
GAAGCCCATTACAGTACGTGTATGCTTCTAGCTGGAATTTTATTAAAAATGGGAGCATAT
GGGTTGGTTCGGATCAATATGGAATTATTACCCCGCGCTCATTCTATATTTTCTCCATGG
TTGATAATGGTAGGTACGATCCAAATAATCTATGCAGCTTTAACGTCCCTTGGCCAACGT
AATTTAAAAAAACGAATAGCTTATTCTTCTGTATCTCATATGGGTTTCATAATTATCGGA
ATTGGAGCTAGTACTGATACGGGCCTCAACGGAGCTCTTTTACAAATAATCTCTCATGGA
TTTATTGGTGCCGGACTTTTTTTCTTGGCAGGAACAGGTTATGATCGAATACGTCTTATT
TATCTCGACCAAATGGGTGGGATAGCTATCCTAATGCCAAAACTATTCACGATGTTCAGT
ATATTATCGATGGCTTCTCTTGCATTACCGGGCATGAGTGGTTTTGTTGCTGAATTGATA
GTATTTTTTGGAATAATAACAAGTCAAAAATACCTTTTCCTGACAAAAGTACTAATTGCT
TGTGTAATGGCCATCGGAATGATATTAACTCCTATTTATTCATTATCTATGTCACGCCAG
ATGTTCTATGGATACAAACTATTT---AATGTTCCAAACTTTTCGTTTTTAGATTTGGGA
CCACGAGAATTATTTGTTTTTATCTCCATCTTTATACCCGTAATAAGTATTGGTATTTAC
CCAGATTTCGTTTTTTCATTATCTGTTGATAAGGTTCAAAGTATTTTATGTAAATATTTT
TATAGA------------------
>Crassula_socialis
ACGACTTTTTTTCCTTGGTTAACAATAATTGTAGCTTTTCCGATATCTGCGGGTTCCTTA
ATTTTCTTTCTTCCCCAAAAAGGAAATAAAATAATTCGGTGGTATACTTTGTTTATATGT
ATCTTAGAGCTTCTTTTAATCACCTATGCATTCCGTTATCATTTTCGATTCGACGATCCT
TTAATACAACTAGCAGAAGAGTATAAATGGATTAGT---TTTTTTTCTTTTTACTGGAGA
TTAGGAGTAGATGGACTTTCTATAGGGCCTATTTTATTGACGGGATTTATTACCACTTTA
GCTACTTTAGCGGCTTGGCCCGTTACTCGAGATTCACGATTTTTCCATTTCTTGATGTTA
GCAATGTATAGTGGTCAAATAGGATTATTTTCTTCGCGAGACCTTTTGCTTTTTTTTATC
ATGTGGGAGTTAGAATTGATTCCGGTTTATTTACTTGTATCCTTATGGGGAGGAAAGAAA
CGTCTATACTCCGCGACAAAGTTTATTTTGTACACTGCAGGAGGTTCCATTTTTCTATTA
ATGGGAGTTCTGGGTATTGGTTTATATGGTTCCAATGAACCTACATTAAATTTTGAAATA
TTAGCTAATCAATCGTATCCTGTGGCATTGGAAATAATAGTCTATATTTTATTTCTTATT
GCTTTTGCTGTCAAATTACCAATTATACCCCTACATACTTGGTTACCAGACACCCACGGG
GAAGCCCATTACAGTACGTGTATGCTTCTAGCTGGAATTTTATTAAAAATGGGAGCATAT
GGGTTGGTTCGGATCAATATGGAATTATTACCCCGCGCTCATTCTATATTTTCTCCATGG
TTGATAATGGTAGGTACGATCCAAATAATCTATGCAGCTTTAACGTCCCTTGGCCAACGT
AATTTAAAAAAACGAATAGCTTATTCTTCTGTATCTCATATGGGTTTCATAATTATCGGA
ATTGGCGCTAGTACTGATACGGGCCTCAACGGAGCTCTTTTACAAATAATCTCTCATGGA
TTTATTGGTGCCGGACTTTTTTTCTTGGCAGGAACAGGTTATGATCGAATACGTCTTATT
TATCTCGACCAAATGGGTGGGATAGCTATCCTAATGCCAAAACTATTCACGATGTTCAGT
ATATTATCGATGGCTTCTCTTGCATTACCGGGCATGAGTGGTTTTGTTGCTGAATTGATA
GTCTTTTTTGGAATAATAACAAGTCAAAAATACCTTTTCCTGACAAAAGTACTAATTGCT
TGTGTAATGGCCATCGGAATGATATTAACTCCTATTTATTCATTATCTATGTCACGCCAG
ATGTTCTATGGATACAAACTATTT---AATGTTCCAAACTTTTCGTTTTTAGATTTGGGA
CCACGAGAATTATTTGTTTCTATCTCCATCTTTATACCCGTAATAAGTATTGGTATTTAC
CCAGATTTCGTTTTTTCATTATCTGTTGATAAAGTTCAAAGTATTTTATGTAAATATTTT
TATAGA------------------
>Crassula_tecta
ACGACTTTTTTTCCTTGGTTAACAATAATTGTAGCTTTTCCGATATCTGCGGGTTCCTTA
ATTTTCTTTCTTCCCCAAAAAGGAAATAAAATAATTCGGTGGTATACTTTGTTTATATGT
ATCTTAGAGCTTCTTTTAATCACCTATGCATTCCGTTATCATTTTCGATTCGACGATCCT
TTAATACAACTAGCAGAAGAGTATAAATGGATTAGT---TTTTTTTCTTTTTACTGGAGA
TTAGGAGTAGATGGACTTTCTATAGGGCCTATTTTATTGACGGGATTTATTACCACTTTA
GCTACTTTAGCGGCTTGGCCCGTTACTCGAGATTCACGATTTTTCCATTTCTTGATGTTA
GCAATGTATAGTGGTCAAATAGGATTATTTTCTTCGCGAGACCTTTTGCTTTTTTTCATC
ATGTGGGAGTTAGAATTGATTCCGGTTTATTTACTTGTATCCTTATGGGGAGGAAAGAAA
CGTCTATACTCCGCGACAAAGTTTATTTTGTACACTGCAGGAGGTTCCATTTTTCTATTA
ATGGGAGTTCTGGGTATTGGTTTATATGGTTCCAATGAACCTACATTAAATTTTGAAATA
TTAGCTAATCAATCGTATCCTGTAGCATTGGAAATAATAGTCTATATTTTATTTCTTATT
GCTTTTGCTGTCAAATTACCAATTATACCCCTACATACTTGGTTACCAGACACCCATGGG
GAAGCCCATTACAGTACGTGTATGCTTCTAGCTGGAATTTTATTAAAAATGGGAGCATAT
GGGTTGGTTCGGATCAATATGGAATTATTACCCCGCGCTCATTCTATATTTTCTCCATGG
TTGATAATGGTAGGTACGATCCAAATAATCTATGCAGCTTTAACGTCCCTTGGCCAACGT
AATTTAAAAAAACGAATAGCTTATTCTTCTGTATCTCATATGGGTTTCATAATTATCGGA
ATTGGCGCTAGTACTGATACGGGCCTCAACGGAGCTCTTTTACAAATAATCTCTCATGGA
TTTATTGGTGCCGGACTTTTTTTCTTGGCAGGAACAGGTTATGATCGAATACGTCTTATT
TATCTCGACCAAATGGGTGGGATAGCTATCCTAATGCCAAAACTATTCACGATGTTCAGT
ATATTATCGATGGCTTCTCTTGCATTACCGGGCATGAGTGGTTTTGTTGCTGAATTGATA
GTATTTTTTGGAATAATAACAAGTCAAAAATACCTTTTCCTGACAAAAGTACTAATTGCT
TGTGTAATGGCCATCGGAATGATATTAACTCCTATTTATTCATTATCTATGTCACGCCAG
ATGTTCTATGGATACAAACTATTT---AATGTTCCAAACTTTTCGTTTTTAGATTTGGGA
CCACGAGAATTATTTGTTTCTATCTCCATCTTTATACCCGTAATAAGTATTGGTATTTAC
CCAGATTTCGTTTTTTCATTATCTGTTGATAAAGTTCAAAGTATTTTATGTAAATATTTT
TATAGA------------------
>Crassula_mesembrianthemopsis
ACGACTTTTTTTCCTTGGTTAACAATAATTGTAGCTTTTCCGATATCTGCGGGTTCCTTA
ATTTTCTTTCTTCCCCAAAAAGGAAATAAAATAATTCGGTGGTATACTTTGTTTATATGT
ATCTTAGAGCTTCTTTTAATCACCTATGCATTCCGTTATCATTTTCGATTCGACGATCCT
TTAATACAACTAGCAGAAGAGTATAAATGGATTAGT---TTTTTTTCTTTTTACTGGAGA
TTAGGAGTAGATGGACTTTCTATAGGGCCTATTTTATTGACGGGATTTATTACCACTTTA
GCTACTTTAGCGGCTTGGCCCGTTACTCGAGATTCACGATTTTTCCATTTCTTGATGTTA
GCAATGTATAGTGGTCAAATAGGATTATTTTCTTCGCGAGACCTTTTGCTTTTTTTCATC
ATGTGGGAGTTAGAATTGATTCCGGTTTATTTACTTGTATCCTTATGGGGAGGAAAGAAA
CGTCTATACTCCGCGACAAAGTTTATTTTGTACACTGCAGGAGGTTCCATTTTTCTATTA
ATGGGAGTTCTGGGTATTGGTTTATATGGTTCCAATGAACCTACATTAAATTTTGAAATA
TTAGCTAATCAATCGTATCCTGTAGCATTGGAAATAATAGTCTATATTTTATTTCTTATT
GCTTTTGCTGTCAAATTACCAATTATACCCCTACATACTTGGTTACCAGACACCCATGGG
GAAGCCCATTACAGTACGTGTATGCTTCTAGCTGGAATTTTATTAAAAATGGGAGCATAT
GGGTTGGTTCGGATCAATATGGAATTATTACCCCGCGCTCATTCTATATTTTCTCCATGG
TTGATAATGGTAGGTACGATCCAAATAATCTATGCAGCTTTAACGTCCCTTGGCCAACGT
AATTTAAAAAAACGAATAGCTTATTCTTCTGTATCTCATATGGGTTTCATAATTATCGGA
ATTGGCGCTAGTACTGATACGGGCCTCAACGGAGCTCTTTTACAAATAATCTCTCATGGA
TTTATTGGTGCCGGACTTTTTTTCTTGGCAGGAACAGGTTATGATCGAATACGTCTTATT
TATCTCGACCAAATGGGTGGGATAGCTATCCTAATGCCAAAACTATTCACGATGTTCAGT
ATATTATCGATGGCTTCTCTTGCATTACCGGGCATGAGTGGTTTTGTTGCTGAATTGATA
GTATTTTTTGGAATAATAACAAGTCAAAAATACCTTTTCCTGACAAAAGTACTAATTGCT
TGTGTAATGGCCATCGGAATGATATTAACTCCTATTTATTCATTATCTATGTCACGCCAG
ATGTTCTATGGATACAAACTATTT---AATGTTCCAAACTTTTCGTTTTTAGATTTGGGA
CCACGAGAATTATTTGTTTCTATCTCCATCTTTATACCCGTAATAAGTATTGGTATTTAC
CCAGATTTCGTTTTTTCATTATCTGTTGATAAAGTTCAAAGTATTTTATGTAAATATTTT
TATAGA------------------
>Crassula_deltoidea
ATGACTTTTTTTCCTTGGTTAACAATAATTGTAGCTTTTCCGATAGTTGCGGGTTCCTTA
ATTTTCTTTCTCCCACAGAAAGGAAATAAAACAATTCGGTGGTATACTTTATTTCTATGT
ATCTTAGAACTTCTTTTAATGACCTATGCATTCCGGTATCATTTTCGATTCAACGATCCT
TTAATACAACTAGCGGAGGAGTATAAATGGATTAGT---TATTTTTCTTTTTACTGGAGG
TTAGGAGTAGATGGACTTTCTATAGGACCCATTTTATTGACAGGATTTATTACTACTTTA
GCTGCTTTAGCGGCTTGGCCCGTTACTCGAAACTCACGATTTTTCCATTTCTTGATGTTA
GCAATGTATAGCGGTCAAATAGGATTATTTGCTTCGCGAGACCTTTTGCTTTTTTTCATC
ATGTGGGAGTTAGAATTGATTCCAGTTTATTTACTTATATCTTTATGGGGAGGAAAGAAA
CGTCTATACTCTGCGACAAAATTTATTTTGTACACTGCAGGAGGTTCCATTTTTCTATTA
ATGGGGGTTCTGGGTATTGGTTTATATGGTTCCAATGAACCAACATTAAATTTTGAAATA
TTAACAAATCAATCATATCCTGTAGCATTGGAAATAATATTCTATATTTTATTTCTTATT
GCTTTTGCTGTCAAATTACCAATTGTACCCCTACATACCTGGTTACCGGACACCCATGGG
GAAGCCCATTACAGTACATGTATGCTTCTAGCGGGAATTTTATTAAAAATGGGAGCATAT
GGGTTGGTTCGGATTAATATGGAATTATTACCCCGGGCTCATTCAATATTTTCTCCATGT
TTGATAATAGTAGGCACAATCCAAATAATCTATGCAGCTTTAACATCCCTCGGTCAAGGC
AATTTAAAAAAACGAATAGCTTATTCTTCTGTATCTCATATGGGTTTCATTCTTATTGGA
ATTGCAGCTAGTACTGATACGGGTCTCAATGGGGCTCTTTTACAAATACTATCTCATGGC
TTTATTGGTGCTGGACTTTTTTTCTTGGCAGGAACAGGTTATGATCGAATACGTCTGATT
TATCTCGACCAAATGGGTGGGATCGCTATTCTAATGCCAAAACTATTCACAATGTTCAGT
ATATTATCGATGGCTTCTCTTGCATTACCGGGCATGAGTGGTTTTGTTGCGGAATTGATA
GTCTTTTTTGGAATAATAACAAGTCAAAAATATCTTTTAATGACAAAAGTATTAATTACT
TGTGTAATGGCAATCGGGATTATATTAACTCCTATTTATTCATTATCTATGTTACGCCAG
ATGTTCTATGGATACAAGCTATTT---AATGCTCCAAACTCTTTGTTTTTAGATTTGGGA
CCACGAGAATTATTTGTTTCTATCTCCATCTTTATACCCGTAATAGGTATTGGTATTTAC
CCGGATTTCGTTTTTTCATTATCAGTTGATAAGGTTCAAAGTATTTTATGTAACTTTTTT
TATAGA------------------
>Crassula_expansa_subsp_fragilis
ATGACTTTTTTTCCTTGGTTAACAATAATTGTAGCTTTTCCGATAGTTGCGGGTTCCTTA
ATTTTCTTTCTCCCACAGAAAGGAAATAAAACAATTAGGTGGTATACTTTGTTTATATGT
ATCTTAGAACTTCTTTTAATTACCTATGCATTCCGTTATCATTTTCGATTCAATGATCCT
TTAATACAACTGGCGGAGGAGTATAAATGGATTAGT---TATTTTTCTTTTTACTGGAGA
TTAGGAGTAGATGGACTTTCTATAGGGCCGATTTTATTGACAGGATTTATTACCACTTTA
GCTACTTTAGCGGCTTGGCCAGTTACGCGAGATTCACGATTTTTCCATTTCTTGATGTTA
GCAATGTATAGCGGTCAAATAGGATTATTTGCTTCGCGAGACCTTTTGCTTTTTTTCATC
ATGTGGGAGTTAGAATTGATTCCAGTTTATTTACTTGTATCTTTATGGGGAGGAAAGAAA
CGTCTATACTCCGCGACAAAATTTATTTTGTACACTGCAGGAGGTTCCATTTTTCTATTA
ATGGGAGTTCTGGGCATTGGTTTATATGGTTCCAATGAGCCAACATTAAATTTTGAAATA
TTAGCAAATCAATCATATCCTGTAGCATTGGAAATAATATTCTATATTTTATTTCTTATT
GCTTTTGCTGTCAAATTACCAATTCTACCCCTACATACCTGGTTACCGGACACCCACGGG
GAAGCCCAGTACAGTACATGTATGCTTCTAGCTGGAATTTTATTGAAAATGGGAGCATAT
GGGTTGGTTCGGATTAATATGGAATTATTACCCCGCGCTCATTCAATATTTTCTCCATGG
TTGATAATAGTAGGCACGATTCAAATAATCTATGCAGCTTTAACATCACTGGGTCAACGC
AATTTAAAAAAACGAATAGCTTATTCTTCTGTATCTCATATGGGTTTCATACTTATTGGA
ATTGCAGCTAGTACTGATACGGGCCTCAATGGGGCTCTTTTACAAATAATATCTCATGGC
TTTATTGGTGCTGGACTTTTTTTCTTGGCAGGAACAGGTTATGATCGAATACGTCTTATT
TATCTCGACCAAATGGGTGGGATAGCTATCCTAATGCCAAAACTATTCACGATGTTCAGT
ATATTATCGATGGCTTCTCTTGCATTACCGGGCATGAGTGGTTTTGTTGCGGAATTGATA
GTTTTTTTTGGAATAATAACAAGTCAAAAATATCTTTTAATGACAAAAGTATTAATTACT
TGTGTAATGGCAATCGGGATGATATTAACTCCTATTTATTCATTATCTATGTTACGCCAG
ATGTTCTATGGATATAAGCTATTT---AATGCTCCAAACTCTTTTTTTTTAGATTTGGGA
CCCCGAGAATTATTTGTTTCTATCTCCATCTTTCTACCCATAATAGGTATTGGTATTTAC
CCGGATTTCGTTTTTTCATTATCAGTTGATAAAGTTCAAAGGATTTTATGTAACTTTTTT
TATAGA------------------
>Crassula_volkensii
ATGACTTTTTTTCCTTGGTTAACAATAATTGTAGCTTTTCCGATAGTTGCGGGTTCCTTA
ATTTTCTTTCTCCCACAGAAAGGAAATAAAACAATTAGGTGGTATACCTTGTTTATATGT
ATCTTAGAACTTCTTTTAATTACCTATGCATTCCGTTATCATTTTCGATTCAATGATCCT
TTAATACAACTAGCGGAGGAGTATAAATGGATTAGT---TATTTTTCTTTTTACTGGAGA
TTAGGGGTAGATGGACTTTCTATAGGGCCGATTTTATTGACGGGATTTATTACCACTTTA
GCTACTTTAGCGGCTTGGCCAGTTACTCGAGATTCACGATTTTTCCATTTCTTGATGTTA
GCAATGTATAGCGGTCAAATAGGATTATTTGCTTCGCGAGACCTTTTGCTTTTTTTCATC
ATGTGGGAGTTAGAATTGATTCCAGTTTATTTACTTGTATCTTTATGGGGAGGAAAGAAA
CGTCTATACTCCGCGACAAAATTTATTTTGTACACTGCAGGAGGTTCCATTTTTCTATTA
ATGGGAGTTCTGGGCATTGGTTTATATGGTTCCAATGAGCCAACATTAAATTTTGAAATA
TTAGCAAATCAATCATATCCTGTAGCATTGGAAATAATATTCTATATTTTATTTCTTATT
GCTTTTGCTGTCAAATTACCAATTCTACCGCTACATACCTGGTTACCGAACACCCACGGG
GAAGCCCAGTACAGTACATGTATGCTTCTAGCTGGAATTTTATTGAAAATGGGAGCATAT
GGATTGGTTCGGATTAATATGGAATTATTACCCCGCGCTCATTCAATATTTTCTCCATGG
TTGATAATAGTAGGCACGATTCAAATAATCTATGCAGCTTTAACATCGCTGGGTCAACGC
AATTTAAAAAAACGAATAGCTTATTCTTCTGTATCTCATATGGGTTTCATACTTATTGGA
ATTGCAGCTAGTACTGATATGGGCCTCAATGGGGCTCTTTTACAAATAATATCTCATGGC
TTTATTGGTGCTGGCCTTTTTTTCTTGGCAGGAACAGGTTATGATCGAATACGTCTTATT
TATCTCGACCAAATGGGTGGGATAGCTATCCTAATGCCAAAACTATTTACGATGTTCAGT
ATATTATCGATGGCTTCTCTTGCATTACCGGGCATGAGTGGTTTTGTTGCGGAATTGATA
GTCTTTTTTGGAATAATAACAAGTCAAAAATATCTTTTAATGACAAAAGTATTAATTACT
TGTGTAATGGCAATCGGGATGATATTAACTCCTATTTATTCATTATCTATGTTACGCCAG
ATGTTCTATGGATACAAGCTATTT---AATGCTCCAAACTCTTTGTTTTTAGATTTGGGA
CCCCGAGAATTATTTGTTTCTATCTCCATCTTTCTACCCATAATAGGTATTGGTATTTAC
CCGGATTTCGTTTTTTCATTATCAGTTGATAAAGTTCAAAGTATTTTATGTAACTTTTTT
TATAGA------------------
>Cotyledon_tomentosa
ATGAACTTTTTTCCTTGGTTAACGCTAATTGTCGCTTTTCCGATATCTGCAGGTTCTTTA
ATTTTCTTTCTCCCTCAGAAAGGAAATAAAAGCATTAGGTGGTATACTATATGTATATGT
ATCTTAGAACTCCTTCTAATGACCTATGCATTCCGTTATCATTTCCGATTCGACGATCCT
TTAATACAACTGGCAGAGGAATATAACTGGATAGGT---TATTTTTCTTTTTATTGGAGA
TTAGGAATAGATGGACTTTCTATAGGACCCATTTTATTAACGGGATTTATTACTACTTTA
GCGACTTTAGCGGCTTGGCCAGTTACTCGAGATTCGCGATTTTTCCATTTCTTGATGTTA
GCAATGTATAGTGGCCAAATAGGATCATTTTCTTCGCGAGACCTTTTACTTTTTTTCATC
ATGTGGGAGTTAGAATTAATTCCTGTTTATTTACTTATATCCTTATGGGGAGGAAAAAAA
CGTCTATACTCAGCTACAAAGTTTATTCTGTACACTGCAGGAGGTTCCATTTTTCTCTTA
ATGGGAGTTTTGGGTATCGGTTTATATGGTTCCAATGAACCAACATTAAATTTTGAAATA
TTAGCTAATCAATCCTATCCTGTGGCATTAGAAATAATATTCTATATTTTATTTCTTATC
GCTTTTGCTGTCAAATTACCGATTCTACCCCTACATACCTGGTTACCAGACACCCACGGG
GAAGCACATTACAGTACTTGTATGCTTCTAGCTGGAATTTTATTAAAAATGGGAGCATAT
GGGTTGGTTCGGATCAATATGGAATTATTACCCCGCGCTCATTCGATATTTTCTCCATGG
TTGATAATAGTGGGCACGATCCAAATAATCTATGCAGCTTTAACATCTCTTGGCCAACGT
AATTTAAAAAAACGAATAGCCTATTCTTCTGTATCTCATATGGGTTTCATAATTATAGGA
ATTGGCTCTATTACTGATACGGGTCTCAACGGAGCTCTTTTACAAATAATCTCTCATGGC
TTTATTGGTGCTGGGCTTTTTTTCTTGGCAGGAACGAGTTATGATCGAATACGTCTTGTT
TATCTCGATGAAATGGGCGGGATAGCTATCTTAATGCCCAAAATATTCACGATGTTTAGT
ATATTATCGATGGCTTCTCTTGCATTACCGGGCATGAGTGGTTTTGTTGCGGAATTGATA
GTCTTTTTGGGACTAATTACGAGTCAAAAATATCTTTTAATGACAAAAGTACTAATTACT
TGTGTAATGGCACTGGGTATGATATTAACTCCTATTTATTTATTATCTATGTCACGCCAG
ATGTTCTATGGATACAAGCTATTT---AATATTCCAAACTCTTATTTTTTTGATTCGGGA
CCACGAGAATTATTTGTTTCGATCTCCATCTTTCTACCCATAATAGGTATTGGTATTTAC
CCAGATTTCGTTTTTTCATTATCAGTTGATAAGGTTCAAAGTATTTTATGTAAATATTTT
GATAGA------------------
>Kalanchoe_daigremontiana
ATGAACTTTTTTCCTTGGTTAACACTAATTGTAGCTTTTCCGATATCTGCAGGTTCTTTA
ATTTTCTTTCTCCCTCAGAAAGGAAATAAAAGCATTCGGTGGTATACTATTTCTATATGT
ATCTTAGAACTCCTTCTAATGACCTATGCATTCCGTTATCATTTCCGATTCGACGATCCT
TTAATACAACTGGCAGAGGAGTATAAATGGATACGT---TTTTTTTCTTTTTATTGGAGA
GTAGGAATAGATGGACTTTCTATAGGACCCATTTTATTAACTGGATTTATTACTACTTTA
GCTACTTTAGCGGCTTGGCCAGTTACTCGAGATTCGCGATTTTTCCATTTCTTGATGTTA
GCAATGTATAGTGGCCAAATAGGATCATTTTCTTCGCGAGATCTTTTACTTTTTTTCATC
ATGTGGGAGTTAGAATTAATTCCTGTTTATTTACTTATATCCTTATGGGGAGGAAAAAAA
CGTCTATACTCAGCTACAAAGTTTATTCTGTACACTGCAGGAGGTTCCATTTTTCTCTTA
ATGGGAGTTTTGGGTATAGTTTTATATGGTTCCAATGAACCAACATTAAATTTTGAAATA
TTAGCTAATCAATCCTATCCTGTGGCATTAGAAATAATATTCTATATTTTATTTCTTATT
GCTTTTGCTGTCAAATTACCGATTCTACCCCTACATACCTGGTTACCCGACACCCACGGG
GAAGCACATTACAGTACTTGTATGCTTCTAGCTGGAATTTTATTAAAAATGGGAGCATAT
GGGTTGGTTCGGATCAATATGGAATTATTACCCCGCGCTCATTCGATATTTTCTCCATGG
TTGATAATAGTAGGCACGATCCAAATAATCTATGCAGCTTTAACATCTCTTGGCCAACGT
AATTTAAAAAAACGAATAGCCTATTCTTCTGTATCTCATATGGGTTTCATAATTATAGGA
ATTGGTTCTATTACTGATACGGGTCTCAACGGAGCTCTTTTACAAATAATATCTCATGGC
TTTATTGGTGCTGGGCTTTTTTTCTTGGCAGGAACGGGTTATGATCGAATACGTCTTGTT
TATCTCGATGAAATGGGCGGTATAGCTATTTTAATGCCCAAAATATTCACGATGTTTAGT
ATATTATCGATGGCTTCTCTTGCATTACCGGGCATGAGTGGTTTTGTTGCGGAATTGATA
GTCTTTTTTGGACTAATTACTAGTCAAAAATATCTTTTAATGACAAAAGTACTAATTACT
TGTGTAATGGCACTGGGGATGATATTAACTCCTATTTATTTATTATCTATGTCACGCCAG
ATGTTCTATGGATACAAGCTATTT---AATATTCCAAACTCTTATTTTTTTGATTCGGGA
CCACGAGAATTATTTGTTTCAATCTCCATCTTTCTACCCATAATAGGTATTGGTATTTAC
CCCGATTTCGTTTTTTCATTATCAGTTGATAAGGTTCAAAGTATTTTATGTAAATATTTT
TATAGA------------------
>Kalanchoe_delagoensis
ATGAACTTTTTTCCTTGGTTAACACTAATTGTAGCTTTTCCGATATCTGCAGGTTCTTTA
ATTTTCTTTCTCCCTCAGAAAGGAAATAAAAGCATTCGGTGGTATACTATTTCTATATGT
ATCTTAGAACTCCTTCTAATGACCTATGCATTCCGTTATCATTTCCGATTCGACGATCCT
TTAATACAACTGGCAGAGGAGTATAAATGGATACGT---TTTTTTTCTTTTTATTGGAGA
GTAGGAATAGATGGACTTTCTATAGGACCCATTTTATTAACTGGATTTATTACTACTTTA
GCTACTTTAGCGGCTTGGCCAGTTACTCGAGATTCGCGATTTTTCCATTTCTTGATGTTA
GCAATGTATAGTGGCCAAATAGGATCATTTTCTTCGCGAGATCTTTTACTTTTTTTCATC
ATGTGGGAGTTAGAATTAATTCCTGTTTATTTACTTATATCCTTATGGGGAGGAAAAAAA
CGTCTATACTCAGCTACAAAGTTTATTCTGTACACTGCAGGAGGTTCCATTTTTCTCTTA
ATGGGAGTTTTGGGTATAGTTTTATATGGTTCCAATGAACCAACATTAAATTTTGAAATA
TTAGCTAATCAATCCTATCCTGTGGCATTAGAAATAATATTCTATATTTTATTTCTTATT
GCTTTTGCTGTCAAATTACCGATTCTACCCCTACATACCTGGTTACCCGACACCCACGGG
GAAGCACATTACAGTACTTGTATGCTTCTAGCTGGAATTTTATTAAAAATGGGAGCATAT
GGGTTGGTTCGGATCAATATGGAATTATTACCCCGCGCTCATTCGATATTTTCTCCATGG
TTGATAATAGTAGGCACGATCCAAATAATCTATGCAGCTTTAACATCTCTTGGCCAACGT
AATTTAAAAAAACGAATAGCCTATTCTTCTGTATCTCATATGGGTTTCATAATTATAGGA
ATTGGTTCTATTACTGATACGGGTCTCAACGGAGCTCTTTTACAAATAATATCTCATGGC
TTTATTGGTGCTGGGCTTTTTTTCTTGGCAGGAACGGGTTATGATCGAATACGTCTTGTT
TATCTCGATGAAATGGGCGGTATAGCTATTTTAATGCCCAAAATATTCACGATGTTTAGT
ATATTATCGATGGCTTCTCTTGCATTACCGGGCATGAGTGGTTTTGTTGCGGAATTGATA
GTCTTTTTTGGACTAATTACTAGTCAAAAATATCTTTTAATGACAAAAGTACTAATTACT
TGTGTAATGGCACTGGGGATGATATTAACTCCTATTTATTTATTATCTATGTCACGCCAG
ATGTTCTATGGATACAAGCTATTT---AATATTCCAAACTCTTATTTTTTTGATTCGGGA
CCACGAGAATTATTTGTTTCAATCTCCATCTTTCTACCCATAATAGGTATTGGTATTTAC
CCCGATTTCGTTTTTTCATTATCAGTTGATAAGGTTCAAAGTATTTTATGTAAATATTTT
TATAGA------------------
>Kalanchoe_fedtschenkoi
ATGAACTTTTTTCCTTGGTTAACACTAATTGTAGCTTTTCCGATATCTGCAGGTTCTTTA
ATTTTCTTTCTCCCTCAGAAAGGAAATAAAAGCATTCGGTGGTATACTATTTCTATATGT
ATCTTAGAACTCCTTCTAATGACCTATGCATTCCGTTATCATTTCCGATTCGACGATCCT
TTAATACAACTGGCAGAGGAGTATAAATGGATACGT---TTTTTTTCTTTTTATTGGAGA
GTAGGAATAGATGGACTTTCTATAGGACCCATTTTATTAACTGGATTTATTACTACTTTA
GCTACTTTAGCGGCTTGGCCAGTTACTCGAGATTCGCGATTTTTCCATTTCTTGATGTTA
GCAATGTATAGTGGCCAAATAGGATCATTTTCTTCGCGAGATCTTTTACTTTTTTTCATC
ATGTGGGAGTTAGAATTAATTCCTGTTTATTTACTTATATCCTTATGGGGAGGAAAAAAA
CGTCTATACTCAGCTACAAAGTTTATTCTGTACACTGCAGGAGGTTCCATTTTTCTCTTA
ATGGGAGTTTTGGGTATAGTTTTATATGGTTCCAATGAACCAACATTAAATTTTGAAATA
TTAGCTAATCAATCCTATCCTGTGGCATTAGAAATAATATTCTATATTTTATTTCTTATT
GCTTTTGCTGTCAAATTACCGATTCTACCCCTACATACCTGGTTACCCGACACCCACGGG
GAAGCACATTACAGTACTTGTATGCTTCTAGCTGGAATTTTATTAAAAATGGGAGCATAT
GGGTTGGTTCGGATCAATATGGAATTATTACCCCGCGCTCATTCGATATTTTCTCCATGG
TTGATAATAGTAGGCACGATCCAAATAATCTATGCAGCTTTAACATCTCTTGGCCAACGT
AATTTAAAAAAACGAATAGCCTATTCTTCTGTATCTCATATGGGTTTCATAATTATAGGA
ATTGGTTCTATTACTGATACGGGTCTCAACGGAGCTCTTTTACAAATAATATCTCATGGC
TTTATTGGTGCTGGGCTTTTTTTCTTGGCAGGAACGGGTTATGATCGAATACGTCTTGTT
TATCTCGATGAAATGGGCGGTATAGCTATTTTAATGCCCAAAATATTCACGATGTTTAGT
ATATTATCGATGGCTTCTCTTGCATTACCGGGCATGAGTGGTTTTGTTGCGGAATTGATA
GTCTTTTTTGGACTAATTACTAGTCAAAAATATCTTTTAATGACAAAAGTACTAATTACT
TGTGTAATGGCACTGGGGATGATATTAACTCCTATTTATTTATTATCTATGTCACGCCAG
ATGTTCTATGGATACAAGCTATTT---AATATTCCAAACTCTTATTTTTTTGATTCGGGA
CCACGAGAATTATTTGTTTCAATCTCCATCTTTCTACCCATAATAGGTATTGGTATTTAC
CCCGATTTCGTTTTTTCATTATCAGTTGATAAGGTTCAAAGTATTTTATGTAAATATTTT
TATAGA------------------
>Kalanchoe_longiflora
ATGAACTTTTTTCCTTGGTTAACACTAATTGTAGCTTTTCCGATATCTGCAGGTTCTTTA
ATTTTCTTTCTCCCTCAGAAAGGAAATAAAAGCATTAGGTGGTATACTATTTGTATATGT
ATCTTAGAACTCCTTCTAATGACCTATGCATTCCGTTATCATTTCCGATTCGATGATCCT
TTAATACAACTGGCAGAGGAGTATAAATGGATACGT---TTTTTTTCTTTTTATTGGAGA
TTAGGAATAGATGGACTTTCTATAGGACCCATTTTATTAACTGGATTTATTACTACTTTA
GCTACTTTAGCGGCTTGGCCAGTTACTCGAGATTCGCGATTTTTCCATTTCTTGATGTTA
GCAATGTATAGTGGCCAAATAGGATCATTTTCTTCGCGAGACCTTTTACTTTTTTTCATC
ATGTGGGAGTTAGAATTAATTCCTGTTTATTTACTTATATCCTTATGGGGAGGAAAAAAA
CGTCTATACTCAGCTACAAAGTTTATTCTGTACACTGCAGGAGGTTCCATTTTTCTCTTA
ATGGGAGTTTTGGGTATCGTTTTATATGGTTCCAATGAACCAACATTAAATTTTGAAATA
TTAGCTAATCAATCCTATCCTGTGGCATTAGAAATAATATTCTATATTTTATTTCTTATT
GCTTTTGCTGTCAAATTACCGATTCTACCCCTACATACCTGGTTACCCGACACCCACGGG
GAAGCACATTACAGTACTTGTATGCTTCTAGCTGGAATTTTATTAAAAATGGGAGCATAT
GGGTTGGTTCGGATCAATATGGAATTATTACCCCACGCTCATTCGATATTTTCTCCATGG
TTGATAATAGTAGGCACGATCCAAATAATCTATGCAGCTTTAACATCTCTTGGCCAACGT
AATTTAAAAAAACGAATAGCCTATTCTTCTGTATCTCATATGGGTTTCATAATTATAGGA
ATTGGTTCTATTACTGATACGGGTCTCAACGGAGCTCTTTTACAAATAATATCTCATGGC
TTTATTGGTGCTGGGCTTTTTTTCTTGGCAGGAACGGGTTATGATCGAATACGTCTTGTT
TATCTCGATGAAATGGGCGGTATAGCTATTTTAATGCCCAAAATATTCACGATGTTTAGT
ATATTATCGATGGCTTCTCTTGCATTACCGGGCATGAGTGGTTTTGTTGCGGAATTGATA
GTCTTTTTTGGACTAATTACTAGTCAAAAATATCTTTTAATGACAAAAGTACTAATTACT
TGTGTAATGGCACTGGGGATGATATTAACTCCTATTTATTTATTATCTATGTCACGCCAG
ATGTTCTATGGATACAAGCTATTT---AATATTCCAAACTCTTATTTTTTTGATTCGGGA
CCACGAGAATTATTTGTTTCGATCTCCATCTTTCTACCCATAATAGGTATTGGTATTTAC
CCCGATTTCGTTTTTTCATTATCAGTTGATAAGGTTCAAAGTATTTTATGTAAATATTTT
TATAGA------------------
>Kalanchoe_tomentosa
ATGAACTTTTTTCCTTGGTTAACACTAATTGTAGCTTTTCCGATATCTGCAGGTTCTTTA
ATTTTCTTTCTTCCTCAGAAAGGAAATAAAAGCATTAGGTGGTATACTATTTGTATATGT
ATCTTAGAACTCCTTCTAATGACCTATGCATTCCGTTATCATTTCCGATTCGACGATCCT
TTAATACAACTGGCAGAGGAGTATAAATGGATACGT---TTTTTTTCTTTTTATTGGAGA
TTAGGAATAGATGGACTTTCTATAGGACCCATTTTATTAACGGGATTTATTACTACTTTA
GCTACTTTAGCGGCTTGGCCAGTTACTCGAGATTCGCGATTTTTTCATTTCTTGATGTTA
GCAATGTATAGTGGCCAAATAGGATCATTTTCTTCGCGAGACCTTTTACTTTTTTTCATT
ATGTGGGAGTTAGAATTAATTCCTGTTTATTTACTTATATCCTTATGGGGAGGAAAGAAA
CGTCTATACTCAGCTACAAAGTTTATTCTGTACACTGCAGGAGGTTCCATTTTTCTATTA
ATGGGAGTTTTGGGTATCGGTTTATATGGTTCCAATGAACCAACATTAAATTTTGAAATA
TTAGCTAATCAATCCTATCCTGTGGCATTAGAAATAATATTCTATATTTTATTTCTTATT
GCTTTTGCTGTCAAATTACCGATTCTACCCCTACATACCTGGTTACCAGACACCCACGGG
GAAGCACATTACAGTACTTGTATGCTTCTAGCTGGAATTTTATTAAAAATGGGAGCATAT
GGGTTGGTTCGGATCAATATGGAATTATTACCCCGCGCTCATTCGATATTTTCTCCATGG
TTGATAATAGTGGGCACGATCCAAATAATCTATGCAGCTTTAACATCTCTTGGCCAACGT
AATTTAAAAAAACGAATAGCCTATTCTTCTGTATCTCATATGGGTTTCATAATTATAGGA
ATTGGTTCTATTACTGATACGGGTCTCAACGGAGCTCTTTTACAAATAATCTCTCATGGC
TTTATTGGTGCTGGGCTTTTTTTCTTGGCAGGAACGGGTTATGATCGAATACGTCTTGTT
TATCTCGATGAAATGGGCGGGATAGCTATTTTAATGCCCAAAATATTCACGATGTTTAGT
ATATTATCGATGGCTTCTCTTGCATTACCGGGCATGAGTGGTTTTGTTGCGGAATTGATA
GTCTTTTTTGGACTAATTACTAGTCAAAAATATCTTTTAATGACAAAAGTACTAATTACT
TTTGTAATGGCACTGGGGATGATATTAACTCCTATTTATTTATTATCTATGTCACGCCAG
ATGTTCTATGGATACAAGCTATTT---AATATTCCAAACTCTTATTTTTTTGATTCGGGA
CCACGAGAATTATTTGTTTCGATCTCCATCTTTCTACCCATAATAGGTATTGGTATTTAT
CCCGATTTCGTTTTTTCATTATCAGTTGATAAGGTTCAAAGTATTTTATGTAAATATTTT
TATAGA------------------
>Echeveria_lilacina
ATGAACTTTTTTCCTTGGTTAACACTAATTGTATCTTTTCCGATATCTGCCGGTTCTTTA
ATGTTCTTTCTCCCTCAAAAAGGCAATAAAATAATAAGGTGGTACACTATATGTATATGT
ATCTTAGAGCTCCTTCTAATGACCTATGCATTCCGTTATCATTTCCGATTCGACGACCCT
TTAATACAACTGGCAGAGGAGTATAAATGGATACAT---TTTTTTTCTTTTTACTGGAGA
TTAGGAATAGATGGACTTTCTATAGGACCCATTTTATTAACAGGATTTATTACTACTTTA
GCTACTTTAGCAGCTTGGCCAGTTACTCGCGATTCACGCTTTTTTCATTTCTTGATGTTA
GCAATGTATAGTGGCCAAATAGGATCATTTTCTTCCCGAGACCTTTTACTTTTTTTCATC
ATGTGGGAGTTAGAATTAATTCCTGTTTATTTACTTGTATCATTATGGGGAGGAAAGAAA
CGTCTATACTCAGCTACCAAATTTATTTTGTACACTGCGGGAGGTTCCATTTTTCTGTTA
ATGGGAGTTCTGGGTATTGGTTTATATGGTTCCGTGGAACCAACATTAAATTTTGAAATA
TTAGCTAATCAATCCTATCCTGTGGGATTGGAAATAATATTCTATATTATATTTCTTATT
GCTTTTGCTGTCAAATTACCGATTCTACCCCTACATACCTGGTTACCAGATACCCACGGG
GAAGCACATTACAGTACTTGTATGCTGTTAGCTGGGATTTTATTAAAAATGGGAGCATAT
GGGTTGGTTCGGATCAATATGGAATTATTACCCCGCGCTCATTCGATATTTTCTCCATGG
TTAATACTAATAGGTACACTCCAAATAATCTATGCAGCTTTAACATCTCTTAGCCAACGG
AATTTAAAAAAACGAATAGCCTATTCTTCTGTATCGCATATGGGTTTCATAATTATAGGA
ATCGGTTCTATTACTGATACGGGCCTTAACGGAGCTCTTTTACAAATAATCTCTCATGGT
TTTATTGGTGCTGGGCTTTTTTTCTTGGCAGGAACGAGTTATGATCGAATACGTCTTGTT
TATCTCGATGAAATGGGTGGGATAGCTATCTTAATGCCCAAAATATTCACGATGTTCAGT
ATATTATCAATGGCTTCACTTGCATTACCGGGCATGAGTGGTTTTGTTGCGGAATTAATA
GTATTTTTTGGACTAATTACTAGTCAAAAATATCTATTAATGACAAAAATACTAATTACT
TGTGTAATGGCACTAGGGATGATATTAACTCCTATTTATTTATTATCTATGTTACGCCAG
ATGTTCTATGGATACAAGCTATTT---AATGTTCAAAATTTATATTTTTTTGATGCGGGA
CCACGAGAATTATTTGTTTCCATTTCCATCTTTTTACCTATAATAGGTATTGGTATTTAC
CCGGATTTCGTTTTTTCATTATCAGTTGATAAGGTTCAAAGTATTTTATGGAAATATTTT
TATAGA------------------
>Graptopetalum_amethystinum
ATGAACTTTTTTCCTTGGTTAACACTAATTGTATCTTTTCCGATATCTGCCGGTTCTTTA
ATTTTCTTTCTCCCTCAAAAAGGCAATAAAATAATAAGGTGGTACACTATATGTATATGT
ATCTTAGAGCTCCTTCTAATGACCTATGCATTCCGTTATCATTTCCGATTCGACGACCCT
TTAATACAACTGGCAGAGGAGTATAAATGGATACGT---TTTTTTTCTTTTTACTGGAGA
TTAGGAATAGATGGACTTTCTATAGGACCCATTTTATTAACAGGATTTATTACTACTTTA
GCTACTTTAGCGGCTTGGCCAGTTACTCGCGATTCACGCTTTTTTCATTTCTTGATGTTA
GCAATGTATAGTGGCCAAATAGGATCATTTTCTTCCCGAGACCTTTTACTTTTTTTCATC
ATGTGGGAGTTAGAATTAATTCCTGTTTATTTACTTGTATCATTATGGGGAGGAAAGAAA
CGTCTATACTCAGCTACCAAATTTATTTTGTACACTGCGGGAGGTTCCGTTTTTCTGTTA
ATGGGAGTTCTGGGTATTGGTTTATATGGTTCCGTGGAACCAACATTAAATTTTGAAATA
TTAGCTAATCAATCCTATCCTGTGGGATTGGAAATAATATTCTATATTATATTTCTTATT
GCTTTTGCTGTCAAATTACCGATTCTACCCCTACATACCTGGTTACCAGATACCCACGGG
GAAGCACATTACAGTACTTGTATGCTGTTAGCTGGGATTTTATTAAAAATGGGAGCATAT
GGGTTGGTTCGGATCAATATGGAATTATTACCCCGCGCTCATTCGATATTTTCTCCATGG
TTAATACTAATAGGTACACTCCAAATAATCTATGCAGCTTTAACATCTCTTAGCCAACGG
AATTTAAAAAAACGAATAGCCTATTCTTCTGTATCGCATATGGGTTTCATAATTATAGGA
ATCGGTTCTATTACTGATACGGGCCTTAACGGAGCTCTTTTACAAATAATCTCTCATGGT
TTTATTGGTGCTGGGCTTTTTTTCTTGGCAGGAACGAGTTATGATCGAATACGTCTTGTT
TATCTCGATGAAATGGGCGGGATAGCTATCTTAATGCCCAAAATATTCACGATGTTCAGT
ATATTATCAATGGCTTCACTTGCATTACCGGGCACGAGTGGTTTTGTTGCGGAATTAATA
GTATTTTTTGGACTAATTACTAGTCAAAAATATCTTTTAATGACAAAAATACTAATTACT
TGTGTAATGGCACTAGGGATGATATTAACTCCTATTTATTTATTATCTATGTTACGCCAG
ATGTTCTATGGATACAAGCTATTT---AATGTTCAAAATTTATATTTTTTCGATGCGGGA
CCACGAGAATTATTTGTTTCCATTTCCATCTTTTTACCTATAATAGGTATTGGTATTTAC
CCGGATTTCGTTTTTTCATTATCAGTTGATAAGGTTCAAAGTATTTTATGGAAATATTTT
TATAGA------------------
>Pachyphytum_compactum
ATGAACTTTTTTCCTTGGTTAACACTAATTGTATCTTTTCCGATATCTGCCGGTTCTTTA
ATTTTCTTTCTCCCTCAAAAAGGCAATAAAATAATAAGGTGGTACACTATATGTATATGT
ATCTTAGAGCTCCTTCTAATGACCTATGCATTCCGTTATCATTTCCGATTCGACGACCCT
TTAATACAACTGGCAGAGGAGTATAAATGGATACGT---TTTTTTTCTTTTTACTGGAGA
TTAGGAATAGATGGACTTTCTATAGGACCCATTTTATTAACAGGATTTTTTACTACTTTA
GCTACTTTAGCGGCTTGGCCAGTTACTCGCGATTCACGCTTTTTTCATTTCTTGATGTTA
GCAATGTATAGTGGCCAAATAGGATCATTTTCTTCCCGAGACCTTTTACTTTTTTTCATC
ATGTGGGAGTTAGAATTAATTCCTGTTTATTTACTTGTATCATTATGGGGAGGAAAGAAA
CGTCTATACTCAGCTACCAAATTTATTTTGTACACTGCGGGAGGTTCCATTTTTCTGTTA
ATGGGAGTTCTGGGTATTGGTTTATATGGTTCCGTGGAACCAACATTAAATTTTGAAATA
TTAGCTAATCAATCCTATCCTGTGGGATTGGAAATAATATTCTATATTTTATTTCTTATT
GCTTTTGCTGTCAAATTACCGATTCTACCCCTACATACCTGGTTACCAGATACCCACGGG
GAAGCACATTACAGTACTTGTATGCTGTTAGCTGGGATTTTATTAAAAATGGGAGCATAT
GGGTTGGTTCGGATCAATATGGAATTATTACCTCGCGCTCATTCGATATTTTCTCCATGG
TTAATACTAATAGGTACACTCCAAATAATCTATGCAGCTTTAACATCTCTTAGCCAACGG
AATTTTAAAAAACGAATAGCCTATTCTTCTGTATCGCATATGGGTTTCATAATTATAGGA
ATCGGTTCTATTACTGATACGGGCCTTAACGGAGCTCTTTTACAAATAATCTCTCATGGT
TTTATTGGTGCTGGGCTTTTTTTCTTGGCAGGAACGAGTTATGATCGAATACGTCTTGTT
TATCTCGATGAAATGGGTGGGATAGCTATCTTAATGCCCAAAATATTCACGATGTTCAGT
ATATTATCAATGGCTTCACTTGCATTACCGGGAATGAGTGGTTTTGTTGCGGAATTAATA
GTATTTTTTGGACTAATTACTAGTCAAAAATATCTTTTAATGACAAAAATACTAATTACT
TGTGTAATGGCACTAGGGATGATATTAACTCCTATTTATTTATTATCTATGTTACGCCAG
ATGTTCTATGGATACAAGCTATTT---AACGTTCCAAATTTATATTTTTTTGATGCGGGA
CCACGAGAATTATTTGTTTCCATTTCCATCTTTTTACCTATAATAGGTATTGGTATTTAC
CCGGATTTCGTTTTTTCATTATCAGTTGATAAGGTTCAAAGTATTTTATGGAAATATTTT
TATAGA------------------
>Sedum_alfredii
ATGAACTTTATTCCTTGGTTAACACTAATTGTAGCTTTTCCGATATCGGCCGGTTCTTTA
ATTTTCTTTCTCCCTCAAAAAGGAAATAAAATAATAAGGTGGTACACCATAGGTATATGT
ATGTTAGAGCTCCTTCTAATGACCTATGCATTCCGTTATCATTTCCGATTCGACGACCCT
TTAATACAACTGGCAGAGGAGTCTAAATGGATACGT---TTTTTTTCTTTTTACTGGAGA
TTAGGAATAGATGGACTTTCGATAGGACCTATTTTATTAACAGGATTTATTACTACTTTA
GCTACTTTAGCGGCTTGGCCAGTTACTCGCGATTCACGATTTTTCCATTTCTTGATGTTA
GCAATGTATAGTGGCCAAATAGGATTATTTTCTTCCCGAGACCTTTTACTTTTTTTCATC
ATGTGGGAGTTAGAATTAATTCCTGTTTATTTACTTGTATCATTATGGGGAGGAAAGAAA
CGTCTATACTCAGCTACCAAGTTTATTTTGTACACTGCGGGAGGCTCTATTTTTCTGTTA
ATGGGAGTTCTGGGTATTGGTTTATATGGTTCCGTGGAACCAACATTAAATTTTGAAATA
TTAGCTAATAAATCCTATCCTGTGGCATTGGAAATAATATTCTATATTTTATTTCTTATT
GCTTTTGCTGTCAAATTACCGATTCTACCCCTACATACCTGGTTACCCGATACCCACGGG
GAAGCACATTACAGTACTTGTATGCTGTTAGCTGGAATTTTATTAAAAATGGGAGCATAT
GGGTTGGTTCGAATCAATATGGAATTATTACCCCGCGCTCATTCGATATTTTCTCCATGG
TTAATAGTAATAGGTACGCTCCAAATAATCTATGCAGCTTTAACATCTCTTAGCCAACGG
AATTTAAAAAAACGAATAGCCTATTCTTCTATATCGCATATGGGTTTCATAATTATAGGA
ATCGGTTCTATTACGGATACGGGCCTTAACGGAGTTCTTTTACAAATAATCTCTCATGGT
TTTATTGGTGCTGGGCTTTTTTTCTTGGCAGGAACGAGTTATGATCGAATACGTCTTGTT
TATCTCGATGAAATGGGTGGGATAGCTATCTTAATGCCCAAAATATTCACGATGTTCAGT
ATATTATCAATGGCTTCACTTGCATTACCGGGCATGAGTGGTTTTGTTGCGGAATTAATC
GTCTTTTTTGGACTAATTACTAGTCCAAAATATCTTTTAATGACAAAAGTACTAATTACT
TGTGTAATGGCAATAGGGATGATATTAACTCCTATTTTTTTATTATCTATGTTACGCCAG
ATGTTCTATGGATACAAGCTATTT---AATGTTCCAAATTCGTATTTTTTTGATGCGGGA
CCACGAGAATTATTTATTTCGATCTCCATCTTTTTACCTATAATAGGTATTGGTATTTAC
CCAGATTTCGTTTTTTCATTATCAATTGATAAGGTTCAAAGTATTTTATGGAAATATTTT
TTTTAT---------------AGA
>Sedum_emarginatum
ATGAACTTTTTTCCTTGGTTAACACTAATTGTAGCTTTTCCGATATCGGCCGGTTCTTTA
ATTTTCTTTCTCCCTCAAAAAGGAAATAAAATAATAAGGTGGTACACTATATGTATATGT
ATCTTAGAGCTCCTTCTAATGACCTATGCATTCCGTTATCATTTCCGATTCGACGACCCT
TTAATACAACTGGCAGAGGAGTCTAACTGGATACGT---TTTTTTTCTTTTGACTGGAGA
TTAGGAATAGATGGACTTTCGATAGGACCTATTTTATTAACAGGATTTATTACTACTTTA
GCTACTTTAGCGGCTTGGCCAGTTACTCGCGATTCACGATTTTTCCATTTCTTGATGTTA
GCAATGTATAGTGGCCAAATAGGATCATTTTCTTCCCGAGACCTTTTACTTTTTTTCATC
ATGTGGGAGTTAGAATTAATTCCTGTTTATTTACTTGTATCATTATGGGGAGGAAAGAAA
CGTCTATACTCAGCTACCAAGTTTATTTTGTACACTGCGGGAGGCTCTATTTTTCTGTTA
ATGGGAGTTCTGGGTATTGGTTTATATGGTTCCACCGAACCAACATTAAATTTTGAAATA
TTAGCTAATAAATCCTATCCTGTAGCATTGGAAATAATATTCTATATTTTATTTCTTATT
GCTTTTGCTGTCAAATTGCCGATTCTACCCCTCCATACCTGGTTACCCGATACCCACGGG
GAAGCACATTACAGTACTTGTATGCTGTTAGCTGGAATTTTATTAAAAATGGGAGCATAT
GGGTTGGTTCGAATCAATATGGAATTATTACCCCGCGCTCATTCGATATTTTCTCCATGG
TTAATAATAATAGGTACGCTCCAAATAATCTATGCAGCTTTAACATCTCTTAGCCAACGG
AATTTAAAAAAACGAATAGCCTATTCTTCTATATCGCATATGGGTTTCATAATTATAGGA
ATCGGTTCTATTACGGATACGGGCCTTAACGGAGTTCTTTTACAAATAATCTCTCATGGT
TTTATTGGTGCTGGGCTTTTTTTATTGGCAGGAACGAGTTATGATCGAATACGTCTTGTT
TATCTCGATGAAATGGGTGGGATAGCTATCTTAATGCCCAAAATATTCACGATGTTCAGT
ATATTATCAATGGCTTCACTTGCATTACCGGGCATGAGTAGTTTTGTTGCGGAATTCATA
GTCTTTTTTGGACTAATTACTAGTCAAAAATATCTTTTAATGACAAAAGTACTAATTACT
TGTGTAATGGCAATAGGGATGATATTAACTCCTATTTTTTTATTATCTATGTTACGCCAG
ATGTTTTATGGATACAAGCTATTT---AATGTTCCAAATTCGTATTTTTTTGATGCGGGA
CCACGAGAATTATTTATTTCCATCTCCATCTTTTTACCTATAATAGGTATTGGTATTTAC
CCGGATTTTGTTTTTTCATTATCAATTGATAAGGTTCAAAGTATTTTATGGAAATATTTT
TTTTAT---------------AGA
>Sedum_lineare
ATGAACTTTTTTCCTTGGTTAACACTAATTGTAGCTTTTCCAATATCTGCCGGTTCTTTA
ATTTTCTTTCTCCCTCAAAAAGGAAATAAAATAATAAGGTGGTACACTATATGTATATGT
ATATTGGAGCTCCTTCTAATGACCTATGCATTCCGTTATCATTTCCGATTCGACGACCCT
TTAATACAACTGGAAGAGGAGTATAAATGGATACGTTTTTTTTTTTCTTTTTACTGGAGA
TTAGGAATAGATGGACTTTCTATAGGACCCATTTTATTAACAGGATTTATTACTACTTTA
GCTACTTTAGCGGCTTGGCCGATTACTCGCGATTCACGATTTTTCCATTTCTTGATGTTA
GCAATGTATAGTGGCCAAATAGGATCATTTTCTTCCCGAGACCTTTTACTTTTTTTCATT
ATGTGGGAGTTAGAATTAATTCCGGTTTATTTACTTGTATCATTATGGGGAGGAAAGAAA
CGTCTATACTCAGCTACCAAATTTATTTTGTACACTGCGGGAGGTTCCATTTTTATGTTA
ATGGGAGTTCTGGGTATTGGTTTATATGGTTCCACGGAACCAACATTAAATTTTGAAATA
TTAGCTAATCAATCCTATCCTGTAACATTGGAAATAATATTCTATATTTTATTTCTTATG
GCTTTTGCTGTCAAATTACCGATTCTACCCCTACATACCTGGTTACCAGATACCCATGGG
GAAGCACATTACAGTACTTGTATGCTATTAGCTGGAATTTTATTAAAAATGGGAGCATAT
GGGTTGGTTCGGATCAATATGGAATTATTACCCCGCGCTCATTCAATATTTTCTCCATGG
TTAATAATAATAGGTACGCTCCAAATAATCTATGCAGCTTTAACATCTCTTAGCCAACGG
AATTTAAAAAAACGAATAGCCTATTCTTCTGTATCGCATATGGGTTTCATAATTATTGGA
CTCGGTTCTATTACTGATACGGGCCTTAACGGAGCTCTTTTACAAATAATATCTCATGGT
TTTATTGGTGCTGGGCTTTTTTTCTTGGCCGGAACGAGTTATGATCGAATACGTCTTGTT
TATCTCGATGAAATGGGTGGGATAGCTATCTTAATGCCCAAAATATTCACGATGTTCAGT
ATATTATCAATGGCTTCACTTGCATTACCGGGCATGAGTGGTTTTGTTGCGGAATTAATA
GTCTTTTTTGGACTAATTACTAGTCAAAAATATCTTTTAATGACAAAAATACTAATTACT
TGTGTAATGGCAATAGGGATGATATTAACTCCTATTTATTTATTATCTATGTTACGCCAG
ATGTTCTATGGATACAAGCTATTT---AATGTTCCAAATTCGTATTTTTTTGATGCGGGA
CCACGAGAATTATTTGTTTCCATTTCCATCTTTTTACCGATAATAGGTATTGGTATTTAC
CCGGATTTCGTTTTTTCATTATCAGTTGATAAGGTTCAGAGTATTTTATGGAAATATTTT
GATAGA------------------
>Sedum_oryzifolium
ATGAACTTTTTTCCTTGGTTAACACTAATTGTAACTTTTCCAATATCTGCTGGTTCTTTA
ATTTTCTTTCTCCCTCAAAAAGGAAATAAAATAATAAGGTGGTACACTATATGTATATGT
ATCTTAGAGCTCCTTCTAATGACTTATGCATTCCGTTATCATTTCCGATTCGACGACCCT
TTAATACAACTGGAAGAGGAGTATAAATGGATACGT---TTTTTTTCTTTTTACTGGAGA
TTAGGAATAGATGGACTTTCTATAGGACCCATTTTATTAACAGGATTTATTACAACTTTA
GCTACTTTAGCGGCTTGGCCTGTTACTCGCGATTCACGATTTTTCCATTTCTTGATGTTA
GCAATGTATAGTGGCCAAATAGGATCATTTTCTTCCCGAGACCTTTTACTTTTTTTCATT
ATGTGGGAGTTAGAATTAATTCCGGTTTATTTACTTGTATCATTATGGGGAGGAAAGAAA
CGTCTATACTCAGCTACCAAATTTATTTTGTACACTGCGGGAGGTTCCATTTTTCTGTTA
ATGGGAGTTCTGGGTATTGGTTTATATGGTTCCACGGAACCAACATTAAATTTTGAAATA
TTAGCTAATCAATCCTATCCTGTGACATTGGAAATAATATTCTATATTTTATTTCTTATT
GCTTTTGCTGTCAAATTACCGATTCTACCCTTACATACCTGGTTACCAGATACCCACGGG
GAAGCACATTACAGTACTTGTATGCTGTTAGCTGGAATTTTATTAAAAATGGGGGCATAT
GGGTTGGTTCGGATCAATATGGAATTATTACCCCGCGCTCATTCGATATTTTCTCCATGG
TTAATAATAATAGGTACGCTCCAAATAATCTATGCAGCTTTAACATCTTTTAGCCAACGG
AATTTAAAAAAACGAATAGCCTATTCTTCTGTATCACATATGGGTTTCATAATTATCGGA
CTCGCTTCTATTACTGATACGGGCCTTAATGGAGCTCTTTTACAAATAATCTCTCATGGT
TTTATTGGTGCTGGGCTTTTTTTCTTGGCAGGAACGAGTTATGATCGAATACGTGTTGTT
TATCTCGATGAAATGGGTGGGATAGCTATCTTACTGCCCAAAATATTCACGATGTTCAGT
ATATTATCAATGGCTTCACTTGCATTACCGGGCATGAGTGGTTTTGTTGCGGAATTAATA
GTCTTTTTTGGACTAATTACTAGTCAAAAATATCTTTTAATGACAAAAATACTAATTACT
TGTGTAATGGCAATAGGGATGATATTAACTCCTATTTATTTATTATCTATGTTACGTCAG
ATGTTCTATGGATACAAGCTATTT---AATGTTCCAAATTCATATTTTTTTGATGCGGGA
CCACGAGAATTATTTGTTTCCATTTTTATCTTTTTACCTATAATAGGTATTGGTATTTAC
CCGGATTTCGTTTTTTCATTATCAGTTGATAAGGTTCAAAGTATTTTATGGAAATATTTT
TATAGA------------------
>Sedum_plumbizincicola
ATGAACTTTATTCCTTGGTTAACACTAATTGTAGCTTTTCCGATATCGGCCGGTTCTTTA
ATTTTCTTTCTCCCTCAAAAAGGAAATAAAATAATAAGGTGGTACACTATAGGTATATGT
ATCTTAGAGCTCCTTCTAATGACCTATGCATTCCGTTATCATTTCCGATTCGACGACCCT
TTAATACAACTGGCAGAGGAGTCTAAATGGATACGT---TTTTTTTCTTTTTACTGGAGA
TTAGGAATAGATGGACTTTCGATAGGACCCATTTTATTAACAGGATTTATTACTACTTTA
GCTACTTTAGCGGCTTGGCCAGTTACTCGCGATTCACGATTTTTCCATTTCTTGATGTTA
GCAATGTATAGTGGCCAAATAGGATCATTTTCTTCCCGAGACCTTTTACTTTTTTTCATC
ATGTGGGAGTTAGAATTAATTCCTGTTTATTTACTTGTATCATTATGGGGAGGAAAGAAA
CGTCTATACTCAGCTACCAAGTTTATTTTGTACACTGCGGGAGGCTCTATTTTTCTGTTA
ATGGGAGTTCTGGGTATTGGTTTATATGGTTCCACGGAACCAACATTAAATTTTGAAATA
TTAGCTAATAAATCCTATCCTGTGGCATTGGAAATAATATTCTATATTTTATTTCTTATT
GCTTTTGCTGTCAAATTACCGATTCTACCCCTACATACCTGGTTACCCGATACCCACGGG
GAAGCACATTACAGTACTTGTATGCTGTTAGCTGGAATTTTATTAAAAATGGGAGCATAT
GGGTTGATTCGAATCAATATGGAATTATTACCCCGCGCTCATTCGATATTTTCTCCATGG
TTAATAGTAATAGGTACGCTCCAAATAATCTATGCAGCTTTAACATCTCTTAGCCAACGG
AATTTAAAAAAACGAATAGCCTATTCTTCTATATCGCATATGGGTTTCATAATTATAGGA
ATCGGTTCTATTACGGATACGGGCCTTAACGGAGTTCTTTTACAAATAATCTCTCATGGT
TTTATTGGTGCTGGGCTTTTTTTCTTGGCAGGAACGAGTTATGATCGAATACGTCTTGTT
TATCTCGATGAAATGGGTGGGATAGCTATCTTAATGCCCAAAATATTCACGATGTTCAGT
ATATTATCAATGGCTTCACTTGCATTACCGGGCATGAGTGGTTTTGTTGCGGAATTAATC
GTCTTTTTTGGACTAATTACTAGTCCAAAATATCTTTTAATGACAAAAGTACTAATTACT
TGTGTAATGGCAATAGGGATGATATTAACTCCTATTTTTTTATTATCTATGTTACGCCAG
ATATTCTATGGATACAAGCTATTT---AATGTTCCAAATTCGTATTTTTTTGATGCGGGA
CCACGAGAATTATTTATTTCGATCTCCATCTTTTTACCTATAATAAGTATTGGTATTTAC
CCAGATTTCGTTTTTTCATTATCAATTGAGAAGGTTCAAAGTATTTTATGGAAATATTTT
TTTTAT---------------AGA
>Sedum_sarmentosum
ATGAACTTTTTTCCTTGGTTAACACTAATTGTAGCTTTTCCGATATCTGCCGGTTCTTTA
ATTTTCTTTCTCCCTCAAAAAGGAAATCAAATAATAAGGTGGTACACTATCTGTATATGT
ATCTTAGAGCTCCTTCTAATGACCTATGCATTCCGTTATCATTTCCGATTCGACGACCCT
TTAATACAACTGGCAGAGGAGTCTAAATGGATACGT---TTTTTTTCTTTTTACTGGAGA
TTAGGAATAGATGGACTTTCGATAGGACCCATTTTATTAACAGGATTTATTACTACTTTA
GCTACTTTAGCGGCTTGGCCAATTACTCGCGATTCACGATTTTTCCATTTCTTGATGTTA
GCAATGTATAGTGGCCAAATAGGATCATTTTCTTCCCGAGACCTTTTACTTTTTTTCATC
ATGTGGGAGTTAGAATTAATTCCTGTTTATTTACTTGTATCATTATGGGGAGGAAAGAAA
CGTCTATACTCAGCGACCAAGTTTATTTTGTACACTGCGGGAGGTTCTATTTTTCTGTTA
ATGGGAGTTCTGGGTATTGGTTTATATAGTTCCACGGAACCAACATTAAATTTTGAAATA
TTAGCTAATAAATCCTATCCTGTGGCATTGGAAATATTATTCTATATTTTATTTCTTATT
GCTTTTGCTGTAAAATTACCGATTCTACCCCTACATACCTGGTTACCCGATACCCACGGG
GAAGCACATTACAGTACTTGTATGCTATTAGCTGGAATTTTATTAAAAATGGGAGCATAT
GGGTTGGTTCGGATCAATATGGAATTATTACCCCGCGCTCATTCGATATTTTCTCCATGG
TTAATAATAATAGGTACGCTCCAAATAATCTATGCAGCTTTAACATCTCTTAGCCAACGG
AATTTAAAAAAACGAATAGCCTATTCTTCTATATCGCATATGGGTTTCATAATTATAGGA
ATCGGTTCGATTACGGATACGGGCCTTAACGGAGTTCTTTTACAAATAATCTCTCATGGT
TTTATTGGTGCTGGGCTTTTTTTCTTGGCAGGAACGAGTTATGATCGAATACGTCTTGTT
TATCTCGATGAAATGGGTGGGATAGCGATCTTAATGCCCAAAATATTCACGATGTTCAGT
ATATTATCAATGGCTTCACTTGCATTACCGGGCATGAGTGGTTTTGTTGCGGAATTAATC
GTCTTTTTTGGACTAATTACTAGTCAAAAATATCTTTTAATGACAAAAGTACTAATTACT
TGTGTAATGGCAATAGGGATGATATTAACTCCTATTTTTTTATTATCTATGTTACGCCAG
ATGTTCTATGGATACAAGCTACTT---AATGTTCCAAATTCGTATTTTTTTGATGCGGGA
CCACGAGAATTATTTATTTCCATCTCCATCTTTTTACCTATAATAGGTATTGGTATTTAC
CCGGATTTCGTTTTTTCATTATCAATTGATAAGGTTCAAAGTATTTTATGGAAATATTTT
TTTTAT---------------AGA
>Sedum_tricarpum
ATGAACTTTATTCCTTGGTTAACACTAATTGTAGCTTTTCCGATATCGGCCGGTTCTTTA
ATTTTCTTTCTCCCTCAAAAAGGAAATAAAATAATAAGGTGGTACACTATAGGTATATGT
ATGTTAGAGCTCCTTCTAATGACCTATGCATTCCGTTATCATTTCCGATTCGACGACCCT
TTAATACAACTGGCAGAGGAGTCTAAATGGATACGT---TTTTTTTCTTTTTACTGGAGA
TTAGGAATAGATGGACTTTCGATAGGACCCATTTTATTAACAGGATTTATTACTACTTTA
GCTACTTTAGCGGCTTGGCCAGTTACTCGCGATTCACGATTTTTCCATTTCTTGATGTTA
GCAATGTATAGTGGCCAAATAGGATTATTTTCTTCCCGAGACCTTTTACTTTTTTTCATC
ATGTGGGAGTTAGAATTAATTCCTGTTTATTTACTTGTATCATTATGGGGAGGAAAGAAA
CGTCTATACTCAGCTACCAAGTTTATTTTGTACACTGCGGGAGGCTCTATTTTTCTGTTA
ATGGGAGTTCTGGGTATTGGTTTATATGGTTCCACGGAACCAACATTAAATTTTGAAATA
TTAGCTAATAAATCCTATCCTGTGGCATTGGAAATAATATTCTATATTTTATTTCTTATT
GCTTTTGCTGTCAAATTACCGATTCTACCCCTACATACCTGGTTACCCGATACCCACGGG
GAAGCACATTACAGTACTTGTATGCTGTTAGCTGGAATTTTATTAAAAATGGGAGCATAT
GGGTTGGTTCGAATCAATATGGAATTATTACCCCGCGCTCATTCGATATTTTCTCCATGG
TTAATAGTAATAGGTACGCTCCAAATAATCTATGCAGCTTTAACATCTCTTAGCCAACGG
AATTTAAAAAAACGAATAGCCTATTCTTCTATATCGCATATGGGTTTCATAATTATAGGA
ATCGGTTCTATTACGGATACGGGCCTTAACGGAGTTCTTTTACAAATAATCTCTCATGGT
TTTATTGGTGCTGGGCTTTTTTTCTTGGCAGGAACGAGTTATGATCGAATACGTCTTGTT
TATCTCGATGAAATGGGTGGGATAGCTATCTTAATGCCCAAAATATTCACGATGTTCAGT
ATATTATCAATGGCTTCACTTGCATTACCGGGCATGAGTGGTTTTGTTGCGGAATTAATC
GTCTTTTTTGGACTAATTACTAGTCCAAAATATCTTTTAATGACAAAAGTACTAATTACT
TGTGTAATGGCAATAGGGATGATATTAACTCCTATTTTTTTATTATCTATGTTACGCCAG
ATGTTCTATGGATACAAGCTATTT---AATGTTCCAAATTCGTATTTTTTTGATGCGGGA
CCACGAGAATTATTTATTTCGATCTCCATCTTTTTACCTATAATAGGTATTGGTATTTAC
CCAGATTTCGTTTTTTCATTATCAATTGATAAGGTTCAAAGTATTTTATGGAAATATTTT
TTTTAT---------------AGA
>Aeonium_arboreum
ATGAACTTTTTTCCTTGGTTAACACTAATTGTAGCTTTTCCGATATCTGCCGGTTCTTTA
ATTTTTTTTCTCCCTCAAAAAGGAAATAAAATAATTAGGTGGTACACTATATGTATATGC
ATCTTAGAGCTCCTTCTAATGACCTATGCATTCCGTTATCATTTCCAATTCGACGATCCT
TTAATACAACTAGCAGAGGAGTATAAATGGATAGGT---TTTTTCTCTTTTTACTGGAGA
TTAGGAATAGATGGACTTTCTATAGGACCCATTTTATTAACAGGATTTATTACGACTTTA
GCTACTTTAGCGGCTTGGCCAGTCACTCGCGATTCACGATTTTTCCATTTCTTGATGTTA
GCAATGTATAGTGGCCAAATAGGATCATTTTCTTCCCGAGACCTTTTACTTTTTTTCATC
ATGTGGGAGTTCGAATTAATTCCTGTTTATTTACTTGTATCATTATGGGGAGGAAAGAAA
CGTCTATACTCAGCTACCAAGTTTATTTTGTACACTGCGGGGGGTTCCATTTTTCTGTTA
ATGGGCGTTCTGGGTATTGGTTTATATGGTTCCAATGAACCAACATTAAATTTTGAAATA
TTAGCTAATCAATCCTATCCTGTGGCATTGGAAATAATATTCTATATATTATTTCTTATT
GCTTTTGCTGTCAAATTGCCGATTCTACCCCTACATACCTGGTTACCGGATACCCACGGG
GAAGCACATTACAGTACTTGTATGCTTCTAGCTGGAATTTTATTAAAAATGGGAGCATAT
GGGTTGGTTCGGATCAATATGGAATTATTACCCCGTGCTCATTCAATATTTTCCCCATGG
TTAATAATAATGGGTACGCTCCAAATAATCTATGCAGCTTTAACATCTCTTGGTCAACGT
AATTTAAAAAAACGAATAGCCTATTCTTCTGTATCTCATATGGGTTTTATAATTATAGGA
ATTGGCTCTATTACTGATACGGGACTTAACGGAGCTCTTTTACAAATAATCTCTCATGGT
TTTATTGGTGCTGGGCTTTTTTTCTTGGCAGGAACGGGTTATGATCGAATACGTCTTGTT
TATCTCGATGAAATGGGTGGGATAGCTATCTTAATGCCTAAAATATTTACGATGTTCAGT
ATATTATCGATGGCTTCTCTTGCCTTACCGGGCATGAGTGGTTTTGTTGCGGAATTGATA
GTCTTTTTTGGACTAATTACTAGTCAAAAATATCTTTTACTGACAAAAATACTAATTACT
TGTGTAATGGCAGTGGGGATGATATTAACTCCTATTTATTTATTATCTATGTCACGCCAG
ATGTTCTATGGATACAAGCTATTT---AATGTTCCAACTTCGTATTTTTTTGATGCGGGA
CCACGAGAATTGTTTGTTTCGATCTCCATCTTTCTACCTATAATAGGTATTGGTATTTAC
CCGGATTTCGTTTTTTCATTATCAGTTGATAAGGTTCAAAGTATTTTATGGAAATATTTT
TATAGA------------------
>Aeonium_balsamiferum
ATGAACTTTTTTCCTTGGTTAACACTAATTGTAGCTTTTCCGATATCTGCCGGTTCTTTA
ATTTTTTTTCTCCCTCAAAAAGGAAATAAAATAATTAGGTGGTACACTATATGTATATGC
ATCTTAGAGCTCCTTCTAATGACCTATGCATTCCGTTATCATTTCCAATTCGACGATCCT
TTAATACAACTAGCAGAGGAGTATAAATGGATAGGT---TTTTTCTCTTTTTACTGGAGA
TTAGGAATAGATGGACTTTCTATAGGACCCATTTTATTAACAGGATTTATTACGACTTTA
GCTACTTTAGCGGCTTGGCCAGTCACTCGCGATTCACGATTTTTCCATTTCTTGATGTTA
GCAATGTATAGTGGCCAAATAGGATCATTTTCTTCCCGAGACCTTTTACTTTTTTTCATC
ATGTGGGAGTTCGAATTAATTCCTGTTTATTTACTTGTATCATTATGGGGAGGAAAGAAA
CGTCTATACTCAGCTACCAAGTTTATTTTGTACACTGCGGGGGGTTCCATTTTTCTGTTA
ATGGGCGTTCTGGGTATTGGTTTATATGGTTCCAATGAACCAACATTAAATTTTGAAATA
TTAGCTAATCAATCCTATCCTGTGGCATTGGAAATAATATTCTATATATTATTTCTTATT
GCTTTTGCTGTCAAATTGCCGATTCTACCCCTACATACCTGGTTACCGGATACCCACGGG
GAAGCACATTACAGTACTTGTATGCTTCTAGCTGGAATTTTATTAAAAATGGGAGCATAT
GGGTTGGTTCGGATCAATATGGAATTATTACCCCGTGCTCATTCAATATTTTCCCCATGG
TTAATAATAATGGGTACGCTCCAAATAATCTATGCAGCTTTAACATCTCTTGGTCAACGT
AATTTAAAAAAACGAATAGCCTATTCTTCTGTATCTCATATGGGTTTTATAATTATAGGA
ATTGGCTCTATTACTGATACGGGACTTAACGGAGCTCTTTTACAAATAATCTCTCATGGT
TTTATTGGTGCTGGGCTTTTTTTCTTGGCAGGAACGGGTTATGATCGAATACGTCTTGTT
TATCTCGATGAAATGGGTGGGATAGCTATCTTAATGCCTAAAATATTTACGATGTTCAGT
ATATTATCGATGGCTTCTCTTGCCTTACCGGGCATGAGTGGTTTTGTTGCGGAATTGATA
GTCTTTTTTGGACTAATTACTAGTCAAAAATATCTTTTACTGACAAAAATACTAATTACT
TGTGTAATGGCAGTGGGGATGATATTAACTCCTATTTATTTATTATCTATGTCACGCCAG
ATGTTCTATGGATACAAGCTATTT---AATGTTCCAACTTCGTATTTTTTTGATGCGGGA
CCACGAGAATTGTTTGTTTCGATCTCCATCTTTCTACCTATAATAGGTATTGGTATTTAC
CCGGATTTCGTTTTTTCATTATCAGTTGATAAGGTTCAAAGTATTTTATGGAAATATTTT
------------------------
>Aeonium_decorum
ATGAACTTTTTTCCTTGGTTAACACTAATTGTAGCTTTTCCGATATCTGCCGGTTCTTTA
ATTTTTTTTCTCCCTCAAAAAGGAAATAAAATAATTAGGTGGTACACTATATGTATATGC
ATCTTAGAGCTCCTTCTAATGACCTATGCATTCCGTTATCATTTCCAATTCGACGATCCT
TTAATACAACTAGCAGAGGAGTATAAATGGATAGGT---TTTTTCTCTTTTTACTGGAGA
TTAGGAATAGATGGACTTTCTATAGGACCCATTTTATTAACAGGATTCATTACGACTTTA
GCTACTTTAGCGGCTTGGCCAGTCACTCGCGATTCACGATTTTTCCATTTCTTGATGTTA
GCAATGTATAGTGGCCAAATAGGATCATTTTCTTCCCGAGACCTTTTACTTTTTTTCATC
ATGTGGGAGTTCGAATTAATTCCTGTTTATTTACTTGTATCATTATGGGGAGGAAAGAAA
CGTCTATACTCAGCTACCAAGTTTATTTTGTACACTGCGGGGGGTTCCATTTTTCTGTTA
ATGGGCGTTCTGGGTATTGGTTTATATGGTTCCAATGAACCAACATTAAATTTTGAAATA
TTAGCTAATCAATCCTATCCTGTGGCATTGGAAATAATATTCTATATATTATTTCTTATT
GCTTTTGCTGTCAAATTGCCGATTCTACCCCTACATACCTGGTTACCGGATACCCACGGG
GAAGCACATTACAGTACTTGTATGCTTCTAGCTGGAATTTTATTAAAAATGGGAGCATAT
GGGTTGGTTCGGATCAATATGGAATTATTACCCCGTGCTCATTCAATATTTTCCCCATGG
TTAATAATAATGGGTACGCTCCAAATAATCTATGCAGCTTTAACATCTCTTGGTCAACGT
AATTTAAAAAAACGAATAGCCTATTCTTCTGTATCTCATATGGGTTTCATAATTATAGGA
ATTGGCTCTATTACTGATACGGGACTTAACGGAGCTCTTTTACAAATAATCTCTCATGGT
TTTATTGGTGCTGGGCTTTTTTTCTTGGCAGGAACGGGTTATGATCGAATACGTCTTGTT
TATCTCGATGAAATGGGTGGGATAGCTATCTTAATGCCTAAAATATTTACGATGTTCAGT
ATATTATCGATGGCTTCTCTTGCCTTACCGGGCATGAGTGGTTTTGTTGCGGAATTGATA
GTCTTTTTTGGACTAATTACTAGTCAAAAATATCTTTTACTGACAAAAATACTAATTACT
TGTGTAATGGCAGTGGGGATGATATTAACTCCTATTTATTTATTATCTATGTCACGCCAG
ATGTTCTATGGATACAAGCTATTT---AATGTTCCAACTTCGTATTTTTTTGATGCGGGA
CCACGAGAATTGTTTGTTTCGATCTCCATCTTTCTACCTATAATAGGTATTGGTATTTAC
CCGGATTTCGTTTTTTCATTATCAGTTGATAAGGTTCAAAGTATTTTATGGAAATATTTT
------------------------
>Aeonium_diplocyclum
ATGAACTTTTTTCCTTGGTTAACACTAATTGTAGCTTTTCCGATATCTGCCGGTTCTTTA
ATTTTTTTTCTCCCTCAAAAAGGAAATAAAATAATTAGGTGGTACACTATATGTATATGC
ATCTTAGAGCTCCTTCTAATGACCTATGCATTCCGTTATCATTTCCAATTCGACGATCCT
TTAATACAACTAGCAGAGGAGTATAAATGGATAGGT---TTTTTCTCTTTTTACTGGAGA
TTAGGAATAGATGGACTTTCTATAGGACCCATTTTATTAACAGGATTTATTACGACTTTA
GCTACTTTAGCGGCTTGGCCAGTCACTCGCGATTCACGATTTTTCCATTTCTTGATGTTA
GCAATGTATAGTGGCCAAATAGGATCATTTTCTTCCCGAGACCTTTTACTTTTTTTCATC
ATGTGGGAGTTCGAATTAATTCCTGTTTATTTACTTGTATCATTATGGGGAGGAAAGAAA
CGTCTATACTCAGCTACCAAGTTTATTTTGTACACTGCGGGGGGTTCCATTTTTCTGTTA
ATGGGCGTTCTGGGTATTGGTTTATATGGTTCCAATGAACCAACATTAAATTTTGAAATA
TTAGCTAATCAATCCTATCCTATGGCATTGGAAATAATATTCTATATATTATTTCTTATT
GCTTTTGCTGTCAAATTGCCGATTCTACCCCTACATACCTGGTTACCGGATACCCACGGG
GAAGCACATTACAGTACTTGTATGCTTCTAGCTGGAATTTTATTAAAAATGGGAGCATAT
GGGTTGGTTCGGATCAATATGGAATTATTACCCCGTGCTCATTCGATATTTTCCCCATGG
TTAATAATAATGGGTACGCTCCAAATAATCTATGCAGCTTTAACATCTCTTGGTCAACGT
AATTTAAAAAAACGAATAGCCTATTCTTCTGTATCTCATATGGGTTTCATAATTATAGGA
ATTGGCTCTATTACTGATACGGGACTTAACGGAGCTCTTTTACAAATAATCTCTCATGGT
TTTATTGGTGCTGGGCTTTTTTTCTTGGCAGGAACGGGTTATGATCGAATACGTCTTGTT
TATCTCGATGAAATGGGTGGGATAGCTATCTTAATGCCTAAAATATTTACGATGTTCAGT
ATATTATCGATGGCTTCTCTTGCCTTACCGGGCATGAGTGGTTTTGTTGCGGAATTGATA
GTCTTTTTTGGACTAATTACTAGTCAAAAATATCTTTTACTGACAAAAATACTAATTACT
TGTGTAATGGCAGTGGGGATGATATTAACTCCTATTTATTTATTATCTATGTCACGCCAG
ATGTTCTATGGATACAAGCTATTT---AATGTTCCAACTTCGTATTTTTTTGATGCGGGA
CCGCGAGAATTGTTTGTTTCGATCTCCATCTTTCTACCTATAATAGGTATTGGTATTTAC
CCGGATTTCGTTTTTTCATTATCAGTTGATAAGGTTCAAAGTATTTTATGGAACTATTTT
------------------------
>Aeonium_dodrantale
ATGAACTTTTTTCCTTGGTTAACACTAATTGTAGCTTTTCCGATATCTGCCGGTTCTTTA
ATTTTTTTTCTCCCTCAAAAAGGAAATAAAATAATTAGGTGGTACACTATATGTATATGC
ATCTTAGAGCTCCTTCTAATGACCTATGCATTCCGTTATCATTTCCAATTCGACGATCCT
TTAATACAACTAGCAGAGGAGTATAAATGGATAGGT---TTTTTCTCTTTTTACTGGAGA
TTAGGAATAGATGGACTTTCTATAGGACCCATTTTATTAACAGGATTTATTACGACTTTA
GCTACTTTAGCGGCTTGGCCAGTCACTCGCGATTCACGATTTTTCCATTTCTTGATGTTA
GCAATGTATAGTGGCCAAATAGGATCATTTTCTTCCCGAGACCTTTTACTTTTTTTCATC
ATGTGGGAGTTCGAATTAATTCCTGTTTATTTACTTGTATCATTATGGGGAGGAAAGAAA
CGTCTATACTCAGCTACCAAGTTTATTTTGTACACTGCGGGGGGTTCCATTTTTCTGTTA
ATGGGCGTTCTGGGTATTGGTTTATATGGTTCCAATGAACCAACATTAAATTTTGAAATA
TTAGCTAATCAATCCTATCCTGTGGCATTGGAAATAATATTCTATATATTATTTCTTATT
GCTTTTGCTGTCAAATTGCCGATTCTACCCCTACATACCTGGTTACCGGATACCCACGGG
GAAGCACATTACAGTACTTGTATGCTTCTAGCTGGAATTTTATTAAAAATGGGAGCATAT
GGGTTGGTTCGGATCAATATGGAATTATTACCCCGTGCTCATTCGATATTTTCCCCATGG
TTAATAATAATGGGTACGCTCCAAATAATCTATGCAGCTTTAACATCTCTTGGTCAACGT
AATTTAAAAAAACGAATAGCCTATTCTTCTGTATCTCATATGGGTTTCATAATTATAGGA
ATTGGCTCTATTACTGATACGGGACTTAACGGAGCTCTTTTACAAATAATCTCTCATGGT
TTTATTGGTGCTGGGCTTTTTTTCTTGGCAGGAACGGGTTATGATCGAATACGTCTTGTT
TATCTCGATGAAATGGGTGGGATAGCTATCTTAATGCCTAAAATATTTACGATGTTCAGT
ATATTATCGATGGCTTCTCTTGCCTTACCGGGCATGAGTGGTTTTGTTGCGGAATTTATA
GTCTTTTTTGGACTAATTACTAGTCAAAAATATCTTTTACTGACAAAAATACTAATTACT
TGTGTAATGGCAGTGGGGATGATATTAACTCCTATTTATTTATTATCTATGTCACGCCAA
ATGTTCTATGGATACAAGCTATTT---AATGTTCCAACTTCGTATTTTTTTGATGCGGGA
CCGCGAGAATTGTTTGTTTCGATCTCCATCTTTCTACCTATAATAGGTATTGGTATTTAC
CCGGATTTCGTTTTTTCATTATCAGTTGATAAGGTTCAAAGTATTTTATGGAAATATTTT
------------------------
>Aeonium_nobile
ATGAACTTTTTTCCTTGGTTAACACTAATTGTAGCTTTTCCGATATCTGCCGGTTCTTTA
ATTTTTTTTCTCCCTCAAAAAGGAAATAAAATAATTAGGTGGTACACTATATGTATATGC
ATCTTAGAGCTCCTTCTAATGACCTATGCATTCCGTTATCATTTCCAATTCGACGATCCT
TTAATACAACTAGCAGAGGAGTATAAATGGATAGGT---TTTTTCTCTTTTTACTGGAGA
TTAGGAATAGATGGACTTTCTATAGGACCCATTTTATTAACAGGATTCATTACGACTTTA
GCTACTTTAGCGGCTTGGCCAGTCACTCGCGATTCACGATTTTTCCATTTCTTGATGTTA
GCAATGTATAGTGGCCAAATAGGATCATTTTCTTCCCGAGACCTTTTACTTTTTTTCATC
ATGTGGGAGTTCGAATTAATTCCTGTTTATTTACTTGTATCATTATGGGGAGGAAAGAAA
CGTCTATACTCAGCTACCAAGTTTATTTTGTACACTGCGGGGGGTTCCATTTTTCTGTTA
ATGGGCGTTCTGGGTATTGGTTTATATGGTTCCAATGAACCAACATTAAATTTTGAAATA
TTAGCTAATCAATCCTATCCTGTGGCATTGGAAATAATATTCTATATATTATTTCTTATT
GCTTTTGCTGTCAAATTGCCGATTCTACCCCTACATACCTGGTTACCGGATACCCACGGG
GAAGCACATTACAGTACTTGTATGCTTCTAGCTGGAATTTTATTAAAAATGGGAGCATAT
GGGTTGGTTCGGATCAATATGGAATTATTACCCCGTGCTCATTCAATATTTTCCCCATGG
TTAATAATAATGGGTACGCTCCAAATAATCTATGCAGCTTTAACATCTCTTGGTCAACGT
AATTTAAAAAAACGAATAGCCTATTCTTCTGTATCTCATATGGGTTTCATAATTATAGGA
ATTGGCTCTATTACTGATACGGGACTTAACGGAGCTCTTTTACAAATAATCTCTCATGGT
TTTATTGGTGCTGGGCTTTTTTTCTTGGCAGGAACGGGTTATGATCGAATACGTCTTGTT
TATCTCGATGAAATGGGTGGGATAGCTATCTTAATGCCTAAAATATTTACGATGTTCAGT
ATATTATCGATGGCTTCTCTTGCCTTACCGGGCATGAGTGGTTTTGTTGCGGAATTGATA
GTCTTTTTTGGACTAATTACTAGTCAAAAATATCTTTTACTGACAAAAATACTAATTACT
TGTGTAATGGCAGTGGGGATGATATTAACTCCTATTTATTTATTATCTATGTCACGCCAG
ATGTTCTATGGATACAAGCTATTT---AATGTTCCAACTTCGTATTTTTTTGATGCGGGA
CCACGAGAATTGTTTGTTTCGATCTCCATCTTTCTACCTATAATAGGTATTGGTATTTAC
CCGGATTTCGTTTTTTCATTATCAGTTGATAAGGTTCAAAGTATTTTATGGAAATATTTT
------------------------
>Aeonium_saundersii
ATGAACTTTTTTCCTTGGTTAACACTAATTGTAGCTTTTCCGATATCTGCCGGTTCTTTA
ATTTTTTTTCTCCCTCAAAAAGGAAATAAAATAATTAGGTGGTACACTATATGTATATGC
ATCTTAGAGCTCCTTCTAATGACCTATGCATTCCGTTATCATTTCCAATTCGACGATCCT
TTAATACAACTAGCAGAGGAGTATAAATGGATAGGT---TTTTTCTCTTTTTACTGGAGA
TTAGGAATAGATGGACTTTCTATAGGACCCATTTTATTAACAGGATTTATTACGACTTTA
GCTACTTTAGCGGCTTGGCCAGTCACTCGCGATTCACGATTTTTCCATTTCTTGATGTTA
GCAATGTATAGTGGCCAAATAGGATCATTTTCTTCCCGAGACCTTTTACTTTTTTTCATC
ATGTGGGAGTTCGAATTAATTCCTGTTTATTTACTTGTATCATTATGGGGAGGAAAGAAA
CGTCTATACTCAGCTACCAAGTTTATTTTGTACACTGCGGGGGGTTCCATTTTTCTGTTA
ATGGGCGTTCTGGGTATTGGTTTATATGGTTCCAATGAAACAACATTAAATTTTGAAATA
TTAGCTAATCAATCCTATCCTGTGGCATTGGAAATAATATTCTATATATTATTTCTTATT
GCTTTTGCTGTCAAATTGCCGATTCTACCCCTACATACCTGGTTACCGGATACCCACGGG
GAAGCACATTACAGTACTTGTATGCTTCTAGCTGGAATTTTATTAAAAATGGGAGCATAT
GGGTTGGTTCGGATCAATATGGAATTATTACCCCGTGCTCATTCGATATTTTCCCCATGG
TTAATAATAATGGGTACGCTCCAAATAATCTATGCAGCTTTAACATCTCTTGGTCAACGT
AATTTAAAAAAACGAATAGCCTATTCTTCTGTATCTCATATGGGTTTCATAATTATAGGA
ATTGGCTCTATTACTGATACGGGACTTAACGGAGCTCTTTTACAAATAATCTCTCATGGT
TTTATTGGTGCTGGGCTTTTTTTCTTGGCAGGAACGGGTTATGATCGAATACGTCTTGTT
TATCTCGATGAAATGGGTGGGATAGCTATCTTAATGCCTAAAATATTTACGATGTTCAGT
ATATTATCGATGGCTTCTCTTGCCTTACCGGGCATGAGTGGTTTTGTTGCGGAATTGATA
GTCTTTTTTGGACTAATTACTAGTCAAAAATATCTTTTACTGACAAAAATACTAATTACT
TGTGTAATGGCAGTGGGGATGATATTAACTCCTATTTATTTATTATCTATGTCACGCCAG
ATGTTCTATGGATACAAGCTATTT---AATGTTCCAACTTCGTATTTTTTTGATGCGGGA
CCACGAGAATTGTTTGTTTCGATCTCCATCTTTCTACCTATAATAGGTATTGGTATTTAC
CCGGATTTCGTTTTTTCATTATCAGTTGATAAGGTTCAAAGTATTTTATGGAAATATTTT
------------------------
>Aeonium_tabuliforme
ATGAACTTTTTTCCTTGGTTAACACTAATTGTAGCTTTTCCGATATCTGCCGGTTCTTTA
ATTTTTTTTCTCCCTCAAAAAGGAAATAAAATAATTAGGTGGTACACTATATGTATATGC
ATCTTAGAGCTCCTTCTAATGACCTATGCATTCCGTTATCATTTCCAATTCGACGATCCT
TTAATACAACTAGCAGAGGAGTATAAATGGATAGGT---TTTTTCTCTTTTTACTGGAGA
TTAGGAATAGATGGACTTTCTATAGGACCCATTTTATTAACAGGATTCATTACGACTTTA
GCTACTTTAGCGGCTTGGCCAGTCACTCGCGATTCACGATTTTTCCATTTCTTGATGTTA
GCAATGTATAGTGGCCAAATAGGATCATTTTCTTCCCGAGACCTTTTACTTTTTTTCATC
ATGTGGGAGTTCGAATTAATTCCTGTTTATTTACTTGTATCATTATGGGGAGGAAAGAAA
CGTCTATACTCAGCTACCAAGTTTATTTTGTACACTGCGGGGGGTTCCATTTTTCTGTTA
ATGGGCGTTCTGGGTATTGGTTTATATGGTTCCAATGAACCAACATTAAATTTTGAAATA
TTAGCTAATCAATCCTATCCTGTGGCATTGGAAATAATATTCTATATATTATTTCTTATT
GCTTTTGCTGTCAAATTGCCGATTCTACCCCTACATACCTGGTTACCGGATACCCACGGG
GAAGCACATTACAGTACTTGTATGCTTCTAGCTGGAATTTTATTAAAAATGGGAGCATAT
GGGTTGGTTCGGATCAATATGGAATTATTACCCCGTGCTCATTCAATATTTTCCCCATGG
TTAATAATAATGGGTACGCTCCAAATAATCTATGCAGCTTTAACATCTCTTGGTCAACGT
AATTTAAAAAAACGAATAGCCTATTCTTCTGTATCTCATATGGGTTTCATAATTATAGGA
ATTGGCTCTATTACTGATACGGGACTTAACGGAGCTCTTTTACAAATAATCTCTCATGGT
TTTATTGGTGCTGGGCTTTTTTTCTTGGCAGGAACGGGTTATGATCGAATACGTCTTGTT
TATCTCGATGAAATGGGTGGGATAGCTATCTTAATGCCTAAAATATTTACGATGTTCAGT
ATATTATCGATGGCTTCTCTTGCCTTACCGGGCATGAGTGGTTTTGTTGCGGAATTGATA
GTCTTTTTTGGACTAATTACTAGTCAAAAATATCTTTTACTGACAAAAATACTAATTACT
TGTGTAATGGCAGTGGGGATGATATTAACTCCTATTTATTTATTATCTATGTCACGCCAG
ATGTTCTATGGATACAAGCTATTT---AATGTTCCAACTTCGTATTTTTTTGATGCGGGA
CCACGAGAATTGTTTGTTTCGATCTCCATCTTTCTACCTATAATAGGTATTGGTATTTAC
CCGGATTTCGTTTTTTCATTATCAGTTGATAAGGTTCAAAGTATTTTATGGAAATATTTT
------------------------
>Aeonium_undulatum
ATGAACTTTTTTCCTTGGTTAACACTAATTGTAGCTTTTCCGATATCTGCCGGTTCTTTA
ATTTTTTTTCTCCCTCAAAAAGGAAATAAAATAATTAGGTGGTACACTATATGTATATGC
ATCTTAGAGCTCCTTCTAATGACCTATGCATTCCGTTATCATTTCCAATTCGACGATCCT
TTAATACAACTAGCAGAGGAGTATAAATGGATAGGT---TTTTTCTCTTTTTACTGGAGA
TTAGGAATAGATGGACTTTCTATAGGACCCATTTTATTAACAGGATTTATTACGACTTTA
GCTACTTTAGCGGCTTGGCCAGTCACTCGCGATTCACGATTTTTCCATTTCTTGATGTTA
GCAATGTATAGTGGCCAAATAGGATCATTTTCTTCCCGAGACCTTTTACTTTTTTTCATC
ATGTGGGAGTTCGAATTAATTCCTGTTTATTTACTTGTATCATTATGGGGAGGAAAGAAA
CGTCTATACTCAGCTACCAAGTTTATTTTGTACACTGCGGGGGGTTCCATTTTTCTGTTA
ATGGGCGTTCTGGGTATTGGTTTATATGGTTCCAATGAACCAACATTAAATTTTGAAATA
TTAGCTAATCAATCCTATCCTGTGGCATTGGAAATAATATTCTATATATTATTTCTTATT
GCTTTTGCTGTCAAATTGCCGATTCTACCCCTACATACCTGGTTACCGGATACCCACGGG
GAAGCACATTACAGTACTTGTATGCTTCTAGCTGGAATTTTATTAAAAATGGGAGCATAT
GGGTTGGTTCGGATCAATATGGAATTATTACCCCGTGCTCATTCAATATTTTCCCCATGG
TTAATAATAATGGGTACGCTCCAAATAATCTATGCAGCTTTAACATCTCTTGGTCAACGT
AATTTAAAAAAACGAATAGCCTATTCTTCTGTATCTCATATGGGTTTTATAATTATAGGA
ATTGGCTCTATTACTGATACGGGACTTAACGGAGCTCTTTTACAAATAATCTCTCATGGT
TTTATTGGTGCTGGGCTTTTTTTCTTGGCAGGAACGGGTTATGATCGAATACGTCTTGTT
TATCTCGATGAAATGGGTGGGATAGCTATCTTAATGCCTAAAATATTTACGATGTTCAGT
ATATTATCGATGGCTTCTCTTGCCTTACCGGGCATGAGTGGTTTTGTTGCGGAATTGATA
GTCTTTTTTGGACTAATTACTAGTCAAAAATATCTTTTACTGACAAAAATACTAATTACT
TGTGTAATGGCAGTGGGGATGATATTAACTCCTATTTATTTATTATCTATGTCACGCCAG
ATGTTCTATGGATACAAGCTATTT---AATGTTCCAACTTCGTATTTTTTTGATGCGGGA
CCACGAGAATTGTTTGTTTCGATCTCCATCTTTCTACCTATAATAGGTATTGGTATTTAC
CCGGATTTCGTTTTTTCATTATCAGTTGATAAGGTTCAAAGTATTTTATGGAAATATTTT
------------------------
>Monanthes_anagensis
ATGAACTTTTTTCCTTGGTTAACACTAATTGTAGCTTTTCCGATATCTGCCGGTTCTTTA
ATTTTTTTTCTCCCTCAAAAAGGAAATAAAATAATTAGGTGGTACACTATATGTATATGC
ATCTTAGAGCTCCTTCTAATGACCTATGCATTCCATTATCATTTCCGATTCGACGATCCT
TTAATACAACTAGCAGAGGAATATAAATGGATAGGT---TTTTTCTCTTTTTACTGGAGA
TTAGGAATAGATGGACTTTCTATAGGACCCATTTTATTAACAGGATTTATTACGACTTTA
GCTACTTTAGCGGCTTGGCCAGTCACTCGCGATTCACGATTTTTCCATTTCTTAATGTTA
GCAATGTATAGTGGCCAAATAGGATCATTTTCTTCCCGAGACCTTTTACTTTTTTTCATC
ATGTGGGAGTTCGAATTAATTCCTGTTTATTTACTTGTATCATTATGGGGAGGAAAGAAA
CGTCTATACTCAGCTACCAAGTTTATTTTGTACACTGCGGGGGGTTCCATTTTTCTGTTA
ATGGGCGTTCTGGGTATTGGTTTATATGGTTCCAATGAACCAACATTAAATTTTGAAATA
TTAGCTAATCAATCCTATCCTGTGGCATTGGAAATAATATTCTATATATTATTTCTTATT
GCTTTTGCTGTCAAATTACCGATTCTACCCCTACATACCTGGTTACCGGATACCCACGGG
GAAGCACATTACAGTACTTGTATGCTTCTAGCTGGAATTTTATTAAAAATGGGAGCATAT
GGGTTGGTTCGGATCAATATGGAATTATTACCCCGTGCTCATTCGATATTTTCCCCATGG
TTAATAATAATGGGTACGCTCCAAATAATCTATGCAGCTTTAACATCTCTTGGTCAACGT
AATTTAAAAAAACGAATAGCCTATTCTTCTGTATCTCATATGGGTTTCATAATTATAGGA
ATTGGCTCTATTACTGATACGGGACTTAACGGAGCTCTTTTACAAATAATCTCTCATGGT
TTTATTGGTGCTGGGCTTTTTTTCTTGGCAGGAACGGGTTATGATCGAATACGTCTTGTT
TATCTCGATGAAATGGGTGGGATAGCTATCTTAATGCCTAAAATATTCACGATGTTCAGT
ATATTATCGATGGCTTCTCTTGCCTTACCGGGCATGAGTGGTTTTGTTGCGGAATTAATA
GTCTTTTTTGGACTAATTACTAGTCAAAAATATCTTTTACTGACAAAAATACTAATTACT
TGTGTAATGGCAGTAGGGATGATATTAACTCCTATTTATTTATTATCTATGTCACGCCAG
ATGTTCTATGGATACAAGCTATTT---AATGTTCCAACTTCGTATTTTTTTGATGCGGGA
CCACGAGAATTGTTTGTTGCGATCTCCATCTTTCTACCTATAATAGGTATTGGTATTTAC
CCGGATTTCGTTTTTTCATTATCAGTTGATAAGGTTCAAAGTATTTTATGGAAATATTTT
TTGAGA------------------
>Monanthes_brachycaulos
ATGAACTTTTTTCCTTGGTTAACACTAATTGTAGCTTTTCCGATATCTGCCGGTTCTTTA
ATTTTTTTTCTCCCTCAAAAAGGAAATAAAATAATTAGGTGGTACACTATATGTATATGC
ATCTTAGAGCTCCTTCTAATGACCTATGCATTCCATTATCATTTCCGATTCGACGATCCT
TTAATACAACTAGCAGAGGAATATAAATGGATAGGT---TTTTTCTCTTTTTACTGGAGA
TTAGGAATAGATGGACTTTCTATAGGACCCATTTTATTAACAGGATTTATTACGACTTTA
GCTACTTTAGCGGCTTGGCCAGTCACTCGCGATTCACGATTTTTCCATTTCTTGATGTTA
GCAATGTATAGTGGCCAAATAGGATCATTTTCTTCCCGAGACCTTTTACTTTTTTTCATC
ATGTGGGAGTTCGAATTAATTCCTGTTTATTTACTTGTATCATTATGGGGAGGAAAGAAA
CGTCTATACTCAGCTACCAAGTTTATTTTGTACACTGCGGGGGGTTCCATTTTTCTGTTA
ATGGGCGTTCTGGGTATTGGTTTATATGGTTCCAATGAACCAACATTAAATTTTGAAATA
TTAGCTAATCAATCCTATCCTGTGGCATTGGAAATAATATTCTATATATTATTTCTTATT
GCTTTTGCTGTCAAATTACCGATTCTACCCCTACATACCTGGTTACCGGATACCCACGGG
GAAGCACATTACAGTACTTGTATGCTTCTAGCTGGAATTTTATTAAAAATGGGAGCATAT
GGGTTGGTTCGGATCAATATGGAATTATTACCCCGTGCTCATTCGATATTTTCCCCATGG
TTAATAATAATGGGTACGCTCCAAATAATCTATGCAGCTTTAACATCTCTTGGTCAACGT
AATTTAAAAAAACGAATAGCCTATTCTTCTGTATCTCATATGGGTTTCATAATTATAGGA
ATTGGCTCTATTACTGATACGGGACTTAACGGAGCTCTTTTACAAATAATCTCTCATGGT
TTTATTGGTGCTGGGCTTTTTTTCTTGGCAGGAACGGGTTATGATCGAATACGTCTTGTT
TATCTCGATGAAATGGGTGGGATAGCTATCTTAATGCCTAAAATATTCACGATGTTCAGT
ATATTATCGATGGCTTCTCTTGCCTTACCGGGCATGAGTGGTTTTGTTGCGGAATTAATA
GTCTTTTTTGGACTAATTACTAGTCAAAAATATCTTTTACTGACAAAAATACTAATTACT
TGTGTAATGGCAGTAGGGATGATATTAACTCCTATTTATTTATTATCTATGTCACGCCAG
ATGTTCTATGGATACAAGCTATTT---AATGTTCCAACTTCGTATTTTTTTGATGCGGGA
CCACGAGAATTGTTTGTTGCGATCTCCATCTTTCTACCTATAATAGGTATTGGTATTTAC
CCGGATTTCGTTTTTTCATTATCAGTTGATAAGGTTCAAAGTATTTTATGGAAATATTTT
TTGAGA------------------
>Monanthes_muralis
ATGAACTTTTTTCCTTGGTTAACACTAATTGTAGCTTTTCCGATATCTGCCGGTTCTTTA
ATTTTTTTTCTCCCTCAAAAAGGAAATAAAATAATTAGGTGGTACACTATATGTATATGC
ATCTTAGAGCTCCTTCTAATGACCTATGCATTCCATTATCATTTCCGATTCGACGATCCT
TTAATACAACTAGCAGAGGAATATAAATGGATAGGT---TTTTTCTCTTTTTACTGGAGA
TTAGGAATAGATGGACTTTCTATAGGACCCATTTTATTAACAGGATTTATTACGACTTTA
GCTACTTTAGCGGCTTGGCCAGTCACTCGCGATTCACGATTTTTCCATTTCTTGATGTTA
GCAATGTATAGTGGCCAAATAGGATCATTTTCTTCCCGAGACCTTTTACTTTTTTTCATC
ATGTGGGAGTTCGAATTAATTCCTGTTTATTTACTTGTATCATTATGGGGAGGAAAGAAA
CGTCTATACTCAGCTACCAAGTTTATTTTGTACACTGCGGGGGGTTCCATTTTTCTGTTA
ATGGGCGTTCTGGGTATTGGTTTATATGGTTCCAATGAACCAACATTAAATTTTGAAATA
TTAGCTAATCAATCCTATCCTGTGGCATTGGAAATAATATTCTATATATTATTTCTTATT
GCTTTTGCTGTCAAATTACCGATTCTACCCCTACATACCTGGTTACCGGATACCCACGGG
GAAGCACATTACAGTACTTGTATGCTTCTAGCTGGAATTTTATTAAAAATGGGAGCATAT
GGGTTGGTTCGGATCAATATGGAATTATTACCCCGTGCTCATTCGATATTTTCCCCATGG
TTAATAATAATGGGTACGCTCCAAATAATCTATGCAGCTTTAACATCTCTTGGTCAACGT
AATTTAAAAAAACGAATAGCCTATTCTTCTGTATCTCATATGGGTTTCATAATTATAGGA
ATTGGCTCTATTACTGATACGGGACTTAACGGAGCTCTTTTACAAATAATCTCTCATGGT
TTTATTGGTGCTGGGCTTTTTTTCTTGGCAGGAACGGGTTATGATCGAATACGTCTTGTT
TATCTCGATGAAATGGGTGGGATAGCTATCTTAATGCCTAAAATATTCACGATGTTCAGT
ATATTATCGATGGCTTCTCTTGCCTTACCGGGCATGAGTGGTTTTGTTGCGGAATTAATA
GTCTTTTTTGGACTAATTACTAGTCAAAAATATCTTTTACTGACAAAAATACTAATTACT
TGTGTAATGGCAGTAGGGATGATATTAACTCCTATTTATTTATTATCTATGTCACGCCAG
ATGTTCTATGGATACAAGCTATTT---AATGTTCCAACTTCGTATTTTTTTGATGCGGGA
CCACGAGAATTGTTTGTTGCGATCTCCATCTTTCTACCTATAATAGGTATTGGTATTTAC
CCGGATTTCGTTTTTTCATTATCAGTTGATAAGGTTCAAAGTATTTTATGGAAATATTTT
TTGAGA------------------
>Monanthes_polyphylla
ATGAACTTTTTTCCTTGGTTAACACTAATTGTAGCTTTTCCGATATCTGCCGGTTCTTTA
ATTTTTTTTCTCCCTCAAAAAGGAAATAAAATAATTCGGTGGTACACTATATGTATATGC
ATCTTAGAGCTCCTTCTAATGACCTATGCATTCCGGTATCATTTCCGATTCGACGATCCT
TTAATACAACTAGCAGAGGAGTATAAATGGATAGGT---TTTTTCTCTTTTTACTGGAGA
TTAGGAATAGATGGACTTTCTATAGGACCCATTTTATTAACAGGATTTATTACGACTTTA
GCTACTTTAGCGGCTTGGCCAGTCACTCGCGATTCACGATTTTTCCATTTCTTGATGTTA
GCAATGTATAGTGGCCAAATAGGATCATTTTCTTCCCGAGACCTTTTACTTTTTTTCATC
ATGTGGGAGTTCGAATTAATTCCTGTTTATTTACTTGTATCATTATGGGGAGGAAAGAAA
CGTCTATACTCAGCTACCAAGTTTATTTTGTACACTGCGGGGGGTTCCATTTTTCTGTTA
ATGGGCGTTCTGGGTATTGGTTTATATGGTTCCAATGAACCAACATTAAATTTTGAAATA
TTAGCTAATCAATCCTATCCTGTGGCATTGGAAATAATATTCTATATATTATTTCTTATT
GCTTTTGCTGTCAAATTACCGATTCTACCCCTACACACCTGGTTACCGGATACCCACGGG
GAAGCACATTACAGTACTTGTATGCTTCTAGCTGGAATTTTATTAAAAATGGGAGCATAT
GGGTTGGTTCGGATCAATATGGAATTATTACCCCGTGCTCATTCGATATTTTCCCCATGG
TTAATAATAATGGGTACGCTCCAAATAATCTATGCAGCTTTAACATCTCTTGGTCAACGT
AATTTAAAAAAACGAATAGCCTATTCTTCTGTATCTCATATGGGTTTCATAATTATAGGA
ATTGGCTCTATTACTGATACGGGACTTAACGGAGCTCTTTTACAAATAATCTCTCATGGT
TTTATTGGTGCTGGGCTTTTTTTCTTGGCAGGAACGGGTTATGATCGAATACGTCTTGTT
TCTCTCGATGAAATGGGTGGGATAGCTATCTTAATGCCTAAAATATTCACGATGTTCAGT
ATATTATCGATGGCTTCTCTTGCCTTACCGGGCATGAGTGGTTTTGTTGCGGAATTGATA
GTCTTTTTTGGACTAATTACTAGTCAAAAATATCTTTTACTGACAAAAATACTAATTACT
TGTGTAATGGCAGTAGGGATGATATTAACTCCTATTTATTTATTATCTATGTCACGCCAG
ATGTTCTATGGATACAAGCTATTT---AATGTTCCAACTTCGTATTTTTTTGATGCGGGA
CCACGAGAATTGTTTGTTGCGATCTCCATCTTTCTACCTATAATAGGTATTGGTATTTAC
CCGGATTTCGTTTTTTCATTATCAGTTGATAAGGTTCAAAGTATTTTATGGAAATATTTT
------------------------
>Rosularia_alpestris
ATGAACTTTTTTCCTTGGTTAACACTAATTGTAGCTTTTCCGATATCTGCCGGTTCTTTA
ATTTTCTTTCTCCCTCAAAAAGGAAATAAAATAATTCGGTGGTACACTATATGTATATGT
ATTTTAGAGCTCCTTCTAATGACCTATGCATTCCGTTATCATTTTCGATTCGACGATCCT
TTAATACAACTGGCAGAGGAGTATAAATGGATACGC---TTTTTTTCTTTTTACTGGAAA
TTAGGAATAGATGGACTTTCTATAGGACCCATTTTATTAACAGGATTTATTACTACTTTA
GCTACTTTAGCGGCTTGGCCAGTTACTCGCGATTCACGCTTTTTCCATTTCTTGATGTTA
GCAATGTATAGCGGCCAAATAGGATCATTTGCTTCCCGAGACCTTTTACTTTTTTTCATC
ATGTGGGAGTTAGAATTAATTCCTGTTTATTTACTTGTATCATTATGGGGAGGAAAAAAA
CGTCTATACTCAGCTACAAAGTTTATTTTGTACACTGCGGGAGGTTCCATTTTTCTGTTA
ATGGGAGTTCTGGGTATTGGTTTATATGGTTCCAACGAACCAACATTAAATTTTGAAATA
TTAGCTAATCAATCCTATCCTGTGGCATTGGAAATAATATTTTATATTTTATTTCTTATT
GCTTTTGCTGTCAAATTACCGATTCTACCCCTACATACCTGGTTACCAGATACCCACGGG
GAAGCACATTACAGTACTTGTATGCTTCTAGCTGGAATTTTATTAAAAATGGGAGCATAT
GGGTTGGTTCGTATCAATATGGAATTATTACCCCGCGCTCATTCGATATTTTCTCCATGG
TTAATTCTAATGGGTACGCTCCAAATAATCTATGCAGCTTTAACATCTCTTGGCCAACGT
AATTTAAAAAAACGAATAGCCTATTCTTCTGTATCTCATATGGGTTTCATAATTATAGGA
ATTGGTTCTATTACTGATACAGGCCTTAACGGAGCTCTTTTACAAATAATCTCTCATGGT
TTTATTGGTGCTGGACTTTTTTTCTTGGCAGGAACGGGTTATGATCGAATACGTCTTGTT
TATCTCGATGAAATGGGTGGGATAGCGATCTTAATGCCCAAAATATTCACGATGTTCAGT
ATATTATCGATGGCTTCGCTTGCATTACCGGGTATGAGTGGTTTTGTTGCGGAATTGCTA
GTCTTTTTTGGACTAATTACTAGTCAAAAATATCTTTTAATGACAAAAATACTAATTACT
TGTGTAATGGCACTGGGTATGATATTAACGCCTATTTATTTATTATCTATGTCACGCCAG
ATGTTCTATGGATACAAATTTTTT---AATGTTCCAAATTCGTATTTTTTTGATGCGGGA
CCACGAGAATTATTTGTTTCGATCTCCATCTTTCTACCTATAATTGGTATTGGTATTTAC
CCGGATTTCGTTTTTTCATTATCAGTTGATAAGGTCCAAAGTATTTTATGGAAATATTTT
TATAGA------------------
>Sempervivum_tectorum
ATGAACTTTTTTCCTTGGTTAACACTAATTGTAGCTTTTCCGATATCTGCTGGTTCTTTA
ATTTTCTTTCTCCCTCAAAAAGGAAATAAAATAATTAGGTGGTACACTATATGTATATGT
ATCTTAGAGCTCCTTCTAATGACCTATGCATTCCGTTATCATTTCCGATTCGACGATCCT
TTAATACAACTGGCAGAGGAGTATAAATGGATACGT---TTTTTTTCTTTTTACTGGAGA
TTAGGAATAGATGGACTTTCTATAGGACCCATTTTATTAACAGGATTTATTACTACTTTA
GCTACTTTAGCGGCTTGGCCAGTTACTCGCGATTCACGATTTTTCCATTTCTTGATGTTA
GCAATGTATAGTGGCCAAATAGGATTATTTGCTTCCCGAGACCTTTTACTTTTTTTCATC
ATGTGGGAGTTAGAATTAATTCCTGTTTATTTACTTGTATCATTATGGGGAGGAAAGAAA
CGTCTATACTCAGCTACCAAGTTTATTTTGTATACTGCGGGAGGTTCCATTTTTCTGTTA
ATGGGAGTTCTGGGTATTGGTTTATATGGTTCCAATGAACCAACATTAAATTTTGAAATA
TTAGCTAATCAATCCTATCCTGTGGCATTGGAAATAATATTCTATATTTTATTTCTTATT
GCTTTTGCTGTCAAATTACCGATTTTACCCCTACATACCTGGTTACCAGATACCCATGGG
GAAGCACATTACAGTACTTGTATGCTTCTAGCTGGAATTTTATTAAAAATGGGAGCATAT
GGGTTGGTTCGGATCAATATGGAATTATTACCCCGTGCTCATTCGATATTTTCTCCATGG
TTAATAATAATGGGTACGCTCCAAATAATCTATGCAGCTTTAACATCTCTTGGCCAACGT
AATTTAAAAAAACGCATAGCCTATTCTTCTGTATCGCATATGGGTTTCATAATTATAGGA
ATTGGCTCTATTACTGATACGGGCCTTAACGGAGCTCTTTTACAAATAATCTCTCATGGT
TTTATTGGTGCTGGGCTTTTTTTCTTGGCAGGAACGGGTTATGATCGAATACGTCTTGTT
TATCTCGATGAAATGGGTGGGATAGCTATCTTAATGCCCAAAATCTTCACGATGTTCAGT
ATATTATCGATGGCTTCTCTTGCATTACCGGGCATGAGTGGTTTTGTTGCGGAATTGATA
GTCTTTTTTGGACTAATTACTAGTCAAAAATATCTTTTAATGACAAAAATACTAATTACT
TGTGTAATGGCAATGGGGATGGTATTAACTCCTATTTATTTATTATCTATGTCACGCCAG
ATGTTCTATGGATACAAGCTATTT---AATGTTCCAAATTCGTATTTTTTTGATGCAGGA
CCACGAGAATTATTTGTTTCGATCTCTATTTTTCTACCTATACTAGGTATTGGTATTTAC
CCGGATTTCGTTTTTTCATTATCAGTTGATAAGGTTCAAAGTATTTTATGCAAATATTTT
TATAGA------------------
>Phedimus_spurius
ATGAACTTTTTTCCTTGGTTAACATTAATTGTAGCTTTTCCGATATCCGCAGGTTCTTTT
ATTTTCTTTCTCCCTCAGAAAGGAAACAAAACAATCCGGTGGTACACTATATGTATATGT
ATTTTAGAGCTCCTTCTAATGACCTATGCATTCCGTTATCATTTCCGATTCGACGATCCT
TTAATCCAACTGGCAGAGGAGTATAAATGGATACGT---TTTTTTTCTTTTTACTGGAGA
TTAGGAATAGATGGACTTTCTATAGGACCCGTTTTATTAACGGGATTTGTTACTACTTTA
GCTACTTTGGCAGCTTGGCCAGTTACTCGAGATTCACGATTTTTCCATTTCTTGATGTTA
GCAATGTATAGTGGTCAAATAGGATTATTTTCTTCCCGAGACCTTTTACTTTTTTTCATC
ATGTGGGAGTTAGAATTAATTCCTGTTTATTTACTTGTATCCTTATGGGGAGGAAAGAAA
CGTTTATACTCAGCTACCAAGTTTATTTTGTACACTGCAGGAGGTTCCATTTTTCTGTTA
ATGGGAGTTCTAGGTATCGGTTTATATGGTTCCAATGAACCAACCTTCAATTTTGAAATA
TTATCTAATCAATCCTATCCTGTGGCATTGGAAATAATATTTTATATTTTATTTCTTATT
GCTTTTTCTGTCAAATTACCGATTCTACCCCTACATACTTGGTTACCAGACACCCACGGG
GAAGCACATTATAGTACTTGTATGCTTCTAGCTGGAATTTTATTAAAAATGGGAGCATAT
GGGTTGGTTCGGATCAATATGGAATTATTACCCCGCGCTCATTCGCTATTTTCTCCATGG
TTGATAATAGTGGGTACGATCCAAATAATCTATGCAGCTTTAACATCTCTTGGCCAACGT
AATTTAAAAAAACGAATAGCCTATTCTTCTGTATCTCATATGGGTTTCATAATTATAGGC
ATTGGTTCTATTACTGATACGGGCCTCAACGGAGCTCTTTTACAAATAATCTCTCATGGC
TTTATTGGTGCCGGGCTTTTTTTCTTGGCAGGAACGGGTTATGATCGAATGCGTCTTGTT
TATCTCGATGAAATGGGTGGAATAGCTATCTTAATGCCCAAAATATTCACGATGTTCAGT
ATATTATCGATGGCCTCTCTTGCATTACCGGGCATGAGTGGTTTTGTTGCGGAATTAATA
GTCTTTTTTGGACTAATTACTAGTCAAAAATATCTTTTAATGACAAAAATACTAATTACT
TGTGTAATGGCAATGGGGATGATATTAACTCCTATTTATTTATTATCTATGTCACGCCAG
ATGTTCTATGGATACAAGCTATTT---ACTGTTCCAAATTCCTATTTTTTTGATTCGGGA
CCACGAGAACTGTTTGTTGCGATCTCCGTCGTTCTACCCATAATAGGTATTGGTCTTTAC
CCGGATTTCGTTTTTTCATTATCAGTTGATAAGGTTCAAAGTATTTTATGTAAATATTTT
TATAGA------------------
>Phedimus_aizoon
ATGAACTTTTTTCCTTGGTTAACTTTAATTGTAGCTTTTCCGATATCTGCAGGTTCTTTT
ATTTTCTTTCTCCCTCAGAAAGGAAATAAAATAATTAGGTGGTACACTATATGTATATGT
ATTTTAGAACTCCTTCTAATGACCTATGCATTCCGTTATCATTTCCGATTTGACGATCCT
TTAATACAACTGGCCGAGGAGTATAAATGGATACGT---TTTTTTTCTTTTTACTGGAGA
TTAGGAATAGATGGACTTTCTATAGGACCCATTTTATTAACGGGATTTATTACTACTTTA
GCTACTTTGGCAGCTTGGCCCGTTACTCGAGATTCACGATTTTTCCATTTCTTGATGTTA
GCAATGTATAGTGGCCAAATAGGATTATTTTCTTCCCGGGACCTTTTACTTTTTTTCATC
ATGTGGGAGTTAGAATTAATTCCTGTTTATTTACTTGTATCCTTATGGGGAGGAAAGAAA
CGTCTATACTCAGCTACCAAGTTTATTTTGTACACTGCAGGAGGTTCCATATTTCTGTTA
ATGGGAGTTCTGGGTATCGGTTTATATGGTTCCAATGAACCAACATTCAATTTTGAAATA
TTATCTAATCAATCCTATCCTGTGGCATTGGAAATAATATTCTATATTTTATTTCTTATT
GCTTTTGCTGTCAAATTACCGATTCTACCCCTACATACTTGGTTACCAGATACCCACGGG
GAAGCACATTATAGTACTTGTATGCTTCTAGCTGGAATTTTATTAAAAATGGGAGCATAT
GGGTTGGTTCGGATCAATATGGAATTATTACCCCGCGCTCATTCGCTATTTTCTCCATGG
TTGATAATAGTTGGTACGATCCAAATAATCTATGCAGCTTTAACATCTCTTGGCCAACGT
AATTTAAAAAAACGAATAGCCTATTCTTCTGTATCTCATATGGGTTTCATAATTATAGGA
ATTGGCTCTATTACTGATACGGGCCTCAACGGAGCTCTTTTACAAATAATCTCTCATGGC
TTTATTGGTGCTGGGCTTTTTTTCTTGGCAGGAACGGGTTATGATCGAATCCGTCTTGTT
TATCTCGATGAAATGGGTGGGATAGCTATTTTAATGCCCAAAATATTCACGATGTTGAGT
ATATTATCGATGGCTTCTCTTGCATTACCGGGTATGAGTGGTTTTGTTGCGGAATTGATA
GTCTTTTTTGGACTAATTACTAGTCAAAAATATCTTTTAATGACAAAAATACTAATTACT
TGTGTAATGGCAATGGGGATGATATTAACTCCTATTTATTTATTATCTATGTCACGCCAG
ATGTTCTATGGATACAAGCTATTT---ACTGTTCCAAATTCCTATTTTTTTGATTCGGGA
CCACGAGAACTATTTGTTTCGATCTCCATCGTTCTACCCATAATAGGTATTGGTCTTTAC
CCAGATTTCGTTTTTTCATTATCAGTTGATAAGGTTCAAAGTATTTTATGTAAATATTTT
TATAGA------------------
>Phedimus_kamtschaticus
ATGAACTTTTTTCCTTGGTTAACTTTAATTGTAGCTTTTCCGATATCTGCAGGTTCTTTT
ATTTTCTTTCTCCCTCAGAAAGGAAATAAAATAATTAGGTGGTACACTATATGTATATGT
ATTTTAGAACTCCTTCTAATGACCTATGCATTCCGTTATCATTTCCGATTTGACGATCCT
TTAATACAACTGGCCGAGGAGTATAAATGGATACGT---TTTTTTTCTTTTTACTGGAGA
TTAGGAATAGATGGACTTTCTATAGGACCCATTTTATTAACGGGATTTATTACTACTTTA
GCTACTTTGGCAGCTTGGCCCGTTACTCGAGATTCACGATTTTTCCATTTCTTGATGTTA
GCAATGTATAGTGGCCAAATAGGATTATTTTCTTCCCGGGACCTTTTACTTTTTTTCATC
ATGTGGGAGTTAGAATTAATTCCTGTTTATTTACTTGTATCCTTATGGGGAGGAAAGAAA
CGTCTATACTCAGCTACCAAGTTTATTTTGTACACTGCAGGAGGTTCCATATTTCTGTTA
ATGGGAGTTCTGGGTATCGGTTTATATGGTTCCAATGAACCAACATTCAATTTTGAAATA
TTATCTAATAAATCCTATCCTGTGGCATTGGAAATAATATTCTATATTTTATTTCTTATT
GCTTTTGCTGTCAAATTACCGATTCTACCCCTACATACTTGGTTACCAGATACCCACGGG
GAAGCACATTATAGTACTTGTATGCTTCTAGCTGGAATTTTATTAAAAATGGGAGCATAT
GGGTTGGTTCGGATCAATATGGAATTATTACCCCGCGCTCATTCGCTATTTTCTCCATGG
TTGATAATAGTTGGTACGATCCAAATAATCTATGCAGCTTTAACATCTCTTGGCCAACGT
AATTTAAAAAAACGAATAGCCTATTCTTCTGTATCTCATATGGGTTTCATAATTATAGGA
ATTGGCTCTATTACTGATACGGGCCTCAACGGAGCTCTTTTACAAATAATCTCTCATGGC
TTTATTGGTGCTGGGCTTTTTTTCTTGGCAGGAACGGGTTATGATCGAATCCGTCTTGTT
TATCTCGATGAAATGGGTGGGATAGCTATTTTAATGCCCAAAATATTCACGATGTTGAGT
ATATTATCGATGGCTTCTCTTGCATTACCGGGTATGAGTGGTTTTGTTGCGGAATTGATA
GTCTTTTTTGGACTAATTACTAGTCAAAAATATCTTTTAATGACAAAAATACTAATTACT
TGTGTAATGGCAATGGGGATGATATTAACTCCTATTTATTTATTATCTATGTCACGCCAG
ATGTTCTATGGATACAAGCTATTT---ACTGTTCCAAATTCCTATTTTTTTGATTCGGGA
CCACGAGAACTATTTGTTTCGATCTCCATCGTTCTACCCATAATAGGTATTGGTCTTTAC
CCGGATTTCGTTTTTTCATTATCAGTTGATAAGGTTCAAAGTATTTTATGTAAATATTTT
TATAGA------------------
>Phedimus_odontophyllus
ATGAACTTTTTTCCTTGGTTAACATTAATTGTAGCTTTTCCGATATCCGCAGGTTCTTTT
ATTTTCTTTATCCCTCAGAAAGGAAATAAAATAATTCGTTGGTACACTATATGTATATGT
ATTTTAGAACTCCTTCTAATGACCTATGCATTCCGTTATCATTTCCGATTCGACGATCCT
TTAATACAACTGGCAGAGGAGTATAAATGGATACGT---TTTTTTTCTTTTTACTGGAGA
TTAGGAATAGATGGACTTTCTATAGGACCTATTTTATTAACGGGATTTGTTACTACTTTA
GCTACTTTGGCAGCTTGGCCAGTTACTCGAGATTCACGATTTTTCCATTTCTTGATGTTA
GCAATGTATAGTGGCCAAATAGGATTATTTTCTTCCCGAGACCTTTTACTTTTTTTCATC
ATGTGGGAGTTCGAATTAATTCCTGTTTATTTACTTGTATCCTTATGGGGAGGAAAGAAA
CGTTTATACTCAGCTACCAAGTTTATTTTGTACACTGCAGGAGGTTCCATTTTTCTGTTA
ATGGGAGTTCTAGGTATCGGTTTATATGGTTCCAATGAACCAACATTCAATTTTGAAATA
TTATCTAATCAATCCTATCCTGTGGCATTGGAAATAATATTCTATATATTCTTTCTTATT
GCTTTTGCTGTCAAATTACCGATTCTACCCCTACATACTTGGTTACCAGACACCCACGGG
GAAGCACATTATAGTACTTGTATGCTTCTAGCTGGAATTTTATTAAAAATGGGGGCATAT
GGGTTGGTTCGGATCAATATGGAATTATTCCCCCGCGCTCATTCGCTATTTTCTCCATGG
TTGATAATAGTGGGTACGCTCCAAATAATCTATGCAGCTTTAACATCTCTTGGTCAACGT
AATTTAAAAAAACGAATAGCCTATTCTTCTGTATCTCATATGGGTTTCATAATTATAGGC
ATTGGCTCGATTACTGATACGGGCCTCAACGGAGCTCTTTTACAAATAATCTCTCATGGC
TTTATTGGTGCTGGGCTTTTTTTCTTGGCAGGAACGGGTTATGATCGAATTCGTCTTGTT
TATCTCGATGAAATGGGTGGAATAGCTATCTTAATGCCCAAAATATTCACGATGTTCAGT
ATATTATCGATGGCTTCTCTTGCATTACCAGGCATGAGTGGTTTTGTTGCGGAATTTATA
GTCTTTTTTGGACTAATTACTAGTCAAAAATATCTGTTAATGACAAAAATACTAATTACT
TGTGTAATGGCAATGGGGATGATATTAACTCCTATTTATTTATTATCTATGTCACGCCAG
ATGTTCTATGGATACAAGCTATTT---ACTGTTTCAAATTCATATTTTTTTGATTCGGGA
CCACGAGAACTATTTGTTGCGATCTCCATTGTTCTACCCATAATAGGTATTGGTATTTAC
CCGGATTTCGTTTTTTCATTATCAGTTGATAAGGTTCAAAGTATTTTATGTAAATATTTT
TATAGA------------------
>Phedimus_takesimensis
ATGAACTTTTTTCCTTGGTTAACTTTAATTGTAACTTTTCCGATATCTGCAGGTTCTTTT
ATTTTCTTTCTCCCTCAGAAAGGAAATAAAATAATTAGGTGGTACACTATATGTATATGT
ATTTTAGAACTCCTTCTAATGACCTATGCATTCCGTTATCATTTCCGATTTGACGATCCT
TTAATACAACTGGCCGAGGAGTATAAATGGATACGT---TTTTTTTCTTTTTACTGGAGA
TTAGGAATAGATGGACTTTCTATAGGACCCATTTTATTAACGGGATTTATTACTACTTTA
GCTACTTTGGCAGCTTGGCCCGTTACTCGAGATTCACGATTTTTCCATTTCTTGATGTTA
GCAATGTATAGTGGCCAAATAGGATTATTTTCTTCCCGGGACCTTTTACTTTTTTTCATC
ATGTGGGAGTTAGAATTAATTCCTGTTTATTTACTTGTATCCTTATGGGGAGGAAAGAAA
CGTCTATACTCAGCTACCAAGTTTATTTTGTACACTGCAGGAGGTTCCATATTTCTGTTA
ATGGGAGTTCTGGGTATCGGTTTATATGGTTCCAATGAACCAACATTCAATTTTGAAATA
TTATCTAATCAATCCTATCCTGTGGCATTGGAAATAATATTCTATATTTTATTTCTTATT
GCTTTTGCTGTCAAATTACCGATTCTACCCCTACATACTTGGTTACCAGATACCCACGGG
GAAGCACATTATAGTACTTGTATGCTTCTAGCTGGAATTTTATTAAAAATGGGAGCATAT
GGGTTGGTTCGGATCAATATGGAATTATTACCCCGCGCTCATTCGCTATTTTCTCCATGG
TTGATAATAGTTGGTACGATCCAAATAATCTATGCAGCTTTAACATCTCTTGGCCAACGT
AATTTAAAAAAACGAATAGCCTATTCTTCTGTATCTCATATGGGTTTCATAATTATAGGA
ATTGGCTCTATTACTGATACGGGCCTCAACGGAGCTCTTTTACAAATAATCTCTCATGGC
TTTATTGGTGCTGGGCTTTTTTTCTTGGCAGGAACGGGTTATGATCGAATCCGTCTTGTT
TATCTCGATGAAATGGGTGGGATAGCTATTTTAATGCCCAAAATATTCACGATGTTGAGT
ATATTATCGATGGCTTCTCTTGCATTACCGGGTATGAGTGGTTTTGTTGCGGAATTGATA
GTCTTTTTTGGACTAATTACTAGTCAAAAATATCTTTTAATGACAAAAATACTAATTACT
TGTGTAATGGCAATGGGGATGATATTAACTCCTATTTATTTATTATCTATGTCACGCCAG
ATGTTCTATGGATACAAGCTATTT---ACTGTTCCAAATTCCTATTTTTTTGATTCGGGA
CCACGAGAACTATTTGTTTCGATCTCCATCGTTCTACCCATAATAGGTATTGGTCTTTAC
CCGGATTTCGTTTTTTCATTATCAGTTGATAAGGTTCAAAGTATTTTATGTAAATATTTT
TATAGA------------------
>Phedimus_yangshanicus
ATGAACTTTTTTCCTTGGTTAACATTAATTGTAGCTTTTCCGATATCCGCAGGTTCTTTT
ATTTTCTTTATCCCTCAGAAAGGAAATAAAATAATTCGTTGGTACACTATATGTATATGT
ATTTTAGAACTCCTTCTAATGACCTATGCATTCCGTTATCATTTCCGATTCGACGATCCT
TTAATACAACTGGCAGAGGAGTATAAATGGATACGT---TTTTTTTCTTTTTACTGGAGA
TTAGGAATAGATGGACTTTCTATAGGACCTATTTTATTAACGGGATTTGTTACTACTTTA
GCTACTTTGGCAGCTTGGCCAGTTACTCGAGATTCACGATTTTTCCATTTCTTGATGTTA
GCAATGTATAGTGGCCAAATAGGATTATTTTCTTCCCGAGACCTTTTACTTTTTTTCATC
ATGTGGGAGTTCGAATTAATTCCTGTTTATTTACTTGTATCCTTATGGGGAGGAAAGAAA
CGTTTATACTCAGCTACCAAGTTTATTTTGTACACTGCAGGAGGTTCCATTTTTCTGTTA
ATGGGAGTTCTAGGTATCGGTTTATATGGTTCCAATGAACCAACATTCAATTTTGAAATA
TTATCTAATCAATCCTATCCTGTGGCATTGGAAATAATATTCTATATATTCTTTCTTATT
GCTTTTGCTGTCAAATTACCGATTCTACCCCTACATACTTGGTTACCAGACACCCACGGG
GAAGCACATTATAGTACTTGTATGCTTCTAGCTGGAATTTTATTAAAAATGGGGGCATAT
GGGTTGGTTCGGATCAATATGGAATTATTCCCCCGCGCTCATTCGCTATTTTCTCCATGG
TTGATAATAGTGGGTACGCTCCAAATAATCTATGCAGCTTTAACATCTCTTGGTCAACGT
AATTTAAAAAAACGAATAGCCTATTCTTCTGTATCTCATATGGGTTTCATAATTATAGGC
ATTGGCTCGATTACTGATACGGGCCTCAACGGAGCTCTTTTACAAATAATCTCTCATGGC
TTTATTGGTGCTGGGCTTTTTTTCTTGGCAGGAACGGGTTATGATCGAATTCGTCTTGTT
TATCTCGATGAAATGGGTGGAATAGCTATCTTAATGCCCAAAATATTCACGATGTTCAGT
ATATTATCGATGGCTTCTCTTGCATTACCAGGCATGAGTGGTTTTGTTGCGGAATTTATA
GTCTTTTTTGGACTAATTACTAGTCAAAAATATCTGTTAATGACAAAAATACTAATTACT
TGTGTAATGGCAATGGGGATGATATTAACTCCTATTTATTTATTATCTATGTCACGCCAG
ATGTTCTATGGATACAAGCTATTT---ACTGTTTCAAATTCATATTTTTTTGATTCGGGA
CCACGAGAACTATTTGTTGCGATCTCCATTGTTCTACCCATAATAGGTATTGGTATTTAC
CCGGATTTCGTTTTTTCATTATCAGTTGATAAGGTTCAAAGTATTTTATGTAAATATTTT
TATAGA------------------
>Rhodiola_bupleuroides
ATGAACTTTTTTCCTTGGTTAACATTAATTGTAGCTTTTCCGATATCTGCAGGTTCTTTT
ATTTTCTTTCTCCCTCAGAAAGGAAATAAAATAATAAGGTGGTACACTATATGTATATGT
ATCCTAGAACTCCTTCTAATGACCTATGCATTCCGTTATCATTTCCGATTCGACGATCCT
TTAATACAACTGGCAGAGGAGTATAAATGGATACAT---TTTTTTTCTTTTTACTGGAGA
TTAGGAATGGATGGACTTTCTATAGGACCCATTTTATTAACGGGATTTATTACTACTTTA
GCTACTTTAGCAGCTTGGCCAGTTACTCGAGATTCACGATTTTTTCATTTCTTGATGTTA
GCAATGTATAGTGGCCAAATAGGATCATTTTCTTCCCGAGACCTTTTACTTTTTTTCATC
ATGTGGGAGTTAGAATTAATTCCTGTTTATTTACTTGTATCCTTGTGGGGAGGAAAGAAA
CGTCTATACTCAGCTACCAAGTTTATTTTGTACACTGCAGGAGGTTCCATTTTTCTGTTA
ATGGGAGTTCTGGGGATCGGTTTATATGGTTCCAATGAACCAACATTAAATTTTGAAATA
TTAGCTAATCAATCCTATCCTGTGGCATTGGAAATAATATTCTATATTTTATTTCTTATT
GCTTTTGCTGTCAAATTACCGATTCTACCCCTACATACTTGGTTACCAGACACCCACGGG
GAAGCACATTACAGTACTTGTATGCTTCTAGCTGGAATTTTATTAAAAATGGGAGCATAT
GGGTTGGTTCGGATCAATATGGAATTATTACCCCGCGCTCATTCGATATTTTCTCCATGG
TTGATAATAGTGGGTACGATCCAGATAATCTATGCAGCTTTAACATCTCTTGGCCAACGT
AATTTAAAAAAACGAATAGCCTATTCTTCTGTATCTCATATGGGTTTCATAATTATAGGA
ATTGGTTCTATTACTGATACGGGCCTCAACGGAGCTCTTTTACAAATAATTTCTCATGGC
TTTATTGGTGCTGGGCTTTTTTTCTTGGCAGGAACGGGTTATGATCGAATCCGTCTTGTT
TATCTCGATGAAATGGGTGGGATAGCTATCTTAATGCCCAAAATATTCACCATGTTCAGT
ATATTATCGATGGCTTCTCTTGCATTACCGGGCATGAGTGGTTTTGTTGCGGAATTGATA
GTCTTTTTTGGACTAATTACTAGTCAAAAATATCTTTTAATGACAAAAATACTAATTACT
TGTGTAATGGCAATGGGGATGATATTAACTCCTATTTATTTATTATCTATGTCACGCCAG
ATGTTCTATGGATATAAGCTATTT---ACTGTTCCAAATTCCTATTTTTTTGATTCGGGA
CCAAGAGAATTATTTGTTTCGATCTCCATCGTTCTACCCATAATAGGTATTGGTCTTTAC
CCGGATTTCGTGTTTTCATTATCAGTTGATAAGGTTCAAAGTATTTTAGGTAAATATTTT
TATAGA------------------
>Rhodiola_calliantha
ATGAACTTTTTTCCTTGGTTAACATTAATTGTAGCTTTTCCGATATCTGCAGGTTCTTTT
ATTTTCTTTCTCCCTCAGAAAGGAAATAAAATAATAAGGTGGTACACTATATGTATATGT
ATCCTAGAACTCCTTCTAATGACCTATGCATTCCGTTATCATTTCCGATTCGACGATCCT
TTAATACAACTGGCAGAGGAGTATAAATGGATACAT---TTTTTTTCTTTTTACTGGAGA
TTAGGAATGGATGGACTTTCTATAGGACCCATTTTATTAACGGGATTTATTACTACTTTA
GCTACTTTAGCGGCTTGGCCAGTTACTCGAGATTCACGATTTTTTCATTTCTTGATGTTA
GCAATGTATAGTGGCCAAATAGGATCATTTTCTTCCCGAGACCTTTTACTTTTTTTCATC
ATGTGGGAGTTAGAATTAATTCCTGTTTATTTACTTGTATCCTTGTGGGGAGGAAAGAAA
CGTCTATACTCAGCTACCAAGTTTATTTTGTACACTGCAGGAGGTTCCATTTTTCTGTTA
ATGGGAGTTCTGGGGATCGGTTTATATGGTTCCAATGAACCAACATTAAATTTTGAAATA
TTAGCTAATCAATCCTATCCTGTGGCATTGGAAATAATATTCTATATTTTATTTCTTATT
GCTTTTGCTGTCAAATTACCGATTCTACCCCTACATACTTGGTTACCAGACACCCACGGG
GAAGCACATTACAGTACTTGTATGCTTCTAGCTGGAATTTTATTAAAAATGGGAGCATAT
GGGTTGGTTCGGATCAATATGGAATTATTACCCCGCGCTCATTCGATATTTTCTCCATGG
TTGATAATAGTGGGTACGATCCAGATAATCTATGCAGCTTTAACATCTCTTGGCCAACGT
AATTTAAAAAAACGAATAGCCTATTCTTCTGTATCTCATATGGGTTTCATAATTATAGGA
ATTGGTTCTATTACTGATACGGGCCTCAACGGAGCTCTTTTACAAATAATTTCTCATGGC
TTTATTGGTGCTGGGCTTTTTTTCTTGGCAGGAACGGGTTATGATCGAATCCGTCTTGTT
TATCTCGATGAAATGGGTGGGATAGCTATCTTAATGCCCAAAATATTCACCATGTTCAGT
ATATTATCGATGGCTTCTCTTGCATTACCGGGCATGAGTGGTTTTGTTGCGGAATTGATA
GTCTTTTTTGGACTAATTACTAGTCAAAAATATCTTTTAATGACAAAAATACTAATTACT
TGTGTAATGGCAATGGGGATGATATTAACTCCTATTTATTTATTATCTATGTCACGCCAG
ATGTTCTATGGATATAAGCTATTT---ACTGTTCCAAATTCCTATTTTTTTGATTCGGGA
CCAAGAGAATTATTTGTTTCGATCTCCATCGTTCTACCCATAATAGGTATTGGTCTTTAC
CCGGATTTCGTGTTTTCATTATCAGTTGATAAGGTTCAAAGTATTTTAGGTAAATATTTT
TATAGA------------------
>Rhodiola_crenulata
ATGAACTTTTTTCCTTGGTTAACATTAATTGTAGCTTTTCCGATATCTGCAGGTTCTTTT
ATTTTCTTTCTCCCTCAGAAAGGAAATAAAATAATAAGGTGGTACACTATATGTATATGT
ATCCTAGAACTCCTTCTAATGACCTATGCATTCCGTTATCATTTCCGATTCGACGATCCT
TTAATACAACTGGCAGAGGAGTATAAATGGATACAT---TTTTTTTCTTTTTACTGGAGA
TTAGGAATAGATGGACTTTCTATAGGACCCATTTTATTAACGGGATTTATTACTACTTTA
GCTACTTTAGCGGCTTGGCCAGTTACTCGAGATTCACGATTTTTCCATTTCTTGATGTTA
GCAATGTATAGTGGCCAAATAGGATCATTTTCTTCCCGAGACCTTTTACTTTTTTTCATC
ATGTGGGAGTTAGAATTAATTCCTGTTTATTTACTTGTATCCTTGTGGGGAGGAAAGAAA
CGTCTATACTCAGCTACCAAGTTTATTTTGTACACTGCAGGAGGTTCCTTTTTTCTGTTA
ATGGGAGTTCTGGGGATCGGTTTATATGGTTCCAATGAACCAACATTAAATTTGGAAATA
TTAGCTAATCAATCCTATCCTGTGGCATTGGAAATAATATTCTATATTTTATTTCTTATT
GCTTTTGCTGTCAAATTACCGATTCTACCCCTACATACTTGGTTACCAGACACCCACGGG
GAAGCACATTACAGTACTTGTATGCTTCTAGCTGGAATTTTATTAAAAATGGGAGCATAT
GGGTTGGTTCGGATCAATATGGAATTATTACCCCGCGCTCATTCGATATTTTCTCCATGG
TTGATAATAGTGGGTACGATCCAGATAATCTATGCAGCTTTAACATCTCTTGGCCAACGT
AATTTAAAAAAACGAATAGCCTATTCTTCTGTATCTCATATGGGTTTCATAATTATAGGA
ATTGGCTCTATTACTGATACGGGCCTCAACGGAGCTCTTTTACAAATAATTTCTCATGGC
TTTATTGGTGCTGGGCTTTTTTTCTTGGCAGGAACGGGTTATGATCGAATCCGTCTTGTT
TATCTCGATGAAATGGGTGGGATAGCTATCTTAATGCCCAAAATATTCACCATGTTCAGT
ATATTATCGATGGCTTCTCTTGCATTACCGGGCCTGAGTGGTTTTGTTGCGGAATTGATA
GTCTTTTTTGGACTAATTACTAGTCAAAAATATCTTTTAATGACAAAAATACTAATTACT
TGTGTAATGGCAATGGGGATGATATTAACTCCTATTTATTTATTATCTATGTCACGCCAG
ATGTTCTATGGATACAAGCTATTT---ACTGTTCCAAATTCCTATTTTTTTGATTCGGGA
CCAAGAGAATTATTTGTTTCGATCTCCATCGTTCTACCAATAATAGGTATTGGTCTTTAC
CCGGATTTCGTGTTTTCATTATCAGTTGATAAGGTTCAAAGTATTTTAGGTAAATATTTT
TATAGA------------------
>Rhodiola_henryi
ATGAACTTTTTTCCTTGGTTAACATTAATTGTAGCTTTTCCGATATCTGCAGGTTCTTTT
ATTTTCTTTCTCCCTCAGAAAGGAAATAAAATAATAAGGTGGTACACTATATGTATATGT
ATCCTAGAACTCCTTCTAATGACCTATGCATTCCGTTATCATTTCCGATTCGACGATCCT
TTAATACAACTGGCAGAGGAGTATAAATGGATACAT---TTTTTTTCTTTTTACTGGAGA
TTAGGAATAGATGGACTTTCTATAGGACCCATTTTATTAACGGGATTTATTACTACTTTA
GCTACTTTAGCGGCTTGGCCAGTTACTCGAGATTCACGATTTTTCCATTTCTTGATGTTA
GCAATGTATAGTGGCCAAATAGGATCATTTTCTTCCCGAGACCTTTTACTTTTTTTCATC
ATGTGGGAGTTAGAATTAATTCCTGTTTATTTACTTGTATCCTTGTGGGGAGGAAAGAAA
CGTCTATACTCAGCTACCAAGTTTATTTTGTACACTGCAGGAGGTTCCATTTTTCTGTTA
ATGGGAGTTCTGGGGATCGGTTTATATGGTTCCAATGAACCAACATTAAATTTTGAAATA
TTAGCTAATCAATCCTATCCTGTGGCATTGGAAATAATATTCTATATTTTATTTCTTATT
GCTTTTGCTGTCAAATTACCGATTCTACCCCTACATACTTGGTTACCAGACACCCACGGG
GAAGCACATTACAGTACTTGTATGCTTCTAGCTGGAATTTTATTAAAAATGGGAGCATAT
GGGTTGGTTCGGATCAATATGGAATTATTACCCCGCGCTCATTCGATATTTTCTCCATGG
TTGATAATAGTGGGTACAATCCAGATAATCTATGCAGCTTTAACATCTCTTGGCCAACGT
AATTTAAAAAAACGAATAGCCTATTCTTCTGTATCTCATATGGGTTTCATAATTATAGGA
ATTGGCTCTATTACTGATACGGGCCTCAACGGAGCTCTTTTACAAATAATTTCTCATGGC
TTTATTGGTGCTGGGCTTTTTTTCTTGGCAGGAACGGGTTATGATCGAATCCGTCTTGTT
TATCTCGATGAAATGGGTGGGATAGCTATCTTAATGCCCAAAATATTCACCATGTTCAGT
ATATTATCGATGGCTTCTCTTGCATTACCGGGCATGAGTGGTTTTGTTGCGGAATTGATA
GTCTTTTTTGGACTAATTACTAGTCAAAAATATCTTTTAATGACAAAAATACTAATTACT
TGTGTAATGGCAATGGGGATGATATTAACTCCTATTTATTTATTATCTATGTCACGCCAG
ATGTTCTATGGATACAAGCTATTT---ACTGTTCCAAATTCCTATTTTTTTGATTCGGGA
CCAAGAGAATTATTTGTTTCGATCTCCATCGTTCTACCCATAATAGGTATTGGTCTTTAC
CCGGATTTCGTGTTTTCATTATCAGTTGATAAGGTTCAAAGTATTTTAGGTAAATATTTT
TATAGA------------------
>Rhodiola_himalensis
ATGAACTTTTTTCCTTGGTTAACATTAATTGTAGCTTTTCCGATATCTGCGGGTTCTTTT
ATTTTCTTTCTCCCTCAGAAAGGAAATAAAATAATAAGGTGGTACACTATATGTATATGT
ATCCTAGAACTCCTTCTAATGACCTATGCATTCCGTTATCATTTCCGATTCGACGATCCT
TTAATACAACTGGCAGAGGAGTATAAATGGATACAT---TTTTTTTCTTTTTACTGGAGA
TTAGGAATAGATGGACTTTCTATAGGACCCATTTTATTAACGGGATTTATTACTACTTTA
GCTACTTTAGCGGCTTGGCCAGTTACTCGAGATTCACGATTTTTCCATTTCTTGATGTTA
GCAATGTATAGTGGCCAAATAGGATCATTTTCTTCCCGAGACCTTTTACTTTTTTTCATC
ATGTGGGAGTTAGAATTAATTCCTGTTTATTTACTTGTATCCTTGTGGGGAGGAAAGAAA
CGTCTATACTCAGCTACCAAGTTTATTTTGTACACTGCAGGAGGTTCCATTTTTCTGTTA
ATGGGAGTTCTGGGGATCGGTTTATATGGTTCCAATGAACCAACATTAAATTTGGAAATA
TTAGCTAATCAATCCTATCCTGTGGCATTGGAAATAATATTCTATATTTTATTTCTTATT
GCTTTTGCTGTCAAATTACCGATTCTACCCCTACATACTTGGTTACCAGACACCCACGGG
GAAGCACATTACAGTACTTGTATGCTTCTAGCTGGAATTTTATTAAAAATGGGAGCATAT
GGGTTGGTTCGGATCAATATGGAATTATTACCCCGCGCTCATTCGATATTTTCTCCATGG
TTGATAATAGTGGGTACGATCCAGATAATCTATGCAGCTTTAACATCTCTTGGCCAACGT
AATTTAAAAAAACGAATAGCCTATTCTTCTGTATCTCATATGGGTTTCATAATTATAGGA
ATTGGCTCTATTACTGATACGGGCCTCAACGGAGCTCTTTTACAAATAATTTCTCATGGC
TTTATTGGTGCTGGGCTTTTTTTCTTGGCAGGAACGGGTTATGATCGAATCCGTCTTGTT
TATCTCGATGAAATGGGCGGGATAGCTATCTTAATGCCCAAAATATTCACCATGTTCGGT
ATATTATCGATGGCTTCTCTTGCATTACCGGGCATGAGTGGTTTTGTTGCGGAATTGATA
GTCTTTTTTGGACTAATTACTAGTCAAAAATATCTTTTAATGACAAAAATACTAATTACT
TGTGTAATGGCAATGGGGATGATATTAACTCCTATTTATTTATTATCTATGTCACGCCAG
ATGTTCTATGGATACAAGCTATTT---ACTGTTCCAAATTCCTATTTTTTTGATTCGGGA
CCAAGAGAATTATTTGTTTCGATCTCCATCGTTCTACCCATAATAGGTATTGGTCTTTAC
CCGGATTTCGTGTTTTCATTATCAGTTGATAAGGTTCAAAGTATTTTAGGTAAATACTTT
TATAGA------------------
>Rhodiola_kirilowii
ATGAACTTTTTTCCTTGGTTAACATTAATTGTAGCTTTTCCGATATCTGCGGGTTCTTTT
ATTTTCTTTCTCCCTCAGAAAGGAAATAAAATAATAAGGTGGTACACTATATGTATATGT
ATCCTAGAACTCCTTCTAATGACCTATGCATTCCGTTATCATTTCCGATTCGACGATCCT
TTAATACAACTGGCAGAGGAGTATAAATGGATACAT---TTTTTTTCTTTTTACTGGAGA
TTAGGAATAGATGGACTTTCTATAGGACCCATTTTATTAACGGGATTTATTACTACTTTA
GCTACTTTAGCGGCTTGGCCAGTTACTCGAGATTCACGATTTTTCCATTTCTTGATGTTA
GCAATGTATAGTGGCCAAATAGGATCATTTTCTTCCCGAGACCTTTTACTTTTTTTCATC
ATGTGGGAGTTAGAATTAATTCCTGTTTATTTACTTGTATCCTTGTGGGGAGGAAAGAAA
CGTCTATACTCAGCTACCAAGTTTATTTTGTACACTGCAGGAGGTTCCATTTTTCTGTTA
ATGGGAGTTATGGGGATCGGTTTATATGGTTCCAATGAACCAACATTAAATTTTGAAATA
TTAGCTAATCAATCCTATCCTGTGGCATTGGAAATAATATTCTATATTTTATTTCTTATT
GCTTTTGCTGTCAAATTACCGATTCTACCCCTACATACTTGGTTACCAGACACCCACGGG
GAAGCACATTACAGTACTTGTATGCTTCTAGCTGGAATTTTATTAAAAATGGGAGCATAT
GGGTTGGTTCGGATCAATATGGAATTATTACCCCGCGCTCATTCGATATTTTCTCCATGG
TTGATAATAGTGGGTACGATCCAGATAATCTATGCAGCTTTAACATCTCTTGGCCAACGT
AATTTAAAAAAACGAATAGCCTATTCTTCTGTATCTCATATGGGTTTCATAATTATAGGA
ATTGGCTCTATTACTGATACGGGCCTCAACGGAGCTCTTTTACAAATAATTTCTCATGGC
TTTATTGGTGCTGGGCTTTTTTTCTTGGCAGGAACGGGTTATGATCGAATCCGTCTTGTT
TATCTCGATGAAATGGGCGGGATAGCTATCTTAATGCCCAAAATATTCACCATGTTCAGT
ATATTATCGATGGCTTCTCTTGCATTACCGGGCATGAGTGGTTTTGTTGCGGAATTGATA
GTCTTTTTTGGACTAATTACTAGTCAAAAATATCTTTTAATGACAAAAATACTAATTACT
TGTGTAATGGCAATGGGGATGATATTAACTCCTATTTATTTATTATCTATGTCACGCCAG
ATGTTCTATGGATACAAGCTATTT---ACTGTTCCAAATTCCTATTTTTTTGATTCGGGA
CCAAGAGAATTATTTGTTTCGATCTCCATCGTTCTACCCATAATAGGTATTGGTCTTTAC
CCGGATTTCGTGTTTTCATTATCAGTTGATAAGGTTCAAAGTATTTTAGGTAAATACTTT
TATAGA------------------
>Rhodiola_rosea
ATGAACTTTTTTCCTTGGTTAACATTAATTGTAGCTTTTCCGATATCTGCAGGTTCTTTT
ATTTTCTTTCTCCCTCAGAAAGGAAATAAAATAATAAGGTGGTACACTATATGTATATGT
ATCCTAGAACTCCTTCTAATGACCTATGCATTCCGTTATCATTTCCGATTCGACGATCCT
TTAATACAACTGGCAGAGGAGTATAAATGGATACAT---TTTTTTTCTTTTTACTGGAGA
TTAGGAATAGATGGACTTTCTATAGGACCCATTTTATTAACGGGATTTATTACTACTTTA
GCTACTTTAGCAGCTTGGCCAGTTACTCGAGATTCACGATTTTTCCATTTCTTGATGTTA
GCAATGTATAGTGGCCAAATAGGATCATTTTCTTCCCGAGACCTTTTACTTTTTTTCATC
ATGTGGGAGTTAGAATTAATTCCTGTTTATTTACTTGTATCCTTGTGGGGAGGAAAGAAA
CGTCTATACTCAGCTACCAAGTTTATTTTGTACACTGCAGGAGGTTCCATTTTTCTGTTA
ATGGGAGTTCTGGGGATCGGTTTATATGGTTCCAATGAACCAACATTAAATTTTGAAATA
TTAGCTAATCAATCCTATCCTGTGGCATTGGAAATAATATTCTATATTTTATTTCTTATT
GCTTTTGCTGTCAAGTTACCGATTCTACCCCTACATACTTGGTTACCAGACACCCACGGG
GAAGCACATTACAGTACTTGTATGCTTCTAGCTGGAATTTTATTAAAAATGGGAGCATAT
GGGTTGGTTCGGATCAATATGGAATTATTACCCCGCGCTCATTCGATATTTTCTCCATGG
TTGATAATAGTGGGTACGATCCAGATAATCTATGCAGCTTTAACATCTCTTGGCCAACGT
AATTTAAAAAAACGAATAGCCTATTCTTCTGTATCTCATATGGGTTTCATAATTATAGGA
ATTGGCTCTATTACTGATACGGGCCTCAACGGAGCTCTTTTACAAATAATTTCTCATGGC
TTTATTGGTGCTGGGCTTTTTTTCTTGGCAGGAACGGGTTATGATCGAATCCGTCTTGTT
TATCTCGATGAAATGGGTGGGATAGCTATCTTAATGCCCAAAATATTCACCATGTTCAGT
ATATTATCGATGGCTTCTCTTGCATTACCGGGCATGAGTGGTTTTGTTGCGGAATTGATA
GTCTTTTTTGGACTAATTACTAGTCAAAAATATCTTTTAATGACAAAAATACTAATTACT
TGTGTAATGGCAATGGGGATGATATTAACTCCTATTTATTTATTATCTATGTCACGCCAG
ATGTTCTATGGATACAAGCTATTT---ACTGTTCTAAATTCCTATTTTTTTGATTCGGGA
CCAAGAGAATTATTTGTTTCGATCTCCATCGTTCTACCCATAATAGGTATTGGTCTTTAC
CCGGATTTCGTGTTTTCATTATCAGTTGATAAGGTTCAAAGTATTTTAGGTAAATATTTT
TATAGA------------------
>Rhodiola_sacra
ATGAACTTTTTTCCTTGGTTAACATTAATTGTAGCTTTTCCGATATCTGCGGGTTCTTTT
ATTTTCTTTCTCCCTCAGAAAGGAAATAAAATAATAAGGTGGTACACTATATGTATATGT
ATCCTAGAACTCCTTCTAATGACCTATGCATTCCGTTATCATTTCCGATTCGACGATCCT
TTAATACAACTGGCAGAGGAGTATAAATGGATACAT---TTTTTTTCTTTTTACTGGAGA
TTAGGAATAGATGGACTTTCTATAGGACCCATTTTATTAACGGGATTTATTACTACTTTA
GCTACTTTAGCGGCTTGGCCAGTTACTCGAGATTCACGATTTTTCCATTTCTTGATGTTA
GCAATGTATAGTGGCCAAATAGGATCATTTTCTTCCCGAGACCTTTTACTTTTTTTCATC
ATGTGGGAGTTAGAATTAATTCCTGTTTATTTACTTGTATCCTTGTGGGGAGGAAAGAAA
CGTCTATACTCAGCTACCAAGTTTATTTTGTACACTGCAGGAGGTTCCATTTTTCTGTTA
ATGGGAGTTCTGGGGATCGGTTTATATGGTTCCAATGAACCAACATTAAATTTTGAAATA
TTAGCTAATCAATCCTATCCTGTGGCATTGGAAATAATATTCTATATTTTATTTCTTATT
GCTTTTGCTGTCAAATTACCGATTCTACCCCTACATACTTGGTTACCAGACACCCACGGG
GAAGCACATTACAGTACTTGTATGCTTCTAGCTGGAATTTTATTAAAAATGGGAGCATAT
GGGTTGGTTCGGATCAATATGGAATTATTACCCCGCGCTCATTCGATATTTTCTCCATGG
TTGATAATAGTGGGTACGATCCAGATAATCTATGCAGCTTTAACATCTCTTGGCCAACGT
AATTTAAAAAAACGAATAGCCTATTCTTCTGTATCTCATATGGGTTTCATAATTATAGGA
ATTGGCTCTATTACTGATACGGGCCTCAACGGAGCTCTTTTACAAATAATTTCTCATGGC
TTTATTGGTGCTGGGCTTTTTTTCTTGGCAGGAACGGGTTATGATCGAATCCGTCTTGTT
TATCTCGATGAAATGGGCGGGATAGCTATCTTAATGCCCAAAATATTCACCATGTTCAGT
ATATTATCGATGGCTTCTCTTGCATTACCGGGCATGAGTGGTTTTGTTGCGGAATTGATA
GTCTTTTTTGGACTAATTACTAGTCAAAAATATCTTTTAATGACAAAAATACTAATTACT
TGTGTAATGGCAATGGGGATGATATTAACTCCTATTTATTTATTATCTATGTCACGCCAG
ATGTTCTATGGATACAAGCTATTT---ACTGTTCCAAATTCCTATTTTTTTGATTCGGGA
CCAAGAGAATTATTTGTTTCGATCTCCATCGTTCTACCCATAATAGGTATTGGTCTTTAC
CCGGATTTCGTGTTTTCATTATCAGTTGATAAGGTTCAAAGTATTTTAGGTAAATACTTT
TATAGA------------------
>Rhodiola_yunnanensis
ATGAACTTTTTTCCTTGGTTAACATTAATTGTAGCTTTTCCGATATCTGCAGGTTCTTTT
ATTTTCTTTCTCCCTCAGAAAGGAAATAAAATAATAAGGTGGTACACTATATGTATATGT
ATCCTAGAACTCCTTCTAATGACCTATGCATTCCGTTATCATTTCCGATTCGACGATCCT
TTAATACAACTGGCAGAGGAGTATAAATGGATACAT---TTTTTTTCTTTTTACTGGAGA
TTAGGAATAGATGGACTTTCTATAGGACCCATTTTATTAACGGGATTTATTACTACTTTA
GCTACTTTAGCGGCTTGGCCAGTTACTCGAGATTCACGATTTTTCCATTTCTTGATGTTA
GCAATGTATAGTGGCCAAATAGGATCATTTTCTTCCCGAGACCTTTTACTTTTTTTCATC
ATGTGGGAGTTAGAATTAATTCCTGTTTATTTACTTGTATCCTTGTGGGGAGGAAAGAAA
CGTCTATACTCAGCTACCAAGTTTATTTTGTACACTGCAGGAGGTTCCATTTTTCTGTTA
ATGGGAGTTCTGGGGATCGGTTTATATGGTTCCAATGAACCAACATTAAATTTTGAAATA
TTAGCTAATCAATCCTATCCTGTGGCATTGGAAATAATATTCTATATTTTATTTCTTATT
GCTTTTGCTGTCAAATTACCGATTCTACCCCTACATACTTGGTTACCAGACACCCACGGG
GAAGCACATTACAGTACTTGTATGCTTCTAGCTGGAATTTTATTAAAAATGGGAGCATAT
GGGTTGGTTCGGATCAATATGGAATTATTACCCCGCGCTCATTCGATATTTTCTCCATGG
TTGATAATAGTGGGTACAATCCAGATAATCTATGCAGCTTTAACATCTCTTGGCCAACGT
AATTTAAAAAAACGAATAGCCTATTCTTCTGTATCTCATATGGGTTTCATAATTATAGGA
ATTGGCTCTATTACTGATACGGGCCTCAACGGAGCTCTTTTACAAATAATTTCTCATGGC
TTTATTGGTGCTGGGCTTTTTTTCTTGGCAGGAACGGGTTATGATCGAATCCGTCTTGTT
TATCTCGATGAAATGGGTGGGATAGCTATCTTAATGCCCAAAATATTCACCATGTTCAGT
ATATTATCGATGGCTTCTCTTGCATTACCGGGCATGAGTGGTTTTGTTGCGGAATTGATA
GTCTTTTTTGGACTAATTACTAGTCAAAAATATCTTTTAATGACAAAAATACTAATTACT
TGTGTAATGGCAATGGGGATGATATTAACTCCTATTTATTTATTATCTATGTCACGCCAG
ATGTTCTATGGATACAAGCTATTT---ACTGTTCCAAATTCCTATTTTTTTGATTCGGGA
CCAAGAGAATTATTTGTTTCGATCTCCATCGTTCTACCCATAATAGGTATTGGTCTTTAC
CCGGATTTCGTGTTTTCATTATCAGTTGATAAGGTTCAAAGTATTTTAGGTAAATATTTT
TATAGA------------------
>Rhodiola_dumulosa
ATGAACTTTTTTCCTTGGTTAACATTAATTGTAGCTTTTCCGATATCTGCGGGTTCTTTT
ATTTTCTTTCTCCCTCAGAAAGGAAATAAAATAATAAGGTGGTACACTATATGTATATGT
ATCCTAGAACTCCTTCTAATGACCTATGCATTCCGTTATCATTTCCGATTCGACGATCCT
TTAATACAACTGGCAGAGGAGTATAAATGGATACAT---TTTTTTTCTTTTTACTGGAGA
TTAGGAATAGATGGACTTTCTATAGGACCCATTTTATTAACGGGATTTATTACTACTTTA
GCTACTTTAGCGGCTTGGCCAGTTACTCGAGATTCACGATTTTTCCATTTCTTGATGTTA
GCAATGTATAGTGGCCAAATAGGATCATTTTCTTCCCGAGACCTTTTACTTTTTTTCATC
ATGTGGGAGTTAGAATTAATTCCTGTTTATTTACTTGTATCCTTGTGGGGAGGAAAGAAA
CGTCTATACTCAGCTACCAAGTTTATTTTGTACACTGCAGGAGGTTCCATTTTTCTGTTA
ATGGGAGTTCTGGGGATCGGTTTATATGGTTCCAATGAACCAACATTAAATTTAGAAATA
TTAGCTAATCAATCCTATCCTGTGGCATTGGAAATAATATTCTATATTTTATTTCTTATT
GCTTTTGCTGTCAAATTACCGATTCTACCCCTACATACTTGGTTACCAGACACCCACGGG
GAAGCACATTACAGTACTTGTATGCTTCTAGCTGGAATTTTATTAAAAATGGGAGCATAT
GGGTTGGTTCGGATCAATATGGAATTATTACCCCGCGCTCATTCGATATTTTCTCCATGG
TTGATAATAGTGGGTACGATCCAGATAATCTATGCAGCTTTAACATCTCTTGGCCAACGT
AATTTAAAAAAACGAATAGCCTATTCTTCTGTATCTCATATGGGTTTCATAATTATAGGA
ATTGGCTCTATTACTGATACGGGCCTCAACGGAGCTCTTTTACAAATAATTTCTCATGGC
TTTATTGGTGCTGGGCTTTTTTTCTTGGCAGGAACGGGTTATGATCGAATCCGTCTTGTT
TATCTCGATGAAATGGGCGGGATAGCTATCTTAATGCCCAAAATATTCACCATGTTCGGT
ATATTATCGATGGCTTCTCTTGCATTACCGGGCATGAGTGGTTTTGTTGCGGAATTGATA
GTCTTTTTTGGACTAATTACTAGTCAAAAATATCTTTTAATGACAAAAATACTAATTACT
TGTGTAATGGCAATGGGGATGATATTAACTCCTATTTATTTATTATCTATGTCACGCCAG
ATGTTCTATGGATACAAGCTATTT---ACTGTTCCAAATTCCTATTTTTTTGATTCGGGA
CCAAGAGAATTATTTGTTTCGATCTCCATCGTTCTACCCATAATAGGTATTGGTCTTTAC
CCGGATTTCGTGTTTTCATTATCAGTTGATAAGGTTCAAAGTATTTTAGGTAAATACTTT
TATAGA------------------
>Rhodiola_fastigiata
ATGAACTTTTTTCCTTGGTTAACATTAATTGTAGCTTTTCCGATATCTGCAGGTTCTTTT
ATTTTCTTTCTCCCTCAGAAAGGAAATAAAATAATAAGGTGGTACACTATATGTATATGT
ATCCTAGAACTCCTTCTAATGACCTATGCATTCCGTTATCATTTCCGATTCGACGATCCT
TTAATACAACTGGCAGAGGAGTATAAATGGATACAT---TTTTTTTCTTTTTACTGGAGA
TTAGGAATAGATGGACTTTCTATAGGACCCATTTTATTAACGGGATTTATTACTACTTTA
GCTACTTTAGCGGCTTGGCCAGTTACTCGAGATTCACGATTTTTCCATTTCTTGATGTTA
GCAATGTATAGTGGCCAAATAGGATCATTTTCTTCCCGAGACCTTTTACTTTTTTTCATC
ATGTGGGAGTTAGAATTAATTCCTGTTTATTTACTTGTATCCTTGTGGGGAGGAAAGAAA
CGTCTATACTCAGCTACCAAGTTTATTTTGTACACTGCAGGAGGTTCCTTTTTTCTGTTA
ATGGGAGTTCTGGGGATCGGTTTATATGGTTCCAATGAACCAACATTAAATTTGGAAATA
TTAGCTAATCAATCCTATCCTGTGGCATTGGAAATAATATTCTATATTTTATTTCTTATT
GCTTTTGCTGTCAAATTACCGATTCTACCCCTACATACTTGGTTACCAGACACCCACGGG
GAAGCACATTACAGTACTTGTATGCTTCTAGCTGGAATTTTATTAAAAATGGGAGCATAT
GGGTTGGTTCGGATCAATATGGAATTATTACCCCGCGCTCATTCGATATTTTCTCCATGG
TTGATAATAGTGGGTACGATCCAGATAATCTATGCAGCTTTAACATCTCTTGGCCAACGT
AATTTAAAAAAACGAATAGCCTATTCTTCTGTATCTCATATGGGTTTCATAATTATAGGA
ATTGGCTCTATTACTGATACGGGCCTCAACGGAGCTCTTTTACAAATAATTTCTCATGGC
TTTATTGGTGCTGGGCTTTTTTTCTTGGCAGGAACGGGTTATGATCGAATCCGTCTTGTT
TATCTCGATGAAATGGGTGGGATAGCTATCTTAATGCCCAAAATATTCACCATGTTCAGT
ATATTATCGATGGCTTCTCTTGCATTACCGGGCCTGAGTGGTTTTGTTGCGGAATTGATA
GTCTTTTTTGGACTAATTACTAGTCAAAAATATCTTTTAATGACAAAAATACTAATTACT
TGTGTAATGGCAATGGGGATGATATTAACTCCTATTTATTTATTATCTATGTCACGCCAG
ATGTTCTATGGATACAAGCTATTT---ACTGTTCCAAATTCCTATTTTTTTGATTCGGGA
CCAAGAGAATTATTTGTTTCGATCTCCATCGTTCTACCAATAATAGGTATTGGTCTTTAC
CCGGATTTCGTGTTTTCATTATCAGTTGATAAGGTTCAAAGTATTTTAGGTAAATATTTT
TATAGA------------------
>Rhodiola_gelida
ATGAACTTTTTTCCTTGGTTAACATTAATTGTAGCTTTTCCGATATCTGCAGGTTCTTTT
ATTTTCTTTCTCCCTCAGAAAGGAAATAAAATAATAAGGTGGTACACTATATGTATATGT
ATCCTAGAACTCCTTCTAATGACCTATGCATTCCGTTATCATTTCCGATTCGACGATCCT
TTAATACAACTGGCAGAGGAGTATAAATGGATACAT---TTTTTTTATTTTTACTGGAGA
TTAGGAATAGATGGACTTTCTATAGGACCCATTTTATTAACGGGATTTATTACTACTTTA
GCTACTTTAGCGGCTTGGCCAGTTACTCGAGATTCACGATTTTTCCATTTCTTGATGTTA
GCAATGTATAGTGGCCAAATAGGATCATTTTCTTCCCGAGACCTTTTACTTTTTTTCATC
ATGTGGGAGTTAGAATTAATTCCTGTTTATTTACTTGTATCCTTGTGGGGAGGAAAGAAA
CGTCTATACTCAGCTACCAAGTTTATTTTGTACACTGCAGGAGGTTCCATTTTTCTGTTA
ATGGGAGTTCTGGGGATCGGTTTATATGGTTCCAATGAACCAACATTAAATTTGGAAATA
TTAGCTAATCAATCCTATCCTGTGGCATTGGAAATAATATTCTATATTTTATTTCTTATT
GCTTTTGCTGTCAAATTACCGATTCTACCCCTACATACTTGGTTACCAGACACCCACGGG
GAAGCACATTACAGTACTTGTATGCTTCTAGCTGGAATTTTATTAAAAATGGGAGCATAT
GGGTTGATTCGGATCAATATGGAATTATTACCCCGCGCTCATTCGATATTTTCTCCATGG
TTGATAATAGTGGGTACGATCCAGATAATCTATGCAGCTTTAACATCTCTTGGCCAACGT
AATTTAAAAAAACGAATAGCCTATTCTTCTGTATCTCATATGGGTTTCATAATTATAGGA
ATTGGCTCTATTACTGATACGGGCCTCAATGGAGCTCTTTTACAAATAATTTCTCATGGC
TTTATTGGTGCTGGGCTTTTTTTCTTGGCAGGAACGGGTTATGATCGAATCCGTCTTGTT
TATCTCGATGAAATGGGTGGGATAGCTATCTTAATGCCCAAAATATTCACCATGTTCAGT
ATATTATCGATGGCTTCTCTTGCATTACCGGGCATGAGTGGTTTTGTTGCGGAATTGATA
GTCTTTTTTGGACTAATTACTAGTCAAAAATATCTTTTAATGACAAAAATACTAATTACT
TGTGTAATGGCAATGGGGATGATATTAACTCCTATTTATTTATTATCTATGTCACGCCAG
ATGTTCTATGGATACAAGCTATTT---ACTGTTCCAAATTCCTATTTTTTTGATTCGGGA
CCAAGAGAATTATTTGTTTCGATCTCCATCGTTCTACCCATAATGGGTATTGGTCTTTAC
CCGGATTTCGTGTTTTCATTATCAGTTGATAAGGTTCAAAGTATTTTAGGTAAATATTTT
TATAGA------------------
>Rhodiola_hobsonii
ATGAACCTTTTTCCTTGGTTAACATTAATTGTAGCTTTTCCGATATCTGCAGGTTCTTTT
ATTTTCTTTCTCCCTCAGAAAGGAAATAAAATAATAAGGTGGTACACTATATGTATATGT
ATCTTAGAACTCCTTCTAATGACCTATGCATTCCGTTATCATTTCCGATTCGACGATCCT
TTAATACAACTGGCAGAGGAGTATAAATGGATACAT---TTTTTTTCTTTTTACTGGAGA
TTAGGAATAGATGGACTTTCTATAGGACCCGTTTTATTAACGGGATTTATTACTACTTTA
GCTACTTTAGCGGCTTGGCCAGTTACTCGAGATTCACGATTTTTCCATTTCTTGATGTTA
GCAATGTATAGTGGCCAAATAGGATCATTTTCTTCCCGAGACCTTTTACTTTTTTTCATC
ATGTGGGAGTTAGAATTAATTCCTGTTTATTTACTTGTATCCTTGTGGGGAGGAAAGAAA
CGTCTATACTCAGCTACCAAGTTTATTTTATACACAGCAGGAGGTTCCATTTTTCTGTTA
ATGGGAGTTCTGGGGATCGGTTTATATGGTTCCAATGAACCAACATTAAATTTTGAAATA
TTAGCTAATCAATCCTATCCTGTGGCATTGGAAATAATATTCTATATTTTATTTCTTATT
GCTTTTGCTGTCAAATTACCGATTCTACCCCTACATACTTGGTTACCAGACACCCACGGG
GAAGCACATTACAGTACTTGTATGCTTCTAGCTGGAATTTTATTAAAAATGGGAGCATAT
GGGTTGGTTCGGATCAATATGGAATTATTACCCCGCGCTCATTCGATATTTTCTCCATGG
TTGATAATAGTGGGTACGATCCAGATAATCTATGCAGCTTTAACATCTCTTGGCCAACGT
AATTTAAAAAAACGAATAGCCTATTCTTCTGTATCTCATATGGGTTTCATAATTATAGGA
ATTGGCTCTATTACTGATACGGGCCTCAACGGAGCTCTTTTACAAATAATTTCTCATGGC
TTTATTGGTGCTGGTCTTTTTTTCTTGGCAGGAACGGGTTATGATCGAATCCGTCTTGTT
TATCTCGATGAAATGGGTGGGATAGCTATCTTAATGCCCAAAATATTCACCATGTTCAGT
ATATTATCGATGGCTTCTCTTGCATTACCGGGCATGAGTGGTTTTGTTGCGGAATTGATA
GTCTTTTTTGGACTAATTACTAGTCAAAAATATCTTTTAATGATAAAAATACTAATTACT
TGTGTAATGGCAATGGGGATGATATTAACTCCTATTTATTTATTATCTATGTCACGCCAG
ATGTTCTATGGATACAAGCTATTT---ACTGTTCCAAATTCCTATTTTTTTGATTCGGGA
CCAAGAGAATTATTTGTTTCGATCTCCATCGTTCTACCCATAATAGGTATTGGTCTTTAC
CCGGATTTCGTGTTTTCATTATCAGTTGATAAGGTTCAAAGTATTTTAGGTAAATATTTT
TATAGA------------------
>Rhodiola_humilis
ATGAACCTTTTTCCTTGGTTAACATTAATTGTAGCTTTTCCGATATCTGCAGGTTCTTTT
ATTTTCTTTCTACCTCAGAAAGGAAATAAAATAATAAGGTGGTACACTATATGTATATGT
ATCTTAGAACTCCTTCTAATGACCTATGCATTCCGTTATCATTTCCGATTCGACGATCCT
TTAATACAACTGGCAGAGGAGTATAAATGGATACAT---TTTTTTTCTTTTTACTGGAGA
TTAGGAATAGATGGACTTTCTATAGGACCCATTTTATTAACGGGATTTATTACTACTTTA
GCTACTTTAGCGGCTTGGCCAGTTACTCGAGATTCACGATTTTTCCATTTCTTGATGTTA
GCAATGTATAGTGGCCAAATAGGATCATTTTCTTCCCGAGACCTTTTACTTTTTTTCATC
ATGTGGGAGTTAGAATTAATTCCTGTTTATTTACTTGTATCCTTGTGGGGAGGAAAGAAA
CGTCTATACTCAGCTACCAAGTTTATTTTATACACTGCAGGAGGTTCCATTTTTCTGTTA
ATGGGAGTTCTGGGGATCGGTTTATATGGTTCCAATGAACCAACATTAAATTTTGAAATA
TTAGCTAATCAATCCTATCCTGTGGCATTGGAAATAATATTCTATATTTTATTTCTTATT
GCTTTTGCTGTCAAATTACCGATTCTACCCCTACATACTTGGTTACCAGACACCCACGGG
GAAGCACATTACAGTACTTGTATGCTTCTAGCTGGAATTTTATTAAAAATGGGAGCATAT
GGGTTGGTTCGGATCAATATGGAATTATTACCCCGCGCTCATTCGATATTTTCTCCATGG
TTGATAATAGTGGGTACGATCCAGATAATCTATGCAGCTTTAACATCTCTTGGCCAACGT
AATTTAAAAAAACGAATAGCCTATTCTTCTGTATCTCATATGGGTTTCATAATTATAGGA
ATTGGCTCTATTACTGATACGGGCCTCAACGGAGCTCTTTTACAAATAATTTCTCATGGC
TTTATTGGTGCTGGGCTTTTTTTCTTGGCAGGAACGGGTTATGATCGAATCCGTCTTGTT
TATCTCGATGAAATGGGTGGGATAGCTATCTTAATGCCCAAAATATTCACCATGTTCAGT
ATATTATCGATGGCTTCTCTTGCATTACCGGGCATGAGTGGTTTTGTTGCGGAATTGATA
GTCTTTTTTGGACTAATTACTAGTCAAAAATATCTTTTAATGATAAAAATACTAATTACT
TGTGTAATGGCAATGGGGATGATATTAACTCCTATTTATTTATTATCTATGTCACGCCAG
ATGTTCTATGGATACAAGCTATTT---ACTGTTCCAAATTCCTATTTTTTTGATTCGGGA
CCAAGAGAATTATTTGTTTCGATCTCCATCGTTCTACCCATAATAGGTATTGGTCTTTAC
CCGGATTTCGTGTTTTCATTATCAGTTGATAAGGTTCAAAGTATTTTAGGTAAATATTTT
TATAGA------------------
>Rhodiola_integrifolia
ATGAAACTTTTTCCTTGGTTAACATTAATTGTAGCTTTTCCGATATCTGCAGGTTCTTTT
ATTTTCTTTCTCCCTCAGAAAGGAAATAAAATAATAAGGTGGTACACTATATGTATATGT
ATCTTAGAACTCCTTCTAATGACCTATGCATTCCGTTATCATTTCCGATTCGACGATCCT
TTAATACAACTGGCAGAGGAGTATAAATGGATACAT---TTTTTTTCTTTTTACTGGAGA
TTAGGAATAGATGGACTTTCTATAGGACCCATTTTATTAACGGGATTTATTACTACTTTA
GCTACTTTAGCGGCTTGGCCAGTTACTCGAGATTCACGATTTTTCCATTTCTTGATGTTA
GCAATGTATAGTGGCCAAATAGGATCATTTTCTTCCCGAGACCTTTTACTTTTTTTCATC
ATGTGGGAGTTAGAATTAATTCCTGTTTATTTACTTGTATCCTTGTGGGGAGGAAAGAAA
CGTCTATACTCAGCTACCAAGTTTATTTTATACACTGCAGGAGGTTCCATTTTTCTGTTA
ATGGGAGTTCTGGGGATCGGTTTATATGGTTCCAATGAACCAACATTAAATTTTGAAATA
TTAGCTAATCAATCCTATCCTGTGGCATTGGAAATAATATTCTATATTTTATTTCTTATT
GCTTTTGCTGTCAAATTACCGATTCTACCCCTACATACTTGGTTACCAGACACCCACGGG
GAAGCACATTACAGTACTTGTATGCTTCTAGCTGGAATTTTATTAAAAATGGGAGCATAT
GGGTTGGTTCGGATCAATATGGAATTATTACCCCGCGCTCATTCGATATTTTCTCCATGG
TTGATAATAGTGGGTACGATCCAGATAATCTATGCAGCTTTAACATCTCTTGGCCAACGT
AATTTAAAAAAACGAATAGCCTATTCTTCTGTATCTCATATGGGTTTCATAATTATAGGA
ATTGGCTCTATTACTGATACGGGCCTCAACGGAGCTCTTTTACAAATAATTTCTCATGGC
TTTATTGGTGCTGGGCTTTTTTTCTTGGCAGGAACGGGTTATGATCGAATCCGTCTTGTT
TATCTCGATGAAATGGGTGGGATAGCTATCTTAATGCCCAAAATATTCACCATGTTCAGT
ATATTATCGATGGCTTCTCTTGCATTACCGGGCATGAGTGGTTTTGTTGCGGAATTGATA
GTCTTTTTTGGACTAATTACTAGTCAAAAATATCTTTTAATGACAAAAATACTAATTACT
TGTGTAATGGCAATGGGGATGATATTAACTCCTATTTATTTATTATCTATGTCACGCCAG
ATGTTCTATGGATACAAGCTATTT---ACTGTTCCAAATTCCTATTTTTTTGATTCGGGA
CCAAGAGAATTATTTGTTTCGATCTCCATCGTTCTACCCATAATAGGTATTGGTCTTTAC
CCAGATTTCGTGTTTTCATTATCAGTTGATAAGGTTCAAAGTATTTTAGGTAAATATTTT
TATAGA------------------
>Rhodiola_liciae
ATGAACCTTTTTCCTTGGTTAACATTAATTGTAGCTTTTCCGATATCTGCAGGTTCTTTT
ATTTTCTTTCTCCCTCAGAAAGGAAATAAAAGAATAAGGTGGTACACTATATGTATATGT
ATCTTAGAACTCCTTCTAATGACCTATGCATTCCGTTATCATTTCCGATTCGACGATCCT
TTAATACAACTGGCAGAGGAGTATAAATGGATACAT---TTTTTTTCTTTTTACTGGAGA
TTAGGAATAGATGGACTTTCTATAGGACCCATTTTATTAACGGGATTTATTACTACTTTA
GCTACTTTAGCGGCTTGGCCAGTTACTCGAGATTCACGATTTTTCCATTTCTTGATGTTA
GCAATGTATAGTGGCCAAATAGGGTCATTTTCTTCCCGAGACCTTTTACTTTTTTTCATC
ATGTGGGAGTTAGAATTAATTCCTGTTTATTTACTTGTATCCTTGTGGGGAGGAAAGAAA
CGTCTATACTCAGCTACCAAGTTTATTTTATACACTGCAGGAGGTTCCATTTTTCTGTTA
CTGGGAGTTCTGGGGATCGGTTTATATGGTTCCAATGAACCAACATTCAATTTTGAAATA
TTAGCTAATCAATCCTATCCTGTGGCATTGGAAATAATATTCTATATTTTATTTCTTATT
GCTTTTGCTGTCAAATTACCGATTCTACCCCTACATACTTGGTTACCAGACACCCACGGG
GAAGCACATTACAGTACTTGTATGCTTCTAGCTGGAATTTTATTAAAAATGGGAGCATAT
GGGTTGGTTCGGATCAATATGGAATTATTACCCCGCGCTCATTCGATATTTTCTCCATGG
TTGATAATAGTGGGTACGATCCAGATAATCTATGCAGCTTTAACATCTCTTGGCCAACGT
AATTTAAAAAAACGAATAGCCTATTCTTCTGTATCTCATATGGGTTTCATAATTATAGGA
ATTGGCTCTATTACTGATACGGGCCTCAACGGAGCTCTTTTACAAATAATTTCTCATGGC
TTTATTGGTGCTGGGCTTTTTTTCTTGGCAGGAACGGGTTATGATCGAATCCGTCTTGTT
TATCTCGATGAAATGGGTGGGATAGCTATCTTAATGCCCAAAATATTCACCATGTTCAGT
ATATTATCGATGGCTTCTCTTGCATTACCGGGCATGAGTGGTTTTGTTGCGGAATTGATA
GTCTTTTTTGGACTAATTACTAGTCAAAAATATCTTTTAATGACAAAAATACTAATTACT
TGTGTAATGGCAATGGGGATGATATTAACTCCTATTTATTTATTATCTATGTCACGCCAG
ATGTTCTATGGATACAAGCTATTT---ACTGTTCCAAATTCCTATTTTTTTGATTCGGGA
CCAAGAGAATTATTTGTTTCGATCTCCATCGTTCTACCCATAATAGGTATTGGTCTTTAC
CCGGATTTCGTGTTTTCATTATCAGTTGATAAGGTTCAAAGTATTTTAGGTAAATATTTT
TATAGA------------------
>Rhodiola_macrocarpa
ATGAACTTTTTTCCTTGGTTAACATTAATTGTAGCTTTTCCGATATCTGCAGGTTCTTTT
ATTTTCTTTCTCCCTCAGAAAGGAAATAAAATAATAAGGTGGTACACTATATGTATATGT
ATCCTAGAACTCCTTCTAATGACCTATGCATTCCGTTATCATTTCCGATTCGACGATCCT
TTAATACAACTGGCAGAGGAGTATAAATGGATACAT---TTTTTTTCTTTTTACTGGAGA
TTAGGAATAGATGGACTTTCTATAGGACCCATTTTATTAACGGGATTTATTACTACTTTA
GCTACTTTAGCGGCTTGGCCAGTTACTCGAGATTCACGATTTTTCCATTTCTTGATGTTA
GCAATGTATAGTGGCCAAATAGGATCATTTTCTTCCCGAGACCTTTTACTTTTTTTCATC
ATGTGGGAGTTAGAATTAATTCCTGTTTATTTACTTGTATCCTTGTGGGGAGGAAAGAAA
CGTCTATACTCAGCTACCAAGTTTATTTTGTACACTGCAGGAGGTTCCATTTTTCTGTTA
ATGGGAGTTCTGGGGATCGGTTTATATGGTTCCAATGAACCAACATTAAATTTGGAAATA
TTAGCTAATCAATCCTATCCTGTGGCATTGGAAATAATATTCTATATTTTATTTCTTATT
GCTTTTGCTGTCAAATTACCGATTCTACCCCTACATACTTGGTTACCAGACACCCACGGG
GAAGCACATTACAGTACTTGTATGCTTCTAGCTGGAATTTTATTAAAAATGGGAGCATAT
GGGTTGATTCGGATCAATATGGAATTATTACCCCGCGCTCATTCGATATTTTCTCCATGG
TTGATAATAGTGGGTACGATCCAGATAATCTATGCAGCTTTAACATCTCTTGGCCAACGT
AATTTAAAAAAACGAATAGCCTATTCTTCTGTATCTCATATGGGTTTCATAATTATAGGA
ATTGGCTCTATTACTGATACGGGCCTCAATGGAGCTCTTTTACAAATAATTTCTCATGGC
TTTATTGGTGCTGGGCTTTTTTTCTTGGCAGGAACGGGTTATGATCGAATCCGTCTTGTT
TATCTCGATGAAATGGGTGGGATAGCTATCTTAATGCCCAAAATATTCACCATGTTCAGT
ATATTATCGATGGCTTCTCTTGCATTACCGGGCATGAGTGGTTTTGTTGCGGAATTGATA
GTCTTTTTTGGACTAATTACTAGTCAAAAATATCTTTTAATGACAAAAATACTAATTACT
TGTGTAATGGCAATGGGGATGATATTAACTCCTATTTATTTATTATCTATGTCACGCCAG
ATGTTCTATGGATACAAGCTATTT---ACTGTTCCAAATTCCTATTTTTTTGATTCGGGA
CCAAGAGAATTATTTGTTTCGATCTCCATCGTTCTACCCATAATAGGTATTGGTCTTTAC
CCGGATTTCGTGTTTTCATTATCAGTTGATAAGGTTCAAAGTATTTTAGGTAAATATTTT
TATAGA------------------
>Rhodiola_ovatisepala
ATGAACCTTTTTCCTTGGTTAACATTAATTGTAGCTTTTCCGATATCTGCAGGTTCTTTT
ATTTTCTTTCTCCCTCAGAAAGGAAATAAAATAATAAGGTGGTACACTATATGTATATGT
ATCTTAGAACTCCTTCTAATGACCTATGCATTCCGTTATCATTTCCGATTCGACGATCCT
TTAATACAACTGGCAGAGGAGTATAAATGGATACAT---TTTTTTTCTTTTTACTGGAGA
TTAGGAATAGATGGACTTTCTATAGGACCCATTTTATTAACGGGATTTATTACTACTTTA
GCTACTTTAGCGGCTTGGCCAGTTACTCGAGATTCACGATTTTTCCATTTCTTGATGTTA
GCAATGTATAGTGGCCAAATAGGATCATTTTCTTCCCGAGACCTTTTACTTTTTTTCATC
ATGTGGGAGTTAGAATTAATTCCTGTTTATTTACTTGTATCCTTGTGGGGAGGAAAGAAA
CGTCTATACTCAGCTACCAAGTTTATTTTATACACTGCAGGAGGTTCCATTTTTCTGTTA
ATGGGAGTTCTGGGGATCGGTTTATATGGTTCCAATGAACCAACATTAAATTTTGAAATA
TTAGCTAATCAATCCTATCCTGTGGCATTGGAAATAATATTCTATATTTTATTTCTTATT
GCTTTTGCTGTCAAATTACCGATTCTACCCCTACATACTTGGTTACCAGACACCCACGGG
GAAGCACATTACAGTACTTGTATGCTTCTAGCTGGAATTTTATTAAAAATGGGAGCATAT
GGGTTGGTTCGGATCAATATGGAATTATTACCCCGCGCTCATTCGATATTTTCTCCATGG
TTGATAATAGTGGGTACGATCCAGATAATCTATGCAGCTTTAACATCTCTTGGCCAACGT
AATTTAAAAAAACGAATAGCCTATTCTTCTGTATCTCATATGGGTTTCATAATTATAGGA
ATTGGCTCTATTACTGATACGGGCCTCAACGGAGCTCTTTTACAAATAATTTCTCATGGC
TTTATTGGTGCTGGGCTTTTTTTCTTGGCAGGAACGGGTTATGATCGAATCCGTCTTGTT
TATCTCGATGAAATGGGTGGGATAGCTATCTTAATGCCCAAAATATTCACCATGTTCAGT
ATATTATCGATGGCTTCTCTTGCATTACCGGGCATGAGTGGTTTTGTTGCGGAATTGATA
GTCTTTTTTGGACTAATTACTAGTCAAAAATATCTTTTAATGATAAAAATACTAATTACT
TGTGTAATGGCAATGGGGATGATATTAACTCCTATTTATTTATTATCTATGTCACGCCAG
ATGTTCTATGGATACAAGCTATTT---ACTGTTCCAAATTCCTATTTTTTTGATTCGGGA
CCAAGAGAATTATTTGTTTCGATCTCCATCGTTCTACCCATAATAGGTATTGGTCTTTAC
CCGGATTTCGTGTTTTCATTATCAGTTGATAAGGTTCAAAGTATTTTAGGTAAATATTTT
TATAGA------------------
>Rhodiola_prainii
ATGAACCTTTTTCCTTGGTTAACATTAATTGTAGCTTTTCCGATATCTGCAGGTTCTTTT
ATTTTCTTTCTCCCTCAGAAAGGAAATAAAATAATAAGGTGGTACACTATATGTATATGT
ATCTTAGAACTCCTTCTAATGACCTATGCATTCCGTTATCATTTCCGATTCGACGATCCT
TTAATACAACTGGCAGAGGAGTATAAATGGATACAT---TTTTTTTCTTTTTACTGGAGA
TTAGGAATAGATGGACTTTCTATAGGACCCATTTTATTAACGGGATTTATTACTACTTTA
GCTACTTTAGCGGCTTGGCCAGTTACTCGAGATTCACGATTTTTCCATTTCTTGATGTTA
GCAATGTATAGTGGCCAAATAGGATCATTTTCTTCCCGAGACCTTTTACTTTTTTTCATC
ATGTGGGAGTTAGAATTAATTCCTGTTTATTTACTTGTATCCTTGTGGGGAGGAAAGAAA
CGTCTATACTCAGCTACCAAGTTTATTTTATACACTGCAGGAGGTTCCATTTTTCTGTTA
ATGGGAGTTCTGGGGATCGGTTTATATGGTTCCAATGAACCAACATTAAATTTTGAAATA
TTAGCTAATCAATCCTATCCTGTGGCATTGGAAATAATATTCTATATTTTATTTCTTATT
GCTTTTGCTGTCAAATTACCGATTCTACCCCTACATACTTGGTTACCAGACACCCACGGG
GAAGCACATTACAGTACTTGTATGCTTCTAGCTGGAATTTTATTAAAAATGGGAGCATAT
GGGTTGGTTCGGATCAATATGGAATTATTACCCCGCGCTCATTCGATATTTTCTCCATGG
TTGATAATAGTGGGTACGATCCAGATAATCTATGCAGCTTTAACATCTCTTGGCCAACGT
AATTTAAAAAAACGAATAGCCTATTCTTCTGTATCTCATATGGGTTTCATAATTATAGGA
ATTGGCTCTATTACTGATACGGGCCTCAACGGAGCTCTTTTACAAATAATTTCTCATGGC
TTTATTGGTGCTGGGCTTTTTTTCTTGGCAGGAACGGGTTATGATCGAATCCGTCTTGTT
TATCTCGATGAAATGGGTGGGATAGCTATCTTAATGCCCAAAATATTCACCATGTTCAGT
ATATTATCGATGGCTTCTCTTGCATTACCGGGCATGAGTGGTTTTGTTGCGGAATTGATA
GTCTTTTTTGGACTAATTACTAGTCAAAAATATCTTTTAATGATAAAAATACTAATTACT
TGTGTAATGGCAATGGGGATGATATTAACTCCTATTTATTTATTATCTATGTCACGCCAG
ATGTTCTATGGATACAAGCTATTT---ACTGTTCCAAATTCCTATTTTTTTGATTCGGGA
CCAAGAGAGTTATTTGTTTCGATCTCCATCGTTCTACCCATAATAAGTATTGGTCTTTAC
CCGGATTTCGTGTTTTCATTATCAGTTGATAAGGTTCAAAGTATTTTAGGTAAATATTTT
TATAGA------------------
>Rhodiola_quadrifida
ATGAACTTTTTTCCTTGGTTAACATTAATTGTAGCTTTTCCGATATCTGCGGGTTCTTTT
ATTTTCTTTCTCCCTCAGAAAGGAAATAAAATAATAAGGTGGTACACTATATGTATATGT
ATCCTAGAACTCCTTCTAATGACCTATGCATTCCGTTATCATTTCCGATTCGACGATCCT
TTAATACAACTGGCAGAGGAGTATAAATGGATACAT---TTTTTTTCTTTTTACTGGAGA
TTAGGAATAGATGGACTTTCTATAGGACCCATTTTATTAACGGGATTTATTACTACTTTA
GCTACTTTAGCGGCTTGGCCAGTTACTCGAGATTCACGATTTTTCCATTTCTTGATGTTA
GCAATGTATAGTGGCCAAATAGGATCATTTTCTTCCCGAGACCTTTTACTTTTTTTCATC
ATGTGGGAGTTAGAATTAATTCCTGTTTATTTACTTGTATCCTTGTGGGGAGGAAAGAAA
CGTCTATACTCAGCTACCAAGTTTATTTTGTACACTGCAGGAGGTTCCATTTTTCTGTTA
ATGGGAGTTCTGGGGATCGGTTTATATGGTTCCAATGAACCAACATTAAATTTGGAAATA
TTAGCTAATCAATCCTATCCTGTGGCATTGGAAATAATATTCTATATTTTATTTCTTATT
GCTTTTGCTGTCAAATTACCGATTCTACCCCTACATACTTGGTTACCAGACACCCACGGG
GAAGCACATTACAGTACTTGTATGCTTCTAGCTGGAATTTTATTAAAAATGGGAGCATAT
GGGTTGGTTCGGATCAATATGGAATTATTACCCCGCGCTCATTCGATATTTTCTCCATGG
TTGATAATAGTGGGTACGATCCAGATAATCTATGCAGCTTTAACATCTCTTGGCCAACGT
AATTTAAAAAAACGAATAGCCTATTCTTCTGTATCTCATATGGGTTTCATAATTATAGGA
ATTGGCTCTATTACTGATACGGGCCTCAACGGAGCTCTTTTACAAATAATTTCTCATGGC
TTTATTGGTGCTGGGCTTTTTTTCTTGGCAGGAACGGGTTATGATCGAATCCGTCTTGTT
TATCTCGATGAAATGGGCGGGATAGCTATCTTAATGCCCAAAATATTCACCATGTTCGGT
ATATTATCGATGGCTTCTCTTGCATTACCGGGCATGAGTGGTTTTGTTGCGGAATTGATA
GTCTTTTTTGGACTAATTACTAGTCAAAAATATCTTTTAATGACAAAAATACTAATTACT
TGTGTAATGGCAATGGGGATGATATTAACTCCTATTTATTTATTATCTATGTCACGCCAG
ATGTTCTATGGATACAAGCTATTT---ACTGTTCCAAATTCCTATTTTTTTGATTCGGGA
CCAAGAGAATTATTTGTTTCGATCTCCATCGTTCTACCCATAATAGGTATTGGTCTTTAC
CCGGATTTCGTGTTTTCATTATCAGTTGATAAGGTTCAAAGTATTTTAGGTAAATACTTT
TATAGA------------------
>Rhodiola_rhodantha
ATGAAACTTTTTCCTTGGTTAACTTTAATTGTAGCTTTTCCGATATCTGCAGGTTCTTTT
ATTTTCTTTCTCCCTCAGAAAGGAAATAAAATAATAAGGTGGTACACTATATGTATATGT
ATCTTAGAACTCCTTCTAATGACCTATGCATTCCGTTATCATTTCCGATTCGACGATCCT
TTAATACAACTGGCAGAGGAGTATAAATGGATACAT---TTTTTTTCTTTTTACTGGAGA
TTAGGAATAGATGGACTTTCTATAGGACCCATTTTATTAACGGGATTTATTACTACTTTA
GCTACGTTAGCGGCTTGGCCAGTTACTCGAGATTCACGATTTTTCCATTTCTTGATGTTA
GCAATGTATAGTGGCCAAATAGGATCATTTTCTTCCCGAGACCTTTTACTTTTTTTCATC
ATGTGGGAGTTAGAATTAATTCCTGTTTATTTACTTGTATCCTTGTGGGGAGGAAAGAAA
CGTCTATACTCAGCTACCAAGTTTATTTTATACACTGCAGGAGGTTCTATTTTTCTGTTA
ATGGGAGTTCTGGGGATCGGTTTATATGGTTCCAATGAACCAACATTAAATTTTGAAATA
TTAGCTAATCAATCCTATCCTGTGGCATTGGAAATAATATTCTATATTTTATTTCTTATT
GCTTTTGCTGTCAAATTACCGATTCTACCCCTACATACTTGGTTACCAGACACCCACGGG
GAAGCACATTACAGTACTTGTATGCTTCTAGCTGGAATTTTATTAAAAATGGGAGCATAT
GGGTTGGTTCGGATCAATATGGAATTATTACCCCGCGCTCATTCGATATTTTCTCCATGG
TTGATAATAGTGGGTACGATCCAGATAATCTATGCAGCTTTAACATCTCTTGGCCAACGT
AATTTAAAAAAACGAATAGCCTATTCTTCTGTATCTCATATGGGTTTCATAATTATAGGA
ATTGGCTCTATTACTGATACGGGCCTCAACGGAGCTCTTTTACAAATAATTTCTCATGGC
TTTATTGGTGCTGGGCTTTTTTTCTTGGCAGGAACGGGTTATGATCGAATCCGTCTTGTT
TATCTCGATGAAATGGGTGGGATAGCTATCTTAATGCCCAAAATATTCACCATGTTCAGT
ATATTATCGATGGCTTCTCTTGCATTACCGGGCATGAGTGGTTTTGTTGCGGAATTGATA
GTCTTTTTTGGACTAATTACTAGTCAAAAATATCTTTTAATGACAAAAATACTAATTACT
TGTGTAATGGCAATGGGGATGATATTAACTCCTATTTATTTATTATCTATGTCACGCCAG
ATGTTCTATGGATACAAGCTATTT---ACTGTTCCAAATTCCTATTTTTTTGATTCGGGA
CCAAGAGAATTATTTGTTTCGATCTCCATCGTTCTACCCATAATAGGTATTGGTCTTTAC
CCGGATTTCGTGTTTTCATTATCAGTTGATAAGGTTCAAAGTATTTTAGGTAAATATTTT
TATAGA------------------
>Rhodiola_sexifolia
ATGAACCTTTTTCCTTGGTTAACATTAATTGTAGCTTTTCCGATATCTGCAGGTTCTTTT
ATTTTCTTTCTCCCTCAGAAAGGAAATAAAATAATAAGGTGGTACACTATATGTATATGT
ATCTTAGAACTCCTTCTAATGACCTATGCATTCCGTTATCATTTCCGATTCGACGATCCT
TTAATACAACTGGCAGAGGAGTATAAATGGATACAT---TTTTTTTCTTTTTACTGGAGA
TTAGGAATAGATGGACTTTCTATAGGACCCATTTTATTAACGGGATTTATTACTACTTTA
GCTACTTTAGCGGCTTGGCCAGTTACTCGAGATTCACGATTTTTCCATTTCTTGATGTTA
GCAATGTATAGTGGCCAAATAGGATCATTTTCTTCCCGAGACCTTTTACTTTTTTTCATC
ATGTGGGAGTTAGAATTAATTCCTGTTTATTTACTTGTATCCTTGTGGGGAGGAAAGAAA
CGTCTATACTCAGCTACCAAGTTTATTTTATACACTGCAGGAGGTTCCATTTTTCTGTTA
ATGGGAGTTCTGGGGATCGGTTTATATGGTTCCAATGAACCAACATTAAATTTTGAAATA
TTAGCTAATCAATCCTATCCTGTGGCATTGGAAATAATATTCTATATTTTATTTCTTATT
GCTTTTGCTGTCAAATTACCGATTCTACCCCTACATACTTGGTTACCAGACACCCACGGG
GAAGCACATTACAGTACTTGTATGCTTCTAGCTGGAATTTTATTAAAAATGGGAGCATAT
GGGTTGGTTCGGATCAATATGGAATTATTACCCCGCGCTCATTCGATATTTTCTCCATGG
TTGATAATAGTGGGTACGATCCAGATAATCTATGCAGCTTTAACATCTCTTGGCCAACGT
AATTTAAAAAAACGAATAGCCTATTCTTCTGTATCTCATATGGGTTTCATAATTATAGGA
ATTGGCTCTATTACTGATACGGGCCTCAACGGAGCTCTTTTACAAATAATTTCTCATGGC
TTTATTGGTGCTGGGCTTTTTTTCTTGGCAGGAACGGGTTATGATCGAATCCGTCTTGTT
TATCTCGATGAAATGGGTGGGATAGCTATCTTAATGCCCAAAATATTCACCATGTTCAGT
ATATTATCGATGGCTTCTCTTGCATTACCGGGCATGAGTGGTTTTGTTGCGGAATTGATA
GTCTTTTTTGGACTAATTACTAGTCAAAAATATCTTTTAATGATAAAAATACTAATTACT
TGTGTAATGGCAATGGGGATGATATTAACTCCTATTTATTTATTATCTATGTCACGCCAG
ATGTTCTATGGATACAAGCTATTT---ACTGTTCCAAATTCCTATTTTTTTGATTCGGGA
CCAAGAGAATTATTTGTTTCGATCTCCATCGTTCTACCCATAATAGGTATTGGTCTTTAC
CCGGATTTCGTGTTTTCATTATCAGTTGATAAGGTTCAAAGTATTTTAGGTAAATATTTT
TATAGA------------------
>Rhodiola_sinuata
ATGAACCTTTTTCCTTGGTTAACATTAATTGTAGCTTTTCCGATATCTGCAGGTTCTTTT
ATTTTCTTTCTCCCTCAGAAAGGAAATAAAATAATAAGGTGGTACACTATATGTATATGT
ATCTTAGAACTCCTTCTAATGACCTATGCATTCCGTTATCATTTCCGATTCGACGATCCT
TTAATACAACTGGCAGAGGAGTATAAATGGATACAT---TTTTTTTCTTTTTACTGGAGA
TTAGGAATAGATGGACTTTCTATAGGACCCATTTTATTAACGGGATTTATTACTACTTTA
GCTACTTTAGCGGCTTGGCCAGTTACTCGAGATTCACGATTTTTCCATTTCTTGATGTTA
GCAATGTATAGTGGCCAAATAGGATCATTTTCTTCCCGAGACCTTTTACTTTTTTTCATC
ATGTGGGAGTTAGAATTAATTCCTGTTTATTTACTTGTATCCTTGTGGGGAGGAAAGAAA
CGTCTATACTCAGCTACCAAGTTTATTTTATACACTGCAGGAGGTTCCATTTTTCTGTTA
ATGGGAGTTCTGGGGATCGGTTTATATGGTTCCAATGAACCAACATTAAATTTTGAAATA
TTAGCTAATCAATCCTATCCTGTGGCATTGGAAATAATATTCTATATTTTATTTCTTATT
GCTTTTGCTGTCAAATTACCGATTCTACCCCTACATACTTGGTTACCAGACACCCACGGG
GAAGCACATTACAGTACTTGTATGCTTCTAGCTGGAATTTTATTAAAAATGGGAGCATAT
GGGTTGGTTCGGATCAATATGGAATTATTACCCCGCGCTCATTCGATATTTTCTCCATGG
TTGATAATAGTGGGTACGATCCAGATAATCTATGCAGCTTTAACATCTCTTGGCCAACGT
AATTTAAAAAAACGAATAGCCTATTCTTCTGTATCTCATATGGGTTTCATAATTATAGGA
ATTGGCTCTATTACTGATACGGGCCTCAACGGAGCTCTTTTACAAATAATTTCTCATGGC
TTTATTGGTGCTGGGCTTTTTTTCTTGGCAGGAACGGGTTATGATCGAATCCGTCTTGTT
TATCTCGATGAAATGGGTGGGATAGCTATCTTAATGCCCAAAATATTCACCATGTTCAGT
ATATTATCGATGGCTTCTCTTGCATTACCGGGCATGAGTGGTTTTGTTGCGGAATTGATA
GTCTTTTTTGGACTAATTACTAGTCAAAAATATCTTTTAATGATAAAAATACTAATTACT
TGTGTAATGGCAATGGGGATGATATTAACTCCTATTTATTTATTATCTATGTCACGCCAG
ATGTTCTATGGATACAAGCTATTT---ACTGTTCCAAATTCCTATTTTTTTGATTCGGGA
CCAAGAGAATTATTTGTTTCGATCTCCATCGTTCTACCCATAATAGGTATTGGTCTTTAC
CCGGATTTCGTGTTTTCATTATCAGTTGATAAGGTTCAAAGTATTTTAGGTAAATATTTT
TATAGA------------------
>Rhodiola_smithii
ATGAACCTTTTTCCTTGGTTAACATTAATTGTAGCTTTTCCGATATCTGCAGGTTCTTTT
ATTTTATTTCTACCTCAGAAAGGAAATAAAATAATAAAGTGGTACACTATATGTATATGT
ATCTTAGAACTCCTTCTAATGACCTATGCATTCCGTTATCATTTCCGATTCGACGATCCT
TTAATACAACTGGCAGAGGAGTATAAATGGATCCAT---TTTTTTTCTTTTTACTGGAGA
TTAGGAATAGATGGACTTTCTATAGGACCCATTTTATTAACGGGATTTATTACTACTTTA
GCTACTTTAGCGGCTTGGCCAGTTACTCGAGATTCACGATTTTTCCATTTCTTGATGTTA
GCAATGTATAGTGGCCAAATAGGATCATTTTCTTCCCGAGACCTTTTACTTTTTTTCATC
ATGTGGGAGTTAGAATTAATTCCTGTTTATTTACTTGTATCCTTGTGGGGAGGAAAGAAA
CGTCTATACTCAGCTACCAAGTTTATTTTGTACACTGCAGGAGGTTCCATTTTTCTGTTA
ATGGGAGTTCTGGGGATCGGTTTATATGGTTCCAATGAACCAACATTAAATTTTGAAATA
TTAGCTAATCAATCCTATCCTGTGGCATTGGAAATAATATTCTATATTTTATTTCTTATT
GCTTTTGCTGTCAAATTACCGATTCTACCCCTACATACTTGGTTACCAGACACCCACGGG
GAAGCACATTACAGTACTTGTATGCTTCTAGCTGGAATTTTATTAAAAATGGGAGCATAT
GGGTTGGTTCGGATCAATATGGAATTATTACCCCGCGCTCATTCGATATTTTCTCCATGG
TTGATAATAGTGGGTACGATCCAGATAATCTATGCAGCTTTAACATCTCTTGGCCAACGT
AATTTAAAAAAACGAATAGCCTATTCTTCTGTATCTCATATGGGTTTCATAATTATAGGA
ATTGGCTCTATTACTGATACGGGCCTCAACGGAGCTCTTTTACAAATAATTTCTCATGGC
TTTATTGGTGCTGGGCTTTTTTTCTTGGCAGGAACGGGTTATGATCGAATCCGTCTTGTT
TATCTCGATGAAATGGGTGGGATAGCTATCTTAATGCCCAAAATATTCACCATGTTCAGT
ATATTATCGATGGCTTCTCTTGCATTACCGGGCATGAGTGGTTTTGTTGCGGAATTGATA
GTCTTTTTTGGACTAATTACTAGTCAAAAATATCTTTTAATGACAAAAATACTAATTACT
TGTGTAATGGCAATGGGGATGATATTAACTCCTATTTATTTATTATCTATGTCACGCCAG
ATGTTCTATGGATACAAGCTATTT---ACCGTTCCAAATTCCTATTTTTTTGATTCGGGA
CCAAGAGAGTTATTTGTTTCGATCTCCATCGTTCTACCCATAATAGGTATTGGTCTTTAC
CCGGATTTCGTGTTTTCATTATCAGTTGATAAGGTTCAAAGTATTTTAGGAAAATATTTT
TATAGA------------------
>Rhodiola_stapfii
ATGAACCTTTTTCCTTGGTTAACATTAATTGTAGCTTTTCCGATATCTGCAGGTTCTTTT
ATTTTCTTTCTCCCTCAGAAAGGAAATAAAATAATAAGGTGGTACACTATATGTATATGT
ATCTTAGAACTCCTTCTAATGACCTATGCATTCCGTTATCATTTCCGATTCGACGATCCT
TTAATACAACTGGCAGAGGAGTATAAATGGATACAT---TTTTTTTCTTTTTACTGGAGA
TTAGGAATAGATGGACTTTCTATAGGACCCATTTTATTAACGGGATTTATTACTACTTTA
GCTACTTTAGCGGCTTGGCCAGTTACTCGAGATTCACGATTTTTCCATTTCTTGATGTTA
GCAATGTATAGTGGCCAAATAGGATCATTTTCTTCCCGAGACCTTTTACTTTTTTTCATC
ATGTGGGAGTTAGAATTAATTCCTGTTTATTTACTTGTATCTTTGTGGGGAGGAAAGAAA
CGTCTATACTCAGCTACCAAGTTTATTTTATACACTGCAGGAGGTTCCATTTTTCTGTTA
ATGGGAGTTCTGGGGATCGGTTTATATGGTTCCAATGAACCAACATTAAATTTTGAAATA
TTAGCTAATCAATCCTATCCTGTGGCATTGGAAATAATATTCTATATTTTATTTCTTATT
GCTTTTGCTGTCAAATTACCGATTCTACCCCTACATACTTGGTTACCAGACACCCACGGG
GAAGCACATTACAGTACTTGTATGCTTCTAGCTGGAATTTTATTAAAAATGGGAGCATAT
GGGTTGGTTCGGATCAATATGGAATTATTACCCCGCGCTCATTCGATATTTTCTCCATGG
TTGATAATAGTGGGTACGATCCAGATAATCTATGCAGCTTTAACATCTCTTGGCCAACGT
AATTTAAAAAAACGAATAGCCTATTCTTCTGTATCTCATATGGGTTTCATAATTATAGGA
ATTGGCTCTATTACTGATACGGGCCTCAACGGAGCTCTTTTACAAATAATTTCTCATGGC
TTTATTGGTGCTGGGCTTTTTTTCTTGGCAGGAACGGGTTATGATCGAATCCGTCTTGTT
TATCTCGATGAAATGGGTGGGATAGCTATCTTAATGCCCAAAATATTCACCATGTTCAGT
ATATTATCGATGGCTTCTCTTGCATTACCGGGCATGAGTGGTTTTGTTGCGGAATTGATA
GTCTTTTTTGGACTAATTACTAGTCAAAAATATCTTTTAATGATAAAAATACTAATTACT
TGTGTAATGGCAATGGGGATGATATTAACTCCTATTTATTTATTATCTATGTCACGCCAG
ATGTTCTATGGATACAAGCTATTT---ACTGTTCCAAATTCCTATTTTTTTGATTCGGGA
CCAAGAGAATTATTTGTTTCGATCTCCATCGTTCTACCCATAATAGGTATTGGTCTTTAC
CCGGATTTCGTGTTTTCATTATCAGTTGATAAGGTTCAAAGTATTTTAGGTAAATATTTT
TATAGA------------------
>Rhodiola_subopposita
ATGAACTCTTTTCCTTGGTTAACATTAATTGTAGCTTTTCCGATATCTGCAGGTTCTTTT
ATTTTCTTTCTCCCTCAGAAAGGAAATAAAATAATAAGGTGGTACACTATATGTATATGT
ATCCTAGAACTCCTTCTAATGACCTATGCATTCCGTTATCATTTCCGATTCGACGATCCT
TTAATACAACTGGCAGAGGAGTATAAATGGATACAT---TTTTTTTCTTTTTACTGGCGA
TTAGGAATAGATGGACTTTCTATAGGACCCATTTTATTAACGGGATTTATTACTACTTTA
GCTACTTTAGCGGCTTGGCCAGTTACTCGAGATTCACGATTTTTCCATTTCTTGATGTTA
GCAATGTATAGTGGCCAAATAGGATCATTTTCTTCCCGAGACCTTTTACTTTTTTTCATC
ATGTGGGAGTTAGAATTAATTCCTGTTTATTTACTTGTATCCTTGTGGGGAGGAAAGAAA
CGTCTATACTCAGCTACCAAGTTTATTTTGTACACTGCAGGAGGTTCCATTTTTCTGTTA
ATGGGAGTTCTGGGGATCGGTTTATATGGTTCCAATGAACCAACATTAAATTTGGAAATA
TTAGCTAATCAATCCTATCCTGTGGCATTGGAAATAATATTCTATATTTTATTTCTTATT
GCTTTTGCTGTTAAATTACCGATTCTACCCCTACATACTTGGTTACCAGACACCCACGGG
GAAGCACATTACAGTACTTGTATGCTTCTAGCTGGAATTTTATTAAAAATGGGAGCATAT
GGGTTGATTCGGATCAATATGGAATTATTACCCCGCGCTCATTCGATATTTTCTCCATGG
TTGATAATAGTGGGTACGATCCAGATAATCTATGCAGCTTTAACATCTCTTGGCCAACGT
AATTTAAAAAAACGAATAGCCTATTCTTCTGTATCTCATATGGGTTTCATAATTATAGGA
ATTGGCTCTATTACTGATACGGGCCTCAATGGAGCTCTTTTACAAATGATTTCTCATGGC
TTTATTGGTGCTGGGCTTTTTTTCTTGGCAGGAACGGGTTATGATCGAATCCGTCTTGTT
TATCTCGATGAAATGGGTGGGATAGCTATCTTAATGCCCAAAATATTCACCATGTTCAGT
ATATTATCGATGGCTTCTCTTGCATTACCGGGCATGAGTGGTTTTGTTGCGGAATTGATA
GTCTTTTTTGGACTAATTACTAGTCAAAAATATCTTTTAATGACAAAAATACTAATTACT
TGTGTAATGGCAATGGGGATGATATTAACTCCTATTTATTTATTATCTATGTCACGCCAG
ATGTTCTATGGATACAAGCTATTT---ACTGTTCCAAATTCCTATTTTTTTGATTCGGGA
CCAAGAGAATTATTTGTTTCGATCTCCATCGTTCTACCCATAATAGGTATTGGTCTTTAC
CCGGATTTCGTGTTTTCATTATCAGTTGATAAGGTTCAAAGTATTTTAGGTAAATATTTT
TATAGA------------------
>Rhodiola_tangutica
ATGAACTTTTTTCCTTGGTTAACATTAATTGTAGCTTTTCCGATATCTGCGGGTTCTTTT
ATTTTCTTTCTCCCTCAGAAAGGAAATAAAATAATAAGGTGGTACACTATATGTATTTGT
ATCCTAGAACTCCTTCTAATGACCTATGCATTCCGTTATCATTTCCGATTCGACGATCCT
TTAATACAACTGGCAGAGGAGTATAAATGGATACAT---TTTTTTTCTTTTTACTGGAGA
TTAGGAATAGATGGACTTTCTATAGGACCCATTTTATTAACGGGATTTATTACTACTTTA
GCTACTTTAGCGGCTTGGCCAGTTACTCGAGATTCACGATTTTTCCATTTCTTGATGTTA
GCAATGTATAGTGGCCAAATAGGATCATTTTCTTCCCGAGACCTTTTACTTTTTTTCATC
ATGTGGGAGTTAGAATTAATTCCTGTTTATTTACTTGTATCCTTGTGGGGAGGAAAGAAA
CGTCTATACTCAGCTACCAAGTTTATTTTGTACACTGCAGGAGGTTCCATTTTTCTGTTA
ATGGGAGTTCTGGGGATCGGTTTATATGGTTCCAATGAACCAACATTAAATTTGGAAATA
TTAGCTAATCAATCCTATCCTGTGGCATTGGAAATAATATTCTATATTTTATTTCTTATT
GCTTTTGCTGTCAAATTACCGATTCTACCCCTACATACTTGGTTACCAGACACCCACGGG
GAAGCACATTACAGTACTTGTATGCTTCTAGCTGGAATTTTATTAAAAATGGGAGCATAT
GGGTTGGTTCGGATCAATATGGAATTATTACCCCGCGCTCATTCGATATTTTCTCCATGG
TTGATAATAGTGGGTACGATCCAGATAATCTATGCAGCTTTAACATCTCTTGGCCAACGT
AATTTAAAAAAACGAATAGCCTATTCTTCTGTATCTCATATGGGTTTCATAATTATAGGA
ATTGGCTCTATTACTGATACGGGCCTCAACGGAGCTCTTTTACAAATAATTTCTCATGGC
TTTATTGGTGCTGGGCTTTTTTTCTTGGCAGGAACGGGTTATGATCGAATCCGTCTTGTT
TATCTCGATGAAATGGGCGGGATAGCTATCTTAATGCCCAAAATATTCACCATGTTCGGT
ATATTATCGATGGCTTCTCTTGCATTACCGGGCATGAGTGGTTTTGTTGCGGAATTGATA
GTCTTTTTTGGACTAATTACTAGTCAAAAATATCTTTTAATGACAAAAATACTAATTACT
TGTGTAATGGCAATGGGGATGATATTAACTCCTATTTATTTATTATCTATGTCACGCCAG
ATGTTCTATGGATACAAGCTATTT---ACTGTTCCAAATTCCTATTTTTTTGATTCGGGA
CCAAGAGAATTATTTGTTTCGATCTCCATCGTTCTACCCATAATAGGTATTGGTCTTTAC
CCGGATTTCGTGTTTTCATTATCAGTTGATAAGGTTCAAAGTATTTTAGGTAAATACTTT
TATAGA------------------
>Rhodiola_wallichiana
ATGAACCTTTTTCCTTGGTTAACATTAATTGTAGCTTTTCCGATATCTGCAGGTTCTTTT
ATTTTCTTTCTCCCTCAGAAAGGAAATAAAATAATAAGGTGGTACACTATATGTATATGT
ATCTTAGAACTCCTTCTAATGACCTATGCATTCCGTTATCATTTCCGATTCGACGATCCT
TTAATACAACTGGCAGAGGAGTATAAATGGATACAT---TTTTTTTCTTTTTACTGGAGA
TTAGGAATAGATGGACTTTCTATAGGACCCATTTTATTAACGGGATTTATTACTACTTTA
GCTACTTTAGCGGCTTGGCCAGTTACTCGAGATTCACGATTTTTCCATTTCTTGATGTTA
GCAATGTATAGTGGCCAAATAGGATCATTTTCTTCCCGAGACCTTTTACTTTTTTTCATC
ATGTGGGAGTTAGAATTAATTCCTGTTTATTTACTTGTATCCTTGTGGGGAGGAAAGAAA
CGTCTATACTCAGCTACCAAGTTTATTTTATACACTGCAGGAGGTTCCATTTTTCTGTTA
ATGGGAGTTCTGGGGATCGGTTTATATGGTTCCAATGAACCAACATTAAATTTTGAAATA
TTAGCTAATCAATCCTATCCTGTGGCATTGGAAATAATATTCTATATTTTATTTCTTATT
GCTTTTGCTGTCAAATTACCGATTCTACCCCTACATACTTGGTTACCAGACACCCACGGG
GAAGCACATTACAGTACTTGTATGCTTCTAGCTGGAATTTTATTAAAAATGGGAGCATAT
GGGTTGGTTCGGATCAATATGGAATTATTACCCCGCGCTCATTCGATATTTTCTCCATGG
TTGATAATAGTGGGTACGATCCAGATAATCTATGCAGCTTTAACATCTCTTGGCCAACGT
AATTTAAAAAAACGAATAGCCTATTCTTCTGTATCTCATATGGGTTTCATAATTATAGGA
ATTGGCTCTATTACTGATACGGGCCTCAACGGAGCTCTTTTACAAATAATTTCTCATGGC
TTTATTGGTGCTGGGCTTTTTTTCTTGGCAGGAACGGGTTATGATCGAATCCGTCTTGTT
TATCTCGATGAAATGGGTGGGATAGCTATCTTAATGCCCAAAATATTCACCATGTTCAGT
ATATTATCGATGGCTTCTCTTGCATTACCGGGCATGAGTGGTTTTGTTGCGGAATTGATA
GTCTTTTTTGGACTAATTACTAGTCAAAAATATCTTTTAATGACAAAAATACTAATTACT
TGTGTAATGGCAATGGGGATGATATTAACTCCTATTTATTTATTATCTATGTCACGCCAG
ATGTTCTATGGATACAAGCTATTT---ACTGTTCCAAATTCCTATTTTTTTGATTCGGGA
CCAAGAGAATTATTTGTTTCGATCTCCATCGTTCTACCCATAATAGGTATTGGTCTTTAC
CCGGATTTCGTGTTTTCATTATCAGTTGATAAGGTTCAAAGTATTTTAGGTAAATATTTT
TATAGA------------------
>Hylotelephium_ewersii
ATGAACTTTTTTCCTTGGTTAACACTAATTGTAGCTTTTCCTATATCTGCAGGTTCTTTA
ATTTTCTTTCTCCCTCAGAAAGGAAATAAAATAATTAGGTGGTACACTATATGTATATGT
ATATTAGAACTCCTTCTAATGACCTATGCATTCCGTTATCATTTTCGATTCGACGATCCT
TTAATACAACTGGCAGAAGAGTATAAATGGATACGC---TTTTTTTCTTTTTACTGGCGA
TTAGGAATAGATGGACTTTCTATAGGACCCATTTTATTAACGGGATTTATTACTACTTTA
GCTACTTTAGCGGCTTGGCCAGTTACTCGAGATTCACGATTTTTCCATTTCTTGATGTTA
GCAATGTATAGTGGCCAAATAGGATCATTTTCTTCCCGAGACCTTTTACTTTTTTTCATC
ATGTGGGAGTTAGAATTAATTCCTGTTTATTTACTTGTATCCTTATGGGGAGGAAAAAAA
CGTCTCTATTCAGCTACCAAGTTTATTTTGTATACTGCAGGAGGTTCCATTTTTCTGTTA
ATGGGAGTTCTGGGTATGGGTTTATATGGTTCCAATGAACCAACATTAAATTTTGAAATA
TTAGCTAATCAATCCTATCCTGTGGCATTGGAAATACTATTCTATATTTTATTTCTTATT
GCTTTTGCTGTCAAATTACCGATTTTACCCCTACATACCTGGTTACCCGACACCCACGGG
GAAGCACATTACAGTACTTGTATGCTTCTAGCTGGAATTTTATTAAAAATGGGAGCATAT
GGGTTGGTTCGGATCAATATGGAATTATTACCTCACGCTCATTCGATATTTTCTCCATGG
TTGATAATAGTGGGTACGATCCAAATAATCTATGCAGCGTTAACATCTCTTGGCCAACGT
AATTTAAAAAAACGAATAGCCTATTCTTCTGTATCTCATATGGGTTTCATAATTATAGGA
ATTGGCTCTATTACTGATACAGGTCTCAACGGAGCTCTTTTACAAATAATCTCTCATGGC
TTTATTGGTGCTGGGCTTTTTTTCTTGGCAGGAACGGGTTATGATCGAATACGTCGTGTT
TATCTTGATGAAATGGGTGGGATAGCTATCTTAATGCCCAAAATATTCACGATGTTCAGT
CTATTATCGATGGCTTCTCTTGCATTACCGGGCCTGAGTGGTTTTGTTGCGGAATTGATA
GTCTTTTTTGGACTAATTACTAGTCAAAAATATCTTTTAATGACAAAAATACTAATTACT
TGTGTAATGGCAATGGGGATGATATTAACTCCTATTTATTTATTATCTATGTTACGCCAG
ATGTTCTATGGCTACAAGCTATTT---AATGTTCCAAAGTCATATTTTTTTGATTCGGGA
CCGCGAGAATTATTTGTTTCGATCTCCATCTTGCTACCTATAATAGGTATTGGTATTTAC
CCAGATTTCGTTTTTTCATTATCAGTTGATACGGTTCAAAGTATTTTATGTAAGTATTTT
TATAGA------------------
>Hylotelephium_verticillatum
ATGAACTTTTTTCCTTGGTTAACACTAATTGTAGCTTTTCCTATATCTGCAGGTTCTTTA
ATTTTCTTTCTCCCTCAGAAAGGAAATAAAATAATTAGGTGGTACACTATATGTATATGT
ATATTAGAACTCCTTCTAATGACCTATGCATTCCGTTATCATTTTCGATTCGACGATCCT
TTAATACAACTGGCAGAAGAGTATAAATGGATACGC---TTTTTTTCTTTTTACTGGCGA
TTAGGAATAGATGGACTTTCTATAGGACCCATTTTATTAACGGGATTTATTACTACTTTA
GCTACTTTAGCGGCTTGGCCAGTTACTCGAGATTCACGATTTTTCCATTTCTTGATGTTA
GCAATGTATAGTGGCCAAATAGGATCATTTTCTTCCCGAGACCTTTTACTTTTTTTCATC
ATGTGGGAGTTAGAATTAATTCCTGTTTATTTACTTGTATCCTTATGGGGAGGAAAAAAA
CGTCTATATTCAGCTACCAAGTTTATTTTGTATACTGCAGGAGGTTCCATTTTTCTGTTA
ATGGGAGTTCTGGGTATGGGTTTATATGGTTCCAATGAACCAACATTAAATTTTGAAATA
TTAGCTAATCAATCCTATCCTGTGGCATTGGAAATAATATTCTATATTTTATTTCTTATT
GCTTTTGCTGTCAAATTACCGATTTTACCCCTACATACCTGGTTACCCGACACCCACGGG
GAAGCACATTACAGTACTTGTATGCTTCTAGCTGGAATTTTATTAAAAATGGGAGCATAT
GGGTTGGTTCGGATCAATATGGAATTATTACCTCACGCTCATTCGATATTTTCTCCATGG
TTGATAATAGTGGGTACGATCCAAATAATCTATGCAGCGTTAACATCTCTTGGCCAACGT
AATTTAAAAAAACGAATAGCCTATTCTTCTGTATCTCATATGGGTTTCATAATTATAGGA
ATTGGCTCTATTACTGATACAGGTCTCAACGGAGCTCTTTTACAAATAATCTCTCATGGC
TTTATTGGTGCTGGGCTTTTTTTCTTGGCAGGAACGGGTTATGATCGAATACGTCTTGTT
TATCTTGATGAAATGGGTGGGATAGCTATCTTAATGCCCAAAATATTCACGATGTTCAGT
CTATTATCGATGGCTTCTCTTGCATTACCGGGCCTGAGTGGTTTTGTTGCGGAATTGATA
GTCTTTTTTGGACTAATTACTAGTCAAAAATATCTTTTAATGACAAAAATACTAATTACT
TGTGTAATGGCAATGGGGATGATATTAACTCCTATTTATTTATTATCTATGTTACGCCAG
ATGTTCTATGGCTACAAGCTATTT---AATGTTCCAAATTCATATTTTTTTGATTCGGGA
CCGCGAGAATTATTTGTTTCGATCTCCATCTTGCTACCTATAATAGGTATTGGTATTTAC
CCAGATTTCGTTTTTTCATTATCAGTTGATACGGTTCAAAGTATTTTATGTAAGTATTTT
TATAGA------------------
>Hylotelephium_viviparum
ATGAACTTTTTTCCTTGGTTAACACTAATTGTAGCTTTTCCTATATCTGCAGGTTCTTTA
ATTTTCTTTCTCCCTCAGAAAGGAAATAAAATAATTAGGTGGTACACTATATGTATATGT
ATATTAGAACTCCTTCTAATGACCTATGCATTCCGTTATCATTTTCGATTCGACGATCCT
TTAATACAACTGGCAGAAGAGTATAAATGGATACGC---TTTTTTTCTTTTTACTGGCGA
TTAGGAATAGATGGACTTTCTATAGGACCCATTTTATTAACGGGATTTATTACTACTTTA
GCTACTTTAGCGGCTTGGCCAGTTACTCGAGATTCACGATTTTTCCATTTCTTGATGTTA
GCAATGTATAGTGGCCAAATAGGATCATTTTCTTCCCGAGACCTTTTACTTTTTTTCATC
ATGTGGGAGTTAGAATTAATTCCTGTTTATTTACTTGTATCCTTATGGGGAGGAAAAAAA
CGTCTATATTCAGCTACCAAGTTTATTTTGTATACTGCAGGAGGTTCCATTTTTCTGTTA
ATGGGAGTTCTGGGTATGGGTTTATATGGTTCCAATGAACCAACATTAAATTTTGAAATA
TTAGCTAATCAATCCTATCCTGTGGCATTGGAAATAATATTCTATATTTTATTTCTTATT
GCTTTTGCTGTCAAATTACCGATTTTACCCCTACATACCTGGTTACCCGACACCCACGGG
GAAGCACATTACAGTACTTGTATGCTTCTAGCTGGAATTTTATTAAAAATGGGAGCATAT
GGGTTGGTTCGGATCAATATGGAATTATTACCTCACGCTCATTCGATATTTTCTCCATGG
TTGATAATAGTGGGTACGATCCAAATAATCTATGCAGCGTTAACATCTCTTGGCCAACGT
AATTTAAAAAAACGAATAGCCTATTCTTCTGTATCTCATATGGGTTTCATAATTATAGGA
ATTGGCTCTATTACTGATACAGGTCTCAACGGAGCTCTTTTACAAATAATCTCTCATGGC
TTTATTGGTGCTGGGCTTTTTTTCTTGGCAGGAACGGGTTATGATCGAATACGTCTTGTT
TATCTTGATGAAATGGGTGGGATAGCTATCTTAATGCCCAAAATATTCACGATGTTCAGT
CTATTATCGATGGCTTCTCTTGCATTACCGGGCCTGAGTGGTTTTGTTTCGGAATTGATA
GTCTTTTTTGGACTAATTACTAGTCAAAAATATCTTTTAATGACAAAAATACTAATTACT
TGTGTAATGGCAATGGGGATGATATTAACTCCTATTTATTTATTATCTATGTTACGCCAG
ATGTTCTATGGCTACAAGCTATTT---AATGTTCCAAATTCATATTTTTTTGATTCGGGA
CCGCGAGAATTATTTGTTTCGATCTCCATCTTGCTACCTATAATAGGTATTGGTATTTAC
CCAGATTTCGTTTTTTCATTATCAGTTGATACGGTTCAAAGTATTTTATGTAAGTATTTT
TATAGA------------------
>Meterostachys_sikokianus
ATGAACTTTTTTCCTTGGTTAACACTAATTGTAGCTTTTCCTATATCTGCAGGTTCTTTA
ATTTTCTTTCTCCCTCAGAAAGGAAATAAAATGATTAGGTGGTACACCATATGTATATGT
ATCTTAGACCTCCTTCTAATGACCTATGCATTCCGTTATCATTTTCGATTCGACGATCCT
TTAATACAACTGGCAGAAGAGTATAAATGGATACGT---TTTTTTTCTTTTTACTGGCGA
TTAGGAATAGATGGACTTTCTATAGGACCCATTTTATTAACGGGATTTATTACTACTTTA
GCGACTTTAGCGGCTTGGCCAGTTACTCGAGATTCACGATTTTTCCATTTCTTGATGTTA
GCAATGTATAGTATCCAAATAGGATCATTTTCTTCCCGAGACCTTTTACTTTTTTTCATC
ATGTGGGAGTTAGAATTAATTCCTGTTTATTTACTTGTATCCTTATGGGGAGGAAAAAAA
CGTCTATATTCAGCTACCAAGTTTATTTTGTATACTGCAGGAGGTTCCATTTTTCTGTTA
ATGGGAGTTCTGGGTATGGGTTTATATGGTTCCAATGAACCAACATTCAATTTTGAAATA
TTAGCTAATCAATCCTATCCTGTGGCATTGGAAATAATATTCTATATTTTATTTCTTATT
ACTTTTGCTGTCAAATTACCGATTTTACCCCTACATACCTGGTTACCCGACACCCACGGG
GAAGCACATTACAGTACTTGTATGCTTCTAGCTGGAATTTTATTAAAAATGGGATCATAT
GGGTTGGTTCGGATCAATATGGAATTATTACCTCACGCTCATTCGATATTTTCTCCATGG
TTGATAATAGTGGGGACGATCCAAATAATCTATGCAGCGTTAACATCTCTTGGCCAACGT
AATTTAAAAAAACGAATAGCCTATTCTTCTGTATTTCATATGGGTTTCATAATTATAGGA
ATTGGCTCTATTACTGATACAGGTCTCAACGGAGCTCTTTTACAAATAATCTCTCATGGC
TTTATTGGTGCTGGGCTTTTTTTCTTGGCAGGAACGGGTTATGATCGAATACGTCTTGTT
TATCTTGATGAAATGGGTGGGATAGCCATCTTAATGCCCAAAATATTCACGATGTTCAGT
CTATTATCGATGGCTTCTCTTGCATTACCGGGCCTCAGTGGTTTTGTTGCGGAATTGATA
GTATTTTTTGGACTAATTACTAGTCAAAAATATCTTTTAATGACAAAAATAGTAATTACT
TGTGTAATGGGAGTGGGGATGATATTAACTCCTATTTATTTATTATCTATGTTACGCCAG
ATGTTCTATGGATACAAGCTATTT---AATGTTCCAAATTCGTTTTTTTTTGATTCGGGA
CCGCGAGAATTATTTGTTTCGATCTCCATCTTGCTACCCATAATAGGTATTGGTATTTAC
CCGGATTTCGTTTTTTCATTATCAGTTGATAAGGTTCAAAGTATTTTATGTAAGTATTTT
TATCGA------------------
>Orostachys_fimbriata
ATGAACTTTTTTCCTTGGTTAACACTAATTGTAGCTTTTCCTATATCTGCAGGTTCTTTA
ATTTTCTTTCTCCCTCAGAAAGGAAATAAAATTATTAGGTGGTACACTATATGTATATGT
ATCTTAGAACTCCTTCTAATGACCTATGCATTCCGTTATCATTTTCGATTCGACGATCCT
TTAATACAACTGGCAGAAGAGTATAAATGGATCTGC---TTTTTTTCTTTTTACTGGCGA
TTAGGAATAGATGGACTTTCTATAGGACCCATTTTATTAACGGGATTTATTACTACTTTA
GCGACTTTAGCGGCTTGGCCAGTTACTCGAGATTCACGATTTTTCCATTTCTTGATGTTA
GCAATGTATAGTGGCCAAATAGGATCGTTTTCTTCCCGAGACCTTTTACTTTTTTTCATC
ATGTGGGAGTTAGAATTAATTCCTGTTTATTTACTTGTATCCTTATGGGGAGGAAAAAAA
CGTCTATATTCAGCTACCAAGTTTATTTTGTATACTGCAGGAGGTTCCATTTTTCTGTTA
ATGGGAATTCTGGGTATGGGTTTCTATGGTTACAATGAACCAACATTAAATTTTGAAATA
TTAGCTAATCAATCCTATCCTGTGGCATTGGAAATAATATTCTATATTTTATTTCTTATT
ACTTTTGCTGTTAAATTGCCGATTTTACCCCTACATACCTGGTTACCCGACACCCACGGG
GAAGCACATTACAGTACTTGTATGCTTCTAGCTGGAATTTTATTAAAAATGGGAGCATAT
GGGTTGGTTCGGATCAATATGGAATTATTACCTCACGCTCATTCGATATTTTCTCCATGG
TTGATAATAGTGGGTACGATCCAAATAATCTATGCAGCGTTAACATCTCTTGGCCAACGT
AATTTAAAAAAACGAATAGCCTATTCTTCTGTATCTCATATGGGTTTCATAATTATAGGA
ATTGGCTCTATTACCGATACAGGTCTCAACGGAGCTCTTTTACAAATAATCTCTCATGGC
TTTATTGGTGCTGGGCTTTTTTTCTTGGCAGGAACGGGGTATGATCGAATACGTCTTGTT
TATCTTGATGAAATGGGTGGGATAGCCATCTTAATGCCCAAAATATTCACGATGTTCAGT
CTATTATCGATGGCTTCTCTTGCATTACCGGGCCTGAGTGGTTTTGTTGCGGAATTGATA
GTTTTTTTTGGACTAATTACTAGTCAAAAATATCTTTTAATGACAAAAATACTAATTACT
TGTGTAATGGGAATGGGAATGATATTAACTCCTATTTATTTATTATCTATATTACGCCAG
ATGTTCTATGGCTACAAGCTATTT---AATGTTCCAAATTCGTTTTTTTTTGATTCGGGA
CCGCGGGAATTATTTGTTTCGATCTCCATCTTGCTACCCATAATAGGTATTGGTATTTAC
CCAGATTTTGTTTTTTCATTATCAGTTGATAAGGTTCAAAGTATTTTATGTAAGTATTTT
TATCGA------------------
>Orostachys_japonica
ATGAACTTTTTTCCTTGGTTAACACTAATTGTAGCTTTTCCTATATCTGCAGGTTCTTTA
ATTTTCTTTCTCCCTCAGAAAGGAAATAAAATTATTAGGTGGTACACTATATGTATATGT
ATCTTAGAACTCCTTCTAATGACCTATGCATTCCGTTATTATTTTCGATTCGACGATCCT
TTAATACAACTGGCAGAAGAGTATAAATGGATCCGC---TTTTTTTCTTTTTACTGGCGA
TTAGGAATAGATGGACTTTCTATAGGACCCATTTTATTAACGGGATTTATTACTACTTTA
GCGACTTTAGCGGCTTGGCCAGTTACTCGAGATTCACGATTTTTCCATTTCTTGATGTTA
GCAATGTATAGTGGCCAAATAGGATCGTTTTCTTCCCGAGACCTTTTACTTTTTTTCATC
ATGTGGGAGTTAGAATTAATTCCTGTTTATTTACTTGTATCCTTATGGGGAGGAAAAAAA
CGTCTATATTCAGCTACCAAGTTTATTTTGTATACTGCAGGAGGTTCCATTTTTCTGTTA
ATGGGAGTTCTGGGTATGGGTTTATATGGTTACAATACACCAACATTCAATTTTGAAATA
TTAGCTAATCAATCCTATCCTGTGGCATTGGAAATACTATTCTATATTTTATTTCTTATT
ACTTTTGCTGTCAAATTACCGATTTTACCCCTACATACCTGGTTACCCGACACCCACGGG
GAAGCACATTACAGTACTTGTATGCTTCTAGCTGGAATTTTATTAAAAATGGGAGCATAT
GGGTTGGTTCGGATCAATATGGAATTATTACCTCACGCTCATTCGATATTTTCTCCATGG
TTGATAATAGTGGGTACGATCCAAATAATCTATGCAGCGTTAACATCTCTTGGCCAACGT
AATTTAAAAAAACGAATAGCCTATTCTTCTGTATCTCATATGGGTTTCATAATTATAGGA
ATTGGCTCTATTACTGATACAGGTCTCAACGGAGCTCTTTTACAAATAATCTCTCATGGC
TTTATTGGTGCTGGGCTTTTTTTCTTGGCAGGAACGGGGTATGATCGAATACGTCTTGTT
TATCTTGATGAAATGGGTGGGATAGCCATCTTAATGCCCAAAATATTCACGATGTTCAGT
CTATTATCGATGGCTTCTCTTGCATTACCGGGCCTGAGTGGTTTTGTTGCGGAATTGATA
GTTTTTTTTGGACTAATTACTAGTCAAAAATATCTTTTAATGACAAAAATACTAATTACT
TGTGTAATGGGAATGGGAATGATATTAACTCCTATTTATTTATTATCTATGTTACGCCAG
ATGTTCTATGGCTATAAGCTATTT---AATGTTCCAAATTCGTTTTTTTTTGATTCGGGA
CCGCGAGAATTATTTGTTTCGATCTCCATCTTGCTACCCATAATAGGTATTGGTATTTAC
CCAGATTTTGTTTTTTCATTATCAGTTGATAAGGTTCAAGGTATTTTATGTAAGTATTTT
TATCGA------------------
>Orostachys_minuta
ATGAACTTTTTTCCTTGGTTAACACTAATTGTAGCTTTTCCTATATCTGCAGGTTCTTTA
ATTTTCTTTCTCCCTCAGAAAGGAAATAAAATTATTAGGTGGTACACTATATGTATATGT
ATCTTAGAACTCCTTCTAATGACCTATGCATTCCGTTATCATTTTCGATTCGACGATCCT
TTAATACAACTGGCAGAAGAGTATAAATGGATCCGC---TTTTTTTCTTTTTACTGGCGA
TTAGGAATAGATGGACTTTCTATAGGACCCATTTTATTAACGGGATTTATTACTACTTTA
GCGACTTTAGCGGCTTGGCCAGTTACTCGAGATTCACGATTTTTCCATTTCTTGATGTTA
GCAATGTATAGTGGCCAAATAGGATCGTTTTCTTCCCGAGACCTTTTACTTTTTTTCATC
ATGTGGGAGTTAGAATTAATTCCTGTTTATTTACTTGTATCCTTATGGGGAGGAAAAAAA
CGTCTATATTCAGCTACCAAGTTTATTTTGTATACTGCAGGAGGTTCCATTTTTCTGTTA
ATGGGAGTTCTGGGTATGGGTTTATATGGTTACAATGCACCAACATTCAATTTTGAAATA
TTAGCTAATCAATCCTATCCTGTGGCATTGGAAATAATATTCTATATTTTATTTCTTATT
ACTTTTGCTGTCAAATTACCGATTTTACCCCTACATACCTGGTTACCCGACACCCACGGG
GAAGCACATTACAGTACTTGTATGCTTCTAGCTGGAATTTTATTAAAAATGGGAGCATAT
GGGTTGGTTCGGATCAATATGGAATTATTACCTCACGCTCATTCGATATTTTCTCCATGG
TTGATAATAGTGGGTACGATCCAAATAATCTATGCAGCGTTAACATCTCTTGGCCAACGT
AATTTAAAAAAACGAATAGCCTATTCTTCTGTATCTCATATGGGTTTCATAATTATAGGA
ATTGGCTCTATTACTGATACAGGTCTCAACGGAGCTCTTTTACAAATAATCTCTCATGGC
TTTATTGGTGCTGGGCTTTTTTTCTTGGCAGGAACGGGGTATGATCGAATACGTCTTGTT
TATCTTGATGAAATGGGTGGGATAGCCATCTTAATGCCCAAAATATTCACGATGTTCAGT
CTATTATCGATGGCTTCTCTTGCATTACCGGGCCTGAGTGGTTTTGTTGCGGAATTGATA
GTTTTTTTTGGACTAATTACTAGTCAAAAATATCTTTTAATGACAAAAATACTAATTACT
TGTGTAATGGGAATGGGAATGATATTAACTCCTATTTATTTATTATCTATGTTACGCCAG
ATGTTCTATGGCTACAAGCTATTT---AATGTTCCAAATTCGTTTTTTTTTGATTCGGGA
CCGCGAGAATTATTTGTTTCGATCTCCATCTTGCTACCCATAATAGGTATTGGTATTTAC
CCAGATTTTGTTTTTTCATTATCAGTTGATAAGGTTCAAGGTATTTTATGTAAGTATTTT
TATCGA------------------
>Orostachys_iwarenge_f_magna
ATGAACTTTTTTCCTTGGTTAACACTAATTGTAGCTTTTCCTATATCTGCAGGTTCTTTA
ATTTTCTTTCTCCCTCAGAAAGGAAATAAAATAATTAGGTGGTACACTATATGTATATGT
ATTTTAGAACTCCTTCTAATGACCTATGCATTCCGTTATCATTTTCGATTCGACGATCCT
TTAATACAACTGGCAGAAGAGTATAAATGGATACGC---TTTTTTTCTTTTTACTGGCGA
TTAGGAATAGATGGACTTTCTATAGGACCCATTTTATTAACGGGATTTATTACTACTTTA
GCTACTTTAGCGGCTTGGCCAGTTACTCGATATTCACGATTTTTCCATTTCTTGATGTTA
GCAATGTATAGTGGCCAAATAGGATCATTTTCTTCCCGAGACCTTTTACTTTTTTTCATC
ATGTGGGAGTTAGAATTAATTCCTGTTTATTTACTTGTATCCTTATGGGGAGGAAAAAAG
CGTCTATATTCAGCTACCAAGTTTATTTTGTATACTGCAGGAGGTTCCATTTTTCTGTTA
ATGGGAGTTCTGGGTATGGGTTTATATGGTTCCAATGAACCAACATTAAATTTTGAAATA
TTAGCTAATCAATCCTATCCTGTGGCATTGGAAATAATATTCTATATTTTATTTCTTATT
GCTTTTGCTGTCAAATTACCGATTTTACCCCTACATACCTGGTTACCCGACACCCACGGG
GAAGCACATTATAGTACTTGTATGCTTCTAGCTGGAATTTTATTAAAAATGGGAGCATAT
GGGTTGGTTCGGATCAATATGGAATTATTACCTCACGCTCATTCGATATTTTCTCCATGG
TTGCTAATAGTGGGTACGATCCAAATAATCTATGCAGCGTTAACATCTCTTGGCCAACGT
AATTTAAAAAAACGAATAGCCTATTCTTCTGTATCTCATATGGGTTTCATAATTATAGGA
ATTGGCTCTATTACTGATACAGGTCTCAACGGAGCTCTTTTACAAATAATCTCTCATGGC
TTTATTGGTGCTGGGCTTTTTTTCTTGGCCGGAACGGGTTATGATCGAATACGTCTTGTT
TATCTTGATGAAATGGGTGGGATAGCTATCTTAATGCCCAAAATATTCACGATGTTCAGT
CTATTATCGATGGCTTCTCTTGCATTACCGGGCCTGAGTGGTTTTGTTGCGGAATTGATA
GTCTTTTTTGGACTAATTACTAGTCAAAAATATCTTTTAATGACAAAAATACTAATTACT
TGTGTAATGGCAATGGGGATGATATTAACTCCTATTTATTTATTATCTATGTCACGCCAG
ATGTTCTATGGCTACAAGCTATTT---AATGTTCCAAATTTATATTTTTTTGATTCGGGA
CCGCGAGAATTATTTGTTTCGATCTCCATCTTGCTACCCATAATAGGTATTGGTATTTAC
CCAGATTTCGTTTTTTCATTATCAGTTGATACGGTTCAAAGTATTTTATGTAAGTATTTT
TATAGA------------------
>Sinocrassula_densirosulata
ATGAACTTTTTTCCTTGGTTAACACTAATTGTAGCTTTTCCGATATCTTCAGGTTCTTTA
ATTTTCTTTCTCCCTCAGAAAGGAAATAAAATAATTCGGTGGTACACTATATGTATATGT
ATCTTAGAACTCCTTCTAATGACCTATGCATTCCGTTATCATTTTCGATTCGACGATCCT
TTAATACAACTGGCAGAAGAGTATAAATGGATACGC---TTTTTTTCTTTTTACTGGCGA
TTAGGAATAGATGGGCTTTCTATAGGACCCATTTTATTAACGGGATTTATTACTACTTTA
GCTACTTTAGCGGCTTGGCCAGTTACTCGAGATTCACGATTTTTCCATTTCTTGATGTTA
GCAATGTATAGTGGCCAAATAGGATCATTTTCTTCCCGAGACCTTTTACTTTTTTTCATC
ATGTGGGAGTTAGAATTAATTCCTGTTTATTTACTTGTATCCTTATGGGGAGGAAAAAAA
CGTCTCTATTCAGCTACCAAGTTTATTTTGTATACTGCAGGAGGTTCCATTTTTCTGTTA
ATGGGAGTTCTGGGTATGGGTTTATATGGTTCCAATGAACCAATATTAAATTTTGAAATA
TTAGCTAATCAATCCTATCCTGTGGCATTGGAAATAATATTCTATATTTTATTTCTTATT
GCTTTTGCTGTCAAATTACCTATTTTACCCCTACATACCTGGTTACCCGACACCCACGGG
GAAGCACATTACAGTACTTGTATGCTTCTAGCTGGAATTTTATTAAAAATGGGAGCATAT
GGGTTGGTTCGGATCAATATGGAATTATTACCTCACGCTCATTCGATATTTTCTCCATGG
TTGATAATAGTGGGTACGATCCAAATAATCTATGCAGCGTTAACATCTCTTGGCCAACGT
AATTTAAAAAAACGAATAGCCTATTCTTCTGTATCTCATATGGGTTTCATAATTATAGGA
ATTGGTTCTATTACTGATACAGGTCTCAACGGAGCTCTTTTACAAATAATCTCTCATGGC
TTTATTGGTGCTGGGCTTTTTTTCTTGGCAGGAACGGGTTATGATCGAATACGTCTTGTT
TATCTTGATGAAATGGGTGGGATAGCTATCTTAATGCCCAAAATATTCACGATGTTCAGT
CTATTATCGATGGCTTCTCTTGCATTACCAGGCCTGAGTGGTTTTGTTGCGGAATTGATA
GTTTTTTTTGGACTAATTACTAGTCAAAAATATCTTTTAATGACTAAAATTCTAATTACT
TGTGTAATGGCAATGGGGATGATATTAACTCCTATTTATTTATTATCTATGTCACGTCAG
ATGTTCTATGGCTACAAGCTATTT---AATGTTCCAAATTCGTATTTTTTTGATTCGGGA
CCGCGAGAATTATTTGTTTCGATCTCCATCTTGCTACCCATAATAGGTATTGGTATTTAC
CCAGATTTCGCTTTTTCATTATCAGTTGATAAGGTTCAAAGCATTTTATGTAAGTATTTT
TATAGA------------------
>Sinocrassula_indica
ATGAACTTTTTTCCTTGGTTAACACTAATTGTAGCTTTTCCGATATCTTCAGGTTCTTTA
ATTTTCTTTCTCCCTCAGAAAGGAAATAAAATAATTCGGTGGTACACTATATGTATATGT
ATCTTAGAACTCCTTCTAATGACCTATGCATTCCGTTATCATTTTCGATTCGACGATCCT
TTAATACAACTGGCAGAAGAGTATAAATGGATACGC---TTTTTTTCTTTTTACTGGCGA
TTAGGAATAGATGGGCTTTCTATAGGACCCATTTTATTAACGGGATTTATTACTACTTTA
GCTACTTTAGCGGCTTGGCCAGTTACTCGAGATTCACGATTTTTCCATTTCTTGATGTTA
GCAATGTATAGTGGCCAAATAGGATCATTTTCTTCCCGAGACCTTTTACTTTTTTTCATC
ATGTGGGAGTTAGAATTAATTCCTGTTTATTTACTTGTATCCTTATGGGGAGGAAAAAAA
CGTCTCTATTCAGCTACCAAGTTTATTTTGTATACTGCAGGAGGTTCCATTTTTCTGTTA
ATGGGAGTTCTGGGTATGGGTTTATATGGTTCCAATGAACCAATATTAAATTTTGAAATA
TTAGCTAATCAATCCTATCCTGTGGCATTGGAAATAATATTCTATATTTTATTTCTTATT
GCTTTTGCTGTCAAATTACCTATTTTACCCCTACATACCTGGTTACCCGACACCCACGGG
GAAGCACATTACAGTACTTGTATGCTTCTAGCTGGAATTTTATTAAAAATGGGAGCATAT
GGGTTGGTTCGGATCAATATGGAATTATTACCTCACGCTCATTCGATATTTTCTCCATGG
TTGATAATAGTGGGTACGATCCAAATAATCTATGCAGCGTTAACATCTCTTGGCCAACGT
AATTTAAAAAAACGAATAGCCTATTCTTCTGTATCTCATATGGGTTTCATAATTATAGGA
ATTGGTTCTATTACTGATACAGGTCTCAACGGAGCTCTTTTACAAATAATCTCTCATGGC
TTTATTGGTGCTGGGCTTTTTTTCTTGGCAGGAACGGGTTATGATCGAATACGTCTTGTT
TATCTTGATGAAATGGGTGGGATAGCTATCTTAATGCCCAAAATATTCACGATGTTCAGT
CTATTATCGATGGCTTCTCTTGCATTACCAGGCCTGAGTGGTTTTGTTGCGGAATTGATA
GTTTTTTTTGGACTAATTACTAGTCAAAAATATCTTTTAATGACTAAAATTCTAATTACT
TGTGTAATGGCAATGGGGATGATATTAACTCCTATTTATTTATTATCTATGTCACGTCAG
ATGTTCTATGGCTACAAGCTATTT---AATGTTCCAAATTCGTATTTTTTTGATTCGGGA
CCGCGAGAATTATTTGTTTCGATCTCCATCTTGCTACCCATAATAGGTATTGGTATTTAC
CCAGATTTCGCTTTTTCATTATCAGTTGATAAGGTTCAAAGCATTTTATGTAAGTATTTT
TATAGA------------------
>Umbilicus_rupestris
ATGAACTTTTTTCCTTGGTTAACACTAATTGTAGCTTTTCCGATATCTGCAGGTTCTTTC
ATTTTCTTTCTCCCTCAGAAAGGAAATAAAATAATTAGGTGGTACACTATATGTATATGT
ATCTTAGAACTTCTTCTAATGACCTATGCATTCCGTTATCATTTCCGATTCGACGATCCT
TTAATACAACTGGTAGAAGAGTATAAATGGATACGC---TTTTTTTCTTTTTATTGGAGA
TTAGGAATAGATGGACTTTCTATAGGACCCATTTTATTAACGGGATTTATTACTACTTTA
GCTACTTTAGCGGCTTGGCCAGTTACTCGAGATTCACGATTTTTCCATTTCTTGATGTTA
GCAATGTATAGTGGCCAAATAGGATCATTTTCTTCCCGAGACCTTTTACTGTTTTTCATC
ATGTGGGAGTTAGAATTAATTCCTGTTTATTTACTTGTATCCTTATGGGGAGGAAAGAAA
CGTCTATACTCCGCTACCAAGTTTATTTTGTACACTGCAGGAGGTTCCATTTTTCTGTTA
ATGGGAGTTCTGGGTATCGGTTTATATGGTTCCAATGAACCAACATTAAATTTGGAAATA
TTAGCTAATCAATCCTATCCTGTGGCATTGGAAATAATATTCTATATTTTATTTCTTATT
GCTTTTGCTGTCAAATTACCGATTATACCCCTACATACCTGGTTACCAGACACCCACGGG
GAAGCACATTACAGTACTTGTATGCTTCTAGCTGGAATTTTATTAAAAATGGGAGCATAT
GGGTTGGTTCGAATCAATATGGAAGTATTACCCCACGCTCATTCGATATTTTCTCCATGG
TTGATAATAGTGGGTACGATTCAAATAATCTATGCAGCTTTAACATCGCTTGGCCAACGT
AATTTAAAAAAACGAATAGCCTATTCTTCTGTATCTCATATGGGTTTCATAATCATAGGA
ATTGGCTCTATTACTGATACAGGCCTCAACGGAGCTCTTTTACAAATAATTTCTCATGGC
TTTATTGGTGCTGGGCTTTTTTTCTTGGCAGGAACGGGTTATGATCGAATACGTCTTGTT
TATCTCGACGAAATGGGTGGGATAGCTATCTTAATGCCCAAAATATTCACGATGTTCAGT
ATATTATCGATGGCTTCTCTTGCATTACCGGGCATGAGTGGTTTTGTTGCGGAATTGATA
GTCTTTTTTGGACTAATTACTAGTCAAAAATATCTTTTAATGACAAAAATACTAATTACT
TGTGTAATGGCAATGGGAATGATATTAACTCCTATTTATTTATTATCTATGTCACGCCAG
ATGTTCTATGGATACAAGCTATTT---AATGTTCCAAATTTGTATTTTTTTGATTCGGGA
CCACGCGAATTATTTGTTTCGATCTCCATCTTTCTACCCATAATAGGTATTGGTATTTAC
CCAGATTTTGTTTTTTCATTATCAGTTGATAAGGTTCAAAGTATTTTATGTAAATATTTT
TATAGA------------------
>Myriophyllum_aquaticum
ACGAATTATTTTCCTTGGTTAACAATAATTGTCGTTTTGCCAATAGCCGCAGGTTCTTTA
ATTTTATTTCTACCTCATAGAGGAAATAAGATAGTAAGGTGGTATACGTTATGTATATGT
ATTTTAGAACTCCTTCTAACGACTTATGCATTCGGTTATCATTTCCAATTGGACGATTCA
TTAATACAACTGGCTGAGGAGTATAAATGGATCAAT---TTTTTTAATTTTTATTGGAGA
TTAGGAATAGATGGACTTTCTATAGGACCCGTTTTACTGACAGGATTTATCACCACTTTA
GCGGCTTTAGCGGGTCGGCCTGTTACTCGAGATTCCCGATTTTTCCATTTCTTGATGTTA
GCAATGTACAGTGGTCAAATAGGATTATTTGCTTCTCGCGACCTTTTACTTTTTTTCATT
ATGTGGGAGTTCGAATTAATTCCTGTTTATCTACTTCTATCCATGTGGGGAGGCAAAAAG
CGTTTGTACTCAGCTACAAAGTTTATTTTGTATACTGCAGGGGGTTCCATTTTTCTCTTA
ATGGGAGTTCTGGGTCTGGGTTTATATGGTTCCAACAACCCAACATTAAATTTGGAAACA
TTGGCTAATCAATCGTATCCTATAGTATTGGAAATACTATTCTATATTGTATTTCTTATT
GCTTTTGCTGTCAAATCACCGATTCTACCCCTCCATACATGGTTACCAGACACCCATGGA
GAAGCACATTACAGTACGTGTATGCTTTTAGCTGGAATCTTATTAAAAATGGGAGCATAT
GGATTGGTTCGGATCAATATGGAATTATTTCCCCGCGCTCATTCTCTATTTTCTCCGTGG
TTGATTATAGTAGGCACAATACAAATAATATATGCAGCTTTAACATCTCTTGGCCAACGA
AATTTAAAAAAAAGGATAGCCTATTCTTCTGTATCTCATATGGGTTTCATAATTATAGGA
ATTGGCTCTATAACGGATGCGGGGCTCAATGGAGCCATTTTACAAATAATCTCTCATGGA
TTTATTGGTGCTGCGCTTTTTTTCTTGGCAGGAACAAGTTATGATCGAATACGTCTTGTT
TATCTCGACGAAATGGGAGGAATAGCTATCCCAATGCCAAAAATTTTCACAATGTTCAGT
ATCTTATCGATGGCTTCCCTTGCCTTACCCGGCATGAGTGGTTTTGTTGCCGAATTGATA
GTCTTTTTTGGACTAATTACCAGCCAAAAATTTCTTTTAATGCCAAAAATCGTAATAACT
TGCGTAATGGCAATTGGAATGATATTAACTCCTATTTATTCATTATCTATGTCACGCCAG
ATGTTCTATGGATACAAGCTATTT---AATGTTCCAAACTCTTATTTTTTTGATTCGGGA
CCACGAGAATTATTTGTTTCTATTGCACTATTTCTACCCATTATAGGTATTGGTATTTAC
CCGGATTTCGTTCTCTCATTATCAGTGGATAAGGTTGAAACTATTCTATCTAATTTTTTT
TTA---------------------
>Myriophyllum_spicatum
ACGAATTTTATTCCTTGGTTAACAATAATTGTCGTTTTGCCAATATCCGCAGGTTCCTTA
ATTTTCTTTCTACCTCATAGAGGAAATAAGATAGTAAGGTGGTATACCTTATGTATATGT
ATTTTGGAACTCCTTCTAACGACTTATGCATTCGGTTATCATTTCCAATTGGACGATTCA
TTAATACAACTGGCTGAGGAGTATAAATGGATCAAT---TTTTTTAATTTTTATTGGAGA
TTAGGAATAGATGGACTTTCTATAGGACCCGTTTTACTGACAGGATTTATCACCACTTTA
GCGGCTTTAGCGGGTTGGCCTGTTACTCGAGATTCCCGATTTTTCCATTTCTTGATGTTA
GCAATGTACAGTGGTCAAATAGGATTATTTGCTTCTCGCGACCTCTTACTTTTTTTCATT
ATGTGGGAATTCGAATTAATTCCTGTTTATCTACTTCTATCCATGTGGGGAGGAAAAAAA
CGTTTATACTCAGCTACAAAGTTTATTTTGTATACTGCAGGGGGTTCCATTTTTCTCTTA
ATGGGAGTTCTGGGTCTGGGTTTATATGGTTCCAACAACCCAATATTAAATTTTGAAACA
TTGGCTAATCAATCGTATCCTGTAGTATTGGAAATACTATTGTATATTGTATTTCTTATT
GCTTTTGCTGTCAAATCACCGATTCTACCCCTCCATACATGGTTACCAGACACCCATGGA
GAAGCACATTACAGTACATGTATGCTTTTAGCTGGAATCTTATTAAAAATGGGAGCGTAT
GGATTGGTTCGAATCAATATGGAATTATTTCCCCGCGCTCATTCTCTATTTTCTCCGTGG
TTGATTATAGTAGGCACAATACAAATAATATATGCAGCTTTAACATCTCTTGGACAACGA
AATTTAAAAAAAAGAATAGCCTATTCTTCTGTATCTCATATGGGTTTCATAATTATAGGA
ATTGGCTCTATAACGGATGCGGGTCTTAATGGAGCCATTTTACAAATAATCTCTCATGGA
TTTATTGGTGCTGCGCTTTTTTTCTTGGCAGGGACAAGTTATGATCGAATACGTCTTGTT
TATCTCGACGAAATGGGAGGAATAGCTATCCCAATGCCAAAAATTTTCACAATGTTCAGT
ATCTTATCGATGGCTTCCCTTGCCTTACCCGGCATGAGTGGTTTTGTTGCAGAATTGATA
GTCTTTTTTGGACTAATCACCAGCCAAAAATTTCTTTTAATGGCAAAAATCGTAATAACT
TGCATAATGGCAATTGGAATGATATTAACTCCTATTTATTCATTATCTATGTCACGTCAG
ATGTTTTATGGATACAAGCTATTTAATAATGTTCCAAACTCTTATTTTTTTGATTCGGGA
CCACGAGAATTATTTGTTTCTATTGCACTATTTCTACCCATTCTAGGTATTGGTATTTAC
CCGGATTTCGTTCTCTCATTATCAGTGGATAAGGTTGAAACTATTCTATCTAATTTTTTT
ATAGATATAAATAATTTTTGTGAA
