# Supplementary material for: Ten Plastomes of Crassula (Crassulaceae) and Phylogenetic Implications
Source: Biology (Basel). 2022 Dec 7;11(12):1779. doi: 10.3390/biology11121779 (PMC9775174; doi:10.3390/biology11121779)
Supplement: Supplementary file 1 [file biology-11-01779-s001.zip › Supplements/Data S1/ndhE.fasta]

>Crassula_alstonii
ATGATGCTTGAGTATGTACTTGTTTTGAGTGCCTATTTATTTTCCATCGGTATCTACGGA
TTGATCACGAGCCGAAATATGGTTAGAGCGCTTATGTGTCTTGAACTTATCCTAAATGCA
GTTAATATAAACTTCGTAACATTTTCTGATTTTTTTGATAGACGCCAATTAGTAGGAGAT
ATTTTCTCAATTTTTGTCATAGCTATTGCAGCCGCTGAAGCGGCTATTGGACTAGCAATT
GTTTCATCAATTTATCGTAATAGAAAATCAACTCGTACCAATCAATCCAATTTGTTAAAT
AGG
>Crassula_columella
ATGATGCTTGAGTATGTACTTGTTTTGAGTGCCTATTTATTTTCCATCGGTATCTACGGA
TTGATCACGAGCCGAAATATGGTTAGAGCGCTTATGTGTCTTGAACTTATCCTAAATGCA
GTTAATATAAACTTCGTAACATTTTCTGATTTTTTTGATAGACGCCAATTAGTAGGAGAT
ATTTTCTCAATTTTTGTCATAGCTATTGCAGCCGCTGAAGCAGCTATTGGACTAGCAATT
GTTTCATCAATTTATCGTAATAGAAAATCAACTCGTACCAATCAATCCAATTTGTTAAAT
AGG
>Crassula_dejecta
ATGATGCTTGAGTATGTACTTGTTTTGAGTGCCTATTTATTTTCCATCGGTATCTACGGA
TTGATCACGAGCCGAAATATGGTTAGAGCGCTTATGTGTCTTGAACTTATCCTAAATGCA
GTTAATATAAACTTCGTAACATTTTCTGATTTTTTTGATAGACGCCAATTAGTAGGAGAT
ATTTTCTCAATTTTTGTCATAGCTATTGCAGCCGCTGAAGCGGCTATTGGACTAGCAATT
GTTTCATCAATTTATCGTAATAGAAAATCAACTCGTACCAATCAATCCAATTTGTTAAAT
AGG
>Crassula_mesembryanthoides
ATGATGCTTGAGTATGTACTTGTTTTGAGTGCCTATTTATTTTCCATCGGTATCTACGGA
TTGATCACGAGCCGAAATATGGTTAGAGCGCTTATGTGTCTTGAACTTATCCTAAATGCA
GTTAATATAAACTTCGTAACATTTTCTGATTTTTTTGATAGACGCCAATTAGTAGGAGAT
ATTTTCTCAATTTTTGTCATAGCTATTGCAGCCGCTGAAGCGGCTATTGGACTAGCAATT
GTTTCATCAATTTATCGTAATAGAAAATCAACTCGTACCAATCAATCCAATTTGTTAAAT
AGG
>Crassula_perforata
ATGATGCTTGAGTATGTACTTGTTTTGAGTGCCTATTTATTTTCCATCGGTATCTACGGA
TTGATCACGAGCCGAAATATGGTTAGAGCGCTTATGTGTCTTGAACTTATCCTAAATGCA
GTTAATATAAACTTCGTAACATTTTCTGATTTTTTTGATAGACGCCAATTAGTAGGAGAT
ATTTTCTCCATTTTTGTCATAGCTATTGCAGCCGCTGAAGCGGCTATTGGACTAGCAATT
GTTTCATCAATTTATCGTAATAGAAAATCAACTCGTACCAATCAATCTAATTTGTTAAAT
AGG
>Crassula_socialis
ATGATGCTTGAGTATGTACTTGTTTTGAGTGCCTATTTATTTTCCATCGGTATCTACGGA
TTGATCACGAGCCGAAATATGGTTAGAGCGCTTATGTGTCTTGAACTTATCCTAAATGCA
GTTAATATAAACTTCGTAACATTTTCTGATTTTTTTGATAGACGCCAATTAGTAGGAGAT
ATTTTCTCAATTTTTGTCATAGCTATTGCAGCCGCTGAAGCGGCTATTGGACTAGCAATT
GTTTCATCAATTTATCGTAATAGAAAATCAACTCGTACCAATCAATCCAATTTGTTAAAT
AGG
>Crassula_tecta
ATGATGCTTGAGTATGTACTTGTTTTGAGTGCCTATTTATTTTCCATCGGTATCTACGGA
TTGATCACGAGCCGAAATATGGTTAGAGCGCTTATGTGTCTTGAACTTATCCTAAATGCA
GTTAATATAAACTTCGTAACATTTTCTGATTTTTTTGATAGACGCCAATTAGTAGGAGAT
ATTTTCTCAATTTTTGTCATAGCTATTGCAGCCGCTGAAGCGGCTATTGGACTAGCAATT
GTTTCATCAATTTATCGTAATAGAAAATCAACTCGTACCAATCAATCCAATTTGTTAAAT
AGG
>Crassula_mesembrianthemopsis
ATGATGCTTGAGTATGTACTTGTTTTGAGTGCCTATTTATTTTCCATCGGTATCTACGGA
TTGATCACGAGCCGAAATATGGTTAGAGCGCTTATGTGTCTTGAACTTATCCTAAATGCA
GTTAATATAAACTTCGTAACATTTTCTGATTTTTTTGATAGACGCCAATTAGTAGGAGAT
ATTTTCTCAATTTTTGTCATAGCTATTGCAGCCGCTGAAGCGGCTATTGGACTAGCAATT
GTTTCATCAATTTATCGTAATAGAAAATCAACTCGTACCAATCAATCCAATTTGTTAAAT
AGG
>Crassula_deltoidea
ATGATGCTCGAATATGTACTTGTTTTGAGTGCCTATTTATTTTCTATAGGTATCTATGGA
TTGATCACGAGCCGAAATATGGTTAGAGCGCTTATGTGCCTTGAACTTATCCTAAATGCA
GTTAATATAAACTTCGTAACATTTTCTTATTTTTTTGATAGACGCCAATTAGTAGGGGAT
ATTTTCTCCGTTTTTGTCATAGCTATTGCAGCCGCTGAAGCAGCTATTGGACCGGCAATT
GTTTCATCAATTTATCGTAATAGAAAATCAATTCGTACCAATCAATCAAATTTGTTGAAT
AAG
>Crassula_expansa_subsp_fragilis
ATGATGCTCGAATATGTACTTGTTTTGAGTGCCTATTTATTTTCTATCGGTATCTATGGA
TTGATCACGAGCCGAAATATGGTTAGAGCGCTTATGTGTCTTGAACTTATCCTAAATGCA
GTTAATATAAACTTCGTAACATTTTCTTATTTTTTTGATAGACGCCAATTAGTAGGAGAT
ATTTTCTCCATTTTTGTCATAGCTATTGCAGCCGCTGAAGCAGCTATTGGACCGGCAATT
GTTTCATCAATTTATCGTAATAGAAAATCAACCCGTACCAATCAATCAAATTTGTTGAAT
AAG
>Crassula_volkensii
ATGATGCTCGAATATGTACTTGTTTTGAGTGCCTATTTATTTTCTATCGGTATCTATGGA
TTGATCACGAGCCGAAATATGGTTAGAGCGCTTATGTGTCTTGAACTTATCCTAAATGCA
GTTAATATAAACTTCGTAACATTTTCTTATTTTTTTGATAGACGCCAATTAGTAGGAGAT
ATTTTCTCCATTTTTGTCATAGCTATTGCAGCCGCTGAAGCAGCTATTGGACCGGCAATT
GTTTCATCAATTTATCGTAATAAAAAATCAACCCGTACCAATCAATCAAATTTGTTGAAT
AAG
>Cotyledon_tomentosa
ATGATGCTCGAATATGTACTTGTTTTGAGTGCCTATTTATTTTCTATCGGTATCTATGGA
TTGATCACGAGCCGAAATATGGTTAGAGCCCTTATGTGTCTTGAACTTATCCTAAATGCA
GTTAATATAAACTTCGTAACATTTTCTGATTTTTTTGATAGCCGCCAATTAGTAGGAGAT
ATTTTCTCAATTTTTGTCATAGCTATTGCAGCCGCTGAAGCAGCTATTGGACCAGCAATT
ATTTCGTCAATTTATCGTAATAGAAAATCAACTCGCACCAATCAATCAAATTTGTTGAAT
AAA
>Kalanchoe_daigremontiana
ATGATGCTCGAATATGTACTTGTTTTGAGTGCCTATTTATTTTCTATCGGTATCTATGGA
TTGATCACGAGCCGAAATATGGTTAGAGCCCTTATGTGTCTTGAACTTATCCTAAATGCA
GTTAATATAAACTTCGTAACATTTTCTGATTTTTTTGATAGCCGTCAATTAGTAGGAGAT
ATTTTCTCAATTTTTGTCATAGCTATTGCAGCCGCTGAAGCAGCTATTGGACCAGCAATT
ATTTCGTCAATTTATCGTAATAGAAAATCAACTCGCACCAATCAATCAAATTTGTTGAAT
AAA
>Kalanchoe_delagoensis
ATGATGCTCGAATATGTACTTGTTTTGAGTGCCTATTTATTTTCTATCGGTATCTATGGA
TTGATCACGAGCCGAAATATGGTTAGAGCCCTTATGTGTCTTGAACTTATCCTAAATGCA
GTTAATATAAACTTCGTAACATTTTCTGATTTTTTTGATAGCCGTCAATTAGTAGGAGAT
ATTTTCTCAATTTTTGTCATAGCTATTGCAGCCGCTGAAGCAGCTATTGGACCAGCAATT
ATTTCGTCAATTTATCGTAATAGAAAATCAACTCGCACCAATCAATCAAATTTGTTGAAT
AAA
>Kalanchoe_fedtschenkoi
ATGATGCTCGAATATGTACTTGTTTTGAGTGCCTATTTATTTTCTATCGGTATCTATGGA
TTGATCACGAGCCGAAATATGGTTAGAGCCCTTATGTGTCTTGAACTTATCCTAAATGCA
GTTAATATAAACTTCGTAACATTTTCTGATTTTTTTGATAGCCGTCAATTAGTAGGAGAT
ATTTTCTCAATTTTTGTCATAGCTATTGCAGCCGCTGAAGCAGCTATTGGACCAGCAATA
ATTTCGTCAATTTATCGTAATAGAAAATCAACTCGCACCAATCAATCAAATTTGTTGAAT
AAA
>Kalanchoe_longiflora
ATGATGCTCGAATATGTACTTGTTTTGAGTGCCTATTTATTTTCTATCGGTATCTATGGA
TTGATCACGAGCCGAAATATGGTTAGAGCCCTTATGTGTCTTGAACTTATCCTAAATGCA
GTTAATATAAACTTCGTAACATTTTCTGATTTTTTTGATAGCCGCCAATTAGTAGGAGAT
ATTTTCTCAATTTTTGTCATAGCTATTGCAGCCGCTGAAGCAGCTATTGGACCAGCAATT
ATTTCGTCAATTTATCGTAATAGAAAATCAACTCGCACCAATCAATCAAATTTGTTGAAT
AAA
>Kalanchoe_tomentosa
ATGATGCTCGAATATGTACTTGTTTTAAGTGCCTATTTATTTTCTATCGGTATCTATGGA
TTGATCACGAGCCGAAATATGGTTAGAGCCCTTATGTGTCTTGAACTTATCTTAAATGCA
GTTAATATAAACTTCGTAACATTTTCTGATTTTTTTGATAGCCGCCAATTAGTAGGAGAT
ATTTTCTCCATTTTTGTCATAGCTATTGCAGCCGCTGAAGCAGCTATTGGACCAGCAATT
ATTTCATCAATTTATCGTAATAGAAAATCAACTCGCACCAATCAATCAAATTTGTTGAAT
AAA
>Echeveria_lilacina
ATGATGCTCGAATATGTACTTGTTTTGAGTGCCTATTTATTTTCTATCGGTATCTATGGA
TTGATCACGAGCCGGAATATGGTTAGAGCCCTTATGTGTCTTGAACTTATCTTAAATGCA
GTTAATATAAACTTCGTAACATTTTCCGATTTTTTCGATAGCCGCCAATTAGTAGGGGAT
ATTTTCTCAATTTTTGTCATAGCTATTGCAGCCGCTGAAGCAGCTATTGGACTAGCAATT
ATTTCGTCAATTTATCGTAATAGAAAATCAACTCGCACTAATCAATCAAATTTGTTGAAT
AAA
>Graptopetalum_amethystinum
ATGATGCTCGAATATGTACTTGTTTTGAGTGCCTATTTATTTTCTATCGGTATCTATGGA
TTGATCACGAGCCGGAATATGGTTAGAGCCCTTATGTGTCTTGAACTTATCTTAAATGCA
GTTAATATAAACTTCGTAACATTTTCCGATTTTTTCGATAGCCGCCAATTAGTAGGGGAT
ATTTTCTCAATTTTTGTCATAGCTATTGCAGCCGCTGAAGCAGCTATTGGACTAGCAATT
ATTTCGTCAATTTATCGTAATAGAAAATCAACTCGCACTAATCAATCAAATTTGTTGAAT
AAA
>Pachyphytum_compactum
ATGATGCTCGAATATGTACTTGTTTTGAGTGCCTATTTATTTTCTATCGGTATCTATGGA
TTGATCACGAGCCGGAATATGGTTAGAGCCCTTATGTGTCTTGAACTTATCTTAAATGCA
GTTAATATAAACTTCGTAACATTTTCCGATTTTTTCGATAGCCGCCAATTAGTAGGAGAT
ATTTTCTCAATTTTTGTCATAGCTATTGCAGCCGCTGAAGCAGCTATTGGACTAGCAATT
ATTTCGTCAATTTATCGTAATAGAAAATCAACTCGCACTAATCAATCAAATTTGTTGAAT
AAA
>Sedum_alfredii
ATGATGCTCGAATATGTACTTGTTTTGAGTGCCTATTTATTTTCTATCGGTATCTATGGA
TTGATCAAGAGCCGAAATATGGTTAAAGCCCTTATGTGTCTTGAACTTATCTTAAATGCA
GTTAATATAAACTTCGTAACATTTTCCGATTTTTTCGATAGCCGCCAATTAGTAGGGGAT
ATTTTCTCGATTTTTGTCATAGCTATTGCAGCCGCTGAAGCAGCTATTGGATTAGCAATT
ATTTCATCAATTTATCGTAATAGAAAATCAACTCGCACTAATCAATCAAATTTGTTGAAT
AAA
>Sedum_emarginatum
ATGATGCTCGAATATGTACTTGTTTTGAGTGCCTATTTATTTTCTATCGGTATCTATGGA
TTGATCACGAGCCGGAATATGGTTAGAGCCCTTATGTGTCTTGAACTTATCTTAAATGCA
GTTAATATAAACTTCGTAACATTTTCCGATGTTTTCGATAGCCGCCAATTAGTAGGGGAT
ATTTTCTCGATTTTTGTCATAGCTATTGCAGCCGCTGAAGCAGCTATTGGATTAGCAATT
ATTTCATCAATTTATCGTAATAGAAAATCAACTCGCACTAATCAATCTAATTTGTTGAAT
AAA
>Sedum_lineare
ATG---CTCGAATATGTACTTGTTTTGAGTGCCTATTTATTTTCTATCGGTATCTATGGA
TTGATCACGAGCCGAAATATGGTTAGAGCCCTTATGTGTCTTGAACTTATCTTAAATGCA
GTTAATATAAACTTCGTAACATTTTCCGATTTTTTTGATAGCCGTCAATTAGTAGGGGAT
ATTTTCTCAATTTTTGTCATAGCTATTGCAGCCGCTGAAGCAGCTATTGGACTAGCAATT
ATTTCGTCAATTTATCGTAATAGAAAATCAACTCGCACTAATCAATCAAATTTTTTGAAT
AAA
>Sedum_oryzifolium
ATGATGCTCGAATATGTACTTGTTTTGAGTGCCTATTTATTTTCTATCGGTATCTATGGA
TTGATCACGAGCCGAAATATGGTTAGAGCCCTTATGTGTCTTGAACTTATCTTAAATGCA
GTTAATATAAACTTCGTAACATTTTCGGATTTTTTTGATAGCCGTCAATTAGTAGGAGAT
ATTTTCTCAATTTTTGTCATAGCGATTGCAGCCGCTGAAGCAGCTATTGGACTAGCAATT
ATTTCGTCAATTTATCGTAATAGAAAATCAACTCGCACTAATCAATCAAATTTGTTGAAT
AAA
>Sedum_plumbizincicola
ATGATGCTCGAATATGTACTTGTTTTGAGTGCCTATTTATTTTCTATCGGTATCTATGGA
TTGATCACGAGTCGGAATATGGTTAAAGCCCTTATGTGTCTTGAACTTATCTTAAATGCA
GTTAATATAAACTTCGTAACATTTTCCGATTTTTTCGATAGCCGCCAATTAGTAGGGGAT
ATTTTCTCGATTTTTGTCATAGCTATTGCAGCCGCTGAAGCAGCTATTGGATTAGCAATT
ATTTCATCAATTTATCGTAATAGAAAATCAACTCGCACTAATCAATCAAATTTGTTGAAT
AAA
>Sedum_sarmentosum
ATGATGCTCGAATATGTACTTGTTTTGAGTGCTTATTTATTTTCTATCGGTATCTATGGA
TTGATCACGAGCCGGAATATGGTTAGAGCCCTTATGTGTCTTGAACTTATCTTAAATGCA
ATTAATATAAACTTCGTAACATTTTCCGATTTTTTCGATAGCCGCCAATTAGTAGGGGAT
ATTTTCTCAATTTTTGTTATAGCTATTGCAGCCGCTGAAGCAGCTATTGGATTAGCAATT
ATTTCATCAATTTATCGTAATAGAAAATCAACTCGCACTAATCAATCAAATTTGTTGACT
AAA
>Sedum_tricarpum
ATGATGCTCGAATATGTACTTGTTTTGAGTGCCTATTTATTTTCTATCGGTATCTATGGA
TTGATCAAGAGCCGAAATATGGTTAAAGCCCTTATGTGTCTTGAACTTATCTTAAATGCA
GTTAATATAAACTTCGTAACATTTTCCGATTTTTTCGATAGCCGCCAATTAGTAGGGGAT
ATTTTCTCGATTTTTGTCATAGCTATTGCAGCCGCTGAAGCAGCTATTGGATTAGCAATT
ATTTCATCAATTTATCGTAATAGAAAATCAACTCGCACTAATCAATCAAATTTGTTGAAT
AAA
>Aeonium_arboreum
ATGATGCTCGAATATGTACTTGTTTTGAGTGCCTATTTATTTTCTATCGGTATCTATGGA
TTGATCACGAGCCGCAATATGGTTAGAGCCCTTATGTGTCTTGAACTTATCCTAAATGCA
GTTAATATAAACTTCGTAACATTTTCCGATTTTTGTGATAGCCGCCAATTAGTCGGCGAT
ATTTTCTCAATTTTTGTTATAGCTATTGCCGCCGCTGAAGCAGCTATTGGACCAGCAATT
ATTTCGTCAATTTATCGTAATAGAAAATCAACTCGCACCAATCAATCAAATTTATTGAAT
AAA
>Aeonium_balsamiferum
ATGATGCTCGAATATGTACTTGTTTTGAGTGCCTATTTATTTTCTATCGGTATCTATGGA
TTGATCACGAGCCGCAATATGGTTAGAGCCCTTATGTGTCTTGAACTTATCCTAAATGCA
GTTAATATAAACTTCGTAACATTTTCCGATTTTTGTGATAGCCGCCAATTAGTCGGCGAT
ATTTTCTCAATTTTTGTTATAGCTATTGCCGCCGCTGAAGCAGCTATTGGACCAGCAATT
ATTTCGTCAATTTATCGTAATAGAAAATCAACTCGCACCAATCAATCAAATTTATTGAAT
AAA
>Aeonium_decorum
ATGATGCTCGAATATGTACTTGTTTTGAGTGCCTATTTATTTTCTATCGGTATCTATGGA
TTGATCACGAGCCGCAATATGGTTAGAGCCCTTATGTGTCTTGAACTTATCCTAAATGCA
GTTAATATAAACTTCGTAACATTTTCCGATTTTTGTGATAGCCGCCAATTAGTCGGCGAT
ATTTTCTCAATTTTTGTTATAGCTATTGCCGCCGCTGAAGCAGCTATTGGACCAGCAATT
ATTTCGTCAATTTATCGTAATAGAAAATCAACTCGCACCAATCAATCAAATTTATTGAAT
AAA
>Aeonium_diplocyclum
ATGATGCTCGAATATGTACTTGTTTTGAGTGCCTATTTATTTTCTATCGGTATCTATGGG
TTGATCACGAGCCGCAATATGGTTAGAGCCCTTATGTGTCTTGAACTTATCCTAAATGCA
GTTAATATAAACTTCGTAACATTTTCCGATTTTTGTGATAGCCGCCAATTAGTCGGCGAT
ATTTTCTCAATTTTTGTTATAGCTATTGCCGCCGCTGAAGCAGCTATTGGACCAGCAATT
ATTTCGTCAATTTATCGTAATAGAAAATCAACTCGCACCAATCAATCAAATTTATTGAAT
AAA
>Aeonium_dodrantale
ATGATGCTCGAATATGTACTTGTTTTGAGTGCCTATTTATTTTCTATCGGTATCTATGGA
TTGATCACGAGCCGCAATATGGTTAGAGCCCTTATGTGTCTTGAACTTATCCTAAATGCA
GTTAATATAAACTTCGTAACATTTTCCGATTTTTGTGATAGCCGCCAATTAGTCGGCGAT
ATTTTCTCAATTTTTGTTATAGCTATTGCCGCCGCTGAAGCAGCTATTGGACCAGCAATT
ATTTCGTCAATTTATCGTAATAGAAAATCAACTCGCACCAATCAATCAAATTTATTGAAT
AAA
>Aeonium_nobile
ATGATGCTCGAATATGTACTTGTTTTGAGTGCCTATTTATTTTCTATCGGTATCTATGGA
TTGATCACGAGCCGCAATATGGTTAGAGCCCTTATGTGTCTTGAACTTATCCTAAATGCA
GTTAATATAAACTTCGTAACATTTTCCGATTTTTGTGATAGCCGCCAATTAGTCGGCGAT
ATTTTCTCAATTTTTGTTATAGCTATTGCCGCCGCTGAAGCAGCTATTGGACCAGCAATT
ATTTCGTCAATTTATCGTAATAGAAAATCAACTCGCACCAATCAATCAAATTTATTGAAT
AAA
>Aeonium_saundersii
ATGATGCTCGAATATGTACTTGTTTTGAGTGCCTATTTATTTTCTATCGGTATCTATGGA
TTGATCACGAGCCGCAATATGGTTAGAGCCCTTATGTGTCTTGAACTTATCCTAAATGCA
GTTAATATAAACTTCGTAACATTTTCCGATTTTTGTGATAGCCGCCAATTAGTCGGCGAT
ATTTTCTCAATTTTTGTTATAGCTATTGCCGCCGCTGAAGCAGCTATTGGACCAGCAATT
ATTTCGTCAATTTATCGTAATAGAAAATCAACTCGCACCAATCAATCAAATTTATTGAAT
AAA
>Aeonium_tabuliforme
ATGATGCTCGAATATGTACTTGTTTTGAGTGCCTATTTATTTTCTATCGGTATCTATGGA
TTGATCACGAGCCGCAATATGGTTAGAGCCCTTATGTGTCTTGAACTTATCCTAAATGCA
GTTAATATAAACTTCGTAACATTTTCCGATTTTTGTGATAGCCGCCAATTAGTCGGCGAT
ATTTTCTCAATTTTTGTTATAGCTATTGCCGCCGCTGAAGCAGCTATTGGACCAGCAATT
ATTTCGTCAATTTATCGTAATAGAAAATCAACTCGCACCAATCAATCAAATTTATTGAAT
AAA
>Aeonium_undulatum
ATGATGCTCGAATATGTACTTGTTTTGAGTGCCTATTTATTTTCTATCGGTATCTATGGA
TTGATCACGAGCCGCAATATGGTTAGAGCCCTTATGTGTCTTGAACTTATCCTAAATGCA
GTTAATATAAACTTCGTAACATTTTCCGATTTTTGTGATAGCCGCCAATTAGTCGGCGAT
ATTTTCTCAATTTTTGTTATAGCTATTGCCGCCGCTGAAGCAGCTATTGGACCAGCAATT
ATTTCGTCAATTTATCGTAATAGAAAATCAACTCGCACCAATCAATCAAATTTATTGAAT
AAA
>Monanthes_anagensis
ATGATGCTCGAATATGTACTTGTTTTGAGTGCCTATTTATTTTCTATCGGTATCTGTGGA
TTGATCACGAGCCGCAATATGGTTAGAGCCCTTATGTGTCTTGAACTTATCCTAAATGCA
GTTAATATAAACTTCGTAACATTTTCCGATTTTTGTGATAGCCGCCAATTAGTCGGCGAT
ATTTTCTCAATTTTTGTTATAGCTATTGCCGCCGCTGAAGCAGCTATTGGACCAGCAATT
ATTTCGTCAATTTATCGTAATAGAAAATCAACTCGCACCAATCAATCAAATTTATTGAAT
AAA
>Monanthes_brachycaulos
ATGATGCTCGAATATGTACTTGTTTTGAGTGCCTATTTATTTTCTATCGGTATCTGTGGA
TTGATCACGAGCCGCAATATGGTTAGAGCCCTTATGTGTCTTGAACTTATCCTAAATGCA
GTTAATATAAACTTCGTAACATTTTCCGATTTTTGTGATAGCCGCCAATTAGTCGGCGAT
ATTTTCTCAATTTTTGTTATAGCTATTGCCGCCGCTGAAGCAGCTATTGGACCAGCAATT
ATTTCGTCAATTTATCGTAATAGAAAATCAACTCGCACCAATCAATCAAATTTATTGAAT
AAA
>Monanthes_muralis
ATGATGCTCGAATATGTACTTGTTTTGAGTGCCTATTTATTTTCTATCGGTATCTGTGGA
TTGATCACGAGCCGCAATATGGTTAGAGCCCTTATGTGTCTTGAACTTATCCTAAATGCA
GTTAATATAAACTTCGTAACATTTTCTGATTTTTGTGATAGCCGCCAATTAGTCGGCGAT
ATTTTCTCAATTTTTGTTATAGCTATTGCCGCCGCTGAAGCAGCTATTGGACCAGCAATT
ATTTCGTCAATTTATCGTAATAGAAAATCAACTCGCACCAATCAATCAAATTTATTGAAT
AAA
>Monanthes_polyphylla
ATGATGCTCGAATATGTACTTGTTTTGAGTGCCTATTTATTTTCTATCGGTATCTGTGGA
TTGATCACGAGCCGCAATATGGTTAGAGCCCTTATGTGTCTTGAACTTATCCTAAATGCA
GTTAATATAAACTTCGTAACATTTTCCGATTTTTGTGATAGCCGCCAATTAGTCGGTGAT
ATTTTCTCAATTTTTGTTATAGCTATTGCCGCCGCTGAAGCAGCTATTGGACCAGCAATT
ATTTCGTCAATTTATCGTAATAGAAAATCAACTCGCACCAATCAATCAAATTTATTGAAT
AAA
>Rosularia_alpestris
ATGATGCTCGAATATGTACTTATTTTGAGTGCCTATTTATTTTCTATCGGTATCTATGGA
TTGATCACGAGCCGAAATATGGTTAGAGCCCTTATGTGTCTTGAACTTATCCTAAATGCA
GTGAATATAAACTTCGTAACATTTTCGGATTTTTTTGATAGTCGCCAATTAGTAGGAGAT
ATTTTCTCCATTTTTGTCATAGCTATTGCAGCCGCTGAAGCAGCTATTGGACCAGCAATT
CTTTCGTCAATTTATCGTAATAGAAAATCAACTCGCACCAATCAAGCAAATTTGTTGAAT
AAA
>Sempervivum_tectorum
ATGATGCTCGAATATGTACTTATTTTGAGTGCCTATTTATTTTCTATCGGTATCTATGGA
TTGATCACGAGCCGAAATATGGTTAGAGCCCTTATGTGTCTTGAACTTATCCTAAATGCA
GTTAATATAAACTTCGTAACATTTTCCGATTTTTTTGATAATCGCCAATTAGTAGGAGAT
ATTTTCTCAATTTTTGTCATAGCTATTGCAGCCGCTGAAGCAGCTATTGGACCAGCAATT
ATTTCGTCAATTTATCGTAATAGAAAATCAACTCGCACCAATCAATCAAATTTGTTGAAT
AAA
>Phedimus_spurius
ATGATGCTCGAATATGTACTTATTTTGAGTGCCTATTTATTTTCTATCGGTATCTATGGA
TTGATCACGAGCCGAAATATGGTTAGAGCCCTTATGTGTCTTGAACTTATCCTAAATGCA
GTTAATATAAACTTCGTAACATTTTCTGATTTTTTTGATAGCCGCCAATTAGTAGGAGAT
ATTTTCTCAATTTTTGTCATAGCTATTGCAGCCGCTGAAGCAGCTATTGGACCAGCCATT
ATTTCCTCAATTTATCGTAATAGAAAATCAACTCGCACCAATCAATCAAATTTTTTGAAT
AAA
>Phedimus_aizoon
ATGATGCTCGAATATGTACTTATTTTGAGTGCCTATTTATTTTCTATCGGTATCTATGGA
TTGATCACGAGCCGAAATATGGTTAGAGCCCTTATGTGTCTTGAACTTATCCTAAATGCA
GTTAATATAAACTTCGTAACATTTTCTGATTTTTTTGATAGCCGCCAATTAGTAGGAGAT
ATTTTCTCAATTTTTGTAATAGCTATTGCAGCCGCTGAAGCAGCTATTGGACCAGCAATT
ATTTCCTCAATTTATCGTAATAGAAAATCAACTCGCACCAATCAATCAAATTTCTTGAAT
AAA
>Phedimus_kamtschaticus
ATGATGCTCGAATATGTACTTATTTTGAGTGCCTATTTATTTTCTATCGGTATCTATGGA
TTGATCACGAGCCGAAATATGGTTAGAGCCCTTATGTGTCTTGAACTTATCCTAAATGCA
GTTAATATAAACTTCGTAACATTTTCTGATTTTTTTGATAGCCGCCAATTAGTAGGAGAT
ATTTTCTCAATTTTTGTAATAGCTATTGCAGCCGCTGAAGCAGCTATTGGACCAGCAATT
ATTTCCTCAATTTATCGTAATAGAAAATCAACTCGCACCAATCAATCAAATTTCTTGAAT
AAA
>Phedimus_odontophyllus
ATGATGCTCGAATATGTACTTGTTTTGAGTGCCTATTTATTTTCTATTGGTATCTATGGA
TTGATCACGAGCCGAAATATGGTTAGAGCCCTTATGTGTCTTGAACTTATCCTAAATGCA
GTTAATATAAACTTCGTAACATTTTCTGATTTTTTTGATAGACGCCAATTAGTAGGAGAT
ATTTTTTCAATTTTTGTCATAGCTATTGCCGCCGCTGAAGCAGCTATTGGACCAGCAATT
ATTTCATCAATTTATCGTAATAGAAAATCAACTCGCACCAATCAATCAAATTTCTTGAAT
AAA
>Phedimus_takesimensis
ATGATGCTCGAATATGTACTTATTTTGAGTGCCTATTTATTTTCTATCGGTATCTATGGA
TTGATCACGAGCCGAAATATGGTTAGAGCCCTTATGTGTCTTGAACTTATCCTAAATGCA
GTTAATATAAACTTCGTAACATTTTCTGATTTTTTTGATAGCCGCCAATTAGTAGGAGAT
ATTTTCTCAATTTTTGTAATAGCTATTGCAGCCGCTGAAGCAGCTATTGGACCAGCAATT
ATTTCCTCAATTTATCGTAATAGAAAATCAACTCGCACCAATCAATCAAATTTCTTGAAT
AAA
>Phedimus_yangshanicus
ATGATGCTCGAATATGTACTTGTTTTGAGTGCCTATTTATTTTCTATTGGTATCTATGGA
TTGATCACGAGCCGAAATATGGTTAGAGCCCTTATGTGTCTTGAACTTATCCTAAATGCA
GTTAATATAAACTTCGTAACATTTTCTGATTTTTTTGATAGACGCCAATTAGTAGGAGAT
ATTTTTTCAATTTTTGTCATAGCTATTGCCGCCGCTGAAGCAGCTATTGGACCAGCAATT
ATTTCATCAATTTATCGTAATAGAAAATCAACTCGCACCAATCAATCAAATTTCTTGAAT
AAA
>Rhodiola_bupleuroides
ATGATGCTCGAATATGTACTTGTTTTGAGTGCCTATTTATTTTCTATCGGTATCTATGGA
TTGATCACGAGCCGAAATATGGTTAGAGCCCTTATGTGTCTTGAACTTATCCTAAATGCA
GTTAATATAAACTTCGTAACATTTTCTGATTTTTTTGATAGCCGCCAATTAGTAGGAGAT
ATTTTCTCAATTTTTGTCATAGCTATTGCAGCCGCTGAAGCAGCTATTGGACCAGCAATT
ATTTCCTCAATTTATCGTAATAGAAAATCAACTCGCACCAATCAATCAAATTTGTTGAAT
AAA
>Rhodiola_calliantha
ATGATGCTCGAATATGTACTTGTTTTGAGTGCCTATTTATTTTCTATCGGTATCTATGGA
TTGATCACGAGCCGAAATATGGTTAGAGCCCTTATGTGTCTTGAACTTATCCTAAATGCA
GTTAATATAAACTTCGTAACATTTTCTGATTTTTTTGATAGCCGCCAATTAGTAGGAGAT
ATTTTCTCCATTTTTGTCATAGCTATTGCAGCCGCTGAAGCAGCTATTGGACCAGCAATT
ATTTCCTCAATTTATCGTAATAGAAAATCAACTCGCACCAATCAATCAAATTTGTTGAAT
AAA
>Rhodiola_crenulata
ATGATGCTCGAATATGTACTTGTTTTGAGTGCCTATTTATTTTCTATCGGTATCTATGGA
TTGATCACGAGCCGAAATATGGTTAGAGCCCTTATGTGTCTTGAACTTATCCTAAATGCA
GTTAATATAAACTTCGTAACATTTTCTGATTTTTTTGATAGCCGCCAATTAGTAGGAGAT
ATTTTCTCAATTTTTGTCATAGCTATTGCAGCCGCTGAAGCAGCTATTGGACCAGCAATT
ATTTCCTCAATTTATCGTAATAGAAAATCAACTCGCACCAATCAATCAAATTTGTTGAAT
AAA
>Rhodiola_henryi
ATGATGCTCGAATATGTACTTGTTTTGAGTGCCTATTTATTTTCTATCGGTATCTATGGA
TTGATCACGAGCCGAAATATGGTTAGAGCCCTTATGTGTCTTGAACTTATCCTAAATGCA
GTTAATATAAACTTCGTAACATTTTCTGATTTTTTTGATAGCCGCCAATTAGTAGGAGAT
ATTTTCTCAATTTTTGTCATAGCTATTGCAGCCGCTGAAGCAGCTATTGGACCAGCAATT
ATTTCCTCAATTTATCGTAATAGAAAATCAACTCGCACCAATCAATCAAATTTGTTGAAT
AAA
>Rhodiola_himalensis
ATGATGCTCGAATATGTACTTGTTTTGAGTGCCTATTTATTTTCTATCGGTATCTATGGA
TTGATCACGAGCCGAAATATGGTTAGAGCCCTTATGTGTCTTGAACTTATCCTAAATGCA
GTTAATATAAACTTCGTAACATTTTCTGATTTTTTTGATAGCCGCCAATTAGTAGGAGAT
ATTTTCTCCATTTTTGTCATAGCTATTGCAGCCGCTGAAGCAGCTATTGGACCAGCAATT
ATTTCCTCAATTTATCGTAATAGAAAATCAACTCGCACCAATCAATCAAATTTGTTGAAT
AAA
>Rhodiola_kirilowii
ATGATGCTCGAATATGTACTTGTTTTGAGTGCCTATTTATTTTCTATCGGTATCTATGGA
TTGATCACGAGCCGAAATATGGTTAGAGCCCTTATGTGTCTTGAACTTATCCTAAATGCA
GTTAATATAAACTTCGTAACATTTTCTGATTTTTTTGATAGCCGCCAATTAGTAGGAGAT
ATTTTCTCCATTTTTGTCATAGCTATTGCAGCCGCTGAAGCAGCTATTGGACCAGCAATT
ATTTCCTCAATTTATCGTAATAGAAAATCAACTCGCACCAATCAATCAAATTTGTTGAAT
AAA
>Rhodiola_rosea
ATGATGCTCGAATATGTACTTGTTTTGAGTGCCTATTTATTTTCTATCGGTATCTATGGA
TTGATCACGAGCCGAAATATGGTTAGAGCCCTTATGTGTCTTGAACTTATCCTAAATGCA
GTTAATATAAACTTCGTAACATTTTCTGATTTTTTTGATAGCCGCCAATTAGTAGGAGAT
ATTTTCTCCATTTTTGTCATAGCTATTGCAGCCGCTGAAGCAGCTATTGGACCAGCAATT
ATTTCCTCAATTTATCGTAATAGAAAATCAACTCGCACCAATCAATCAAATTTGTTGAAT
AAA
>Rhodiola_sacra
ATGATGCTCGAATATGTACTTGTTTTGAGTGCCTATTTATTTTCTATCGGTATCTATGGA
TTGATCACGAGCCGAAATATGGTTAGAGCCCTTATGTGTCTTGAACTTATCCTAAATGCA
GTTAATATAAACTTCGTAACATTTTCTGATTTTTTTGATAGCCGCCAATTAGTAGGAGAT
ATTTTCTCCATTTTTGTCATAGCTATTGCAGCCGCTGAAGCAGCTATTGGACCAGCAATT
ATTTCCTCAATTTATCGTAATAGAAAATCAACTCGCACCAATCAATCAAATTTGTTGAAT
AAA
>Rhodiola_yunnanensis
ATGATGCTCGAATATGTACTTGTTTTGAGTGCCTATTTATTTTCTATCGGTATCTATGGA
TTGATCACGAGCCGAAATATGGTTAGAGCCCTTATGTGTCTTGAACTTATCCTAAATGCA
GTTAATATAAACTTCGTAACATTTTCTGATTTTTTTGATAGCCGCCAATTAGTAGGAGAT
ATTTTCTCAATTTTTGTCATAGCTATTGCAGCCGCTGAAGCAGCTATTGGACCAGCAATT
ATTTCCTCAATTTATCGTAATAGAAAATCAACTCGCACCAATCAATCAAATTTGTTGAAT
AAA
>Rhodiola_dumulosa
ATGATGCTCGAATATGTACTTGTTTTGAGTGCCTATTTATTTTCTATCGGTATCTATGGA
TTGATCACGAGCCGAAATATGGTTAGAGCCCTTATGTGTCTTGAACTTATCCTAAATGCA
GTTAATATAAACTTCGTAACATTTTCTGATTTTTTTGATAGCCGCCAATTAGTAGGAGAT
ATTTTCTCCATTTTTGTCATAGCTATTGCAGCCGCTGAAGCAGCTATTGGACCAGCAATT
ATTTCCTCAATTTATCGTAATAGAAAATCAACTCGCACCAATCAATCAAATTTGTTGAAT
AAA
>Rhodiola_fastigiata
ATGATGCTCGAATATGTACTTGTTTTGAGTGCCTATTTATTTTCTATCGGTATCTATGGA
TTGATCACGAGCCGAAATATGGTTAGAGCCCTTATGTGTCTTGAACTTATCCTAAATGCA
GTTAATATAAACTTCGTAACATTTTCTGATTTTTTTGATAGCCGCCAATTAGTAGGAGAT
ATTTTCTCAATTTTTGTCATAGCTATTGCAGCCGCTGAAGCAGCTATTGGACCAGCAATT
ATTTCCTCAATTTATCGTAATAGAAAATCAACTCGCACCAATCAATCAAATTTGTTGAAT
AAA
>Rhodiola_gelida
ATGATGCTCGAATATGTACTTGTTTTGAGTGCCTATTTATTTTCTATCGGTATCTATGGA
TTGATCACGAGCCGAAATATGGTTAGAGCCCTTATGTGTCTTGAACTTATCCTAAATGCA
GTTAATATAAACTTCGTAACATTTTCTGATTTTTTTGATAGCCGCCAATTAGTAGGAGAT
ATTTTCTCAATTTTTGTCATAGCTATTGCAGCCGCTGAAGCAGCTATTGGACCAGCAATT
ATTTCCTCAATTTATCGTAATAGAAAATCAACTCGCACCAATCAATCAAATTTGTTGAAT
AAA
>Rhodiola_hobsonii
ATGATGCTCGAATATGTACTTGTTTTGAGTGCCTATTTATTTTCTATCGGTATCTATGGA
TTGATCACGAGCCGAAATATGGTTAGAGCCCTTATGTGTCTTGAACTTATCCTAAATGCA
GTTAATATAAACTTCGTAACATTTTCTGATTTTTTTGATAGCCGTCAATTAGTAGGAGAT
ATTTTCTCAATTTTTGTCATAGCTATTGCAGCCGCTGAAGCAGCTATTGGACCAGCAATT
ATTTCCTCAATTTATCGTAATAAAAAATCAACTCGCACCAATCAATCAAATTTGTTGAAT
AAA
>Rhodiola_humilis
ATGATGCTCGAATATGTACTTGTTTTGAGTGCCTATTTATTTTCTATCGGTATCTATGGA
TTGATCACGAGCCGAAATATGGTTAAAGCCCTTATGTGTCTTGAACTTATCCTAAATGCA
GTTAATATAAACTTCGTAACATTTTCTGATTTTTTTGATAGCCGTCAATTAGTAGGAGAT
ATTTTCTCAATTTTTGTCATAGCTATTGCAGCCGCTGAAGCAGCTATTGGACCAGCAATT
ATTTCCTCAATTTATCGTAATAAAAAATCAACTCGCACCAATCAATCAAATTTGTTGAAT
AAA
>Rhodiola_integrifolia
ATGATGCTCGAATATGTACTTGTTTTGAGTGCCTATTTATTTTCTATCGGTATCTATGGA
TTGATCACGAGCCGAAATATGGTTAGAGCCCTTATGTGTCTTGAACTTATCCTAAATGCA
GTTAATATAAACTTCGTAACATTTTCTGATTTTTTTGATAGCCGTCAATTAGTAGGAGAT
ATTTTCTCAATTTTTGTCATAGCTATTGCAGCCGCTGAAGCAGCTATTGGACCAGCAATT
ATTTCCTCAATTTATCGTAATAGAAAATCAACTCGCACCAATCAATCAAATTTGTTGAAT
AAA
>Rhodiola_liciae
ATGATGCTCGAATATGTACTTGTTTTGAGTGCCTATTTATTTTCTATCGGTATCTATGGA
TTGATCACGAGCCGAAATATGGTTAGAGCCCTTATGTGTCTTGAACTTATCCTAAATGCA
GTTAATATAAACTTCGTAACATTTTCTGATTTTTTTGATAGCCGTCAATTAGTAGGAGAT
ATTTTCTCAATTTTTGTCATAGCTATTGCAGCCGCTGAAGCAGCTATTGGACCAGCAATT
ATTTCCTCAATTTATCGTAATAAAAAATCAACTCGCACCAATCAATCAAATTTGTTGAAT
AAA
>Rhodiola_macrocarpa
ATGATGCTCGAATATGTACTTGTTTTGAGTGCCTATTTATTTTCTATCGGTATCTATGGA
TTGATCACGAGCCGAAATATGGTTAGAGCCCTTATGTGTCTTGAACTTATCCTAAATGCA
GTTAATATAAACTTCGTAACATTTTCTGATTTTTTTGATAGCCGCCAATTAGTAGGAGAT
ATTTTCTCAATTTTTGTCATAGCTATTGCAGCCGCTGAAGCAGCTATTGGACCAGCAATT
ATTTCCTCAATTTATCGTAATAGAAAATCAACTCGCACCAATCAATCAAATTTGTTGAAT
AAA
>Rhodiola_ovatisepala
ATGATGCTCGAATATGTACTTGTTTTGAGTGCCTATTTATTTTCTATCGGTATCTATGGA
TTGATCACGAGCCGAAATATGGTTAGAGCCCTTATGTGTCTTGAACTTATCCTAAATGCA
GTTAATATAAACTTCGTAACATTTTCTGATTTTTTTGATAGCCGTCAATTAGTAGGAGAT
ATTTTCTCAATTTTTGTCATAGCTATTGCAGCCGCTGAAGCAGCTATTGGACCAGCAATT
ATTTCCTCAATTTATCATAATAAAAAATCAACTCGCACCAATCAATCAAATTTGTTGAAT
AAA
>Rhodiola_prainii
ATGATGCTCGAATATGTACTTGTTTTGAGTGCCTATTTATTTTCTATCGGTATCTATGGA
TTGATCACGAGCCGAAATATGGTTAGAGCCCTTATGTGTCTTGAACTTATCCTAAATGCA
GTTAATATAAACTTCGTAACATTTTCTGATTTTTTTGATAGCCGTCAATTAGTAGGAGAT
ATTTTCTCAATTTTTGTCATAGCTATTGCAGCCGCTGAAGCAGCTATTGGACCAGCAATT
ATTTCCTCAATTTATCGTAATAAAAAATCAACTCGCACCAATCAATCAAATTTGTTGAAT
AAA
>Rhodiola_quadrifida
ATGATGCTCGAATATGTACTTGTTTTGAGTGCCTATTTATTTTCTATCGGTATCTATGGA
TTGATCACGAGCCGAAATATGGTTAGAGCCCTTATGTGTCTTGAACTTATCCTAAATGCA
GTTAATATAAACTTCGTAACATTTTCTGATTTTTTTGATAGCCGCCAATTAGTAGGAGAT
ATTTTCTCCATTTTTGTCATAGCTATTGCAGCCGCTGAAGCAGCTATTGGACCAGCAATT
ATTTCCTCAATTTATCGTAATAGAAAATCAACTCGCACCAATCAATCAAATTTGTTGAAT
AAA
>Rhodiola_rhodantha
ATGATGCTCGAATATGTACTTGTTTTGAGTGCCTATTTATTTTCTATCGGTATCTATGGA
TTGATCACGAGCCGAAATATGGTTAGAGCCCTTATGTGTCTTGAACTTATCCTAAATGCA
GTTAATATAAACTTCGTAACATTTTCTGATTTTTTTGATAGCCGTCAATTAGTAGGAGAT
ATTTTCTCAATTTTTGTCATAGCTATTGCAGCCGCTGAAGCAGCTATTGGACCAGCAATT
ATTTCCTCAATTTATCGTAATAGAAAATCAACTCGCACCAATCAATCAAATTTGTTGAAT
AAA
>Rhodiola_sexifolia
ATGATGCTCGAATATGTACTTGTTTTGAGTGCCTATTTATTTTCTATCGGTATCTATGGA
TTGATCACGAGCCGAAATATGGTTAGAGCCCTTATGTGTCTTGAACTTATCCTAAATGCA
GTTAATATAAACTTCGTAACATTTTCTGATTTTTTTGATAGCCGTCAATTAGTAGGAGAT
ATTTTCTCAATTTTTGTCATAGCTATTGCAGCCGCTGAAGCAGCTATTGGACCAGCAATT
ATTTCCTCAATTTATCGTAATAAAAAATCAACTCGCACCAATCAATCAAATTTGTTGAAT
AAA
>Rhodiola_sinuata
ATGATGCTCGAATATGTACTTGTTTTGAGTGCCTATTTATTTTCTATCGGTATCTATGGA
TTGATCACGAGCCGAAATATGGTTAGAGCCCTTATGTGTCTTGAACTTATCCTAAATGCA
GTTAATATAAACTTCGTAACATTTTCTGATTTTTTTGATAGCCGTCAATTAGTAGGAGAT
ATTTTCTCAATTTTTGTCATAGCTATTGCAGCCGCTGAAGCAGCTATTGGACCAGCAATT
ATTTCCTCAATTTATCGTAATAAAAAATCAACTCGCACCAATCAATCAAATTTGTTGAAT
AAA
>Rhodiola_smithii
ATGATGCTCGAATATGTACTTGTTTTGAGTGCCTATTTATTTTCTATCGGTATCTATGGA
TTGATCACGAGCCGAAATATGGTTAGAGCCCTTATGTGTCTTGAACTTATCCTAAATGCA
GTTAATATAAACTTCGTAACATTTTCTGATTTTTTTGATAGCCGCCAATTAGTAGGAGAT
ATTTTCTCAATTTTTGTCATAGCTATTGCAGCCGCTGAAGCAGCTATTGGACCAGCAATT
ATTTCCTCAATTTATCGTAATAGAAAATCAACTCGCACCAATCAATCAAATTTGTTGAAT
AAA
>Rhodiola_stapfii
ATGATGCTCGAATATGTACTTGTTTTGAGTGCCTATTTATTTTCTATCGGTATCTATGGA
TTGATCACGAGCCGAAATATGGTTAGAGCCCTTATGTGTCTTGAACTTATCCTAAATGCA
GTTAATATAAACTTCGTAACATTTTCTGATTTTTTTGATAGCCGTCAATTAGTAGGAGAT
ATTTTCTCAATTTTTGTCATAGCTATTGCAGCCGCTGAAGCAGCTATTGGACCAGCAATT
ATTTCCTCAATTTATCGTAATAAAAAATCAACTCGCACCAATCAATCAAATTTGTTGAAT
AAA
>Rhodiola_subopposita
ATGATGCTCGAATATGTACTTGTTTTGAGTGCCTATTTATTTTCTATCGGTATCTATGGA
TTGATCACGAGCCGAAATATGGTTAGAGCCCTTATGTGTCTTGAACTTATCCTAAATGCA
GTTAATATAAACTTCGTAACATTTTCTGATTTTTTTGATAGCCGCCAATTAGTAGGAGAT
ATTTTCTCCATTTTTGTCATAGCTATTGCAGCCGCTGAAGCAGCTATTGGACCAGCAATT
ATTTCCTCAATTTATCGTAATAGAAAATCAACTCGCACCAATCAATCAAATTTGTTGAAT
AAA
>Rhodiola_tangutica
ATGATGCTCGAATATGTACTTGTTTTGAGTGCCTATTTATTTTCTATCGGTATCTATGGA
TTGATCACGAGCCGAAATATGGTTAGAGCCCTTATGTGTCTTGAACTTATCCTAAATGCA
GTTAATATAAACTTCGTAACATTTTCTGATTTTTTTGATAGCCGCCAATTAGTAGGAGAT
ATTTTCTCCATTTTTGTCATAGCTATTGCAGCCGCTGAAGCAGCTATTGGACCAGCAATT
ATTTCCTCAATTTATCGTAATAGAAAATCAACTCGCACCAATCAATCAAATTTGTTGAAT
AAA
>Rhodiola_wallichiana
ATGATGCTCGAATATGTACTTGTTTTGAGTGCCTATTTATTTTCTATCGGTATCTATGGA
TTGATCACGAGCCGAAATATGGTTAGAGCCCTTATGTGTCTTGAACTTATCCTAAATGCA
GCTAATATAAACTTCGTAACATTTTCTGATTTTTTTGATAGCCGTCAATTAGTAGGAGAT
ATTTTCTCAATTTTTGTCATAGCTATTGCAGCCGCTGAAGCAGCTATTGGACCAGCAATT
ATTTCCTCAATTTATCGTAATAAAAAATCAACTCGCACCAATCAATCAAATTTGTTGAAT
AAA
>Hylotelephium_ewersii
ATGATGCTCGAATATGTACTTATTTTGAGTGCCTATTTATTTTCTATCGGTATCTATGGA
TTGATCACGAGCCGAAATATGGTTAGAGCCCTTATGTGTCTTGAACTTATCCTAAATGCA
GTTAATATAAACTTCGTAACATTTTCTGATTTTTTTGATAGTCGCCAATTAGTAGGAGAT
ATTTTCTCCATTTTTGTCATAGCTATTGCAGCCGCTGAAGCAGCTATTGGACCAGCAATT
ATTTCCTCAATTTATCGTAATAGAAAATCAACTCGTACCAATCAAGCAAATTTGTTGAAT
AAA
>Hylotelephium_verticillatum
ATGATGCTCGAATATGTACTTATTTTGAGTGCCTATTTATTTTCTATCGGTATCTATGGA
TTGATCACGAGCCGAAATATGGTTAGAGCCCTTATGTGTCTTGAACTTATCCTAAATGCA
GTTAATATAAACTTCGTAACATTTTCTGATTTTTTTGATAGTCGCCAATTAGTAGGAGAT
ATTTTCTCCATTTTTGTCATAGCTATTGCAGCCGCTGAAGCAGCTATTGGACCAGCAATT
ATTTCCTCAATTTATCGTAATAGAAAATCAACTCGTACCAATCAAGCAAATTTGTTGAAT
AAA
>Hylotelephium_viviparum
ATGATGCTCGAATATGTACTTATTTTGAGTGCCTATTTATTTTCTATCGGTATCTATGGA
TTGATCACGAGCCGAAATATGGTTAGAGCCCTTATGTGTCTTGAACTTATCCTAAATGCA
GTTAATATAAACTTCGTAACATTTTCTGATTTTTTTGATAGTCGCCAATTAGTAGGAGAT
ATTTTCTCCATTTTTGTCATAGCTATTGCAGCCGCTGAAGCAGCTATTGGACCAGCAATT
ATTTCCTCAATTTATCGTAATAGAAAATCAACTCGTACCAATCAAGCAAATTTGTTGAAT
AAA
>Meterostachys_sikokianus
ATGATGCTCGAATATGTACTTATTTTGAGTGCCTATTTATTTTCTATTGGTATCTATGGA
TTGATCACTAGCCGAAATATGGTTAGAGCCCTTATGTGTCTTGAACTTAGCCTAAATGCA
GTTAATATAAACTTCGTAACATTTTCTGATTTTTTTGATAGCCGCCAATTAGTAGGAGAT
ATTTTCTCCATTTTTGTCATAGCTATTGCAGCCGCTGAAGCAGCTATTGGACTAGCAATT
ATTTCCTCAATTTATCGTAATAGAAAATCAACTCGCACCAATCAAGCAAATTTGTTGAAT
AAA
>Orostachys_fimbriata
ATGATGCTCGAATATGTACTTATTTTGAGTGCCTATTTATTTTCTATCGGTATCTATGGA
TTGATCACGAGCCGAAATATGGTTAGAGCCCTTATGTGTCTTGAACTTATCCTAAATGCA
GTTAATATAAACTTCGTAACATTTTCTGATTTTTTTGATAGCCGCCAATTAGTAGGAGAT
ATTTTCTCCATTTTTGTCATAGCTATTGCAGCCGCTGAAGCAGCTATCGGACTAGCAATT
ATTTCTGCAATTTATCGTAATAGAAAATCAACTCGTACCAATCAAGCAAATTTGTTGAAT
AAA
>Orostachys_japonica
ATGATGCTCGAATATGTACTTATTTTGAGTGCCTATTTATTTTCTATCGGTATCTATGGA
TTGATCACGAGCCGAAATATGGTTAGAGCCCTTATGTGTCTTGAACTTATCCTAAATGCA
GTTAATATAAACTTCGTAACATTTTCTGATTTTTTTGATAGCCGCCAATTAGTAGGAGAT
ATTTTCTCCATTTTTGTCATAGCTATTGCAGCCGCTGAAGCAGCTATCGGACTAGCAATT
ATTTCCTCAATTTATCGTAATAGAAAATCAACTCGCACCAATCAAGCAAATTTGTTGAAT
AAA
>Orostachys_minuta
ATGATGCTCGAATATGTACTTATTTTGAGTGCCTATTTATTTTCTATCGGTATCTATGGA
TTGATCACGAGCCGAAATATGGTTAGAGCCCTTATGTGTCTTGAACTTATCCTAAATGCA
GTTAATATAAACTTCGTAACATTTTCTGATTTTTTTGATAGCCGCCAATTAGTAGGAGAT
ATTTTCTCCATTTTTGTCATAGCTATTGCAGCCGCTGAAGCAGCTATCGGACTAGCAATT
ATTTCCTCAATTTATCGTAATAGAAAATCAACTCGCACCAATCAAGCAAATTTGTTGAAT
AAA
>Orostachys_iwarenge_f_magna
ATGATGCTCGAATATGTACTTATTTTGAGTGCCTATTTATTTTCTATCGGTATCTATGGA
TTGATCACGAGCCGAAATATGGTTAGAGCCCTTATGTGTCTTGAACTTATCCTAAATGCA
GTTAATATAAACTTCGTAACATTTTCTGATTTTTTTGATAGTCGCCAATTAGTAGGAGAT
ATTTTCTCCATTTTTGTCATAGCTATTGCAGCCGCTGAAGCAGCTATTGGACCAGCAATT
ATTTCCTCAATTTATCGTAATAGAAAATCAACTCGTACCAATCAAGCAAATTTGTTGAAT
AAA
>Sinocrassula_densirosulata
ATGATGCTCGAATATGTACTTATTTTGAGTGCCTATTTATTTTCTATCGGTATCTATGGA
TTGATCACGAGCCGAAATATGGTTAGAGCCCTTATGTGTCTTGAACTTATCCTAAATGCA
GTTAATATGAACTTCATTACATTTTCTGATTTTTTTGATAGCCGCCAATTAGTAGGAGAT
ATTTTCTCCATTTTTGTCATAGCTATTGCAGCCGCTGAAGCAGCTATTGGACCAGCAATT
ATTTCCTCAATTTATCGTAATAGAAAATCAACTCGCACCAATCAATCAAATTTGTTGAAT
AAA
>Sinocrassula_indica
ATGATGCTCGAATATGTACTTATTTTGAGTGCCTATTTATTTTCTATCGGTATCTATGGA
TTGATCACGAGCCGAAATATGGTTAGAGCCCTTATGTGTCTTGAACTTATCCTAAATGCA
GTTAATATGAACTTCATTACATTTTCTGATTTTTTTGATAGCCGCCAATTAGTAGGAGAT
ATTTTCTCCATTTTTGTCATAGCTATTGCAGCCGCTGAAGCAGCTATTGGACCAGCAATT
ATTTCCTCAATTTATCGTAATAGAAAATCAACTCGCACCAATCAATCAAATTTGTTGAAT
AAA
>Umbilicus_rupestris
ATGATGCTCGAATATGTACTTGTTTTGAGTGCCTATTTATTTTCTATCGGTATCTATGGA
TTGATCACGAGCCGAAATATGGTTAGAGCCCTTATGTGTCTTGAACTTATCCTAAATGCA
GTTAATATGAACTTCGTAACATTTTCTTATTTTTTTGATAGCCGCCAATTAGTAGGCGAT
ATTTTTTCAATTTTTGTCATAGCTATTGCAGCCGCTGAAGCAGCTATTGGACCAGCAATT
ATTTCCTCAATTTATCGTAATAAAAAATCAACTCGCACCAATCAATCCAATTTTTTGAAT
AAA
>Myriophyllum_aquaticum
ATGATGCTCGAACATGCACTTTTTTTGAGTGCCTATTTATTTTCTATCGGTATCTATGGA
TTGATCACGAGTAGAAATATGGTTCGAGCTCTTATGTGTCTTGAACTTATACTCAATGCA
GTTAATATAAACTTCGTAACATTTTCTGATTTTTTTGATAGTCGCCAATTAAGAGGAGAC
ATTTTCTCAATTTTTGTTATAGCTATTGCAGCCGCTGAAGCAGCTATTGGCCTAGCAATT
GTTTCGTCAATTTATCGTAACAGAAAATCCACTCGTATTAATCAATCGAATTTGTTGAAT
AAG
>Myriophyllum_spicatum
ATGATGCTCGAACATGCACTTTTTTTGAGTGCCTATTTATTTTCTATCGGTATCTATGGA
TTGATCACGAGTAGAAATATGGTTCGAGCCCTTATGTGTCTTGAACTTATACTCAATGCA
GTTAATATAAACTTCGTAACGTTTTCTGATTTTTTTGATAGTCGCCAATTAAGAGGAGAC
ATTTTCTCAATTTTTGTTATAGCTATTGCAGCCGCTGAAGTAGCTATTGGCCTAGCAATT
GTTTCGTCAATTTTTCGTAATAGAAAATCCACTCGTATTAATCAATCGAATTTGTTGAAT
AAG
