# Supplementary material for: Ten Plastomes of Crassula (Crassulaceae) and Phylogenetic Implications
Source: Biology (Basel). 2022 Dec 7;11(12):1779. doi: 10.3390/biology11121779 (PMC9775174; doi:10.3390/biology11121779)
Supplement: Supplementary file 1 [file biology-11-01779-s001.zip › Supplements/Data S1/ndhF.fasta]

>Crassula_alstonii
ATGGAACATACATACGAATATGCATGGATCATACCTCTGCTTCCACTTCCAGTTCCGCTGGGAATAGGATTAGGGCTTATCTTTTTTCCG------ACGGCAACAAAAAATCTTCGTCGTATGTGGTCTTTTCATAGTGTTTTTTTATTAAGTATAGTTATGGTTTTTTCAGCCGACTTATCTATTCAACTAGTCAATAGAAGTTCCATATTTCAATATGTATCGTCTTGGACCATCAATAATGATGTTTCCTTAGAGTTTGGCTACTTGATCGACCCACTTACTTCTATTATGTCAATATTAATCACTACCATTGGAGTTTTGGTTCTTATTTATAGTGATAATTATATGTTTTATGATCAAGGATACTTGAGATTTTTTGCTTATATGAGTTTTTTCAATGCGTCTATGTTGGGATTAGTTACTAGTTCTAATTTGATACAAATTTATATTTTTTGGGAATTAGTTGGAATGTGTTCTTATCTATTAATAGGTTTTTGGTTCACACGACCACTTGCTGCAAATGCTTGCCAAAAAGCATTTGTGACTAATCGTGTAGGGGATTTTGGTTTATTATTAGGAATTTTAGGTCTTTATTGGATAACAGGTAGTTTCGAATTTCGAGATGTGTTTGAAATCTTCAATAACTTGATTTCGAATAATGGGGTCAATTTAGTTTTTGGAACTTTTTGTGTTTTACTATTATTTTCTGGTGCAGTTGCTAAATCTGCCCAATTCCCCCTTCATGTATGGTTACCTGATGCTATGGAGGGGCCTACTCCTATTTCAGCTCTTATCCATGCTGCTACTATGGTAGCAGCTGGAATTTTTCTTGTAGCTCGGCTTTTTCCCCTTTTCATAGCCGTACCCTATGTACTAAATTTCATATCTTTCCTAAGCACACTAACAGTACTATTAGGAGCTACTTTAGCTATTGCTCAAAAAGATATTAAAAGAAGTTTAGCCTATTCTACAATGTCTCAATTGGGTTATATGATGCTAGCCTTAGGTATGGGGTCTTATCGAACGGCTTTATTTCATTTGATTACTCATGCTTATTCCAAAGCATTATTGTTTTTAGGTTCTGGCTCCATTATTCATTCAATGGAGGCTATTGTTGGCTATTCTCCAAATAAAAGTCAAAACATGGGTCTTATGGGTGGTTTAATAAAATATGTGCCAATTACAAAAACCGCTTTTTTTTTAGGTACACTTTCTCTATGTGGTATTCCTCCTCTTGCTTGTTTTTGGTCCAAAGATGAAATTCTTAATGATAGTTGGTTGTATTCACAGATTGTTGGAATACTAGCTTGTTCCACGGCAGGATTGACGGCATTTTATATGTTTCGAATATATTTACTTACTTTTGAAGGGCATTTAAACATTAATTTTCAAAATTATAGTGGAAAAACAGGTAGTTTGGCCTATTCCATATCTTTATGGGGTAAAGACAGTCCAAAAATGAAAAAAAAGCAAATAAGTTTAGTAACTTTATTACCATTACCAATGAAGAGTAAC------ACTGACACTTCTTTTTTTTCAAGAAAGACGTCTCGACTA---AAT---------AATAGTGTATTCCACCCCTTTATTAGGATT------AACCATTTTGATACAAAAACGGCTTTATCCTATCCTCATGAAGTAGACAATACAATGTTATTCCCATTGCTTATATTGGTTTTCTTTACGCTTTTTATTGGAGTCATAGGAATTCCTTTCACTCAAGACGGAAAAGATTTGGATATATTATCAAAATGGTTAAATTCTTCTATAAATTTGTTACATCAAAATTTTTCGAAT------TCTGTGGATTGGTATGAGTTTGTCAAAAATGCAATTTTTTCCATCAGTATAGCCTTTTTTGGAATATTTATTGCGTTTCTTTTATATAAACCGGTTTATTCATCTTTCAAAAATTTGAATTTAATTAATTTATTGACT---------AAAAAGATTTCTAAGAAACTTTTT------AGGGAAAAAATTCAAAATATCATATATAATTGGTCATATAATCGCGGTTACATCGATATTTTTTATAAAGAATTTTTCACAAACGGTATACGAGGCTTAGCTGAATTTACTCAGTTTTTTGATCGACGAATAGTTGATGGAATTACAAATGGAGTTGGTGTTATGAGTTTCTTTGTAGGAGAGGGGCTTAAATATGTAGGTAATGGACGTATTTCCTCTTATCTT---------------TTCTTATAT---------------------GTA---------GTGTTTCTAATTTGTTTCCTAATTTAT---------TTTCTTTTTTTT------------------------------------------------
>Crassula_columella
ATGGAACATACATACGAATATGCATGGATCATACCTCTGCTTCCACTTCCAGTTCCGCTGGGAATAGGATTAGGGCTTATCTTTTTTCCG------ACGGCAACAAAAAATCTTCGTCGTATGTGGTCTTTTCATAGTGTTTTTTTATTAAGTATAGTTATGGTTTTTTCAGCCGACTTATCTATTCAACTAGTCAATAGAAGTTCCATATTTCAATATGTATCGTCTTGGACCATCAATAATGATGTTTCCTTAGAGTTTGGCTACTTGATCGACCCACTTACTTCTATTATGTCAATATTAATCACTACCATTGGAGTTTTGGTTCTTATTTATAGTGATAATTATATGTTTTATGATCAAGGATACTTGAGATTTTTTGCTTATATGAGTTTTTTCAATGCGTCTATGTTGGGATTAGTTACTAGTTCTAATTTGATACAAATTTATATTTTTTGGGAATTAGTTGGAATGTGTTCTTATCTATTAATAGGTTTTTGGTTCACACGACCACTTGCTGCAAATGCTTGCCAAAAAGCATTTGTGACTAATCGTGTAGGGGATTTTGGTTTATTATTAGGAATTTTAGGTCTTTATTGGATAACAGGTAGTTTCGAATTTCGAGATGTGTTTGAAATCTTCAATAACTTGATTTCGAATAATGGGGTCAATTTAGTTTTTGGAACTTTTTGTGTTTTACTATTATTTTCTGGTGCAGTTGCTAAATCCGCCCAATTCCCCCTTCATGTATGGTTACCTGATGCTATGGAAGGGCCTACTCCTATTTCAGCTCTTATCCATGCTGCTACTATGGTAGCAGCTGGAATTTTTCTTGTAGCTCGGCTTTTTCCCCTTTTCATAGCCGTACCCTATGTACTAAATTTCATATCTTTCCTAAGCACACTAACAGTACTATTAGGAGCTACTTTAGCTATTGCTCAAAAAGATATTAAAAGAAGTTTAGCCTATTCTACAATGTCTCAATTGGGTTATATGATGTTAGCCTTAGGTATGGGGTCTTATCGAACGGCTTTATTTCATTTGATTACTCATGCTTATTCCAAAGCATTATTGTTTTTAGGTTCTGGCTCCATTATTCATTCAATGGAGGCTATTGTTGGCTATTCTCCAAATAAAAGTCAAAACATGGGTCTTATGGGTGGTTTAATAAAATATGTGCCAATTACAAAAACCGCTTTTTTTTTAGGTACACTTTCTCTATGTGGTATTCCTCCTCTTGCTTGTTTTTGGTCCAAAGATGAAATTCTTAATGATAGTTGGTTGTATTCACAGATTGTTGGAATACTAGCTTGTTCCACGGCAGGATTGACGGCATTTTATATGTTTCGAATATATTTACTTACTTTTGAAGGGCATTTAAACATTAATTTTCAAAATTATAGTGGAAAAACAGGTAGTTTGGCCTATTCCATATCTTTATGGGGTAAAGACAGTCGAAAAATGAAAAAAAAGCAAATAAGTTTAGTAACTTTATTACCATTACCAATGAAGAGTAAC------ACTGACACTTCTTTTTTTTCAAGAAAGACGTCTCGACTA---AAT---------AATAGTGTATTCCACCCCTTTATTAGGATT------AACCATTTTGATACAAAAACGGCTTTATCCTATCCTCATGAAGTAGACAATACAATGTTATTCCCATTGCTTATATTGGTTTTCTTTACGCTTTTTATTGGAGTCATAGGAATTCCTTTCACTCAAGACGGAAAAGATTTGGATATATTATCAAAATGGTTAAATTCTTCTATAAATTTGTTACATCAAAATTTTTCGAAT------TCTGTGGATTGGTATGAGTTTGTCACAAATGCAATTTTTTCCATCAGTATAGCCTTTTTTGGAATATTTATTGCGTTTCTTTTATATAAACCGGTTTATTCATCTTTCAAAAATTTGAATTTAATTAATTTATTGACT---------AAAAAGATTTCTAAGAAACTTTTT------AGGGAAAAAATTCAAAATATCATATATAATTGGTCATATAATCGCGGTTACATCGATATTTTTTATAAAGAATTTTTCACAAACGGTATACGAGGCTTAGCTGAATTTACTCAGTTTTTTGATCGACGAATAGTTGATGGAATTACAAATGGAGTTGGTGTTATGAGTTTCTTTGTAGGAGAGGGGCTTAAATATGTAGGTAATGGACGTATTTCCTCTTATCTT---------------TTCTTATAT---------------------TTA---------GTGTTTCTAATTTGTTTCCTAATTTAT---------TTTCTTTTTTTT------------------------------------------------
>Crassula_dejecta
ATGGAACATACATACGAATATGCATGGATCATACCTCTGCTTCCACTTCCAGTTCCGCTGGGAATAGGATTAGGGCTTATCTTTTTTCCG------ACGGCAACAAAAAATCTTCGTCGTATGTGGTCTTTTCATAGTGTTTTTTTATTAAGTATAGTTATGGTTTTTTCAGCCGACTTATCTATTCAACTAGTAAATAGGAGTTCCATCTTTCAATATGTATCGTCTTGGACCATCAATAATGATGTTTCCTTAGAGTTTGGCTACTTGATCGACCCACTTACTTCTATTATGTCAATATTAATCACTACCATTGGAGTTTTGGTTCTTATTTATAGTGATAATTATATGTTTTATGATCAAGGATACTTGCGATTTTTTGCTTATATGAGTTTTTTCAATGCGTCTATGTTGGGATTAGTTACTAGTTCTAATTTGATACAAATTTATATTTTTTGGGAATTAGTTGGAATGTGTTCTTATCTATTAATAGGTTTTTGGTTCACACGACCACTTGCTGCAAATGCTTGCCAAAAAGCATTTGTGACTAATCGTGTAGGGGATTTTGGTTTATTATTAGGAATTTTAGGTCTTTATTGGATAACAGGTAGTTTCGAATTTCGTGATGTGTTTGAAATCTTCAATAACTTGATTTCGAATAATGGGGTCAATTTAGTTTTTGGAACTTTTTGTGTTTTACTATTATTTTCTGGTGCAGTTGCTAAATCAGCCCAATTCCCCCTTCATGTATGGTTACCTGATGCTATGGAGGGGCCTACTCCTATTTCAGCTCTTATCCATGCTGCTACTATGGTAGCAGCTGGAATTTTTCTTGTAGCTCGGCTTTTTCCCCTTTTCATATCCGTACCCTATGTACTAAATTTAATATCTTTCCTAAGCACACTAACAGTACTATTAGGAGCTACTTTAGCTATTGCTCAAAAAGATATTAAAAGAAGTTTAGCCTATTCTACAATGTCTCAATTGGCTTATATGATGTTAGCCTTAGGTATGGGGTCTTATCGAACGGCTTTATTTCATTTGATTACTCATGCTTATTCCAAAGCATTATTGTTTTTAGGTTCTGGTTCCATTATTCATTCAATGGAGGCTATTGTTGGCTATTCTCCAAATAAAAGTCAAAACATGGGTCTTATGGGTGGTTTAATAAAATATGTGCCAATTACAAAAACCGCTTTTTTTTTAGGTACACTTTCTCTATGTGGTATTCCTCCTCTTGCTTGTTTTTGGTCCAAAGATGAAATTCTTAATGATAGTTGGTTGTATTCACAGATTGTTGGAATAATAGCTTGTTCCACGGCAGGATTGACGGCATTTTATATGTTTCGAATATATTTACTTACTTTTGAAGGGCATTTAAACATTAATTTTCAAAATTATAGTGGAAAAACAGGTAGTTTGGCCTATTCCATATCTTTATGGGGTAAAGAAAGTCCAAAAACGAAAAAAAAGCAAATAAGTTTAGTAACTTTATTACCATTACCAATGAAGAGTAAG------ACTGACACTTCTTTTTTTTCAAGAAAGACGTCTCGACTA---AAT---------AATAGTGTATTCCACCCCTTTATTAGGATT------AACCATTTTGATACAAAAACGGCTTTATCCTATCCTCATGAAGTAGACAATACAATGTTATTCCCATTGCTTATATTGGTTTTCTTTACGCTTTTTATTGGAGTCATAGGAATTCCTTTCACTCAAGACGGAAAAGATTTGGATATATTATCAAAATGGTTAAATTCGTCTATAAATTTGTTACATCAAAATTTTTCGAAT------TCTGTGGATTGGTATGAGTTTGTCACAAATGCAATTTTTTCCATCAGTATAGCCTTTTTTGGAATATTTATTGCGTTTCTTTTATATAAACCGGTTTATTCATCTTTCAAAAATTTGAATTTAATTAATTTATTGACT---------AAAAAGATTTCTAAGAAACTCTTT------AGGGAAAAAATTCAAAATATCATATATAATTGGTCATATAATCGCGGTTACATCGATGTTTTTTATAAAGAATTTTTCACAAACGGTATACGAGGCTTAGCTGAATTTACTCAGTTTTTTGATCGACGAATAGTTGATGGAATTACAAATGGAGTTGGTGTTATGAGTTTTTTTGTAGGAGAGGGGCTTAAATATGTAGGTAATGGACGTATTTCCTCTTATCTT---------------TTCTTATAT---------------------TTA---------GTGTTTCTAATTTGTTTCCTAATTTAT---------TTTCTTTTTTTT------------------------------------------------
>Crassula_mesembryanthoides
ATGGAACATACATACGAATATGCATGGATCATACCTCTGCTTCCACTTCCAGTTCCGCTGGGAATAGGATTAGGGCTTATCTTTTTTCCG------ACGGCAACAAAAAATCTTCGTCGTATGTGGTCTTTTCATAGTGTTTTTTTATTAAGTATAGTTATGGTTTTTTCAGCCGACTTATCTATTCAACTAGTAAATAGGAGTTCCATCTTTCAATATGTATCGTCTTGGACCATCAATAATGATGTTTCCTTAGAGTTTGGCTACTTGATCGACCCACTTACTTCTATTATGTCAATATTAATCACTACCATTGGAGTTTTGGTTCTTATTTATAGTGATAATTATATGTTTTATGATCAAGGATACTTGAGATTTTTTGCTTATATGAGTTTTTTCAATGCGTCTATGTTGGGATTAGTTACTAGTTCTAATTTGATACAAATTTATATTTTTTGGGAATTAGTTGGAATGTGTTCTTATCTATTAATAGGTTTTTGGTTCACACGACCACTTGCTGCAAATGCTTGCCAAAAAGCATTTGTGACTAATCGTGTAGGGGATTTTGGTTTATTATTAGGAATTTTAGGTCTTTATTGGATAACAGGTAGTTTCGAATTTCGAGATGTGTTTGAAATCTTCAATAACTTGATTTCGAATAATGGGGTCAATTTAGTTTTTGGAACTTTTTGTGTTTTACTATTATTTTCTGGTGCAGTTGCTAAATCCGCCCAATTCCCCCTTCATGTATGGTTACCTGATGCTATGGAGGGGCCTACTCCTATTTCAGCTCTTATCCATGCTGCTACTATGGTAGCAGCTGGAATTTTTCTTGTAGCTCGGCTTTTTCCCCTTTTCATATCCGTACCCTATGTACTAAATTTAATATCTTTCCTAAGCACACTAACAGTACTATTAGGAGCTACTTTAGCTATTGCTCAAAAAGATATTAAAAGAAGTTTAGCCTATTCTACAATGTCTCAATTGGGTTATATGATGTTAGCCTTAGGTATGGGGTCTTATCGAACGGCTTTATTTCATTTGATTACTCATGCTTATTCCAAAGCATTATTGTTTTTAGGTTCTGGCTCCATTATTCATTCAATGGAGGCTATTGTTGGCTATTCTCCAAATAAAAGTCAAAACATGGGTCTTATGGGTGGTTTAATAAAATATGTGCCAATTACAAAAACCGCTTTTTTTTTAGGTACACTTTCTCTATGTGGTATTCCTCCTCTTGCTTGTTTTTGGTCCAAAGATGAAATTCTTAATGATAGTTGGTTGTATTCACAGATTGTTGGAATACTAGCTTGTTCCACGGCAGGATTGACGGCATTTTATATGTTTCGAATATATTTACTTACTTTTGAAGGGCATTTAAACATTAATTTTCAAAATTATAGTGGAAAAACAGGTAGTTTGGCCTATTCCATATCTTTATGGGGTAAAGACAGTTTAAAAACGAAAAAAAAGCAAATAAGTTTAGTAACTTTATTACCATTACCAATGAAGAGTAAC------ACTGACACTTCTTTTTTTTCAAGAAAGACGTCTCGACTA---AAT---------AATAGTGTATTCCACCCCTTTATTAGGATT------AACCATTTTGATACAAAAACGGCTTTATCCTATCCTCATGAGGTAGACAATACAATGTTATTCCCATTGCTTATATTGGTTTTCTTTACGCTTTTTATTGGAGTCATAGGAATTCCTTTCACTCAAGACGGAAAAGATTTGGATATATTATCAAAATGGTTAAATTCGTCTATAAATTTGTTACATCAAAATTTTTCGAAT------TCTGTGGATTGGTATGAGTTTGTCACAAATGCAATTTTTTCCATCAGTATAGCTTTTTTTGGAATATTTATTGCGTTTCTTTTATATAAACCGGTTTATTCATCTTTCAAAAATTTGAATTTAATTAATTTATTGACT---------AAAAAGATTTCTAAGAAACTTTTT------AGGGAAAAAATTCAAAATATCATATATAATTGGTCATATAATCGAGGTTACATCGATGTTTTTTATAAAGAATTTTTCACAAACGGTATACGAGGCTTAGCTGAATTTACTCAGTTTTTTGATCGACGAATAGTTGATGGAATTACAAATGGAGTTGGTGTTATGAGTTTCTTTGTAGGAGAGGGGCTTAAATATGTAGGTAATGGACGTATTTCCTCTTATCTT---------------TTCTTATAT---------------------TTA---------GTGTTTCTAATTTGTTTCCTAATTTAT---------TTTCTTTTTTTT------------------------------------------------
>Crassula_perforata
ATGGAACATACATACGAATATGCATGGATCATACCTCTGCTTCCACTTCCAGTTCCGCTGGGAATAGGATTAGGGCTTATCTTTTTTCCG------ACGGCAACAAAAAATCTTCGTCGTATGTGGTCTTTTCATAGTGTTTTTTTATTAAGTATAGTTATGGTTTTTTCAGCCGACTTATCTATTCAACTAGTAAATAGGAGTTCCATCTTTCAATATGTATCGTCTTGGACCATCAATAATGATGTTTCCTTAGAGTTTGGCTACTTGATCGACCCACTTACTTCTATTATGTCAATATTAATCACTACCATTGGAGTTTTGGTTCTTATTTATAGTGATAATTATATGTTTTATGATCAAGGATACTTGAGATTTTTTGCTTATATGAGTTTTTTCAATGCATCTATGTTGGGATTAGTTACTAGTTCTAATTTGATACAAATTTATATTTTTTGGGAATTAGTTGGAATGTGTTCTTATCTATTAATAGGTTTTTGGTTCACACGACCACTTGCTGCAAATGCTTGCCAAAAAGCATTTGTGACTAATCGTGTAGGGGATTTTGGTTTATTATTAGGAATTTTAGGTCTTTATTGGATAACAGGTAGTTTCGAATTTCGAGATGTGTTTGAAATCTTCAATAACTTGATTTCGAATAATGGGGTCAATTTAGTTTTTGGAACTTTTTGTGTTTTACTATTATTTTCTGGTGCAGTTGCTAAATCCGCCCAATTCCCCCTTCATGTATGGTTACCTGATGCTATGGAGGGGCCTACTCCTATTTCAGCTCTTATCCATGCTGCTACTATGGTAGCAGCTGGAATTTTTCTTGTAGCTCGGCTTTTTCCCCTTTTCATATCCGTACCCTATGTACTAAATTTCATATCTTTCCTAAGCACACTAACAGTACTATTAGGAGCTACTTTAGCTATTGCTCAAAAAGATATGAAAAGAAGTTTAGCCTATTCTACAATGTCTCAATTGGGTTATATGATGTTAGCCTTAGGTATGGGTTCTTATCGAACGGCTTTATTTCATTTGATTACTCATGCTTATTCCAAAGCATTATTGTTTTTAGGTTCTGGCTCCATTATTCATTCAATGGAGGCTATTGTTGGCTATTCTCCAAATAAAAGTCAAAACATGGGTCTTATGGGTGGTTTAATAAAATATGTGCCAATTACAAAAACCGCTTTTTTTTTAGGTACACTTTCTCTATGTGGTATTCCTCCTCTTGCTTGTTTTTGGTCCAAAGATGAAATTCTTAATGATAGTTGGTTGTATTCACAGATTGTTGGAATACTAGCTTGTTCCACGGCAGGATTGACGGCATTTTATATGTTTCGAATATATTTACTTACTTTTGAAGGGCATTTAAACATTAATTTTCAAAATTATAGTGGAAAAACAGGTAGTTTGGCCTATTCCATATCTTTATGGGGTAAAGACAGTCCAAAAACGAAAAAAAAGCAAATAAGTTTAGTAACTTTATTACCATTACCAATGAAGAGTAAC------ACTGACACTTCTTTTTTTTCAAGAAAGACGTCTCCACTA---AAT---------AATAGTGTATTCCACCCCTTTATTAGGATT------AACCATTTTGATACAAAAAAGGCTTTATCCTATCCTCATGAAGTAGACAATACAATGTTATTCCCATTGCTTATATTGGTTTTCTTTACGCTTTTTATTGGAGTCATAGGAATTCCTTTCACTCAAGACGGAAAAGATTTGGATATATTATCAAAATGGTTAAATTCATCTATAAATTTGTTACATCAAAATTTTTCGAAT------TCTATGGAGTGGTATGAGTTTGTCACAAATGCAATTTTTTCCATCAGTATAGCCTTTTTTGGAATATTTATTGCGTTTCTTTTATACAAACCGGTTTATTCATCTTTCAAAAATTTGAATTTAATTAATTTATTGACT---------AAAAAGATTTCTAAGAAACTTTTT------AGGGAAAAAATTAAAAATATCATATATAATTGGTCATATAATCGCGGTTACATCGATGTTTTTTATAAAGAATTTTTAACAAACGGTATACGAGGCTTAGCTGAATTTACTCAGTTCTTTGATCGACGAATAGTTGATGGAATTACAAATGGAGTTGGTGTTATGAGTTTCTTTGTAGGAGAGGGGCTTAAATATGTAGGTAATGGACGTATTTCCTCTTATCTT---------------TTCTTCTAT---------------------TTA---------GTGTTTCTAATTTGTTTCCTAATTTAT---------TTTCTTTTTTTT------------------------------------------------
>Crassula_socialis
ATGGAACATACATACGAATATGCATGGATCATACCTCTGCTTCCACTTCCAGTTCCGCTGGGAATAGGATTAGGGCTTATCTTTTTTCCG------ACGGCAACAAAAAATATTCGTCGTATGTGGTCTTTTCATAGTGTTTTTTTATTAAGTATAGTTATGGTTTTTTCAGCCGACTTATCTATTCAACTAGTAAATAGGAGTTCCATCTTTCAATATATATCGTCTTGGACCATCAATAATGATGTTTCCTTAGAGTTTGGCTACTTGATCGACCCACTTACTTCTATTATGTCAATATTAATCACTACCATTGGAGTTTTGGTTCTTATTTATAGTGATAATTATATGTTTTATGATCAAGGATACTTGAGATTTTTTGCTTATATGAGTTTTTTCAATGCGTCTATGTTGGGATTAGTTACTAGTTCTAATTTGATACAAATTTATATTTTTTGGGAATTAGTTGGAATGTGTTCTTATCTATTAATAGGTTTTTGGTTCACACGACCGCTTGCTGCAAATGCTTGCCAAAAAGCATTTGTGACTAATCGTGTAGGGGATTTTGGTTTATTATTAGGAATTTTAGGTCTTTATTGGATAACAGGTAGTTTCGAATTTCGAGATGTGTTTGAAATCTTCAATAACTTGATTTCGAATAATGGGGTCAATTTAGTTTTTGGAACTTTTTGTGTTTTACTATTATTTTCTGGTGCAGTTGCTAAATCCGCCCAATTCCCCCTTCATGTATGGTTACCTGATGCTATGGAGGGGCCTACTCCTATTTCAGCTCTTATCCATGCTGCTACTATGGTAGCAGCTGGAATTTTTCTTGTAGCTCGGCTTTTTCCCCTTTTCATATCCGTACCCTATGTACTAAATTTAATATCTTTCCTAAGCACACTAACAGTACTATTAGGAGCTACTTTAGCTATTGCTCAAAAAGATATTAAAAGAAGTTTAGCCTATTCTACAATGTCTCAATTGGGTTATATGATGTTAGCCTTAGGTATGGGGTCTTATCGAACAGCTTTATTTCATTTGATTACTCATGCTTATTCCAAAGCATTATTGTTTTTAGGTTCTGGCTCCATTATTCATTCAATGGAGGCTATTGTTGGCTATTCTCCAAATAAAAGTCAAAACATGGGTCTTATGGGTGGTTTAATAAAATATGTGCCAATTACAAAAACTGCTTTTTTTTTCGGTACACTTTCTCTATGTGGTATTCCTCCTCTTGCTTGTTTTTGGTCCAAAGATGAAATTCTTAATGATAGTTGGTTGTATTCACAGATTGTTGGAATACTAGCTTGTTCCACGGCAGGATTGACGGCATTTTATATGTTTCGAATATATTTACTTACTTTTGAAGGGCATTTAAACATTAATTTTCAAAATTATAGTGGAAAAACAGGTAGTTTGGCCTATTCCATATCTTTATGGGGTAAAGACAGTCCAAAAACGAAAAAAAAGCAAATAAGTTTAGTAACTTTATTACCATTACCAATGAAGAGTAAC------ACTGACACTTCTTTTTTTTCAAGAAAGACGTCTCGACTA---AAT---------AATAGTGTATTCCACCCCTTTATTAGGATT------AACCATTTTGATACAAAAACGGCTTTATCCTATCCTCATGAAGTAGACAATACAATGTTATTCCCGTTGCTTATATTGGTTTTCTTTACGCTTTTTATTGGAGTCATAGGAATTCCTCTCACTCAAGACGGAAAAGATTTGGATATATTATCAAAATGGTTAAATTCGTCTATAAATTTGTTACATCAAAATTTTTCGAAT------TCTGTGGATTGGTATGAGTTTGTGACAAATGCAATTTTTTCCATCAGTATAGCCTTTTTTGGAATATTTATTGCGTTTCTTTTATATAAACCGGTTTATTCATCTTTCAAAAATTTGAATTTAATTAATTTATTGACT---------AAAAAGATTTCTAAGAAACTTTTT------AGGGAAAAAATTCAAAATATCATATATAATTGGTCATATAATCGCGGTTACATCGATGCTTTTTATAAAGAATTTTTCACAAACGGTATACGAGGCTTAGCTGAATTTACTCAGTTTTTTGATCGACGAATAGTTGATGGAATTACAAATGGAGTTGGTGTTATGAGTTTCTTTGTAGGAGAGGGGCTTAAATATGTAGGTAATGGACGTATTTCCTCTTATCTT---------------TTCTTATAT---------------------TTA---------GTGTTTCTAATTTGTTTCCTAATTTAT---------TTTCTTTTTTTT------------------------------------------------
>Crassula_tecta
ATGGAACATACATACGAATATGCATGGATCATACCTCTGCTTCCACTTCCAGTTCCGCTGGGAATAGGATTAGGGCTTATCTTTTTTCCG------ACGGCAACAAAAAATCTTCGTCGTATGTGGTCTTTTCATAGTGTTTTTTTATTAAGTATAGTTATGGTTTTTTCAGCCGACTTATCTATTCAACTAGTAAATAGGAGTTCCATCTTTCAATATGTATCGTCTTGGACCATCAATAATGATGTTTCCTTAGAGTTTGGCTACTTGATCGACCCACTTACTTCTATTATGTCAATATTAATCACTACCATTGGAGTTTTGGTTCTTATTTATAGTGATAATTATATGTTTTATGATCAAGGATACTTGAGATTTTTTGCTTATATGAGTTTTTTCAATGCGTCTATGTTGGGATTAGTTACTAGTTCTAATTTGATACAAATTTATATTTTTTGGGAATTAGTTGGAATGTGTTCTTATCTATTAATAGGTTTTTGGTTCACACGACCACTTGCTGCAAATGCTTGCCAAAAAGCATTTGTGACTAATCGTGTAGGGGATTTTGGTTTATTATTAGGAATTTTAGGTCTTTATTGGATAACAGGTAGTTTCGAATTTCGAGATGTGTTTGAAATCTTCAATAACTTGATTTCGAATAATGGGGTCAATTTCGTTTTTGGAACTTTTTGTGTTTTACTATTATTTTCTGGTGCAGTTGCTAAATCCGCCCAATTCCCCCTTCATGTATGGTTACCTGATGCTATGGAGGGGCCTACTCCTATTTCAGCTCTTATCCATGCTGCTACTATGGTAGCAGCTGGAATTTTTCTTGTAGCTCGGCTTTTTCCCCTTTTCATATCCGTACCATATGTACTAAATTTAATATCTTTCCTAAGCACACTAACAGTACTATTAGGAGCTACTTTAGCTATTGCTCAAAAAGATATTAAAAGAAGTTTAGCCTATTCTACAATGTCTCAATTGGGTTATATGATGTTAGCCTTAGGTATGGGGTCCTATCGAACGGCTTTATTTCATTTGATTACTCATGCTTATTCCAAAGCATTGTTGTTTTTAGGTTCTGGCTCCATTATTCATTCAATGGAGGCTATTGTTGGCTATTCTCCAAATAAAAGTCAAAACATGGGTCTTATGGGTGGTTTAATAAAATATGTGCCAATTACAAAAACCGCTTTTTTTTTAGGTACACTTTCTCTATGTGGTATTCCTCCTCTTGCTTGTTTTTGGTCCAAAGATGAAATTCTTAATGATAGTTGGTTGTATTCACAGATTGTTGGAATACTAGCTTGTTCCACGGCAGGATTGACGGCATTTTATATGTTTCGAATATATTTACTTACTTTTGAAGGGCATTTAAACATTAATTTTCAAAATTATAGTGGAAAAACAGGTAGTTTGGCCTATTCCATATCTTTATGGGGTAAAGATAGTTCAAAAACGAAAAAAAAGCAAATAAGTTTAGTAACTTTATTACCATTACCAATGAAGAGTAAC------ACTGACACTTCTTTTTTTTCAAGAAAGACGTCTAGACTA---AAT---------AATAGTGTATTCCACCCCTTTATTAGGATT------AACCATTTTGATACAAAAACGGCTTTATCCTATCCTCATGAAGTAGAAAATACAATGTTATTCCCATTGCTTATATTGGTTTTCTTTACGCTTTTTATTGGAGTCATAGGAATTCCTTTCACTCAAGACGGAAAAGATTTGGATATATTATCAAAATGGTTAAATTCGTCTATAAATTTGTTACATCAAAATTTTTCGAAT------TCTGTGGATTGGTATGAGTTTGTCACAAATGCAATTTTTTCCATCAGTATAGCCTTTTTTGGAATATTTATTGCGTTTCTTTTATATAAACCGGTTTATTCATCTTTCAAAAATTTGAATTTAATTAATTTATTGACT---------AAAAAGATTTCTAAGAAACTTTTT------AGGGAAAAAATTCAAAATATCATATATAATTGGTCATATAATCGCGGTTACATCGATGTTTTTTATAAAGAATTTTTCACAAACGGTATACGAGGATTAGCTGAATTTACTCAGTTTTTTGATCGACGAATAGTTGATGGAATTACAAATGGAGTTGGTGTTATGAGTTTCTTTGTAGGAGAGGGGCTTAAATATGTAGGTAATGGACGTATTTCCTCTTATCTT---------------TTCTTATAT---------------------TTA---------GTGTTTCTAATTTGTTTCCTAATTTAT---------TTTCTTTTTTTT------------------------------------------------
>Crassula_mesembrianthemopsis
ATGGAACATACATACGAATATGCATGGATCATACCTCTGCTTCCACTTCCAGTTCCGCTGGGAATAGGATTAGGGCTTATCTTTTTTCCG------ACGGCAACAAAAAATCTTCGTCGTATGTGGTCTTTTCATAGTGTTTTTTTATTAAGTATAGTTATGGTTTTTTCAGCCGACTTATCTATTCAACTAGTAAATAGGAGTTCCATCTTTCAATATGTATCGTCTTGGACCATCAATAATGATGTTTCCTTAGAGTTTGGCTACTTGATCGACCCACTTACTTCTATTATGTCAATATTAATCACTACCATTGGAGTTTTGGTTCTTATTTATAGTGATAATTATATGTTTTATGATCAAGGATACTTGAGATTTTTTGCTTATATGAGTTTTTTCAATGCGTCTATGTTGGGATTAGTTACTAGTTCTAATTTGATACAAATTTATATTTTTTGGGAATTAGTTGGAATGTGTTCTTATCTATTAATAGGTTTTTGGTTCACACGACCACTTGCTGCAAATGCTTGCCAAAAAGCATTTGTGACTAATCGTGTAGGGGATTTTGGTTTATTATTAGGAATTTTAGGTCTTTATTGGATAACAGGTAGTTTCGAATTTCGAGATGTGTTTGAAATCTTCAATAACTTGATTTCGAATAATGGGGTCAATTTCGTTTTTGGAACTTTTTGTGTTTTACTATTATTTTCTGGTGCAGTTGCTAAATCCGCCCAATTCCCCCTTCATGTATGGTTACCTGATGCTATGGAGGGGCCTACTCCTATTTCAGCTCTTATCCATGCTGCTACTATGGTAGCAGCTGGAATTTTTCTTGTAGCTCGGCTTTTTCCCCTTTTCATATCCGTACCATATGTACTAAATTTAATATCTTTCCTAAGCACACTAACAGTACTATTAGGAGCTACTTTAGCTATTGCTCAAAAAGATATTAAAAGAAGTTTAGCCTATTCTACAATGTCTCAATTGGGTTATATGATGTTAGCCTTAGGTATGGGGTCCTATCGAACGGCTTTATTTCATTTGATTACTCATGCTTATTCCAAAGCATTGTTGTTTTTAGGTTCTGGCTCCATTATTCATTCAATGGAGGCTATTGTTGGCTATTCTCCAAATAAAAGTCAAAACATGGGTCTTATGGGTGGTTTAATAAAATATGTGCCAATTACAAAAACCGCTTTTTTTTTAGGTACACTTTCTCTATGTGGTATTCCTCCTCTTGCTTGTTTTTGGTCCAAAGATGAAATTCTTAATGATAGTTGGTTGTATTCACAGATTGTTGGAATACTAGCTTGTTCCACGGCAGGATTGACGGCATTTTATATGTTTCGAATATATTTACTTACTTTTGAAGGGCATTTAAACATTAATTTTCAAAATTATAGTGGAAAAACAGGTAGTTTGGCCTATTCCATATCTTTATGGGGTAAAGATAGTTCAAAAACGAAAAAAAAGCAAATAAGTTTAGTAACTTTATTACCATTACCAATGAAGAGTAAC------ACTGACACTTCTTTTTTTTCAAGAAAGACGTCTAGACTA---AAT---------AATAGTGTATTCCACCCCTTTATTAGGATT------AACCATTTTGATACAAAAACGGCTTTATCCTATCCTCATGAAGTAGAAAATACAATGTTATTCCCATTGCTTATATTGGTTTTCTTTACGCTTTTTATTGGAGTCATAGGAATTCCTTTCACTCAAGACGGAAAAGATTTGGATATATTATCAAAATGGTTAAATTCGTCTATAAATTTGTTACATCAAAATTTTTCGAAT------TCTGTGGATTGGTATGAGTTTGTCACAAATGCAATTTTTTCCATCAGTATAGCCTTTTTTGGAATATTTATTGCGTTTCTTTTATATAAACCGGTTTATTCATCTTTCAAAAATTTGAATTTAATTAATTTATTGACT---------AAAAAGATTTCTAAGAAACTTTTT------AGGGAAAAAATTCAAAATATCATATATAATTGGTCATATAATCGCGGTTACATCGATGTTTTTTATAAAGAATTTTTCACAAACGGTATACGAGGATTAGCTGAATTTACTCAGTTTTTTGATCGACGAATAGTTGATGGAATTACAAATGGAGTTGGTGTTATGAGTTTCTTTGTAGGAGAGGGGCTTAAATATGTAGGTAATGGACGTATTTCCTCTTATCTT---------------TTCTTATAT---------------------TTA---------GTGTTTCTAATTTGTTTCCTAATTTAT---------TTTCTTTTTTTT------------------------------------------------
>Crassula_deltoidea
ATGGAACATACATATGAATATGCATGGATCATACCTCTCTTTCCTCTTCCAGTTCCTATGGGAATCGGGCTCGGGCTTATCTTTTTTCCG------ACGGCAACAAAAAATCTTCGTCGTATGTGGTCTTTTCATAGTGTTTTTTTGTTAAGTATAGTTATGATTTTTTCAGCCGACTTATCTATTAAACTAGTAAATAAGAGTTCCATTTTTCAATATGTATCATCTTGGACCATCAATAATGATTTTTCCTTAGAATTTGGCTACTTGATCGACCCACTTACTTCTATTATGTCAATATTAATCACTACCATTGGAGTTCTGGTTCTTATTTATAGTGATAATTATATGCTTCATGATCAAGGATACTTGAGATTTTTTGCTTATATGAGTTTTTTCAATGCGTCTATGTTGGGATTAGTTACTAGTTCGAATTTGATCCAAATTTATATTTTTTGGGAATTAGTTGGAATGTGTTCTTATCTATTAATAGGTTTTTGGTTCACGCGACCACTTGCTGCAAATGCTTGCCAAAAAGCATTTGTGACTAATCGTATAGGTGATTTTGGTTTGTTACTGGGAATTTTAGGTCTTTATTGGATAACGGGCAGTTTCGAATTTCGAGATGTTTTTGAAATATTCAATAACTTCATTTTGAATAATGAGGTCAATTTTTTATTTGGAACTTTATGTGTTTTCCTATTATTTTCTGGAGCAGTTGCTAAATCTGCCCAATTCCCCCTTCATGTGTGGTTACCTGATGCTATGGAGGGCCCTACTCCTATTTCAGCTCTTATTCATGCTGCTACTATGGTAGCGGCGGGAATTTTTCTTGTAGCTCGGCTTTTTCCCCTTTTCATAGCCATACCCTCTGTACTAAATTTCATATCTTTCCTAAGCACAATAACACTGCTATTAGGAGCCACCTTAGCTCTTGCTCAAACAGATATTAAAAGAGGTTTAGCCTATTCTACAATGTCTCAACTGGGTTATATGATGTTAGCTTTAGGTATGGGGTCTTATCGAACGGCTTTATTTCATTTGATTACTCATGCTTATTCGAAAGCATTATTGTTTTTAGGTTCTGGTTCCATTATTCATTCAATGGAAGCTATTGTTGGGTATTCTCCAAATAAAAGCCAAAATATGGTTATTATGGGTGGTTTAATAAAATATGTGCCAATTACAAAAAATGCTTTTTTTTTAGGAACGCTTTCTCTATGTGGTATTCCTCCTCTTGCTTGTTTTTGGTCCAAAGATGAAATTCTTAATGATAGTTGGTTGTATTCACAGATTATTGGAATACTAGCCTGTTCTACGGCAGGACTAACAGCGTTTTATATGTTTCGAATTTATTTACTTACGTTTGAAGGACATTTAAACATTAATTTTCAAAATTATAGTGGAAAAACAGGTAGTTTGGCTTATTCCATATCTTTATGGGGTAAAGAAAGTGCAAAAACGGAAAAAAAGAAAATAAGTTTATTAACCTTATTACCAATG------AATAATAAG------GCTGACATTCCTTTTTTTTCACGAAAAACATGTCGAATT---AAT---------GATAATGGAATCCAACCCTTTCTTACCATT------AATCGTTTTGACACAAAAAGTACTTTATCCTATCCTTATGAAGCAGATAATACTATGTTATTCCCACTGCTTATGTTGGTTTTCTTTACGATTTTTATTGGAGTCATCGGGATTCCTTTCACTCAAGACGGAAAAGATTTGGATATATTATCAAAATGGTTAAACTCGTCGATAAATCTTTTACATCCAAACTTTTCTAAT------TCCGAAGATTGGTATGACTTTGTCACAAATGCAAGTTTTTCCATCAGTATAGCCCTTTTTGGAATATTTATTGCGTTTCTTTTATATAAACCAGTTTATTCATCGTTCAAAAATTTGAATTTAATGAATTTATTGACA---------AAAAGGGTTTCTAACAAACTTTTT------AGAGAAAACATTAAAACTTTCATCTATAGTTGGTCGTATAATCGCGGTTATATTGATATCTTTTATAACGCATTTGTAATAAAGGGTGTACGAGGGTTGGCTGAATTTACTCACTTTTTTGATAGAAGAATCGTTGATGGAATTACAAATGGAGTTGGTGTTCTGAGTTTCTTTTTAGGAGAAGGGCTTAAGTATGTGGGGAATGGGCGTATTTCCTCTTATCTT---------------TTCTTATAT---------------------TTA---------GTGTTTCTAATTTGTTTCCAAATTTTG---------TTTCTTTTTTTT------------------------------------------------
>Crassula_expansa_subsp_fragilis
ATGGAACATAAATATGAATATGCATGGATCATACCTCTCCTTCCACTTCCAGTTCCTATGGCAATAGGGCTCGGGCTTATCTTTTTTCCG------ACAGCAACAAAAAATCTTCGTCGTATGTGGTCTTTGTATAGTGTTTTTTTGTTAAGTATAGTTATGGTTTTTTCAGCCGACTTATCTATTCAACTAGTAAATAAGAGTTCCATTTTTCAATATGTATCATCTTGGACCATCAATAATGATTTTTCCTTAGAGTTTGGCTACTTGATCGACCCACTTACTTCTATTATGTCAATATTAATCACTACCATTGGAGTTTTGGTTCTTATTTATAGTGATAATTATATGCTTCATGATCAAGGATACTTGAGATTTTTTGCTTATATGAGTTTTTTCAATGCGTCTATGTTGGGATTAGTTACTAGTTCGAATTTGATCCAAATTTATATTTTTTGGGAATTAGTTGGAATGTGTTCTTATCTATTAATAGGTTTTTGGTTCACGAGGCCACTTGCTGCAAATGCTTGCCAAAAAGCATTTGTGACTAATCGTATAGGCGATTTTGGTTTATTATTGGGAATTTTAGGTCTTTATTGGATAACGGGCAGTTTCGAATTTAGAGATGTGTTTGAAATATTCAATAACTTAATTTCTAATAATGGGGTCAATTTTTTATTTGGAACTTTATGTGTTTTCCTATTATTTTCTGGAGCAGTGGCTAAATCTGCCCAATTCCCCCTTCATGTGTGGTTACCGGATGCTATGGAGGGTCCTACTCCTATTTCAGCTCTTATCCATGCTGCTACTATGGTAGCGGCGGGAATTTTTCTTGTAGCTCGGCTTTTTCCCCTTTTCATAGCCATACCCTCTATACTAAATTTTATATCTTTACTAAGCACAATAACACTACTATTAGGAGCCACCTTAGCTCTTGCTCAAACAGATATTAAAAGAAGTTTAGCCTATTCTACAATGTCTCAATTGGGTTATATGATGTTATCTTTAGGGATGGGGTCTTATCGAACGGCTTTATTTCATTTGATTACTCATGCTTATTCGAAAGCATTATTGTTTTTAGGTTCTGGTTCCATTATTCATTCAATGGAAGCTATTGTTGGGTATTCTCCAAATAAAAGTCAAAATATGGTTCTTATGGGCGGTTTAATAAAATATGTGCCAATTACAAAAACTGCTTTTTTTTTAGGAACGCTTTCTCTATGTGGTATTCCTCCTCTTGCTTGTTTTTGGTCCAAAGATGAAATTCTTAATGATAGTTGGTTGTATTCACAGATTATTGGAATACTAGCCTGTTCCACGGCAGGACTAACAGCTTTTTATATGTTTCGAATTTATTTACTTACGTTTGAAGGGCATTTAAACATTAATTTTCAAAATTATAGTGGAAAAACAGGTAGTTTGGCTTATTCCATATCTTTATGGGGTAAAGATAGTGCAAAAATGGAAAAAAAGAAAATAAGTTTATTAACCCTATTACCAATG------AATAATAAG------GCTGACGCTCCCTTTTTTTCAAGAAAAATATGTCGAATT---AAT---------GATAATGTAATCCGACCCTTTCTTACCATT------AACCGTTTTGACACAAAAACTACTTTATCCTATCCTCATGAAGCAGATAATACTATGTTATTCCCACTGATTATGCTGGTTTTATTTACCATTTTTATTGGAGTCATCGGAATCCCATTCACTCAAGACGGAAAAGATTTAGATATATTATCAAAATGGTTAAACTCGTCTATAAATCTTTTACATCCAAACTTTTCGAAT------TCCGGGGATTGGTATGAGTTTGTCACAAATGCAATTTTTTCCATTAGTATAGCCTTTTTTGGAATAGTTATTGCGTTTCTTTTATATAAACCGGTTTATTCATCTTTCAAAAATTTGAATTTAATGAATTTATTGACG---------AAAAGGGTTTCTAACAAACTTTTT------AGAGAAAACATTAAAAATTTAATCTATAGTTGGTCTTATAATCGCGGTTACATTGATATATTTTATAAGGCATTTTTAACAAAGGGTGTACGAGGATTGGCTGAATTTACTCACTTTTTTGATAGACGAATAGTTGATGGAATTACAAATGGAGTTGGTGTTCTGAGTTTCTTTTTAGGAGAAGGGCTTAAGTATGTGGGTAATGGGCGTATTTCTTCTTATCTT---------------TTCTTATAT---------------------CTA---------GCGTTTCTAATTTGTTTCCAAATTTTG---------TTTCTTTTTTTT------------------------------------------------
>Crassula_volkensii
ATGGAACATACATATGAATATGCATGGATCATACCTCTCCTTCCACTTCCAGTTCCTATGGCAATAGGGCTCGGGCTTATCTTTTTTCCG------ACAGCAACAAAAAATCTTCGTCGTATGTGGTCTTTTTATAGTGTTTTTTTGTTAAGTATAGTTATGGGTTTTTCAGCCGACTTATCTATTCAACTAGTAAATAAGAGTTCCATTTTTCAATATGTATCATCTTGGACCATCAATAATGATTTTTCCTTAGAGTTTGGCTACTTAATCGACCCACTTACTTCTATTATGTCAATATTAATCACTACCATTGGAGTTTTGGTTCTTATTTATAGTGATAATTATATGCTTCATGATCAAGGATACTTGAGATTTTTTGCTTATATGAGTTTTTTCAATGCGTCTATGTTGGGATTAGTTACTAGTTCGAATTTGATCCAAATTTATATTTTTTGGGAATTAGTTGGAATGTGTTCTTATCTATTAATAGGGTTTTGGTTCACGAGGCCACTTGCTGCAAATGCTTGCCAAAAAGCATTTGTGACTAATCGTATAGGCGATTTTGGTTTATTATTGGGAATTTTAGGTCTTTATTGGATAACGGGTAGTTTCGAATTTCGAGATGTGTTTGAAATATTCAATAACTTAATTTCTAATAATGGGGTCAATTTTTTATTTGGAACTTTATGTGTTTTCCTATTATTTTCTGGAGCAGTGGCTAAATCTGCCCAATTCCCGCTTCATGTGTGGTTACCGGATGCTATGGAGGGTCCTACTCCTATTTCAGCTCTTATCCATGCTGCTACTATGGTAGCGGCGGGAATTTTTCTTGTAGCTCGGCTTTTTCCCCTTTTCATAGCCATACCCTCTGTACTAAATTTTATATCTTTACTAAGCACAATAACACTACTATTAGGAGCCACCTTAGCTCTTGCTCAAACAGATATTAAAAGAAGTTTAGCCTATTCTACAATGTCTCAATTGGGTTATATGATGTTAGCTTTAGGGATGGGGTCTTATCGAACGGCTTTATTTCATTTGATTACTCATGCTTATTCGAAAGCATTATTGTTTTTAGGTTCTGGTTCCATTATTCATTCAATGGAAGCTATTGTTGGGTATTCTCCAAATAAAAGTCAAAATATGGTTCTTATGGGCGGTTTAATAAAATATGTGCCAATTACAAAAACTGCTTTTTTTTTAGGAACGCTTTCTCTATGTGGTATTCCTCCTCTTGCTTGTTTTTGGTCCAAAGATGAAATTCTTAATGATAGTTGGTTGTATTCACAGATTATTGGAATACTAGCCTATTCCACGGCAGGACTAACAGCTTTTTATATGTTTCGAATTTATTTACTTACGTTTGAAGGGCATTTAAACATTAATTTTCAAAATTATAGTGGAAAAACAGGTAGTTTGGCTTATTCCATATCTTTATGGGGTAAAGATAGTGCAAAAATGGAAAAAAAGAAAATAAGTTTATTAACCCTATTACCAATG------AATAATAAG------GCTGACGCTCCCTTTTTTTCAAGAAAAATATGTCGAATT---AAT---------GATAATGGAATCCGACCCTTTCTTACCATT------AACCGTTTTGACACAAAAACTACTTTATCCTATCCTCATGAAGCAGATAATACTATGTTATTCCCACTGATTATGCTGGTTTTATTTACGATTTTTATTGGAGTCATCGGAATCCCATTCACTCAAGACGGAAAAGATTTCGATATATTATCAAAATGGTTAAACTCGTCTATAAATCATTTACATCCAAACTTTTCGAAT------TCCGGAGATTGGTATGAGTTTGTCACAAATGCTATTTTTTCCATTAGTATAGCCTTTTTTGGAATAGTTATTGCGTTTCTTTTATATAAACCGGTTTATTCATCTTTCAAAAATTTGAATTTAATGAATTTATTGACG---------AAAAGGGTTTCTAACAAACTTTTT------AGAGAAAACATTAAAAATTTCATCTATAGTTGGTCTTATAATCGCGGTTACATTGATATATTTTATAAGGCATTTTTAACAAAGGGTGTACGAGGATTGGCTGAATTTACTCACTTTTTTGATAGACGAATAGTTGATGGAATTACAAATGGAGTTGGTGTTCTGAGTTTCTTTTTAGGAGAAGGGCTTAAGTATGTGGGTAATGGGCGTATTTCTTCTTATCTT---------------TTCTTATAT---------------------TTA---------GTGTTTCTAATTTGTTTCCAAATTTTG---------TTTCTTTTTTTT------------------------------------------------
>Cotyledon_tomentosa
ATGGAACATACATATCAATATGCATGGATCATACCTCTACTTCCACTTCCGGTTCCTGTGGGAATAGGACTAGGGCTTATTTTTTTTCCG------ACAGCAACAAAAAATCTTCGACGTATGTGGTCTTTTCATAGTGTTTTCTTGTTAAGTATAGTTATGGTTTTTTCAGCCGACTTATCTATTCAACTAATAAATAGGAGTTCTATTTATCAATATGTATCATCTTGGACCATCAATAATGATTTTTCTTTAGAGTTTGGCTATTTGATCGACCCACTTACTTCTATTATGTCAATATTAATCACTACTATCGGAGTTATGGTTCTTATTTATAGTGATAATTATATGTTTCATGATCAAGGATACTTGAGATTTTTTGCTTATATGAGTTTTTCTAATGCGTCTATGTTGGGATTAGTTACCAGTTCGAATTTAATACAAATTTATCTTTTTTGGGAATTAGTTGGAATGTGCTCTTATCTATTAATAGGTTTTTGGTTCACACGACCCCTTGCCGCAAATGCTTGCCAAAAAGCATTTGTGACTAACCGTATCGGGGATTTTGGTTTATTATTAGGAATTTTAGGTCTTTATTGGATAACAGGTAGTTTCGAATTTAGAGACTTGTTCGAAATATTCAATAACTTTATTTCGAATAATGGGGTCCATTTTTTATTTGGAACTTTATGTGTCTTTCTATTATTTTCTGGTGCAGTTGCGAAATCTGCCCAATTTCCCCTTCATGTATGGTTACCCGATGCTATGGAGGGTCCGACTCCTATTTCAGCTCTTATCCATGCTGCTACTATGGTAGCAGCGGGCATTTTTCTTGTAGCTCGGCTTTTTCCCCTTTTCATAGTCATGCCTTACATAATGAATTTCGTATCTTTAATAAGTATAATAACAGTACTATTAGGAGCTACTTTAGCTCTTGCTCAAAACGATATTAAAAGAAGTTTAGCCTATTCTACAATGTCTCAATTGGGTTATATGATGTTGGCTTTAGGTATGGGGTCTTATCGAACGGCTTTATTTCATTTGATTACTCATGCTTATTCGAAAGCATTATTGTTTTTAGGATCCGGATCAATTATTCATTCAATGGAGCCGATTGTTGGATATTCTCCAAATAAAAGTCAAAATATGGTTCTTATGGGTGGTTTAATAAAATACGTGCCAATTACAAAAACCGCTTTTTTTTTAGGTACACTTTCTCTATGTGGTATTCCACCTCTTGCCTGTTTTTGGTCCAAAGATGAAATTCTTAATGATAGTTGGTTGTATTCACAGATTGTTGGAATACTAGCTTGCTCCACGGCAGGATTAACTGCATTTTATATGTTTCGAATCTATTTACTAACTTTTGAGGGACATTTAAACATTAACTTTCAAAATTATAGTGGAAAAACAAGTAGTTTGGACTATTCCATATCTTTATGGGGTAAAGAAAGTCAAAAAACGAAAAAACAACAAATAAGTTTATTAACTTTATTACCAATA------AATAATAAG------GCTGGTACTTTTTTTCTTTCGACAAACACATGTCGAATT---AAT---------GATAATGTAACCCGACCCTTTATGACTATT------ATCAATTTGAATACTACAAAGACTTTATCCTATCCTCATGAAGTAGACAATACTATGTTATTCCCGTTGCTTCTATTGAGTTTATTGACCTTTTTTGTTGGAGTCATTGGGATTCCTTTCACTCAAGAAGGAAAAGATTTGGATATATTATCCAAATGGTTAAACTCATCTATAAATCTTTTACATAAAAATGTTTCAAAT------TCGGTGGATTGGTATGAATTTGTCACAAATGCCACTTTTTCCGTCAGTATAGCCTTTGTTGGAATATTTATCGCGTTTCTTTTATATAAACCTGTTTATTCATCGTTCAAAAATTTGAATTTAATTAATTCACTTAAA---------AGAAAAGTGCCTATGAAA---------CTAGGAGAAAAAATAATCAATATCATATATAATTGGTCATATAATCGTGGTTACATAGATTCTTTTTATAAAGAATCTTTAACTGCTAGTATAAGAGGATTGGCTGAATTTACTCATTTTTTTGATAGGAAAATAGTGGATGGAATTACGAATGGAGTTGGTGTTCTGAGTTTCTTTATAGGAGAAGTACTAAAATATGTGGGTAATGGGCGCATTTCCGCTTATCTT---------------TTTTTATAT---------------------TTA---------TTGTATTTACTA---------ATTTCT---------TTTTCTTTTTTT------------------------------------------------
>Kalanchoe_daigremontiana
ATGGAACATACGTATCAATATGCATGGATCATACCTCTACTTCCACTTCCGGTTCCTGTGGGAATAGGACTAGGGCTTATCTTTTTTCCG------AGAGCAACAAAAAATCTTCGACGTATGTGGTCTTTTCATAGTGTTTTCTTGTTAAGTATAGTTATGATTTTTTCAGCCGATCTATCTATTCAACTAATCAATAAGAGTTCTATTTATCAATATGTATCGTCTTGGACCATCAATAATAATTTTTCTTTAGAGTTTGGCTATTTGATTGACCCACTTACTTCTATTATGTCAATATTAATCACTACTATCGGAGTTATGGTTCTTATTTATAGTGATAATTATATGTTTCATGATCAAGGATACTTGAGATTTTTTGCTTATATGAGTTTTTTTAATGCATCTATGTTGGGATTAGTTACTAGTTCTAATTTGATACAAATTTATCTTTTTTGGGAATTAGTTGGGATGTGTTCTTATCTATTAATAGGTTTTTGGTTCACACGACCCCTTGCCGCAAATGCTTGCCAAAAAGCATTTGTGACTAACCGTATCGGGGATTTTGGTTTATTATTAGGAATTTTAGGTCTTTATTGGATAACAGGTAGTTTCGAATTTCGAGACTTGTTCGAAATATTTACTAACTTTATTTCTAATAATGGGGTCCATTTTTTATTTGGAACTTTATGTGTCTTCCTATTATTTTCTGGTGCAGTTGCTAAATCTGCCCAATTTCCCCTTCATGTATGGTTACCCGATGCTATGGAGGGTCCTACTCCTATTTCAGCTCTTATCCATGCTGCTACTATGGTAGCAGCGGGAATTTTTCTTGTAGCTCGGCTTTTTCCCCTTTTCATAGTCATGCCTTACATAATGAATTTCGTATCTTTGATAAGTATAATAACAGTACTATTAGGAGCTACTTTAGCTCTTGCTCAAAATGATATTAAAAGAAGTTTAGCGTATTCTACAATGTCTCAATTGGGTTATATGATGTTGGCTTTAGGTATGGGGTCTTATCGAACGGCTTTATTTCATTTGATTACTCATGCTTATTCGAAAGCATTATTGTTTTTAGGATCTGGATCAATTATTCATTCAATGGAACCGATTGTTGGATATTCTCCAAATAAAAGTCAAAATATGGTTCTTATGGGTGGTTTAATAAAATATGTGCCAATTACAAAAACTGCTTTTTTTTTAGGTACACTTTCTCTATGTGGTATTCCACCTCTTGCCTGTTTTTGGTCCAAAGATGAAATTCTTAATGATAGTTGGTTGTATTCACAGATTGTTGGAATACTTGCTTGCTCCACGGCAGGATTAACTGCATTTTATATGTTTCGAATCTATTTATTAACTTTTGAGGGACATTTAAACATTAACTTTCAAAATTATAGTGGAAAAACAAGTAGTTTGGCCTATTCCATATCTTTATGGGGTAAAGAAAGTCAAAAAACGAAAAAAAAACAAATGAGTTTATTAACTTTATTACCAATC------AATAATAATAATAAGGCTGGTACTTTTTTTATTTCAACAAACACATGTCGAATT---AAT---------GATAATGTAACCCGACCCTTTATGACTATT------AGTGATTTTTATACTACAAAGACTTTATCCTATCCTCATGAAGTAGACAATACTATGTTATTCCCGTTACTTATATTGCTTTTATTTACCTTTTTTGTTGGAGTCATTGGGATTCCTTTCACTCAAGAAGGAAAAGATTTGGATATATTATCCAAATCGTTAAACTCATCTATCAATCTTTTACATAAAAATGTTTCTAAT------TCTGTGGATTGGTATGAATTTGTCACAAATGCAACTTTTTCCGTCAGTATAGCCTTTGTTGGAATATTTTTTGCCTTTCTTTTATATAAACCTGTTTATTCATCTTTCAAAAATTTAAATTTAATTAATTCACTTAAAATA------AAAAAAGTTCCTATGAAACTTTTATTTTTAGGAGAAAAAATAATAAATATCATATATAATTGGTCATATAATCGTGGTTACATAGATTCTTTTTATAAAGCATCTTTAACTGCTAGTATAAGAGGATTAGCTGAATTTACTCAGTTTTTTGATAGGAAAATAGTTGATGGAATTACGAATGGAGTCGGTATTTTGAGTTTCTTTATAGGAGAAGTCCTAAAATATGTAGGGAATGGTCGCATTTCCGCTTATCTT---------------TTTTTATAT---------------------TTA---------TTGTATTTACTA---------ATTTCT---------TTTCATTTTTTT------------------------------------------------
>Kalanchoe_delagoensis
ATGGAACATACGTATCAATATGCATGGATCATACCTCTACTTCCACTTCCGGTTCCTGTGGGAATAGGACTAGGGCTTATCTTTTTTCCG------AGAGCAACAAAAAATCTTCGACGTATGTGGTCTTTTCATAGTGTTTTCTTGTTAAGTATAGTTATGATTTTTTCAGCCGATCTATCTATTCAACTAATCAATAAGAGTTCTATTTATCAATATGTATCGTCTTGGACCATCAATAATAATTTTTCTTTAGAGTTTGGCTATTTGATTGACCCACTTACTTCTATTATGTCAATATTAATCACTACTATCGGAGTTATGGTTCTTATTTATAGTGATAATTATATGTTTCATGATCAAGGATACTTGAGATTTTTTGCTTATATGAGTTTTTTTAATGCATCTATGTTGGGATTAGTTACTAGTTCTAATTTGATACAAATTTATCTTTTTTGGGAATTAGTTGGGATGTGTTCTTATCTATTAATAGGTTTTTGGTTCACACGACCCCTTGCCGCAAATGCTTGCCAAAAAGCATTTGTGACTAACCGTATCGGGGATTTTGGTTTATTATTAGGAATTTTAGGTCTTTATTGGATAACAGGTAGTTTCGAATTTCGAGACTTGTTCGAAATATTTACTAACTTTATTTCTAATAATGGGGTCCATTTTTTATTTGGAACTTTATGTGTCTTCCTATTATTTTCTGGTGCAGTTGCTAAATCTGCCCAATTTCCCCTTCATGTATGGTTACCCGATGCTATGGAGGGTCCTACTCCTATTTCAGCTCTTATCCATGCTGCTACTATGGTAGCAGCGGGAATTTTTCTTGTAGCTCGGCTTTTTCCCCTTTTCATAGTCATGCCTTACATAATGAATTTCGTATCTTTGATAAGTATAATAACAGTACTATTAGGAGCTACTTTAGCTCTTGCTCAAAATGATATTAAAAGAAGTTTAGCGTATTCTACAATGTCTCAATTGGGTTATATGATGTTGGCTTTAGGTATGGGGTCTTATCGAACGGCTTTATTTCATTTGATTACTCATGCTTATTCGAAAGCATTATTATTTTTAGGATCTGGATCAATTATTCATTCAATGGAACCGATTGTTGGATATTCTCCAAATAAAAGTCAAAATATGGTTCTTATGGGTGGTTTAATAAAATATGTGCCAATTACAAAAACTGCTTTTTTTTTAGGTACACTTTCTCTATGTGGTATTCCACCTCTTGCCTGTTTTTGGTCCAAAGATGAAATTCTTAATGATAGTTGGTTGTATTCACAGATTGTTGGAATACTTGCTTGCTCCACGGCAGGATTAACTGCATTTTATATGTTTCGAATCTATTTATTAACTTTTGAGGGACATTTAAACATTAACTTTCAAAATTATAGTGGAAAAACAAGTAGTTTGGCCTATTCCATATCTTTATGGGGTAAAGAAAGTCAAAAAACGAAAAAAAAACAAATGAGTTTATTAACTTTATTACCAATC------AATAATAATAATAAGGCTGGTACTTTTTTTATTTCAACAAACACATGTCGAATT---AAT---------GATAATGTAACCCGACCCTTTATGACTATT------AGTGATTTTTATACTACAAAGACTTTATCCTATCCTCATGAAGTAGACAATACTATGTTATTCCCGTTACTTATATTGCTTTTATTTACCTTTTTTGTTGGAGTCATTGGGATTCCTTTCACTCAAGAAGGAAAAGATTTGGATATATTATCCAAATCGTTAAACTCATCTATCAATCTTTTACATAAAAATGTTTCTAAT------TCTGTGGATTGGTATGAATTTGTCACAAATGCAACTTTTTCCGTCAGTATAGCCTTTGTTGGAATATTTTTTGCCTTTCTTTTATATAAACCTGTTTATTCATCTTTCAAAAATTTAAATTTAATTAATTCACTTAAAATA---------AAAGTTCCTATGAAACTTTTATTTTTAGGAGAAAAAATAATAAATATCATATATAATTGGTCATATAATCGTGGTTACATAGATTCTTTTTATAAAGCATCTTTAACTGCTAGTATAAGAGGATTAGCTGAATTTACTCAGTTTTTTGATAGGAAAATAGTTGATGGAATTACGAATGGAGTCGGTATTTTGAGTTTCTTTATAGGAGAAGTCCTAAAATATGTAGGGAATGGTCGCATTTCCGCTTATCTT---------------TTTTTATAT---------------------TTA---------TTGTATTTACTA---------ATTTCT---------TTTCATTTTTTT------------------------------------------------
>Kalanchoe_fedtschenkoi
ATGGAACATACGTATCAATATGCATGGATCATACCTCTACTTCCACTTCCGGTTCCTGTGGGAATAGGACTAGGGCTTATCTTTTTTCCG------AGAGCAACCAAAAATCTTCGACGTATGTGGTCTTTTCATAGTGTTTTCTTGTTAAGTATAGTTATGATTTTTTCAGCCGATCTATCTATTCAACTAATCAATAAGAGTTCTATTTATCAATATGTATCGTCTTGGACCATCAATAATAATTTTTCTTTAGAGTTTGGCTATTTGATTGACCCACTTACTTCTATTATGTCAATATTAATCACTACTATCGGAGTTATGGTTCTTATTTATAGTGATAATTATATGTTTCATGATCAAGGATACTTGAGATTTTTTGCTTATATGAGTTTTTTTAATGCATCTATGTTGGGATTAGTTACTAGTTCTAATTTGATACAAATTTATCTTTTTTGGGAATTAGTTGGGATGTGTTCTTATCTATTAATAGGTTTTTGGTTCACACGACCCCTTGCCGCAAATGCTTGCCAAAAAGCATTTGTGACTAACCGTATCGGGGATTTTGGTTTATTATTAGGAATTTTAGGTCTTTATTGGATAACAGGTAGTTTCGAATTTCGAGACTTGTTCGAAATATTTACTAACTTTATTTCTAATAATGGGGTCCATTTTTTATTTGGAACTTTATGTGTCTTCCTATTATTTTCTGGTGCAGTTGCTAAATCTGCCCAATTTCCCCTTCATGTATGGTTACCCGATGCTATGGAGGGTCCTACTCCTATTTCAGCTCTTATCCATGCTGCTACTATGGTAGCAGCGGGAATTTTTCTTGTAGCTCGGCTTTTTCCCCTTTTCATAGTCATGCCTTACATAATGAATTTCGTATCTTTGATAAGTATAATAACAGTACTATTAGGAGCTACTTTAGCTCTTGCTCAAAATGATATTAAAAGAAGTTTAGCGTATTCTACAATGTCTCAATTGGGTTATATGATGTTGGCTTTAGGTATGGGGTCTTATCGAACGGCTTTATTTCATTTGATTACTCATGCTTATTCGAAAGCATTATTGTTTTTAGGATCTGGATCAATTATTCATTCAATGGAACCGATTGTTGGATATTCTCCAAATAAAAGTCAAAATATGGTTCTTATGGGTGGTTTAATAAAATATGTGCCAATTACAAAAACTTCTTTTTTTTTAGGTACACTTTCTCTATGTGGTATTCCACCTCTTGCCTGTTTTTGGTCCAAAGATGAAATTCTTAATGATAGTTGGTTGTATTCACAGATTGTTGGAATACTTGCTTGCTCCACGGCAGGATTAACTGCATTTTATATGTTTCGAATCTATTTATTAACTTTTGAGGGACATTTAAACATTAACTTTCAAAATTATAGTGGAAAAACAAGTAGTTTGGCCTATTCCATATCTTTATGGGGTAAAGAAAGTCAAAAAACGAAAAAAAAACAAATGAGTTTATTAACTTTATTACCAATC------AATAATAATAATAAGGCTGGTACTTTTTTTATTTCAACAAACACATGTCGAATT---AAT---------GATAATGTAACCCGACCCTTTATGACTATT------AGTGATTTTTATACTACAAAGACTTTATCCTATCCTCATGAAGTAGACAATACTATGTTATTCCCGTTACTTATATTGCTTTTATTTACCTTTTTTGTTGGAGTCATTGGGATTCCTTTCACTCAAGAAGGAAAAGATTTGGATATATTATCCAAATCGTTAAACTCATCTATCAATCTTTTACATAAAAATGTTTCTAAT------TCTGTGGATTGGTATGAATTTGTCACAAATGCAACTTTTTCCGTCAGTATAGCCTTTGTTGGAATATTTTTTGCCTTTCTTTTATATAAACCTGTTTATTCATCTTTCAAAAATTTAAATTTAATTAATTCACTTAAAATA---------AAAGTTCCTATGAAACTTTTATTTTTAGGAGAAAAAATAATAAATATCATATATAATTGGTCATATAATCGTGGTTACATAGATTCTTTTTATAAAGCATCTTTAACTGCTAGTATAAGAGGATTAGCTGAATTTACTCAGTTTTTTGATAGGAAAATAGTTGATGGAATTACGAATGGAGTCGGTATTTTGAGTTTCTTTATAGGAGAAGTCCTAAAATATGTAGGGAATGGTCGCATTTCCGCTTATCTT---------------TTTTTATAT---------------------TTA---------TTGTATTTACTA---------ATTTCT---------TTTCATTTTTTT------------------------------------------------
>Kalanchoe_longiflora
ATGGAACATACGTATCAATATGCATGGATCATATCTCTACTTCCACTTCCGGTTCCTGTGGGAATAGGACTAGGGCTTATCTTTTTTCCG------AGAGCAACAAAAAATCTTCGACGTATGTGGTCTTTTCATAGTGTTTTCTTGTTAAGTATAGTTATGATTTTTTCAGCCGACCTATCTATTCAACTAATCAATAGGAGTTCTATTTATCAATATGTATCGTCTTGGACCATCAATAATGATTTTTCTTTAGAGTTTGGCTATTTGATTGACCCACTTACTTCTATTATGTCAATATTAATCACTACTATCGGAGTTATGGTTCTTATTTATAGTGATAATTATATGTTTCATGATCAAGGATACTTGAGATTTTTTGCTTATATGAGTTTTTTTAATGCGTCTATGTTGGGATTAGTTACTAGTTCTAATTTGATACAAATTTATCTTTTTTGGGAATTAGTTGGAATGTGTTCTTATCTATTAATAGGTTTTTGGTTCACACGACCCCTTGCCGCAAATGCTTGCCAAAAAGCATTTGTGACTAACCGTATCGGGGATTTTGGTTTATTATTAGGAATTTTAGGTCTTTATTGGATAACAGGTAGTTTCGAATTTCGAGACTTGTTCGAAATATTTACTAACTTTATTTCTAATAATGGGGTCCATTTTTTATTTGGAACTTTATGTGTCTTCCTATTATTTTCTGGTGCAGTTGCTAAATCTGCCCAATTTCCCCTTCATGTATGGTTACCCGATGCTATGGAGGGTCCTACTCCTATTTCAGCTCTTATCCATGCTGCTACTATGGTAGCAGCGGGAATTTTTCTTGTAGCTCGGCTTTTTCCCCTTTTCATAGTCATGCCTTACATAATGAATTTCGTATCTTTGATAAGTATAATAACAGTACTATTAGGAGCTACTTTAGCTCTTGCTCAAAATGATATTAAAAGAAGTTTAGCGTATTCTACAATGTCTCAATTGGGTTATATGATGTTGGCTTTAGGTATGGGGTCTTATCGAACGGCTTTATTTCATTTGATTACTCATGCTTATTCGAAAGCATTATTGTTTTTAGGATCTGGATCAATTATTCATTCAATGGAACCGATTGTTGGATATTCTCCAAATAAAAGTCAAAATATGGTTCTTATGGGTGGTTTAATAAAATATGTGCCAATTACAAAAACTGCTTTTTTTTTAGGTACACTTTCTCTATGTGGTATTCCACCTCTTGCCTGTTTTTGGTCCAAAGATGAAATTCTTAATGATAGTTGGTTGTATTCACAGATTGTTGGAATACTAGCTTGCTCCACGGCAGGATTAACTGCATTTTATATGTTTCGAATCTATTTATTAACTTTTGAGGGACATTTAAACATTAACTTTCAAAATTATAGTGGAAAAACAAGTAGTTTGGCCTATTCCATATCTTTATGGGGTAAAGAAAGTCAAAAAAGAAAAAAAAAACAAATTAGTTTATTAACTTTATTACCAATC------AATAATAATAATAAGGCTGGTACTTTTTTTATTTCAACAAACACATGTCGAATT---ACT---------GATAATGTAACCCGACCCTTTATGACTATT------ATTGATTTTTATACTACAAAGACTTTATCCTATCCTCATGAAGTAGACAATACTATGTTATTCCCGTTACTTATATTGCTTTTATTTACATTTTTTGTTGGAGTCATTGGGATTCCTTTCACTCAAGAAGGAAAAGATTTGGATATATTATCCAAATGGTTAAACTCATCTATCAATCTTTTACATAAAAATGTTTCTAAT------TCTGTGGATTGGTATGAATTTGTCACAAATGCAACTTTTTCCGTCAGTATAGCCTTTGTTGGAATATTTATCGCGTTTCTTTTATATAAACCTGTTTATTCATCTTTCAAAAATTTAAATTTAATTAATTCACTTAAAATA------AAAAAAGTTCCTATGAAACTTTTATTTTTAGGAGAAAAAATAATAAATATCATATATAATTGGTCATATAATCGTGGTTACATAGATTCTTTTTATAAAGCATCTTTAACTGCTAGTATAAGAGGATTAGCTGAATTTACTCAGTTTTTTGATAGGAAAATAGTTGATGGAATTACGAATGGAGTCGGTATTTTGAGTTTCTTTATAGGAGAAGTCCTAAAATATGTAGGGAATGGTCGCATTTCCGCTTATCTT---------------TTTTTATAT---------------------TTA---------TTGTATTTACTA---------ATTTCT---------TTTCATTTTTTT------------------------------------------------
>Kalanchoe_tomentosa
ATGGAACATACATATCAATATGCATGGATCATACCTCTACTTCCACTTCCGGTTCCTGTGGGAATAGGACTAGGGCTTATCTTTTTTCCG------AGAGCAACAAAAAATCTTCGACGTATGTGGTCTTTTCATAGTGTTTTCTTGTTAAGTATAGTTATGATTTTTTCATCCGACCTATCTATTCAACTAATAAATAGGAGTTCTATTTATCAATATGTATCGTCTTGGACCATCAATAATGATTTTTCTTTAGAGTTTGGCTATTTGATCGACCCACTTACTTCTATTATGTCAATATTAATCACTACTATCGGAGTTATGGTTCTTATTTATAGTGATAATTATATGTTTCATGATCAAGGATACTTGAGATTTTTTGCTTATATGAGTTTTTCTAATGCGTCTATGTTGGGATTAGTTACCAGTTCTAATTTGATACAAATTTATCTTTTTTGGGAATTAGTTGGAATGTGCTCTTATCTATTAATAGGTTTTTGGTTCACACGACCCCTTGCCGCAAATGCCTGCCAAAAATCATTTGTGACTAACCGTATCGGGGATTTTGGTTTATTATTAGGAATTTTGGGTCTTTATTGGATAACAGGTAGTTTTGAATTTCGAGACTTGTTCGAAATATTTAATAACTTTATTGCTAATAATGGGGTTCATTTTTTATTTGGAACTTTATGTGTCTTCTTATTATTTTCTGGTACAGTTGCTAAATCTGCCCAATTTCCCCTTCATGTATGGTTACCCGATGCTATGGAGGGTCCTACTCCTATTTCAGCTCTTATCCATGCTGCTACTATGGTAGCAGCGGGAATTTTTCTTGTAGCTCGGCTTTTTCCCCTTTTCATAGTCATGCCTTACATAATGAATTTCGTATCTTTGATAAGTATAATAACAGTACTATTAGGAGCTACTTTAGCTCTTGCTCAAAATGATATTAAAAAAAGTTTAGCCTATTCTACAATGTCTCAATTGGGTTATATGATGTTGGCTTTAGGTATGGGGTCTTATCGAACGGCTTTATTTCATTTGATTACTCATGCTTATTCAAAAGCATTATTGTTTTTAGGATCTGGATCAATTATTCATTCAATGGAATCGATTGTTGGATATTCTCCAAATAAAAGTCAAAATATGGTTCTTATGGGTGGTTTAATAAAATATGTGCCAATTACAAAAACTGCTTTTTTTTTAGGTACACTTTCTCTATGTGGTATTCCACCTCTTGCCTGTTTTTGGTCCAAAGATGAAATTATTAATAATAGTTGGTTGTATTCACAGATTGTTGGAATACTAGCTTGTTCCACGGCAGGATTAACTGCATTTTATATGTTTCGAATCTATTTACTAACTTTTGAGGGCCATTTAAACATTAACTTTCAAAATTTTAGTGGAAAAACAAGTAGTTTTGCCTATTCCATATCTTTATGGGGTAAAGAAAGTCAAAAA---AAAAAAAAAAAAATGAGTTTATTAACTTTATTACCAATC------AATAATAATAATAAGGCTGGTAGTTTTTTTAGTTCAACAAACACATGTCGAATT---TAT---------GATAATGTAACCCGACCCTTTATGAGTATT------ATTGATTTTTATACTACAAAGACTTTATCCTATCCTCATGAAGTAGACAATACTATGTTATTCCCCTTACTTCTATTACTTTTTTTTACCTTTTTTGTTGGAGTCATTGGTATTCCTTTCACTCAAGAAGGAAAAGATTTGGATATATTATCCAAATGGTTAAACTCATCTATCAATCTTTTACATAAAAATGTTTCTAAT------TCTGTGGATTGGTATGAATTTGTCACAAATGCAACTTTTTCCGTCAGTATAGCCTTTGTTGGAATATTTATCGCGTTTCTTTTATATAAACCTATTTATTCATCTTTCAAAAATTTAAATTTAATTAATTCACTTAAAATAATTAAACTAAAAGTTCCTATGAAACTTTTATTTTTAGGAGAAAAAATAATAAATATCATATATAATTGGTCATATAATCGTGGTTACATAGATTCTTTTTATAAAGCATCTTTAACTGCTAGTATAAGAGGATTAGCTGAATTTACTCATTTTTTTGATAGGAAAATAGTTGATGGAATTACGAATGGAGTTGCTGTTTTGAGTTTCTTTATAGGA------------------------------------------------------------------------------------------------------------------------------------------------------------------------------------------------------
>Echeveria_lilacina
ATGGAACATACATATCAATATGCATGGATCATACCTCTCCTTCCACTTTCCGTTCCTATGGGAATAGGACTAGGGCTTATCTTTTTTCCG------ACGGCAACAAAAAATCTTCGACGTATGTGGTCTTTTTATAGTGTTTTCTTGTTAAGTCTAGTTATGGTTGTATCAGCCGATCTATCTATTCAACTAATAAATAGGAGTTCTATTTATCAATATATATCCTCTTGGACTATCAATAATGATTTTTCTTTAGAGTTTGGCTGTTTGATCGATCCACTTACTTCTATTATGTCAATATTAATCACTACTATTGGAGTTTTAGTTCTTATTTATAGTGACAATTATATGTTTCATGATCAAGGATACTTGAGATTTTTTGCTTATATGAGTTTTTTCAATGCATCTATGTTGGGATTAGTTACCAGTTCTAATTTGATACAAATTTATTTTTTTTGGGAATTAGTTGGAATGTGCTCTTATCTATTAATAGGTTTTTGGTTCACACGACCCCTTGCCGCCAATGCTTGCCAAAAAGCATTTGTGACTAATCGTATTGGGGATTTTGGTTTATTATTAGGAATTTTAGGTCTTTATTGGCTAACAGGTAGTTTCGAATTTCGAGACTTGTTCGAAATATTCAATAATTTAATTTCGACTAATGAGGTCCATTTTTTATTTGGAACTTTCTGTGTCTTCTTATTATTTTCGGGTGCAGTTGCTAAATCGGCTCAATTTCCCCTTCATGTATGGTTACCCGATGCTATGGAGGGTCCTACTCCGATTTCAGCTCTTATCCATGCTGCTACTATGGTGGCAGCGGGAATTTTTCTTGTAGCTCGTCTTTTTCCCCTTTTCATAGTCATACCGTACATAATGAATTTCATATCTTTTCTCAGTATAATAACACTACTATTAGGGGCTACTTTAGCTCTTGCTCAAAATGATATTAAACGCAGTTTAGCCTATTCTACAATGTCTCAATTGGGATATATGATGTTAGCTTTAGGTATGGGGTCTTATCGAACGGCTTTGTTTCATTTGATTACTCATGCTTATTCAAAAGCATTATTATTTTTAGGATCTGGATCCATTATTCATTCAATGGAACCTATTGTTGGATATTCTCCAAATAAAAGTCAAAATATGGTTTTTATGGGTGGTTTAATAAAATATGTCCCAATTACAAAAACTGCTTTTTTTTTAGGTACACTTTCTCTGTGTGGTATTCCACCTCTTGCTTGTTTTTGGTCCAAAGACGAAATTCTTAATGATAGTTGGTTGTATTCACAGATTGTTGGAATATTAGCTTGCTCTACGGCAGGATTAACTGCATTTTATATGTTTCGAATCTATTTACTAACTTTTGAAGGACATTTAAACATTAACTTTCAAAATTATAGTGGAAAAACAAGTAGTTTGTCCTATTCTATATCTTTATGGGGTAAAGAAAGCCCAAAAACGAAAAAACAAGAACTGAGTTTATTAACTTTATTACCAATC------AATAATAAT------GCTGGTACTTCTTTTCTGTCGACAAACACATGTCGAATT---AAT---------GATAATGTAACCCGACTCTTTCTGAATATT------ACCCATTTTGATAGTACAAAGACTTTATCCTATCCTTATGAAGTAGACAATACTATGTTATTTCCGCTGCTTCTATTGGTTTTATTTACGCTTTTTGTTGGCGTCATCGGGATTCCCTTCAATCAAGAAGGAACCGATTTAGATATATTATCCAAATGGTTAAATTCATCTATAAATCTTTTACATAAAAGTTTTTATAAT------TCTGTGGATTGGTATGAATTTGTTAGAAATGCAACTATTTCCGTCAGTATAGCCTTTTTTGGCATATTTATTGCAGTTCTTTTATATAAACCTGTTTATTCATCTTTTAAAAATTTGAATTTAATTAATTTAGTAAGA---------AAAAAAGTTCCTATTAAACTTTTATTTTTAGGAGAAAAAATAATAAATTATATATATAATTGGTCATATAATCGCGGTTACATCGATTATTTTTATAAAGCAGCTTTAACCACTAGTATACGAGGATTAGCTCAATTTGCTCATTTTTTTGATAGTCGAATAGTTGATGGAATTACGAATGGAGTTGGTGTTCTGAGTTTCTTTATAGGAGAAGCACTCAAATATGTAGGAAATGGGCGGATTTCTTCTTACCTT---------------TTCTTATAT---------------------TTT---------TTGTATTTACTA---------ATTTCT---------TTTCTTTTTTTT------------------------------------------------
>Graptopetalum_amethystinum
ATGGAACATACATATCAATATGCATGGATCATACCTCTCCTTCCACTTCCCGTTCCTATGGGAATAGGACTAGGGCTTATCTTTTTTCCG------ACGGCAACAAAAAATCTTCGACGTATGTGGTCTTTTTATAGTGTTTTCTTGTTAAGTCTAGTTATGGTTGTATCAGCCGATCTATCCATTCAACTAATAAATAGGAGTTCTATTTATCAATATATATCCTCTTGGACTATCAATAATGATTTTTCTTTAGAGTTTGGCTGTTTGATCGATCCACTTACTTCTATTATGTCAATATTAATCACTACTATTGGAGTTTTAGTTCTTATTTATAGTGACAATTATATGTTTCATGATCAAGGATACTTGAGATTTTTTGCTTATATGAGTTTTTTCAATGCATCTATGTTGGGATTAGTTACCAGTTCTAATTTGATACAAATTTATTTTTTTTGGGAATTAGTTGGAATGTGCTCTTATCTATTAATAGGTTTTTGGTTCACACGACCCCTTGCCGCAAATGCTTGCCAAAAAGCATTTGTGACTAATCGTATTGGGGATTTTGGTTTATTATTAGGAATTTTAGGTCTTTATTGGCTAACAGGTAGTTTCGAATTTCGAGACTTGTTCGAAATATTCAATAATTTAATTTCGACTAATGAGGTCCATTTTTTATTTGGAACTTTCTGTGTCTTCTTATTATTTTCGGGTGCAGTTGCTAAATCGGCTCAATTTCCCCTTCATGTATGGTTACCCGATGCTATGGAGGGTCCTACTCCGATTTCAGCTCTTATCCATGCTGCTACTATGGTGGCAGCGGGAATTTTTCTTGTAGCTCGTCTTTTTCCCCTTTTCATAGTCATACCGTACATAATGAATTTCATATCTTTTCTCAGTATAATAACACTACTATTAGGAGCTACTTTAGCTCTTGCTCAAAATGATATTAAACGAAGTTTAGCCTATTCTACAATGTCTCAATTGGGATATATGATGTTAGCTTTAGGTATGGGGTCTTATCGAACGGCTTTGTTTCATTTGATTACTCATGCTTATTCAAAAGCATTATTATTTTTAGGATCTGGATCCATTATTCATTCAATGGAACCTATTGTTGGATATTCTCCAAATAAAAGTCAAAATATGGTTCTTATGGGTGGTTTAGTAAAATATGTCCCAATTACAAAAACTTCTTTTTTTTTAGGTACACTTTCTCTGTGTGGTATTCCACCTCTTGCTTGTTTTTGGTCCAAAGACGAAATTCTTAATGATAGTTGGTTGTATTCACAGATTGTTGGAATATTAGCTTGCTCTACGGCAGGATTAACTGCATTTTATATGTTTCGAATCTATTTACTAACTTTTGAAGGACATTTAAACATTAACTTTCAAAATTATAGTGGAAAAACAAATAGTTTGTCCTATTCTATATCTTTATGGGGTAAAGAAAGCCCAAAAACGAAAAAACAAGAACTGAGTTTATTAACTTTATTACCAATC------AATAATAAT------GCTGGTACTTCTTTTCTGTCGACAAACACATGTCGAATT---AAT---------GATAATGTAACCCGACTCTTTCTGAATATT------ACCCATTTTGATAGTACAAAGACTTTATCCTATCCTTATGAAGTAGACAATACTATGTTATTTCCGCTGCTTCTATTGGTTTTATTTACGCTTTTTGTTGACGTCATCGGGATTCCCTTCAATCAAGAAGGAACCAATTTAGATATATTATCTAAATGGTTAAATTCATCTATAAATCTTTTACATAAAAGTTTTTATAAT------TCTGTGGATTGGTATGAATTTGTTAGAAATGCAACTATTTCCGTCAGTATAGCCTTTTTTGGCATATTTATTGCATTTCTTTTATATAAACCTGTTTATTCATCTTTTAAAAATTTGAATTTAATTAATTCAGTAAGA---------AAAAAAGTTCCTATTAAACTTTTATTTTTAGGAGAAAAAATAATAAATTATATATATAATTGGTCATATAATCGTGGTTACATCGATTTTTTTTATAAAGCAGCTTTAACCACTAGTATACGAGGATTAGCTCAATTTGCTCATTTTTTTGATAGTCGAATAGTTGATGGAATTACGAATGGAGTTGGTGTTCTGAGTTTCTTTATAGGAGAAGCACTCAAATATGTAGGAAATGGGCGGATTTCTTCTTACCTT---------------TTCTTATAT---------------------TTT---------TTGTATTTACTA---------ATTTCT---------TTTCTTTTTTTT------------------------------------------------
>Pachyphytum_compactum
ATGGAACATACATATCAATATGCATGGATCATACCTCTCCTTCCACTTCCCGTTCCTATGGGAATAGGACTAGGGCTTATCTTTTTTCCG------ACGGCAACAAAAAATCTTCGACGTATGTGGTCTTTTTATAGTGTTTTCTTGTTAAGTCTAGTTATGGTTGTGTCAGCCGATCTATCTATTCAACTAATAAATAGGAGTTCTATTTATCAATATATATCCTCTTGGACTATCAATAATGATTTTTCTTTAGAGTTTGGCTGTTTGATCGATCCACTTACTTCTATTATGTCAATATTAATCACTACTATTGGAGTTTTAGTTCTTATTTATAGTGACAATTATATGTTTCATGATCAAGGATACTTGAGATTTTTTGCTTATATGAGTTTTTTCAATGCATCTATGTTGGGATTAGTTACCAGTTCTAATTTGATACAAATTTATTTTTTTTGGGAATTAGTTGGAATGTGCTCTTATCTATTAATAGGTTTTTGGTTCACACGACCCCTTGCCGCAAATGCTTGCCAAAAAGCATTTGTGACTAATCGTATTGGGGATTTTGGTTTATTATTAGGAATTTTAGGTCTTTATTGGCTAACAGGTAGTTTCGAATTTCGAGACTTGTTCGAAATATTCAATAATTTAATTTCGACTAATGAGGTCCATTTTTTATTTGGAACTTTCTGTGTCTTCTTATTATTTTCGGGTGCAGTTGCTAAATCGGCTCAATTTCCCCTTCATGTATGGTTACCCGATGCTATGGAGGGTCCTACTCCTATTTCAGCTCTTATCCATGCTGCTACTATGGTGGCAGCGGGAATTTTTCTTGTAGCTCGTCTTTTTCCCCTTTTCATAGTCATACCGTACATAATGAATTTCATATCTTTTCTCAGTATAATAACACTACTATTAGGAGCTACTTTAGCTCTTGCTCAAAATGATATTAAACGAAGTTTAGCCTATTCTACAATGTCTCAATTGGGATATATGATGTTAGCTTTAGGTATGGGGTCTTATCGAACGGCTTTGTTTCATTTGATTACTCATGCTTATTCAAAAGCATTATTATTTTTAGGATCTGGATCCATTATTCATTCAATGGAACCTATTGTTGGATATTCTCCAAATAAAAGTCAAAATATGGTTCTTATGGGTGGTTTAGTAAAATATGTCCCAATTACAAAAACTGCTTTTTTTTTAGGTACACTTTCTCTGTGTGGTATTCCACCTCTTGCTTGTTTTTGGTCCAAAGACGAAATTCTTAATGATAGTTGGTTGTATTCACAGATTGTTGGAATATTAGCTTGCTCTACGGCAGGATTAACTGCATTTTATATGTTTCGAATCTATTTACTAACTTTTGAAGGACATTTAAACATTAACTTTCAAAATTATAGTGGAAAAACAAGTAGTTTGTCCTATTCTATATCTTTATGGGGTAAAGAAAGCCCAAAAACGAAAAAACAAGAACTGAGTTTATTAACTTTATTACCAATC------AATAATAAT------GCTGGTACTTCTTTTCTGTCGACAAACACATGTCGAATT---AAT---------GATAATGTAACCCGACTCTTTCTGAATATT------ACCCATTTTGATAGTACAAAGACTTTATCCTATCCTTATGAAGTAGACAATACTATGTTAGTTCCGCTGCTTCTATTGGTTTTATTTACGCTTTTTGTTGGCGTCATCGGGATTCCCTTCAATCAAGAAGGAACCTATTTAGATATATTATCCAAATGGTTAAATTCATCTATAAATCTTTTACATAAAAGTTTTTATAAT------TCTGTCGATTGGTATGAATTTGTTAGAAATGCAACTATTTCCGTCAGTATAGCCTTTTTTGGCATATTTATTGCATTTTTTTTATATAAACCTGTTTATTCATCTTTTAAAAATTTGAATTTAATTAATTCAGTAAGA---------AAAAAAGTTCCTATTAAACTTTTATTTTTAGGAGAAAAAATAATAAATTATATATATAATTGGTCATATAATCGTGGTTACATCGATTATTTTTATAAAGCAGCTTTAACCACTAGTATACGAGGATTAGCTCAATTTGCTCATTTTTTTGATAGTCGAATAGTTGATGGAATTACGAATGGAGTTGGTGTTCTGAGTTTCTTTATAGGAGAAGCACTCAAATATGTAGGAAATGGTCGGATTTCTTCTTACCTT---------------TTCTTATAT---------------------TTT---------TTGTATTTACTA---------ATTTCT---------TTTCTTTTTTTT------------------------------------------------
>Sedum_alfredii
ATGGAACATACATATCAATATCCATGGATCATACCTCTCCTTCCACTTCCAGTTCCTATGGGAATAGGACTAGGGCTTATTTTTTTTCCG------ACGGCAACAAAAAATCTTCGACGTATGTGGTCTTTTTTTAGTGTTTTCTTGTTAAGTCTAGTTATGGTTGTGTCAGCCGATCTATCTATTCAACTAATAAATAGGAGTTCTATTTATCAATATATATCGTCTTGGACTATCAATAATGAGTTTTCGTTAGAGTTTGGCTATTTGATGGATCCACTTACTTCTATTATGTCAATATTAATCACTACTATTGGAGTTCTAGTTCTTATTTATAGTGACAATTATATGTTTCATGATCAAGGATACTTGAGATTTTTTGCTTATATGAGTTTTTTCAATGCATCTATGCTGGGATTAGTTACCAGTTCAAATTTGATCCAAATTTATTTTTTTTGGGAATTAGTTGGAATGTGCTCTTATCTATTAATAGGTTTTTGGTTCACACGACCCCTTGCCGCAAATGCTTGCCAAAAAGCATTTGTGACTAATCGTATTGGGGATTTTGGTTTATTATTAGGAATTTTAGGTCTTTATTGGCTAACAGGTAGTTTCGAATTTCGAGACTTGTTCGAAATATTCAATAACTTAATTTCGACTAATGAGATCCATTTTTTATTTGGAACTTTCTGTGTCTTCTTATTATTTTCTGGTGCAGTTGCTAAATCGGCGCAATTTCCCCTTCATGTATGGTTGCCCGATGCTATGGAGGGTCCTACTCCGATTTCAGCTCTTATCCATGCTGCTACTATGGTGGCAGCGGGAATTTTTCTTGTAGCTCGACTTTTTCCCCTTTTCATAGTCATACCTTACATAATGAATTTCATATCTTTTCTAAGTATAATAACACTATTATTAGGAGCTACTTTAGCTCTTGCTCAAAATGATATTAAACGAAGTTTAGCCTATTCTACAATGTCTCAATTGGGATATATGATGTTAGCTTTAGGTATGGGGTCTTATCGAACGGCTTTGTTTCATTTGATTACTCATGCTTATTCAAAAGCATTATTGTTTTTAGGATCTGGATCTATTATTCATTCAATGGAACCTATTGTTGGATATTCTCCAAATAAAAGTCAAAATATGGTTCTTATGGGTGGTTTAGGAAAATATGTCCCAATTACAAAAACTTCTTTTTTTTTAGGTACACTTTCGCTATGTGGTATTCCACCTCTTGCTTGTTTTTGGTCCAAAGACGAAATTCTTACTGATAGTTGGTTGTATTCACAACTTGTTGGAATAGTAGCTTGCTCTACGGCAGGCTTAACTGCATTTTATATGTTTCGAATCTATTTACTAACTTTTGAAGGACATTTAAACATTAACTTTCAAAATTATAGTGGAAAAACAAGTAGTTTGCTCTATTCTATATCTTTATGGGGTAAAGAAAGCCCAAAAACAAAAAAACAACAACTGAGTTTATTAACTTTATTACCAATC------AATAATAAT------GCTGGTACTTTTTTTCTGTCGACAAACACATGTCGAATT---AAT---------GATAATGTAACCCGACCCTTTATGAATATT------ACCCATTTTGATAGTAAAAAGGCTTTATCCTATCCTTATGAAGTAGACAATACTATGTTATTTCCGCTGTTTCTATTGGTTTTATTTACGCTTTTTGTTGGAGTCATCGGGATTCCCTTCAATCAAGAAGGAAACGATTTAGATATATTATCCAAATGGTTAAATTCATCTATAAATCTTATACATAAAAGTTTTTCTACT------TCTGTGGATTGGTATGAATTTGTTCGAAATGCAACTTTTTCCGTCAGTATAGTCGTTTTTGGAATATTTATCGCATTTCTTTTCTATAAACCTGTTTATTCATCTTTTAAAAATTTGAATTTAATTAATTCAGTAAGA---------AAAAAAGTTCCTATTAAACTTTTATTTTTAGGCGAAAAAATAATAAATATGATATATAATTGGTCATATAATCGTGGTTACATCGATTATTTTTATAAAGCATCTTTAACCACTAGTATACGAGGATTAGCTCAATTTGTTCATTTTTTTGATAGTCGAATAGTTGATGGAATTACGAATGGAATTGGTGTTCTGAGTTTTTTTATAGGAGAAGCACTGAAATATGTAGGAAATGGGCGTATTTCTTCTTATCTT---------------TTCTTATAT---------------------TTT---------TTGTATTTACTA---------CTTTCT---------TTTCTTTTTTTT------------------------------------------------
>Sedum_emarginatum
ATGGAACATACATATCAATATCCATGGATCATACCCCTCCTTCCACTTCCAGTTCCTATGGGAATAGGACTAGGGCTTATTTTTTTTCCG------ACAGCAACAAAAAATCTTCGACGTATGTGGTCTTTTTTTAGTGTTTTCTTGTTAAGTCTAGTTATGGTTATGTCAGCGGATCTATCTATTCAACTAATAAATAGGAGTTCTATTTATCAATATATATTGTCTTGGACTATCAATAATGAGTTTTCGTTAGAGTTTGGCTATTTGATCGATCCACTTACTTCTATTATGTCAATATTAATCACTACTATTGGAGTTCTAGTTCTTATTTATAGTGACAATTATATGTTTTATGATCAAGGATACTTGAGATTTTTTGCTTATATGAGTTTTTTCAATGCATCTATGCTGGGATTAGTTACCAGTTCAAATTTGATACAAATTTATTTTTTTTGGGAATTAGTTGGAATGTGCTCTTATCTATTAATAGGTTTTTGGTTCACACGACCCCTTGCCGCAAATGCTTGCCAAAAAGCATTTGTGACTAATCGTATTGGGGATTTTGGTTTATTATTAGGAATTTTAGGTCTTTATTGGCTAACAGGTAGTTTCGAATTTCGAGACTTGTTCGAAATATTCAATAACTTAATTTCGACTAATGAGGTCCATTTTTTATTTGGAACTTTCTGTGTCTTTTTATTATTTTCTGGTGCAGTTGCTAAATCGGCGCAATTTCCCCTTCATGTATGGTTACCCGATGCTATGGAGGGTCCTACTCCCATTTCAGCTCTTATCCATGCTGCTACTATGGTGGCAGCGGGAATTTTTCTTGTAGCTCGACTTTTTCCCCTTTTCATAGTCATACCTTACATAATGAATTTCATATCTTTTCTAAGTATAATAACACTACTATTAGGAGCTACTTTAGCTCTTGCTCAAAATGATATTAAGCGAAGTGTAGCCTATTCTACAATGTCTCAATTGGGATATATGATGTTAGCTTTAGGTATAGGTTCTTATCGAACGGCTTTGTTTCATTTGATTACTCATGCTTATTCAAAAGCATTATTGTTTTTAGGATCTGGATCTATTATTCATTCAATGGAACCTATTGTTGGATATTCTCCAAATAAAAGTCAAAATATGGTTCTTATGGGTGGTTTAGTAAAATATGTCCCAATTACAAAAACTTCTTTTTTTTTAGGTACACTTTCTCTATGTGGTATTCCACCTCTTGCTTGTTTTTGGTCCAAAGACGAAATTCTTAATGATAGTTGGTTGTATTCACAGCTTGTTGGAATAGTAGCTTGCTCTACGGCAGGCTTAACTGCATTTTATATGTTTCGAATCTATTTACTAACTTTTGAAGGACATTTAAACATTAACTTTCAAAATTATAGTGGAAAGACAAGTAGTTTGCTCTATTCTATATCTTTATGGGGTAAAGAAAGCCCAAAAACGAAAAAACAACAACTGAGTTTATTAACGTTATTTCCAATC------AATAATAAT------GCTGGTACTTTTTTTCTGTCGACAAACACATGTCGAATT---AAT---------GATAATGTAACCCGACCCTTTATGAATAGT------ACCCATTTTGATAGTACAAAGGCTTTATCTTATCCTTATGAAGTAGAGAATACTATGTTATTTCCGCTGCTTCTATTGGTTTTATTTACGCTTTTTGTTGGAGTCATCGGGATTCCCTTCAATCACGAAGGAAACGATTTAGATATATTATCCAAATGGTTAAATTCATCTATAAATTTTATACATAAAAGTTTTTCTACC------TCTGTGGATTGGTATGAATTTGTTAAAAATGCAACGTTTTCCGTCAGTATAGCCGTTTTTGGAATATTTATTGCATTTCTTTTTTATAAACCTGTTTATTCATCTTTTAAAAATTTGAATTTAATTAATTCAGTAAGA---------AAAAAAGTTCCGATTAAACTTTTCTTTTTAGGAGAAAAAATAATAAATATCATATATAATTGGTCATATAATCGCGGTTACATCGATTATTTTTATAAAGCATTTTTAACCACTAGTATACGAGGATTAGCTCAATTTGTTCATTTTTTTGATAGTCAAATAGTTGATGGAATTACGAATGGAATCGGTGTTCTGAGTTTCTTTATAGGAGAAGCACTGAAATATGTAGGAAATGGACGTATTTCTTCTTATCTT---------------TTCTTATAT---------------------TTT---------TTGTATTTACTA---------CTTTCG---------TTTCTTTTTTTT------------------------------------------------
>Sedum_lineare
ATGGAACATCCATATCAATATGCATGGATCATACCTCTCCTTCCACTTCCAGTTCCTATGGGAATAGGACTAGGGCTTATCTTTTTTCCG------ACGACAACAAAAAATCTTTGCCGTATGTGGTCTTTTCATAGTGTTTTCTTGTTAAGTCTAGTTATGGTTGTGTCAGCCGATCTATCTATTCAACTACTAAAGAGGAGTTCTTTTTTTCAATATATATTGTCTTGGACTATCAATAATGATTTGTCTTTAGAGTTTGGCTATTTGATCGATCCACTTACTTCTATTATGTCAATATTAATCACTACTATTGGAGTTCTAGTTCTTATTTATAGTGACAATTATATGTTTCATGATCAAGGATACTTGAGATTTTTTGCTTATATGAGTTTTTTCAATGCATCTATGTTGGGATTAGTTACCAGTTCTAATTTGATACAAATTTATTTTTTTTGGGAATTAGTTGGAATGTGCTCTTATCTATTAATAGGTTTTTGGTTCACACGACCCCTTGCCGCAAATGCTTGCCAAAAAGCATTTGTGACTAATCGTATTGGGGATTTTGGTTTATTATTAGGAATTTTAGGTCTTTATTGGCTAACAGGTAGTTTCGAATTTCGCGACTTGTTCGACATATTCAATAACTTAATTTTGACTAATGAAGTCCATTTTATATTTAGAACTTTCTGTGTCTTCTTATTATTTTCTGGTGCAATTGCTAAATCGGCTCAATTTCCCCTTCATGTATGGTTACCCGATGCTATGGAGGGCCCTACTCCGATTTCAGCTCTTATCCATGCTGCTACTATGGTGGCAGCAGGAATTTTTCTTGTAGCTCGGCTTTTTCCCCTTTTCGTAGTCATACCTTACATAATGAATTTCATATCTTTTCTAAGTCTAATAACACTACTATTAGGAGCTACTTTAGCGCTTGCTCAAAATGATATTAAACGAAGTTTGGCCTATTCTACACTGTCTCAATTGGGATATATGATGTTAGCTTTAGGTATGGGGTCTTATCGAACGGCTTTGTTTCATTTGATTACTCATGCTTATTCAAAAGCATTATTGTTTTTAGGATCTGGATCCATTATTCATTCAATGGAACCTATTGTTGGATATTCTCCAAATAAAAGTCAAAATATGGTTCTTATGGGTGGTTTAGTAAAATATGTTCCAATTACAAAAACTGCTTTTTTTTTAGGTACACTTTCGCTGTGTGGTATTCCACCTCTTGCTTGTTTTTGGTCCAAAGACGAAATTCTTAATGATAGTTGGTTGTATTCACAGATTGTTGGAATATTAGTTTGCTCTACGGCAGGATTAACTGCATTTTATATGTTTCGAATCTATTTACTAACTTTTGAAGGACATTTAAACATTAATTTTCAAAATTATAGTGGCAAAACAAGTAGTTTGTCCTATTCTATATCTTTATGGGGTAAAAAAACCCCAAACACGAAAAAACAACAACTGAGTTTATTAACTTTATTACCAATG------AATAATAAT------GCTGGTACTTTTTTTCTGTCGACAAACACATGTCGAATT---AAT---------GAAAATGTAACTCGACCCTTTATGAATATT------ATCCATTTTTATAGGACAAAGGCTTTATCCTATCCTTATGAAGTAGACAATACTATGTTATTTCCGCTGCTTCTATTGGTTTTATTTACGCTTTTTGTTGGAGTCATCGGGATTCCCTTCAATCAACAGGGAAACTATTTAAATATATTATCCAAATGGTTAAATTCATCTATAAATCTTTTACATAAAAGTTTTTCTAAT------TCTATGGATTGGTATGAATTTGTTCGAAATGCAGCTTTTTCCGTTAGTATAGCCTCTTTTGGAATATTTATCGCATTTCTTTTATATAAACCTGTTTATTCATCTTTTAAAAATTTAAATTTAATTAATTCAGTAAGA---------AAAAAAGTTCCTATTAAACTTTTATTTTTAGGAGAAAAAATAATAAATATGATATATAATTGGTCATATAATCGTGGTTACATCGATTATTTTTATAAAGCATCTTTAATGACTAGTATACGAGGATTAGCTCAATTTGTTCATTTTTTTGATAGTCGAATAGTTGATGGAATTACGAATCTAATTGGTGTTCTGAGTTTCTTTATAGGAGAAGCACTCAAATATGTAGGAAATGGAAGGATTTCTTCTTATCTT---------------TTCTTATAT---------------------TTTGGAAGT---TTGTATTTACTA---------ATTTCT---------TTTCTTTTTTTT------------------------------------------------
>Sedum_oryzifolium
ATGGAACATACATATCAATATGCATGGATCATACCTCTTCTTCCACTTCCAGTTCCTATGGGAATAGGACTAGGGCTTATCTTTTTTCCG------ACGGCAACAAAAAATCTTCGACGTATGTGGTCTTTTCATAGTGTTTTCTTGTTAAGTCTAGTTATGGTTGTGTCAGCCGATCTATCTATTCAACTAATAAATAGGAGTTCTATTTATCAATATATATCGTCTTGGACTATCAATAATGATTTGTCTTTAGAGTTTGGCTATTTGATCGATCCACTTACTTCTATTATGTCAATATTAATAACTACTATTGGAGTTCTAGTTCTTATTTATAGTGACAATTATATGTTTCATGATCACGGATACTTGAGATTTTTTGCTTATATGAGTTTTTTCAATGCATCTATGTTGGGATTAGTTACCAGTTCTAATTTGATACAAATTTATTTTTTTTGGGAATTGGTTGGAATGTGCTCTTATCTATTAATAGGTTTTTGGTTCACACGACCCCTTGCCGCAAATGCTTGCCAAAAAGCATTTGTGACGAATCGTATTGGGGATTTTGGTTTATTATTAGGAATTTTAGGTCTTTATTGGCTAACAGGTAGTTTCGAATTTCGAGACTTGTTCGAAATATTCAATAACTTAATTTCTACTAATGAAGCCCATTTTTTATTTGGAACTTTCTGTGTCTTCTTATTATTTTCTGGTGCAGTTGCTAAATCGGCTCAATTTCCCCTTCATGTATGGTTACCCGATGCTATGGAGGGCCCTACTCCGATTTCAGCTCTTATCCATGCTGCTACTATGGTGGCAGCGGGAATTTTTCTTGTAGCTCGTCTTTTTCCCCTTTTCATAGTCATACCTTACATAATGAATTTCATATCTTTTCTAAGTCTAATAACACTACTATTAGGAGCGACTTTAGCTCTTGCTCAAAATGATATTAAACGAAGTTTAGCCTATTCTACAATGTCTCAATTGGGATATATGATGTTAGCTTTAGGTATGGGGTCTTATCAAACGGCTTTGTTTCATTTGATTACTCATGCTTATTCAAAAGCATTATTGTTTTTAGGATCTGGATCCATTATTCATTCAATGGAACCTATTGTTGGATATTCTCCAAATAAAAGTCAAAATATGGTTCTTATGGGCGGTTTAGTAAAATATGTCCCAATTACAAAAACTTCTTTTTTTTTAGGTACACTTTCGCTGTGTGGTATTCCACCTCTTGCTTGTTTTTGGTCCAAAGACGAAATTCTTAATGATAGTTGGTTGTATTCACAGATTGTTGGAATATTAGCTTGCTCTACGGCAGGATTAACTGCATTTTATATGTTTCGAATCTATTTACTAACTTTTGAAGGACATTTAAACAGTAACTTTCAAAAGTATAGTGGCAAAACAAGTAGTTTTTCCTATTCTATATCTTTATGGGGTAAAGAAAGCCCAAAAACGAAAAAACAACAACGGAGTTTATTAACTTTATTACCAATC------AATAATAAT------GCTGGTACTTCGTTTCTGTCGACAAACACATGTCGAATT---AAT---------GATAATGTAACTCGACCCTTTATGAATATT------ATACATTTTGATAGGACAAAGGCTTTATCCTATCCTTATGAAGTAGACAATACTATGTTATTTCCGCTGCTTCTATTGGTTTTATTTACGCTTTTTGTTGGAGTCATCGGGATTCCCTTCAATCAACAAGGAAACGATTTAAATATATTATCCAAATGGTTAAATTCATCTATAAATCATTTACATAAAAGTTTTTCTAAT------TCTATGGATTGGTATGAATTTGTTATAAATTCAACTTTTTCCGTCAGTATAGCCTCTTTTGGAATATTTATCGCATTTCTTTTATATAAACCTGTTTATTCATCTTTTAAAAATTTGAATTTAATTAATTCAGTAAGA---------AAAAAAGTTCCTATTAAACTTTTATTTTTAGGCGAAAAAATAATAAATATGATATATAATTGGTCATATAATCGTGGTTACATCGATTATTTTTATAAAGCATCTTTAACCACTAGTATACGAGGATTAGCTCAATTTGTTCATTTTTTTGATAGTCGAATAGTTGATGGAATTACGAATGGAATTGGTGTTCTAAGTTTCTTTATAGGAGAAACACTCAAATATGTAGGAAATGGAAGGATTTCTTCTTATCTT---------------TTCTTATAT---------------------TTTGGAAGT---TTGTATTTACTA---------ATTTCT---------TTTCTTTTTTTT------------------------------------------------
>Sedum_plumbizincicola
ATGGAACATACATATCAATATCCATGGATCATACCTCTCCTTCCACTTCCAGTTCCTATGGGAATAGGACTAGGACTTATTTTTTTTCCG------ACGGCAACAAAAAATCTTCGACGTATGTGGTCTTTTTTTAGTGTTTTCTTGTTAAGTCTAGTTATGGTTGTGTCAGCCGATCTATCTATTCAACTAATAAATAGGAGTTCTATTTATCAATATATATCGTCTTGGACTATCAATAATGAGTTTTCGTTAGAGTTTGGCTATTTGATCGATCCACTTACTTCTATTATGTCAATATTAATCACTACTATTGGAGTTCTAGTTCTTATTTATAGTGACAATTATATGTTTCATGATCAAGGATACTTGAGATTTTTTGCTTATATGAGTTTTTTCAATGCATCTATGCTGGGATTAGTTACCAGTTCAAATTTGATCCAAATTTATTTTTTTTGGGAATTAGTTGGAATGTGCTCTTATCTATTAATAGGTTTTTGGTTCACACGACCCCTTGCCGCAAATGCTTGCCAAAAAGCATTTGTGACTAATCGTATTGGGGATTTTGGTTTATTATTAGGAATTTTAGGTCTTTATTGGCTAACAGGTAGTTTCGAATTTCGAGACTTGTTCGAAATATTCAATAACTTAATTTCGACTAATGAGGTCCATTTTTTATTTGGAACTTTCTGTATCTTCTTATTATTTTCTGGTGCAGTTGCTAAATCGGCGCAATTTCCCCTTCATGTATGGTTGCCCGATGCTATGGAGGGGCCTACTCCGATTTCAGCTCTTATCCATGCTGCTACTATGGTGGCAGCGGGAATTTTTCTTGTAGCTCGACTTTTTCCCCTTTTCATAGTCATACCTTACATAATGAATTTCATATCTTTTCTAAGTATAATAACACTACTATTAGGAGCTACTTTAGCTCTTGCTCAAAATGATATTAAACGAAGTTTAGCCTATTCTACAATGTCTCAATTGGGATATATGATGTTAGCTTTAGGTATGGGGTCTTATCGAACGGCTTTGTTTCATTTGATTACTCATGCTTATTCAAAAGCATTATTGTTTTTAGGATCTGGATCTATTATTCATTCAATGGAACCTATTGTTGGATATTCTCCAAATAAAAGTCAAAATATGGTTCTTATGGGTGGTTTAGTAAAATATGTCCCAATTACAAAAACTTCTTTTTTTTTAGGTACACTTTCGCTATGTGGTATTCCACCTCTTGCTTGTTTTTGGTCCAAAGACGAAATTCTTACTGATAGTTGGTTGTATTCACAGCTTGTTGGAATAGTAGCTTGCTCTACGGCAGGCTTAACTGCATTTTATATGTTTCGAATCTATTTACTAACTTTTGAAGGACATTTAAACATTAACTTTCAAAATTATAGTGGAAAAACAAGTAGTTTGCTCTATTCTATATCTTTATGGGGTAAAGAAAGCCCAAAAACAAAAAAACAACAACTGAGTTTATTAACTTTATTACCAATC------AATAATAAT------GCTGGTACTTTTTTTCTGTCGACAAACACATGTCGAATT---AAT---------GATAATGTAATCCGACCCTTTATGAATATT------ACCCATTTTGATAGTAAAAAGGCTTTATCTTATCCTTATGAAGTAGACAATACTATGTTATTTCCGCTGTTTCTATTGGTTTTATTTACGCTTTTTGCTGGAGTCATCGGAATTCCCTTCAATCAAGAAGGAAACGATTTA------TTATCCAAATGGTTAAATTCATCTATAAATCTTATACATAAAAGTTTTTCTACTTCTGTTTCTGTGGATTGGTATGAATTTGTTAGAAATGCAACTTTTTCCGTCAGTATAGTCGTTTTTGGAATATTTATCGCATTTCTTTTCTATAAACCTGTTTATTCATCTTTTCAAAATTTGAATTTAATTAATTCAGTAAGA---------AAAAAAGTTCCTATTAAACTTTTATTTTTAGGAGAAAAAATAATAAATATGATATATAATTGGTCATATAATCGTGGTTACATCGATTATTTTTATAAAGCATCTTTAATCACTAGTATACGAGGATTAACTCAATTTGTTCATTTTTTTGATAGTCGAATAGTTGATGGAATTACGAATGGAATCGGTGTTCTGAGTTTCTTTATAGGAGAAGCACTGAAATATGTAGGAAATGGGCGTATTTCTTCTTATCTT---------------TTCTTATCT---------------------TTT---------TTGTATTTACTA---------CTTTCT---------TTTCTTTTTTTT------------------------------------------------
>Sedum_sarmentosum
ATGGAACATACGTATCAATATCCATGGATCATACCTCTCCTTCCACTTCCAGTTCCTATGGGAATAGGACTAGGGCTTATCTTTTTTCCG------ACGGCAACAAAAAATCTTCGACGTATGTGGTCTTTTTTTAGTGTTTTCTTGTTAAGTCTAGTTATGGTTGTGTCAGCTGATCTATCTATTCAACTAATAAATAGGAGTTCTATTTATCAATATATATCGTCTTGGACTATCAATAATGAGTTTTCTTTAGAGTTTGGCTATTTGATCGATCCACTTACTTCTATTATGTCAATATTAATCACTACTATTGGAGTTTTAGTTCTTATTTATAGTGACAATTATATGTTTCATGATCAAGGATACGTGAGATTTTTTGCTTATATGAGTTTTTTCAATGCATCTATGCTGGGATTAGTTACTAGTTCAAATTTGATACAAATTTATTTTTTTTGGGAATTAGTTGGAATGTGCTCTTATCTATTAATAGGTTTTTGGTTCACACGACCCCTTGCCGCAAATGCTTGCCAAAAAGCATTTGTGACTAATCGTCTTGGGGATTTTGGTTTATTAGTAGGAATTTTAGGTCTTTATTGGCTAACAGGTAGTTTCGAATTTCGAGACTTGTTCGAAATATTCAATAACTTAATTTCGACTAATGAGGTCCATTTTTTATTTAGAACTTTCTGTATCTTCTTATTATTTTCTGGTGCAGTTGCTAAATCGGCGCAATTTCCCCTTCATGTATGGTTGCCCGATGCTATGGAGGGTCCTACTCCGATTTCAGCTCTTATCCATGCTGCTACTATGGTGGCAGCGGGCATTTTTCTTGTAGCTCGGCTTTTTCCCCTTTTCATAGTCATACCTTACATAATGAATTTCATATCTTTTCTAAGTATAATAACACTACTATTAGGAGCTACTTTAGCGCTTGCTCAAAATGATATTAAACGAAGTTTAGCCTATTCTACAATGTCTCAATTGGGATATATGATGTTAGCTTTAGGTATGGGGTCTTATCAAACGGCTTTGTTTCATTTCATTACTCATGCGTATTCAAAAGCATTATTGTTTTTAGGATCGGGATCTATTATTCATTCAATGGAACCTATTGTTGGATATTCTCCAAATAAAAGTCAAAATATGGTTCTTATGGGTGGTTTAGTAAAATATGTCCCAATTACAAAAACTTCTTTTTTTTTAGGTACCCTTTCTCTATGTGGTATTCCACCTCTTGCTTGTTTTTGGTCCAAAGACGAAATTCTTAATGATAGTTGGTTATATTCACAGCTTGTTGGAATAGTAGCTTGCTCTACGGCAGGCTTAACTGCCTTTTATATGTTTCGAATCTATTTACTAACTTTTGAAGGACATTTAAACATTAACTTTCAAAATTATAGTGGAAAAACAAATAGTTTGCTCTATTCTATATCTTTATGGGGTAAAGAAAGCCCAAAAACGAAAAAACAACAACTGAGTTTATTAACTTTATTACCAATC------AATAATAAT------GCTGGTACTTTTTTTCTGTCGACAAACACATGTCGAATT---AAT---------GATAATGTAATCCGCCCCTTTATGAATATT------ACCCATTTTGATAGTACAAAGGCTTTATCTTATCCTTATGAAGTAGACAATACTATGTTATTTCCGCTGCTTCTATTGGTTTTATTTACGCTTTTTGTTGGAGTCATCGGAATTCCCTTCAATCAAGAACGAAACGATTTAGATATATTATCCAAATGGTTAAATTCATCTATAAATCTTCTACATAAAAGTTTTTCGACT------TCTGTGGATTGGTCTGAATTTGTTAGAAATGCAACTTTTTCCGTCAGTATAGCCGGTTTTGGAATATTTATCGCATTTCTTTTCTATAAACCTGTTTATTCATCTTTTAAAAATTTGAATTTAATTAATGCAGTAAGA---------AAAAAAGTGCCT---------TTCTTTTTAAGAGAAAAAATAATAAATATGATATATAATTGGTCATATAATCGTGGTTACATCGATTATTTTTATAAAGCATCTTTAACCACTAGTATACGAGGATTAGCTCAATTTGTTCATTTTTTTGATAGTCGAATAGTTGATGGAATTACGAATGGAATTGGTGTTCTGAGTTTTTTTATAGGCGAAGCACTGAAATATGTAGGAAATGGACGTATTTCGTCTTATCTT---------------TTCTTATAT---------------------TTT---------TCGTATTTACTA---------CTTTCT---------TTTCTTTTTTTT------------------------------------------------
>Sedum_tricarpum
ATGGAACATACATATCAATATCCATGGATCATACCTCTCCTTCCACTTCCAGTTCCTATGGGAATAGGATTAGGGCTTATTTTTTTTCCG------ACGGCAACAAAAAATCTTCGACGTATTTGGTCTTTTTTTAGTGTTTTCTTGTTAAGTCTAGTTATGGTTGTGTCAGCCGATCTATCTATTCAACTAATAAATAGGAGTTCTATTTATCAATATATATCGTCTTGGACTATCAATAATGAGTTTTCGTTAGAGTTTGGCTATTTGATGGATCCACTTACTTCTATTATGTCAATATTAATCACTACTATTGGAGTTCTAGTTCTTATTTATAGTGACAATTATATGTTTCATGATCAAGGATACTTGAGATTTTTTGCTTATATGAGTTTTTTCAATGCATCTATGCTGGGATTAGTTACCAGTTCAAATTTGATCCAAATTTATTTTTTTTGGGAATTAGTTGGAATGTGCTCTTATCTATTAATAGGTTTTTGGTTCACACGACCCCTTGCCGCAAATGCTTGCCAAAAAGCATTTGTGACTAATCGTATTGGGGATTTTGGTTTATTATTAGGAATTTTAGGTCTTTATTGGCTAACAGGTAGTTTCGAATTTCGAGACTTGTTCGAAATATTCAATAACTTAATTTCGACTAATGAGATCCATTTTTTATTTGGAACTTTCTGTGTCTTCTTATTATTTTCTGGTGCAGTTGCTAAATCGGCGCAATTTCCCCTTCATGTATGGTTGCCCGATGCTATGGAGGGTCCTACTCCGATTTCAGCTCTTATCCATGCTGCTACTATGGTGGCAGCGGGAATTTTTCTTGTAGCTCGACTTTTTCCCCTTTTCATAGTCATACCTTACATAATGAATTTCATATCTTTTCTAAGTATAATAACACTATTATTAGGAGCTACTTTAGCTCTTGCTCAAAATGATATTAAACGAAGTTTAGCCTATTCTACAATGTCTCAATTGGGATATATGATGTTAGCTTTAGGTATGGGGTCTTATCGAACGGCTTTGTTTCATTTGATTACTCATGCTTATTCAAAAGCATTATTGTTTTTGGGATCTGGATCTATTATTCATTCAATGGAACCTATTGTTGGATATTCTCCAAATAAAAGTCAAAATATGGTTCTTATGGGTGGTTTAGTAAAATATGTCCCAATTACAAAAACTTCTTTTTTTTTAGGTACACTTTCGCTATGTGGTATTCCACCTCTTGCTTGTTTTTGGTCCAAAGACGAAATTCTTACTGATAGTTGGTTGTATTCACAACTTGTTGGAATAGTAGCTTGCTCTACGGCAGGCTTAACTGCATTTTATATGTTTCGAATCTATTTACTAACTTTTGAAGGACATTTAAACATTAACTTTCAAAATTATAGTGGAAAAACAAGTAGTTTGCTCTATTCTATATCTTTATGGGGTAAAGAAAGCCCAAAAACAAAAAAACAACAACTGAGTTTATTAACTTTATTACCAATC------AATAATAAT------GCTGGTACTTTTTTTCTGTCGACAAACACATGTCGAATT---AAT---------GATAATGTAACCCGACCCTTTATGAATATT------ACCCATTTTGATAGTAAAAAGGCTTTATCTTATCCTTATGAAGTAGACAATACTATGTTATTTCCGCTGTTTCTATTGGTTTTATTTACGCTTTTTGTTGGAGTCATCGGGATTCCCTTCAATCAAGAAGGAAACGATTTAGATATATTATCCAAATGGTTAAATTCATCTATAAATCTTATACATAAAAGTTTTTCTACT------TCTGTGGATTGGTATGAATTTGTTCGAAATGCGACTTTTTCCGTCAGTATAGTCGTTTTTGGAATATTTATCGCATTTCTTTTCTATAAACCTGTTTATTCATCTTTTAAAAATTTGAATTTAATTAATTCAGTAAGA---------AAAAAAGTTCCTATTAAACTTTTATTTTTAGGCGAAAAAATAATAAATATGATATATAATTGGTCATATAATCGTGGTTACATCGATTATTTTTATAAAGCATCTTTAACCACTAGTATACGAGGATTAGCTCAATTTGTTCATTTTTTTGATAGTCGAATAGTTGATGGAATTACGAATGGAATCGGTGTTCTGAGTTTCTTTATAGGAGAAGCACTGAAATATGTAGGAAATGGGCGTATTTCTTCTTATCTT---------------TTCTTATAT---------------------TTT---------TTGTATTTACTA---------CTTTCT---------TTTCTTTTTTTT------------------------------------------------
>Aeonium_arboreum
ATGGAACATACATATGAATATGCATGGATCATACCTTTCCTTCCACTTCCAGTTCCTATGGGAATAGGACTAGGGCTTATCTTTTTTCCG------ACGGCAACAAAAAATCTTCGACGTATGTGGTCTTTTCATAGTGTTTTCTTGTTAAGTATAGTTCTGATTTTTGCAGTTGACTTATCTATTCAACTAATAAATAGGAGTTCTATTTATCAATATATATCGTCTTGGACCATCAATAATGATTTTTCATTAGAGTTTGGCTATTTGATCGATCCACTTACTTCTATTATGTCAATATTAATCACTACTATCGGAGTTCTAGTTCTTATTTATAGTGACAATTATATGTTTCATGATCAAGGATACGTGAGATTTTTTGCTTATATGAGTTTTTTCAATGCATCTATGTTGGGATTAGTTACCAGTTCGAATTTGATACAAATTTATCTTTTTTGGGAATTAGTTGGAATGTGCTCTTATCTATTAATAGGTTTTTGGTTCACACGACCGCTTGCCGCAAATGCTTGCCAAAAAGCATTTGTGACTAATCGTATTGGCGATTTTGGTTTATTATTAGGAATTTTAGGTCTTTATTGGATAACCGGTACTTTTGAATTTAGAGATTTGTTCGAGATATTCAATAACTTAATTTCGACTAATGAGGTCCATTTTTTATTTGGAACTTTTTGTGTCTTCCTATTATTTTCTGGTGCAGTTGCTAAATCGGCTCAATTTCCCCTTCATGTATGGTTACCCGATGCTATGGAGGGTCCTACTCCTATTTCAGCTCTTATCCATGCTGCTACGATGGTGGCAGCGGGAATTTTTCTTGTAGCTCGGCTTTTTCCCCTTTTTGTAGTCATACCTTACATAATGAATTTCATATCTTTTCTAAGTATAATAACAGTACTATTAGGGGCTACTTTAGCTCTTGCTCAAAACGATATTAAACGAAGTTTAGCCTATTCGACAATGTCTCAATTGGGATATATGATGTTAGCATTAGGTATGGGGTCTTATCGAACCGCTTTGTTTCATTTGATTACTCATGCTTATTCAAAAGCATTATTGTTTTTAGGATCGGGATCAATTATTCATTCAATGGAACCTATTGTTGGATATTCTCCAAATAAAAGTCAAAATATGGTTCTTATGGGTGGTTTACTAAAATATGTGCCAATTACAAAAACTGCTTTTTTTTTTGGTACACTTTCTCTATGTGGTATTCCACCTCTTGCTTGTTTTTGGTCCAAAGATGAAATTCTTAATGATAGTTGGTTGTATGCACAGATTGTTGGAATACTAGCTTGCTCCACAGCAGGATTAACTGCATTTTATATGTTTCGAATCTATTTATTAACTTTTGAGGGACATTTAAACATTAACTTTCAAAATTATAGTGGAAAAACAAGTAGTTTGTCCTATTCCATCTCTTTATGGGGTAAAGAAAGCGCAAAAAGAAAAAAAAAACAACCGAGTTTATTAACTTTATTACCAATT------AATAATAAT------GCTAGTACTTCTTTTCTTTCCACAAACATATGTCGAATT---AAT---------GATAATGTAACCCGGCCTTTTATGACTATT------ACCCATTTTGATAGTACAAAAACTTTATCCTACCCTCATGAAGTGGACAATACTATGTTATTCCCGCTGCTTCTATTGGTTTTATTTACTTTTTTTGTTGGAGTCATCGGGATTCCTTTCAATCAAGAAGGAAACGATTTGGATATATTATCCAAATGGTTAAATTCATCTATAAATCTTTTACATAAAAATTTTTCGAAT------TCTTTGGATTGGTATGAATTTGTTACAAATGCAACTTTTTCCGTCAGTATAGCCTTTTTTGGAATATTTATTGCGTTTCTTTTATATAAACCTGTTTATTCATCTTTCAAAAATTTGAATTTAATTAATTCATTAAAA---------ATAAAAGTTCCTCTGAAACTTTTCGTTTTAGGAGAAAAAATAATAAATAGAATATATAATTGGTCATATAATCGCGGTTATATCGATTCTTTTTATAAAGCATCTTTAATCACTAGTATACGAGGATTAGCCGAATTTGCTCAGTTTTTTGATAGGCAAATAGTTGATGGAATTACGAATGGAGTTGGTGTTCTGAGTTTCTTTATAGGAGAAGCACTCAAATATGTAGGTAATGGACGTATTTCCTCTTATCTT---------------TTCTTATAT---------------------TGT---------TTTTCTTTACTA---------ATTTTT---------TTTCTTTTTTTT------------------------------------------------
>Aeonium_balsamiferum
ATGGAACATACATATGAATATGCATGGATCATACCTTTCCTTCCACTTCCAGTTCCTATGGGAATAGGACTAGGGCTTATCTTTTTTCCG------ACGGCAACAAAAAATCTTCGACGTATGTGGTCTTTTCATAGTGTTTTCTTGTTAAGTATAGTTCTGATTTTTGCAGTTGACTTATCTATTCAACTAATAAATAGGAGTTCTATTTATCAATATATATCGTCTTGGACCATCAATAATGATTTTTCATTAGAGTTTGGCTATTTGATCGATCCACTTACTTCTATTATGTCAATATTAATCACTACTATCGGAGTTCTAGTTCTTATTTATAGTGACAATTATATGTTTCATGATCAAGGATACGTGAGATTTTTTGCTTATATGAGTTTTTTCAATGCATCTATGTTGGGATTAGTTACCAGTTCGAATTTGATACAAATTTATCTTTTTTGGGAATTAGTTGGAATGTGCTCTTATCTATTAATAGGTTTTTGGTTCACACGACCGCTTGCCGCAAATGCTTGCCAAAAAGCATTTGTGACTAATCGTATTGGCGATTTTGGTTTATTATTAGGAATTTTAGGTCTTTATTGGATAACCGGTACTTTTGAATTTAGAGATTTGTTCGAGATATTCAATAACTTAATTTCGACTAATGAGGTCCATTTTTTATTTGGAACTTTTTGTGTCTTCCTATTATTTTCTGGTGCAGTTGCTAAATCGGCTCAATTTCCCCTTCATGTATGGTTACCCGATGCTATGGAGGGTCCTACTCCTATTTCAGCTCTTATCCATGCTGCTACGATGGTGGCAGCGGGAATTTTTCTTGTAGCTCGGCTTTTTCCCCTTTTTGTAGTCATACCTTACATAATGAATTTCATATCTTTTCTAAGTATAATAACAGTACTATTAGGGGCTACTTTAGCTCTTGCTCAAAACGATATTAAACGAAGTTTAGCCTATTCGACAATGTCTCAATTGGGATATATGATGTTAGCATTAGGTATGGGGTCTTATCGAACCGCTTTGTTTCATTTGATTACTCATGCTTATTCAAAAGCATTATTGTTTTTAGGATCGGGATCAATTATTCATTCAATGGAACCTATTGTTGGATATTCTCCAAATAAAAGTCAAAATATGGTTCTTATGGGTGGTTTACTAAAATATGTGCCAATTACAAAAACTGCTTTTTTTTTTGGTACACTTTCTCTATGTGGTATTCCACCTCTTGCTTGTTTTTGGTCCAAAGATGAAATTCTTAATGATAGTTGGTTGTATGCACAGATTGTTGGAATACTAGCTTGCTCCACAGCAGGATTAACTGCATTTTATATGTTTCGAATCTATTTATTAACTTTTGAGGGACATTTAAACATTAACTTTCAAAATTATAGTGGAAAAACAAGTAGTTTGTCCTATTCCATCTCTTTATGGGGTAAAGAAAGCGCAAAAAGAAAAAAAAAACAACCGAGTTTATTAACTTTATTACCAATT------AATAATAAT------GCTAGTACTTCTTTTCTTTCCACAAACATATGTCGAATT---AAT---------GATAATGTAACCCGGCCTTTTATGACTATT------ACCCATTTTGATAGTACAAAAACTTTATCCTACCCTCATGAAGTGGACAATACTATGTTATTCCCGCTGCTTCTATTGGTTTTATTTACTTTTTTTGTTGGAGTCATCGGGATTCCTTTCAATCAAGAAGGAAACGATTTGGATATATTATCCAAATGGTTAAATTCATCTATAAATCTTTTACATAAAAATTTTTCGAAT------TCTTTGGATTGGTATGAATTTGTTACAAATGCAACTTTTTCCGTCAGTATAGCCTTTTTTGGAATATTTATTGCGTTTCTTTTATATAAACCTGTTTATTCATCTTTCAAAAATTTGAATTTAATTAATTCATTAAAA---------ATAAAAGTTCCTCTGAAACTTTTCGTTTTAGGAGAAAAAATAATAAATAGAATATATAATTGGTCATATAATCGCGGTTATATCGATTCTTTTTATAAAGCATCTTTAATCACTAGTATACGAGGATTAGCCGAATTTGCTCAGTTTTTTGATAGGCAAATAGTTGATGGAATTACGAATGGAGTTGGTGTTCTGAGTTTCTTTATAGGAGAAGCACTCAAATATGTAGGTAATGGACGTATTTCCTCTTATCTT---------------TTCTTATAT---------------------TGT---------TTTTCTTTACTA---------ATTTTT---------TTTCTTTTTTTT------------------------------------------------
>Aeonium_decorum
ATGGAACATACATATGAATATGCATGGATCATACCTTTCCTTCCACTTCCAGTTCCTATGGGAATAGGACTAGGGCTTATCTTTTTTCCG------ACGGCAACAAAAAATCTTCGACGTATGTGGTCTTTTCATAGTGTTTTCTTGTTAAGTATAGTTATGATTTTTGCAGTTGACTTATCTATTCAACTAATAAATAAGAGTTCTATTTATCAATATATATCGTCTTGGACCATCAATAATGATTTTTCATTAGAGTTTGGCTATTTGATCGATCCACTTACTTCTATTATGTCAATATTAATCACTACTATCGGAGTTCTAGTTCTTATTTATAGTGACAATTATATGTTTCATGATCAAGGATACGTGAGATTTTTTGCTTATATGAGTTTTTTCAATGCATCTATGTTGGGATTAGTTACCAGTTCGAATTTGATACAAATTTATCTTTTTTGGGAATTAGTTGGAATGTGCTCTTATCTATTAATAGGTTTTTGGTTCACACGACCGCTTGCCGCAAATGCTTGCCAAAAAGCATTTGTGACTAATCGTATTGGCGATTTTGGTTTATTATTAGGAATTTTAGGTCTTTATTGGATAACCGGTACTTTTGAATTTAGAGATTTGTTCGAGATATTCAATAACTTAATTTCGACTAATGAGGTCCATTTTTTATTTGGAACTTTTTGTGTCTTCCTATTATTTTCTGGTGCAGTTGCTAAATCGGCTCAATTTCCCCTTCATGTATGGTTACCCGATGCTATGGAGGGTCCTACTCCTATTTCAGCTCTTATCCATGCTGCTACGATGGTGGCAGCGGGAATTTTTCTTGTAGCTCGGCTTTTTCCCCTTTTTGTAGTCATACCTTACATAATGAATTTCATATCTTTTCTAAGTATAATAACAGTACTATTAGGGGCTACTTTAGCTCTTGCTCAAAACGATATTAAACGAAGTTTAGCCTATTCGACAATGTCTCAATTGGGATATATGATGTTAGCATTAGGTATGGGGTCTTATCGAACCGCTTTGTTTCATTTGATTACTCATGCTTATTCAAAAGCATTATTGTTTTTAGGATCGGGATCAATTATTCATTCAATGGAACCTATTGTTGGATATTCTCCAAATAAAAGTCAAAATATGGTTCTTATGGGTGGTTTACTAAAATATGTGCCAATTACAAAAACTGCTTTTTTTTTGGGTACACTTTCTCTATGTGGTATTCCACCTCTTGCTTGTTTTTGGTCCAAAGATGAGATTCTTAATGATAGTTGGTTGTATGCACAGATTGTTGGAATACTAGCTTGCTCCACAGCAGGATTAACTGCATTTTATATGTTTCGAATCTATTTATTAACTTTTGAGGGACATTTAAACATTAACTTTCAAAATTATAGTGGAAAAACAAGTAGTTTGTCCTATTCCATCTCTTTATGGGGTAAAGAAAGCGCAAAAAGAAAAAAAAAACAACCGAGTTTATTAACTTTATTACCAATC------AATAATAAT------GCTAGTACTTCTTTTCTTTCCACAAACATATGTCGAATT---AAT---------GATAATGTAACCCGG---------ACTATT------ACCCATTTTGATAGTACAAAAACTTTATCCTACCCTCATGAAGTGGACAATACTATGTTATTCCCGCTGCTTCTATTGGTTTTATTTACTTTTTTTGTTGGAGTCATCGGGATTCCTTTCAATCAAGAAGGAAACGATTTGGATATATTATCCAAATGGTTAAATTCATCTATAAATCTTTTACATAAAAATTTTTCGAAT------TCTTTGGATTGGTATGAATTTGTTACAAATGCAACTTTTTCCGTCAGTATAGCCTTTTTTGGAATATTTATTGCGTTTCTTTTATATAAACCTGTTTATTCATCTTTCAAAAATTTGAATTTAATTAATTCATTAAAA---------ATAAAAGTTCCTCTGAAACTTTTCGTTTTAGGAGAAAAAATAATAAATAGAATATATAATTGGTCATATAATCGCGGTTATATCGATTCTTTTTATAAAGCATCTTTAATCACTAGTATACGAGGATTAGCCGAATTTGCTCAGTTTTTTGATAGGCAAATAGTTGATGGAATTACGAATGGAGTTGGTGTTCTGAGTTTCTTTATAGGAGAAGCACTCAAATATGTAGGTAATGGACGTATTTCCTCTTATCTT---------------TTCTTATAT---------------------TTT---------TTTTCTTTACTA---------ATTTAT---------TTTCTTTTTTTT------------------------------------------------
>Aeonium_diplocyclum
ATGGAACATACATATGAATATGCATGGATCATACCTTTCCTTCCACTTCCAGTTCCTATGGGAATAGGACTAGGGCTTATCTTTTTTCCG------ACGGCAACAAAAAATCTTCGACGTATGTGGTCTTTTCATAGTGTTTTCTTGTTAAGTATAGTTATGATTTTTGCAGTTGACTTATCTATTCAACTAATAAATAGGAGTTCTATTTATCAATATATATCGTCTTGGACCATCAATAATGATTTTTCATTAGAGTTTGGCTATTTGATCGATCCACTTACTTCTATTATGTCAATATTAATCACTACTATCGGAGTTCTAGTTCTTATTTATAGTGACAATTATATGTTTCATGATCAGGGATACGTGAGATTTTTTGCTTATATGAGTTTTTTCAATGCATCTATGTTGGGATTAGTTACGAGTTCGAATTTGATACAAATTTATCTTTTTTGGGAATTAGTTGGAATGTGCTCTTATCTATTAATAGGTTTTTGGTTCACACGACCGCTTGCCGCAAATGCTTGCCAAAAAGCATTTGTGACTAATCGTATTGGCGATTTTGGTTTATTATTAGGAATTTTAGGTCTTTATTGGATAACCGGTACTTTTGAATTTAGAGATTTGTTCGAGATATTCAATAACTTAATTTCGACTAATGAGGTCCATTTTTTATTTGGAACTTTTTGTGTCTTCCTATTATTTTCTGGTGCAGTTGCTAAATCGGCTCAATTTCCCCTTCATGTATGGTTACCCGATGCTATGGAGGGTCCTACTCCTATTTCAGCTCTTATCCATGCTGCTACGATGGTGGCAGCGGGAATTTTTCTTGTAGCTCGGCTTTTTCCCCTTTTCGTAGTCATACCTTACATAATGAATTTCATATCTTTTCTAAGTATAATAACAGTACTATTAGGGGCTACTTTAGCTCTTGCTCAAAACGATATTAAACGAAGTTTAGCCTATTCGACAATGTCTCAATTGGGATATATGATGTTAGCATTAGGTATGGGGTCTTATCGAACCGCTTTGTTTCATTTGATTACTCATGCTTATTCAAAAGCATTATTGTTTTTAGGATCGGGATCAATTATTCATTCAATGGAACCTATTGTTGGATATTCTCCAAATAAAAGTCAAAATATGGTTCTTATGGGTGGTTTACTAAAATATGTGCCAATTACAAAAACTGCTTTTTTTTTGGGTACACTTTCTCTATGTGGTATTCCACCTCTTGCTTGTTTTTGGTCCAAAGATGAAATTCTTAATGATAGTTGGTTGTATGCACAGATTGTTGGAATACTAGCTTGCTCCACAGCAGGATTAACTGCATTTTATATGTTTCGAATCTATTTATTAACTTTTGAGGGACATTTAAACATTAACTTTCAAAATTATAGTGGAAAAACAAGTAGTTTGTCCTATTCCATCTCTTTATGGGGTAAAGAAAGCGCAAAAAGAAAAAAAAAACAACCGAGTTTATTAACTTTATTACCAATC------AATAATAAT------GCTAGTACTTCTTTTCTTTCCACAAACATATGTCGAATT---AAT---------GATAATGTAACCCGGCCTTTTATGACTATT------ACCCATTTTGATAGTACAAAAACTTTATCCTACCCTCATGAAGTGGACAATACTATGTTATTCCCGCTGCTTCTATTGGTTTTATTTACTTTTTTTGTTGGAGTCATCGGGATTCCTTTCAATCAAGAAGGAAACGATTTGGATATATTATCCAAATGGTTAAATTCATCTATAAATCTTTTACATAAAAATTTTTCGAAT------TCTTTGGATTGGTATGAATTTGTTACAAATGCAACTTTTTCCGTCAGTATAGCCTTTTTTGGAATATTTATTGCGTTTCTTTTATATAAACCTGTTTATTCATCTTTCAAAAATTTGAATTTAATTAATTCATTAAAA---------ATAAAAGTTCCTCTGAAACTTTTCGTTTTAGGAGAAAAAATAATAAATAGAATATATAATTGGTCATATAATCGCGGTTATATCGATTCTTTTTATAAAGCATCTTTAATCACTAGTATACGAGGATTAGCCGAATTTGCTCAGTTTTTTGATAGGCAAATAGTTGATGGAATTACGAATGGAGTTGGTGTTCTGAGTTTCTTTATAGGAGAAGCACTCAAATATGTAGGTAATGGACGTATTTCCTCTTATCTT---------------TTCTTATAT---------------------TTT---------TTTTCTTTACTA---------ATTTAT---------TTTCTTTTTTTT------------------------------------------------
>Aeonium_dodrantale
ATGGAACATACATATGAATATGCATGGATCATACCTTTCCTTCCACTTCCAGTTCCTATGGGAATAGGACTAGGGCTTATCTTTTTTCCG------ACGGCAACAAAAAATCTTCGACGTATGTGGTCTTTTCATAGTGTTTTCTTGTTAAGTATAGTTATGATTTTTGCAGTTGACTTATCTATTCAACTAATAAATAGGAGTTCTATTTATCAATATATATCGTCTTGGACCATCAATAATGATTTTTCATTAGAGTTTGGCTATTTGATCGATCCACTTACTTCTATTATGTCAATATTAATCACTACTATCGGAGTTCTAGTTCTTATTTATAGTGACAATTATATGTTTCATGATCAGGGATACGTGAGATTTTTTGCTTATATGAGTTTTTTCAATGCATCTATGTTGGGATTAGTTACCAGTTCGAATTTGATACAAATTTATCTTTTTTGGGAATTAGTTGGAATGTGCTCTTATCTATTAATAGGTTTTTGGTTCACACGACCGCTTGCCGCAAATGCTTGCCAAAAAGCATTTGTGACTAATCGTATTGGCGATTTTGGTTTATTATTAGGAATTTTAGGTCTTTATTGGATAACCGGTACTTTTGAATTTAGAGATTTGTTCGAGATATTCAATAACTTAATTTCGACTAATGAGGTCCATTTTTTATTTGGAACTTTTTGTGTCTTCCTATTATTTTCTGGTGCAGTTGCTAAATCGGCTCAATTTCCCCTTCATGTATGGTTACCCGATGCTATGGAGGGTCCTACTCCGATTTCAGCTCTTATCCATGCTGCTACGATGGTGGCAGCGGGAATTTTTCTTGTAGCTCGGCTTTTTCCCCTTTTCGTAGTCATACCTTACATAATGAATTTCATATCTTTTCTAAGTATAATAACAGTACTATTAGGGGCTACTTTAGCTCTTGCTCAAAACGATATTAAACGAAGTTTAGCCTATTCGACAATGTCTCAATTGGGATATATGATGTTAGCATTAGGTATGGGGTCTTATCGAACCGCTTTGTTTCATTTGATTACTCATGCTTATTCAAAAGCATTATTGTTTTTAGGATCGGGATCAATTATTCATTCAATGGAACCTATTGTTGGATATTCTCCAAATAAAAGTCAAAATATGGTTCTTATGGGTGGTTTACTAAAATATGTGCCAATTACAAAAACTGCTTTTTTTTGGGGTACACTTTCTCTATGTGGTATTCCACCTCTTGCTTGTTTTTGGTCCAAAGATGAAATTCTTAATGATAGTTGGTTGTATGCACAGATTGTTGGAATACTAGCTTGCTCCACAGCAGGATTAACTGCATTTTATATGTTTCGAATCTATTTATTAACTTTTGAGGGACATTTAAACATTAACTTTCAAAATTATAGTGGAAAAACAAGTAGTTTGTCCTATTCCATCTCTTTATGGGGTAAAGAAAGCGCAAAAAGAAAAAAAAAACAACGGAGTTTATTAACTTTATTACCAATC------AATAATAAT------GCTAGTACTTCTTTTCTTTCCACAAACATATGTAGAATT---AAT---------GATAATGTAACCCGGCCTTTTATGACTATT------ACCCATTTTGATAGTACAAAAACTTTATCCTACCCTCATGAAGTGGACAATACTATGTTATTCCCGCTGCTTCTATTGGTTTTATTTACTTTTTTTGTTGGAGTCATCGGGATTCCTTTCAATCAAGAAGGAAACGATTTGGATATATTATCAAAATGGTTAAATTCATCTATAAATCTTTTACATAAAAATTTTTCGAAT------TCTTTGGATTGGTATGAATTTGTTACAAATGCAACTTTTTCCGTCAGTATAGCCTTTTTTGGAATATTTATTGCGTTTCTTTTATATAAACCTGTTTATTCATCTTTCAAAAATTTGAATTTAATTAATTCATTAAAA---------ATAAAAGTTCCTCTGAAACTTTTCGTTTTAGGAGAAAAAATAATAAATAGAATATATAATTGGTCATATAATCGCGGTTATATCGATTCTTTTTATAAAGCATCTTTAATCACTAATATACGAGGATTAGCCGAATTTGCTCAGTTTTTTGATAGGCAAATAGTTGATGGAATTACGAATGGAGTTGGTGTTCTGAGTTTCTTTATAGGAGAAGCACTCAAATATGTAGGTAATGGACGTATTTCCTCTTATCTT---------------TTCTTATAT---------------------TTT---------TTTTCTTTACTA---------ATTTAT---------TTTCTTTTTTTT------------------------------------------------
>Aeonium_nobile
ATGGAACATACATATGAATATGCATGGATCATACCTTTCCTTCCACTTCCAGTTCCTATGGGAATAGGACTAGGGCTTATCTTTTTTCCG------ACGGCAACAAAAAATCTTCGACGTATGTGGTCTTTTCATAGTGTTTTCTTGTTAAGTATAGTTATGATTTTTGCAGTTGACTTATCTATTCAACTAATAAATAGGAGTTCTATTTATCAATATATATCGTCTTGGACCATCAATAATGATTTTTCATTAGAGTTTGGCTATTTGATCGATCCACTTACTTCTATTATGTCAATATTAATCACTACTATCGGAGTTCTAGTTCTTATTTATAGTGACAATTATATGTTTCATGATCAAGGATACGTGAGATTTTTTGCTTATATGAGTTTTTTCAATGCATCTATGTTGGGATTAGTTACCAGTTCGAATTTGATACAAATTTATCTTTTTTGGGAATTAGTTGGAATGTGCTCTTATCTATTAATAGGTTTTTGGTTCACACGACCGCTTGCCGCAAATGCTTGCCAAAAAGCATTTGTGACTAATCGTATTGGCGATTTTGGTTTATTATTAGGAATTTTAGGTCTTTATTGGATAACCGGTACTTTTGAATTTAGAGATTTGTTCGAGATATTCAATAACTTAATTTCGACTAATGAGGTCCATTTTTTATTTGGAACTTTTTGTGTCTTCCTATTATTTTCTGGTGCAGTTGCTAAATCGGCTCAATTTCCCCTTCATGTATGGTTACCCGATGCTATGGAGGGTCCTACTCCTATTTCAGCTCTTATCCATGCTGCTACGATGGTGGCAGCGGGAATTTTTCTTGTAGCTCGGCTTTTTCCCCTTTTTGTAGTCATACCTTACATAATGAATTTCATATCTTTTCTAAGTATAATAACAGTACTATTAGGGGCTACTTTAGCTCTTGCTCAAAACGATATTAAACGAAGTTTAGCCTATTCGACAATGTCTCAATTGGGATATATGATGTTAGCATTAGGTATGGGGTCTTATCGAACCGCTTTGTTTCATTTGATTACTCATGCTTATTCAAAAGCATTATTGTTTTTAGGATCGGGATCAATTATTCATTCAATGGAACCTATTGTTGGATATTCTCCAAATAAAAGTCAAAATATGGTTCTTATGGGTGGTTTACTAAAATATGTGCCAATTACAAAAACTGCTTTTTTTTTGGGTACACTTTCTCTATGTGGTATTCCACCTCTTGCTTGTTTTTGGTCCAAAGATGAGATTCTTAATGATAGTTGGTTGTATGCACAGATTGTTGGAATACTAGCTTGCTCCACAGCAGGATTAACTGCATTTTATATGTTTCGAATCTATTTATTAACTTTTGAGGGACATTTAAACATTAACTTTCAAAATTATAGTGGAAAAACAAGTAGTTTGTCCTATTCCATCTCTTTATGGGGTAAAGAAAGCGCAAAAAGAAAAAAAAAACAACCGAGTTTATTAACTTTATTACCAATC------AATAATAAT------GCTAGTACTTCTTTTCTTTCCACAAACATATGTCGAATT---AAT---------GATAATGTAACCCGG---------ACTATT------ACCCATTTTGATAGTACAAAAACTTTATCCTACCCTCATGAAGTGGACAATACTATGTTATTCCCGCTGCTTCTATTGGTTTTATTTACTTTTTTTGTTGGAGTCATCGGGATTCCTTTCAATCAAGAAGGAAACGATTTGGATATATTATCCAAATGGTTAAATTCATCTATAAATCTTTTACATAAAAATTTTTCGAAT------TCTTTGGATTGGTATGAATTTGTTACAAATGCAACTTTTTCCGTCAGTATAGCCTTTTTTGGAATATTTATTGCGTTTCTTTTATATAAACCTGTTTATTCATCTTTCAAAAATTTGAATTTAATTAATTCATTAAAA---------ATAAAAGTTCCTCTGAAACTTTTCGTTTTAGGAGAAAAAATAATAAATAGAATATATAATTGGTCATATAATCGCGGTTATATCGATTCTTTTTATAAAGCATCTTTAATCACTAGTATACGAGGATTAGCCGAATTTGCTCAGTTTTTTGATAGGCAAATAGTTGATGGAATTACGAATGGAGTTGGTGTTCTGAGTTTCTTTATAGGAGAAGCACTCAAATATGTAGGTAATGGACGTATTTCCTCTTATCTT---------------TTCTTATAT---------------------TTT---------TTTTCTTTACTA---------ATTTAT---------TTTCTTTTTTTT------------------------------------------------
>Aeonium_saundersii
ATGGAACATACATATGAATATGCATGGATCATACCTTTCCTTCCACTTCCAGTTCCTATGGGAATAGGACTAGGGCTTATCTTTTTTCCG------ACGGCAACAAAAAATCTTCGACGTATGTGGTCTTTTCATAGTGTTTTCTTGTTAAGTATAGTTATGATTTTTGCAGTTGACTTATCTATTCAACTAATAAATAGGAGTTCTATTTATCAATATATATCGTCTTGGACCATCAATAATGATTTTTCATTAGAGTTTGGCTATTTGATCGATCCACTTACTTCTATTATGTCAATATTAATCACTACTATCGGAGTTCTAGTTCTTATTTATAGTGACAATTATATGTTTCATGATCAAGGATACGTGAGATTTTTTGCTTATATGAGTTTTTTCAATGCATCTATGTTGGGATTAGTTACCAGTTCGAATTTGATACAAATTTATCTTTTTTGGGAATTAGTTGGAATGTGCTCTTATCTATTAATAGGTTTTTGGTTCACACGACCGCTTGCCGCAAATGCTTGCCAAAAAGCATTTGTGACTAATCGTATTGGCGATTTTGGTTTATTATTAGGAATTTTAGGTCTTTATTGGATAACCGGTACTTTTGAATTTAGAGATTTGTTCGAGATATTCAATAACTTAATTTCGACTAATGAGGTCCATTTTTTATTTGGAACTTTTTGTGTCTTCCTATTATTTTCTGGTGCAGTTGCTAAATCGGCTCAATTTCCCCTTCATGTATGGTTACCCGATGCTATGGAGGGTCCTACTCCTATTTCAGCTCTTATCCATGCTGCTACGATGGTGGCAGCGGGAATTTTTCTTGTAGCTCGGCTTTTTCCCCTTTTCGTAGTCATACCTTACATAATGAATTTCATATCTTTTCTAAGTATAATAACAGTACTATTAGGGGCTACTTTAGCTCTTGCTCAAAACGATATTAAACGAAGTTTAGCCTATTCGACAATGTCTCAATTGGGATATATGATGTTAGCATTAGGTATGGGGTCTTATCGAACCGCTTTGTTTCATTTGATTACTCATGCTTATTCAAAAGCATTATTGTTTTTAGGATCGGGATCAATTATTCATTCAATGGAACCTATTGTTGGATATTCTCCAAATAAAAGTCAAAATATGGTTCTTATGGGTGGTTTACTAAAATATGTGCCAATTACAAAAACTGCTTTTTTTTTGGGTACACTTTCTCTATGTGGTATTCCACCTCTTGCTTGTTTTTGGTCCAAAGATGAAATTCTTAATGATAGTTGGTTGTATGCACAGATTGTTGGAATACTAGCTTGCTCCACAGCAGGATTAACTGCATTTTATATGTTTCGAATCTATTTATTAACTTTTGAGGGACATTTAAACATTAACTTTCAAAATTATAGTGGAAAAACAAGTAGTTTGTCCTATTCCATCTCTTTATGGGGTAAAGAAAGCGCAAAAAGAAAAAAAAAACAACCGAGTTTATTAACTTTATTACCAATC------AATAATAAT------GCTAGTACTTCTTTTCTTTCCACAAACATATGTCGAATT---AAT---------GATAATGTAACCCGGCCTTTTATGACTATT------ACCCATTTTGATAGTACAAAAACTTTATCCTACCCTCATGAAGTGGACAATACTATGTTATTCCCGCTGCTTCTATTGGTTTTATTTACTTTTTTTGTTGGAGTCATCGGGATTCCTTTCAATCAAGAAGGAAACGATTTGGATATATTATCCAAATGGTTAAATTCATCTATAAATCTTTTACATAAAAATTTTTCGAAT------TCTTTGGATTGGTATGAATTTGTTACAAATGCAACTTTTTCCGTCAGTATAGCCTTTTTTGGAATATTTATTGCGTTTCTTTTATATAAACCTGTTTATTCATCTTTCAAAAATTTGAATTTAATTAATTCATTAAAA---------ATAAAAGTTCCTCTGAAACTTTTCGTTTTAGGAGAAAAAATAATAAATAGAATATATAATTGGTCATATAATCGCGGTTATATCGATTCTTTTTATAAAGCATCTTTAATCACTAGTATACGAGGATTAGCCGAATTTGCTCAGTTTTTTGATAGGCAAATAGTTGATGGAATTACGAATGGAGTTGGTGTTCTGAGTTTCTTTATAGGAGAAGCACTCAAATATGTAGGTAATGGACGTATTTCCTCTTATCTT---------------TTCTTATAT---------------------TTT---------TTTTCTTTACTA---------ATTTAT---------TTTCTTTTTTTT------------------------------------------------
>Aeonium_tabuliforme
ATGGAACATACATATGAATATGCATGGATCATACCTTTCCTTCCACTTCCAGTTCCTATGGGAATAGGACTAGGGCTTATCTTTTTTCCG------ACGGCAACAAAAAATCTTCGACGTATGTGGTCTTTTCATAGTGTTTTCTTGTTAAGTATAGTTATGATTTTTGCAGTTGAGTTATCTATTCAACTAATAAATAGGAGTTCTATTTATCAATATATATCGTCTTGGACCATCAATAATGATTTTTCATTAGAGTTTGGCTATTTGATCGATCCACTTACTTCTATTATGTCAATATTAATCACTACTATCGGAGTTCTAGTTCTTATTTATAGTGACAATTATATGTTTCATGATCAAGGATACGTGAGATTTTTTGCTTATATGAGTTTTTTCAATGCATCTATGTTGGGATTAGTTACCAGTTCGAATTTGATACAAATTTATCTTTTTTGGGAATTAGTTGGAATGTGCTCTTATCTATTAATAGGTTTTTGGTTCACACGACCGCTTGCCGCAAATGCTTGCCAAAAAGCATTTGTGACTAATCGTATTGGCGATTTTGGTTTATTATTAGGAATTTTAGGTCTTTATTGGATAACCGGTACTTTTGAATTTAGAGATTTGTTCGAGATATTCAATAACTTAATTTCGACTAATGAGGTCCATTTTTTATTTGGAACTTTTTGTGTCTTCCTATTATTTTCTGGTGCAGTTGCTAAATCGGCTCAATTTCCCCTTCATGTATGGTTACCCGATGCTATGGAGGGTCCTACTCCTATTTCAGCTCTTATCCATGCTGCTACGATGGTGGCAGCGGGAATTTTTCTTGTAGCTCGGCTTTTTCCCCTTTTTGTAGTCATACCTTACATAATGAATTTCATATCTTTTCTAAGTATAATAACAGTACTATTAGGGGCTACTTTAGCTCTTGCTCAAAACGATATTAAACGAAGTTTAGCCTATTCGACAATGTCTCAATTGGGATATATGATGTTAGCATTAGGTATGGGGTCTTATCGAACCGCTTTGTTTCATTTGATTACTCATGCTTATTCAAAAGCATTATTGTTTTTAGGATCGGGATCAATTATTCATTCAATGGAACCTATTGTTGGATATTCTCCAAATAAAAGTCAAAATATGGTTCTTATGGGTGGTTTACTAAAATATGTGCCAATTACAAAAACTGCTTTTTTTTTGGGTACACTTTCTCTATGTGGTATTCCACCTCTTGCTTGTTTTTGGTCCAAAGATGAGATTCTTAATGATAGTTGGTTGTATGCACAGATTGTTGGAATACTAGCTTGCTCCACAGCAGGATTAACTGCATTTTATATGTTTCGAATCTATTTATTAACTTTTGAGGGACATTTAAACATTAACTTTCAAAATTATAGTGGAAAAACAAGTAGTTTGTCCTATTCCATCTCTTTATGGGGTAAAGAAAGCGCAAAAAGAAAAAAAAAACAACCGAGTTTATTAACTTTATTACCAATC------AATAATAAT------GCTAGTACTTCTTTTCTTTCCACAAACATATGTCGAATT---AAT---------GATAATGTAACCCGGCCTTTTATGACTATT------ACCCATTTTGATAGTACAAAAACTTTATCCTACCCTCATGAAGTGGACAATACTATGTTATTCCCGCTGCTTCTATTGGTTTTATTTACTTTTTTTGTTGGAGTCATCGGGATTCCTTTCAATCAAGAAGGAAACGATTTGGATATATTATCCAAATGGTTAAATTCATCTATAAATCTTTTACATAAAAATTTTTCGAAT------TCTTTGGATTGGTATGAATTTGTTACAAATGCAACTTTTTCCGTCAGTATAGCCTTTTTTGGAATATTTATTGCGTTTCTTTTATATAAACCTGTTTATTCATCTTTCAAAAATTTGAATTTAATTAATTCATTAAAA---------ATAAAAGTTCCTCTGAAACTTTTCGTTTTAGGAGAAAAAATAATAAATAGAATATATAATTGGTCATATAATCGCGGTTATATCGATTCTTTTTATAAAGCATCTTTAATCACTAGTATACGAGGATTAGTCGAATTTGCTCAGTTTTTTGATAGGCAAATAGTTGATGGAATTACGAATGGAGTTGGTGTTCTGAGTTTCTTTATAGGAGAAGCACTCAAATATGTAGGTAATGGACGTATTTCCTCTTATCTT---------------TTCTTATAT---------------------TTT---------TTTTCTTTACTA---------ATTTAT---------TTTCTTTTTTTT------------------------------------------------
>Aeonium_undulatum
ATGGAACATACATATGAATATGCATGGATCATACCTTTCCTTCCACTTCCAGTTCCTATGGGAATAGGACTAGGGCTTATCTTTTTTCCG------ACGGCAACAAAAAATCTTCGACGTATGTGGTCTTTTCATAGTGTTTTCTTGTTAAGTATAGTTATGATTTTTGCAGTTGACTTATCTATTCAACTAATAAATAGGAGTTCTATTTATCAATATATATCGTCTTGGACCATCAATAATGATTTTTCATTAGAGTTTGGCTATTTGATCGATCCACTTACTTCTATTATGTCAATATTAATCACTACTATCGGAGTTCTAGTTCTTATTTATAGTGACAATTATATGTTTCATGATCAAGGATACGTGAGATTTTTTGCTTATATGAGTTTTTTCAATGCATCTATGTTGGGATTAGTTACCAGTTCGAATTTGATACAAATTTATCTTTTTTGGGAATTAGTTGGAATGTGCTCTTATCTATTAATAGGTTTTTGGTTCACACGACCGCTTGCCGCAAATGCTTGCCAAAAAGCATTTGTGACTAATCGTATTGGCGATTTTGGTTTATTATTAGGAATTTTAGGTCTTTATTGGATAACCGGTACTTTTGAATTTAGAGATTTGTTCGAGATATTCAATAACTTAATTTCGACTAATGAGGTCCATTTTTTATTTGGAACTTTTTGTGTCTTCCTATTATTTTCTGGTGCAGTTGCTAAATCGGCTCAATTTCCCCTTCATGTATGGTTACCCGATGCTATGGAGGGTCCTACTCCTATTTCAGCTCTTATACATGCTGCTACGATGGTGGCAGCGGGAATTTTTCTTGTAGCTCGGCTTTTTCCCCTTTTTGTAGTCATACCTTACATAATGAATTTCATATCTTTTCTAAGTATAATAACAGTACTATTAGGGGCTACTTTAGCTCTTGCTCAAAACGATATTAAACGAAGTTTAGCCTATTCGACAATGTCTCAATTGGGATATATGATGTTAGCATTAGGTATGGGGTCTTATCGAACCGCTTTGTTTCATTTGATTACTCATGCTTATTCAAAAGCATTATTGTTTTTAGGATCGGGATCAATTATTCATTCAATGGAACCTATTGTTGGATATTCTCCAAATAAAAGTCAAAATATGGTTCTTATGGGTGGTTTACTAAAATATGTGCCAATTACAAAAACTGCTTTTTTTTTTGGTACACTTTCTCTATGTGGTATTCCACCTCTTGCTTGTTTTTGGTCCAAAGATGAAATTCTTAATGATAGTTGGTTGTATGCACAGATTGTTGGAATACTAGCTTGCTCCACAGCAGGATTAACTGCATTTTATATGTTTCGAATCTATTTATTAACTTTTGAGGGACATTTAAACATTAACTTTCAAAATTATAGTGGAAAAACAAGTAGTTTGTCCTATTCCATCTCTTTATGGGGTAAAGAAAGCGCAAAAAGAAAAAAAAAACAACCGAGTTTATTAACTTTATTACCAATT------AATAATAAT------GCTAGTACTTCTTTTCTTTCCACAAACATATGTCGAATT---AAT---------GATAATGTAACCCGGCCTTTTATGACTATT------ACCCATTTTGATAGTACAAAAACTTTATCCTACCCTCATGAAGTGGACAATACTATGTTATTCCCGCTGCTTCTATTGGTTTTATTTACTTTTTTTGTTGGAGTCATCGGGATTCCTTTCAATCAAGAAGGAAACGATTTGGATATATTATCCAAATGGTTAAATTCATCTATAAATCTTTTACATAAAAATTTTTCGAAT------TCTTTGGATTGGTATGAATTTGTTACAAATGCAACTTTTTCCGTCAGTATAGCCTTTTTTGGAATATTTATTGCGTTTCTTTTATATAAACCTGTTTATTCATCTTTCAAAAATTTGAATTTAATTAATTCATTAAAA---------ATAAAAGTTCCTCTGAAACTTTTCGTTTTAGGAGAAAAAATAATAAATAGAATATATAATTGGTCATATAATCGCGGTTATATCGATTCTTTTTATAAAGCATCTTTAATCACTAGTATACGAGGATTAGCCGAATTTGCTCAGTTTTTTGATAGGCAAATAGTTGATGGAATTACGAATGGAGTTGGTGTTCTGAGTTTCTTTATAGGAGAAGCACTCAAATATGTAGGTAATGGACGTATTTCCTCTTATCTT---------------TTCTTATAT---------------------TGT---------TTTTCTTTACTA---------ATTTTT---------TTTCTTTTTTTT------------------------------------------------
>Monanthes_anagensis
ATGGAACATACATATGAATATGCATGGATCATACCTCTCCTTCCACTTCCAGTTCCTATAGGAATAGGACTAGGGCTTATCTTTTTTCCG------ACGACAACAAAAAATCTTCGACGTATGTGGTCTTTTCATAGTGTTTTCTTGTTAAGTATAGTTATGATTTTTGCAGTCGACTTATCTATTCAACTAATAAATAGGAGTTCTATTTATCAATATATATCGTCTTGGACCATCAATAATGATTTTTCATTAGAGTTTGGCTATTTGATCGATCCACTTACTTCTATTATGTCAATATTAATCACTACTATCGGAGTTCTAGTTCTTATTTATAGTGACAATTATATGTTTCATGATCAAGGATACGTGAGATTTTTTGCTTATATGAGTTTTTTCAATGCATCTATGTTGGGATTAGTTACCAGTTCGAATTTGATACAAATTTATCTTTTTTGGGAATTAGTTGGAATGTGCTCTTATCTATTAATAGGTTTTTGGTTCACACGACCGCTTGCCGCAAATGCTTGCCAAAAAGCATTTGTGACTAATCGTATTGGCGATTTTGGTTTATTATTAGGAATTTTAGGTCTTTATTGGATAACCGGTACTTTTGAATTTAGAGATTTGTTCGAGATATTCAATAACTTAATTTCAACTAATGAGGTCCATTTTTTATTTGGAACTTTTTGTGTCTTCCTATTATTTTCTGGTGCAGTTGCTAAATCGGCTCAATTTCCCCTTCATGTATGGTTACCCGATGCTATGGAGGGTCCTACTCCTATTTCAGCTCTTATCCATGCTGCTACGATGGTGGCAGCGGGAATTTTTCTTGTAGCTCGGCTTTTTCCTCTTTTCGTAGTCATACCTTACATAATGAATTTCATATCTTTTCTAAGTATAATAACAGTACTATTAGGAGCTACTTTAGCTCTTGCTCAAAACGATATTAAACGAAGTTTAGCCTATTCGACAATGTCTCAATTGGGATATATGATGTTAGCATTAGGTATGGGGTCTTATCGAACCGCTTTGTTTCATTTGATTACTCATGCTTATTCAAAAGCATTATTGTTTTTAGGATCGGGATCGATTATTCATTCAATGGAACCTATTGTTGGATATTCTCCAAATAAAAGTCAAAATATGGTTCTTATGGGTGGTTTACTAAAATATGTGCCAATTACAAAAACTGCTTTTTTTTTTGGTACACTTTCTCTATGCGGTATTCCACCTCTTGCTTGTTTTTGGTCCAAAGATGAAATTCTTAATGATAGTTGGTTGTATGCACAGATTGTTGGAATACTAGCTTGCTCCACAGCAGGATTAACTGCATTTTATATGTTTCGAATCTATTTATTAACTTTTGAGGGACATTTAAACATTAACTTTCAAAATTATAGTGGAAAAACAAGTAGTTTGTCCTATTCCATCTCTTTATGGGGTAAAGAAAGCGCAAAAAGAAAAAAACAACAACCAAGTTTATTAACTTTATTACCAATC------AATAATAAT------GCTAGTACTTCTTTTCTTTCCACAAACATATGTCGAATT---AAT---------GATAATGTAACCCGGCCTTTTATGACTATT------ACCCATTTTGATAGTACAAAAACTTTATCTTACCCTCATGAAGTGGACAATACTATGTTATTCCCGCTGCTTCTATTGGTTTTATTTACTTTTTTTGTTGGAGTCATTGGGATTCCTTTCAATCAAGAAGGAAACGATTTGGATATATTATCCAAATGGTTAAATTCATCTATAAATCTTTTACATAAAAATTTTTCGAAT------TCTTTGGATTGGTATGAATTTATTACAAATGCCACTTTTTCCATCAGTATAGCCTTTTTTGGAATATTTATTGCGTTTCTTTTATATAAACCTGTTTATTCATCTTTCAAAAATTTGAATTTAATTAATTCATTAAAA---------ATAAAAGTTCCTCTGCAACTTTTCGTTTTAGGAGAAAAAATAATAAATAGAATATATAATTGGTCATATAATCGCGCTTATATCGATTCTTTTTATAAAGCATCTTTAATCACTAGTATACGAGGATTAGCCGAATTTGCTCAGTTTTTTGATAGGCAAATAGTTGATGGAATTACGAATGGAGTTGGTGTTCTGAGTTTCTTTATAGGAGAAGCACTCAAATATGTAGGTAATGGACGTATTTCCTCTTATCTT---------------TTCTTATAT---------------------TGT---------TTTTCTTTACTA---------ATTTAT---------TTTCTTTTTTTT------------------------------------------------
>Monanthes_brachycaulos
ATGGAACATACATATGAATATGCATGGATCATACCTCTCCTTCCACTTCCAGTTCCTATAGGAATAGGACTAGGGCTTATCTTTTTTCCG------ACGACAACAAAAAATCTTCGACGTATGTGGTCTTTTCATAGTGTTTTCTTGTTAAGTATAGTTATGATTTTTGCAGTCGACTTATCTATTCAACTAATAAATAGGAGTTCTATTTATCAATATATATCGTCTTGGACCATCAATAATGATTTTTCATTAGAGTTTGGCTATTTGATCGATCCACTTACTTCTATTATGTCAATATTAATCACTACTATCGGAGTTCTAGTTCTTATTTATAGTGACAATTATATGTTTCATGATCAAGGATACGTGAGATTTTTTGCTTATATGAGTTTTTTCAATGCATCTATGTTGGGATTAGTTACCAGTTCCAATTTGATACAAATTTATCTTTTTTGGGAATTAGTTGGAATGTGCTCTTATCTATTAATAGGTTTTTGGTTCACACGACCGCTTGCCGCAAATGCTTGCCAAAAAGCATTTGTGACTAATCGTATTGGCGATTTTGGTTTATTATTAGGAATTTTAGGTCTTTATTGGATAACCGGTACTTTTGAATTTAGAGATTTGTTCGAGATATTCAATAACTTAATTTCAACTAATGAGGTCCATTTTTTATTTGGAACTTTTTGTGTCTTCCTATTATTTTCTGGTGCAGTTGCTAAATCGGCTCAATTTCCCCTTCATGTATGGTTACCCGATGCTATGGAGGGTCCTACTCCTATTTCAGCTCTTATCCATGCTGCTACGATGGTGGCAGCGGGAATTTTTCTTGTAGCTCGGCTTTTTCCTCTTTTCGTAGTCATACCTTACATAATGAATTTCATATCTTTTCTAAGTATAATAACAGTAATATTAGGAGCTACTTTAGCTCTTGCTCAAAACGATATTAAACGAAGTTTAGCCTATTCGACAATGTCTCAATTGGGATATATGATGTTAGCATTAGGTATGGGGTCTTATCGAACCGCTTTGTTTCATTTGATTACTCATGCTTATTCAAAAGCATTATTGTTTTTAGGATCGGGATCGATTATTCATTCAATGGAACCTATTGTTGGATATTCTCCAAATAAAAGTCAAAATATGGTTCTTATGGGTGGTTTACTAAAATATGTGCCAATTACAAAAACTGCTTTTTTTTTTGGTACACTTTCTCTATGCGGTATTCCACCTCTTGCTTGTTTTTGGTCCAAAGATGAAATTCTTAATGATAGTTGGTTGTATGCACAGATTGTTGGAATACTAGCTTGCTCCACAGCAGGATTAACTGCATTTTATATGTTTCGAATCTATTTATTAACTTTTGAGGGACATTTAAACATTAACTTTCAAAATTATAGTGGAAAAACAAGTAGTTTGTCCTATTCCATCTCTTTATGGGGTAAAGAAAGCGCAAAAAGAAAAAAACAACAACCAAGTTTATTAACTTTATTACCAATC------AATAATAAT------GCTAGTACTTCTTTTCTTTCCACAAACATATGTCGAATT---AAT---------GATAATGTAACCCGGCCTTTTATGACTATT------ACCCATTTTGATAGTACAAAAACTTTATCTTACCCTCATGAAGTGGACAATACTATGTTATTCCCGCTGCTTCTATTGGTTTTATTTACTTTTTTTGTTGGAGTCATTGGGATTCCTTTCAATCAAGAAGGAAACGATTTGGATATATTATCCAAATGGTTAAATTCATCTATAAATCTTTTACATAAAAATTTTTCGAAT------TCTTTGGATTGGTATGAATTTATTACAAATGCCACTTTTTCCATCAGTATAGCCTTTTTTGGAATATTTATTGCGTTTCTTTTATATAAACCTGTTTATTCATCTTTCAAAAATTTGAATTTAATTAATTCATTAAAA---------ATAAAAGTTCCTCTGCAACTTTTCGTTTTAGGAGAAAAAATAATAAATAGAATATATAATTGGTCATATAATCGCGCTTATATCGATTCTTTTTATAAAGCATCTTTAATCACTAGTATACGAGGATTAGCCGAATTTGCTCAGTTTTTTGATAGGCAAATAGTTGATGGAATTACGAATGGAGTTGGTGTTCTGAGTTTCTTTATAGGAGAAGCACTCAAATATGTAGGTAATGGACGTATTTCCTCTTATCTT---------------TTCTTATAT---------------------TGT---------TTTTCTTTACTA---------ATTTAT---------TTTCTTTTTTTT------------------------------------------------
>Monanthes_muralis
ATGGAACATACATATGAATATGCATGGATCATACCTCTCCTTCCACTTCCAGTTCCTATGGGAATAGGACTAGGGCTTATCTTTTTTCCG------ACGACAACAAAAAATCTTCGACGTATGTGGTCTTTTCATAGTGTTTTCTTGTTAAGTATAGTTATGATTTTTGCAGTCGACTTATCTATTCAACTAATAAATAGGAGTTCTATTTATCAATATATATCGTCTTGGACCATCAATAATGATTTTTCATTAGAGTTTGGCTATTTGATCGATCCACTTACTTCTATTATGTCAATATTAATCACTACTATCGGAGTTCTAGTTCTTATTTATAGTGACAATTATATGTTTCATGATCAAGGATACGTGAGATTTTTTGCTTATATGAGTTTTTTCAATGCATCTATGTTGGGATTAGTTACCAGTTCGAATTTGATACAAATTTATCTTTTTTGGGAATTAGTTGGAATGTGCTCTTATCTATTAATAGGTTTTTGGTTCACACGACCGCTTGCCGCAAATGCTTGCCAAAAAGCATTTGTGACTAATCGTATTGGCGATTTTGGTTTATTATTAGGAATTTTAGGTCTTTATTGGATAACCGGTACTTTTGAATTTAGAGATTTGTTCGAGATATTCAATAACTTAATTTCAACTAATGAGGTCCATTTTTTATTTGGAACTTTTTGTGTCTTCCTATTATTTTCTGGTGCAGTTGCTAAATCGGCTCAATTTCCCCTTCATGTATGGTTACCCGATGCTATGGAGGGTCCTACTCCTATTTCAGCTCTTATCCATGCTGCTACGATGGTGGCAGCGGGAATTTTTCTTGTAGCTCGGCTTTTTCCTCTTTTCGTAGTCATACCTTACATAATGAATTTCATATCTTTTCTAAGTATAATAACAGTACTATTAGGAGCTACTTTAGCTCTTGCTCAAAACGATATTAAACGAAGTTTAGCCTATTCGACAATGTCTCAATTGGGATATATGATGTTAGCATTAGGTATGGGGTCTTATCGAACCGCTTTGTTTCATTTGATTACTCATGCTTATTCAAAAGCATTATTGTTTTTAGGATCGGGATCGATTATTCATTCAATGGAACCTATTGTTGGATATTCTCCAAATAAAAGTCAAAATATGGTTCTTATGGGTGGTTTACTAAAATATGTGCCAATTACAAAAACTGCTTTTTTTTTGGGTACACTTTCTCTATGCGGTATTCCACCTCTTGCTTGTTTTTGGTCCAAAGATGAAATTCTTAATGATAGTTGGTTGTATGCACAGATTGTTGGAATACTAGCTTGCTCCACAGCAGGATTAACTGCATTTTATATGTTTCGAATCTATTTATTAACTTTTGAGGGACATTTAAACATTAACTTTCAAAATTATAGTGGAAAAACAAGTAGTTTGTCCTATTCCATCTCTTTATGGGGTAAAGAAAGCGCAAAAAGAAAAAAACAACAACCAAGTTTATTAACTTTATTACCAATC------AATAATAAT------GCTAGTACTTCTTTTCTTTCCACAAACATATGTCGAATT---AAT---------GATAATGTAACCCGGCCTTTTATGACTATT------ACCCATTTTGATAGTACAAAAACTTTATCTTACCCTCATGAAGTGGACAATACTATGTTATTCCCGCTGCTTCTATTGGTTTTATTTACTTTTTTTGTTGGAGTCATTGGGATTCCTTTCAATCAAGAAGGAAACGATTTGGATATATTATCCAAATGGTTAAATTCATCTATAAATCTTTTACATAAAAATTTTTCGAAT------TCTTTGGATTGGTATGAATTTATTACAAATGCCACTTTTTCCATCAGTATAGCCTTTTTTGGAATATTTATTGCGTTTCTTTTATATAAACCTGTTTATTCATCTTTCAAAAATTTGAATTTAATTAATTCATTAAAA---------ATAAAAGTTCCTCTGCAACTTTTCGTTTTAGGAGAAAAAATAATAAATAGAATATATAATTGGTCATATAATCGCGCTTATATCGATTCTTTTTATAAAGCATCTTTAATCACTAGTATACGAGGATTAGCCGAATTTGCTCAGTTTTTTGATAGGCAAATAGTTGATGGAATTACGAATGGAGTTGGTGTTCTGAGTTTCTTTATAGGAGAAGCACTCAAATATGTAGGTAATGGACGTATTTCCTCTTATCTT---------------TTCTTATAT---------------------TGT---------TTTTCTTTACTA---------ATTTAT---------TTTCTTTTTTTT------------------------------------------------
>Monanthes_polyphylla
ATGGAACATACATATGAATATGCATGGATCATACCTCTTCTTCCACTTCCAGTTCCTATGGGAATAGGACTAGGGCTTATCTTTTTTCCG------ACGGCAACAAAAAATCTTCGACGTATGTGGTCTTTTCATAGTGTTTTCTTGTTAAGTATAGTTATGATTTTTGCAGTTGACTTATCTATTCAACTAATAAATAGGAGGTCCATTTATCAATATATATCGTCTTGGACCATCAATAATGATTTTTCATTAGAGTTTGGCTATTTGATCGATCCACTTACTTCTATTATGTCAATATTAATCACTACTATCGGAGTTCTAGTTCTTATTTATAGTGACAATTATATGTTTCATGATCAAGGATACGTGAGATTTTTTGCTTATATGAGTTTTTTCAATGCATCTATGTTGGGATTAGTTACCAGTTCGAATTTGATACAAATTTATCTTTTTTGGGAATTAGTTGGAATGTGCTCTTATCTATTAATAGGTTTTTGGTTCACACGACCGCTTGCCGCAAATGCTTGCCAAAAAGCATTTGTGACTAATCGTATTGGCGATTTTGGTTTATTATTAGGAATTTTAGGTCTTTATTGGATAACAGGTACTTTTGAATTTAGAGATTTGTTCGAGATATTCAATAACTTAATTTCGACTAATGAGGTCCATTTTTTATTTGGAACTTTTTGTGTCTTTCTATTATTTTCTGGTGCAGTTGCTAAATCGGCTCAATTTCCCCTTCATGTATGGTTACCCGATGCTATGGAGGGTCCTACTCCTATTTCAGCTCTTATCCATGCTGCTACGATGGTGGCAGCGGGCATTTTTCTTGTAGCTCGGCTTTTCCCCCTTTTCGTAGTCATACCTTACATAATGAATTTCATATCTTTTCTAAGTATAATAACAGTACTATTAGGGGCTACTTTAGCTCTTGCTCAAAACGATATTAAACGAAGTTTAGCCTATTCGACAATGTCTCAATTGGGATATATGATGTTAGCATTAGGTATGGGGTCTTATCGAACCGCTTTGTTTCATTTGATTACTCATGCTTATTCAAAAGCATTATTGTTTTTAGGATCGGGATCAATTATTCATTCAATGGAACCTATTGTTGGATATTCTCCAAATAAAAGTCAAAATATGGTTCTTATGGGTGGTTTACTAAAATATGTGCCAATTACAAAAACTGCTTTTTTTTGGGGTACACTTTCTCTATGCGGTATTCCACCTCTTGCTTGTTTTTGGTCCAAAGATGAAATTCTTAATGATAGTTGGTTGTATGCACAGATTGTTGGAATACTAGCTTGCTCCACAGCAGGATTAACTGCATTTTATATGTTTCGAATCTATTTATTAACTTTTGAGGGACATTTAAACATTAACTTTCAAAATTATAGTGGAAAAACAAGTAGTTTGACCTATTCCATCTCTTTATGGGGTAAAGAAAGCGCAAAAAGAAAAAAACAACAACCAAGTTTATTAACTTTATTACCAATC------AATAATAAT------GCTAGTACTTCTTTTCTTTCCACAAACATATGTCGAATT---AAT---------GATAATGTAACCCGGCCTTTTATGACTATT------ACCCGTTTTGATAGTACAAAAACTTTATCTTACCCTCATGAAGTGGACAATACTATGTTATTCCCGCTGCTTCTATTGGTTTTATTTACTTTTTTTGTTGGAGTCATCGGGATTCCTTTCAATCAAGAAGGAAACGATTTGGATATATTATCCAAATGGTTAAATTCATCTATAAATCTTTTACATAAAAATTTTTCGAAT------TCTTTGGATTGGTATGAATTTATTACAAATGCCACTTTTTCCATCAGTATAGCCTTTTTTGGAATATTTATTGCGTTTCTTTTATATAAACCTGTTTATTCATCTTTCAAAAATTTGAATTTAATTAATTTATTTAAA---------ATAAAAGTTCCTCTGAAACTTTTCGTTTTAGGAGAAAAAATAATAAATAGAATATATAATTGGTCATATAATCGCGCTTATATCGATTCTTTTTATAAAGCATCTTTAATCACTAGTATACGAGGATTAGCCGAATTTGCTCAGTTTTTTGATAGGCAAATAGTTGATGGAATTACGAATGGAGTTGGTGTTCTGAGTTTCTTTATAGGAGAAGCACTCAAATATGTAGGTAATGGGCGTATTTCCTCTTATCTT---------------TTCTTATAT---------------------TGT---------TTTTCTTTACTA---------ATTTAT---------TTTCTTTTTTTT------------------------------------------------
>Rosularia_alpestris
ATGGAACATACATATCAATATGCATGGATCATACCTCTCCTTCCACTTCCCGTTCCTGTGGGAATAGGACTAGGGCTTATCTTTTTCCCG------ACGGCAACAAAAAATCTTCGACGTGTGTGGTCTTTTCAGAGTGTTTTCTTGTTAAGTATAGTTATGCTTTTTTCAGCCGACCTATCTATTCAACTAATAAATAGGAGTTCGATTTATCAATATATATCGTCTTGGACCATCAATAATGATTTTTCTTTAGAGTTTGGCTATTTGATCGATCCACTTACTTCTATTATGTCAATATTAATCACTACTATCGGAGTTCTAGTTCTTATTTATAGTGACAATTATATGTTTCATGATCAAGGATACTTGAGATTTTTTGCTTATATGAGTTTTTTCAATGCATCTATGTTGGGATTAGTTACCAGTTCTAATTTGATACAAATTTATCTTTTTTGGGAATTAGTTGGAATGTGCTCTTATCTATTAATAGGTTTTTGGTTCACACGACCACTTGCCGCAAATGCTTGCCAAAAAGCATTTGTGACTAATCGTATTGGGGATTTTGGTTTATTATTAGGAATTTTAGGTCTTTATTGGATAACAGGTAGTTTCGAATTTCGAGACTTGTTCGAAATATTCAATAACTTAATTTCGACTAATGAGGTCCATTTTTTATTTGGAACTTTCTTTGTCTTCCTATTATTTTCTGGTGCAGTTGCTAAATCGGCTCAATTTCCCCTTCATGTATGGTTACCCGATGCTATGGAGGGTCCCACTCCCATTTCAGCTCTTATCCATGCTGCTACTATGGTGGCAGCGGGAATTTATCTTGTAGCTCGGCTTTTTCCCCTTTTCATAGTCATACCTTACATAATGAATTTCATATCTTTTCTAAGTATAATAACAGTACTATTAGGAGCTACTTTAGCTCTTGCTCAAAACGATATTAAAAGAAGTTTAGCCTATTCTACAATGTCTCAATTGGGATATATGATGTTAGCTTTAGGGATGGGGTCTTATCGAACGGCTTTGTTTCATTTGATTACTCATGCTTATTCAAAAGCATTATTGTTTTTAGGATCTGGATCAATTATTCATTCAATGGAACCTATTGTTGGATATTCTCCAAATAAAAGTCAAAATATGGCTCTTATGGGTGGTTTACTAAAGTATGTGCCAATTACAAAAACTGCTTTTTTTTTAGGTACACTTTCTCTATGTGGTATTCCGCCTCTTGCTTGTTTTTGGTCCAAAGACGAAATTCTTAATGATAGTTGGTTGTATTCACAGATTATTGGAATACTAGCTTCCTTTACGGCAGGATTAACTGCATTTTATATGTTTCGAATCTATTTACTAACTTTTGAGGGACACTTAAACAGTAACTTTCAAAATTATAGTGGAAAAACAAGTAATTTGGCCTATTCCATATCTTTATGGGGTAAAGAAAGCCCAAAACCGAAAACAAAAAAAATGAGTTTAGTAACCTTATTAACAATC------AATAATAAT------GCTGGTACTTCTTTTTTTTCGACAAACACATGTCGAATT---AAT---------GATAATGTAACCCGACCCTTTATGACTACT------ACCAATTTTCATAGTACAAAGACGTTATCCTATCCTCATGAAGTAGACAATACTATGTTATTCCCGCTGCTTCTATTGGTTTTATTTACTTTTGTTGTTGGGGTCATCGGGATTCCTTTAAATCAAGAAGGAAACGATTTGGATATATTATCCAAATGGTTAAATTCATCTATAAATCTTTTACATAAAAATTTTTCAAAT------TCTGTGGATTGGTATGAATTTGTTATAAATGCAACTTTTTCCGTCAGTATAGCCTTTTTTGGAATATTTATCGCATTTCTTTTATATAAACCTGTTTATTCCTCTTTCAAAAATTTGAATTTAATTAATTCATTAAAG---------ATAGAAGTTCCTAGTAAACTTTTATGTTTAGGAGAAAAAATAATTAATATTATATATAATTGGTCATATAATCGCGGTTACATCGATTATTTTTATAAAGCATCTTTAACTACTAGTATACAAGGATTAGCTGAATTTGCTCATTTTTTTGATAGGCGAATAGTTGATGGAATTACGAATGGAGTTGGTGTTCTGAGTTTTTTTATAGGAGAAGCATTAAAATATGTAGGTAATGGGCGTATTTCTTCTTATCTT---------------TTCTTATAT---------------------TTT---------TTCTTTTCTTAT---------ATTTTT---------CTTATCTTTTCT------------------------TATATTTTTTGT------ATTTAC
>Sempervivum_tectorum
ATGGAACATACATATCAATATGCATGGATCATACCTCTTCTTCCACTTCCAGTTCCTATGGGAATAGGATTAGGGCTTATCTTTTTTCCA------ACGGCAACAAAAAATCTTCGACGTATGTGGTCTTTTCATAGTGTTTTCTTGTTAAGTATAGTTATGATTTTTTCAGCCGACCTATCTATTCAACTAATAAATAGGAGTTCTATTTATCAATATATATCGTCTTGGACCATCAATAATGATTTTTCTTTAGAGTTTGGCTATTTGATCGATCCACTTACTTCTATTATGTCAATATTAATCACTACTATCGGAGTTCTAGTTCTTATTTATAGTGACAATTATATGTTTCATGATCAAGGCTACTTGAGATTTTTTGCTTATATGAGTTTTTTCAATGCATCTATGTTGGGATTAGTTACTAGTTCTAATTTGATACAAATTTATCTTTTTTGGGAATTAGTTGGAATGTGCTCTTATCTATTAATAGGTTTTTGGTTCACACGACCCCTTGCCGCAAATGCTTGCCAAAAAGCATTTGTGACTAACCGTATCGGGGATTTTGGTTTCTTATTAGGAATTTTAGGTCTTTATTGGATAACAGGTAGTTTCGAATTTCGAGACTTGTTCGAAATATTCAATAACTTAATTTTGACTAATGAGGTCCATTTTTTATTTGGAACTTTCTGTATCTTCCTATTATTTTCTGGTGCAGTTGCTAAATCGGCTCAATTTCCCCTTCATGTATGGTTACCCGATGCTATGGAGGGTCCTACTCCTATTTCAGCTCTTATCCATGCTGCTACTATGGTGGCAGCGGGAATTTTTCTTGTAGCTCGGCTTTTTCCCCTTTTCATAGTCATACCTTACATAATGAATTTCATATCTTTGCTAAGTATAATAACAGTACTATTAGGAGCTACTTTAGCTCTTGCTCAAAACGATATTAAACGAAGTTTAGCCTATTCTACAATGTCTCAATTGGGATACATGATGTTAGCTTTAGGTATGGGGTCTTATCGAACGGCTTTGTTTCATTTGATTACTCATGCTTATTCAAAAGCATTATTGTTTTTAGGATCTGGATCCATTATTCATTCAATGGAACCTATTGTTGGATATTCTCCAAAAAAAAGTCAAAATATGGTTCTTATGGGTGGTTTACTAAAATATGTGCCAATTACAAAAACTGCTTTTTTTTTAGGTACACTTTCTCTATGTGGTATTCCACCTCTTGCTTGTTTTTGGTCCAAAGATGAAATTCTTAATGATAGTTGGTTGTATTCACAGATTGTTGGAATACTAGCTTGCTCCACCGCAGGATTAACTGCATTTTATATGTTTCGAATCTATTTACTAACTTTTGAGGGACATTTAAACATTAACTTTCAAAATTATAGTGGAAAAACAAGTAGTTTGTCTTATTCCATCTCTTTATGGGGTAAAGAAAATCCAAAAACGAAAAAAAAACAAATGAGTTTATTAACTTTATTACCAATC------AATAATAAT------GCTGGTACTTCTGTTCTTTCGACAAACACATGTCGAATT---AAT---------GATAATGTAACCCGACCCTTTATGACTATT---------------GATAGTACAAAGACTTTATCCTATCCTCATGAAGTAGACAATACTATGTTATTTCCACTGCTCCTATTGGTTTTTTTTACGTTTTTTGTTGGAATCATCGGGATTCCTTTCAATCAAGAAGGAAATGATTTGGATATATTATCCAAATGGTTAAATTCATCTATAAATCTTTTACATAAAAATTTTTCGAAT------TCTGTAGATTGGTATGAATTTGTTACAAATGCAACTTTTTCCATCAGTATAGCCTTTTTTGGAATATTTATAGCGTTTCTTTTATATAAACCTGTTTATTCATCTTTCAAAAATTTGAATTTAAGTAATTCATTAAAA---------ATAAAAGTACCTATGAAACTTTTATTTTTAGGAGAAAAAATAATAAATATTATATATAATTGGTCATATAATCGTGGTTACATCGATTATTTTTATAAAGCATCTTTAACCACTAGTATACGAGGATTAGCTGAATTTGCTCATTTTTTTGATAGGCGAATAGTTGATGGAATTACGAATGGAGTTGGTGTTCTGAGTTTCTTTATAGGAGAAGCACTCAAATATGTAGGTAATGGGCGCATTTCCTCTTATCTG---------------TTCTTATAT---------------------TTT---------TTGTATTTACTA---------ATTTCT---------TTTCTTTTTTTT------------------------------------------------
>Phedimus_spurius
ATGGAACATACATATCAATATGCATGGATCATACCTCTCCTTCCACTTCCAGTTCCTATGGGAATAGGACTAGGTCTTATCTGTTTTCCG------ATGGCAACAAAAAATCTTCGACGTATGTGGTCGTTTCATAGTGTTTTCTTGTTAAGTATAGTTATGGTTTTTTCAGCCGACCTATCTATTCAACTAATAAATAGGAGTTCCATTTATCAATATATATCGTCTTGGACCATCAATAATGATTTTTCTTTAGAGTTTGGCTATTTGATTGATCCACTTACTTCTATTATGTCAATATTAATCACTACTATCGGAGTTATGGTTCTTATTTATAGTGATAATTATATGTTTCATGATCAAGGATACTTGAGATTTTTTGCTTATATGAGTTTTTTCAATGCATCTATGTTGGGATTAGTTACCAGTTCTAATTTGATACAAATTTATCTTTTTTGGGAATTAGTTGGAATGTGCTCTTATCTATTAATAGGTTTTTGGTTCACACGACCCCTTGCCGCAAATGCTTGCCAAAAAGCATTTGTGACTAACCGTATCGGGGATTTTGGTTTATTATTAGGAATTTTAGGTCTTTATTGGATAACAGGTAGTTTTGAATTTCGAGACTTGTTTGAAATATTCAATAACTTTATTTCTACTAATGTTGTCCATTTTTTATTTGGAACTTTATGCGTCTTCCTATTATTTTCTGGTGCCGTTGCTAAATCTGCTCAATTTCCCCTTCATGTATGGTTACCCGATGCTATGGAGGGTCCTACTCCTATTTCAGCTCTTATCCATGCTGCTACTATGGTGGCAGCGGGAATTTTTCTTGTAGCTCGGCTTTTTCCCCTTTTTATAGTTATACCTTACATAATGAATTTCATATCTTTGCTAAGTATAATAACAGTACTATTAGGAGCTACTTTAGCTCTTGCTCAAAACGATATTAAAAGAAGTTTAGCCTATTCTACAATGTCTCAATTAGGGTATATGATGTTAGCTTTAGGTATGGGGTCTTATCGAACGGCTTTGTTTCATTTGATTACTCATGCTTATTCTAAAGCATTATTGTTTTTAGGATCTGGATCCATTATTCATTCAATGGAGCCTATTGTTGGATATTCTCCAAATAAAAGTCAAAATATGGTTTTTATGGGTGGTTTAATAAAATATGTGCCAATTACAAAAACTGCTTTTTTTTTAGGGACACTTTCTCTATGTGGTATTCCACCTCTTGCTTGTTTTTGGTCTAAAGATGAAATTCTTAATGATAGTTGGTTGTATTCACAGATTGTTGGAATACTAGCTTGTTCCACGGCCGGATTAACAGCATTTTATATGTTTCGAATCTATTTACTAACTTTTGAGGGACATTTAAACATTAACTTTCAAAATTATAGTGGAAAAACAAGTAGTTTGGCCTATTCCATATTTTTATGGGGTAAAGAAAGTAAAAAA---------AAACAAATGAGTTTATTAACTTTATTACCAATC------AATAATAAT------GCGGGTACTTCTTTTTTTTCGCCAAAGTCATATCGAATT---AAT---------GATAATGTAACCCGACCCTTTATGACTATT------ACCGCTTTTGATAGTACAAAGACTTTATCCTATCCTCATGAAGTAGATAATACTATGTTATTCCCGCTACTTCTATTGGTTTTATTTACTTTTTTTGTTGGGGGCATCGGGATTCCTTTTACTCAAGAAGAAAAAGAGCTGGATATATTATCCAAATGGTTAAACTCATCTATAAATCTTTTACATAAAAATTTTTCTAAT------TCTGTGGATTGGTATGACTTTTTTACAAATGCAACTTTTTCTATCAGTATAGCTTTTTTTGGAATATTTATCGCGTTTCTTTTATATAAACCTGTTTATTCCTCGTTCAAAAATTTGAATTTAATTAATTTATTAAAA---------AAAAAGGTTCCTATTAAAGTTTTTTTTTTAGGAGAAAAGATAATAAATATCATATATAATTGGTCATATAATCGTGGTTACATAGATTATTTTTATAAAGCATCTTTAACTACGAGTCTACGAGGATTCGCAGAATTTGCTCATTTTTTGGATCGGAGAATAGTTGATGGAATTACGAATGGAGTTGGTGTTATGAGTTTCTTTCTAGGAGAAGTACTAAAATATATTGGTAATGGACGAATTTCCTCTTATCTT---------------TTCTTATAT---------------------TTC---------TTATTTCTTTTC---------ATTTAT---------TATACTATTTTCAAA---------------------TTTATTGTTTTT------------
>Phedimus_aizoon
ATGGAACATACATATCAATATGCATGGCTCATACCTCTCCTTCCACTTCCAGTTCCTATTGTAATAGGACTAGGTCTTATCTTTTTTCCG------ACGGCAACAAAAAATCTTCGACGTATGTGGTCGTTTCATAGTATTTTCTTGTTAAGTATAGTTATGGTTTTTTCAGCCGACCTATCTATTCAACTAATAAATAGGAGTTCCATTTATCAATATATATCGTCTTGGACCATCAATAATGATTTTTCTTTAGAGTTTGGCTATTTGATTGATCCACTTACTTCTATTATGTCAATATTAATCACTACTATCGGAGTTATGGTTCTTATTTATAGTGATAATTATATGTTTCATGATCAAGGATACTTGAGATTTTTTGCTTATATGAGTTTTTTCAATGCATCTATGTTGGGATTAGTTACCAGTTCTAATTTGATACAAATTTATCTTTTTTGGGAATTAGTTGGAATGTGCTCTTATCTATTAATAGGTTTTTGGTTCACACGACCCCTTGCCGCAAATGCTTGCCAAAAAGCATTTGTGACTAACCGTATCGGGGATTTTGGTTTATTATTAGGAATTTTAGGTCTTTATTGGATAACAGGTAGCTTTGAATTTCGAGATTTGTTCCAAATATTCAATAACTTTATTTCTACTAATGAGGTCCATTTTTTATTTGGAACTTTATGCGTCTTCCTATTATTTTCTGGTGCAGTTGCTAAATCTGCTCAATTTCCCCTTCATGTATGGTTACCCGATGCTATGGAGGGTCCTACTCCTATTTCAGCTCTTATCCATGCTGCTACTATGGTGGCAGCGGGAATTTTTCTTGTAGCTCGGCTTTTTCCCCTTTTTATAGTTATACCTTACATAATGAATTTCATATCTTTGCTAAGTATAATAACAGTACTATTAGGAGCTACTTTAGCTCTTGCTCAAAACGATATTAAAAGAAGTTTAGCCTATTCTACAATGTCTCAATTGGGGTATATGATGTTAGCTTTAGGTATGGGGTCTTATCGAACGGCTTTATTTCATTTGATTACTCATGCTTATTCTAAAGCATTATTGTTTTTAGGATCTGGATCAATTATTCATTCAATGGAGCCTATTGTTGGATATTCTCCAAATAAAAGTCAAAATATGGTTCTTATGGGTGGTTTACTAAAATATGTGCCAATTACAAAAACTTCTTTTTTTTTAGGGACACTTTCTCTATGTGGTATTCCACCTCTTGCTTGTTTTTGGTCTAAAGATGAAATTCTTAATGATAGTTGGTTGTATTCACAGATTGTTGGAATACTAGCTTGCTTCACGGCAGGATTAACAGCATTTTACATGTTTCGAATCTATTTACTAACTTTTGAGGGACATTTAAATATTAACTTTCAAAATTATAGTGGAAAAACAGGTAGTTTGGCCTATTCCATATCTTTATGGGGTAAAGAAAGTAAAAAA------AACAAACAAATGAATTTATTAACTTTATTACCAATC------AATAATAAT------GCGGGTACTTCTTTTCTTTCGACAAACCCATATCGAATT---AAT---------GATAATGTAACCAGACCCTTTCTGACTATT------ACCTCTTTTGATAGTAAAAAGACTTTATCCTATCCTCATGAAGTAGATAATACTATGTTATTCCCGCTGCTTCTATTGGTTTTATTGACTTTTTTTGTTGGAGTCATCGGGATTCCTTTCACTCAAGAAGGAAAAGATTTGGATATATTATCCAAATGGTTAAACTCATCTATAAATCTTTTACATACAAATTTTTCTAAT------TCTGTGGATTGGTATGAATTTGTTACAAATGCAACTTTTTCCATCAGTATAGCCTTTTTTGGAATATTTATCGCGTTTCTTTTATATAAACCTATTTATTCATCGTTCAAAAATTTGAATTTAATTAATTCATTAAAA---------AAAAAGATTCCTATTAAACTTTTTTTGTTAGGAGAAAAGATAATAAATATCATATATAATTGGTCATATAATCGCGGTTACATAGATTATTTTTATAAAGCAGCTTTAACTACGAGTATACGAGGATTGGCGGAACTTGCTCATTTTTTTGATCGGCGAATAGTTGATGGAATTACGAATGGAGTTGGTGTTCTGAGTTTCTTTATAGGAGAAGTACTAAAATATGTAGGTAATGGACGAATTTCCTCTTATCTT---------------TTCTTATAT---------------------TTC---------TTATTTTGTATC---------ATTTAT---------TATACTATTTTCAAA---------------------TTTATTGTTTTT------------
>Phedimus_kamtschaticus
ATGGAACATACATATCAATATGCATGGCTCATACCTCTCCTTCCACTTCCAGTTCCTATTGTAATAGGACTAGGTCTTATCTTTTTTCCG------ACGGCAACAAAAAATCTTCGACGTATGTGGTCGTTTCATAGTATTTTCTTGTTAAGTATAGTTATGGTTTTTTCAGCCGACCTATCTATTCAACTAATAAATAGGAGTTCCATTTATCAATATATATCGTCTTGGACCATCAATAATGATTTTTCTTTAGAGTTTGGCTATTTGATTGATCCACTTACTTCTATTATGTCAATATTAATCACTACTATCGGAGTTATGGTTCTTATTTATAGTGATAATTATATGTTTCATGATCAAGGATACTTGAGATTTTTTGCTTATATGAGTTTTTTCAATGCATCTATGTTGGGATTAGTTACCAGTTCTAATTTGATACAAATTTATCTTTTTTGGGAATTAGTTGGAATGTGCTCTTATCTATTAATAGGTTTTTGGTTCACACGACCCCTTGCCGCAAATGCTTGCCAAAAAGCATTTGTGACTAACCGTATCGGGGATTTTGGTTTATTATTAGGAATTTTAGGTCTTTATTGGATAACAGGTAGCTTTGAATTTCGAGATTTGTTCCAAATATTCAATAACTTTATTTCTACTAATGAGGTCCATTTTTTATTTGGAACTTTATGCGTCTTCCTATTATTTTCTGGTGCAGTTGCTAAATCTGCTCAATTTCCCCTTCATGTATGGTTACCCGATGCTATGGAGGGTCCTACTCCTATTTCAGCTCTTATCCATGCTGCTACTATGGTGGCAGCGGGAATTTTTCTTGTAGCTCGGCTTTTTCCCCTTTTTATAGTTATACCTTACATAATGAATTTCATATCTTTGCTAAGTATAATAACAGTACTATTAGGAGCTACTTTAGCTCTTGCTCAAAACGATATTAAAAGAAGTTTAGCCTATTCTACAATGTCTCAATTGGGGTATATGATGTTAGCTTTAGGTATGGGGTCTTATCGAACGGCTTTATTTCATTTGATTACTCATGCTTATTCTAAAGCATTATTGTTTTTAGGATCTGGATCAATTATTCATTCAATGGAGCCTATTGTTGGATATTCTCCAAATAAAAGTCAAAATATGGTTCTTATGGGTGGTTTACTAAAATATGTGCCAATTACAAAAACTTCTTTTTTTTTAGGGACACTTTCTCTATGTGGTATTCCACCTCTTGCTTGTTTTTGGTCTAAAGATGAAATTCTTAATGATAGTTGGTTGTATTCACAGATTGTTGGAATACTAGCTTGCTTCACGGCAGGATTAACAGCATTTTACATGTTTCGAATCTATTTACTAACTTTTGAGGGACATTTAAATATTAACTTTCAAAATTATAGTGGAAAAACAGGTAGTTTGGCCTATTCCATATCTTTATGGGGTAAAGAAAGTAAAAAA------AACAAACAAATGAATTTATTAACTTTATTACCAATC------AATAATAAT------GCGGGTACTTCTTTTCTTTCGACAAACCCATATCGAATT---AAT---------GATAATGTAACCAGACCCTTTCTGACTATT------ACC---------AGTAAAAAGACTTTATCCTATCCTCATGAAGTAGATAATACTATGTTATTCCCGCTGCTTCTATTGGTTTTATTGACTTTTTTTGTTGGAGTCATCGGGATTCCTTTCACTCAAGAAGGAAAAGATTTGGATATATTATCCAAATGGTTAAACTCATCTATAAATCTTTTACATAAAAATTTTTCTAAT------TCTGTGGATTGGTATGAATTTGTTACAAATGCAACTTTTTCCATCAGTATAGCCTTTTTTGGAATATTTATCGCGTTTCTTTTATATAAACCTATTTATTCATCGTTCAAAAATTTGAATTTAATTAATTCATTAAAA---------AAAAAGATTCCTATTAAACTTTTTTTGTTAGGAGAAAAGATAATAAATATCATATATAATTGGTCATATAATCGCGGTTACATAGATTATTTTTATAAAGCAGCTTTAACTACGAGTATAAGAGGATTGGCGGAACTTGCTCATTTTTTTGATCGGCGAATAGTTGATGAAATTACGAATGGAGTTGGTGTTCTGAGTTTCTTTATAGGAGAAGTACTAAAATATGTAGGTAATGGACGAATTTCCTCTTATCTT---------------TTCTTATAT---------------------TTC---------TTATTTTGTATC---------ATTTAT---------TATACTATTTTCAAA---------------------TTTATTGTTTTT------------
>Phedimus_odontophyllus
ATGGAACATACATATCAATATGCATGGATCATACCTCTCCTTCCACTTCCAGTTCCTATGGGAATAGGACTAGGTCTTATCTTTTTTCCGACTGCAACTGCAACAAAAAATCTTCGACGTATGTGGTCGTTTCATAGTGTTTTCTTGTTAAGTATAGTTATGGTTTTTTCAGCCGACCTATCTATTCAACTACTAAATAGGAGTTCCATTTACCAATATATATCGTCTTGGACCATTAATAATGATTTTTCTTTAGAGTTTGGCTATTTGATTGATCCACTTACTTCTATTATGTCAATATTAATCACTACTATCGGAGTTATGGTTCTTATTTATAGTGATAATTATATGTTTCATGATCAAGGATACTTGAGATTTTTTGCTTATATGAGTTTTTTCAATGCATCTATGTTGGGATTAGTTACCAGTTCTAATTTGATACAAATTTATCTTTTTTGGGAATTAGTTGGAATGTGCTCTTATCTATTAATAGGTTTTTGGTTCACACGACCCCTGGCCGCAAATGCTTGCCAAAAAGCATTTGTGACTAACCGTATCGGGGATTTTGGTTTATTATTAGGAATTTTAGGTCTTTATTGGATAACAGGTAGTTTTGAATTTCGAGACTTGTTTGAAATATTCAATAACTTTATTTCTACTAATGGGGTCCATTTTCTATTTGGAACTTTATGCGTCTTCCTATTATTTTCTGGTGCAGTTGCTAAATCGGCTCAATTTCCCCTTCATGTATGGTTACCCGATGCTATGGAGGGTCCTACTCCTATTTCAGCTCTTATCCATGCTGCTACTATGGTGGCAGCAGGAATTTTTCTTGTAGCTCGGCTTTTTCCCCTTTTTTTAGTTATACCTTACATAATGAATTTCATATCTTTGCTAAGTATAATAACAGTACTATTAGGAGCTACTTTAGCTCTTGCTCAAAACGATATTAAACGAAGTTTAGCCTATTCTACAATGTCTCAATTAGGGTATATGATGTTAGCTTTAGGTATGGGATCTTATCGAACGGCTTTGTTTCATTTGATTACTCATGCTTATTCTAAAGCATTATTGTTTTTAGGGTCTGGATCAATTATTCATTCAATGGAGCCTATTGTTGGATATTCTCCAAATAAAAGTCAAAATATGGTTCTTATGGGTGGTTTAATAAAATATGTGCCAATTACAAAAACTGGTTTTTTTTTAGGGACACTTTCTCTATGTGGTATTCCACCTCTTGCTTGTTTTTGGTCTAAAGATGAAATTCTTACTGATAGTTGGTTGTATTCACAGATTGTTGGAATACTAGCTTGCTTCACGGCAGGATTAACAGCATTTTATATGTTTCGAATCTATTTACTAACTTTTGAGGGACATTTAAACAGTAACTTTCAAAATTATAGTGGAAAAACAAGTAGTTTGGCCTATTCCATATCTTTCTGGGGTAAAGAAAGTAAAAAA---AAACACACACAAATGAGGTTATTAACTTTATTACCAATG------AATAATAAT------GCGAGTACTTCTTTTCTTTCGACAAACCCATATCGAATT---AAT---------GATAATGTACCCCGACCCTTTATGACTATT------ACCGCTTTTGATAGTACAAAGACTTTATCCTATCCTCATGAAGTAGCGAATACTATGTTATTCCCGCTACTTCTATTGCTTTTAGTTACTTTTTTTGTTGGAGGCATCGGGATTCCTTTCACTCAAGAAGGAAAAGATTTGGATATATTATCCAAATCGTTAAACTCATCTATAAATCTTTTACATAAAAATTTTTCTAAT------TCTCTGGATTGGTATGAATTTTTTACAAATGCAACTTTTTCCATCAGTATAGCTTTTTTTGGAATATTTATCGCGTTTCTTTTATATAAACCTGTTTATTCAGCATTCAAAAATTTGAATTTAATTAATAAAAAAAAA---------AGGGGGGGTTCCTATTCCACTTTTTTTTTAGGAGAAAAAATAATAAATATCATATATAATTGGTCATATAATCGTGGTTACATAGATTATTTTTATAGAGCATTTTTAACTCCGAGTATACGAGGATTCGCGGAATTTGTTCATTTTTTGGATCGGAGAATAGTTGATGCAATTACGAATGGAGTTGGTGTTATGAGTTTTTTTATAGGAGAAGTATTAAAATATGTAGGTAATGGACGAATTTCCTCTTATCTT---------------TTCTTATAT---------------------TTC---------TTATTTCTTATC---------ATTTAT---------TATACTATTTTCAAA---------------------TTTATTGTTTTT------------
>Phedimus_takesimensis
ATGGAACATACATATCAATATGCATGGCTCATACCTCTCCTTCCACTTCCAGTTCCTATTGTAATAGGACTAGGTCTTATCTTTTTTCCG------ACGGCAACAAAAAATCTTCGACGTATGTGGTCGTTTCATAGTATTTTCTTGTTAAGTATAGTTATGGTTTTTTCAGCCGACCTATCTATTCAACTAATAAATAGGAGTTCCATTTATCAATATATATCGTCTTGGACCATCAATAATGATTTTTCTTTAGAGTTTGGCTATTTGATTGATCCACTTACTTCTATTATGTCAATATTAATCACTACTATCGGAGTTATGGTTCTTATTTATAGTGATAATTATATGTTTCATGATCAAGGATACTTGAGATTTTTTGCTTATATGAGTTTTTTCAATGCATCTATGTTGGGATTAGTTACCAGTTCTAATTTGATACAAATTTATCTTTTTTGGGAATTAGTTGGAATGTGCTCTTATCTATTAATAGGTTTTTGGTTCACACGACCCCTTGCCGCAAATGCTTGCCAAAAAGCATTTGTGACTAACCGTATCGGGGATTTTGGTTTATTATTAGGAATTTTAGGTCTTTATTGGATAACAGGTAGCTTTGAATTTCGAGATTTGTTCCAAATATTCAATAACTTTATTTCTACTAATGAGGTCCATTTTTTATTTGGAACTTTATGCGTCTTCCTATTATTTTCTGGTGCAGTTGCTAAATCTGCTCAATTTCCCCTTCATGTATGGTTACCCGATGCTATGGAGGGTCCTACTCCTATTTCAGCTCTTATCCATGCTGCTACTATGGTGGCAGCGGGAATTTTTCTTGTAGCTCGGCTTTTTCCCCTTTTTATAGTTATACCTTACATAATGAATTTCATATCTTTGCTAAGTATAATAACAGTACTATTAGGAGCTACTTTAGCTCTTGCTCAAAACGATATTAAAAGAAGTTTAGCCTATTCTACAATGTCTCAATTGGGGTATATGATGTTAGCTTTAGGTATGGGGTCTTATCGAACGGCTTTATTTCATTTGATTACTCATGCTTATTCTAAAGCATTATTGTTTTTAGGATCTGGATCAATTATTCATTCAATGGAGCCTATTGTTGGATATTCTCCAAATAAAAGTCAAAATATGGTTCTTATGGGTGGTTTACTAAAATATGTGCCAATTACAAAAACTTCTTTTTTTTTAGGGACACTTTCTCTATGTGGTATTCCACCTCTTGCTTGTTTTTGGTCTAAAGATGAAATTCTTAATGATAGTTGGTTGTATTCACAGATTGTTGGAATACTAGCTTGCTTCACGGCAGGATTAACAGCATTTTACATGTTTCGAATCTATTTACTAACTTTTGAGGGACATTTAAATATTAACTTTCAAAATTATAGTGGAAAAACAGGTAGTTTGGCCTATTCCATATCTTTATGGGGTAAAGAAAGTAAAACA------AACAAACAAATGAATTTATTAACTTTATTACCAATC------AATAATAAT------GCGGGTACTTCTTTTCTTTCGACAAACCCATATCGAATT---AAT---------GATAATGTAACCAGACCCTTTCTGACTATT------ACCTCTTTTGATAGTAAAAAGACTTTATCCTATCCTCATGAAGTAGATAATACTATGTTATTCCCGCTGCTTCTATTGGTTTTATTGACTTTTTTTGTTGGAGTCATCGGGATTCCTTTCACTCAAGAAGGAAAAGATTTGGATATATTATCCAAATGGTTAAACTCATCTATAAATCTTTTACATAAAAATTTTTCTAAT------TCTGTGGATTGGTATGAATTTGTTACAAATGCAACTTTTTCCATCAGTATAGCCTTTTTTGGAATATTTATCGCGTTTCTTTTATATAAACCTATTTATTCATCGTTCAAAAATTTGAATTTAATTAATTCATTAAAA---------AAAAAGATTCCTATTAAACTTTTTTTGTTAGGAGAAAAGATAATAAATATCATATATAATTGGTCATATAATCGCGGTTACATAGATTATTTTTATAAAGCAGCTTTAACTACGAGTATAAGAGGATTGGCGGAACTTGCTCATTTTTTTGATCGGCGAATAGTTGATGGAATTACGAATGGAGTTGGTGTTCTGAGTTTCTTTATAGGAGAAGTACTAAAATATGTAGGTAATGGACGAATTTCCTCTTATCTT---------------TTCTTATAT---------------------TTC---------TTATTTTGTATC---------ATTTAT---------TATACTATTTTCAAA---------------------TTTATTGTTTTT------------
>Phedimus_yangshanicus
ATGGAACATACATATCAATATGCATGGATCATACCTCTCCTTCCACTTCCAGTTCCTATGGGAATAGGACTAGGTCTTATCTTTTTTCCGACTGCAACTGCAACAAAAAATCTTCGACGTATGTGGTCGTTTCATAGTGTTTTCTTGTTAAGTATAGTTATGGTTTTTTCAGCCGACCTATCTATTCAACTACTAAATAGGAGTTCCATTTACCAATATATATCGTCTTGGACCATTAATAATGATTTTTCTTTAGAGTTTGGCTATTTGATTGATCCACTTACTTCTATTATGTCAATATTAATCACTACTATCGGAGTTATGGTTCTTATTTATAGTGATAATTATATGTTTCATGATCAAGGATACTTGAGATTTTTTGCTTATATGAGTTTTTTCAATGCATCTATGTTGGGATTAGTTACCAGTTCTAATTTGATACAAATTTATCTTTTTTGGGAATTAGTTGGAATGTGCTCTTATCTATTAATAGGTTTTTGGTTCACACGACCCCTGGCCGCAAATGCTTGCCAAAAAGCATTTGTGACTAACCGTATCGGGGATTTTGGTTTATTATTAGGAATTTTAGGTCTTTATTGGATAACAGGTAGTTTTGAATTTCGAGACTTGTTTGAAATATTCAATAACTTTATTTCTACTAATGGGGTCCATTTTCTATTTGGAACTTTATGCGTCTTCCTATTATTTTCTGGTGCAGTTGCTAAATCGGCTCAATTTCCCCTTCATGTATGGTTACCCGATGCTATGGAGGGTCCTACTCCTATTTCAGCTCTTATCCATGCTGCTACTATGGTGGCAGCAGGAATTTTTCTTGTAGCTCGGCTTTTTCCCCTTTTTTTAGTTATACCTTACATAATGAATTTCATATCTTTGCTAAGTATAATAACAGTACTATTAGGAGCTACTTTAGCTCTTGCTCAAAACGATATTAAACGAAGTTTAGCCTATTCTACAATGTCTCAATTAGGGTATATGATGTTAGCTTTAGGTATGGGATCTTATCGAACGGCTTTGTTTCATTTGATTACTCATGCTTATTCTAAAGCATTATTGTTTTTAGGGTCTGGATCAATTATTCATTCAATGGAGCCTATTGTTGGATATTCTCCAAATAAAAGTCAAAATATGGTTCTTATGGGTGGTTTAATAAAATATGTGCCAATTACAAAAACTGGTTTTTTTTTAGGGACACTTTCTCTATGTGGTATTCCACCTCTTGCTTGTTTTTGGTCTAAAGATGAAATTCTTACTGATAGTTGGTTGTATTCACAGATTGTTGGAATACTAGCTTGCTTCACGGCAGGATTAACAGCATTTTATATGTTTCGAATCTATTTACTAACTTTTGAGGGACATTTAAACAGTAACTTTCAAAATTATAGTGGAAAAACAAGTAGTTTGGCCTATTCCATATCTTTCTGGGGTAAAGAAAGTAAAAAA---AAACACACACAAATGAGGTTATTAACTTTATTACCAATG------AATAATAAT------GCGAGTACTTCTTTTCTTTCGACAAACCCATATCGAATT---AAT---------GATAATGTACCCCGACCCTTTATGACTATT------ACCGCTTTTGATAGTACAAAGACTTTATCCTATCCTCATGAAGTAGCGAATACTATGTTATTCCCGCTACTTCTATTGCTTTTAGTTACTTTTTTTGTTGGAGGCATCGGGATTCCTTTCACTCAAGAAGGAAAAGATTTGGATATATTATCCAAATCGTTAAACTCATCTATAAATCTTTTACATAAAAATTTTTCTAAT------TCTCTGGATTGGTATGAATTTTTTACAAATGCAACTTTTTCCATCAGTATAGCTTTTTTTGGAATATTTATCGCGTTTCTTTTATATAAACCTGTTTATTCAGCATTCAAAAATTTGAATTTAATTAATAAAAAAAAA---------AGGGGGGGTTCCTATTCCACTTTTTTTTTAGGAGAAAAAATAATAAATATCATATATAATTGGTCATATAATCGTGGTTACATAGATTATTTTTATAGAGCATTTTTAACTCCGAGTATACGAGGATTCGCGGAATTTGTTCATTTTTTGGATCGGAGAATAGTTGATGCAATTACGAATGGAGTTGGTGTTATGAGTTTTTTTATAGGAGAAGTATTAAAATATGTAGGTAATGGACGAATTTCCTCTTATCTT---------------TTCTTATAT---------------------TTC---------TTATTTCTTATC---------ATTTAT---------TATACTATTTTCAAA---------------------TTTATTGTTTTT------------
>Rhodiola_bupleuroides
ATGGAACATACATATCAATATGCATGGATCATACCTCTCCTTCCACTTCCAGTTCCTATGGGAATAGGACTAGGGCTTATCTTTTTTCCG------ACGGCAACAAAAAATCTTCGACGTATGTGGTCTTTTCATAGTGTTTTCTTATTAAGTATAGTTATGGTTTTTTCAGCCGACCTATCTATTCAACTAATAAATAGGAGTTCCATTTCTCAATATATATCGTCTTGGACCATCAATAATGATTTTTCTTTAGAGTTTGGCTATTTGATCGATCCACTTACTTCTATTATGTCAATATTAATCACTACTATCGGAGTTATGGTTCTTATTTATAGTGATAATTATATGTTTCATGATCAAGGATACTTGAGATTTTTTGCTTATATGAGTTTTTTTAATGCATCTATGTTGGGATTAGTTACCAGTTCTAATTTGATACAAATTTATCTTTTTTGGGAATTAGTTGGAATGTGCTCTTATCTATTAATAGGTTTTTGGTTCACACGACCCCTTGCCGCAAATGCTTGCCAAAAAGCGTTTGTAACTAACCGTATCGGGGATTTTGGTTTATTATTAGGAATTTTAGGTCTTTATTGGATAACAGGTAGTTTCGAATTTCAAGACTTGTTCGAAATATTCAATAACTTAATTTCTACTAATGGGGTCCATTTTTTATTTGGAACTGTATGTGTCTTCCTATTATTTTCTGGTGCAGTTGCTAAATCTGCTCAATTTCCCCTTCATGTATGGTTACCCGATGCTATGGAGGGTCCTACTCCTATTTCAGCTCTTATCCATGCTGCGACTATGGTGGCAGCGGGAATTTTTCTTGTAGCTCGGCTTTTTCCCCTTTTTATAGTTATACCTTACATAATGAATTTCATATCTTTGCTAAGTATAATAACAGTACTATTAGGAGCTACTTTAGCTCTTGCTCAAAACGATATTAAAAGAAGTTTAGCCTATTCTACAATGTCTCAATTGGGGTATATGATGTTAGCTTTAGGTATGGGGTCTTATCGAACAGCTTTGTTTCATTTGATTACTCATGCTTATTCCAAAGCATTGTTGTTTTTAGGATCTGGATCAATTATTCATTCAATGGAGCCTATTGTTGGATATTCTCCAAATAAAAGTCAAAATATGGTTCTTATGGGTGGTTTAATAAAATATGTGCCAATTACAAAAACTGCTTTTTTTTTAGGGACACTTTCTCTATGTGGTATTCCACCTCTTGCTTGTTTTTGGTCTAAAGATGAAATTCTTAATGATAGTTGGTTGTATTCACAGATTGTTGGAATACTAGCTTGCTCCACGGCAGGATTAACAGCATTTTATATGTTTCGAATCTATTTACTAACTTTTGAGGGATATTTAAACATTAACTTTCAAAATTATAGTGGAAAAACAAGTAGTTTGGCCTATTCCATTTCTTTATGGGGTAAAGAAAGTAAAAAAAAAAAAAACACACAAATGAGTTTATTAACTTTATTACCAATC------AAGAATAAT------GCTGGTACTTCTTTTCTTTCGACAAACACATATCGAATT---AAT---------GATAATGTAACCAGACCCTTTATGACTATT------TCCCCTTTTGATAGTACAAAGACTTTATCCTATCCTCATGAAGTAGATAATACTATGTTATTCCCGCTGCTTCTATTGGTTTTATTTACTTTTTTTGTTGGAGTTATTGGGATTCCTTTTACTCAAGAAGGAAAAGATTTTGATATATTATCCAAATGGTTAAACTCATCTATAAATCTTTTACATAAAAATTTTTCTAAT------TCTGTGGATTGGTATGAATTTGTTACAAATGCAACTTTTTCTGTCAGTATAGCCCTTTTTGGAATATTTATAGCGTTTCTTTTATATAAACCTGTTTATTCATCGTTCAAAAATTTGAATTTAATGAATTCATTAAAA---------AAAAAGGCTCCTATTAAACTTTTTTTTTTAGGAGAAAAGATAATAAATATCATATATAATTGGTCATATAATCGTGGTTACATAGATTCTTTTTATAAAGCATCTTTAACTACCAGTATACGAGGATTAGCGGAATTTTCTCATGTTTTTGATAGGCGAATAATTGATGGAATTACGAATGTAGTTGGTGTTCTGAGTTTCTTTATAGGAGAAGCACTCAAATATGTAGGTAATGGACGAATTTCCTCTTATCTT---------------TTCTTATAT---------------------TTCTTATATTTATTGTATTTACTA---------ATATCT---------TTTCTTTTTTTT------------------------------------------------
>Rhodiola_calliantha
ATGGAACATACATATCAATATGCATGGATCATACCTCTCCTTCCACTTCCAGTTCCTATGGGAATAGGACTAGGGCTTATCTTTTTTCCG------ACGGCAACAAAAAATCTTCGACGTATGTGGTCTTTTCATAGTGTTTTCTTATTAAGTATAGTTATGGTTTTTTCAGCCGACCTATCTATTCAACTAATAAATAGGAGTTCCATTTCTCAATATATATCGTCTTGGACCATCAATAATGATTTTTCTTTAGAGTTTGGCTATTTGATCGATCCACTTACTTCTATTATGTCAATATTAATCACTACTATCGGAGTTATGGTTCTTATTTATAGTGATAATTATATGTTTCATGATCAAGGATACTTGAGATTTTTTGCTTATATGAGTTTTTTCAATGCATCTATGTTGGGATTAGTTACCAGTTCTAATTTGATACAGATTTATCTTTTTTGGGAATTAGTTGGAATGTGCTCTTATCTATTAATAGGTTTTTGGTTCACACGACCCCTTGCCGCAAATGCTTGCCAAAAAGCGTTTGTAACTAACCGTATCGGGGATTTTGGTTTATTATTAGGAATTTTAGGTCTTTATTGGATAACAGGTAGTTTCGAATTTCAAGACTTGTTCGAAATATTCAATAACTTAATTTCTACTAATGGGGTCCATTTTTTATTTGGAACTGTATGTGTCTTCCTATTATTTTCTGGTGCAGTTGCTAAATCTGCTCAATTTCCCCTTCATGTATGGTTACCCGATGCTATGGAGGGTCCTACTCCTATTTCAGCTCTTATCCATGCTGCGACTATGGTGGCAGCGGGAATTTTTCTTGTAGCTCGGCTTTTTCCCCTTTTTATAGTTATACCTTACATAATGAATTTCATATCTTTGCTAAGTATAATAACAGTACTATTAGGAGCTACTTTAGCTCTTGCTCAAAACGATATTAAAAGAAGTTTAGCCTATTCTACAATGTCTCAATTGGGGTATATGATGTTAGCTTTAGGTATGGGGTCTTATCGAACAGCTTTGTTTCATTTGATTACTCATGCTTATTCCAAAGCATTGTTGTTTTTAGGATCTGGATCAATTATTCATTCAATGGAGCCTATTGTTGGATATTCTCCAAATAAAAGTCAAAATATGGTTCTTATGGGTGGTTTAATAAAATATGTGCCAATTACAAAAACTGCTTTTTTTTTAGGGACACTTTCTCTATGTGGTATTCCACCTCTTGCTTGTTTTTGGTCTAAAGATGAAATTCTTAATGATAGTTGGTTGTATTCACAGATTGTTGGAATACTAGCTTGCTCCACGGCAGGATTAACAGCATTTTATATGTTTCGAATCTATTTACTAACTTTTGAGGGATATTTAAACATTAACTTTCAAAATTATAGTGGAAAAACAAGTAGTTTGGCCTATTCCATTTCTTTATGGGGTAAAGAAAGTAAAAAAAAAAAAAACACACAAATGAGTTTATTAACTTTATTACCAATC------AAGAATAAT------GCTGGTACTTCTTTTCTTTCGACAAACACATATCGAATT---AAT---------GATAATGTAACCAGACCCTTTATGACTATT------TCCCCTTTTGATAGTACAAAGACTTTATCCTATCCTCATGAAGTAGATAATACTATGTTATTCCCGCTGCTTCTATTGGTTTTATTTACTTTTTTTGTTGGAGTTATTGGGATTCCTTTTACTCAAGAAGGAAAAGATTTTGATATATTATCCAAATGGTTAAACTCATCTATAAATCTTTTACATAAAAATTTTTCTAAT------TCTGTGGATTGGTATGAATTTGTTACAAATGCAACTTTTTCTGTCAGTATAGCCCTTTTTGGAATATTTATAGCCTTTCTTTTATATAAACCTGTTTATTCATCGTTCAAAAATTTGAATTTAATGAATTCATTAAAA---------AAAAAGGCTCCTATTAAACTTTTTTTTTTAGGAGAAAAGATAATAAATATCATATATAATTGGTCATATAATCGTGGTTACATAGATTCTTTTTATAAAGCATCTTTAACTACCAGTATACGAGGATTAGCGGAATTTTATCATGTTTTTGATAGGCGAATAATTGATGGAATTACGAATGTAGTTGGTGTTCTGAGTTTCTTTATAGGAGAAGCACTCAAATATGTAGGTAATGGACGAATTTCCTCTTATCTT---------------TTCTTATAT---------------------TTCTTATATTTATTGTATTTACTA---------ATATCT---------TTTCTTTTTTTT------------------------------------------------
>Rhodiola_crenulata
ATGGAACATACATATCAATATGCATGGATCATACCTCTCCTTCCACTTCCAGTTCCTATGGGAATAGGACTAGGGCTTATCTTTTTTCCG------ACGGCAACAAAAAATCTTCGACGTATGTGGTCTTTTCATAGTGTTTTCTTATTAAGTATAGTTATGGTTTTTTCAGCCGACCTATCTATTCAACTAATAAATAGGAGTTCCATTTCTCAATATATATCGTCTTGGACCATCAATAATGATTTTTCTTTAGAGTTTGGCTATTTGATCGATCCACTTACTTCTATTATGTCAATATTAATCACTACTATCGGAGTTATGGTTCTTATTTATAGTGATAATTATATGTTTCATGATCAAGGATACTTGAGATTTTTTGCTTATATGAGTTTTTTCAATGCATCTATGTTGGGATTAGTTACCAGTTCTAATTTGATACAAATTTATCTTTTTTGGGAATTAGTTGGAATGTGCTCTTATCTATTAATAGGTTTTTGGTTCACACGACCCCTTGCCGCAAATGCTTGCCAAAAAGCGTTTGTAACTAACCGTATCGGGGATTTTGGTTTATTATTAGGAATTTTAGGTCTTTATTGGATAACAGGTAGTTTCGAATTTCGAGACTTGTTCGAAATATTCAATAACTTAATTTCTACTAATGGGGTCCATTTTTTATTTGGAACTGTATGTGTCTTCCTATTATTTTCTGGTGCAGTTGCTAAATCTGCTCAATTTCCCCTTCATGTATGGTTACCCGATGCTATGGAGGGTCCTACTCCTATTTCAGCTCTTATCCATGCTGCGACTATGGTGGCAGCGGGAATTTTTCTTGTAGCTCGGCTTTTTCCCCTTTTTATAGTTATACCTTACATAATGAATTTCATATCTTTGCTAAGTATAATAACAGTACTATTAGGAGCTACTTTAGCTCTTGCTCAAAACGATATTAAAAGAAGTTTAGCCTATTCTACAATGTCTCAATTGGGGTATATGATGTTAGCTTTAGGTATGGGGTCTTATCGAACAGCTTTGTTTCATTTGATTACTCATGCTTATTCCAAAGCATTGTTGTTTTTAGGATCTGGATCAATTATTCATTCAATGGAGCCTATTGTTGGATATTCTCCAAATAAAAGTCAAAATATGGTTCTTATGGGTGGTTTAATAAAATATGTGCCAATTACAAAAACTGCTTTTTTTTTAGGGACACTTTCTCTATGTGGTATTCCACCTCTTGCTTGTTTTTGGTCTAAAGATGAAATTCTTAATGATAGTTGGTTGTATTCACAGATTGTTGGAATACTAGCTTGCTCCACGGCAGGATTAACAGCATTTTATATGTTTCGAATCTATTTACTAACTTTTGAGGGATATTTAAACATTAACTTTCAAAATTATAGTGGAAAAACAAGTAGTTTGGCCTATTCCATTTCTTTATGGGGTAAAGAAAGTAAA------AAAAAAAAACAAATGAGTTTATTAACTTTATTACCAATC------AAGAATAAT------GCTGGTACTTCTTTTCTTTCGACAAACACATATCGAATT---AAT---------GATAATGTAACCAGACCCTTTATGACTATT------TCCCCTTTTGATAGTACAAAGACTTTATCCTATCCTCATGAAGTAGATAATACTATGTTATTCCCGCTGCTTCTATTGGTTTTATTTACTTTTTTTGTTGGAGTTATTGGGATTCCTTTTACTCAAGAAGGAAAAGATTTGGATATATTATCCAAATGGTTAAACTCATCTATAAATCTTTTACATAAATTTTTTTCTAAT------TCTGTGGATTGGTATGAATTTGTTACAAATGCAACTTTTTCTGTCAGTATAGCCCTTTTTGGAATATTTATAGCGTTTCTTTTATATAAACCTGTTTATTCATCGTTCAAAAATTTGAATTTAATGAATTCATTAAAA---------AAAAAGGCTCCTATTAAACTTTTTTTTTTAGGAGAAAAGATAATAAATATCATATATAATTGGTCATATAATCGTGGTTACATAGATTCTTTTTATAAAGCATCTTTAACTACCAGTATACGAGGATTAGCGGAATTTTCTCATGTTTTTGATAGGCGAATAGTTGATGGAATTACGAATGTAGTTGGTGTTCTGAGTTTCTTTATAGGAGAAGCACTAAAATATGTAGGTAATGGACGAATTTCCTCTTATCTT---------------TTCTTATAT---------------------TTC---------TTATATTTACTA---------ATATCT---------TTTCTTTTTTTT------------------------------------------------
>Rhodiola_henryi
ATGGAACATACATATCAATATGCATGGATCATACCTCTCCTTCCACTTCCAGTTCCTATGGGAATAGGACTAGGGCTTATCTTTTTTCCG------ACGGCAACAAAAAATCTTCGACGTATGTGGTCTTTTCATAGTGTTTTCTTATTAAGTATAGTTATGGTTTTTTCAGCCGACCTATCTATTCAACTAAAAAATAGGAGTTCCATTTCTCAATATATATCGTCTTGGACCATCAATAATGATTTTTCTTTAGAGTTTGGCTATTTGATCGATCCACTTACTTCTATTATGTCAATATTAATCACTACTATCGGAGTTATGGTTCTTATTTATAGTGATAATTATATGTTTCATGATCAAGGATACTTGAGATTTTTTGCTTATATGAGTTTTTTCAATGCATCTATGTTGGGATTAGTTACCAGTTCTAATTTGATCCAAATTTATCTTTTTTGGGAATTAGTTGGAATGTGCTCTTATCTATTAATAGGTTTTTGGTTCACACGACCCCTTGCCGCAAATGCTTGCCAAAAAGCGTTTGTAACTAACCGTATCGGGGATTTTGGTTTATTATTAGGAATTTTAGGTCTTTATTGGATAACAGGTAGTTTCGAATTTCGAGACTTGTTCGAAATATTCAATAACTTAATTTCTACTAATGGGGTCCATTTTTTATTTGGAACTGTATGTGTCTTCCTATTATTTTCTGGTGCAGTTGCTAAATCTGCTCAATTTCCCCTTCATGTATGGTTACCCGATGCTATGGAGGGTCCTACTCCTATTTCAGCTCTTATCCATGCTGCGACTATGGTGGCAGCGGGAATTTTTCTTGTAGCTCGGCTTTTTCCCCTTTTTATAGTTATACCTTACATAATGAATTTCATATCTTTGCTAAGTATAATAACAGTACTATTAGGAGCTACTTTAGCTCTTGCTCAAAACGATATTAAAAGAAGTTTAGCCTATTCTACAATGTCTCAATTGGGGTATATGATGTTAGCTTTAGGTATGGGGTCTTATCGAACAGCTTTGTTTCATTTGATTACTCATGCTTATTCCAAAGCATTGTTGTTTTTAGGATCTGGATCAATTATTCATTCAATGGAGCCTATTGTTGGATATTCTCCAAATAAAAGTCAAAATATGGTTCTTATGGGTGGTTTAATAAAATATGTGCCAATTACAAAAACTGCTTTTTTTTTAGGGACACTTTCTCTATGTGGTATTCCACCTCTTGCTTGTTTTTGGTCTAAAGATGAAATTCTTAATGATAGTTGGTTGTATTCACAGATTGTTGGAATACTAACTTGCTCCACGGCAGGATTAACAGCATTTTATATGTTTCGAATCTATTTACTAACTTTTGAGGGATATTTAAACATTAACTTTCAAAATTATAGTGGAAAAACAAGTAGTTTGGCCTATTCCATTTCTTTATGGGGTAAAGAAAGTAAAAAA---AAAAAAAAACAAATGAGTTTATTAACTTTATTACCAATC------AAGAATAAT------GCTGGTACTTCTTTTCTTTCGATAAACACATATCGAATT---AAT---------GATAATGTAACCAGACCCTTTATAACTACT------TCCCCTTTTGATAGTACAAAGACTTTATCCTATCCTCATGAAGTAGATAATACTATGTTATTCCCGCTGCTTCTATTGGTTTTATTTACTTTTTTTGTTGGAGTTATTGGGATTCCTTTTACTCAAGAAGGAAAAGATTTTGATATATTATCCAAATGGTTAAACTCATCTATAAATCTTTTACATAAAAATTTTTCTAAT------TCTGTGGATTGGTATGAATTTGTTACAAATGCAACTTTTTCTGTCAGTATAGCCCTTTTTGGAATATTTATAGCGTTTCTTTTATATAAACCTGTTTATTCATCGTTCAAAAATTTGAATTTAATGAATTCATTAAAA---------AAAAAGGCTCCTATTAAACTTTTTTTTTTAGGAGAAAAGATAATAAATATCATATATAATTGGTCATATAATCGTGGTTACATAGATTCTTTTTATAAAGCATCTTTAACTACCAGTATACGAGGATTAGCGGAATTTTCTCATGTTTTTGATAGGCGAATAGTTGATGGAATTACGAATGTAGTTGGTGTTCTGAGTTTCTTTATAGGAGAAGCACTAAAATATGTAGGTAATGGACGAATTTCCTCTTATCTT---------------TTCTTATAT---------------------TTCTTATATTTATTGTATTTACTA---------ATATCT---------TTTCTTTTTTTT------------------------------------------------
>Rhodiola_himalensis
ATGGAACATACATATCAATATGCATGGATCATACCTCTCCTTCCACTTCCAGTTCCTATGGGAATAGGACTAGGGCTTATCTTTTTTCCG------ACGGCAACAAAAAATCTTCGACGTATGTGGTCTTTTCATAGTGTTTTCTTATTAAGTATAGTTATGGTTTTTTCAGCCGACCTATCTATTCAACTAATAAATAGGAGTTCCATTTCTCAATATATATCGTCTTGGACCATCAATAATGATTTTTCTTTAGAGTTTGGCTATTTGATCGATCCACTTACTTCTATTATGTCAATATTAATCACTACTATCGGAGTTATGGTTCTTATTTATAGTGATAATTATATGTTTCATGATCAAGGATACTTGAGATTTTTTGCTTATATGAGTTTTTTCAATGCATCTATGTTGGGATTAGTTACCAGTTCTAATTTGATACAAATTTATCTTTTTTGGGAATTAGTTGGAATGTGCTCTTATCTATTAATAGGTTTTTGGTTCACACGACCCCTTGCCGCAAATGCTTGCCAAAAAGCGTTTGTAACTAACCGTATCGGGGATTTTGGTTTATTATTAGGAATTTTAGGTCTTTATTGGGTAACAGGTAGTTTCGAATTTCGAGACTTGTTCGAAATATTCAATAACTTAATTTCTACTAATGGGGTCCATTTTTTATTTGGAACTGTATGTGTCTTCCTATTATTTTCTGGTGCAGTTGCTAAATCTGCTCAATTTCCCCTTCATGTATGGTTACCCGATGCTATGGAGGGTCCTACTCCTATTTCAGCTCTTATCCATGCTGCGACTATGGTGGCAGCGGGAATTTTTCTTGTAGCTCGGCTTTTTCCCCTTTTTATAGTTATACCTTACATAATGAATTTCATATCTTTGCTAAGTATAATAACAGTACTATTAGGAGCTACTTTAGCTCTTGCTCAAAACGATATTAAAAGAAGTTTAGCCTATTCTACAATGTCTCAATTGGGGTATATGATGTTAGCTTTAGGTATGGGGTCTTATCGAACAGCTTTGTTTCATTTGATTACTCATGCTTATTCCAAAGCATTGTTGTTTTTAGGATCTGGATCAATTATTCATTCAATGGAGCCTATTGTTGGATATTCTCCAAATAAAAGTCAAAATATGGTTCTTATGGGTGGTTTAATAAAATATGTGCCAATTACAAAAACTGCTTTTTTTTTAGGGACACTTTCTCTATGTGGTATTCCACCTCTTGCTTGTTTTTGGTCTAAAGATGAAATTCTTAATGATAGTTGGTTGTATTCACAGATTGTTGGAATACTAGCTTGCTCCACGGCAGGATTAACAGCATTTTATATGTTTCGAATCTATTTACTAACTTTTGAGGGATATTTAAACATTAACTTTCAAAATTATAGTGGAAAAACAAGTAGTTTGGCCCATTCCATTTCTTTATGGGGTAAAGAAAGTAAAAAA---AAAAAAAAAAAAATGAGTTTATTAACTTTATTACCAATC------AAGAATAAT------GCTGGTACTTCTTTTCTTTCGACAAACACATATCGAATT---AAT---------GATAATGTAACCAGACCCTTTATGACTATT------TCCCCTTTTGATAGTACAAAGACTTTATCCTATCCTCATGAAGTAGATAATACTATGTTATTCCCGCTGCTTCTATTGGTTTTATTTACTTTTTTTGTTGGAGTTATTGGTATTCCTTTTACTCAAGAAGGAAAAGATTTGGATATATTATCCAAATGGTTAAACTCATCTATAAATCTTTTACATAAA---------AAT------TCTGTGGATTGGTATGAATTTGTTACAAATGCAACTTTTTCTGTCAGTATAGCCCTTTTTGGAATATTTATAGCGTTTCTTTTATATAAACCTGTTTATTCATCGTTCAAAAATTTGAATTTAATGAATTCATTAAAA---------AAAAAGGCTCCTATTAAACTTTTTTTTTTAGGAGAAAATATAATAAATATCATATATAATTGGTCATATAATCGTGGTTACATAGATTCTTTTTATAAAGCATCTTTAACTAACAGTATACGAGGATTAGCAGAATTTTCTCATGTTTTTGATAGGCGAATAGTTGATGGAATTACGAATGTAGTTGGTGTTCTGAGTTTCTTTATAGGAGAAGCACTAAAATATGTAGGTAATGGACGAATTTCCTCTTATCTT---------------TTCTTATAT---------------------TTC---------TTATTCTTAATT---------GTATTTACTAATATCTTTTCTTTTTTTTTA---------------------AGTATTTCTAACTTCGAAGTTTCT
>Rhodiola_kirilowii
ATGGAACATACATATCAATATGCATGGATCATACCTCTCCTTCCACTTCCAGTTCCTATGGGAATAGGACTAGGGCTTATCTTTTTTCCG------ACGGCAACAAAAAATCTTCGACGTATGTGGTCTTTTCATAGTGTTTTCTTATTAAGTATAGTTATGGTTTTTTCAGCCGACCTATCTATTCAACTAATAAATAGGAGTTCCATTTCTCAATATATATCGTCTTGGACCATCAATAATGATTTTTCTTTAGAGTTTGGCTATTTGATCGATCCACTTACTTCTATTATGTCAATATTAATCACTACTATCGGAGTTATGGTTCTTATTTATAGTGATAATTATATGTTTCATGATCAAGGATACTTGAGATTTTTTGCTTATATGAGTTTTTTCAATGCATCTATGTTGGGATTAGTTACCAGTTCTAATTTGATACAAATTTATCTTTTTTGGGAATTAGTTGGAATGTGCTCTTATCTATTAATAGGTTTTTGGTTCACACGACCCCTTGCCGCAAATGCTTGCCAAAAAGCGTTTGTAACTAACCGTATCGGGGATTTTGGTTTATTATTAGGAATTTTAGGTCTTTATTGGATAACAGGTAGTTTCGAATTTCGAGACTTGTTCGAAATATTCAATAACTTAATTTCTACTAATGGGGTCCATTTTTTATTTGGAACTGTATGTGTCTTCCTATTATTTTCTGGTGCAGTTGCTAAATCTGCTCAATTTCCCCTTCATGTATGGTTACCCGATGCTATGGAGGGTCCTACTCCTATTTCAGCTCTTATCCATGCTGCGACTATGGTGGCAGCGGGAATTTTTCTTGTAGCTCGGCTTTTTCCCCTTTTTATAGTTATACCTTACATAATGAATTTCATATCTTTGCTAAGTATAATAACAGTACTATTAGGAGCTACTTTAGCTCTTGCTCAAAACGATATTAAAAGAAGTTTAGCCTATTCTACAATGTCTCAATTGGGGTATATGATGTTAGCTTTAGGTATGGGGTCTTATCGAACAGCTTTGTTTCATTTGATTACTCATGCTTATTCCAAAGCATTGTTGTTTTTAGGATCTGGATCAATTATTCATTCAATGGAGCCTATTGTTGGATATTCTCCAAATAAAAGTCAAAATATGGTTCTTATGGGTGGTTTAATAAAATATGTGCCAATTACAAAAACTGCTTTTTTTTTAGGGACACTTTCTCTATGTGGTATTCCACCTCTTGCTTGTTTTTGGTCTAAAGATGAAATTCTTAATGATAGTTGGTTGTATTCACAGATTGTTGGAATACTAGCTTGCTCCACGGCAGGATTAACAGCATTTTATATGTTTCGAATCTATTTACTAACTTTTGAGGGATATTTAAACATTAACTTTCAAAATTATAGTGGAAAAACAAGTAGTTTGGCCCATTCCATTTCTTTATGGGGTAAAGAAAGTAAAAAA---AAAAAAAAACAAATGAGTTTATTAACTTTATTACCAATC------AAGAATAAT------GCTGGTACTTCTTTTCTTTCGACAAACACATATCGAATT---AAT---------GATAATGTAACCAGACCCTTTATGACTATT------TCCCCTTTTGATAGTACAAAGACTTTATCCTATCCTCATGAAGTAGATAATACTATGTTATTCCCGCTGCTTCTATTGGTTTTATTTACTTTTTTTGTTGGAGTTATTGGGATTCCTTTTACTCAAGAAGGAAAGGATTTGGATATATTATCCAAATGGTTAAACTCATCTATAAATCTTTTACATAAA---------AAT------TCTGTGGATTGGTATGAATTTGTTACAAATGCAACTTTTTCTGTCAGTATAGCCCTTTTTGGAATATTTATAGCGTTTCTTTTATATAAACCTGTTTATTCATCGTTCAAAAATTTGAATTTAATGAATTCATTAAAA---------AAAAAGGCTCCTATTAAACTTTTTTTTTTAGGAGAAAATATAATAAATATCATATATAATTGGTCATATAATCGTGGTTACATAGATTCTTTTTATAAAACATCTTTAACTAACAGTATACGAGGATTAGCGGAATTTTCTCATGTTTTTGATAGGCGAATAGTTGATGGAATTACGAATGTAGTTGGTGTTCTGAGTTTCTTTATAGGAGAAGCACTAAAATATGTAGGTAATGGACGAATTTCCTCTTATCTT---------------TTCTTATAT---------------------TTC---------TTCTCTTATCTT---------TTCTTA---------TATTTCTTTTATATT---------------------TCTTATTCT---------------
>Rhodiola_rosea
ATGGAACATACATATCAATATGCATGGATCATACCTCTCCTTCCACTTCCAGTTCCTATGGGAATAGGACTAGGGCTTATCTTTTTTCCG------ACGGCAACAAAAAATCTTCGACGTATGTGGTCTTTTCATAGTGTTTTCTTATTAAGTATAGTTATGGTTTTTTCAGCCGACCTATCTATTCAACTAATAAATAGGAGTTCCATTTCTCAATATATATCGTCTTGGACCATCAATAATGATTTTTCTTTAGAGTTTGGCTATTTGATCGATCCACTTACTTCTATTATGTCAATATTAATCACTACTATCGGAGTTATGGTTCTTATTTATAGTGATAATTATATGTTTCATGATCAAGGATACTTGAGATTTTTTGCTTATATGAGTTTTTTCAATGCATCTATGTTGGGATTAGTTACCAGTTCTAATTTGATACAAATTTATCTTTTTTGGGAATTAGTTGGAATGTGCTCTTATCTATTAATAGGTTTTTGGTTCACACGACCCCTTGCCGCAAATGCTTGCCAAAAAGCGTTTGTAACTAACCGTATCGGGGATTTTGGTTTATTATTAGGAATTTTAGGTCTTTATTGGATAACAGGTAGTTTCGAATTTCGAGACTTGTTCGAAATATTCAATAACTTAATTTCTACTAATGGGGTCCATTTTTTATTTGGAACTTTATGTGTCTTCCTATTATTTTCTGGTGCAGTTGCTAAATCTGCTCAATTTCCCCTTCATGTATGGTTACCCGATGCTATGGAGGGTCCTACTCCTATTTCAGCTCTTATCCATGCTGCGACTATGGTGGCAGCGGGAATTTTTCTTGTAGCTCGGCTTTTTCCCCTTTTTATAGTTATACCTTACATAATGAATTTCATATCTTTGCTAAGTATAATAACAGTACTATTAGGAGCTACTTTAGCTCTTGCTCAAAACGATATTAAAAGAAGTTTAGCCTATTCTACAATGTCTCAATTGGGGTATATGATGTTAGCTTTAGGTATGGGGTCTTATCGAACAGCTTTGTTTCATTTGATTACTCATGCTTATTCCAAAGCATTGTTGTTTTTAGGATCTGGATCAATTATTCATTCAATGGAGCCTATTGTTGGATATTCTCCAAATAAAAGTCAAAATATGGTTCTTATGGGTGGTTTAATAAAATATGTGCCAATTACAAAAACTGCTTTTTTTTTAGGGACACTTTCTCTATGTGGTATTCCACCTCTTGCTTGTTTTTGGTCTAAAGATGAAATTCTTAATGATAGTTGGTTGTATTCACAGATTGTTGGAATACTAGCTTGCTCCACGGCAGGATTAACAGCATTTTATATGTTTCGAATCTATTTACTAACTTTTGAGGGATATTTAAACATTAACTTTCAAAATTATAGTGGAAAAACAAGTAGTTTGGCCTATTCCATTTCTTTATGGGGTAAAGAAAGTAAAAAA---AAAAAAAAACAAATGAGTTTATTAACTTTATTACCAATC------AAGAATAAT------GCTGGTACTTCTTTTCTTTCGACAAACACATATCGAATT---AAT---------GATAATGTAACCAGACCCTTTATGACTATT------TCCCCTTTTGATAGTACAAAGACTTTATCCTATCCTCATGAAGTAGATAATACTATGTTATTCCCGCTGCTTCTATTGGTTTTATTTACTTTTTTTGTTGGAGTTATTGGGATTCCTTTTACTCAAGAAGGAAAAGATTTGGATATATTATCCAAATGGTTAAACTCATCTATAAATCTTTTACATAAAAATTTTTCTAAT------TCTGTGGATTGGTATGAATTTGTTACAAATGCGACTTTTTCTGTCAGTATAGCCCTTTTTGGAATATTTATAGCGTTTCTTTTATATAAACCTGTTTATTCATCGTTCAAAAATTTGAATTTAATGAATTCATTAAAA---------AAAAAGGCTACTATAAAACTTTTTTTTTTAGGAGAAAAGATAATAAATATCATATATAATTGGTCATATAATCGTGGTTACATAGATTCTTTTTATAAAGCATCTTTAACTACCAGTATACGAGGATTAGCGGAATTTTCTCATGTTTTTGATAGGCGAATAGTTGATGGAATTACGAATGTAGTTGGTGTTCTGAGTTTCTTTATAGGAGAAGCACTAAAATATGTAGGTAATGGACGAATTTCCTCTTATCTT---------------TTCTTATAT---------------------TTC---------TTATTTATCTTT------------TCT---------TATATTTATTGTATTTAC------------------------------------------
>Rhodiola_sacra
ATGGAACATACATATCAATATGCATGGATCATACCTCTCCTTCCACTTCCAGTTCCTATGGGAATAGGACTAGGGCTTATCTTTTTTCCG------ACGGCAACAAAAAATCTTCGACGTATGTGGTCTTTTCATAGTGTTTTCTTATTAAGTATAGTTATGGTTTTTTCAGCCGACCTATCTATTCAACTAATAAATAGGAGTTCCATTTCTCAATATATATCGTCTTGGACCATCAATAATGATTTTTCTTTAGAGTTTGGCTATTTGATCGATCCACTTACTTCTATTATGTCAATATTAATCACTACTATCGGAGTTATGGTTCTTATTTATAGTGATAATTATATGTTTCATGATCAAGGATACTTGAGATTTTTTGCTTATATGAGTTTTTTCAATGCATCTATGTTGGGATTAGTTACCAGTTCTAATTTGATACAAATTTATCTTTTTTGGGAATTAGTTGGAATGTGCTCTTATCTATTAATAGGTTTTTGGTTCACACGACCCCTTGCCGCAAATGCTTGCCAAAAAGCGTTTGTAACTAACCGTATCGGGGATTTTGGTTTATTATTAGGAATTTTAGGTCTTTATTGGATAACAGGTAGTTTCGAATTTCGAGACTTGTTCGAAATATTCAATAACTTAATTTCTACTAATGGGGTCCATTTTTTATTTGGAACTGTATGTGTCTTCCTATTATTTTCTGGTGCAGTTGCTAAATCTGCTCAATTTCCCCTTCATGTATGGTTACCCGATGCTATGGAGGGTCCTACTCCTATTTCAGCTCTTATCCATGCTGCGACTATGGTGGCAGCGGGAATTTTTCTTGTAGCTCGGCTTTTTCCCCTTTTTATAGTTATACCTTACATAATGAATTTCATATCTTTGCTAAGTATAATAACAGTACTATTAGGAGCTACTTTAGCTCTTGCTCAAAACGATATTAAAAGAAGTTTAGCCTATTCTACAATGTCTCAATTGGGGTATATGATGTTAGCTTTAGGTATGGGGTCTTATCGAACAGCTTTGTTTCATTTGATTACTCATGCTTATTCCAAAGCATTGTTGTTTTTAGGATCTGGATCAATTATTCATTCAATGGAGCCTATTGTTGGATATTCTCCAAATAAAAGTCAAAATATGGTTCTTATGGGTGGTTTAATAAAATATGTGCCAATTACAAAAACTGCTTTTTTTTTAGGGACACTTTCTCTATGTGGTATTCCACCTCTTGCTTGTTTTTGGTCTAAAGATGAAATTCTTAATGATAGTTGGTTGTATTCACAGATTGTTGGAATACTAGCTTGCTCCACGGCAGGATTAACAGCATTTTATATGTTTCGAATCTATTTACTAACTTTTGAGGGATATTTAAACATTAACTTTCAAAATTATAGTGGAAAAACAAGTAGTTTGGCCCATTCCATTTCTTTATGGGGTAAAGAAAGTAAAAAA---AAAAAAAAACAAATGAGTTTATTAACTTTATTACCAATC------AAGAATAAT------GCTGGTACTTCTTTTCTTTCGACAAACACATATCGAATT---AAT---------GATAATGTAACCAGACCCTTTATGACTATT------TCCCCTTTTGATAGTACAAAGACTTTATCCTATCCTCATGAAGTAGATAATACTATGTTATTCCCGCTGCTTCTATTGGTTTTATTTACTTTTTTTGTTGGAGTTATTGGGATTCCTTTTACTCAAGAAGGAAAGGATTTGGATATATTATCCAAATGGTTAAACTCATCTATAAATCTTTTACATAAA---------AAT------TCTGTGGATTGGTATGAATTTGTTACAAATGCAACTTTTTCTGTCAGTATAGCCCTTTTTGGAATATTTATAGCGTTTCTTTTATATAAACCTGTTTATTCATCGTTCAAAAATTTGAATTTAATGAATTCATTAAAA---------AAAAAGGCTCCTATTAAACTTTTTTTTTTAGGAGAAAATATAATAAATATCATATATAATTGGTCATATAATCGTGGTTACATAGATTCTTTTTATAAAGCATCTTTAACTAACAGTATACGAGGATTAGCGGAATTTTCTCATGTTTTTGATAGGCGAATAGTTGATGGAATTACGAATGTAGTTGGTGTTCTGAGTTTCTTTATAGGAGAAGCACTCAAATATGTAGGTAATGGACGAATTTCCTCTTATCTT---------------TTCTTATAT---------------------TTC---------TTATTCTTACTT---------ATATTT---------CTTATTCTTAATTGT---------------------------------------ATTTAC
>Rhodiola_yunnanensis
ATGGAACATACATATCAATATGCATGGATCATACCTCTCCTTCCACTTCCAGTTCCTATGGGAATAGGACTAGGGCTTATCTTTTTTCCG------ACGGCAACAAAAAATCTTCGACGTATGTGGTCTTTTCATAGTGTTTTCTTATTAAGTATAGTTATGGTTTTTTCAGCCGACCTATCTATTCAACTAATAAATAGGAGTTTCATTTCTCAATATATATCGTCTTGGACCATCAATAATGATTTTTCTTTAGAGTTTGGCTATTTGATCGATCCACTTACTTCTATTATGTCAATATTAATCACTACTATCGGAGTTATGGTTCTTATTTATAGTGATAATTATATGTTTCATGATCAAGGATACTTGAGATTTTTTGCTTATATGAGTTTTTTCAATGCATCTATGTTGGGATTAGTTACCAGTTCTAATTTGATACAAATTTATCTTTTTTGGGAATTAGTTGGAATGTGCTCTTATCTATTAATAGGTTTTTGGTTCACACGACCCCTTGCCGCAAATGCTTGCCAAAAAGCGTTTGTAACTAACCGTATCGGGGATTTTGGTTTATTATTAGGAATTTTAGGTCTTTATTGGATAACAGGTAGTTTCGAATTTCGAGACTTGTTCGAAATATTCAATAACTTAATTTCTACTAATGGGGTCCATTTTTTATTTGGAACTGTATGTGTCTTCCTATTATTTTCTGGTGCAGTTGCTAAATCTGCTCAATTTCCCCTTCATGTATGGTTACCCGATGCTATGGAGGGTCCTACTCCTATTTCAGCTCTTATCCATGCTGCGACTATGGTGGCAGCGGGAATTTTTCTTGTAGCTCGGCTTTTTCCCCTTTTTATAGTTATACCTTACATAATGAATTGCATATCTTTGCTAAGTATAATAACAGTACTATTAGGAGCTACTTTAGCTCTTGCTCAAAACGATATTAAAAGAAGTTTAGCCTATTCTACAATGTCTCAATTGGGGTATATGATGTTAGCTTTAGGTATGGGGTCTTATCGAACAGCTTTGTTTCATTTGATTACTCATGCTTATTCCAAAGCATTGTTGTTTTTAGGATCTGGATCAATTATTCATTCAATGGAGCCTATTGTTGGATATTCTCCAAATAAAAGTCAAAATATGGTTCTTATGGGTGGTTTAATAAAATATGTGCCAATTACAAAAACTGCTTTTTTTTTAGGGACACTTTCTCTATGTGGTATTCCACCTCTTGCTTGTTTTTGGTCTAAAGATGAAATTCTTAATGATAGTTGGTTGTATTCACAGATTGTTGGAATACTAGCTTGCTCCACGGCAGGATTAACAGCATTTTATATGTTTCGAATCTATTTACTAACTTTTGAGGGATATTTAAACATTAACTTTCAAAATTATAGTGGAAAAACAAGTAGTTTGGCCTATTCCATTTCTTTATGGGGTAAAGAAAGTAAAAAAAAAAAAAAAACACAAATGAGTTTATTAACTTTATTACCAATC------AAGAATAAT------GCTGGTACTTCTTTTCTTTCGATAAACACATATCGGATT---AAT---------GATAATGTAACCAGACCCTTTATGACTATT------TCCCCTTTTGATAGTACAAAGACTTTATCCTATCCTCATGAAGTAGATAATACTATGTTATTCCCGCTGCTTCTATTGGTTTTATTTACTTTTTTTGTTGGAGTTATTGGGATTCCTTTTACTCAGGAAGGAAAAGATTTGGATATATTATCCAAATGGTTAAACTCATCTATAAATCTTTTACATAAAAATTTTTCTAAT------TCTGTGGATTGGTATGAATTTGTTACAAATGCAACTTTTTCTGTCAGTATAGCCCTTTTTGGAATATTTATAGCGTTTCTTTTATATAAACCTGTTTATTCATCGTTCAAAAATTTGAATTTAATGAATTCATTAAAA---------AAAAAGGCTCCTATTAAACTTTTTTTTTTAGGAGAAAAGATAATAAATATCATATATAATTGGTCATATAATCGCGGTTACATAGATTCTTTTTATAAAGCATCTTTAACTACCAGTATACGAGGATTAGCGGAATTTTCTCATGTTTTTGATAGGCGAATAGTTGATGGAATTACGAATGTCGTTGGTGTTCTGAGTTTCTTTATAGGAGAAGCACTCAAATATGTAGGTAATGGACGAATTTCCTCTTATCTT---------------TTCTTATAT---------------------TTT---------TTGTATTTACTA---------ATATCT---------TTTCTTTTTTTT------------------------------------------------
>Rhodiola_dumulosa
ATGGAACATACATATCAATATGCATGGATCATACCTCTCCTTCCACTTCCAGTTCCTATGGGAATAGGACTAGGGCTTATCTTTTTTCCG------ACGGCAACAAAAAATCTTCGACGTATGTGGTCTTTTCATAGTGTTTTCTTATTAAGTATAGTTATGGTTTTTTCAGCCGACCTATCTATTCAACTAATAAATAGGAGTTCCATTTCTCAATATATATCGTCTTGGACCATCAATAATGATTTTTCTTTAGAGTTTGGCTATTTGATCGATCCACTTACTTCTATTATGTCAATATTAATCACTACTATCGGAGTTATGGTTCTTATTTATAGTGATAATTATATGTTTCATGATCAAGGATACTTGAGATTTTTTGCTTATATGAGTTTTTTCAATGCATCTATGTTGGGATTAGTTACCAGTTCTAATTTGATACAAATTTATCTTTTTTGGGAATTAGTTGGAATGTGCTCTTATCTATTAATAGGTTTTTGGTTCACACGACCCCTTGCCGCAAATGCTTGCCAAAAAGCGTTTGTAACTAACCGTATCGGGGATTTTGGTTTATTATTAGGAATTTTAGGTCTTTATTGGGTAACAGGTAGTTTCGAATTTCGAGACTTGTTCGAAATATTCAATAACTTAATTTCTACTAATGGGGTCCATTTTTTATTTGGAACTGTATGTGTCTTCCTATTATTTTCTGGTGCAGTTGCTAAATCTGCTCAATTTCCCCTTCATGTATGGTTACCCGATGCTATGGAGGGTCCTACTCCTATTTCAGCTCTTATCCATGCTGCGACTATGGTGGCAGCGGGAATTTTTCTTGTAGCTCGGCTTTTTCCCCTTTTTATAGTTATACCTTACATAATGAATTTCATATCTTTGCTAAGTATAATAACAGTACTATTAGGAGCTACTTTAGCTCTTGCTCAAAACGATATTAAAAGAAGTTTAGCCTATTCTACAATGTCTCAATTGGGGTATATGATGTTAGCTTTAGGTATGGGGTCTTATCGAACAGCTTTGTTTCATTTGATTACTCATGCTTATTCCAAAGCATTGTTGTTTTTAGGATCTGGATCAATTATTCATTCAATGGAGCCTATTGTTGGATATTCTCCAAATAAAAGTCAAAATATGGTTCTTATGGGTGGTTTAATAAAATATGTGCCAATTACAAAAACTGCTTTTTTTTTAGGGACACTTTCTCTATGTGGTATTCCACCTCTTGCTTGTTTTTGGTCTAAAGATGAAATTCTTAATGATAGTTGGTTGTATTCACAGATTGTTGGAATACTAGCTTGCTCCACGGCAGGATTAACAGCATTTTATATGTTTCGAATCTATTTACTAACTTTTGAGGGATATTTAAACATTAACTTTCAAAATTATAGTGGAAAAACAAGTAGTTTGGCCCATTCCATTTCTTTATGGGGTAAAGAAAGTAAAAAA---AAAAAAAAACAAATGAGTTTATTAACTTTATTACCAATC------AAGAATAAT------GCTGGTACTTCTTTTCTTTCGACAAACACATATCGAATT---AAT---------GATAATGTAACCAGACCCTTTATGACTATT------TCCCCTTTTGATAGTACAAAGACTTTATCCTATCCTCATGAAGTAGATAATACTATGTTATTCCCGCTGCTTCTATTAGTTTTATTTACTTTTTTTGTTGGAGTTATTGGTATTCCTTTTACTCAAGAAGGAAAAGATTTGGATATATTATCCAAATGGTTAAACTCATCTATAAATCTTTTACATAAA---------AAT------TCTGTGGATTGGTATGAATTTGTTACAAATGCAACTTTTTCTGTCAGTATAGCCCTTTTTGGAATATTTATAGCGTTTCTTTTATATAAACCTGTTTATTCATCGTTCAAAAATTTGAATTTAATGAATTCATTAAAA---------AAAAAGGCTCCTATTAAACTTTTTTTTTTAGGAGAAAATATAATAAATATCATATATAATTGGTCATATAATCGTGGTTACATAGATTCTTTTTATAAAGCATCTTTAACTAACAGTATACGAGGATTAGCAGAATTTTCTCATGTTTTTGATAGGCGAATAGTTGATGGAATTACGAATGTAGTTGGTGTTCTGAGTTTCTTTATAGGAGAAGCACTAAAATATGTAGGTAATGGACGAATTTCCTCTTATCTT---------------TTCTTATAT---------------------TTC---------TTATTCTTAATT---------GTATTTACTAATATCTTTTCTTTTTTTTTT---------------------AGTATTTCTAACTTCGAAGTTTCT
>Rhodiola_fastigiata
ATGGAACATACATATCAATATGCATGGATCATACCTCTCCTTCCACTTCCAGTTCCTATGGGAATAGGACTAGGGCTTATCTTTTTTCCG------ACGGCAACAAAAAATCTTCGACGTATGTGGTCTTTTCATAGTGTTTTCTTATTAAGTATAGTTATGGTTTTTTCAGCCGACCTATCTATTCAACTAATAAATAGGAGTTCCATTTCTCAATATATATCGTCTTGGACCATCAATAATGATTTTTCTTTAGAGTTTGGCTATTTGATCGATCCACTTACTTCTATTATGTCAATATTAATCACTACTATCGGAGTTATGGTTCTTATTTATAGTGATAATTATATGTTTCATGATCAAGGATACTTGAGATTTTTTGCTTATATGAGTTTTTTCAATGCATCTATGTTGGGATTAGTTACCAGTTCTAATTTGATACAAATTTATCTTTTTTGGGAATTAGTTGGAATGTGCTCTTATCTATTAATAGGTTTTTGGTTCACACGACCCCTTGCCGCAAATGCTTGCCAAAAAGCGTTTGTAACTAACCGTATCGGGGATTTTGGTTTATTATTAGGAATTTTAGGTCTTTATTGGATAACAGGTAGTTTCGAATTTCGAGACTTGTTCGAAATATTCAATAACTTAATTTCTACTAATGGGGTCCATTTTTTATTTGGAACTGTATGTGTCTTCCTATTATTTTCTGGTGCAGTTGCTAAATCTGCTCAATTTCCCCTTCATGTATGGTTACCCGATGCTATGGAGGGTCCTACTCCTATTTCAGCTCTTATCCATGCTGCGACTATGGTGGCAGCGGGAATTTTTCTTGTAGCTCGGCTTTTTCCCCTTTTTATAGTTATACCTTACATAATGAATTTCATATCTTTGCTAAGTATAATAACAGTACTATTAGGAGCTACTTTAGCTCTTGCTCAAAACGATATTAAAAGAAGTTTAGCCTATTCTACAATGTCTCAATTGGGGTATATGATGTTAGCTTTAGGTATGGGGTCTTATCGAACAGCTTTGTTTCATTTGATTACTCATGCTTATTCCAAAGCATTGTTGTTTTTAGGATCTGGATCAATTATTCATTCAATGGAGCCTATTGTTGGATATTCTCCAAATAAAAGTCAAAATATGGTTCTTATGGGTGGTTTAATAAAATATGTTCCAATTACAAAAACTGCTTTTTTTTTAGGGACACTTTCTCTATGTGGTATTCCACCTCTTGCTTGTTTTTGGTCTAAAGATGAAATTCTTAATGATAGTTGGTTGTATTCACAGATTGTTGGAATACTAGCTTGCTCCACGGCAGGATTAACAGCATTTTATATGTTTCGAATCTATTTACTAACTTTTGAGGGATATTTAAACATTAACTTTCAAAATTATAGTGGAAAAACAAGTAGTTTGGCCTATTCCATTTCTTTATGGGGTAAAGAAAGTCAAAAAAAAAAAAAAAAACAAATGAGTTTATTAACTTTATTACCAATC------AAGAATAAT------GCTGGTACTTCTTTTCTTTCGACAAACACATATCGAATT---AAT---------GATAATGTAACCAGACCCTTTATGACTATT------TCCCCTTTTGATAGTACAAAGACTTTATCCTATCCTCATGAAGTAGATAATACTATGTTATTCCCGCTGCTTCTATTGGTTTTATTTACTTTTTTTGTTGGAGTTATTGGGATTCCTTTTACTCAAGAAGGAAAAGATTTGGATATATTATCCAAATGGTTAAACTCATCTATAAATCTTTTACATAAATTTTTTTCTAAT------TCTGTGGATTGGTATGAATTTGTTACAAATGCAACTTTTTCTGTCAGTATAGCCCTTTTTGGAATATTTATAGCGTTTCTTTTATATAAACCTGTTTATTCATCGTTCAAAAATTTGAATTTAATGAATTCATTAAAA---------AAAAAGGCTCCTATTAAACTTTTTTTTTTAGGAGAAAAGATAATAAATATCATATATAATTGGTCATATAATCGTGGTTACATAGATTTTTTTTATAAAGCATCTTTAACTACCAGTATACGAGGATTAGCGGAATTTTCTCATGTTTTTGATAGGCGAATAGTTGATGGAATTACGAATGTAGTTGGTGTTCTGAGTTTCTTTATAGGAGAAGCACTAAAATATGTAGGTAATGGACGAATTTCCTCTTATCTT---------------TTCTTATAT---------------------TTC---------TTATATTTACTA---------ATATCT---------TTTCTTTTTTTT------------------------------------------------
>Rhodiola_gelida
ATGGAACATACATATCAATATGCATGGATCATACCTCTCCTTCCACTTCCAGTTCCTATGGGAATAGGACTAGGGCTTATCTTTTTTCCG------ACGGCAACAAAAAATCTTCGACGTATGTGGTCTTTTCATAGTGTTTTCTTATTAAGTATAGTTATGGTTTTTTCAGCCGACCTATCTATTCAACTAATAAATAGGAGTTCCATTTCTCAATATATATCGTCTTGGACCATCAATAATGATTTTTCTTTAGAGTTTGGCTATTTGATCGATCCACTTACTTCTATTATGTCAATATTAATCACTACTATCGGAGTTATGGTTCTTATTTATAGTGATAATTATATGTTTCATGATCAAGGATACTTGAGATTTTTTGCTTATATGAGTTTTTTCAATGCATCTATGTTGGGATTAGTTACCAGTTCTAATTTGATACAAATTTATCTTTTTTGGGAATTAGTTGGAATGTGCTCTTATCTATTAATAGGTTTTTGGTTCACACGACCCCTTGCCGCAAATGCTTGCCAAAAAGCGTTTGTAACTAACCGTATCGGGGATTTTGGTTTATTATTAGGAATTTTAGGTCTTTATTGGATAACAGGTAGTTTCGAATTTCGAGACTTGTTCAAAATATTCAATAACTTAATTTCTACTAATGGGGTCCATTTTTTATTTGGAACTGTATGTGTCTTCCTATTATTTTCTGGTGCAGTTGCTAAATCTGCTCAATTTCCCCTTCATGTATGGTTACCCGATGCTATGGAGGGTCCTACTCCTATTTCAGCTCTTATCCATGCTGCGACTATGGTGGCAGCGGGAATTTTTCTTGTAGCTCGGCTTTTTCCCCTGTTTATAGTTATACCTTACATAATGAATTTCATATCTTTGCTAAGTATAATAACAGTACTATTAGGAGCTACTTTAGCTCTTGCTCAAAACGATATTAAAAGAAGTTTAGCCTATTCTACAATGTCTCAATTGGGGTATATGATGTTAGCTTTAGGTATGGGGTCTTATCGAACAGCTTTGTTTCATTTGATTACTCATGCTTATTCCAAAGCATTGTTGTTTTTAGGATCTGGATCAATTATTCATTCAATGGAGCCTATTGTTGGATATTCTCCAAATAAAAGTCAAAATATGGTTCTTATGGGTGGTTTAATAAAATATGTGCCAATTACAAAAACTGCTTTTTTTTTAGGGACACTTTCCCTATGTGGTATTCCACCTCTTGCTTGTTTTTGGTCTAAAGATGAAATTCTTAATGATAGTTGGTTGTATTCACAGATTGTTGGAATACTAGCTTGCTCCACGGCAGGATTAACAGCATTTTATATGTTTCGAATCTATTTACTAACTTTTGAGGGATATTTAAACATTAACTTTCAAAATTATAGTGGAAAAACAAGTAGTTTGGCCTATTCCATTTCTTTATGGGGTAAAGAAAGTCAAAAAAAAAAAAAAACACAAATGAGTTTATTAACTTTATTACCAATC------AAGAATAAT------GCTGGTACTTCTTTTCTTTCGACAAACACATATCGAATT---AAT---------GATAATGTAACCAGACCCTTTATGACTATT------TCCACTTTTGATAGTACAAAGACTTTATCCTATCCTCATGAAGTAGACAATACTATGTTATTCCCGCTGCTTCTATTGGTTTTATTTACTTTTTTTGTTGGAGTTATTGGGATTCCTTTTACTCAAGAAGGAAAAGATTTGGATATATTATCCAAATGGTTAAACTCATCTATAAATCTTTTACATAAAAATTTTTCTAAT------TCTGTGGATTGGTATGAATTTGTTACAAATGCAACTTTTTCTGTCAGTATAGCCCTTTTTGGAATATTTATCGCGTTTCTTTTATATAAACCTGTTTATTCATCGTTCAAAAATTTGAATTTAATGAATTCATTAAAA---------AAAAAGGCTCCTATTAAACTTTTTTTTTTAGGAGAAAAGATAATAAATATCATATATAATTGGTCATATAATCGTGGTTACATAGATTCTTTTTATAAAGCATCCTTAACTACCAGTATACGAGGATTAGCAGAATTTTCTCATGTTTTTGATAGGCGAATAGTTGATGGAATTACGAATGTAGTTGGTGTTCTGAGTTTCTTTATAGGAGAAGCACTAAAATATGTAGGTAATGGACGAATTTCCTCTTATCTT---------------TTTCTATAT---------------------TTC------------------CTC---------TTATCT---------TTTCTTTTTTTT------------------------------------------------
>Rhodiola_hobsonii
ATGGAACATATATATCAATATGCATGGATCATACCTCTCCTTCCACTTCCAGTTCCTATGGGAATAGGACTAGGGCTTATCTTTTTTCCG------ACGGCAACAAAAAATCTTCGACGTATGTGGTCTTTTCATAGTGTTTTCTTATTAAGTATAGTTATGGTTTTTTCAGCTGACCTATCTATTCAACTAATAAATAGGAATTCCATTTATCAATATATATCGTCTTGGACCATCAATAATGATTTTTCTTTAGAGTTTGGCTATTTGATCGATCCACTTACTTCTATTATGTCAATATTAATCACTACTATCGGAGTTATGGTTCTTATTTATAGTGATAATTATATGTTTCATGATCAAGGATACTTGAGATTTTTTGCTTATATGAGTTTTTTCAATGCATCTATGTTGGGATTAGTTACCAGTTCTAATTTGATACAAATTTATATTTTTTGGGAATTAGTTGGAATGTGCTCTTATCTATTAATAGGTTTTTGGTTCACACGACCCCTTGCCGCAAATGCTTGCCAAAAAGCGTTTGTGACTAACCGTATCGGGGATTTTGGTTTATTATTAGGAATTTTAGGTCTTTATTGGATAACAGGTAGTTTCGAATTTAGAGACTTGTTCGAAATATTCAATAACTTAATTTCTACTAATGGGGTCCATTTTTTATTTGGAACTGTATGTGTCTTCCTATTATTTTCTGGTGCAGTTGCTAAATCTGCTCAATTTCCCCTTCATGTATGGTTACCCGATGCTATGGAGGGTCCTACTCCTATTTCAGCTCTTATCCATGCTGCGACTATGGTGGCAGCGGGAATTTTTCTTGTAGCTCGGCTTTTTCCCCTTTTTATAGTTATACCTTACATAATGAATTTCATATCTTTGCTAAGTATAATAACAGTACTATTAGGAGCTACTTTAGCTCTTGCTCAAAACGATATTAAAAGAAGTTTAGCCTATTCTACAATGTCTCAATTGGGGTATATGATGTTAGCTTTAGGTATGGGGTCTTATCGAACAGCTTTGTTTCATTTGATTACTCATGCTTATTCCAAAGCATTGTTGTTTTTAGGATCTGGATCAATTATTCATTCAATGGAGCCTATTGTTGGATATTCTCCAAATAAAAGTCAAAATATGGTTCTTATGGGTGGTTTAATAAAATATGTGCCAATTACAAAAACTGCTTTTTTTTTAGGGACACTTTCTCTATGTGGTATTCCACCTCTTGCTTGTTTTTGGTCTAAAGATGAAATTATTAATGATAGTTGGTTGTATTCACAGATTGTTGGAATACTAGCTTGCTCCACGGCAGGATTAACAGCATTTTATATGTTTCGAATCTATTTACTAACTTTTGAGGGACATTTAAACATTAACTTTCAAAATTATAGTGGAAAAACAAGTAGTTTGGCCTATTCCATTTCTTTATGGGGTAAAGAAAGT---AAAAAAAAAAAAAAACAAATGAGTTTATTAACTTTATTACCAATC------AAGAATAAT------GCTGGTACTTCTTTTCTTTCGACAAACACATATCGAATT---AAT---------GATAATGTAACCCGACACTTTATGACTATT------ACCCCTTTTGATAGTACAAAGACTTTATCCTATCCTCATGAAGTAGATAATACTATGTTATTCCCGCTGCTTCTATTGGTTTTATTTACTTTTTTTGTTGGATTTATTGGGATTCCTTTTACTCAAGAAGGAAAAGATTTGGATATATTATCCAAATGGTTAAACTCATCTATAAATATTTTACATAAACATTTTTCTAAT------TCTGTGGATTGGTATGAATTTGTTACAAATGCAACTTTTTCTGTCAGTATAGCCCTTTTTGGAATATTTATCGCGTTTCTTTTATATAAACCTGTTTATTCATCGTTCAAAAATTTGAATTTAATGAATTCATTAAAA---------AAAAAGGCTCCTATTAAACTTTTTTTTTTAGGAGAAAAGATAATATATATAATATATAATTGGTCATATAATCGTGGTTACATAGATTATTTTTATAAAGCATCTTTAACTACCAGTATACGAGGATTAGCGGAATTTGTTCATGTTTTTGATAGGCGAATAGTTGATGGAATTACGAATGTAGTTGGTGTTCTGAGTTTCTTTATAGGAGAAGCACTAAAATATGTAGGTAATGGACGAATCTCCTCTTATCTT---------------TTCTTATAT---------------------TTA---------TTGTATTTATTA---------ATATCT---------TTTCTTTTTTTT------------------------------------------------
>Rhodiola_humilis
ATGGAACATACATATCAATATGCATGGATCATACCTCTCCTTCCACTTCCAGTTCCTATGGGAATAGGACTAGGGCTTATCTTTTTTCCG------ACGGCAACAAAAAACCTTCGACGTATGTGGTCTTTTCATAGTGTTTTCTTATTAAGTATAGTTATGGTTTTTTCAGCTGACCTATCTATTCAACTAATAAATAGGAGTTCCATTTATCAATATATATCGTCTTGGACCATCAATAATGATTTTTCTTTAGAGTTTGGCTATTTGATCGATCCACTTACTTCTATTATGTCAATATTAATCACTACTATCGGAGTTATGGTTCTTATTTATAGTGATAATTATATGTTTCATGATCAAGGATACTTGAGATTTTTTGCTTATATGAGTTTTTTCAATGCATCTATGTTGGGATTAGTTACCAGTTCTAATTTGATACAAATTTATCTTTTTTGGGAATTAGTTGGAATGTGCTCTTATCTATTAATAGGTTTTTGGTTCACACGACCCCTTGCCGCAAATGCTTGCCAAAAAGCGTTTGTGACTAACCGTATCGGGGATTTTGGTTTATTATTAGGAATTTTAGGTCTTTATTGGATAACAGGTAGTTTCGAATTTAGAGACTTGTTCGAAATATTCAATAACTTAATTTCTACTAATGGGGTCCATTTTTTATTTGGAACTGTATGTGTCTTCCTATTATTTTCTGGTGCAGTTGCTAAATCTGCTCAATTTCCCCTTCATGTATGGTTACCCGATGCTATGGAGGGTCCTACTCCTATTTCAGCTCTTATCCATGCTGCGACTATGGTGGCAGCGGGAATTTTTCTTGTAGCTCGGCTTTTTCCCCTTTTTATAGTTATACCTTACATAATGAATTTCATATCTTTGCTAAGTATAATAACAGTACTATTAGGAGCTACTTTAGCTCTTGCTCAAAACGATATTAAAAGAAGTTTAGCCTATTCTACAATGTCTCAATTGGGGTATATGATGTTAGCTTTAGGTATGGGGTCTTATCGAACAGCTTTGTTTCATTTGATTACTCATGCTTATTCCAAAGCATTGTTGTTTTTAGGATCTGGATCAATTATTCATTCAATGGAGCCTATTGTTGGATATTCTCCAAATAAAAGTCAAAATATGGTTCTTATGGGTGGTTTAATAAAATATGTGCCAATTACAAAAACTGCTTTTTTTTTAGGGACACTTTCTCTATGTGGTATTCCACCTCTTGCTTGTTTTTGGTCTAAAGATGAAATTCTTAATGATAGTTGGTTGTATTCACAGATTGTTGGAATACTAGCTTGCTCCACGGCAGGATTAACAGCATTTTATATGTTTCGAATCTATTTACTAACTTTTGAGGGACATTTAAACATTAACTTTCAAAATTATAGTGGAAAAACAAGTAGTTTGGCCTATTCCATTTCTTTATGGGGTAAAGAAAGTCCAAAAACAAAAAAAAAACAAATGAGTTTATTAACTTTATTACCAATC------AAGAATAAT------GCTGGTACTTCTTTTCTTTCGACAAACACATATCGAATT---AAT---------GATAATGTAACCCGACACTTTATGACTATT------ACCCCTTTTGATAGTACAAAGACTTTATCCTATCCTCATGAAGTAGATAATACTATGTTATTCCCGCTGCTTCTATTGGTTTTATTTACTTTTTTTGTTGGATTTATCGGGATTCCTTTTACTCAAGAAGGAAAAGATTTGGATATATTATCCAAATGGTTAAACTCATCTATAAATCTTTTACATAAACATTTTTCTAAT------TCTGTGGATTGGTATGAATTTGTTACAAATGCAACTTTTTCTGTCAGTATAGCCCTTTTTGGAATATTTATCGCGTTTCTTTTATATAAACCTGTTTATTCATCGTTCAAAAATTTGAATTTAATGAATTCATTAAAA---------AAAAAGGCTCCTATTAAACTTTTTTTTTTAGGAGAAAAGATAATAAATATAATATATAATTGGTCATATAATCGTGGTTACATAGATTATTTTTATAAAGCATCTTTAACTACTAGTATACGAGGATTAGCGGAATTTGCTCATGTTTTTGATAGGCGAATAGTTGATGGAATTACGAATGTAGTTGGTGTTCTGAGTTTCTTTATAGGAGAAGCACTAAAATATGTAGGTAATGGACGAATCTCCTCTTATCTT---------------TTCTTATAT---------------------TTA---------TTGTATTTATTA---------ATATCT---------TTTCTTTTTTTT------------------------------------------------
>Rhodiola_integrifolia
ATGGAACATACATATCAATATGCATGGATCATACCTCTCCTTCCACTTCCAGTTCCTATGGGAATAGGACTAGGGCTTATCTTTTTTCCG------ACGGCAACAAAAAATCTTCGACGTATGTGGTCTTTTCATAGTGTTTTCTTATTAAGTATAGTTATGGTTTTTTCAGCCGACCTATCTATTCAACTAATAAATAGGAGTTCCATTTATCAATATATATCGTCTTGGACCATCAATAATGATTTTTCTTTAGAGTTTGGCTATTTGATCGATCCACTTACTTCTATTATGTCAATATTAATCACTACTATCGGAGTTATGGTTCTTATTTATAGTGATAATTATATGTTTCATGATCAAGGATACTTGAGATTTTTTGCTTATATGAGTTTTTTCAATGCGTCTATGTTGGGATTAGTTACCAGTTCTAATTTGATACAAATTTATCTTTTTTGGGAATTAGTTGGAATGTGCTCTTATCTATTAATAGGTTTTTGGTTCACACGACCCCTTGCCGCAAATGCTTGCCAAAAAGCGTTTGTGACTAACCGTATCGGGGATTTTGGTTTATTATTAGGAATTTTAGGTCTTTATTGGATAACAGGTAGTTTTGAATTTCGAGACTTGTTCGAAATATTCAATAACTTAATTTCTACTAATGGGGTCCATTTTTTATTTGGAACTGTATGTGTGTTCCTATTATTTTCTGGTGCAGTTGCTAAATCTGCTCAATTTCCCCTTCATGTATGGTTACCCGATGCTATGGAGGGTCCTACTCCTATTTCAGCTCTTATCCATGCTGCGACTATGGTGGCAGCGGGAATTTTTCTTGTAGCTCGGCTTTTTCCCCTTTTTATAGTTATACCTTACATAATGAATTTCATATCTTTGCTAAGTATAATAACAGTACTATTAGGAGCTACTTTAGCTCTTGCTCAAAACGATATTAAAAGAAGTTTAGCCTATTCTACAATGTCTCAATTGGGGTATATGATGTTAGCTTTAGGTATGGGGTCTTATCGAACAGCTTTGTTTCATTTGATTACTCATGCTTATTCCAAAGCATTGTTGTTTTTAGGATCTGGATCAATTATTCATTCAATGGAGCCTATTGTTGGATATTCTCCAAATAAAAGTCAAAATATGGTTCTTATGGGTGGTTTAATAAAATATGTGCCAATTACAAAAACTGCTTTTTTTTTAGGGACACTTTCTCTATGTGGTATTCCACCTCTTGCTTGTTTTTGGTCTAAAGATGAAATTCTTAATGATAGTTGGTTGTATTCACAGATTGTTGGAATACTAGCTTGCTCCACGGCAGGATTAACAGCATTTTATATGTTTCGAATCTATTTACTAACTTTTGAGGGACATTTAAACATTAACTTTCAAAATTATAGTGGAAAAACAAGTAGTTTGGCCTATTCCATTTCTTTATGGGGTAAAGAAAGTCCAAAAAAAAAAAAAAAACAAACGAGTTTATTAACTTTATTACCAATC------AAGAATAAT------GCTGGTACTTCTTTTCTTTCGACAAACACATATCGAATT---AAT---------GATAATGTAACCCGACACTTTATGACTATT------ACCCCTTTTGATAGTACAAAGACTTTATCCTATCCTCATGAAGTAGATAATACTATGTTATTCCCGCTGCTTCTATTGGTTTTATTTACTTTTTTTGTTGGAGTTATCGGGATTCCTTTTACTCAAGAAGGAAAAGATTTGGATATATTATCCAAATGGTTAAACTCATCTCTAAATCTTTTACATAAAAATTTTTCTAGT------TCTGTGGATTGGTATGAATTTGTTACAAATGCAACTTTTTCTGTCAGTATAGCCCTTTTTGGAATATTTATCGCGTTTCTTTTATATAAACCTGTTTATTCATCGTTCAAAAATTTGAATTTAATGAATTCATTAAAA---------AAAAAGGCTCCTATTAAACTTTTTTTTTTAGGAGAAAAGATAATAAATATCATATATAATTGGTCATATAATCGTGGTTACATAGATTATTTTTATAAAGCATCTTTAACTACCAGTATACGAGGATTAGCAGAATTTGCTCATGTTTTTGATAGGCGAATAGTTGATGGAATTACGAATGTAGTTGGTGTTCTGAGTTTCTTTATAGGAGAAGCACTAAAATATGTAGGTAATGGACGAATTTCCTCTTATCTT---------------TTCTTATAT---------------------TTA---------TTGTATTTATTA---------ATATCT---------TTTCTTTTTTTT------------------------------------------------
>Rhodiola_liciae
ATGGAACATACATATCAATATGCATGGATCATACCTCTCCTTCCACTTCCAGTTCCTATGGGAATAGGACTAGGGCTTATCTTTTTTCCG------ACGGCAACAAAAAATCTTCGACGTATGTGGTCTTTTCATAGTGTTTTCTTATTAAGTATAGTTATGGTTTTTTCAGCCGACCTATCTATTCAACTAATAAATAGGAGTTCCATTTATCAATATATATCGTCTTGGACCATCAATAATGATTTTTCTTTAGAGTTTGGCTATTTGATCGATCCACTTACTTCTATTATGTCAATATTAATCACTACTATCGGAGTTATGGTTCTTATTTATAGTGATAATTATATGTTTCATGATCAAGGATACTTGAGATTTTTTGCTTATATGAGTTTTTTCAATGCATCTATGTTGGGATTAGTTACCAGTTCTAATTTGATACAAATTTATCTTTTTTGGGAATTAGTTGGAATGTGCTCTTATCTATTAATAGGTTTTTGGTTCACACGACCCCTTGCCGCAAATGCTTGCCAAAAAGCGTTTGTGACTAACCGTATCGGGGATTTTGGTTTATTATTAGGAATTTTAGGTCTTTATTGGATAACAGGTAGTTTCGAATTTCGAGACTTGTTCGAAATATTCAATAACTTAATTTCTACTAATGGGGTCCATTTTTTATTTGGAACTGTATGTGTCTTCCTATTATTTTCTGGTGCAGTTGCTAAATCTGCTCAATTTCCCCTTCATGTATGGTTACCCGATGCTATGGAGGGTCCTACTCCTATTTCAGCTCTTATCCATGCTGCGACTATGGTGGCAGCGGGAATTTTTCTTGTAGCTCGGCTTTTTCCCCTTTTTATAGTTATACCTTACATAATGAATTTCATATCTTTGCTAAGTATAATAACAGTACTATTAGGAGCTACTTTAGCTCTTGCTCAAAACGATATTAAAAGAAGTTTAGCCTATTCTACAATGTCTCAATTGGGGTATATGATGTTAGCTTTAGGTATGGGGTCTTATCGAACAGCTTTGTTTCATTTGATTACTCATGCTTATTCCAAAGCATTGTTGTTTTTAGGATCTGGATCAATTATTCATTCAATGGAGCCTATTGTTGGATATTCTCCAAATAAAAGTCAAAATATGGTTCTTATGGGTGGTTTAATAAAATATGTGCCAATTACAAAAACTACTTTTTTTTTAGGGACACTTTCTCTATGTGGTATTCCACCTCTTGCTTGTTTTTGGTCTAAAGATGAAATTCTTAATGATAGTTGGTTGTATTCACAGATTGTTGGAATACTAGCTTGCTCCACGGCAGGATTAACAGCATTTTATATGTTTCGAATCTATTTACTAACTTTTGAGGGACATTTAAGCATTAACTTTCAAAATTATAGTGGAAAAACAAGTAGTTTGGCCTATTCCATTTCTTTATGGGGTAAAGAAAGTAAAAAAAAAAAAAAAAAACAAATGAGTTTATTAACTTTATTACCAATC------AAGAATAAT------GCTGGTACTTCTTTTCTTTCGACAAACACATATCGAATT---AAT---------GATAATGTAACCCGACACTTTATGACTATT------ACCCCTTTTGATAGTACAAAGACTTTATCCTATCCTCATGAAGTAGATAATACTATGTTATTCCCGCTGCTTCTATTGGTTTTATTTACTTTTTTTGTTGGATTTATCGGGATTCCTTTTACTCAAGAAGGAAAAGATTTGGATATATTATCCAAATGGTTAAACTCATCTATAAATCTTTTACATAAACATTTTTCTAAT------TCTGTGGATTGGTATGAATTTGTTACAAATGCAACTTTTTCTGTCAGTATAGCCCTTTTTGGAATATTTATCGCGTTTCTTTTATATAAACCTGTTTATTCATCGTTCAAAAATTTGAATTTAATGAATTCATTAAAA---------AAAAAGGCTCCTATTAAACTTTTTTTTTTAGGAGAAAAGATAATAAATATCATATATAATTGGTCATATAATCGTGGTTACATAGATTCTTTTTATAAAGCATCTTTAACTACGAGTATACGAGGATTAGCGGAATTTGCTCATGTTTTTGATAGGCGAATAGTTGATGGAATTACGAATGTAGTTGGTGTTCTGAGTTTCTTTATAGGAGAAGCACTAAAATATGTAGGTAATGGACGAATTTCCTCTTATCTT---------------TTCTTATAT---------------------TTC---------TTATATTTATTA---------ATATCT---------TTTCTTTTTTTT------------------------------------------------
>Rhodiola_macrocarpa
ATGGAACATACATATCAATATGCATGGATCATACCTCTCCTTCCACTTCCAGTTCCTATGGGAATAGGACTAGGGCTTATCTTTTTTCCG------ACGGCAACAAAAAATCTTCGACGTATGTGGTCTTTTCATAGTGTTTTCTTATTAAGTATAGTTATGGTTTTTTCAGCCGACCTATCTATTCAACTAATAAATAGGAGTTCCATTTCTCAATATATATCGTCTTGGACCATCAATAATGATTTTTCTTTAGAGTTTGGCTATTTGATCGATCCACTTACTTCTATTATGTCAATATTAATCACTACTATCGGAGTTATGGTTCTTATTTATAGTGATAATTATATGTTTCATGATCAAGGATACTTGAGATTTTTTGCTTATATGAGTTTTTTCAATGCATCTATGTTGGGATTAGTTACCAGTTCTAATTTGATACAAATTTATCTTTTTTGGGAATTAGTTGGAATGTGCTCTTATCTATTAATAGGTTTTTGGTTCACACGACCCCTTGCCGCAAATGCTTGCCAAAAAGCGTTTGTAACTAACCGTATCGGGGATTTTGGTTTATTATTAGGAATTTTAGGTCTTTATTGGATAACAGATAGTTTCGAATTTCGAGACTTGTTCGAAATATTCAATAACTTAATTTCTACTAATGGGGTCCATTTTTTATTTGGAACTGTATGTGTCTTCCTATTATTTTCTGGTGCAGTTGCTAAATCTGCTCAATTTCCCCTTCATGTATGGTTACCCGATGCTATGGAGGGTCCTACTCCTATTTCAGCTCTTATCCATGCTGCGACTATGGTGGCAGCGGGCATTTTTCTTGTAGCTCGGCTTTTTCCCCTGTTTATAGTTATACCTTACATAATGAATTTCATATCTTTGCTAAGTATAATAACAGTACTATTAGGAGCTACTTTAGCTCTTGCTCAAAACGATATTAAAAGAAGTTTAGCCTATTCTACAATGTCTCAATTGGGGTATATGATGTTAGCTTTAGGTATGGGGTCTTATCGAACAGCTTTGTTTCATTTGATTACTCATGCTTATTCCAAAGCATTGTTGTTTTTAGGATCTGGATCAATTATTCATTCAATGGAGCCTATTGTTGGATATTCTCCAAATAAAAGTCAAAATATGGTTCTTATGGGTGGTTTAATAAAATATGTGCCAATTACAAAAACTGCTTTTTTTTTAGGGACACTTTCCCTATGTGGTATTCCACCTCTTGCTTGTTTTTGGTCTAAAGATGAAATTCTTAATGATAGTTGGTTGTATTCACAGATTGTTGGAATACTAGCTTGCTCCACGGCAGGATTAACAGCATTTTATATGTTTCGAATCTATTTACTAACTTTTGAGGGATATTTAAACATTAACTTTCAAAATTATAGTGGAAAAACAAGTAGTTTGGCCTATTCCATTTCTTTATGGGGTAAAGAAAGTCAAAAA---AAAAAAAAACAAATGAGTTTATTAACTTTATTACCAATC------AAGAATAAT------GCTGGTACTTCTTTTCTTTCGACAAACACATATCGAATT---AAT---------GATAATGTAACCAGACCCTTTATGACTATT------TCCACTTTTGATAGTACAAAGACTTTATCCTATCCTCATGAAGTAGATAATACTATGTTATTCCCGCTGCTTCTATTGGTTTTATTTACTTTTTTTGTTGGAGTTATTGGGATTCCTTTTACTCAAGAAGGAAAAGATTTGGATATATTATCCAAATGGTTAAACTCATCTATAAATCTTTTACATAAAAATTTTTCTAAT------TCTGTGGATTGGTATGAATTTGTTACAAATGCAACTTTTTCTGTCAGTATAGCCCTTTTTGGAATATTTATCGCGTTTCTTTTATATAAACCTGTTTATTCATCGTTCAAAAATTTGAATTTAATGAATTCATTAAAA---------AAAAAGGCTCCTATTAAACTTTTTTTTTTAGGAGAAAAGATAATAAATATCATATATAATTGGTCATATAATCGTGGTTACATAGATTCTTTTTATAAAGCATCTTTAACTACCAGTATACGAGGATTAGCAGAATTTTCTCATGTTTTTGATAGGCGAATAGTTGATGGAATTACGAATGTAGTTGGTGTTCTGAGTTTCTTTATAGGAGAAGCACTAAAATATGTAGGTAATGGACGAATTTCCTCTTATCTT---------------TTCTTATAT---------------------TTC---------TTATATTTACTA---------ATATCT---------TTTCTTTTTTTT------------------------------------------------
>Rhodiola_ovatisepala
ATGGAACATACATATCAATATGCATGGATCATACCTCTCCTTCCACTTCCAGTTCCTATGGGAATAGGACTAGGGCTTATCTTTTTTCCG------ACGGCAACAAAAAATATTCGACGTATGTGGTCTTTTCATAGTGTTTTCTTATTAAGTATAGTTATGGTTTTTTCAGCTGACCTATCTATTCAACTAATAAATAGGAGTTCCATTTATCAATATATATCGTCTTGGACCATCAATAATGATTTTTCTTTAGAGTTTGGCTATTTGATCGATCCACTTACTTCTATTATGTCAATATTAATCACTACTATCGGAGTTATGGTTCTTATTTATAGTGATAATTATATGTTTCATGATCAAGGATACTTGAGATTTTTTGCTTATATGAGTTTTTTCAATGCATCTATGTTGGGATTAGTTACCAGTTCTAATTTGATACAAATTTATCTTTTTTGGGAATTAGTTGGAATGTGCTCTTATCTATTAATAGGTTTTTGGTTCACACGACCCCTTGCCGCAAATGCTTGCCAAAAAGCGTTTGTGACTAACCGTATCGGGGATTTTGGTTTATTATTAGGAATTTTAGGTCTTTATTGGATAACAGGTAGTTTCGAATTTAGAGACTTGTTCGAAATATTCAATAACTTAATTTCTACTAATGGGGTCCATTTTTTATTTGGAACTGTATGTGTCTTCCTATTATTTTCTGGTGCAGTTGCTAAATCTGCTCAATTTCCCCTTCATGTATGGTTACCCGATGCTATGGAGGGTCCTACTCCTATTTCAGCTCTTATCCATGCTGCGACTATGGTGGCAGCGGGAATTTTTCTTGTAGCTCGGCTTTTTCCCCTTTTTATAGTTATACCTTACATAATGAATTTCATATCTTTGCTAAGTATAATAACAGTACTATTAGGAGCTACTTTAGCTCTTGCTCAAAACGATATTAAAAGAAGTTTAGCCTATTCTACAATGTCTCAATTGGGGTATATGATGTTAGCTTTAGGTATGGGGTCTTATCGAACAGCTTTGTTTCATTTGATTACTCATGCTTATTCCAAAGCATTGTTGTTTTTAGGATCTGGATCAATTATTCATTCAATGGAGCCTATTGTTGGATATTCTCCAAATAAAAGTCAAAATATGGTTCTTATGGGTGGTTTAATAAAATATGTGCCAATTACAAAAACTGCTTTTTTTTTAGGGACACTTTCTCTATGTGGTATTCCACCTCTTGCTTGTTTTTGGTCTAAAGATGAAATTCTTAATGATAGTTGGTTGTATTCACAGATTGTTGGAATACTAGCTTGCTCCACAGCAGGATTAACAGCATTTTATATGTTTCGAATCTATTTACTAACTTTTGAGGGACATTTAAACATTAACTTTCAAAATTATAGTGGAAAAACAAGTAGTTTGGCCTATTCCATTTCTTTATGGGGTAAAGAAAGTCCAAAAACAAAAAAAAAACAAATGAGTTTATTAACTTTATTACCAATC------AAGAATAAT------GCTGGTACTTCTTTTCTTTCGACAAACACATATCGAATT---AAT---------GATAATGTAACCCGACACTTTATGACTATT------ACCCCTTTTGATAGTACAAAGACTTTATCCTATCCTCATGAAGTAGATAATACTATGTTATTCTCGCTGCTTTTATTGGTTTTATTTACTTTTTTTGTTGGATTTATCGGGATTCCTTTTACTCAAGAAGGAAAAGATTTGGATATATTATCCAAATGGTTAAACTCATCTATAAATCTTTTACATAAACATTTTTCTAAT------TCTGTGGATTGGTATGAATTTGTTACAAATGCAACTTTTTATGTCAGTATAGCCCTTTTTGGAATATTTATCGCGTTTCTTTTATATAAACCCGTTTATTCATCGTTCAAAAATTTGAATTTAATGAATTCATTAAAA---------AAAAAGGCTCCTATTAAACTTTTTTTTTTAGGAGAAAAGATAATAAATATAATATATAATTGGTCATATAATCGTGGTTACATAGATTATTTTTATAAAGCATCTTTAACTACCAGTATACGAGGATTAGCGGAATTTGCTCATGTTTTTGATAGGCGAATAGTTGATGGAATTACGAATGTAGTTGGTGTTCTGAGTTTCTTTATAGGAGAAGCACTAAAATATGTAGGTAATGGACGAATCTCCTCTTATCTT---------------TTCTTATAT---------------------TTT---------CTTATCTTTTCT------------------------------------------------------------------------------------
>Rhodiola_prainii
ATGGAACATACATATCAATATGCATGGATCATACCTCTCCTTCCACTTCCAGTTCCTATGGGAATAGGACTAGGGCTTATCTTTTTTCCG------ACGGCAACAAAAAATCTTCGACGTATGTGGTCTTTTCATAGTGTTTTCTTATTAAGTATAGTTATGGTTTTTTCAGCTGACCTATCTATTCAACTAATAAATAGGAGTTCCATTTATCAATATATATCGTCTTGGACCATCAATAATGATTTTTCTTTAGAGTTTGGCTATTTGATCGATCCACTTACTTCTATTATGTCAATATTAATCACTACTATCGGAGTTATGGTTCTTATTTATAGTGATAATTATATGTTTCATGATCAAGGATACTTGAGATTTTTTGCTTATATGAGTTTTTTCAATGCATCTATGTTGGGATTAGTTACCAGTTCTAATTTGATACAAATTTATCTTTTTTGGGAATTAGTTGGAATGTGCTCTTATCTATTAATAGGTTTTTGGTTCACACGACCCCTTGCCGCAAATGCTTGCCAAAAAGCGTTTGTGACTAACCGTATCGGGGATTTTGGTTTATTATTAGGAATTTTAGGTCTTTATTGGATAACAGGTAGTTTCGAATTTAGAGACTTGTTCGAAATATTCAATAACTTAATTTCTACTAATGGGGTCCATTTTTTATTTGGAACTGTATGTGTCTTCCTATTATTTTCTGGTGCAGTTGCTAAATCTGCTCAATTTCCCCTTCATGTATGGTTACCCGATGCTATGGAGGGTCCTACTCCTATTTCAGCTCTTATCCATGCTGCGACTATGGTGGCAGCGGGAATTTTTCTTGTAGCTCGGCTTTTTCCCCTTTTTATAGTTATACCTTACATAATGAATTTCATATCTTTGCTAAGTATAATAACAGTACTATTAGGAGCTACTTTAGCTCTTGCTCAAAACGATATTAAAAGAAGTTTAGCCTATTCTACAATGTCTCAATTGGGGTATATGATGTTAGCTTTAGGTATGGGGTCTTATCGAACAGCTTTGTTTCATTTGATTACTCATGCTTATTCCAAAGCATTGTTGTTTTTAGGATCTGGATCAATTATTCATTCAATGGAGCCTATTGTTGGATATTCTCCAAATAAAAGTCAAAATATGGTTCTTATGGGTGGTTTAATAAAATATGTGCCAATTACAAAAACTGCTTTTTTTTTAGGGACACTTTCTCTATGTGGTATTCCACCTCTTGCTTGTTTTTGGTCTAAAGATGAAATTCTTAATGATAGTTGGTTGTATTCACAGATTGTTGGAATACTAGCTTGCTCCACGGCAGGATTAACAGCATTTTATATGTTTCGAATCTATTTACTAACTTTTGAGGGACATTTAAACATTAACTTTCAAAATTATAGTGGAAAAACAAGTAGTTTGGCCTATTCCATTTCTTTATGGGGTAAAGAAAGTCCAAAAACAAAAAAAAAACAAATGAGTTTATTAACTTTATTACCAATC------AAGAATAAT------GCTGGTACTTCTTTTCTTTCGACAAACACATATCGAATT---AAT---------GATAATGTAACCCGACACTTTATGACTATT------ACCCCTTTTGATAGTACAAAGACTTTATCCTATCCTCATGAAGTAGATAATACTATGTTATTCCCGCTGCTTCTATTGGTTTTATTTACTTTTTTTGTTGGATTTATCGGGATTCCTTTTACTCAAGAAGGAAAAGATTTGGATATATTATCCAAATGGTTAAACTCATCTATAAATCTTTTACATAAACATTTTTCTAAT------TCTGTGGATTGGTATGAATTTGTTACAAATGCAACTTTTTCTGTCAGTATAGCCCTTTTTGGAATATTTATCGCGTTTCTTTTATATAAACCTGTTTATTCATCGTTCAAAAATTTGAATTTAATGAATTCATTAAAA---------AAAAAGGCTCCTATTAAACTTTTTTTTTTAGGAGAAAAGATAATAAATATAATATATAATTGGTCATATAATCGTGGTTACATAGATTATTTTTATAAAGCATCTTTAACTACCAGTATACGAGGATTAGCGGAATTTGCTCATGTTTTTGATAGGCGAATAGTTGATGGAATTACGAATGTAGTTGGTGTTCTGAGTTTCTTTATAGGAGAAGCACTAAAATATGTAGGTAATGGACGAATCTCCTCTTATCTC---------------TTATCTTTTCTTATA---------------TTT---------ATTGTATTTATT---------AATATC---------TTTTCTTTTTTTTTA---------------------AGTATTTCTAACTTCGAAGTTTCT
>Rhodiola_quadrifida
ATGGAACATACATATCAATATGCATGGATCATACCTCTCCTTCCACTTCCAGTTCCTATGGGAATAGGACTAGGGCTTATCTTTTTTCCG------ACGGCAACAAAAAATCTTCGACGTATGTGGTCTTTTCATAGTGTTTTCTTATTAAGTATAGTTATGGTTTTTTCAGCCGACCTATCTATTCAACTAATAAATAGGAGTTCCATTTCTCAATATATATCGTCTTGGACCATCAATAATGATTTTTCTTTAGAGTTTGGCTATTTGATCGATCCACTTACTTCTATTATGTCAATATTAATCACTACTATCGGAGTTATGGTTCTTATTTATAGTGATAATTATATGTTTCATGATCAAGGATACTTGAGATTTTTTGCTTATATGAGTTTTTTCAATGCATCTATGTTGGGATTAGTTACCAGTTCTAATTTGATACAAATTTATCTTTTTTGGGAATTAGTTGGAATGTGCTCTTATCTATTAATAGGTTTTTGGTTCACACGACCCCTTGCCGCAAATGCTTGCCAAAAAGCGTTTGTAACTAACCGTATCGGGGATTTTGGTTTATTATTAGGAATTTTAGGTCTTTATTGGGTAACAGGTAGTTTCGAATTTCGAGACTTGTTCGAAATATTCAATAACTTAATTTCTACTAATGGGGTCCATTTTTTATTTGGAACTGTATGTGTCTTCCTATTATTTTCTGGTGCAGTTGCTAAATCTGCTCAATTTCCCCTTCATGTATGGTTACCCGATGCTATGGAGGGTCCTACTCCTATTTCAGCTCTTATCCATGCTGCGACTATGGTGGCAGCGGGAATTTTTCTTGTAGCTCGGCTTTTTCCCCTTTTTATAGTTATACCTTACATAATGAATTTCATATCTTTGCTAAGTATAATAACAGTACTATTAGGAGCTACTTTAGCTCTTGCTCAAAACGATATTAAAAGAAGTTTAGCCTATTCTACAATGTCTCAATTGGGGTATATGATGTTAGCTTTAGGTATGGGGTCTTATCGAACAGCTTTGTTTCATTTGATTACTCATGCTTATTCTAAAGCATTGTTGTTTTTAGGATCTGGATCAATTATTCATTCAATGGAGCCTATTGTTGGATATTCTCCAAATAAAAGTCAAAATATGGTTCTTATGGGTGGTTTAATAAAATATGTGCCAATTACAAAAACTGCTTTTTTTTTAGGGACACTTTCTCTATGTGGTATTCCACCTCTTGCTTGTTTTTGGTCTAAAGATGAAATTCTTAATGATAGTTGGTTGTATTCACAGATTGTTGGAATACTAGCTTGCTCCACGGCAGGATTAACAGCATTTTATATGTTTCGAATCTATTTACTAACTTTTGAGGGATATTTAAACATTAACTTTCAAAATTATAGTGGAAAAACAAGTAGTTTGGCCCATTCCATTTCTTTATGGGGTAAAGAAAGTAAAAAA---AAAAAAAAACAAATGAGTTTATTAACTTTATTACCAATC------AAGAATAAT------GCTGGTACTTCTTTTCTTTCGACAAACACATATCGAATT---AAT---------GATAATGTAACCAGACCCTTTATGACTATT------TCCCCTTTTGATAGTACAAAGACTTTATCCTATCCTCATGAAGTAGATAATACTATGTTATTCCCGCTGCTTCTATTGGTTTTATTTACTTTTTTTGTTGGAGTTATTGGTATTCCTTTTACTCAAGAAGGAAAAGATTTGGATATATTATCCAAATGGTTAAACTCATCTATAAATCTTTTACATAAA---------AAT------TCTGTGGATTGGTATGAATTTGTTACAAATGCAACTTTTTCTGTCAGTATAGCCCTTTTTGGAATATTTATAGCGTTTCTTTTATATAAACCTGTTTATTCATCGTTCAAAAATTTGAATTTAATGAATTCATTAAAA---------AAAAAGGCTCCTATTAAACTTTTTTTTTTAGGAGAAAATATAATAAATATCATATATAATTGGTCATATAATCGTGGTTACATAGATTCTTTTTATAAAGCATCTTTAACTAACAGTATACGAGGATTAGCAGAATTTTCTCATGTTTTTGATAGGCGAATAGTTGATGGAATTACGAATGTAGTTGGTGTTCTGAGTTTCTTTATAGGAGAAGCACTAAAATATGTAGGTAATGGACGAATTTCCTCTTATCTT---------------TTCTTATAT---------------------TTC---------TTATTCTTAATT---------GTATTTACTAATATCTTTTCTTTTTTTTTA---------------------AGTATTTCTAACTTCGAAGTTTCT
>Rhodiola_rhodantha
ATGGAACATACATATCAATATGCATGGATCATACCTCTCCTTCCACTTCCAGTTCCTATGGGAATAGGACTAGGGCTTATCTATTTTCCG------ACGGCAACAAAAAATCTTCGACGTATGTGGTCTTTTCATAGTGTTTTCTTATTAAGTATAGTTATGGTTTTTTCAGCCGACCTATCTATTCAACTAATAAATAGGAGTTCCATTTATCAATATATATCGTCTTGGACCATCAATAATGATTTTTCTTTAGAGTTTGGCTATTTGATCGATCCACTTACTTCTATTATGTCAATATTAATCACTACTATCGGAGTTATGGTTCTTATTTATAGTGATAATTATATGTTTCATGATCAAGGATACTTGAGATTTTTTGCTTATATGAGTTTTTTCAATGCATCTATGTTGGGATTAGTTACCAGTTCTAATTTGATACAAATTTATCTTTTTTGGGAATTAGTTGGAATGTGCTCTTATCTATTAATAGGTTTTTGGTTCACACGACCCCTTGCCGCAAATGCTTGCCAAAAAGCGTTTGTGACTAACCGTATCGGGGATTTTGGTTTATTATTAGGAATTTTAGGTCTTTATTGGATAACAGGTAGTTTCGAATTTCGAGACTTGTTCGAAATATTCAATAACTTAATTTCTACTAATGGGGTCCATTTTTTATTTGGAACTGTATGTGTCTTCCTATTATTTTCTGGTGCAGTTGCTAAATCTGCTCAATTTCCCCTTCATGTATGGTTACCCGATGCTATGGAGGGTCCTACTCCTATTTCAGCTCTTATCCATGCTGCGACTATGGTGGCAGCGGGAATTTTTCTTGTAGCTCGGCTTTTTCCCCTTTTTATAGTTATACCTTACATAATGAATTTCATATCTTTGCTAAGTATAATAACAGTACTATTAGGAGCTACTTTAGCTCTTGCTCAAAACGATATTAAAAGAAGTTTAGCCTATTCTACAATGTCTCAATTGGGGTATATGATGTTAGCTTTAGGTATGGGGTCTTATCGAACAGCTTTGTTTCATTTGATTACTCATGCTTATTCCAAAGCATTGTTGTTTTTAGGATCTGGATCAATTATTCATTCAATGGAGCCTATTGTTGGATATTCTCCAAATAAAAGTCAAAATATGGTTCTTATGGGTGGTTTAATAAAATATGTGCCAATTACAAAAACTGCTTTTTTTTTAGGGACACTTTCTCTATGTGGTATTCCACCTCTTGCTTGTTTTTGGTCTAAAGATGAAATTCTTAATGATAGTTGGTTGTATTCACAGATTGTTGGAATACTAGCTTGCTCCACGGCAGGATTAACAGCATTTTATATGTTTCGAATCTATTTACTAACTTTTGAGGGACATTTAAACATTAACTTTCAAAATTATAGTGGAAAAACAAGTAGTTTGGCCTATTCCATTTCTTTATGGGGTAAAGAAAGTCCAAAAACAAAAAAAAAACAAACGAGTTTATTAACTTTATTACCAATC------AAGAATAAT------GCGGGTACTTCTTTTCTTTCGACAAACACATATCGAATT---AAT---------GATAATGTAACCCGACACTTTATGACTATT------ACCCCTTTTGATAGTACAAAGACTTTATCCTATCCTCATGAAGTAGATAATACTATGTTATTCCCGCTGCTTCTATTGGTTTTATTTACTTTTTTTGTTGGAGTTATCGGGATTCCTTTTACTCAAGAAGGAAAAGATTTGGATATATTATCCAAATGGTTAAACTCATCTATAAATCTTTTACATAAAAATTTTTCTAAT------TCTGTGGATTGGTATGAATTTGTTACAAATGCAACTTTTTCTGTCAGTATAGCCCTTTTTGGAATATTTATCGCGTTTCTTTTATATAAACCTGTTTATTCATCGTTCAAAAATTTGAATTTAATGAATTCATTAAAA---------AAAAAGGCTCCTATTAAACTTTTTTTTTTAGGAGAAAAGATAATAAATATCATATATAATTGGTCATATAATCGTGGTTACATAGATTATTTTTATAAAGCATCTTTAACTACCAGTATACGAGGATTAGCGGAATTTGCTCATGTTTTTGATAGGCGAATAGTTGATGGAATTACGAATGTAGTTGGTGTTCTGAGTTTCTTTATAGGAGAAGCACTAAAATATGTAGGTAATGGACGAATTTCCTCTTATCTT---------------TTCTTATAT---------------------TTA---------TTGTATTTATTA---------ATATCT---------TTTCTTTTTTTT------------------------------------------------
>Rhodiola_sexifolia
ATGGAACATACATATCAATATGCATGGATCATACCTCTCCTTCCACTTCCAGTTCCTATGGGAATAGGACTAGGGCTTATCTTTTTTCCG------ACGGCAACAAAAAATCTTCGACGTATGTGGTCTTTTCATAGTGTTTTCTTATTAAGTATAGTTATGGTTTTTTCAGCTGACCTATCTATTCAACTAATAAATAGGAGTTCCATTTATCAATATATATCGTCTTGGACCATCAATAATGATTTTTCTTTAGAGTTTGGCTATTTGATCGATCCACTTACTTCTATTATGTCAATATTAATCACTACTATCGGAGTTATGGTTCTTATTTATAGTGATAATTATATGTTTCATGATCAAGGATACTTGAGATTTTTTGCTTATATGAGTTTTTTCAATGCATCTATGTTGGGATTAGTTACCAGTTCTAATTTGATACAAATTTATATTTTTTGGGAATTAGTTGGAATGTGCTCTTATCTATTAATAGGTTTTTGGTTCACACGACCCCTTGCCGCAAATGCTTGCCAAAAAGCGTTTGTGACTAACCGTATCGGGGATTTTGGTTTATTATTAGGAATTTTAGGTCTTTATTGGATAACAGGTAGTTTCGAATTTAGAGACTTGTTCGAAATATTCAATAACTTAATTTCTACTAATGGGGTCCATTTTTTATTTGGAACTGTATGTGTCTTCCTATTATTTTCTGGTGCAGTTGCTAAATCTGCTCAATTTCCCCTTCATGTATGGTTACCCGATGCTATGGAGGGTCCTACTCCTATTTCAGCTCTTATCCATGCTGCGACTATGGTGGCAGCGGGAATTTTTCTTGTAGCTCGGCTTTTTCCCCTTTTTATAGTTATACCTTACATAATGAATTTCATATCTTTGCTAAGTATAATAACAGTACTATTAGGAGCTACTTTAGCTCTTGCTCAAAACGATATTAAAAGAAGTTTAGCCTATTCTACAATGTCTCAATTGGGGTATATGATGTTAGCTTTAGGTATGGGGTCTTATCGAACAGCTTTGTTTCATTTGATTACTCATGCTTATTCCAAAGCATTGTTGTTTTTAGGATCTGGATCAATTATTCATTCAATGGAGCCTATTGTTGGATATTCTCCAAATAAAAGTCAAAATATGGTTCTTATGGGTGGTTTAATAAAATATGTGCCAATTACAAAAACTGCTTTTTTTTTAGGGACACTTTCTCTATGTGGTATTCCACCTCTTGCTTGTTTTTGGTCTAAAGATGAAATTATTAATGATAGTTGGTTGTATTCACAGATTGTTGGAATACTAGCTTGCTCCACGGCAGGATTAACAGCATTTTATATGTTTCGAATCTATTTACTAACTTTTGAGGGACATTTAAACATTAACTTTCAAAATTATAGTGGAAAAACAAGTAGTTTGGCCTATTCCATTTCTTTATGGGGTAAAGAAAGTCCAAAAACAAAAAAAAAACAAATGAGTTTATTAACTTTATTACCAATC------AAGAATAAT------GCTGGTACTTCTTTTCTTTCGACAAACACATATCGAATT---AAT---------GATAATGTAACCCGACACTTTATGACTATT------ACCCCTTTTGATAGTACAAAGACTTTATCCTATCCTCATGAAGTAGATAATACTATGTTATTCCCGCTGCTTCTATTGGTTTTATTTACTTTTTTTGTTGGATTTATCGGGATTCCTTTTACTCAAGAAGGAAAAGATTTGGATATATTATCCAAATGGTTAAACTCATCTATAAATCTTTTACATAAACATTTTTCTAAT------TCTGTGGATTGGTATGAATTTGTTACAAATGCAACTTTTTCTGTCAGTATAGCCCTTTTTGGAATATTTATCGCGTTTCTTTTATATAAACCTGTTTATTCATCGTTCAAAAATTTGAATTTAATGAATTCATTAAAA---------AAAAAGGCTCCTATTAAACTTTTTTTTTTAGGAGAAAAGATAATAAATATAATATATAATTGGTCATATAATCGTGGTTACATAGATTATTTTTATAAAGCATCTTTAACTACCAGTATACGAGGATTAGCGGAATTTGCTCATGTTTTTGATAGGCGAATAGTTGATGGAATTACGAATGTAGTTGGTGTTCTGAGTTTCTTTATAGGAGAAGCACTAAAATATGTAGGTAATGGACGAATCTCCTCTTATCTT---------------TTCTTATAT---------------------TTA---------TTGTATTTATTA---------ATATCT---------TTTCTTTTTTTT------------------------------------------------
>Rhodiola_sinuata
ATGGAACATACATATCAATATGCATGGATCATACCTCTCCTTCCACTTCCAGTTCCTATGGGAATAGGACTAGGGCTTATCTTTTTTCCG------ACGGCAACAAAAAATCTTCGACGTATGTGGTCTTTTCATAGTGTTTTCTTATTAAGTATAGTTATGGTTTTTTCAGCTGACCTATCTATTCAACTAATAAATAGGAGTTCCATTTATCAATATATATCGTCTTGGACCATCAATAATGATTTTTCTTTAGAGTTTGGCTATTTGATCGATCCACTTACTTCTATTATGTCAATATTAATCACTACTATCGGAGTTATGGTTCTTATTTATAGTGATAATTATATGTTTCATGATCAAGGATACTTGAGATTTTTTGCTTATATGAGTTTTTTCAATGCATCTATGTTGGGATTAGTTACCAGTTCTAATTTGATACAAATTTATCTTTTTTGGGAATTAGTTGGAATGTGCTCTTATCTATTAATAGGTTTTTGGTTCACACGACCCCTTGCCGCAAATGCTTGCCAAAAAGCGTTTGTGACTAACCGTATCGGGGATTTTGGTTTATTATTAGGAATTTTAGGTCTTTATTGGATAACAGGTAGTTTCGAATTTAGAGACTTGTTCGAAATATTCAATAACTTAATTTCTACTAATGGGGTCCATTTTTTATTTGGAACTGTATGTGTCTTCCTATTATTTTCTGGTGCAGTTGCTAAATCTGCTCAATTTCCCCTTCATGTATGGTTACCCGATGCTATGGAGGGTCCTACTCCTATTTCAGCTCTTATCCATGCTGCGACTATGGTGGCAGCGGGAATTTTTCTTGTAGCTCGGCTTTTTCCCCTTTTTATAGTTATACCTTACATAATGAATTTCATATCTTTGCTAAGTATAATAACAGTACTATTAGGAGCTACTTTAGCTCTTGCTCAAAACGATATTAAAAGAAGTTTAGCCTATTCTACAATGTCTCAATTGGGGTATATGATGTTAGCTTTAGGTATGGGGTCTTATCGAACAGCTTTGTTTCATTTGATTACTCATGCTTATTCCAAAGCATTGTTGTTTTTAGGATCTGGATCAATTATTCATTCAATGGAGCCTATTGTTGGATATTCTCCAAATAAAAGTCAAAATATGGTTCTTATGGGTGGTTTAATAAAATATGTGCCAATTACAAAAACTGCTTTTTTTTTAGGGACACTTTCTCTATGTGGTATTCCACCTCTTGCTTGTTTTTGGTCTAAAGATGAAATTCTTAATGATAGTTGGTTGTATTCACAGATTGTTGGAATACTAGCTTGCTCCACGGCAGGATTAACAGCATTTTATATGTTTCGAATCTATTTACTAACTTTTGAGGGACATTTAAACATTAACTTTCAAAATTATAGTGGAAAAACAAGTAGTTTGGCCTATTCCATTTCTTTATGGGGTAAAGAAAGTCCAAAAACAAAAAAAAAACAAATGAGTTTATTAACTTTATTACCAATC------AAGAATAAT------GCTGGTACTTCTTTTCTTTCGACAAACACATATCGAATT---AAT---------GATAATGTAACCCGACACTTTATGACTATT------ACCCCTTTTGATAGTACAAAGACTTTATCCTATCCTCATGAAGTAGATAATACTATGTTATTCCCGCTGCTTCTATTGGTTTTATTTACTTTTTTTGTTGGATTTATCGGGATTCCTTTTACTCAAGAAGGAAAAGATTTGGATATATTATCCAAATGGTTAAACTCATCTATAAATCTTTTACATAAACATTTTTCTAAT------TCTGTGGATTGGTATGAATTTGTTACAAATGCAACTTTTTCTGTCAGTATAGCCCTTTTTGGAATATTTATCGCGTTTCTTTTATATAAACCTGTTTATTCATCGTTCAAAAATTTGAATTTAATGAATTCATTAAAA---------AAAAAGGCTCCTATTAAACTTTTTTTTTTAGGAGAAAAGATAATAAATATAATATATAATTGGTCATATAATCGTGGTTACATAGATTATTTTTATAAAGCATCTTTAACTACCAGTATACGAGGATTAGCGGAATTTGCTCATGTTTTTGATAGGCGAATAGTTGATGGAATTACGAATGTAGTTGGTGTTCTGAGTTTCTTTATAGGAGAAGCACTAAAATATGTAGGTAATGGACGAATCTCCTCTTATCTT---------------TTCTTATAT---------------------TTA---------TTGTATTTATTA---------ATATCT---------TTTCTTTTTTTT------------------------------------------------
>Rhodiola_smithii
ATGGAACATACATATCAATATGCATGGATCATACCTCTCCTTCCACTTCCAGTTCCTATGGGAATAGGACTAGGGCTTATCTTTTTTCCG------ACGGCAACAAAAAATCTTCGACGTATGTGGTCTTTTCATAGTGTTTTCTTATTAAGTATAGTTATGGTTTTTTCAGCCGACCTATCTATTCAACTAATAAATAGGAGTTCCATTTATCAATATATATCGTCTTGGACCATCAATAATGATTTTTCTTTAGAGTTTGGCTATTTGATCGATCCACTTACTTCTATTATGTCAATATTAATCACTACTATAGGAGTTATGGTTCTTATTTATAGTGATAATTATATGTTTCATGATCAAGGATACTTGAGATTTTTTGGTTATATGAGTTTTTTCAATGCATCTATGTTGGGATTAGTTACTAGTTCTAATTTGATACAAATTTATCTTTTTTGGGAATTAGTTGGAATGTGCTCTTATCTATTAATAGGTTTTTGGTTCACACGACCCCTTGCCGCAAATGCTTGCCAAAAAGCGTTTGTGACTAACCGTATCGGGGATTTTGGTTTATTATTAGGAATTTTAGGTCTTTATTGGATAACAGGTAGTTTCGAATTTCGAGACTTGTTCGAAATATTCAATAACTTAATTTCTACTAATGGGGTCCATTTTTTATTTGGAACTGTATGTGTCTTCCTATTATTTTCTGGTGCAGTTGCTAAATCTGCTCAATTTCCCCTTCATGTATGGTTACCTGATGCTATGGAGGGTCCTACTCCTATTTCAGCTCTTATCCATGCTGCGACTATGGTGGCAGCGGGAATTTTTCTTGTAGCTCGGCTTTTTCCCCTTTTTATAGTTATACCTTACATAATGAATTTCATATCTTTGCTAAGTATAATAACAGTACTATTAGGAGCTACTTTAGCTCTTGCTCAAAATGATATTAAAAGAAGTTTAGCCTATTCTACAATGTCTCAATTGGGGTATATGATGTTAGCTTTAGGTATGGGGTCTTATCGAACAGCTTTGTTTCATTTGATTACTCATGCTTATTCCAAAGCATTGTTGTTTTTAGGATCTGGATCAATTATTCATTCAATGGAGCCTATTGTTGGATATTCTCCAAATAAAAGTCAAAATATGGTTCTTATGGGTGGTTTAATAAAATATGTGCCAATTACAAAAACTGCTTTTTTTTTAGGGACACTTTCTCTATGTGGTATTCCACCTCTTGCTTGTTTTTGGTCTAAAGATGAAATTCTTAATGATAGTTGGTTGTATTCACAGATTGTTGGAATACTAGCTTGCTCTACGGCAGGATTAACAGCATTTTATATGTTTCGAATCTATTTACTAACTTTTGAGGGACATTTAAACATTAACTTTCAAAATTATAGTGGAAAAACAAGTAGTTTGGCCTATTCCATTTCTTTATGGGGTAAAGAAAGTCCAAAAACAAAAAAAAAACAAATGAGTTTATTAACTTTATTACCAATC------AAGAATAAT------GCTGGTACTTCTTTTCTTTCGACAAACATATATCGAATT---AAT---------GATAATGTAACCAGACCTTTTATGACTATT------ACCCCTTTTGATAGTACAAAGACTTTATCCTATCCTCATGAAGTAGATAATACTATGTTATTCCCGCTGCTTCTATTGGTTTTATTTACTTTTTTTGTTGGAGTTATCGGGATTCCTTTTACTCAAGAAGGAAAAGATTTGGATATATTATCCAAATGGTTAAACTCATCTATAAATCTTTTACATAAAAATTTTTATAAT------TCTGTGGATTGGTATGAATTTGTTACAAATGCAACTTTTTCTGTTAGTATAGCCCTTTTTGGAATATTTATCGCGTTTCTTTTATATAAACCTGTTTATTCATCGTTCAAAAATTTGAATTTAATGAATTCATTAAAA---------AAAAAGGCTCCTATTAAACTTTTTTTTTTAGGAGAAAAGATAATAAATATCATATATAATTGGTCATATAATCGTGGTTACATAGATTATTTTTATAAAGCATCTTTAACTACCAGTATACGAGGATTAGCGGAATTTGCTCATGTTTTTGATAGGCGAATAGTTGATGGAATTACGAATGTAGTTGGTGTTCTGAGTTTATTTATAGGAGAAGCACTAAAATATATAGGTAATGGACGAATTTCCTCTTATCTT---------------TTCTTATAT---------------------TTCTTATATTTATTGTATTTACTA---------ATATCT---------TTTCTTTTTTTT------------------------------------------------
>Rhodiola_stapfii
ATGGAACATACATATCAATATGCATGGATCATACCTCTCCTTCCACTTCCAGTTCCTATGGGAATAGGACTAGGGCTTATCTTTTTTCCG------ACGGCAACAAAAAATCTTCGACGTATGTGGTCTTTTCATAGTGTTTTCTTATTAAGTATAGTTATGGTTTTTTCAGCTGACCTATCTATTCAACTAATAAATAGGAGTTCCATTTATCAATATATATCGTCTTGGACCATCAATAATGATTTTTCTTTAGAGTTTGGCTATTTGATCGATCCACTTACTTCTATTATGTCAATATTAATCACTACTATCGGAGTTATGGTTCTTATTTATAGTGATAATTATATGTTTCATGATCAAGGATACTTGAGATTTTTTGCTTATATGAGTTTTTTCAATGCATCTATGTTGGGATTAGTTACCAGTTCTAATTTGATACAAATTTATCTTTTTTGGGAATTAGTTGGAATGTGCTCTTATCTATTAATAGGTTTTTGGTTCACACGACCCCTTGCCGCAAATGCTTGCCAAAAAGCGTTTGTGACTAACCGTATCGGGGATTTTGGTTTATTATTAGGAATTTTAGGTCTTTATTGGATAACAGGTAGTTTCGAATTTAGAGACTTGTTCGAAATATTCAATAACTTAATTTCTACTAATGGGGTCCATTTTTTATTTGGAACTGTATGTGTCTTCCTATTATTTTCTGGTGCAGTTGCTAAATCTGCTCAATTTCCCCTTCATGTATGGTTACCCGATGCTATGGAGGGTCCTACTCCTATTTCAGCTCTTATCCATGCTGCGACTATGGTGGCAGCGGGAATTTTTCTTGTAGCTCGGCTTTTTCCCCTTTTTATAGTTATACCTTACATAATGAATTTCATATCTTTGCTAAGTATAATAACAGTACTATTAGGAGCTACTTTAGCTCTTGCTCAAAACGATATTAAAAGAAGTTTAGCCTATTCTACAATGTCTCAATTGGGGTATATGATGTTAGCTTTAGGTATGGGGTCTTATCGAACAGCTTTGTTTCATTTGATTACTCATGCTTATTCCAAAGCATTGTTGTTTTTAGGATCTGGATCAATTATTCATTCAATGGAGCCTATTGTTGGATATTCTCCAAATAAAAGTCAAAATATGGTTCTTATGGGTGGTTTAATAAAATATGTGCCAATTACAAAAACTGCTTTTTTTTTAGGGACACTTTCTCTATGTGGTATTCCACCTCTTGCTTGTTTTTGGTCTAAAGATGAAATTCTTAATGATAGTTGGTTGTATTCACAGATTGTTGGAATACTAGCTTGCTCCACGGCAGGATTAACAGCATTTTATATGTTTCGAATCTATTTACTAACTTTTGAGGGACATTTAAACATTAACTTTCAAAATTATAGTGGAAAAACAAGTAGTTTGGCCTATTCCATTTCTTTATGGGGTAAAGAAAGTCCAAAAACAAAAAAAAAACAAATGAGTTTATTAACTTTATTACCAATC------AAGAATAAT------GCTGGTACTTCTTTTCTTTCGACAAACACATATCGAATT---AAT---------GATAATGTAACCCGACACTTTATGACTATT------ACCCCTTTTGATAGTACAAAGACTTTATCCTATCCTCATGAAGTAGATAATACTATGTTATTCCCGCTGCTTCTATTGGTTTTATTTACTTTTTTTGTTGGATTTATCGGGATTCCTTTTACTCAAGAAGGAAAAGATTTGGATATATTATCCAAATGGTTAAACTCATCTATAAATCTTTTACATAAACATTTTTCTAAT------TCTGTGGATTGGTATGAATTTGTTACAAATGCAACTTTTTCTGTCAGTATAGCCCTTTTTGGAATATTTATCGCGTTTCTTTTATATAAACCTGTTTATTCATCGTTCAAAAATTTGAATTTAATGAATTCATTAAAA---------AAAAAGGCTCCTATTAAACTTTTTTTTTTAGGAGAAAAGATAATAAATATAATATATAATTGGTCATATAATCGTGGTTACATAGATTATTTTTATAAAGCATCTTTAACTACCAGTATACGAGGATTAGCGGAATTTGCTCATGTTTTTGATAGGCGAATAGTTGATGGAATTACGAATGTAGTTGGTGTTCTGAGTTTCTTTATAGGAGAAGCACTAAAATATGTAGGTAATGGACGAATCTCCTCTTATCTT---------------TTCTTATAT---------------------TTA---------TTGTATTTATTA---------ATATCT---------TTTCTTTTTTTT------------------------------------------------
>Rhodiola_subopposita
ATGGAACATACATATCAATATGCATGGATCATACCTCTCCTTCCACTTCCAGTTCCTATGGGAATAGGACTAGGGCTTATCTTTTTTCCG------ACGGCAACAAAAAATCTTCGACGTATGTGGTCTTTTCATAGTGTTTTCTTATTAAGTATAGTTATGGTTTTTTCAGCCGACCTACCTATTCAACTAATAAATAGGAGTTCCATTTCTCAATATATATCGTCTTGGACCATCAATAATGATTTTTCTTTAGAGTTTGGCTATTTGATCGATCCACTTACTTCTATTATGTCAATATTAATCACTACTATCGGAGTTATGGTTCTTATTTATAGTGATAATTATATGTTTCATGATCAAGGATACTTGAGATTTTTTGCTTATATGAGTTTTTTCAATGCATCTATGTTGGGATTAGTTACCAGTTCTAATTTGATACAAATTTATCTTTTTTGGGAATTAGTTGGAATGTGCTCTTATCTATTAATAGGTTTTTGGTTCACACGACCCCTTGCCGCAAATGCTTGCCAAAAAGCGTTTGTAACTAACCGTATCGGGGATTTTGGTTTATTATTAGGAATTTTAGGTCTTTATTGGATAACAGGTAGTTTCGAATTTCGAGACTTGTTCGAAATATTCAATAACTTAATTTCTACTAATGGGGTCCATTTTTTATTTGGAACTGTATGTGTCTTCCTATTATTTTCTGGTGCAGTTGCTAAATCTGCTCAATTTCCCCTTCATGTATGGTTACCCGATGCTATGGAGGGTCCTACTCCTATTTCAGCTCTTATCCATGCTGCGACTATGGTGGCAGCGGGAATTTTTCTTGTAGCTCGGCTTTTTCCCCTGTTTATAGTTATACCTTACATAATGAATTTCATATCTTTGCTAAGTATAATAACAGTACTATTAGGAGCTACTTTAGCTCTTGCTCAAAACGATATTAAAAGAAGTTTAGCCTATTCTACAATGTCTCAATTGGGGTATATGATGTTAGCTTTAGGTATGGGGTCTTATCGAACAGCTTTGTTTCATTTGATTACTCATGCTTATTCCAAAGCATTGTTGTTTTTAGGATCTGGATCAATTATTCATTCAATGGAGCCTATTGTTGGATATTCTCCAAATAAAAGTCAAAATATGGTTCTTATGGGTGGTTTAATAAAATATGTGCCAATTACAAAAACTGCTTTTTTTTTAGGGACACTTTCCCTATGTGGTATTCCACCTCTTGCTTGTTTTTGGTCTAAAGATGAAATTCTTAATGATAGTTGGTTGTATTCACAGATTGTTGGAATACTAGCTTGCTCCACGGCAGGATTAACAGCATTTTATATGTTTCGAATCTATTTACTAACTTTTGAGGGATATTTAAACATTAACTTTCAAAATTATAGTGGAAAAACAAGTAGTTTGGCCTATTCCATTTCTTTATGGGGTAAAGAAAGTAAAAAAAAAAAAAAAACACAAATGAGTTTATTAACTTTATTACCAATC------AAGAATAAT------GCTGGTACTTCTTTTCTTTCGACAAACACATATCGAATT---AAT---------GATAATGTAACCAGACCCTTTATGACTATT------TCCCCTTTTGATAGTACAAAGACTTTATCCTATCCTCATGAAGTAGATAATACTATGTTATTCCCGCTGCTTCTATTGGTTTTATTTACTTTTTTTGTTGGAGTTATTGGGATTCCTTTTACTCAAGAAGGAAAAGATTTGGATATATTATCCAAATGGTTAAACTCATCTATAAATCTTTTACATAAAAATTTTTCTAAT------TCTGTGGATTGGTATGAATTTGTTACAAATGCAACTTTTTCTGTCAGTATAGCCCTTTTTGGAATATTTATCGCGTTTCTTTTATATAAACCTGTTTATTCATCGTTCAAAAATTTGAATTTAATGAATTCATTAAAA---------AAAAAGGCTCCTATTAAACTTTTTTTTTTAGGAGAAAAGATAATAAATATCATATATAATTGGTCATATAATCGTGGTTACATAGATTCTTTTTATAAAGCATCTTTAACTACCAGTATACGAGGATTAGCAGAATTTTCTCATGTTTTTGATAGGCGAATAGTTGATGGAATTACGAATGTAGTTGGTGTTCTGAGTTTCTTTATAGGAGAAGCACTAAAATATGTAGGTAATGGACGAATTTCCTCTTATCTAATTTCCTCTTATCTTTTCTTATATTTCTTATATTTATTGTATTTTTTCTTATATTTATTGTATTTACTA---------ATATCT---------TTTCTTTTTTTT------------------------------------------------
>Rhodiola_tangutica
ATGGAACATACATATCAATATGCATGGATCATACCTCTCCTTCCACTTCCAGTTCCTATGGGAATAGGACTAGGGCTTATCTTTTTTCCG------ACGGCAACAAAAAATCTTCGACGTATGTGGTCTTTTCATAGTGTTTTCTTATTAAGTATAGTTATGGTTTTTTCAGCCGACCTATCTATTCAACTAATAAATAAGAGTTCCATTTCTCAATATATATCGTCTTGGACCATCAATAATGATTTTTCTTTAGAGTTTGGCTATTTGATCGATCCACTTACTTCTATTATGTCAATATTAATCACTACTATCGGAGTTATGGTTCTTATTTATAGTGATAATTATATGTTTCATGATCAAGGATACTTGAGATTTTTTGCTTATATGAGTTTTTTCAATGCATCTATGTTGGGATTAGTTACCAGTTCTAATTTGATACAAATTTATCTTTTTTGGGAATTAGTTGGAATGTGCTCTTATCTATTAATAGGTTTTTGGTTCACACGACCCCTTGCCGCAAATGCTTGCCAAAAAGCGTTTGTAACTAACCGTATCGGGGATTTTGGTTTATTATTAGGAATTTTAGGTCTTTATTGGGTAACAGGTAGTTTCGAATTTCGAGACTTGTTCGAAATATTCAATAACTTAATTTCTACTAATGGGGTCCATTTTTTATTTGGAACTGTATGTGTCTTCCTATTATTTTCTGGTGCAGTTGCTAAATCTGCTCAATTTCCCCTTCATGTATGGTTACCCGATGCTATGGAGGGTCCTACTCCTATTTCAGCTCTTATCCATGCTGCGACTATGGTGGCAGCGGGAATTTTTCTTGTAGCTCGGCTTTTTCCCCTTTTTATAGTTATACCTTACATAATGAATTTCATATCTTTGCTAAGTATAATAACAGTACTATTAGGAGCTACTTTAGCTCTTGCTCAAAACGATATTAAAAGAAGTTTAGCCTATTCTACAATGTCTCAATTGGGGTATATGATGTTAGCTTTAGGTATGGGGTCTTATCGAACAGCTTTGTTTCATTTGATTACTCATGCTTATTCCAAAGCATTGTTGTTTTTAGGATCTGGATCAATTATTCATTCAATGGAGCCTATTGTTGGATATTCTCCAAATAAAAGTCAAAATATGGTTCTTATGGGTGGTTTAATAAAATATGTGCCAATTACAAAAACTGCTTTTTTTTTAGGGACACTTTCTCTATGTGGTATTCCACCTCTTGCTTGTTTTTGGTCTAAAGATGAAATTCTTAATGATAGTTGGTTGTATTCACAGATTGTTGGAATACTAGCTTGCTCCACGGCAGGATTAACAGCATTTTATATGTTTCGAATCTATTTACTAACTTTTGAGGGATATTTAAACATTAACTTTCAAAATTATAGTGGAAAAACAAGTAGTTTGGCCCATTCCATTTCTTTATGGGGTAAAGAAAGTAAAAAA------AAAAAAAAAATGAGTTTATTAACTTTATTACCAATC------AAGAATAAT------GCTGGTACTTCTTTTCTTTCGACAAACACATATCGAATT---AAT---------GATAATGTAACCAGACCCTTTATGACTATT------TCCCCTTTTGATAGTACAAAGACTTTATCCTATCCTCATGAAGTAGATAATACTATGTTATTCCCGCTGCTTCTATTGGTTTTATTTACTTTTTTTGTTGGAGTTATTGGTATTCCTTTTACTCAAGAAGGAAAAGATTTGGATATATTATCCAAATGGTTAAACTCATCTATAAATCTTTTACATAAA---------AAT------TCTGTGGATTGGTATGAATTTGTTACAAATGCAACTTTTTCTGTCAGTATAGCCCTTTTTGGAATATTTATAGCGTTTCTTTTATATAAACCTGTTTATTCATCGTTCAAAAATTTGAATTTAATGAATTCATTAAAA---------AAAAAGGCTCCTATTAAACTTTTTTTTTTAGGAGAAAATATAATAAATATCATATATAATTGGTCATATAATCGTGGTTACATAGATTCTTTTTATAAAGCATCTTTAACTAACAGTATACGAGGATTAGCAGAATTTTCTCATGTTTTTGATAGGCGAATAGTTGATGGAATTACGAATGTAGTTGGTGTTCTGAGTTTCTTTATAGGAGAAGCACTAAAATATGTAGGTAATGGACGAATTTCCTCTTATCTT---------------TTCTTATAT---------------------TTC---------TTATTCTTA------------ATTACT---------TTCTTATTCTTAATTACTAATATCTTTTCTTTTTTTTCTTATTCT---------------
>Rhodiola_wallichiana
ATGGAACATACATATCAATATGCATGGATCATATCTCTCCTTCCACTTCCAGTTCCTATGGGAATAGGACTAGGGCTTATCTTTTTTCCG------ACGGCAACAAAAAATCTTCGACGTATGTGGTCTTTTCATAGTGTTTTCTTATTAAGTATAGTTATGGTTTTTTCAGCCGACCTATCTATTCAACTAATAAATAGGAGTTCCATTTATCAATATATATCGTCTTGGACCATCAATAATGATTTTTCTTTAGAGTTTGGCTATTTGATCGATCCACTTACTTCTATTATGTCAATATTAATCACTACTATCGGAGTTATGGTTCTTATTTATAGTGATAATTATATGTTTCATGATCAAGGATACTTGAGATTTTTTGCTTATATGAGTTTTTTCAATGCATCTATGTTGGGATTAGTTACCAGTTCTAATTTGATACAAATTTATCTTTTTTGGGAATTAGTTGGAATGTGCTCTTATCTATTAATAGGTTTTTGGTTCACACGACCCCTTGCCGCAAATGCTTGCCAAAAAGCGTTTGTGACTAACCGTATCGGGGATTTTGGTTTATTATTAGGAATTTTAGGTCTTTATTGGATAACAGGTAGTTTTGAATTTCGAGACTTGTTCGAAATATTCAATAACTTAATTTCTACTAATGGGGTCCATTTTATATTTGGAACTGTATGTGTCTTCCTATTATTTTCTGGTGCAGTTTCTAAATCTGCTCAATTTCCCCTTCATGTATGGTTACCCGATGCTATGGAGGGTCCTACTCCTATTTCAGCTCTTATCCATGCTGCGACTATGGTGGCAGCGGGAATTTTTCTTGTAGCTCGGCTTTTTCCCCTTTTTATAGTTATACCTTACATAATGAATTTCATATCTTTGCTAAGTATAATAACAGTACTATTAGGAGCTACTTTAGCTCTTGCTCAAAACGATATTAAAAGAAGTTTAGCCTATTCTACAATGTCTCAATTGGGATATATGATGTTAGCTTTAGGTATGGGGTCTTATCGAACAGCTTTGTTTCATTTGATTACTCATGCTTATTCCAAAGCATTGTTGTTTTTAGGATCTGGATCAATTATTCATTCAATGGAGCCTATTGTTGGATATTCTCCAAATAAAAGTCAAAATATGGTTCTTATGGGTGGTTTAATAAAATATGTGCCAATTACAAAAACTGCTTTTTTTTTAGGGACACTTTCTCTATGTGGTATTCCACCTCTTGCTTGTTTTTGGTCTAAAGATGAAATTCTTAATGATAGTTGGTTGTATTCACAGATTGTTGGAATACTAGCTTGCTCCACGGCAGGATTAACAGCATTTTATATGTTTCGAATCTATTTACTAACTTTTGAGGGACATTTAAACATTAACTTTCAAAATTATAGTGGAAAAACAAGTAGTTTGGCCTATTCCATTTCTTTATGGGGTAAAGAAAGTCCAAAAACAAAAAAAAAACAAATGAGTTTATTAACTTTATTACCAATC------AAGAATAAT------GCTGGTACTTCTTTTCTTTCGACAAACACATATCGAATT---AAT---------GATAATGTAACCCGACACTTTATGACTATT------ACCCCTTTTGATAGTACAAAGACTTTATCCTATCCTCATGAAGTAGATAATACTATGTTATTCCCGCTGCTTCTATTGGTTTTATTTACTTTTTTTGTTGGATTTATCGGGATTCCTTTTACTCAAGAAGGAAAAGATTTGGATATATTATCCAAATGGTTAAACTCATCTATAAATCTTTTACATAAACATTTTTCTAAT------TCTGTGGATTGGTATGAATTTGTTACAAATGCAACTTTTTCTGTCAGTATAGCCCTTTTTGGAATATTTATCGCGTTTCTTTTATATAAACCTGTTTATTCATCGTTCAAAAATTTGAATTTAATGAATTCATTAAAA---------AAAAAGGCTCCTATTAAACTTTTTTTTTTAGGAGAAAAGATAATAAATATCATATATAATTGGTCATATAATCGTGGTTACATAGATTATTTTTATAAAGCATCTTTAACTACCAGTATACGAGGATTAGCAGAATTTGCTCATGTTTTTGATAGGCGAATAGTTGATGGAATTACGAATGTAGTTGGTGTTCTGAGTTTCTTTATAGGAGAAGCACTAAAATATGTAGGTAATGGACGAATCTCCTCTTATCTT---------------TTCTTATATTTCTTA---------------TTC---------TTGTATTTCTTA---------ATATCT---------TTTCTTTTTTTT------------------------------------------------
>Hylotelephium_ewersii
ATGGAACATACATATCAATATGCATGGATCATACCTTTCCTTCCACTTCCAGTTCCTATGGGAATAGGACTAGGGCTTATCTTTTTTCCA------ACGGCAACAAAAAGTCTTCGACGTATATGGTCTTTTCATAGTGTTTTCTTGTTAAGTATAGTTATGATTTTTTCAGCCGACCTAGCTATTCAACTAATAAATAGAAGTTCTATTTATCAATCTATATCGTCTTGGACCATCAATAATGATTTTTCTTTAGAGTTTGGCTATTTGATCGATCCGCTTACTTCTATTATGTCAATATTAATCACTACTATCGGAGTTATGGTTCTTATTTATAGTGATAATTATATGTTTCATGATCAAGGATACTTGAGATTTTTTGCTTATATGAGTTTTTTCAATGCATCCATGTTGGGATTAGTTACCAGTTCTAATTTGATACAAATTTATCTTTTTTGGGAATTCGTTGGAATGTGCTCTTATCTATTAATAGGTTTTTGGTTTACACGACCCCTTGCCGCAAATGCTTGCCAAAAAGCATTTGTGACTAACCGTATCGGGGATTTTGGTTTATTATTAGGAATTTTAGGTCTTTATTGGCTAACAGGTAGTTTCGAATTTCGAGACTTGTTCGAAATATTCAATAACGTAATTTCTACTAATGGGGTGCATTTTTTATTTGGAACTTTATGTGTCTTCCTATTATTTTCTGGTGCAGTTGCTAAATCTGCTCAATTTCCCCTTCATGTATGGTTACCCGATGCTATGGAGGGTCCTACTCCTATTTCAGCTCTTATCCATGCTGCTACTATGGTGGCAGCGGGAATTTTTCTTGTAGCTCGACTTTTTCCCCTTTTCATAGTCATACCTTATATAATGAATTTTATATCTTTGCTAAGTATAATAACAGTATTATTAGGAGCTACTTTAGCTCTTGCTCAAAACGATATTAAAAGAAGTTTAGCCTATTCTACAATGTCTCAATTGGGGTATATGATGTTAGCTTTAGGTATGGGGTCTTATCGAACAGCTTTGTTTCATTTGATTACTCATGCTTATTCGAAAGCATTATTGTTTTTAGGATCTGGATCAATTATTCATTCAATGGAGCCTATTGTTGGATATTCTCCAAATAAAAGTCAAAATATGGTTCTTATGGGTGGTTTAATAAAATATATGCCAATTACAAAAACTGCTTTTTTTTTAGGTACACTTTCTCTATGTGGTATTCCACCTCTTGCTTGTTTTTGGTCCAAAGATGAAATTCTTAATGATACTTGGTTCTATTCACAGATTGTTGGAATACTAGCTTGCTCCACGGCTGGATTAACTGCATTTTATATGTTTCGAATCTATTTATTAACTTTTGAAGGACATTTAAACATTAACTTTCAAAATTATAGTGGAAAAACAAGTAGTTTGGCCTATTCCATATCTTTATGGGGGAAAGAAAGACAAAAAACGAAAAAAAAACAAATGCGTTTATTAACGTTATTACCAATG------AATAAGAAT------GCTGGTACTTCTTTTCTTTCGACAAACACATGTCGAATT---AAT---------AATAATGTAACCCGACCCTTTATGACTCTT------ACCCATTTTGATAGTACAAAGACATTATCCTATCCTCATGAAGTAGATAATACTATGTTATTCCCGCTGCTTCTATTGGTTTTATTTACTTTTGTTGTTGGATTCATCGGGATTCCTTTCACTCAAGAAGGAAAAGATTTGGATATATTATCCAAATGGTTAAACTCAGCTATAAATCTTTTACATAAAAATTTGTCAAAT------TCTTTGGATTGGTATGAATTTGTTACAAATGCAACTTTTTCCGTCAGTATAGCCTTTTTTGGAATAGTTATCGCGTTTCTTTTATATAAACCTGTTTATTCATCTTTCAAAAATTTGAATTTAATTAATTCATTAAAA---------AAAAAAGTTCCTATGAAACTTTTTTTTTTAGGAGACAAAATAATAAATATCATATATACTTGGTCATATAATCGTGGTTACATAGATTCTTTTTATAAAGCATTTTTAACTACTAGTATACAAGGATTAGCTGAATTTGCTCATTTTTTTGATAGGCGAATAGTTGATGGAATTACGAATGGAGTTGGTATTCTAAGTTTCTTTATAGGAGAAGTACTAAAATATATAGGTAATGGACGGATTTCTTCTTATCTT---------------TTCTTATAT---------------------TTA---------TTGTATTTACTA---------ATTTCT---------TTTCTTTTTTTT------------------------------------------------
>Hylotelephium_verticillatum
ATGGAACATACATATCAATATGCATGGATCATACCTTTCCTTCCACTTCCAGTTCCTATGGGAATAGGACTAGGGCTTATCTTTTTTCCA------ACGGCAACAAAAAGTCTTCGACGTATATGGTCTTTTCATAGTGTTTTCTTGTTAAGTATAGTTATGATTTTTTCAGCCGACCTAGCTATTCAACTAATAAATAGAAGTTCTATTTATCAATCTATATCGTCTTGGACCATCAATAATGATTTTTCTTTAGAGTTTGGCTATTTGATCGATTCACTTACTTCTATTATGTCAATATTAATCACTACTATCGGAGTTATGGTTCTTATTTATAGTGATAATTATATGTTTCATGATCAAGGATACTTGAGATTTTTTGCTTATATGAGTTTTTTCAATGTATCCATGTTGGGATTAGTTACCAGTTCTAATTTGATACAAATTTATCTTTTTTGGGAATTAGTTGGAATGTGCTCTTATCTATTAATAGGTTTTTGGTTTACACGACCCCTTGCCGCAAATGCTTGCCAAAAAGCATTTGTGACTAACCGTATCGGGGATTTTGGTTTATTATTAGGAATTTTAGGTCTTTATTGGCTAACAGGTAGTTTCGAATTTCGAGACTTGTTCGAAATATTCAATAACGTAATTTCTACTAATGGGGTGCATTTTTTATTTGGAACTTTATGTGTCTTCCTATTATTTTCTGGTGCAGTTGCTAAATCTGCTCAATTTCCCCTTCATGTATGGTTACCCGATGCTATGGAGGGTCCTACTCCTATTTCAGCTCTTATCCATGCTGCTACTATGGTGGCAGCGGGAATTTTTCTTGTAGCTCGACTTTTTCCCCTTTTCATAGTCATACCTTATATAATGAATTTTATATCTTTGCTAAGTATAATAACAGTATTATTAGGAGCTACTTTAGCTCTTGCTCAAAACGATATTAAAAGAAGTTTAGCCTATTCTACAATGTCTCAATTGGGGTATATGATGTTAGCTTTAGGTATGGGGTCTTATCGAACAGCTTTGTTTCATTTGATTACTCATGCTTATTCGAAAGCATTATTGTTTTTAGGATCTGGATCAATTATTCATTCAATGGAGCCTATTGTTGGATATTCTCCAAATAAAAGTCAAAATATGGTTCTTATGGGTGGTTTAATAAAATATATGCCAATTACAAAAACTGCTTTTTTTTTAGGTACACTTTCTCTATGTGGTATTCCACCTCTTGCTTGTTTTTGGTCCAAAGATGAAATTCTTAATGATACTTGGTTCTATTCACAGATTGTTGGAATACTAGCTTGCTCCACGGCCGGATTAACTGCATTTTATATGTTTCGAATCTATTTATTAACTTTTGAAGGACATTTAAACATTAACTTTCAAAATTATAGTGGAAAAACAAGTAGGTTGGCCTATTCCATATCTTTATGGGGGAAAGAAAGACAAAAAACGAAAAAAAAACAAATGCGTTTATTAACGTTATTACCAATG------AATAAGAAT------GCTGGTACTTCTTTTCTTTCGACAAACACATGTCGAATT---AAT---------AATAATGTAACCCGACCCTTTATGACTCTT------ACCCATTTTGATAGTACAAAGACATTATCCTATCCTCATGAAGTAGATAATACTATGTTATTCCCGCTGCTTCTATTGGTTTTATTTACTTTTGTTGTTGGATTCATCGGGATTCCTTTCACTCAAGAAGGAAAAGATTTGGATATATTATCCAAATGGTTAAACTCATCTATAAATCTTTTACATAAAAATTTGTCAAAT------TCTTTGGATTGGTATGAATTTGTTACAAATGCAACTTTTTCCGTCAGTATAGCCTTTTTTGGAATAGTTATCGCGTTTCTTTTATATAAACCTGTTTATTCATCTTTCAAAAATTTGAATTTAATTAATTCATTAAAA---------AAAAAAGTTCCTATGAAACTTTTTTTTTTAGGAGACAAAATCATAAATATCATATATACTTGGTCATATAATCGTGGTTCCATAGATTCTTTTTATAAAGCATTTTTAACTACTAGTATACAAGGATTAGCTGAATTTGCTCATTTTTTTGATAGGCGAATAGTTGATGGAATTACGAATGGAGTTGGTATTCTAAGTTTCTTTATAGGAGAAGTACTAAAATATATAGGTAATGGACGGATTTCTTCTTATCTT---------------TTCTTATAT---------------------TTA---------TTGTATTTACTA---------ATTTCT---------TTTCTTTTTTTT------------------------------------------------
>Hylotelephium_viviparum
ATGGAACATACATATCAATATGCATGGATCATACCTTTCCTTCCACTTCCAGTTCCTATGGGAATAGGACTAGGGCTTATCTTTTTTCCA------ACGGCAACAAAAAGTCTTCGACGTATATGGTCTTTTCATAGTGTTTTCTTGTTAAGTATAGTTATGATTTTTTCAGCCGACCTAGCTATTCAACTAATAAATAGAAGTTCTATTTATCAATCTATATCGTCTTGGACCATCAATAATGATTTTTCTTTAGAGTTTGGCTATTTGATCGATCCACTTACTTCTATTATGTCAATATTAATCACTACTATCGGAGTTATGGTTCTTATTTATAGTGATAATTATATGTTTCATGATCAAGGATACTTGAGATTTTTTGCTTATATGAGTTTTTTCAATGCATCCATGTTGGGATTAGTTACCAGTTCTAATTTGATACAAATTTATCTTTTTTGGGAATTAGTTGGAATGTGCTCTTATCTATTAATAGGTTTTTGGTTTACACGACCCCTTGCCGCAAATGCTTGCCAAAAAGCATTTGTGACTAACCGTATCGGGGATTTTGGTTTATTATTAGGAATTTTAGGTCTTTATTGGCTAACAGGTAGTTTCGAATTTCGAGACTTGTTCGAAATATTCAATAACGTAATTTCTACTAATGGGGTGCATTTTTTATTTGGAACTTTATGTGTCTTCCTATTATTTTCTGGTGCAGTTGCTAAATCTGCTCAATTTCCCCTTCATGTATGGTTACCCGATGCTATGGAGGGTCCTACTCCTATTTCAGCTCTTATCCATGCTGCTACTATGGTGGCAGCTGGAATTTTTCTTGTAGCTCGACTTTTTCCCCTTTTCATAGTCATACCTTATATAATGAATTTTATATCTTTGCTAAGTATAATAACAGTATTATTAGGAGCTACTTTAGCTCTTGCTCAAAACGATATTAAAAGAAGTTTAGCCTATTCTACAATGTCTCAATTGGGGTATATGATGTTAGCTTTAGGTATGGGGTCTTATCGAACAGCTTTGTTTCATTTGATTACTCATGCTTATTCGAAAGCATTATTGTTTTTAGGATCTGGATCAATTATTCATTCAATGGAGCCTATTGTTGGATATTCTCCAAATAAAAGTCAAAATATGGTTCTTATGGGTGGTTTAATAAAATATATGCCAATTACAAAAACTGCTTTTTTTTTAGGTACACTTTCTCTATGTGGTATTCCACCTCTTGCTTGTTTTTGGTCCAAAGATGAAATTCTTAATGATACTTGGTTCTATTCACAGATTGTTGGAATACTAGCTTGCTCCACGGCCGGATTAACTGCATTTTATATGTTTCGAATCTATTTATTAACTTTTGAAGGACATTTAAACATTAACTTTCAAAATTATAGTGGAAAAACAAGTAGGTTGGCCTATTCCATATCTTTATGGGGGAAAGAAAGACAAAAAACGAAAAAAAAACAAATGCGTTTATTAACGTTATTACCAATG------AATAAGAAT------GCTGGTACTTCTTTTCTTTCGACAAACACATGTCGAATT---AAT---------AATAATGTAACCCGACCCTTTATGACTCTT------ACCCATTTTGATAGTACAAAGACATTATCCTATCCTCATGAAGTAGATAATACTATGTTATTCCCGCTGCTTCTATTGGTTTTATTTACTTTTGTTGTTGGATTCATCGGGATTCCTTTCACTCAAGAAGGCAAAGATTTGGATATATTATCCAAATGGTTAAACTCATCTATAAATCTTTTACATAAAAATTTGTCAAAT------TCTTTGGATTGGTATGAATTTGTTACAAATGCAACTTTTTCCGTCAGTATAGCCTTTTTTGGAATAGTTATCGCGTTTCTTTTATATAAACCTGTTTATTCATCTTTCAAAAATTTGAATTTAATTAATTCATTAAAA---------AAAAAAGTTCCTATGAAACTTTTTTTTTTAGGAGACAAAATAATAAATATCATATATACTTGGTCATATAATCGTGGTTCCATAGATTCTTTTTATAAAGCATTTTTAACTACTAGTATACAAGGATTAGCTGAATTTGCTCATTTTTTTGATAGGCGAATAGTTGATGGAATTACGAATGGAGTTGGTATTCTAAGTTTCTTTATAGGAGAAGTACTAAAATATATAGGTAATGGACGGATTTCTTCTTATCTT---------------TTCTTATAT---------------------TTA---------TTGTATTTACTA---------ATTTCT---------TTTCTTTTTTTT------------------------------------------------
>Meterostachys_sikokianus
ATGGAACATACATATCAATATGCATGGATCATACCTTTCCTTCCACTTCCAGTTCCTATGGGAATAGGACTAGGGCTTCTCTTTTTTCCG------ACGGCAACAAAAAGTCTTCGACGTATGTGGTCTTTTCCTAGTGTTTTCTTGTTAAGTATAGTTATGATTTTTTCAGCCGATCTAGCTATTCAACTAATAAATAGAAGTTCTATTTATCAATATATATCATCTTGGACCATCAATAATGATTTATCTTTAGAGTTTGGCTATTTGATCGATCCACTTACTTCTATTATGTCAATATTAATCACTACTATCGGAGTTATGGTTCTTATTTATAGTGATAATTATATGTTTCATGATCAAGGATACTTGAGATTTTTTGCCTATATGAGTTTTTTCAATGCATCCATGTTGGGATTAGTTACCAGTTCGAATTTGATACAAATTTATCTTTTTTGGGAATTAGTTGGAATGTGTTCTTATCTATTAATAGGTTTTTGGTTTACACGACCCCTTGCCGCAAATGCTTGCCAAAAAGCATTTGTGACTAACCGTATCGGGGATTTTGGTTTATTATTAGGAATTTTAGGTCTTTATTGGCTAACAGGTAGTTTCGAATTTCGAGACTTGTTCGAAATATTCAATAACGTAATTTCTACTAATGGGGTGCATTTTTTATTTGGAACTTTATGTGTCTTCCTATTATTTTCTGGTGCAGTTGCTAAATCCGCTCAATTTCCCTTTCATGTATGGTTACCCGATGCTATGGAGGGTCCTACTCCTATTTCAGCTCTTATTCATGCTGCTACTATGGTGGCAGCGGGCATTTTTCTTGTAGCTCGCCTTTTTCCCCTTTTCCTATTGATACCTTCTATAATGAATTTTATATCTTTGCTAAGTATAATAACAGTATTATTAGGAGCTACTTTAGCTCTTACTCAAAACGATATTAAAAGAAGTTTAGCCTATTCTACAATGTCTCAATTGGGGTATATGATGTTAGCTTTAGGTATGGGGTCTTATCGAACGGCTTTGTTTCATTTGATTACTCATGCTTATTCGAAAGCATTATTGTTTTTAGGATCTGGATCAATTATTCATTCAATGGAGCCTATTGTTGGATATTCTCCAAATAAAAGTCAAAATATGGTTCTTATGGGTGGTTTAATAAAATATATGCCAATTACAAAAACTGCTTTTTTTTTAGGTACACTTTCTCTATGTGGTATTCCACCTCTTGCTTGTTTTTGGTCCAAAGATGAAATTCTTAATGATAGTTGGTTATATTCACAGATTGTTGGAATACTAGCTTGCTCCACGGCCGGATTAACTGCATTTTATATGGTTCGAATCTATTTATTAACTTTTGAAGGACATTTAAACATTAACTTTCAAAATTATAGTGGAAAAACAAGTAATTTGCCCTATTCCATATCTTTATGGGGTAAAGAAAGA---------AAAAAAAAACAAATGAGTTTATTAACGTTATTACCAATC------AATAATAAT------GCTAGTACTTCTTTTCTTTCGACAAACACATGCCGAATT---AAT---------AATAATGTAACCCGACCCTTTATGACTATT------ACCCATTTTGATAGTACAAAGACATTATCCTATCCTCATGAAGTAGATAATACTATGTTATTCCCACTGCTTATATTGGTTTTATTTACTTTTGTTGTTGGATTCATCGGGATTCCTTTCACTCAAGAAGGAAAAGATTTGGATATATTATCCAAATGGTTAAATTCATCTATAAATCTTTTACATAAAAATTTTTTGAAT------TCTTTCAATTGGTATGAATTTGTTACAAATGCAACTTTTTCCGTCAGTATAGCCTTTTTTGGAATCTTTATCGCCTTTCTTTTATATAAACCTGTTTATTCATCTTTCAAAAATTTGAATTTCATTAATTCATTTAAA---------AAAAAAGTTCCTATGAAACTTTTCTTTTTAGGAGAAAAAATAATAAATAGCATATATACTTGGTCATATAATCGTGGTTACATAGATTCTTTTTATAAAGAATTTTTAATTACTAGTATACAAGGATTAGCTGAATTTTCTCATTTTTTTGATAGGCGAATAGTTGATGGAATTACGAATGGCGTTGGTATTCTAAGTTTCTTTATAGGGGAAGTACTAAAATATATAGGTAATGGACGTATTTCTTCTTATCTT---------------TTCTTATAT---------------------TTT---------TTATTTTTTCTT---------ATATTT---------TTCTTATCTTTTATT---------------------TCC---------------------
>Orostachys_fimbriata
ATGGAACATACATATCAATATGCATGGATCATACCTTTCCTTCCACTTCCAGTTCCTATGGGAATAGGACTAGGGCTTATCTTTTTTCCG------ACGGCAACAAAAAGTCTTCGACGTATGTGGTCTTTTCCTAGTGTTTTCTTGTTAAGTATAGTTATGATTTTTTCAGCCGACCTAGCTATTCAACTAATAAATAGAAGTTCTATTTATCAATATATATCGTCTTGGACCATCAATAATGATTTTTCTTTAGAGTTTGGCTATTTGATCGATCCACTTACTTCTATTATGCCAATATTAATCACTACTATCGGAGTTATGGTTCTTATTTATAGTGATAATTATATGTTTCATGATCAAGGATACTTGAGATTTTTTGCTTATATGAGCTTTTTCAATGCATCCATGTTGGGATTAGTTACCAGTTCGAATTTGATACAAATTTATCTTTTTTGGGAATTAGTTGGAATGTGTTCTTATCTATTAATAGGTTTTTGGTTTACACGACCCCTTGCCGCAAATGCTTGCCAAAAAGCATTTGTGACTAACCGTATCGGGGATTTTGGTTTATTATTAGGAATTTTAGGTCTTTATTGGCTAACAGGTAGTTTCGAATTTCGAGACTTGTTCGAAATATTCAATAACGTAATTTCTACTAATGAGGTGCATTTTGTATTTGGAACTTTATGTGTCTTCCTATTATTTTCTGGTGCAGTTGCTAAATCTGCTCAATTTCCCCTTCATGTCTGGTTACCCGATGCTATGGAGGGTCCTACTCCTATTTCAGCTCTTATCCATGCTGCTACTATGGTGGCAGCGGGAATCTTTCTTGTAGCTCGCCTTTTTCCCCTTTTCCTAGTGATACCTTCTATAATGAATTTTATATCTTTGCTAAGTATAATAACCGTATTATTAGGAGCTACTTTAGCTCTTGCTCAAAACGATATTAAAAGAAGTTTAGCCTATTCTACAATGTCTCAATTGGGGTATATGATGTTAGCTTTAGGTATGGGGTCTTATCGAACGGCTTTGTTTCATTTGATTACTCATGCTTATTCGAAAGCATTATTGTTTTTAGGATCTGGATCAATTATTCATTCAATGGAGCCTATTGTTGGATATTCTCCAAATAAAAGTCAAAATATGGTTTTTATGGGTGGTTTAATAAAATATATGCCAATTACAAAAACTGCTTTTTTTTTAGGTACACTTTCTCTATGTGGTATTCCACCTCTTGCTTGTTTTTGGTCCAAAGATGAAATTCTTAATGATAGTTGGTTATATTCACAGATTGTTGGAATACTAGCTTGCTCCACGGCCGGATTAACTGCATTTTATATGTTTCGAATCTATTTATTAACTTTTGAAGGACATTTAAACATTAACTTTCAAAATTATAGTGGAAAAACAAGTAGTTTGCCCTATTCCATATCTTTATGGGGTAAAGAAAGACAAAAAACGAAAAAAAAACAAATGAGTTTATTAACGTTATTACCAATC------AATAATAAT------GCTAGTACTTCTTTTCTTTCGACAAACACATGTCGAATT---AAT---------AATAATGTAACCCGACCCTTTATGACTCTT------ACCCATTTTGATAGTACAAAGACATTATCCTATCCTCATGAAGTAGATAATACTATGTTATTCCCACTGCTTCTATTGGTTTTATTTACTTTTGTTGTTGGATTCATCGGGATTTCTTTCACTCAAGAAGGAAAAGATTTGGATATATTATCCAAATGGTTAAATTCATCTATAAATCTTTTACATAAAAATTTTTCGAAT------TCTTTTGATTGGTATGAATTTCTTACAAATGCAACTTTTTCCGTCAGTATAGCCTTTTTTGGAATATTTATCGCTTTTCTTTTATATAAACCTGTTTATTCATCTTTCAAAAATTTGAATTTAATTAATTCATTAAAA---------AAAAAGATTCCTATGAAACTTTTATTTTTAGGAGAAAAAATAATAAATAGCCTATATACTTGGTCATATAATCGTGGTTACATAGATTTTTTTTATAAAACATTTTTAAATACTAGTATACAAGGATTAGCTGAATTTGCTCATTTTTTTGATAGGCGGATAGTTGATGGAATTACGAATGGAGTTGGTATTCTAAGTTTCTTTATAGGGGAAGTACTAAAATATATAGGTAATGGACGGATTTCTTCTTATCTT---------------TTCTTATAT---------------------TTA---------TTGTATTTTCTA---------ATTTCT---------TTTCTTTTTTTT------------------------------------------------
>Orostachys_japonica
ATGGAACATACAGATCAATATGCATGGATCATACCTTTCCTTCCACTTCCAGTTCCTATGGTAATAGGACTAGGGCTTATCTTTTTTCCG------ACGGCAACAAAAAGTCTTCGACGTATGTGGTCTTTTCCTAGTGTTTTCTTGTTAAGTATAGTTATGATTTTTTCAGCCGACCTAGCTATTCAACTAATAAATAGAAGTTCTATTTATCAATATATATCGTCTTGGACCATCAATAATGATTTTTCTTTAGAGTTTGGCTATTTGATCGATCCACTTACTTCTATTATGCCAATATTAATCACTACTATCGGAGTTATGGTTCTTATTTATAGTGATAATTATATGTTTCATGATCAAGGATACTTGAGATTTTTTGCTTATATGAGCTTTTTCAATGCATCCATGTTGGGATTAGTTACCAGTTCGAATTTGATACAAATTTATCTTTTTTGGGAATTTGTTGGAATGTGTTCTTATCTATTAATAGGTTTTTGGTTTACACGACCCCTTGCCGCAAATGCTTGCCAAAAAGCATTTGTGACTAACCGTATCGGGGATTTTGGTTTATTATTAGGAATTTTAGGTCTTTATTGGCTAACAGGTAGTTTCGAATTTCGAGACTTGTTCGAAATATTCAATAACGTAATTTCTACTAATGAGGTGCATTTTGTATTTGGAACTTTATGTGTCTTCCTATTATTTTCTGGTGCAGTTGCTAAATCTGCTCAATTTCCCCTTCATGTATGGTTACCCGATGCTATGGAGGGTCCTACTCCTATTTCAGCTCTTATCCATGCTGCTACTATGGTGGCAGCGGGAATCTTTCTTGTAGCTCGCCTTTTTCCCCTTTTCCTAGTGATACCTTCTATAATGAATTTTATATCTTTGCTAAGTATAATAACCATATTATTAGGAGCTACTTTAGCTCTTGCTCAAAACGATATTAAAAGAAGTTTAGCCTATTCTACAATGTCTCAATTGGGGTATATGATGTTAGCTTTAGGTATGGGGTCTTATCGAACGGCTTTGTTTCATTTGATTACTCATGCTTATTCGAAAGCATTATTGTTTTTAGGATCCGGATCAATTATTCATTCAATGGAGCCTATTGTTGGATATTCTCCAAATAAAAGTCAAAATATGGTTTTTATGGGTGGTTTAATAAAATATATGCCAATTACAAAAACTTCTTTTTTTTTAGGTACACTTTCTCTATGTGGTATTCCACCTCTTGCTTGTTTTTGGTCCAAAGATGAAATTCTTAATGATAGTTGGTTATATTCACAGATTGTTGGAATACTAGCTTGCTCCACGGCCGGATTAACTGCATTTTATATGTTTCGAATCTATTTATTAACTTTTGAAGGACATTTAAACATTAACTTTCAAAATTATAGTGGAAAAACAAGTAGTTTGGCCTATTCCATATCTTTATGGGGTAAAGAAAGAAAAAAAACGAAAAAAAAACAAATGAGTTTATTAACGTTATTACCAATC------AATAATAAT------GCTAGTACTTCTTTTCTTTCGACAAACACATGTCGAATT---AAT---------AATAATGTAACCCGACCCTTTATGACTCTT------ACCCATTTTGATAGTACAAAGACATTATCCTATCCTCATGAAGTAGATAATACTATGTTATTCCCGCTGCTTCTATTGGTTTTATTTACTTTTGTTGTTGGATTCATCGGGATTCCTTTCACTCAAGAAGGAAAAGATTTGGATATATTATCCAAATGGTTAAATTCATCTATAAATCTTTTACAGAAAAATTTTTCGAAT------TCTTTTGATTGGTATGAATTTGTTACAAATGCAACTTTTTCCGTCAGTATAGCCTTTTTTGGAATATTTATCGCTTTTCTTTTATATAAACCTGTTTATTCATCTTTCAAAAATTTGAATTTAATTAATTCATTAAAA---------ATAAAAATTCCTCTGAAACTTGTATTTTTAGGAGAAAAAATAATATATAGCCTATATACTTGGTCATATAATCGTGGTTACATAGATTTTTTTTATAAAACATTTTTAACTACTAGGATACAAGGATTAGCTGAATTTGCTCATTTTTTTGATAGGCGGATAGTTGATGGAATTACGAATGGAGTTGGTATTCTAAGTTTCTTTATAGGGGAAGTACTAAAATATATAGGTAATGGACGGATTTCTTCTTATCTT---------------TTCTTATAT---------------------TTA---------TTGTATTTACTA---------ATTTAT---------TTTCTTTTTTTT------------------------------------------------
>Orostachys_minuta
ATGGAACATACAGATCAATATGCATGGATCATACCTTTCCTTCCACTTCCAGTTCCTATGGTAATAGGACTAGGGCTTATCTTTTTTCCG------ACGGCAACAAAAAGTCTTCGACGTATGTGGTCTTTTCCTAGTGTTTTCTTGTTAAGTATAGTTATGATTTTTTCAGCCGACCTAGCTATTCAACTAATAAATAGAAGTTCTATTTATCAATATATATCGTCTTGGACCATCAATAATGATTTTTCTTTAGAGTTTGGCTATTTGATCGATCCACTTACTTCTATTATGCCAATATTAATCACTACTATCGGAGTTATGGTTCTTATTTATAGTGATAATTATATGTTTCATGATCAAGGATACTTGAGATTTTTTGCTTATATGAGCTTTTTCAATGCATCCATGTTGGGATTAGTTACCAGTTCGAATTTGATACAAATTTATCTTTTTTGGGAATTTGTTGGAATGTGTTCTTATCTATTAATAGGTTTTTGGTTTACACGACCCCTTGCCGCAAATGCTTGCCAAAAAGCATTTGTGACTAACCGTATCGGGGATTTTGGTTTATTATTAGGAATTTTAGGTCTTTATTGGCTAACAGGTAGTTTCGAATTTCGAGACTTGTTCGAAATATTCAATAACGTAATTTCTACTAATGAGGTGCATTTGGTATTTGGAACTTTATGTGTCTTCCTATTATTTTCTGGTGCAGTTGCTAAATCTGCTCAATTTCCCCTTCATGTATGGTTACCCGATGCTATGGAGGGTCCTACTCCTATTTCAGCTCTTATCCATGCTGCTACTATGGTGGCAGCGGGAATCTTTCTTGTAGCTCGCCTTTTTCCCCTTTTCCTAGTGATACCTTCTATAATGAATTTTATATCTTTGCTAAGTATAATAACCATATTATTAGGAGCTACTTTAGCTCTTGCTCAAAACGATATTAAAAGAAGTTTAGCCTATTCTACAATGTCTCAATTGGGGTATATGATGTTAGCTTTAGGTATGGGGTCTTATCGAACGGCTTTGTTTCATTTGATTACTCATGCTTATTCGAAAGCATTATTGTTTTTAGGATCCGGATCCATTATTCATTCAATGGAGCCTATTGTTGGATATTCTCCAAATAAAAGTCAAAATATGGTTTTTATGGGTGGTTTAATAAAATATATGCCAATTACAAAAACTGCTTTTTTTTTAGGTACACTTTCTCTATGTGGTATTCCACCTCTTGCTTGTTTTTGGTCCAAAGATGAAATTCTTAATGATAGTTGGTTATATTCACAGATTGTTGGAATACTAGCTTGCTCCACGGCCGGATTAACTGCATTTTATATGTTTCGAATCTATTTATTAACTTTTGAAGGACATTTAAACATTAACTTTCAAAATTATAGTGGAAAAACAAGTAGTTTGCCCTATTCCATATCTTTATGGGGTAAAGAAAGAAAAAAAACGAAAAAAAAACAAATGAGTTTATTAACGTTATTACCAATC------AATAATAAT------GCTAATACTTCTTTTCTTTCGACAAACACATGTCGAATT---AAT---------AATAATGTAACCCGACCCTTTATGACTCTT------ACCCATTTTGATAGTACAAAGACATTATCCTATCCTCATGAAGTAGATAATACTATGTTATTCCCGCTGCTTCTATTGGTTTTATTTACTTTTGTTGTTGGATTCATCGGGATTCCTTTCACTCAAGAAGGAAAAGATTTGGATATATTATCCAAATGGTTAAATTCATCTATAAATCTTTTACATAAAAATTTTTCGAAT------TCTTTTGATTGGTATGAATTTGTTACAAATGCAACTTTTTCCGTCAGTATAGCCTTTTTTGGAATATTTATCGCTTTTCTTTTATATAAACCTGTTTATTCATCTTTCAAAAATTTGAATTTAATTAATTCATTAAAA---------ATAAAAATTCCTCTGAAACTTGTATTTTTAGGAGAAAAAATAATAAATAGCCTATATACTTGGTCATATAATCGTGGTTACATAGATTTTTTTTATAAAACATTTTTAACTACTAGGATACAAGGATTAGCTGAATTTGCTCATTTTTTTGATAGGCGGATAGTTGATGGAATTACGAATGGAGTTGGTATTCTAAGTTTCTTTATAGGGGAAGTACTAAAATATATAGGTAATGGACGGATTTCTTCTTATCTT---------------TTCTTATAT---------------------TTA---------TTGTATTTACTA---------ATTTAT---------TTTCTTGTTTTT------------------------------------------------
>Orostachys_iwarenge_f_magna
ATGGAACATACATATCAATATGCATGGATCATACCTTTCCTTCCACTTCCAGTTCCTATGGGAATAGGACTAGGGCTTATCTTTTTTCCG------ACGGCAACAAAAAGTCTTCGACGTGTGTGGTCTTTTCATAGTGTTTTCTTGTTAAGTATAGTTATGATTTTTTCAGCCGACCTAGCTATTCAACTAATAAATAGAAGTTCTATTTATCAATCTATATCGTCTTGGACCATCAATAATGATTTTTCTTTAGAGTTTGGCTATTTGATCGATCCACTTACTTCTATTATGTCAATATTAATCACTACTATCGGAGTTATGGTTCTTATTTATAGTGATAATTATATGTTTCATGATCAAGGATACTTGAGATTTTTTGCTTATATGAGTTTTTTCAATGCATCCATGTTGGGATTAGTTACCAGTTCGAATTTGATACAAATTTATCTTTTTTGGGAATTAGTTGGAATGTGCTCTTATCTATTAATAGGTTTTTGGTTTACACGACCCCTTGTCGCAAATGCTTGCCAAAAAGCATTTGTGACTAACCGTATCGGGGATTTTGGTTTATTATTAGGAATTTTAGGTCTTTATTGGCTAACAGGTAGTTTCGAATTTCGAGACTTGTTCGAAATATTCAATAACGTAATTTCTACTAATGGGGTGCATTTTTTATTTGGAACTTTATGTGTCTTCCTATTATTTTCTGGTGCAGTTGCTAAATCTGCTCAATTTCCCCTTCATATATGGTTACCCGATGCTATGGAGGGTCCTACTCCTATTTCAGCTCTTATCCATGCTGCTACTATGGTGGCAGCGGGAATTTTTCTTGTAGCTCGACTTTTTCCCCTTTTCATAGTCATACCTTATATAATGAATTTTATATCTTTGCTAAGTATAATAACAGTATTATTAGGAGCTACTTTAGCTCTTGCTCAAAACGATATTAAAAGAAGTTTAGCCTATTCTACAATGTCTCAATTGGGGTATATGATGTTAGCTTTAGGTATGGGGTCTTATCGAACGGCTTTGTTTCATTTGATTACTCATGCTTATTCGAAAGCATTATTGTTTTTAGGATCTGGATCAATTATTCATTCAATGGAGCCTATTGTTGGATATTCTCCAAATAAAAGTCAAAATATGGTTCTTATGGGTGGTTTAATAAAATATATGCCAATTACAAAAACTGCTTTTTTTTTAGGTACACTTTCTCTATGTGGTATTCCACCTCTTGCTTGTTTTTGGTCCAAAGATGAAATTCTTAATGATACTTGGTTGTATTCACAGATTGTTGGAATACTAGCTTGCTCCACGGCCGGATTAACTGCATTTTATATGTTTCGAATCTATTTATTAACTTTTGAAGGACATTTAAACATTAACTTTCAAAATTATAGTGGAAAAACAAGTAGTTTGGCCTATTCCATATCTTTATGGGGGAAAGAAAGACAAAAAACGAAAAAAAAACAAATGCGTTTATTAACGTTATTACCAATG------AATAAGAAT------GCTGGTACTTCTTTTCTTTCGACAAACACATGTCGAATTAATAAT---------AATAATGTAACCCGACCCTTTATGACTCTT------ACCCATTTTGATAGTACAAAGACATTATCCTATCCTCATGAAGTAGATAATACTATGTTATTCCCGCTGCTTCTATTGGTTTTATTTACTTTTGTTGTTGGATTCATCGGGATTCCTTTCACTCAAGAAGGAAAAGATTTGGATATATTATCCAAATGGTTAAACTCATCTATAAATCTTTTACATAAAAATTTTTCAAAT------TCTTTCGATTGGTATGAATTTGTTACAAATGCAACTTTTTCCGTCAGTATAGCCTTTTTTGGAATAGTTATCGCGTTTCTTTTATATAAACCTGTTTATTCATCTTTCAAAAATTTGAATTTAATTAATTCATTAAAA---------AAAAAAGTTCCTATGAAACTTTTATTTTTAGGAGACAAAATAATAAATATCATATATACTTGGTCATATAATCGTGGTTACATAGATTCTTTTTATAAAGCATTTTTAACTACTAGTATACAAGGATTAGCTGAATTTGCTCATTTTTTTGATAGGCGAATAGTTGATGGAATTACGAATGGAGTTGGTATTCTAAGTTTCTTTATAGGAGAAGTACTAAAATATATAGGTAATGGACGGATTTCTTCTTATCTT---------------TTCTTATAT---------------------TTA---------TTGTATTTACTA---------ATTTCT---------TTTCTTTTTTTT------------------------------------------------
>Sinocrassula_densirosulata
ATGGAACATACATATCAATATGCATGGATCATACCTTTCCTTCCACTTCCAGTTCCTATGGGAATAGGACTAGGGCTTATCTTTTTTCCG------ACGGCAACAAAAAGTCTTCGACGTATGTGGTCTTTTCATAGTGTTTTCTTGTTAAGTATAGTTATGATTTTTTCAGCCGACCTAGCTATTCAACTACTAAATGGAAGTTCTATTTATCAATATATATCGTCTTGGACCATCAATAATGATTTTTCTTTAGAGTTTGGCTATTTGATCGATCCACTTACTTCTATTATGTCAATATTAATCACTACTATCGGAGTTATGGTTCTTATTTATAGTGATAATTATATGTTTCATGATCAAGGATACTTGAGATTTTTTGCTTATATGAGTTTTTTCAATGCATCCATGTTGGGATTAGTTACGAGTTCTAATTTGATACAAATTTATATTTTTTGGGAATTAGTTGGAATGTGCTCTTATCTATTAATAGGTTTTTGGTTTACACGACCCCTTGCCGCAAATGCTTGCCAAAAAGCATTTGTGACTAACCGTATCGGGGATTTTGGTTTATTATTAGGAATTTTGGGTCTGTATTGGCTAACAGGTAGTTTCGAATTTCGAGACTTGTTCGAAATATTCAATAACTTAATTTCAACTAATGGGGTGCATTTTTTATTTGGAACTTTCTGTGTCTTTCTATTATTTTCTGGTGCAGTTACTAAATCTGCTCAATTCCCTCTTCATGTATGGTTACCCGATGCTATGGAGGGGCCTACTCCTATTTCAGCTCTTATCCATGCTGCTACTATGGTGGCAGCGGGAATTTTTCTTGTAGCTCGGCTTTTTCCCCTTTTCATAGTCATACCTTATATAATGAATTTAATATCTTTCCTAAGTATAATAACAGTATTATTAGGAGCTACTTTAGCTCTTGCTCAAAACGATATTAAAAGAAGTTTAGCCTATTCTACAATGTCTCAATTGGGGTATATGATGTTAGCTTTAGGTATGGGGTCTTATCGAACGGCTTTGTTTCATTTGATTACTCATGCTTATTCGAAAGCATTATTGTTTTTAGGATCTGGAGCAATTATTCATTCAATGGAGCCTCTTCTTGGATATTCTCCAAATAAAAGTCAAAATATGGTTCTTATGGGTGGTTTAATAAAATATATGCCAATTACAAAAACTGCTTTTTTTTTAGGTACACTTTCTCTATGTGGTATTCCACCTCTTGCTTGTTTTTGGTCCAAAGATGAAATTCTTAATGATAGTTGGTTGTATTCACAGATTGTTGGAATACTAGCTTGTTCCACGGCCGGATTAACTGCATTTTATATGTTTCGAATCTATTTATTAACTTTTGAAGGACATTTAAGCATTAACTTTCAAAATTATAGTGGAAAAACAAGTAATTTAGTCTATTCCATATCTTTATGGGGTAAAGAA------AGAAGAAAAAAAAAACAAATGAGTTTATTAACTTTATTACCAATT------AATAATAAT------GCTGGTACTTCTTTTCTTTCGACAAACACATGTCAAATT---AAT---------AATAATGTAACCCGACCCTTTATAACTATT------ACCCATTTTGATAGTACAAAGACATTATCCTATCCTCATGAAGTAGATAATACTATGTTATTCCCGCTGCTTCCATTGGTTTTATTTACTTTTGTTGTTGGATTTATCGGGATTCCTTTGATTCAAAAAGGAAAAGATTTGGATATATTATCCAAATGGTTAAACTCATCTATAAATCTTTTACATAAAAATTTTTCGAAT------TCTTTGGATTGGTATGAATTTTTTACAAATGCAACTTTTTCCGTCAGTATAGCCTTTTTTGGAATATTTATCGCGTTTCTTTTATATAAACCTGTTTATTCCTCTTTCAAAAATTTGAATTTAATTAATTCATTTCAA---------AAAAACATTCCTATGAAACTTTTATTTTTAGGAGAAAAAATGCTAAATATCATATATACTTGGTCATATAATCGTGGTTACATAGATTATTTTTATAAAGCATTTTTAACTACTAATATACAAGGCTTAGCTGAATTTGCTCATTTTTTTGATAGGCGAATAGTTGATGGAATTACGAATGGAGTTGGTATTCTAAGTTTCTTTATAGGAGAAGTACTAAAATATATCGGTAATGGACGGATTTCTTCTTATCTT---------------TTCTTATAT---------------------TTA---------TTGTATTTACTA---------ATTTCT---------TTTCTTTTTTTT------------------------------------------------
>Sinocrassula_indica
ATGGAACATACATATCAATATGCATGGATCATACCTTTCCTTCCACTTCCAGTTCCTATGGGAATAGGACTAGGGCTTATCTTTTTTCCG------ACGGCAACAAAAAGTCTTCGACGTATGTGGTCTTTTCATAGTGTTTTCTTGTTAAGTATAGTTATGATTTTTTCAGCCGACCTAGCTATTCAACTACTAAATGGAAGTTCTATTTATCAATATATATCGTCTTGGACCATCAATAATGATTTTTCTTTAGAGTTTGGCTATTTGATCGATCCACTTACTTCTATTATGTCAATATTAATCACTACTATCGGAGTTATGGTTCTTATTTATAGTGATAATTATATGTTTCATGATCAAGGATACTTGAGATTTTTTGCTTATATGAGTTTTTTCAATGCATCCATGTTGGGATTAGTTACGAGTTCTAATTTGATACAAATTTATATTTTTTGGGAATTAGTTGGAATGTGCTCTTATCTATTAATAGGTTTTTGGTTTACACGACCCCTTGCCGCAAATGCTTGCCAAAAAGCATTTGTGACTAACCGTATCGGGGATTTTGGTTTATTATTAGGAATTTTGGGTCTGTATTGGCTAACAGGTAGTTTCGAATTTCGAGACTTGTTCGAAATATTCAATAACTTAATTTCAACTAATGGGGTGCATTTTTTATTTGGAACTTTCTGTGTCTTTCTATTATTTTCTGGTGCAGTTACTAAATCTGCTCAATTCCCTCTTCATGTATGGTTACCCGATGCTATGGAGGGGCCTACTCCTATTTCAGCTCTTATCCATGCTGCTACTATGGTGGCAGCGGGAATTTTTCTTGTAGCTCGGCTTTTTCCCCTTTTCATAGTCATACCTTATATAATGAATTTAATATCTTTGCTAAGTATAATAACAGTATTATTAGGAGCTACTTTAGCTCTTGCTCAAAACGATATTAAAAGAAGTTTAGCCTATTCTACAATGTCTCAATTGGGGTATATGATGTTAGCTTTAGGTATGGGGTCTTATCGAACGGCTTTGTTTCATTTGATTACTCATGCTTATTCGAAAGCATTATTGTTTTTAGGATCTGGAGCAATTATTCATTCAATGGAGCCTCTTCTTGGATATTCTCCAAATAAAAGTCAAAATATGGTTCTTATGGGTGGTTTAATAAAATATATGCCAATTACAAAAACTGCTTTTTTTTTAGGTACACTTTCTCTATGTGGTATTCCACCTCTTGCTTGTTTTTGGTCCAAAGATGAAATTCTTAATGATAGTTGGTTGTATTCACAGATTGTTGGAATACTAGCTTGTTCCACGGCCGGATTAACTGCATTTTATATGTTTCGAATCTATTTATTAACTTTTGAAGGACATTTAAGCATTAACTTTCAAAATTATAGTGGAAAAACAAGTAATTTAGTCTATTCCATATCTTTATGGGGTAAAGAA------AGAAGAAAAAAAAAACAAATGAGTTTATTAACTTTATTACCAATT------AATAATAAT------GCTGGTACTTCTTTTCTTTCGACAAACACATGTCAAATT---AAT---------AATAATGTAACCCGACCCTTTATAACTATT------ACCCATTTTGATAGTACAAAGACATTATCCTATCCTCATGAAGTAGATAATACTATGTTATTCCCGCTGCTTCCATTGGTTTTATTTACTTTTGTTGTTGGATTTATCGGGATTCCTTTGATTCAAAAAGGAAAAGATTTGGATATATTATCCAAATGGTTAAACTCATCTATAAATCTTTTACATAAAAATTTTTCGAAT------TCTTTGGATTGGTATGAATTTTTTACAAATGCAACTTTTTCCGTCAGTATAGCCTTTTTTGGAATATTTATCGCGTTTCTTTTATATAAACCTGTTTATTCCTCTTTCAAAAATTTGAATTTAATTAATTCATTTCAA---------AAAAACATTCCTATGAAA------------GGAGAAAAAATGCTAAATATCATATATACTTGGTCATATAATCGTGGTTACATAGATTATTTTTATAAAGCATTTTTAACTACTAATATACAAGGCTTAGCTGAATTTGCTCATTTTTTTGATAGGCGAATAGTTGATGGAATTACGAATGGAGTTGGTATTCTAAGTTTCTTTATAGGAGAAGTACTAAAATATATCGGTAATGGACGGATTTCTTCTTATCTT---------------TTCTTATAT---------------------TTA---------TTGTATTTACTA---------ATTTCT---------TTTCTTTTTTTT------------------------------------------------
>Umbilicus_rupestris
ATGGAACATACATATCAATATGCATGGATCATACCTCTCCTTCCACTTCCAGTTCCTATAGGAATAGGACTAGGGCTTATTTTTTTTCCG------ACGGCAACAAAAAATCTTCGACGTATGTGGTCGTTTCATAGTGTTTTCTTGTTAAGTATAGTTATGATTTTTTCAGCCGACCTATCTATTCAACTAATAAATAGGAATTCTATTTATCAATATATATCGTCTTGGACCATCAATAATGATTTTTCTTTAGAGTTTGGCTATTTGATCGATCCACTTACTTCTATTATGTCAATATTAATCACTACTATTGGAGTTATGGTTCTTATTTATAGTGATAATTATATGTTTCATGATCAAGGATACTTGAGATTTTTTGCTTATATGAGTTTTTTTAATGCATCCATGTTGGGATTAGTTACTAGTTCTAATTTGATACAAATTTATCTTTTTTGGGAATTAGTTGGAATGTGCTCTTATCTATTAATAGGTTTTTGGTTCACACGACCCCTTGCCGCAAATGCTTGCCAAAAAGCATTTGTGACTAACCGTATCGGGGATTTTGGTTTATTATTAGGAATTTTAGGTCTTTATTGGATAACAGGTAGTTTTGAATTTAGAGACTTGTTCAAAATATTCAATAATTTCATTTCTACTAATGGGGTCCATTTTTTATTTGGAACTTTCTGTGTCTTCCTATTATTTTCTGGTGCAGTTGCTAAATCTGCTCAATTTCCCCTTCATGTATGGTTACCCGATGCTATGGAGGGTCCTACTCCTATTTCAGCTCTTATCCATGCTGCTACTATGGTGGCAGCGGGAATTTTTCTTGTAGCTCGGCTTTTTCCCCTTTTCATAGTTATACCTTACATAACGAATTTTATATCGTTGCTAAGTATAATAACAGTACTATTAGGAGCTACTTTAGCTCTTGCTCAAAACGATATTAAAAGAAGTTTAGCCTATTCTACAATGTCTCAATTGGGGTATATGATGTTAGCTTTAGGTATGGGGTCTTATCGAACGGCTTTGTTTCATTTGATTACTCATGCTTATTCGAAAGCATTATTGTTTTTAGGGTCTGGATCAATTATTCATTCAATGGAGCCTATTGTTGGATATTCTCCAAATAAAAGTCAAAATATGGTTCTTATGGGTGGTTTAATAAAATATATGCCAATTACAAAAACAGCTTTTTTTTTAGGTACACTTTCGCTATGTGGTATTCCACCTCTTGCTTGTTTTTGGTCCAAAGATGAAATTCTTACTGATAGCTGGTTGTATTCACAGATTGTTGGACTACTAGCTTGCTCCACGGCGGGATTAACTGCATTTTATATGTTTCGAATCTATTTATTAACTTTTGAGGGACATTTAAACATTAACTTTCAAAATTATAGTGGAAAAATAAGTAGTTTGGCCTATTCCATATCTTTATGGGGTAAAGAAAGTACAAAAATGAAAAAAAAACAAATGAGTTTATCAACTTTATTACCAATC------AATAATAAT------GCTGGTACTTCTTTTCTTTCGACAAACACATGTCGAATT---AAT---------GATAATGTAACCCGACCCTTTATGACTATT------ACTCATTTTGATAGTAAAAAAACTTTATCCTATCCTCATGAAGTAGATAATACTATGTTATTTCCGCTGCTTTTATTGGTTTTATTTACTTTTTTTATTGGAGTCATCGGTATTCCTTTCACTCAAGAAGGAAAGGATTTCGATATATTATCCAAATGGTTAAACTCATCTATAAATCTTTTACATAAAAATTTTTCTAAT------TCTGTAGATTGGTATGAATTTGTAACAAATGCAACTTTTTCTGTCAGTATAGCCTTTTTTGGAATATTTATTGCATTTCTTTTATATAAACCTGTTTATTCATCTTTCAAAAATTTGAATTTCATTAATTCGTTTAAA---------AAAAAGGTTCCTATTAAACTTTTATTTTTAGGAGAAAAAATCATAAATATCATATATAACTGGTCATATAATCGTGGTTATATAGATTATTTTTATAAAGCATCTTTAACTACAAGTATACAAGGATTAGCTGAATTTTCTCATTGTTTTGATAGACGAATAGTTGATAGAATTACGAATGGAATTGGTGTTCTGAGTTTCTTTATAGGAGAAGCACTAAAATATGTAGGTAATGGACGGATTTCTTCTTATCTT---------------TTCTTATAT---------------------TTC---------TTATATTTACTA---------ATTTCT---------TTTCTTTTTTTT------------------------------------------------
>Myriophyllum_aquaticum
ATGGAACATACATATCAATATGGATGGATCATACCTTTCGTACCACTTCCCGTTCCTATTTTAATAGGAATAGGTTTACTCTTTTTCCCA------ACGGCAACAAAGAGTCTTCGTCGTATGTGGTCATTTCCCAGTGTTTTATTATTAAGTATAGTTATGATTTTTTCGGTCAATCTGGCTATTCAACAAATAAATAACAGTTCGACCTCTCAATGTGTATGGTCTTGGATCATCAATAATGATTTTGTTTTAGAGTTTGGTCATTTGATCGATCCACTTACTTCTATTATGTCAATTTTAATTACTACCGTTGGAATTTTGGTTCTTATTTATAGTGACAATTATATGTCTCACGACCAAGGCTATTTGAGATTTTTTGCTTATATGAGTTTTTTCAATGTTTCCATGTTGGGATTAGTTACTAGCTCTAATTTGATCCAAATTTATATTTTTTGGGAGTTAGTTGGAATGTGCTCGTATCTATTAATAGGTTTTTGGTTCACACGACCTATTGCGGCAAATGCTTGTCAAAAAGCGTTTGTAACTAATCGTGTAGGGGATTTTGGTTTATTATTAGGAATTTTAGGTTTTTATTGGATAACAGGTAGTTTTGAATTTCGGGATTTGTTCGAAATAGTCAAAAACTTGATTTCTAACAATCAGGTAAATATTTTCTTTTGTACTTTGTGCGCCTTGCTATTATTTGCTGGTGCGGTTGCTAAATCTGCCCAGTTCCCCCTTCATGTATGGTTACCTGATGCTATGGAAGGGCCTACTCCTATTTCGGCTCTTATTCATGCTGCTACTATGGTAGCAGCGGGAATTTTTCTGGTAGCCCGTCTTCTTCCTCTTTTTATAGTCATACCATATATAATGAATCTAATATCTTTCATAAGTATAATAACAGTACTATTAGGAGCTACTTTAGCTCTTGCTCAAAAAGATATTAAGAGAAGTTTAGCCTATTCGACAATGTCTCAATTGGGTTATATGATGTTAGCTCTAGGTATGGGGTCTTATCGCATTTCTTTATTTCATTTGATTACTCATGCTTATTCAAAAGCCTTATTGTTTTTAGGATCTGGATCCATTATTCATTCAATGGAAACTGTTGTTGGATATTCTCCAAATAAAAGTCAAAATATGGTTCTTATGGGTGGTTTAACAAAACACGTACCAATTACAAAACTTTCTTTTTTATTAGGTACACTTTCTCTTTGTGGTATTCCACCTCTTGCTTGTTTTTGGTCCAAAGATGAAATTCTTAATGATAGTTGGTTGTATTCACCTATTTTCGCAATAATAGCTTGGTCCACAGCTGGATTAACTGCATTTTATATGTTTCGGGTCTATTTACTTACTTTTGAGGGACATTTAAACATTCATTTTCAAAATTTCAGTGGCAAAATGAATAGCTCGGTCTTTTCAATATCTCTGTGGGGTAAAGATGATCCAAAAATGATAAAAAAAAAATTTAGTTTAGAAACTTTATTAATGATG------AATAATACT------GAAAGGTTTTCTTTTTTTTCGAATAAGCCATTCCAAATT---GATGGTAGTGAAAACAATATGACGAAACCTTTTATTACGAAT------TTTTATTTTGAAACCAAAAATCCTTTATCCTATCCTCATGAAGCGGACAATACTATGTTATTTCCTCTACTTGTATTGGCTTTAGTTACTTTGTTTGTTGGAGTCATAGGAATTCCTTTAAATCAAGAGTACTCGGATTTCGATATATTATCGAAATGGTTAACCCCATCTATAAATCTTTTACATCAAAATTCGCCAAAT------TCTGAAGATTGGTATCATTTTTTAACAAATGCAGTTTTTTCCGTCAGTATAGCTTATTTTGGAATATTTATAGCGTCTATTTTATATAAGCCTTTTTATTCATCTTTACAAAATTTAATCTTACTAAATTCATTTTCG---------AAAACAGGTCCTAAGCGATTTTTT------TGGGACAAAATAATAAATGGCATATATCAGTGGTCATATAATCGTGGTTATATCGATGCTTTTTATACAGCATCTTTAACTAAAGGTATAAGAAGATTAGCAGAATTAACTTCTTTTTTTGATAAACGAGTAATTGAGGGAATTACGAATGGGGTTGGCCTTGTTAGTTTCTTTGTAGGGGAAGGCATTAAATATGTAGGGGGAGGACGTATTTCTTCTTATCTT---------------TTCTTGTAT---------------------TTA---------GTGTTTGTATTAATCTTA---ATTCTT---------TTTTTCTTTTTGAAT---------------------CTG---------------------
>Myriophyllum_spicatum
ATGGAACATACATATCAATATGGATGGATCATACCTTTCGTACCACTTCCCGTTCCTATTTTAATAGGAATAGGTTTACTTTTTTTTCCA------ACGGCAACAAAGAGTCTTCGTCGTATGTGGTCGTTTTCCAGTGTTTTATTATTAAGTATAGTTATGATTTTTTCGGTCAATCTGGCTATTCAACAAATAAATAACAGTTCGACCTCTCAATGTGTATGGTCTTGGATCATCAATAATGATTTTGTTTTAGAGTTTGGTCACTTGATCGATCCACTTTCTTCTATTATGTCAATTTTAATTACTACCGTTGGAATTATGGTTCTTATTTATAGTGACAATTATATGTCTCACGACCAAGGGTATTTGAGATTTTTTGCTTATATGAGTTTTTTCAATGTTTCCATGTTGGGATTAGTTACTAGCTCTAATTTGATCCAAATTTATATTTTTTGGGAGTTAGTTGGAATGTGCTCGTATCTATTAATAGGTTTTTGGTTCACACGACCTATTGCGGCAAATGCTTGTCAAAAAGCATTTGTAACTAATCGTGTAGGGGATTTTGGTTTATTATTAGGAATTTTGGGTTTTTATTGGATAACAGGTAGTTTTGAATTTCGGGATTTGTTCGAAATAGTCAAAAACTTGATTTCTAACAATCAGGTAAATATTTTCTTTTGTACTTTGTGCGCCTTACTATTATTTGCTGGTGCGGTTGCTAAATCTGCCCAGTTCCCCCTTCATGTATGGTTACCTGATGCTATGGAAGGACCCACTCCTATTTCGGCTCTTATTCATGCTGCTACTATGGTAGCAGCGGGAATTTTTCTGGTAGCCCGACTTCTTCCTCTTTTTATAGTCATACCATATATAATGAATCTAATATCTTTCATAAGTATAATAACAGTACTATTAGGAGCTACTTTAGCTCTTGCTCAAAAAGATATTAAGAGAAGTTTAGCCTATTCGACAATGTCTCAATTGGGTTATATCATGTTAGCTCTAGGTATGGGGTCTTATCGCATTTCTTTATTTCATTTGATTACTCATGCTTATTCGAAAGCCTTGTTGTTTTTAGGATCTGGATCCATTATTCATTCAATGGAAACTGTTGTTGGATATTCTCCAAATAAAAGTCAAAATATGATTCTGATGGGTGGTTTAACAAAACACGTACCAATTACAAAACTTTCTTTTTTATTAGGTACACTTTCTCTTTGTGGTATTCCACCCCTTGCTTGTTTTTGGTCCAAAGATGAAATTATTAATGATAGTTGGTTGTATTCGCCTATTTTCGCAATAATAGCTTGGTCCACATCCGGATTAACTGCATTTTATATGTTTCGGGTCTATTTACTTACTTTTGAGGGACATTTAAACATTCATTTTCAAAATTACAGTGGCAAAATGAATAGCTCGGTCTTTTCAATATCTCTGTGGGGTAAAGATGATCCAAAAATGATAAAAAACAAATTAAGTTTAGTAACTTTATTAACGATG------AATAATACT------GAAAGGTTTTCTTTTTTTTCGAATAAGCCATTCCAAATT---GATGGAAGTACAAACAATATGACGAAACCTTTTATTAGTATTAGGAATTTTTATTTTGAAACCAAGAATCCTTTATCCTATCCTCATGAAGCGGACAATACTATGTTATTTCCTATGCTTGTATTGGCTTTAGTTACTTTATTTGTTGGAGTCATAGGAATTTCTTTAAATCAAGAGTACTCGGATTTTGATATATTATCGAAATGGTTAACCCCATCTATAAATCTTTTACATCAAAATTCGCCAAAT------TCTGAAGATTGGTATGATTTTTTAACAAATGCAATTTTTTCAGTCAGTATAGCTTATTTCGGAATAGTTATAGCGTCTATTTTATATAAGCCTTTTTATTCATCTTTACAAAATTTAACCTTACTAAATTCATTTTCG---------AAAACAGGTCCTAAGCGATTTTTT------TGGGACACAATAATAAATGGGATATATCAGTGGTCATATAATCGTGCTTATATCGATGCTTTTTATACAACATCTTTAACTAAAGGTATAAGAAGATTAGCAGAATTAACTTCTTTTTTTGATAAACGAGTAATTGATGGAATTACGAATGGGTTTGGTCTTGTGAGTTTCTTTCTAGGAGAAGGCATTAAATATGTAGGGGGGGGACGTATTTCTTCTTATCTT---------------TTCTTGTAT---------------------TTA---------GTGTTTGTATTA---------ATTATT---------TTCTTCTTTTTGAAT---------------------CTGAATCTG---------------
