# Supplementary material for: Ten Plastomes of Crassula (Crassulaceae) and Phylogenetic Implications
Source: Biology (Basel). 2022 Dec 7;11(12):1779. doi: 10.3390/biology11121779 (PMC9775174; doi:10.3390/biology11121779)
Supplement: Supplementary file 1 [file biology-11-01779-s001.zip › Supplements/Data S1/ndhG.fasta]

>Crassula_alstonii
ATGGATTTACCGGGACCAATACATGATTTTATTTTAGTCTTTCTGGGATTAGGTCTTATATTAGGAGGTCTAGGAGTAGTATTATTTAATAATCCAATTTATTCCGCCTTTTCATTGGGATTAGTTCTTGTTTGTATATCCTTATTCTATATTTTATCAAATTCCCATTTTGTAGCCGCTGCACAACTTCTTATTTATGTAGGCGCTATAAATGTTTTAATCATATTTGCTGTAATGTTTATTAATGGTTCA---GGATATTACAGAGATTTCCAATTTTGGACTATTGGAGATGGGATTACTTCAGTGATTTGTACAAGTATTTTTGTTTCACTAATTACTACTATTCCAGATACGTCATGGTACGGGATTATTTGGACTACAAGATCCAACCAGATTTTAGAACAAGATTTGATAAGTAATAGTCAACAAATTGGGATTCATTTATCAACCGATTTCTTTCTTCCATTTGAACTCATTTCAATAATTCTTTTATTTGCTTTGGTAGGTGCAATTGCTGTAGCTCGTCAG
>Crassula_columella
ATGGATTTACCGGGACCAATACATGATTTTATTTTAGTCTTTCTGGGATTAGGTCTTATATTAGGAGGTCTAGGAGTAGTATTATTTAATAATCCAATTTATTCCGCCTTTTCATTGGGATTAGTTCTTGTTTGTATATCCTTATTCTATATTTTATCAAATTCCCATTTTGTAGCCGCTGCACAACTTCTTATTTATGTAGGCGCTATAAATGTTTTAATCATATTTGCTGTAATGTTTATTAATGGTTCA---GGATATTACAGAGATTTCCAATTTTGGACTATTGGAGATGGGATTACTTCAGTGATTTGTACAAGTATTTTTGTTTCACTAATTACTACTATTCCAGATACGTCATGGTACGGGATTATTTGGACTACAAGATCCAACCAGATTTTAGAACAAGATTTGATAAGTAATAGTCAACAAATTGGGATTCATTTATCAACCGATTTCTTTCTTCCATTTGAACTCATTTCAATAATTCTTTTATTTGCTTTGGTAGGTGCAATTGCTGTAGCTCGTCAG
>Crassula_dejecta
ATGGATTTACCGGGACCAATACATGATTTTATTTTAGTCTTTCTGGGATTAGGTCTTATATTAGGAGGTCTAGGAGTAGTATTATTTAATAATCCAATTTATTCCGCCTTTTCATTGGGATTAGTTCTTGTTTGTATATCCTTATTCTATATTTTATCAAATTCCCATTTTGTAGCCGCTGCACAACTTCTTATTTATGTAGGCGCTATAAATGTTTTAATCATATTTGCTGTAATGTTTATTAATGGTTCA---GGATATTACAAAGATTTCCAGTTTTGGACTATTGGAGATGGGATTACTTCAGTGATTTGTACAAGTATTTTTGTTTCACTAATTACTACTATTCCAGATACGTCATGGTACGGGATTATTTGGACTACAAGATCAAACCAGATTTTAGAACAAGATTTGATAAGTAATAGTCAACAAATTGGGATTCATTTATCAACCGATTTCTTTCTTCCATTTGAACTCATTTCAATAATTCTTTTATTTGCTTTGGTAGGTGCAATTGCTGTAGCTCGTCAG
>Crassula_mesembryanthoides
ATGGATTTACCGGGACCAATACATGATTTTATTTTAGTCTTTCTGGGATTAGGTCTTATATTAGGAGGTCTAGGAGTAGTATTATTTAATAATCCAATTTATTCCGCCTTTTCATTGGGATTAGTTCTTGTTTGTATATCCTTATTCTATATTTTATCAAATTCCCATTTTGTAGCCGCTGCACAACTTCTTATTTATGTAGGCGCTATAAATGTTTTAATCATATTTGCTGTAATGTTTATTAATGGTTCA---GGATATTACAAAGATTTCCAGTTTTGGACTATTGGAGATGGGATTACTTCAGTGATTTGTACAAGTATTTTTGTTTCACTAATTACTACTATTCCAGATACGTCATGGTACGGGATTATTTGGACTACAAGATCAAAGCAGATTTTAGAACAAGATTTGATAAGTAATAGTCAACAAATTGGGATTCATTTATCAACCGATTTCTTTCTTCCATTTGAACTCATTTCAATAATTCTTTTAGTTGCTTTGGTAGGTGCAATTGCTGTAGCTCGTCAG
>Crassula_perforata
ATGGATTTACCGGGACCAATACATGATTTTATTTTAGTCTTTCTGGGATTAGGTCTTATATTAGGAGGTCTAGGAGTAGTATTATTTAATAATCCAATTTATTCCGCCTTTTCATTGGGATTAGTTCTTGTTTGTATATCCTTATTCTATATTTTATCAAATTCCCATTTTGTAGCTGCTGCACAACTTCTTATTTATGTAGGCGCTATAAATGTTTTAATCATATTTGCTGTAATGTTTGTTAATGGTTCA---GGATATTATAAAGATTTCCAATTTTGGACTATTGGAGATGGGATTACTTCAGTGATTTGTACAAGTATTTTTGTTTCACTAATTACTATTATTCTAGATACGTCATGGTACGGGATTATTTGGACTAGAAGATCAAACCATATTTTAGAACAAGATTTGATAAGTAATAGTCAACAAATTGGGATTCATTTATCAACCGATTTCTTTCTTCCATTTGAACTCATTTCAATAATTCTTTTATTTGCTTTGGTAGGTGCAATTGCTGTAGCTCGTCAG
>Crassula_socialis
ATGGATTTACCGGGACCAATACATGATTTTATTTTAGTCTTTCTGGGATTAGGTCTTATATTAGGAGGTCTAGGAGTAGTATTATTTAATAATCCAATTTATTCCGCCTTTTCATTGGGATTAGTTCTTGTTTGTATATCCTTATTCTATATTTTATCAAATTCCCATTTTGTAGCCGCTGCACAACTTCTTATTTATGTAGGCGCGATAAATGTTTTAATCATATTTGCTGTAATGTTTATTAATGGTTCA---GGATATTACAAAGATTTCCAGTTTTGGACTATTGGAGATGGGATTACTTCAGTGATTTGTACAAGTATTTTTGTTTCACTAATTACTACTATTCCAGATACGTCATGGTACGGGATTATTTGGACTACAAGATCAAACCAGATTTTAGAACAAGATTTGATAAGTAATAGTCAACAAATTGGGATTCATTTATCAACCGATTTCTTTCTTCCATTTGAACTCATTTCAATAATTCTTTTATTTGCTTTGGTAGGTGCAATTGCTGTAGCTCGTCAG
>Crassula_tecta
ATGGATTTACCGGGACCAATACATGATTTTATTTTAGTCTTTCTGGGATTAGGTCTTATATTAGGAGGTCTAGGAGTAGTCTTATTTAATAATCCAATTTATTCCGCCTTTTCATTGGGATTAGTTCTTGTTTGTATATCCTTATTCTATATTTTATCAAATTCCCATTTTGTAGCCGCTGCACAACTTCTTATTTATGTAGGCGCTATAAATGTTTTAATCATATTTGCTGTAATGTTTATTAATGGTTCA---GGATATTACAAAGATTTCCAGTTTTGGACTATTGGAGATGGGATTACTTCAGTGATTTGTACAAGTATTTTTGTTTCACTAATTACTACTATTCCAGATACGTCATGGTACGGGATTATTTGGACTACAAGATCAAACCAGATTTTAGAACAAGATTTGATAAGTAATAGTCAACAAATTGGGATTCATTTATCAACCGATTTCTTTCTTCCATTTGAACTCATTTCAATAATTCTTTTATTTGCTTTGGTAGGTGCAATTGCTGTAGCTCGTCAG
>Crassula_mesembrianthemopsis
ATGGATTTACCGGGACCAATACATGATTTTATTTTAGTCTTTCTGGGATTAGGTCTTATATTAGGAGGTCTAGGAGTAGTCTTATTTAATAATCCAATTTATTCCGCCTTTTCATTGGGATTAGTTCTTGTTTGTATATCCTTATTCTATATTTTATCAAATTCCCATTTTGTAGCCGCTGCACAACTTCTTATTTATGTAGGCGCTATAAATGTTTTAATCATATTTGCTGTAATGTTTATTAATGGTTCA---GGATATTACAAAGATTTCCAGTTTTGGACTATTGGAGATGGGATTACTTCAGTGATTTGTACAAGTATTTTTGTTTCACTAATTACTACTATTCCAGATACGTCATGGTACGGGATTATTTGGACTACAAGATCAAACCAGATTTTAGAACAAGATTTGATAAGTAATAGTCAACAAATTGGGATTCATTTATCAACCGATTTCTTTCTTCCATTTGAACTCATTTCAATAATTCTTTTATTTGCTTTGGTAGGTGCAATTGCTGTAGCTCGTCAG
>Crassula_deltoidea
ATGGATTTACCGGGACCAATACATGATTTTCTTTTAGTCTTTCTGGGATCAGGTCTTATATTAGGAGGGCTGGGAGTAGTATTATTTAATAATCCAATTTATTCCGCGTTTTCATTGGGATTAGTTCTGGTTTGTATATCCTTATTTTATATTTTATCAAATTCCCATTTTGTAGCCGCTGCACAACTTCTTATTTATGTAGGGGCTATAAATGTTTTAATCATATTTGCTGTGATGTTTATTAATGGTTCA---GGATATTACAAAGATTTCCAATTTTGGACTGTTGGAGACGGGGCTACTTCTTTGATTTGTACAAGTATTTTTGTTTCACTAATTACTACTATTCCAGACACGTCATGGTACGGGATTATTTGGACTACAAGATCAAACCAGATTTTAGAACAAGATTTGATAAGTAATAGTCAACAAATTGGAATTCATTTATCAACGGATTTCTTTCTTCCATTTGAACTTATTTCAATTATTCTTTTATTTGCTTTGGTAGGTGCAATTTCTGTAGCTCGTCAG
>Crassula_expansa_subsp_fragilis
ATGGATTTACCGGGACCAATACATGATTTTCTTTTAGTCTTTCTGGGATCAGGTCTTATATTAGGAGGTCTAGGAGTAGTATTATTTAATAATCCAATTTATTCCGCATTTTCGTTGGGATTAGTTCTTGTTTGTATATCCTTATTTTATATTTTATCAAATTCCCATTTTGTAGCCGCTGCACAACTTCTTATTTATGTCGGAGCTATAAATGTTTTAATCATATTTGCTGTGATGTTTATTAATGGTTCA---GGATATTACAAAGATTTCCAATTTTGGACTGTAGGAGACGGGGTTACTTCTTTGATTTGTACAAGTATTTTTGTTTCATTAATTACTACTATTCCAGACACGTCATGGTATGGGATTATTTGGACGACAAGATCAAACCAGATTTTAGAACAAGATTTGATAAGTAATAGTCAACAAATTGGAATTCATTTATCAACTGATTTCTTTCTTCCATTTGAACTTATTTCAATTATTCTTTTATTTGCTTTGGTCGGTGCAATTTCTGTAGCTCGTCAG
>Crassula_volkensii
ATGGATTTACCGGGACCAATACATGATTTTCTTTTAGTCTTTCTGGGATCAGGTCTTATATTAGGAGGTCTAGGAGTAGTATTATTTAATAATCCAATTTATTCCGCATTTTCGTTGGGATTAGTTCTTGTTTGTATATCCTTATTTTATATTTTATCAAATTCCCATTTTGTAGCCGCTGCACAACTTCTTATTTATGTAGGAGCTATAAATGTTTTAATCATATTTGCTGTGATGTTTATTAATGGTTCA---GGATATTACAAAGATTTCCAATTTTGGACTGTAGGAGACGGGGTTACTTCTTTGATTTGTACAAGTATTTTTGTTTCATTAATTACTACTATTCCAAACACGTCATGGTACGGGATTATTTGGACGACAGGATCAAACCAGATTTTAGAACAAGATTTGATAAGTAATAGTCAACAAATTGGAATTCATTTATCAACTGATTTCTTTCTTCCATTTGAACTTATTTCAATTATTCTTTTATTTTCTTTGGTCGGTGCAATTTCTGTAGCTCGTCAG
>Cotyledon_tomentosa
ATGGATTTACCAGGACCAATACATGATTTTCTTTTAATCTTTCTGGGATCAGGTCTTATATTAGGAGGTCTAGGAGTAGTATTATTTACTAATCCAATTTCTTCTGCTTTTTCATTGGGATTAGTTCTTGTTTGTATATCCTTATTCTATATTTCATCCAATTCCCATTTTGTAGCTGCTGCCCAACTTCTTATTTATGTGGGAGCTATAAATGTTTTAATCATATTTGCTGTGATGTTTATTAATGGTTCA---GAATATTACAAAGATTTCCAGTTTTGGACTGTTGGAGATGGGGTTACTGCAGTGGCTTGTACAAGTATTTTTGTTTCACTAATTACTACTATTCTAGATACGTCATGGTACGGGATTATTTGGACTACAAGATCAAACCATATTGTAGAACAGGATTTGATAAGTAATAGTCAACAAATTGGGATTCATTTATCAACAGATTTTTTTCTTCCATTTGAACTCATTTCAATCATTCTTTTATTTGCTTTGATAGGTGCAATTGCGGTAGCTCGTCAG
>Kalanchoe_daigremontiana
ATGGATTTACCGGGACCAATACATGATTTTCTTTTAATCTTTCTGGGATCAGGTCTTATATTAGGAGGTCTAGGCGTAGTATTATTTACTAATCCAATTTATTCTGCTTTTTCATTGGGATTAGTTCTTGTTTGTATATCTTTATTCTATATTTCATCCAATTCCCATTTTGTAGCCGCTGCCCAACTTCTTATTTATGTGGGAGCTATAAATGTTTTAATCCTATTTGCTGTGATGTTTATTAATGGTTCA---GAATTTTACAAAGATTTCCAGTTTTGGACTGTTGGAGATGGGGTTACTTCAGTGGCTTGTACAAGTATTCTTGTTTCACTAATTACTACTATTCCAGATACGTCATGGTACGGGATTATTTGGACTACAAGATCAAACCATATTGTAGAACAGGATTTGATAAGTAATAGTCAACAAATTGGGATTCATTTATCAACAGATTTTTTTCTTCCATTTGAACTCATTTCAATAATTCTTTTATTTGCTTTGATAGGTGCAATTGCGGTAGCTCGGCAG
>Kalanchoe_delagoensis
ATGGATTTACCGGGACCAATACATGATTTTCTTTTAATCTTTCTGGGATCAGGTCTTATATTAGGAGGTCTAGGCGTAGTATTATTTACTAATCCAATTTATTCTGCTTTTTCATTGGGATTAGTTCTTGTTTGTATATCTTTATTCTATATTTCATCCAATTCCCATTTTGTAGCCGCTGCCCAACTTCTTATTTATGTGGGAGCTATAAATGTTTTAATCCTATTTGCTGTGATGTTTATTAATGGTTCA---GAATTTTACAAAGATTTCCAGTTTTGGACTGTTGGAGATGGGGTTACTTCAGTGGCTTGTACAAGTATTCTTGTTTCACTAATTACTACTATTCCAGATACGTCATGGTACGGGATTATTTGGACTACAAGATCAAACCATATTGTAGAACAGGATTTGATAAGTAATAGTCAACAAATTGGGATTCATTTATCAACAGATTTTTTTCTTCCATTTGAACTCATTTCAATAATTCTTTTATTTGCTTTGATAGGTGCAATTGCGGTAGCTCGGCAG
>Kalanchoe_fedtschenkoi
ATGGATTTACCGGGACCAATACATGATTTTCTTTTAATCTTTCTGGGATCAGGTCTTATATTAGGAGGTCTAGGCGTAGTATTATTTACTAATCCAATTTATTCTGCTTTTTCATTGGGATTAGTTCTTGTTTGTATATCTTTATTCTATATTTCATCCAATTCCCATTTTGTAGCCGCTGCCCAACTTCTTATTTATGTGGGAGCTATAAATGTTTTAATCCTATTTGCTGTGATGTTTATTAATGGTTCA---GAATTTTACAAAGATTTCCAGTTTTGGACTGTTGGAGATGGGGTTACTTCAGTGGCTTGTACAAGTATTCTTGTTTCACTAATTACTACTATTCCAGATACGTCATGGTACGGGATTATTTGGACTACAAGATCAAACCATATTGTAGAACAGGATTTGATAAGTAATAGTCAACAAATTGGGATTCATTTATCAACAGATTTTTTTCTTCCATTTGAACTCATTTCAATAATTCTTTTATTTGCTTTGATAGGTGCAATTGCGGTCGCTCGGCAG
>Kalanchoe_longiflora
ATGGATTTACCGGGACCAATACATGATTTTCTTTTAATCTTTCTGGGATCAGGTCTTATATTAGGAGGTCTAGGAGTAGTATTATTTACTAATCCAATTTATTCTGCTTTTTCATTGGGATTAGTTCTTGTTTGTATATCTTTATTCTATATTTCATCCAATTCCCATTTTGTAGCCGCCGCCCAACTTCTTATTTATGTGGGAGCTATAAATGTTTTAATCATATTTGCTGTGATGTTTATTAATGGTTCA---GAATTTTACAAAGATTTCCAGTTTTGGACTGTTGGAGATGGGGTTACTTCAGTGGCTTGTACAAGTATTTTTGTTTCACTAATTACTACTATTCCAGATACGTCATGGTATGGGATTATTTGGACTACAAGATCAAACCATATTGTAGAACAGGATTTGATAAGTAATAGTCAACAAATTGGGATTCATTTATCAACAGATTTTTTTCTTCCATTTGAACTCATTTCAATAATTCTTTTATTTGCTTTGATAGGTGCAATTGCGGTAGCTCGGCAG
>Kalanchoe_tomentosa
ATGGATTTACCGGGACCAATACATGATTTTCTTTTAATCTTTCTGGGATTAGGTCTTATATTAGGAGGTCTAGGAGTAGTATTATTTACTAATCCAATTTATTCTGCTTTTTCATTGGGATTAGTTCTTGTTTGTATATCTTTATTCTATATTTCATCCAATTCCCATTTTGTAGCCGCTGCCCAACTTCTTATTTATGTGGGAGCTATAAATGTTTTAATCATATTTGCTGTGATGTTTATTAATGGTTCA---GAATATTACAAAGATTTCCAGTTTTGGACTGTTGGAGATGGGGTTACTTCAGTGGCTTGTACAAGTATTTTTGTTTCACTAATTACTACTATTCCAGATACATCATGGTACGGGATTATTTGGACTACAAGATCAAACCATATTGTAGACCAGGATTTGATAAGTAATAGTCAACAAATTGGGATTCATTTATCAACAGATTTTTTTCTTCCATTTGAACTCATTTCAATAATTCTTTTATTTGCTTTGATAGGTGCAATTGCGGTAGCTCGGCAG
>Echeveria_lilacina
ATGGATTTACCGGGACCAATACATGATTTTTTGTTAATCTTTCTAGGATCAGGTCTTATATTAGGAGGGCTAGGAGTAGTATTATTTACTAATGCAATTTATTCCGCCTTTTCATTAGGATTAGTTCTTGTTTGTATATCCTTATTCTATATTTTATCAAATTCCCATTTTGTAGCTGCTGCCCAACTTCTTATTTATGTGGGAGCTATAAATGTTTTAATCATATTTGCTGTGATGTTTATTAATGGGTTA---GAACACTACAAAGATTTCCAGTTTTGGACTGTTGGAGATGGAGTTACTTCAGTAGTTTGTACAAGTATTTTTGTTTCACTAATTACTACTATTTTAGATACGTCATGGTACGGGATTATTTGGACTACAAGATCAAATCATATCGTAGAACAAGATTTGATAAGTAATAGTCAACAAATTGGGATTCATTTATCAACAGATTTTTTTCTTCCATTTGAACTTATTTCAATAATTCTTTTAGTTGCTTTGATAGGGGCAATTGCGGTAGCTCGTCAA
>Graptopetalum_amethystinum
ATGGATTTACCGGGACCAATACATGATTTTTTGTTAATCTTTCTAGGATCAGGTCTTATATTAGGAGGGCTAGGAGTAGTATTATTTACTAATGCAATTTATTCCGCCTTTTCATTAGGATTAGTTCTTGTTTGTATATCCTTATTCTATATTTTATCAAATTCCCATTTTGTAGCTGCTGCCCAACTTCTTATTTATGTGGGAGCTATAAATGTTTTAATCATATTTGCTGTGATGTTTATTAATGGGTTA---GAACACTACAAAGATTTCCAGTTTTGGACTGTTGGAGATGGAGTTACTTCAGTAGTTTGTACAAGTATTTTTGTTTCACTAATTACTACTATTTTAGATACGTCATGGTACGGGATTATTTGGACTACAAGATCAAATCATATCGTAGAACAAGATTTGATAAGTAATAGTCAACAAATTGGGATTCATTTATCAACAGATTTTTTTCTTCCATTTGAACTTATTTCAATAATTCTTTTAGTTGCTTTGATAGGGGCAATTGCGGTAGCTCGTCAA
>Pachyphytum_compactum
ATGGATTTACCGGGACCAATACACGATTTTTTGTTAATCTTTCTAGGATCAGGTCTTATATTAGGAGGGCTAGGAGTAGTATTATTTACTAATGCAATTTATTCCGCCTTTTCATTAGGATTAGTTCTTGTTTGTATATCCTTATTCTATATTTTATCAAATTCCCATTTTGTAGCTGCTGCCCAACTTCTTATTTATGTGGGAGCTATAAATGTTTTAATCATATTTGCTGTGATGTTTATTAATGGGTTA---GAACACTACAAAGATTTCCAGTTTTGGACTGTTGGAGATGGAGTTACTTCAGTAGTTTGTACAAGTATTTTTGTTTCACTAATTACTACTATTTTAGATACGTCATGGTACGGGATTATTTGGACTACAAAATCAAATCATATCGTAGAACAAGATTTGATAAGTAATAGTCAACAAATTGGGATTCATTTATCAACAGATTTTTTTCTTCCATTTGAACTTATTTCAATAATTCTTTTAGTTGCTTTGATAGGGGCAATTGCGGTAGCTCGTCAA
>Sedum_alfredii
ATGGATTTACCGGGACCAATACATGATTTTATGTTAATCTTTCTAGGATCAGGTCTTATATTAGGAGGGCTAGGAGTAGTATTATTTACTAATGCAATTTATTCTGCCTTTTCATTAGGATTAGTTCTTGTTTGTATATCCTTATTCTATATTTTAGCAAATTCCCATTTTGTAGCCGCTGCCCAACTTCTTATTTATGTGGGAGCTATAAATGTTTTAATCATATTTGCTGTGATGTTTATTAATGGTTCA---GAACATTCCAAAGATTTCCAGTTTTGGACTGTTGGAGATGGAGTTACTTCAGTAGTTTGTACAAGTATTTTTGTTTCACTAATTACTACTATTCTAGATACGTCATGGTACGGGATTATTTGGACTACAAGATCAAATCATATCGTAGAACAAGATTTGCTAAGTAATAGTCAACAAATTGGGATTCATTTATCAACAGATTTTTTTCTTCCATTTGAACTTATTTCAATAATTCTTTTAGTTGCTTTGATAGGGGCAATTGCGGTAGCTCGTCAG
>Sedum_emarginatum
ATGGATTTACCGGGACCAATACATGATTTTATGTTAATCTTTCTAGGATCAGGTCTTATATTAGGAGGGCTAGGAGTAGTATTATTTACTAATGCAATTTATTCTGCCTTTTCATTAGGATTAGTTCTTGTTTGTATATCCTTATTCTATATTTTATCAAATTCCCATTTTGTAGCCGTTGCCCAACTTCTTATTTATGTGGGAGCTATAAATGTTTTAATCATATTTGCTGTGATGTTTATTAATGGTTCA---GACCATTACAAAGATTTCCAGTTTTGGACTGTTGGAAATGGAGTTACTTCAGCAGTTTGTACAAGTATTTTTGTTTCACTAATTACTACTATTCTAGATACGTCATGGTACGGGATTATTTGGACTACAAGATCAAATCATATCGTAGAACAAGATTTGCTAAGTAATAGTCAACAAATTGGGATTCATTTATCAACAGATTTTTTTCTTCCATTTGAACTTATTTCAATAATTCTTTTAGTTGCTTTGATAGGGGCAATTGCGGTAGCTCGTCAG
>Sedum_lineare
ATGGATTTACCGGGACCAATACATGATTTTTTGTTAATCTTTCTAGGATTAGGTCTTATATTAGGAGGGCTAGGAGTAGTATTATTTACTAATGCAATTTATTCCGCCTTTTCATTAGGATTAGTTCTTGTTTGTATATCCTTATTCTATATTTTATCAAATTCTCATTTTGTAGCCGCTGCCCACCTTCTTATTTATGTGGGAGCTATAAATGTTTTAATCATATTTGCTGTGATGTTTATTAATGGTTCA---GAACATTACAAAGATTTCCAGTTTTGGACTGTTGGAGATGGAGTTACTTCAGTAGTTTGTACAAGTATTTTTGTTTCACTAATTACTACTATTCCAGATACGTCATGGTACGGGATTATTTGGACTACAAGATTAAATCATATCGTAGAACAAGATTTGATAAGTAATAGTCAACAAATTGGGATTCATTTATCAACAGATTTTTTTCTTCCATTTGAACTTATTTCAATAATTCTTTTAGTTGCTTTGATAGGGGCAATTGCGGTAGCTCGTCAA
>Sedum_oryzifolium
ATGGATTTACCGGGACCAATACATGATTTTTTGTTAATCTTTCTAGGATTAGGTCTTATATTAGGAGGGCTAGGAGTAGTATTATTTACTAATACAATTTATTCCGCCTTTTCATTAGGATTAGTTCTTGTTTGTATATCCTTATTCTATATTTTATCAAATTCCCATTTTGTAGCCGCTGCCCAACTTCTTATTTATGTGGGAGCTATAAATGTTTTAATCATATTTGCTGTGATGTTTATTAATGGTTCA---GAATATTACAAAGATTTCCGGTTTTGGACTGTTGGAGATGGAGTTACTTCAGTAGTTTGTACAAGTATTTTTGTTTCACTAATTACTACTATTCCAGATACATCATGGTACGGGATTATTTGGACTACAAGATCTAATCATATCGTAGAACAAGATTTGATCAGTAATAGTCAACAAATTGGGATTCATTTATCAACAGATTTTTTTCTTCCATTTGAACTTATTTCAATAATTCTTTTAGTTGCTTTGATAGGGGCAATTGCGGTAGCTCGTCAA
>Sedum_plumbizincicola
ATGGATTTACCGGGACCAATACACGATTTTATGTTAATCTTTCTAGGATCAGGTCTTATATTAGGAGGACTAGGAGTAGTATTATTTACTAATGCAATTTATTCTGCCTTTTCATTAGGATTAGTTCTTGTTTGTATATCCTTATTCTATATTTTATCAAATTCCCATTTTGTAGCCGCTGCCCAACTTCTTATTTATGTGGGAGCTATAAATGTTTTAATCATATTTGCTGTGATGTTTATTAATGGTTCA---GAACATTCCAAAGATTTCCAGTTTTGGACTGTTGGAGATGGAGTTACTTCAGTAGTTTGTACAAGTATTTTTGTTTCACTAATTACTACTATTCTAGATACGTCATGGTACGGGATTATTTGGACTACAAGATCAAATCATATCGTAGAACAAGATTTGCTAAGTAATAGTCAACAAATTGGGATTCATTTATCAACAGATTTTTTTCTTCCATTTGAACTTATTTCAATAATTCTTTTAGTTGCTTTGATAGGGGCAATTGCGGTAGCTCGTCAG
>Sedum_sarmentosum
ATGGATTTACCGGGACCAATACATGATTTTATGTTAATCTTTCTAGGATCAGTTCTTATATTAGGAGGGCTAGGAGTCGTATTATTTACTAATGCAATTTATTCCGCCTTTTCATTAGGATTAGTTCTTGTTTGTATATCCTTATTTTATATTTTATCAAATTCCCATTTTGTAGCCGCTGCCCAACTTCTTATTTATGTGGGAGCTATAAATGTTTTAATCATATTTGCTGTGATGTTTATTGATGGTTCA---GAACATTACAAAGATTTCAAGTTTTGGACTGTTGGAGATGGAGTTACTTCAGTAGTTTGTACAAGTATTTTTGTTTCACTAATTACTACTATTCTAGATACGTCATGGTACGGGATTATTTGGACTACAAGATCAAATCATATCGTAGAACAAGATTTGCTAAGTAATAGTCAACAAATTGGGATTCATTTATCAACAGATTTTTTTCTTCCATTTGAACTTATTTCAATAATTCTTTTAGTTGCTTTGATAGGGGCAATTGCGGTAGCTCGTCAG
>Sedum_tricarpum
ATGGATTTACCGGGACCAATACATGATTTTATGTTAATCTTTCTAGGATCAGGTCTTATATTAGGAGGGCTAGGAGTAGTATTATTTACTAATGCAATTTATTCTGCCTTTTCATTAGGATTAGTTCTTGTTTGTATATCCTTATTCTATATTTTAGCAAATTCCCATTTTGTAGCCGCTGCCCAACTTCTTATTTATGTGGGAGCTATAAATGTTTTAATCATATTTGCTGTGATGTTTATTAATGGTTCA---GAACATTCCAAAGATTTCCAGTTTTGGACTGTTGGAGATGGAGTTACTTCAGTAGTTTGTACAAGTATTTTTGTTTCACTAATTACTACTATTCTAGATACGTCATGGTACGGGATTATTTGGACTACAAGATCAAATCATATCGTAGAACAAGATTTGCTAAGTAATAGTCAACAAATTGGGATTCATTTATCAACAGATTTTTTTCTTCCATTTGAACTTATTTCAATAATTCTTTTAGTTGCTTTGATAGGGGCAATTGCGGTAGCTCGTCAG
>Aeonium_arboreum
ATGGATTTACCGGGACCAATACATGATTTTCTTTTAATCTTTCTAGGATTGGGTCTTATATTAGGAGGTCTGGGAGTAGTATTATTTACTAATGCAATTTATTCTGCCTTTTCATTGGGATTAGTTCTTGTTTGTATATCCTTATTCTATATTTCATCAAATTCCCATTTTGTAGCTGCGGCCCAACTTCTTATTTATGTCGGAGCTATAAATGTTTTAATCATATTTGCTGTGATGTTTATTAATGATTCC---GAATATGAGAAAGATTTCCAGTTTTGGACTGTTGGAGATGGGGTTACTTCAGTAGTTTGTACAAGTATTTTTGTTTCACTAATTACTACTATTCCAGATACGTCATGGTACGGGATTATTTGGACTACAAGATCAAACCATATCGTAGAACAAGATTTAATAAGTAATAGTCAACAAATCGGGATTCATTTATCAACAGATTTTTTTCTTCCATTTGAACTCATTTCAATAATTCTTTTATTTGCTTTGATAGGGGCAATTGCAGTAGCTCGTCAG
>Aeonium_balsamiferum
ATGGATTTACCGGGACCAATACATGATTTTCTTTTAATCTTTCTAGGATTGGGTCTTATATTAGGAGGTCTGGGAGTAGTATTATTTACTAATGCAATTTATTCTGCCTTTTCATTGGGATTAGTTCTTGTTTGTATATCCTTATTCTATATTTCATCAAATTCCCATTTTGTAGCTGCGGCCCAACTTCTTATTTATGTCGGAGCTATAAATGTTTTAATCATATTTGCTGTGATGTTTATTAATGATTCC---GAATATGAGAAAGATTTCCAGTTTTGGACTGTTGGAGATGGGGTTACTTCAGTAGTTTGTACAAGTATTTTTGTTTCACTAATTACTACTATTCCAGATACGTCATGGTACGGGATTATTTGGACTACAAGATCAAACCATATCGTAGAACAAGATTTAATAAGTAATAGTCAACAAATCGGGATTCATTTATCAACAGATTTTTTTCTTCCATTTGAACTCATTTCAATAATTCTTTTATTTGCTTTGATAGGGGCAATTGCAGTAGCTCGTCAG
>Aeonium_decorum
ATGGATTTACCGGGACCAATACATGATTTTCTTTTAATCTTTCTAGGATTGGGTCTTATATTAGGAGGTCTGGGAGTAGTATTATTTACTAATGCAATTTATTCTGCCTTTTCATTGGGATTAGTTCTTGTTTGTATATCCTTATTCTATATTTCATCAAATTCCCATTTTGTAGCTGCGGCCCAACTTCTTATTTATGTGGGAGCTATAAATGTTTTAATCATATTTGCTGTGATGTTTATTAATGATTCC---GAATATGAGAAAGATTTCCAGTTTTGGACTGTTGGAGATGGGGTTACTTCAGTAGTTTGTACAAGTATTTTTGTTTCACTAATTACTACTATTCTAGATACGTCATGGTACGGGATTATTTGGACTACAAGATCAAACCATATCGTAGAACAAGATTTAATAAGTAATAGTCAACAAATCGGGATTCATTTATCAACAGATTTTTTTCTTCCATTTGAACTCATTTCAATAATTCTTTTATTTGCTTTGATAGGGGCAATTGCAGTAGCTCGTCAG
>Aeonium_diplocyclum
ATGGATTTACCGGGACCAATACATGATTTTCTTTTAATCTTTCTAGGATTGGGTCTTATATTAGGAGGTCTGGGAGTAGTATTATTTACTAATGCAATTTATTCTGCCTTTTCATTGGGATTAGTTCTTGTTTGTATATCCTTATTCTATATTTCATCAAATTCCCATTTTGTAGCTGCGGCCCAACTTCTTATTTATGTGGGAGCTATAAATGTTTTAATCATATTTGCTGTGATGTTTATTAATGATTCC---GAATATGAGAAAGATTTCCAGTTTTGGACTGTTGGAGATGGGGTTACTTCAGTAGTTTGTACAAGTATTTTTGTTTCACTAATTACTACTATTCCAGATACGTCATGGTACGGGATTATTTGGACTACAAGATCAAACCATATCGTAGAACAAGATTTAATAAGTATTAGTCAACAAATCGGGATTCATTTATCAACAGATTTTTTTCTTCCATTTGAACTCATTTCAATAATTCTTTTATTTGCTTTGATAGGGGCAATTGCAGTAGCTCGTCAG
>Aeonium_dodrantale
ATGGATTTACCGGGACCAATACATGATTTTCTTTTAATCTTTCTAGGATTGGGTCTTATATTAGGAGGTCTGGGAGTAGTATTATTTACTAATGCAATTTATTCTGCCTTTTCATTGGGATTAGTTCTTGTTTGTATATCCTTATTCTATATTTCATCAAATTCCCATTTTGTAGCTGCGGCCCAACTTCTTATTTATGTGGGAGCTATAAATGTTTTAATCATATTTGCTGTGATGTTTATTAATGATTCC---GAATATGAGAAAGATTTCCAGTTTTGGACTGTTGGAGATGGGGTTACTTCAGTAGTTTGTACAAGTATTTTTGTTTCACTAATTACTACTATTCCAGATACGTCATGGTACGGGATTATTTGGACTACAAGATCAAACCATATCGTAGAACAAGATTTAATAAGTAATAGTCAACAAATCGGGATTCATTTATCAACAGATTTTTTTCTTCCATTTGAACTCATTTCAATAATTCTTTTATTTGCTTTGATAGGGGCAATTGCAGTAGCTCGTCAG
>Aeonium_nobile
ATGGATTTACCGGGACCAATACATGATTTTCTTTTAATCTTTCTAGGATTGGGTCTTATATTAGGAGGTCTGGGAGTAGTATTATTTACTAATGCAATTTATTCTGCCTTTTCATTGGGATTAGTTCTTGTTTGTATATCCTTATTCTATATTTCATCAAATTCCCATTTTGTAGCTGCGGCCCAACTTCTTATTTATGTGGGAGCTATAAATGTTTTAATCATATTTGCTGTGATGTTTATTAATGATTCC---GAATATGAGAAAGATTTCCAGTTTTGGACTGTTGGAGATGGGGTTACTTCAGTAGTTTGTACAAGTATTTTTGTTTCACTAATTACTACTATTCTAGATACGTCATGGTACGGGATTATTTGGACTACAAGATCAAACCATATCGTAGAACAAGATTTAATAAGTAATAGTCAACAAATCGGGATTCATTTATCAACAGATTTTTTTCTTCCATTTGAACTCATTTCAATAATTCTTTTATTTGCTTTGATAGGGGCAATTGCAGTAGCTCGTCAG
>Aeonium_saundersii
ATGGATTTACCGGGACCAATACATGATTTTCTTTTAATCTTTCTAGGATTGGGTCTTATATTAGGAGGTCTGGGAGTAGTATTATTTACTAATGCAATTTATTCTGCCTTTTCATTGGGATTAGTTCTTGTTTGTATATCCTTATTCTATATTTCATCAAATTCCCATTTTGTAGCTGCGGCCCAACTTCTTATTTATGTGGGAGCTATAAATGTTTTAATCATATTTGCTGTGATGTTTATTAATGATTCC---GAATATGAGAAAGATTTCCAGTTTTGGACTGTTGGAGATGGGGTTACTTCAGTAGTTTGTACAAGTATTTTTGTTTCACTAATTACTACTATTCCAGATACGTCATGGTACGGGATTATTTGGACTACAAGATCAAACCATATCGTAGAACAAGATTTAATAAGTAATAGTCAACAAATCGGGATTCATTTATCAACAGATTTTTTTCTTCCATTTGAACTCATTTCAATAATTCTTTTATTTGCTTTGATAGGGGCAATTGCAGTAGCTCGTCAG
>Aeonium_tabuliforme
ATGGATTTACCGGGACCAATACATGATTTTCTTTTAATCTTTCTAGGATTGGGTCTTATATTAGGAGGTCTGGGAGTAGTATTATTTACTAATGCAATTTATTCTGCCTTTTCATTGGGATTAGTTCTTGTTTGTATATCCTTATTCTATATTTCATCAAATTCCCATTTTGTAGCTGCGGCCCAACTTCTTATTTATGTGGGAGCTATAAATGTTTTAATCATATTTGCTGTGATGTTTATTAATGATTCC---GAATATGAGAAAGATTTCCAGTTTTGGACTGTTGGAGATGGGGTTACTTCAGTAGTTTGTACAAGTATTTTTGTTTCACTAATTACTACTATTCCAGATACGTCATGGTACGGGATTATTTGGACTACAAGATCAAACCATATCGTAGAACAAGATTTAATAAGTAATAGTCAACAAATCGGGATTCATTTATCAACAGATTTTTTTCTTCCATTTGAACTCATTTCAATAATTCTTTTATTTGCTTTGATAGGGGCAATTGCAGTAGCTCGTCAG
>Aeonium_undulatum
ATGGATTTACCGGGACCAATACATGATTTTCTTTTAATCTTTCTAGGATTGGGTCTTATATTAGGAGGTCTGGGAGTAGTATTATTTACTAATGCAATTTATTCTGCCTTTTCATTGGGATTAGTTCTTGTTTGTATATCCTTATTCTATATTTCATCAAATTCCCATTTTGTAGCTGCGGCCCAACTTCTTATTTATGTCGGAGCTATAAATGTTTTAATCATATTTGCTGTGATGTTTATTAATGATTCC---GAATATGAGAAAGATTTCCAGTTTTGGACTGTTGGAGATGGGGTTACTTCAGTAGTTTGTACAAGTATTTTTGTTTCACTAATTACTACTATTCCAGATACGTCATGGTACGGGATTATTTGGACTACAAGATCAAACCATATCGTAGAACAAGATTTAATAAGTAATAGTCAACAAATCGGGATTCATTTATCAACAGATTTTTTTCTTCCATTTGAACTCATTTCAATAATTCTTTTATTTGCTTTGATAGGGGCAATTGCAGTAGCTCGTCAG
>Monanthes_anagensis
ATGGATTTACCGGGACCAATACATGATTTTCTTTTAATCTTTCTAGGATTAGGTCTTATATTAGGAGGTCTGGGAGTAGTATTATTTACTAATGCAATTTATTCTGCCTTTTCATTGGGATTAGTTCTTGTTTGTATATCCTTATTCTATATTTCATCAAATTCCCATTTTGTAGCTGCGGCCCAACTTCTTATTTATGTGGGAGCTATAAATGTTTTAATCATATTTGCTGTGATGTTTATTAATGATTCC---GAATATGAGAAAGATTTCCAGTTTTGGACTGTTGGAGATGGGGTTACTTCAGTAGTTTGTACAAGTATTTTTGTTTCACTAATTACTACTATTCCAGATACGTCATGGTACGGGATTATTTGGACTACAAGATCAAACCATATCGTAGAACAAGATTTAATAAGTAATAGTCAACAAATTGGGATTCATTTATCAACAGATTTTTTTCTTCCATTTGAACTCATTTCAATAATTCTTTTATTTGCTTTGATAGGGGCAATTGCAGTAGCTCGTCAG
>Monanthes_brachycaulos
ATGGATTTACCGGGACCAATACATGATTTTCTTTTAATCTTTCTAGGATTAGGTCTTATATTAGGAGGTCTGGGAGTAGTATTATTTACTAATGCAATTTATTCTGCCTTTTCATTGGGATTAGTTCTTGTTTGTATATCCTTATTCTATATTTCATCAAATTCCCATTTTGTAGCTGCGGCCCAACTTCTTATTTATGTGGGAGCTATAAATGTTTTAATCATATTTGCTGTGATGTTTATTAATGATTCC---GAATATGAGAAAGATTTCCAGTTTTGGACTGTTGGAGATGGGGTTACTTCAGTAGTTTGTACAAGTATTTTTGTTTCACTAATTACTACTATTCCAGATACGTCATGGTACGGGATTATTTGGACTACAAGATCAAACCATATCGTAGAACAAGATTTAATAAGTAATAGTCAACAAATTGGGATTCATTTATCAACAGATTTTTTTCTTCCATTTGAACTCATTTCAATAATTCTTTTATTTGCTTTGATAGGGGCAATTGCAGTAGCTCGTCAG
>Monanthes_muralis
ATGGATTTACCGGGACCAATACATGATTTTCTTTTAATCTTTCTAGGATTAGGTCTTATATTAGGAGGTCTGGGAGTAGTATTATTTACTAATGCAATTTATTCTGCCTTTTCATTGGGATTAGTTCTTGTTTGTATATCCTTATTCTATATTTCATCAAATTCCCATTTTGTAGCTGCGGCCCAACTTCTTATTTATGTGGGAGCTATAAATGTTTTAATCATATTTGCTGTGATGTTTATTAATGATTCC---GAATATGAGAAAGATTTCCAGTTTTGGACTGTTGGAGATGGGGTTACTTCAGTAGTTTGTACAAGTATTTTTGTTTCACTAATTACTACTATTCCAGATACGTCATGGTACGGGATTATTTGGACTACAAGATCAAACCATATCGTAGAACAAGATTTAATAAGTAATAGTCAACAAATTGGGATTCATTTATCAACAGATTTTTTTCTTCCATTTGAACTCATTTCAATAATTCTTTTATTTGCTTTGATAGGGGCAATTGCAGTAGCTCGTCAG
>Monanthes_polyphylla
ATGGATTTACCGGGACCAATACATGATTTGCTTTTAATCCTTCTAGGATTGGGTCTTATATTAGGAGGTCTGGGAGTAGTATTATTTACTAATGCAATTTATTCTGCCTTTTCATTGGGATTAGTTCTTGTTTGTATATCCTTATTCTATATTTCATCAAATTCCCATTTTGTAGCTGCGGCCCAACTTCTTATTTATGTGGGAGCTATAAATGTTTTAATCATATTTGCTGTGATGTTTATTAATGATTCC---GAATATGAGAAAGATTTCCAGTTTTGGACTGTTGGAGATGGGGTTACTTCAGTAGTTTGTACAAGTATTTTTGTTTCACTAATTACTACTATTCCAGATACGTCATGGTACGGGATTATTTGGACTACAAGATCAAACCATATCGTAGAACAAGATTTAATAAGTAATAGTCAACAAATTGGGATTCATTTATCAACAGATTTTTTTCTTCCATTTGAACTCATTTCAATAATTCTTTTATTTGCTTTGATAGGGGCAATTGCACTAGCTCGTCAG
>Rosularia_alpestris
ATGGATTTACCGGGACCAATACATGATTTTCTGTTAATCTTTCTAGGATCAGGTCTTATATTAGGAGGTCTAGGGGTAGTATTATTTACTAATGCAATTTATTCCGCCTTTTCATTGGGATTAGTTCTTGTTTGTATATCCTTATTCTATATTTTATCAAATTCCCATTTTGTAGCCGCTGCCCAACTTCTTATTTATGTGGGAGCTATAAATGTTTTAATCATATTTGCTGTGATGTTTATTAATGGTTCA---GAATATTACAAAGATTTCCAGTTTTGGACTGTTGGAGATGGAGTTACTTCAGTAGTTTGTACAAGTATTTTTATTTCACTAATTACTACTATTCCAGATACGTCATGGTACGGGATTATTTGGACTACAAGATCAAACCATATCGTAGAACAAGATTTGATAAGTAATAGTCAACAAATTGGGATTCATTTATCAACAGATTTTTTTCTTCCATTTGAACTCATTTCAATAATTCTTTTATTTGCTTTGATAGGTGCAATTTCGGTAGCTCGTCAG
>Sempervivum_tectorum
ATGGATTTACCGGGACCAATACACAATTTTCTTTTAATCTTTCTAGGATCAGGTCTTATATTAGGAGGGCTAGGAGTAGTATTATTTACTAATGCAATTTATTCCGCCTTTTCATTGGGATTAGTTCTTGTTTGTATATCCTTATTCTATATTTCATCAAATTCCCATTTTGTAGCCGCTGCACAACTTCTTATTTATGTGGGAGCTATAAATGTTTTAATCATATTTGCTGTGATGTTTATTAATGGTTCA---GAATCTTACAAAGATTTCCAGTTTTGGACTGTTGGAGATGGAGTTACTTCAGTAGTTTGTACAAGTATTTTTGTTTCACTAATTACTACTATTCCAGATACGTCATGGTACGGGATTATTTGGACTACAAGATCAAACCATATCGTAGAACAAGATTTGATAAGTAATAGTCAACAAATTGGGATTCATTTATCAACAGATTTTTTTCTTCCATTTGAACTCATTTCAATAATTCTTTTATTTGCTTTGATAGGGGCAATTTCGGTAGCTCGTCAG
>Phedimus_spurius
ATGGATTTACCGGGACCAATACACGATTTTCTTTTAATCTTTCTGGGATTAGGTCTTATATTAGGAGGTCTAGGAGTAGTATTATTTACTAATCCAATTTATTCCGCCTTTTCATTGGGATTCGTTCTTGTTTGTATATCCTTATTCTATATTTCATCAAATTCCCATTTTGTAGCTGCTGCCCAACTTCTTATTTATGTGGGAGCTATAAATGTTTTAATCCTATTTGCTGTGATGTTTATTAATGGTTCA---GAATATTACAAAGATTTCCAGTTTTGGACTGTTGGAGATGGAGTTACTTCAGTGGTTTGTACAAGTATTTTTCTTTCACTAATTACTACTATTCCAGATACCTCATGGTACGGGATTATTTGGACTACAAGATCAAACCATATTGTAGAACAGGATTTGATAAGTAATAGTCAACAAATTGGGATTCATTTAGCAACAGATTTTTTTCTTCCATTTGAGCTCATTTCAATAATTCTTTTATTTGCTTTGATAGGTGCAATTGCGGTAGCTCGTCAG
>Phedimus_aizoon
ATGGATTTACCGGGACCAATACACGATTTTCTTTTAATCTTTCTGGGATCAGGTCTTATATTAGGAGGTCTAGGAGTAGTATTATTTACTAATCCAATTTATTCCGCCTTTTCATTGGGATTCGTTCTTGTTTGTATATCCTTATTCTATATTTCATCAAATTCCCATTTTGTAGCTGCTGCCCAACTTCTTATTTATGTGGGAGCTATAAATGTTTTAATCATATTTGCTGTGATGTTTATTAATGGTTCA---GAATATTACAAAGATTTCGAGTTTTGGACTGTTGGAGATGGGGTTACTTCAGTGGTTTGTACAAGTATTTTTGTTTCACTAATTACTACTATTCCAGATACCTCCTGGTACGGGATTATTTGGACTACAAGATCAAACCATATTGTAGAACAGGATTTGATAAGTAATAGTCAACAAATTGGGATTCATTTATCAACAGATTTTTTTCTTCCATTTGAGCTCATTTCAATAATTCTTTTATTTGCTTTGATAGGTGCAATTGCGGTAGCTCGTCAG
>Phedimus_kamtschaticus
ATGGATTTACCGGGACCAATACACGATTTTCTTTTAATCTTTCTGGGATCAGGTCTTATATTAGGAGGTCTAGGAGTAGTATTATTTACTAATCCAATTTATTCCGCCTTTTCATTGGGATTCGTTCTTGTTTGTATATCCTTATTCTATATTTCATCAAATTCCCATTTTGTAGCTGCTGCCCAACTTCTTATTTATGTGGGAGCTATAAATGTTTTAATCATATTTGCTGTGATGTTTATTAATGGTTCA---GAATATTACAAAGATTTCGAGTTTTGGACTGTTGGAGATGGGGTTACTTCAGTGGTTTGTACAAGTATTTTTGTTTCACTAATTACTACTATTCCAGATACCTCATGGTACGGGATTATTTGGACTACAAGATCAAACCATATTGTAGAACAGGATTTGATAAGTAATAGTCAACAAATTGGGATTCATTTATCAACAGATTTTTTTCTTCCATTTGAGCTCATTTCAATAATTCTTTTATTTGCTTTGATAGGTGCAATTGCGGTAGCTCGTCAG
>Phedimus_odontophyllus
ATGGATTTACCGGGACCAATACACGATTTTCTTTTAATCTTTCTGGGATCAGGTCTTATATTAGGAGGTCTAGGAGTAGTATTATTTACTAATCCAATTTATTCCGCCTTTTCATTGGGATTCGTTCTTGTTTGTATATCCTTATTCTATATTTCATCAAATTCCCATTTTGTAGCTGCTGCCCAACTTCTTATTTATGTGGGAGCTATAAATGTTTTAATCATATTTGCTGTAATGTTTATTAATGGTTCA---GAACATTACAAAGATTTCCAGTTTTGGACTGTTGGAGATGGAGTTACTTCAGTGGTTTGTACAAGTATTTTTCTTTCACTAATTACTACTATTCCAGATACCTCATGGTACGGGATTATTTGGACTACAAGATCAAACCATATTGTAGAACAGGATTTGATAAGTAATAGTCAAAAAATTGGGATTCATTTATCAACAAATTTTTTTCTTCCATTTGAGCTCATTTCGATAATTCTTTTATTTGCTTTGATAGGTGCAATTGCGGTAGCTCGTCAG
>Phedimus_takesimensis
ATGGATTTACCGGGACCAATACACGATTTTCTTTTAATCTTTCTGGGATCAGGTCTTATATTAGGAGGTCTAGGAGTAGTATTATTTACTAATCCAATTTATTCCGCCTTTTCATTGGGATTCGTTCTTGTTTGTATATCCTTGTTCTATATTTCATCAAATTCCCATTTTGTAGCTGCTGCCCAACTTCTTATTTATGTGGGAGCTATAAATGTTTTAATCATATTTGCTGTGATGTTTATTAATGGTTCA---GAATATTACAAAGATTTCGAGTTTTGGACTGTTGGAGATGGGGTTACTTCAGTGGTTTGTACAAGTATTTTTGTTTCACTAATTACTACTATTCCAGATACCTCATGGTACGGGATTATTTGGACTACAAGATCAAACCATATTGTAGAACAGGATTTGATAAGTAATAGTCAACAAATTGGGATTCATTTATCAACAGATTTTTTTCTTCCGTTTGAGCTCATTTCAATAATTCTTTTATTTGCTTTGATAGGTGCAATTGCGGTAGCTCGTCAG
>Phedimus_yangshanicus
ATGGATTTACCGGGACCAATACACGATTTTCTTTTAATCTTTCTGGGATCAGGTCTTATATTAGGAGGTCTAGGAGTAGTATTATTTACTAATCCAATTTATTCCGCCTTTTCATTGGGATTCGTTCTTGTTTGTATATCCTTATTCTATATTTCATCAAATTCCCATTTTGTAGCTGCTGCCCAACTTCTTATTTATGTGGGAGCTATAAATGTTTTAATCATATTTGCTGTAATGTTTATTAATGGTTCA---GAACATTACAAAGATTTCCAGTTTTGGACTGTTGGAGATGGAGTTACTTCAGTGGTTTGTACAAGTATTTTTCTTTCACTAATTACTACTATTCCAGATACCTCATGGTACGGGATTATTTGGACTACAAGATCAAACCATATTGTAGAACAGGATTTGATAAGTAATAGTCAAAAAATTGGGATTCATTTATCAACAAATTTTTTTCTTCCATTTGAGCTCATTTCGATAATTCTTTTATTTGCTTTGATAGGTGCAATTGCGGTAGCTCGTCAG
>Rhodiola_bupleuroides
ATGGATTTACCGGGACCAATACATGATTTTCTTTTAATCTTTCTGGGATCAGGTCTTATATTAGGAGGTCTAGGAGTAGTATTATTTACTAATCCAATTTATTCCGCCTTTTCATTGGGATTAGTTCTTGTTTGTATATCCTTATTCTATATTTCATCAAATTCCCATTTTGTAGCTGCTGCCCAACTTCTTATTTATGTGGGAGCTATAAATGTTTTAATCATATTTGCTGTGATGTTTATTAATGGCTCA---GAATATTACAAAGATTTCCAGTTGTGGACTGTTGGAGATGGAGTTACTTCAGTGGTTTGTACAAGTATTTTTGTTTCACTAATTACTACTATTCCAGATACCTCATGGTACGGGATTATTTGGACTACAAGATCAAACCATATTGTAGAACAGGATTTGATAAGTAATAGTCAACAAATCGGGATTCATTTATCAACAGATTTTTTTCTTCCATTTGAGCTCATCTCAATAATTCTTTTATTTGCTTTGATAGGTGCAATTGCGGTAGCTCGTCAG
>Rhodiola_calliantha
ATGGATTTACCGGGACCAATACATGATTTTCTTTTAATCTTTCTGGGATCAGGTCTTATATTAGGAGGTCTAGGAGTAGTATTATTTACTAATCCAATTTATTCCGCCTTTTCATTGGGATTAGTTCTTGTTTGTATATCCTTATTCTATATTTCATCAAATTCCCATTTTGTAGCTGCTGCCCAACTTCTTATTTATGTGGGAGCTATAAATGTTTTAATCATATTTGCTGTGATGTTTATTAATGGCTCA---GAATATTACAAAGATTTCCAGTTGTGGACTGTTGGAGATGGAGTTACTTCAGTGGTTTGTACAAGTATTTTTGTTTCACTAATTACTACTATTCCAGATACCTCATGGTACGGGATTATTTGGACTACAAGATCAAACCATATTGTAGAACAGGATTTGATAAGTAATAGTCAACAAATTGGGATTCATTTATCAACAGATTTTTTTCTTCCATTTGAGCTCATCTCAATAATTCTTTTATTTGCTTTGATAGGTGCAATTGCGGTAGCTCGTCAG
>Rhodiola_crenulata
ATGGATTTACCGGGACCAATACATGATTTTCTTTTAATCTTTCTGGGATCAGGTCTTATATTAGGAGGTCTAGGAGTAGTATTATTTACTAATCCAATTTATTCCGCCTTTTCATTGGGATTAGTTCTTGTTTGTATATCCTTATTCTATATTTCATCGAATTCCCATTTTGTAGCTGCTGCCCAACTTCTTATTTATGTGGGAGCTATAAATGTTTTAATCATATTTGCTGTGATGTTTATTAATGGCTCA---GAATATTACAAAGATTTCCAGTTGTGGACTGTTGGAGATGGGGTTACTTCAGTGGTTTGTACAAGTATTTTTGTTTCACTAATTACTACTATTCCAGATACCTCATGGTACGGGATTATTTGGACTACAAGATCAAACCATATTGTAGAACAGGATTTGATAAGTAATAGTCAACAAATTGGGATTCATTTATCAACAGATTTTTTTCTTCCATTTGAGCTCATCTCAATAATTCTTTTATTTGCTTTGATAGGTGCAATTGCGGTAGCTCGTCAG
>Rhodiola_henryi
ATGGATTTACCGGGACCAATACATGATTTTCTTTTAATCTTTCTGGGATCAGGTCTTATATTAGGAGGTCTAGGAGTAGTATTATTTACTAATCCAATTTATTCCGCCTTTTCATTGGGATTAGTTCTTGTTTGTATATCCTTATTCTATATTTCATCAAATTCCCATTTTGTAGCTGCTGCCCAACTTCTTATTTATGTGGGAGCTATAAATGTTTTAATCATATTTGCTGTGATGTTTATTAATGGCTCA---GAATATTACAAAGATTTCCAGTTGTGGACTGTTGGAGATGGAGTTACTTCAGTGGTTTGTACAAGTATTTTTGTTTCACTAATTACTACTATTCCAGATACCTCATGGTACGGGATTATTTGGACTACAAGATCAAATCATATTGTAGAACAGGATTTGATAAGTAATAGTCAACAAATTGGGATTCATTTATCAACAGATTTTTTTCTTCCATTTGAGCTCATCTCAATAATTCTTTTATTTGCTTTGATAGGTGCAATTGCGGTAGCTCGTCAG
>Rhodiola_himalensis
ATGGATTTACCGGGACCAATACATGATTTTCTTTTAATCTTTCTGGGATCAGGTCTTATATTAGGAGGTCTAGGAGTAGTATTATTTACTAATCCAATTTATTCCGCCTTTTCATTGGGATTAGTTCTTGTTTGTATATCCTTATTCTATATTTCATCGAATTCCCATTTTGTAGCTGCTGCCCAACTTCTTATTTATGTGGGAGCTATAAATGTTTTAATCATATTTGCTGTGATGTTTATTAATGGCTCA---GAATATTACAAAGATTTCCAGTTGTGGACTGTTGGAGATGGAGTTACTTCAGTGGTTTGTACAAGTATTTTTGTTTCACTAATTACTACTATTCCAGATACCTCATGGTACGGGATTATTTGGACTACAAGATCAAACCATATTGTAGAACAGGATTTGATAAGTAATAGTCAACAAATTGGGATTCATTTATCAACAGATTTTTTTCTTCCATTTGAGCTCATCTCAATAATTCTTTTATTTGCTTTGATAGGTGCAATTGCGGTAGCTCGTCAG
>Rhodiola_kirilowii
ATGGATTTACCGGGACCAATACATGATTTTCTTTTAATCTTTCTGGGATCAGGTCTTATATTAGGAGGTCTAGGAGTAGTATTATTTACTAATCCAATTTATTCCGCCTTTTCATTGGGATTAGTTCTTGTTTGTATATCCTTATTCTATATTTCATCGAATTCCCATTTTGTAGCTGCTGCCCAACTTCTTATTTATGTGGGAGCTATAAATGTTTTAATCATATTTGCTGTGATGTTTATTAATGGCTCA---GAATATTACAAAGATTTCCAGTTGTGGACTGTTGGAGATGGAGTTACTTCAGTGGTTTGTACAAGTATTTTTGTTTCACTAATTACTACTATTCCAGATACCTCATGGTACGGGATTATTTGGACTACAAGATCAAACCATATTGTAGAACAGGATTTGATAAGTAATAGTCAACAAATTGGGATTCATTTATCAACAGATTTTTTTCTTCCATTTGAGCTCATCTCAATAATTCTTTTATTTGCTTTGATAGGTGCAATTGCGGTAGCTCGTCAG
>Rhodiola_rosea
ATGGATTTACCGGGACCAATACATGATTTTCTTTTAATCTTTCTGGGATCAGGTCTTATATTAGGAGGTCTAGGAGTAGTATTATTTACTAATCCAATTTATTCCGCCTTTTCATTGGGATTAGTTCTTGTTTGTATATCCTTATTCTATATTTCATCAAATTCCCATTTTGTAGCTGCTGCCCAACTTCTTATTTATGTGGGAGCTATAAATGTTTTAATCATATTTGCTGTGATGTTTATTAATGGCTCA---GAATATTACAAGGATTTCCAGTTGTGGACTGTTGGAGATGGAGTTACTTCAGTGGTTTGTACAAGTATTTTTGTTTCACTAATTACTACTATTCCAGATACCTCATGGTACGGGATTATTTGGACTACAAGATCAAACCATATTGTAGAACAGGATTTGATAAGTAATAGTCAACAAATTGGGATTCATTTATCAACAGATTTTTTTCTTCCATTTGAGTTTATCTCAATAATTCTTTTATTTGCTTTGATAGGTGCAATTGCGGTAGCTCGTCAG
>Rhodiola_sacra
ATGGATTTACCGGGACCAATACATGATTTTCTTTTAATCTTTCTGGGATCAGGTCTTATATTAGGAGGTCTAGGAGTAGTATTATTTACTAATCCAATTTATTCCGCCTTTTCATTGGGATTAGTTCTTGTTTGTATATCCTTATTCTATATTTCATCGAATTCCCATTTTGTAGCTGCTGCCCAACTTCTTATTTATGTGGGAGCTATAAATGTTTTAATCATATTTGCTGTGATGTTTATTAATGGCTCA---GAATATTACAAAGATTTCCAGTTGTGGACTGTTGGAGATGGAGTTACTTCAGTGGTTTGTACAAGTATTTTTGTTTCACTAATTACTACTATTACAGATACCTCATGGTACGGGATTATTTGGACTACAAGATCAAACCATATTGTAGAACAGGATTTGATAAGTAATAGTCAACAAATTGGGATTCATTTATCAACAGATTTTTTTCTTCCATTTGAGCTCATCTCAATAATTCTTTTATTTGCTTTGATAGGTGCAATTGCGGTAGCTCGTCAG
>Rhodiola_yunnanensis
ATGGATTTACCGGGACCAATACATGATTTTCTTTTAATCTTTCTGGGATCAGGTCTTATATTAGGAGGTCTAGGAGTAGTATTATTTACTAATCCAATTTATTCCGCCTTTTCATTGGGATTAGTTCTTGTTTGTATATCCTTATTCTATATTTCATCAAATTCCCATTTTGTAGCTGCTGCCCAACTTCTTATTTATGTGGGAGCTATAAATGTTTTAATCATATTTGCTGTGATGTTTATTAATGGCTCA---GAATATTACAAAGATTTCCAGTTGTGGACTGTTGGAGATGGAGTTACTTCAGTGGTTTGTACAAGTATTTTTGTTTCACTAATTACTACTATTCCAGATACCTCATGGTACGGGATTATTTGGACTACAAGATCCAACCATATTGTAGAACAGGATTTGATAAGTAATAGTCAACAAATTGGGATTCATTTATCAACAGATTTTTTTCTTCCATTTGAGCTCATCTCAATAATTCTTTTATTTGCTTTGATAGGTGCAATTGCGGTAGCTCGTCAG
>Rhodiola_dumulosa
ATGGATTTACCGGGACCAATACATGATTTTCTTTTAATCTTTCTGGGATCAGGTCTTATATTAGGAGGTCTAGGAGTAGTATTATTTACTAATCCAATTTATTCCGCCTTTTCATTGGGATTAGTTCTTGTTTGTATATCCTTATTCTATATTTCATCGAATTCCCATTTTGTAGCTGCTGCCCAACTTCTTATTTATGTGGGAGCTATAAATGTTTTAATCATATTTGCTGTGATGTTTATTAATGGCTCA---GAATATTACAAAGATTTCCAGTTGTGGACTGTTGGAGATGGAGTTACTTCAGTGGTTTGTACAAGTATTTTTGTTTCACTAATTACTACTATTCCAGATACCTCATGGTACGGGATTATTTGGACTACAAGATCAAACCATATTGTAGAACAGGATTTGATAAGTAATAGTCAACAAATTGGGATTCATTTATCAACAGATTTTTTTCTTCCATTTGAGCTCATCTCAATAATTCTTTTATTTGCTTTGATAGGTGCAATTGCGGTAGCTCGTCAG
>Rhodiola_fastigiata
ATGGATTTACCGGGACCAATACATGATTTTCTTTTAATCTTTCTGGGATCAGGTCTTATATTAGGAGGTCTAGGAGTAGTATTATTTACTAATCCAATTTATTCCGCCTTTTCATTGGGATTAGTTCTTGTTTGTATATCCTTATTCTATATTTCATCGAATTCCCATTTTGTAGCTGCTGCCCAACTTCTTATTTATGTGGGAGCTATAAATGTTTTAATCATATTTGCTGTGATGTTTATTAATGGCTCA---GAATATTACAAAGATTTCCAGTTGTGGACTGTTGGAGATGGGGTTACTTCAGTGGTTTGTACAAGTATTTTTGTTTCACTAATTACTACTATTCCAGATACCTCATGGTACGGGATTATTTGGACTACAAGATCAAACCATATTGTAGAACAGGATTTGATAAGTAATAGTCAACAAATTGGGATTCATTTATCAACAGATTTTTTTCTTCCATTTGAGCTCATCTCAATAATTCTTTTATTTGCTTTGATAGGTGCAATTGCGGTAGCTCGTCAG
>Rhodiola_gelida
ATGGATTTACCGGGACCAATACATGATTTTCTTTTCATCTTTCTGGGATCAGGTCTTATATTAGGAGGTCTAGGAGTAGTATTATTTACTAATCCAATTTATTCCGCCTTTTCATTGGGATTAGTTCTTGTTTGTATATCCTTATTCTATATTTCATCAAATTCCCATTTTGTAGCTGCTGCCCAACTTCTTATTTATGTGGGAGCTATAAATGTTTTAATCATATTTGCTGTGATGTTTATTAATGGCTCA---GAATATTACAAAGATTTCCAGTTGTGGACTGTTGGAGATGGAGTTACTTCAGTGGTTTGTACAAGTATTTTTGTTTCACTAATTACTACTATTCCAGATACCTCATGGTACGGGATTATTTGGACTACAAGATCAAACCATATTGTAGAACAGGATTTGATAAGTAATAGTCAACAAATTGGGATTCATTTATCAACAGATTTTTTTCTTCCATTTGAGCTCATCTCAATAATTCTTTTATTTGCTTTGATAGGTGCAATTGTGGTAGCTCGTCAG
>Rhodiola_hobsonii
ATGGATTTACCGGGACCAATACATGATTTTCTTTTAATCTTTCTGGGATCAGGTCTTATATTAGGAGGTCTAGGAGTAGTATTATTTACTAATCCAATTTATTCCGCCTTTTCATTGGGATTAGTTCTTGTTTGTATATCCTTATTCTATATTTCATCAAATTCCCATTTTGTAGCTGCTGCCCAACTTCTTATTTATGTGGGAGCTATAAATGTTTTAATCATATTTGCTGTGATGTTTATTAATGGTTCA---GAATATTACAAAGATTTCCAGTTGTGGACTGTTGGAGATGGAGTTACTTCAGTGGTTTGTACAAGTATTTTTGTTTCACTAATTACTACTATTCCAGATACCTCATGGTACGGGATTATTTGGACTACAAGATCAAACCATATTGTAGAACAGGATTTGATAAGTAATAGTCAACAAATTGGGATTCATTTATCAACAGATTTTGTTCTTCCATTTGAGCTCATCTCAATAATTCTTTTATTTGTTTTGATAGGTGCAATTGCGGTAGCTCGTCAG
>Rhodiola_humilis
ATGGATTTACCGGGACCAATACATGATTTTCTTTTAATCTTTCTGGGATCAGGTCTTATATTAGGAGGTCTAGGAGTAGTATTATTTACTAATCCAATTTATTCCGCCTTTTCATTGGGATTAGTTCTTGTTTGTATATCCTTATTCTATATTTTATCAAATTCCCATTTTGTAGCTGCTGCCCAACTTCTTATTTATGTGGGAGCTATAAATGTTTTAATCATATTTGCTGTGATGTTTATTAATGGTTCA---GAATATTACAAAGATTTCCAGTTGTGGACTGTTGGAGATGGAGTTACTTCAGTGGTTTGTACAAGTATTTTTGTTTCACTAATTACTACTATTCCAGATACCTCATGGTACGGGATTATTTGGACTACAAGATCAAACCATATTGTAGAACAGGATTTGATAAGTAATAGTCAACAAATTGGGATTCATTTATCAACAGATTTTGTTCTTCCATTTGAGCTCATCTCAATAATTCTTTTATTTGTTTTGATAGGTGCAATTGCGGTAGCTCGTCAG
>Rhodiola_integrifolia
ATGGATTTACCGGGACCAATACATGATTTTCTTTTAATCTTTCTGGGATCAGGTCTTATATTAGGAGGTCTAGGAGTAGTATTATTTACTAATCCAATTTATTCCGCCTTTTCATTGGGATTAGTTCTTGTTTGTATATCCTTATTCTATATTTCATCAAATTCCCATTTTGTAGCTGCTGCCCAACTTCTTATTTATGTGGGAGCTATAAATGTTTTAATCATATTTGCTGTGATGTTTATTAATGGTTCA---GAATATTACAAAGATTTCCAGTTGTGGACTGTTGGAGATGGAGTTACTTCAGTGGTTTGTACAAGTATTTTTGTTTCACTAATTACTACTATTCCAGATACCTCATGGTACGGGATTATTTGGACTACAAGATCAAACCATATTGTAGAACAGGATTTTATAAGTAATAGTCAACAAATTGGGATTCATTTATCAACAGATTTTTTTCTTCCATTTGAGCTCATCTCAATAATTCTTTTATTTGTTTTGATAGGTGCAATTGCGGTAGCTCGTCAG
>Rhodiola_liciae
ATGGATTTACCGGGACCAATACATTATTTTCTTTTAATCTTTCTGGGATCAGGTCTTATATTAGGAGGTCTAGGAGTAGTATTATTTACTAATCCAATTTATTCCGCCTTTTCATTGGGATTAGTTCTTGTTTGTATATCCTTATTCTATATTTCATCAAATTCCCATTTTGTAGCTGCTGCCCAACTTCTTATTTATGTGGGAGCTATAAATGTTTTAATCATATTTGCTGTGATGTTTATTAATGGTTCA---GAATATTACAAAGATTTCCAGTTGTGGACTGTTGGAGATGGAGTTACTTCAGTGGTTTGTACAAGTATTTTTGTTTCACTAATTACTACTATTCCAGATACCTCATGGTACGGGATTATTTGGACTACAAGATCAAACCATATTGTAGAACAGGATTTGATAAGTAATAGTCAACAAATTGGGATTCATTTATCAACAGATTTTGTTCTTCCATTTGAGCTCATCTCAATAATTCTTTTATTTGTTTTGATAGGTGCAATTGCGGTAGCTCGTCAG
>Rhodiola_macrocarpa
ATGGATTTACCGGGACCAATACATGATTTTCTTTTAATCTTTCTGGGATCAGGTCTTATATTAGGAGGTCTAGGAGTAGTATTATTTACTAATCCAATTTATTCCGCCTTTTCATTGGGATTAGTTCTTGTTTGTATATCCTTATTCTATATTTCATCAAATTCCCATTTTGTAGCTGCTGCCCAACTTCTTATTTATGTGGGAGCTATAAATGTTTTAATCATATTTGCTGTGATGTTTATTAATGGCTCA---GAATATTACAAAGATTTCCAGTTGTGGACTGTTGGAGATGGAGTTACTTCAGTGGTTTGTACAAGTATTTTTGTTTCACTAATTACTACTATTCCAGATACCTCATGGTACGGGATTATTTGGACTACAAGATCAAACCATATTGTAGAACAGGATTTGATAAGTAATAGTCAACAAATTGGGATTCATTTATCAACAGATTTTTTTCTTCCATTTGAGCTCATCTCAATAATTCTTTTATTTGCTTTGATAGGTGCAATTGTGGTAGCTCGTCAG
>Rhodiola_ovatisepala
ATGGATTTACCGGGACCAATACATGATTTTCTTTTAATCTTTCTGGGATCAGGTCTTATATTAGGAGGTCTAGGAGTAGTATTATTTACTAATCCAATTTATTCCGCCTTTTCATTGGGATTAGTTCTTGTTTGTATATCCTTATTCTATATTTCATCAAATTCCCATTTTGTAGCTGCTGCCCAACTTCTTATTTATGTGGGAGCTATAAATGTTTTAATCATATTTGCTGTGATGTTTATTAATGGTTCA---GAATATTACAAAGATTTCCAGTTGTGGACTGTTGGAGATGGAGTTACTTCAGTGGTTTGTACAAGTATTTTTGTTTCACTAATTACTACTATTCCAGATACCTCATGGTACGGGATTATTTGGACTACAAGATCAAACCATATTGTAGAACAGGATTTGATAAGTAATAGTCAACAAATTGGGATTCATTTATCAACAGATTTTGTTCTTCCATTTGAGCTCATCTCAATAATTCTTTTATTTGTTTTGATAGGTGCAATTGCGGTAGCTCGTCAG
>Rhodiola_prainii
ATGGATTTACCGGGACCAATACATGATTTTCTTTTAATCTTTCTGGGATCAGGTCTTATATTAGGAGGTCTAGGAGTAGTATTATTTACTAATCCAATTTATTCCGCCTTTTCATTGGGGTTAGTTCTTGTTTGTATATCCTTATTCTATATTTCATCAAATTCCCATTTTGTAGCTGCTGCCCAACTTCTTATTTATGTGGGAGCTATAAATGTTTTAATCATATTTGCTGTGATGTTTATTAATGGTTCA---GAATATTACAAAGATTTCCAGTTGTGGACTGTTGGAGATGGAGTTACTTCAGTGGTTTGTACAAGTATTTTTGTTTCACTAATTACTACTATTCCAGATACCTCATGGTACGGGATTATTTGGACTACAAGATCAAACCATATTGTAGAACAGGATTTGATAAGTAATAGTCAACAAATTGGGATTCATTTATCAACAGATTTTGTTCTTCCATTTGAGCTCATCTCAATAATTCTTTTATTTGTTTTGATAGGTGCAATTGCGGTAGCTCGTCAG
>Rhodiola_quadrifida
ATGGATTTACCGGGACCAATACATGATTTTCTTTTAATCTTTCTGGGATCAGGTCTTATATTAGGAGGTCTAGGAGTAGTATTATTTACTAATCCAATTTATTCCGCCTTTTCATTGGGATTAGTTCTTGTTTGTATATCCTTATTCTATATTTCATCGAATTCCCATTTTGTAGCTGCTGCCCAACTTCTTATTTATGTGGGAGCTATAAATGTTTTAATCATATTTGCTGTGATGTTTATTAATGGCTCA---GAATATTACAAAGATTTCCAGTTGTGGACTGTTGGAGATGGAGTTACTTCAGTGGTTTGTACAAGTATTTTTGTTTCACTAATTACTACTATTCCAGATACCTCATGGTACGGGATTATTTGGACTACAAGATCAAACCATATTGTAGAACAGGATTTGATAAGTAATAGTCAACAAATTGGGATTCATTTATCAACAGATTTTTTTCTTCCATTTGAGCTCATCTCAATAATTCTTTTATTTGCTTTGATAGGTGCAATTGCGGTAGCTCGTCAG
>Rhodiola_rhodantha
ATGGATTTACCGGGACCAATACATGATTTTCTTTTAATCTTTCTGGGATCAGGTCTTATATTAGGAGGTCTAGGAGTAGTATTATTTACTAATCCAATTTATTCCGCCTTTTCATTGGGATTAGTTCTTGTTTGTATATCCTTATTCTATATTTCATCAAATTCCCATTTTGTAGCTGCTGCCCAACTTCTTATTTATGTGGGAGCTATAAATGTTTTAATTATATTTGCTGTGATGTTTATTAATGGTTCA---GAATATTACAAAGATTTCCAGTTGTGGACTGTTGGAGATGGAGTTACTTCAGTGGTTTGTACAAGTATTTTTGTTTCACTAATTACTACTATTCCAGATACCTCATGGTACGGGATTATTTGGACTACAAGATCAAACCATATTGTAGAACAGGATTTTATAAGTAATAGTCAACAAATTGGGATTCATTTATCAACAGATTTTTTTCTTCCATTTGAGCTCATCTCAATAATTCTTTTATTTGTTTTGATAGGTGCAATTGCGGTAGCTCGTCAG
>Rhodiola_sexifolia
ATGGATTTACCGGGACCAATACATGATTTTCTTTTAATCTTTCTGGGATCAGGTCTTATATTAGGAGGTCTAGGAGTAGTATTATTTACTAATCCAATTTATTCCGCCTTTTCATTGGGATTAGTTCTTGTTTGTATATCCTTATTCTATATTTCATCAAATTCCCATTTTGTAGCTGCTGCCCAACTTCTTATTTATGTGGGAGCTATAAATGTTTTAATCATATTTGCTGTGATGTTTATTAATGGTTCA---GAATATTACAAAGATTTCCAGTTGTGGACTGTTGGAGATGGAGTTACTTCAGTGGTTTGTACAAGTATTTTTGTTTCACTAATTACTACTATTCCAGATACCTCATGGTACGGGATTATTTGGACTACAAGATCAAACCATATTGTAGAACAGGATTTGATAAGTAATAGTCAACAAATTGGGATTCATTTATCAACAGATTTTGTTCTTCCATTTGAGCTCATCTCAATAATTCTTTTATTTGTTTTGATAGGTGCAATTGCGGTAGCTCGTCAG
>Rhodiola_sinuata
ATGGATTTACCGGGACCAATACATGATTTTCTTTTAATCTTTCTGGGATCAGGTCTTATATTAGGAGGTCTAGGAGTAGTATTATTTACTAATCCAATTTATTCCGCCTTTTCATTGGGATTAGTTCTTGTTTGTATATCCTTATTCTATATTTCATCAAATTCCCATTTTGTAGCTGCTGCCCAACTTCTTATTTATGTGGGAGCTATAAATGTTTTAATCATATTTGCTGTGATGTTTATTAATGGTTCA---GAATATTACAAAGATTTCCAGTTGTGGACTGTTGGAGATGGAGTTACTTCAGTGGTTTGTACAAGTATTTTTGTTTCGCTAATTACTACTATTCCAGATACCTCATGGTACGGGATTATTTGGACTACAAGATCAAACCATATTGTAGAACAGGATTTGATAAGTAATAGTCAACAAATTGGGATTCATTTATCAACAGATTTTGTTCTTCCATTTGAGCTCATCTCAATAATTCTTTTATTTGTTTTGATAGGTGCGATTGCGGTAGCTCGTCAG
>Rhodiola_smithii
ATGGATTTACCGGGACCAATACATTATTTTCTTTTAATCTTTCTGGGATCAGGTCTTATATTAGGAGGTCTAGGAGTAGTATTATTTACTAATCCAATTTATTCCGCCTTTTCATTGGGATTAGTTCTTGTTTGTATATCCTTATTCTATATTTCATCAAATTCCCATTTTGTAGCTGCTGCCCAACTTCTTATTTATGTGGGAGCTATAAATGTTTTAATCATATTTGCTGTGATGTTTATTAATGGTTCA---GAATATTACAAAGATTTCCAGTTGTGGACTGTTGGAGATGGAGTTACTTCAGTGGTTTGTACAAGTATTTTTGTTTCACTAATTACTACTATTCCAGATACCTCATGGTACGGGATTATTTGGACTACAAGATCAAACCATATTGTAGAACAAGATTTGATAAGTAATAGTCAACAAATTGGGATTCATTTATCAACAGATTTTTTTCTTCCATTTGAGCTCATCTCAATAATTCTTTTATTTGCTTTGATAGGTGCAATTGCGGTAGCTCGTCAG
>Rhodiola_stapfii
ATGGATTTACCGGGACCAATACATGATTTTCTTTTAATCTTTCTGGGATCAGGTCTTATATTAGGAGGTCTAGGAGTAGTATTATTTACTAATCCAATTTATTCCGCCTTTTCATTGGGATTAGTTCTTGTTTGTATATCCTTATTCTATATTTCATCAAATTCCCATTTTGTAGCTGCTGCCCAACTTCTTATTTATGTGGGAGCTATAAATGTTTTAATCATATTTGCTGTGATGTTTATTAATGGTTCA---GAATATTACAAAGATTTCCAGTTGTGGACTGTTGGAGATGGAGTTACTTCAGTGGTTTGTACAAGTATTTTTGTTTCACTAATTACTACTATTCCAGATACCTCATGGTACGGGATTATTTGGACTACAAGATCAAACCATATTGTAGAACAGGATTTGATAAGTAATAGTCAACAAATTGGGATTCATTTATCAACAGATTTTGTTCTTCCATTTGAGCTCATCTCAATAATTCTTTTATTTGTTTTGATAGGTGCAATTGCGGTAGCTCGTCAG
>Rhodiola_subopposita
ATGGATTTACCGGGACCAATACATGATTTTCTTTTAATCTTTCTGGGATCAGGTCTTATATTAGGAGGTCTAGGAGTAGTATTATTTACTAATCCAATTTATTCCGCCTTTTCATTGGGATTAGTTCTTGTTTGTATATCCTTATTCTATATTTCATCAAATTCCCATTTTGTAGCTGCTGCCCAACTTCTTATTTATGTGGGAGCTATAAATGTTTTAATCATATTTGCTGTGATGTTTATTAATGGCTCA---GAATATTACAAAGATTTCCAGTTGTGGACTGTTGGAGATGGAGTTACTTCAGTGGTTTGTACAAGTATTTTTGTTTCACTAATTACTACTATTCCAGATACCTCATGGTACGGGATTATTTGGACTACAAGATCAAACCATATTGTAGAACAGGATTTGATAAGTAATAGTCAACAAATTGGGATTCATTTATCAACAGATTTTTTTCTTCCATTTGAGCTCATCTCAATAATTCTTTTATTTGCTTTGATAGGTGCAATTGTGGTAGCTCGTCAG
>Rhodiola_tangutica
ATGGATTTACCGGGACCAATACATGATTTTCTTTTAATCTTTCTGGGATCAGGTCTTATATTAGGAGGTCTAGGAGTAGTATTATTTACTAATCCAATTTATTCCGCCTTTTCATTGGGATTAGTTCTTGTTTGTATATCCTTATTCTATATTTCATCGAATTCCCATTTTGTAGCTGCTGCCCAACTTCTTATTTATGTGGGAGCTATAAATGTTTTAATCATATTTGCTGTGATGTTTATTAATGGCTCA---GAATATTACAAAGATTTCCAGTTGTGGACTGTTGGAGATGGAGTTACTTCAGTGGTTTGTACAAGTATTTTTGTTTCACTAATTACTACTATTCCAGATACCTCATGGTACGGGATTATTTGGACTACAAGATCAAACCATATTGTAGAACAGGATTTGATAAGTAATAGTCAACAAATTGGGATTCATTTATCAACAGATTTTTTTCTTCCATTTGAGCTCATCTCAATAATTCTTTTATTTGCTTTGATAGGTGCAATTGCGGTAGCTCGTCAG
>Rhodiola_wallichiana
ATGGATTTACCGGGACCAATACATGATTTTCTTTTAATCTTTCTGGGATCAGGTCTTATATTAGGAGGTCTAGGAGTAGTATTATTTACTAATCCAATTTATTCCGCCTTTTCATTGGGATTAGTTCTTGTTTGTATATCCTTATTCTATATTTCATCAAATTCCCATTTTGTAGCTGCTGCCCAACTTCTTATTTATGTGGGAGCTATAAATGTTTTAATCATATTTGCTGTGATGTTTATTAATGGTTCA---GAATATTACAAAGATTTCCAGTTGTGGACTGTTGGAGATGGAGTTACTTCAGTGGTTTGTACAAGTATTTTTGTTTCACTAATTACTACTATTCCAGATACCTCATGGTACGGGATTATTTGGACTACAAGATCAAACCATATTGTAGAACAGGATTTGATAAGTAATAGTCAACAAATTGGGATTCATTTATCAACAGATTTTGTTCTTCCATTTGAGCTCATCTCAATAATTCTTTTATTTGTTTTGATAGGTGCAATTGCGGTAGCTCGTCAG
>Hylotelephium_ewersii
ATGGATTTACCGGGACCAATACATGATTTTCTTTTAATCTTTCTGGGATCAGGTCTTATATTAGGAGGTCTAGGAGTAGTATTATTTACTAATCCAATTTATTCCGCCTTTTCATTGGGATTCGTTCTTGTTTGTATATCCTTATTCTATATTTCATCAAATTCCCATTTTGTAGCTGCTGCCCAACTTCTTATTTATGTGGGAGCTATAAATGTTTTAATCATTTTTGCTGTGATGTTTATTAATGGTTCA---GAATATTACAAAGATTTCCAGTTTTGGACTGTTGGAGATGGAGTTACTTCAGTGCTTTGTACAAGCATTTTTTTTTCACTAATTACTACTATTCCAGATACGTCATGGTACGGGATTATTTGGACTACAAGATCAAACCATATTGTAGAACAGGATTTGATAAGTAATAGTCAACAAATTGGGATTCATTTATCAACAGATTTTTTTCTTCCATTTGAACTCATTTCAATAATTCTTTTATTTGCTTTGATAGGTGCAATTGCGGTAGCTCGTCAG
>Hylotelephium_verticillatum
ATGGATTTACCGGGACCAATACATGATTTTCTTTTAATCTTTCTGGGATCAGGTCTTATATTAGGAGGTCTAGGAGTAGTATTATTTACTAATCCAATTTATTCCGCCTTTTCATTGGGATTCGTTCTTGTTTGTATATCCTTATTCTATATTTCATCAAATTCCCATTTTGTAGCTGCTGCCCAACTTCTTATTTATGTGGGAGCTATAAATGTTTTAATCATTTTTGCTGTGATGTTTATTAATGGTTCA---GAATATTACAAAGATTTCCAGTTTTGGACTGTTGGAGATGGAGTTACTTCAGTGCTTTGTACAAGCATTTTTTTTTCACTAATTACTACTATTCCAGATACGTCATGGTACGGGATTATTTGGACTACAAGATCAAACCATATTGTAGAACAGGATTTGATAAGTAATAGTCAACAAATTGGGATTCATTTATCAACAGATTTTTTTCTTCCATTTGAACTCATTTCAATAATTCTTTTATTTGCTTTGATAGGTGCAATTGCGGTAGCTCGTCAG
>Hylotelephium_viviparum
ATGGATTTACCGGGACCAATACATGATTTTCTTTTAATCTTTCTGGGATCAGGTCTTATATTAGGAGGTCTAGGAGTAGTATTATTTACTAATCCAATTTATTCCGCCTTTTCATTGGGATTCGTTCTTGTTTGTATATCCTTATTCTATATTTCATCAAATTCCCATTTTGTAGCTGCTGCCCAACTTCTTATTTATGTGGGAGCTATAAATGTTTTAATCATTTTTGCTGTGATGTTTATTAATGGTTCA---GAATATTACAAAGATTTCCAGTTTTGGACTGTTGGAGATGGAGTTACTTCAGTGCTTTGTACAAGCATTTTTTTTTCACTAATTACTACTATTCCAGATACGTCATGGTACGGGATTATTTGGACTACAAGATCAAACCATATTGTAGAACAGGATTTGATAAGTAATAGTCAACAAATTGGGATTCATTTATCAACAGATTTTTTTCTTCCATTTGAACTCATTTCAATAATTCTTTTATTTGCTTTGATAGGTGCAATTGCGGTAGCTCGTCAG
>Meterostachys_sikokianus
ATGGATTTACCGGGACCAATACATGATTTTCTTTTAATCTTTCTGGGATCAGGTCTTATATTAGGAGGTCTAGGAGTAGTATTATTTACTAATCCAATTTATTCCGCCTTTTCATTGGGATTAGTTCTTGTTTGTATATCCTTATTCTATATTTCATCAAATTCCCATTTTGTAGCTGCTGCCCAACTTCTTATTTATGTGGGAGCTATAAATGTTTTAATCATTTTTGCTGTGATGTTTATTAATGGTTCA---GAATATTACAAAGATTTCCAGTTTTGGACTGTTGGAGATGGAGTTACTTCAGTGCTTTGTACAAGCATTTTTTTTTCACTAATTACTACTATTCCAGATACGTCATGGTACGGGATTATTTGGACTACAAGATCAAACCATATTGTAGAACAGGATTTGATAAGTAATAGTCAACAAATTGGGATTCATTTATCAACAGATTTTTTTCTTCCATTTGAACTCATTTCAATAATTCTTTTATTTGCTTTGATAGGTGCAATTGCGGTAGCTCGTCAG
>Orostachys_fimbriata
ATGGATTTACCGGGACCAATACATGATTTTCTTTTAATCTTTCTGGGATCAGGTCTTATATTAGGAGGTCTAGGAGTAGTATTATTTACTAATCCAATTTATTCCGCCTTTTCATTGGGATTAGTTCTTGTTTGTATATCCTTATTCTATATGTCATCAAATTCCCATTTTGTAGCTGCTGCCCAACTTCTTATTTATGTGGGAGCTATAAATGTTTTAATCATTTTTGCTGTGATGTTTATTAATGGTTCA---GAATATTACAAAGATTTCCAGTTTTGGACTGTTGGAGATGGAGTTACTTCAGTCCTTTGTACAAGCATTTTTTTTTCACTAATTACTACTATTCCAGATACGTCATGGTACGGGATTATTTGGACTACAAGATCAAACCATATTGTAGAACAGGATTTGATAAGTAATAGTCAACAAATTGGGATTCATTTATCAACAGATTTTTTTCTTCCATTTGAACTCATTTCAATAATTCTTTTATTTGCTTTGATAGGTGCAATTGCGGTAGCTCGTCAG
>Orostachys_japonica
ATGGATTTACCGGGACCAATACATGATTTTCTTTTAATCTTTCTGGGATCAGGTCTTATATTAGGAGGTCTAGGAGTAGTATTATTTACTAATCCAATTTATTCCGCCTTTTCATTGGGATTAGTTCTTGTTTGTATATCCTTATTCTATATGTCATCAAATTCCCATTTTATAGCTGCTGCCCAACTTCTTATTTATGTGGGAGCTATAAATGTTTTAATCATTTTTGCTGTGATGTTTATTAATGGTTCA---GAATATTACAAAGATTTCCAGTTTTGGACTGTTGGAGATGGAGTTACTTCAGTGCTTTGTACAAGCATTTTTTTTTCACTAATTACTACTATTCCAGATACGTCATGGTACGGGATTATTTGGACTACAAGATCAAACCATATTATAGAACAGGATTTGATAAGTAATAGTCAACAAATTGGGATTCATTTATCAACAGATTTTTTTCTTCCATTTGAACTCATTTCACTAATTCTTTTATTTGCTTTGATAGGTGCAATTGCGGTAGCTCGTCAG
>Orostachys_minuta
ATGGATTTACCGGGACCAATACATGATTTTCTTTTAATCTTTCTGGGATCAGGTCTTATATTAGGAGGTCTAGGAGTAGTATTATTTACTAATCCAATTTATTCCGCCTTTTCATTGGGATTAGTTCTTGTTTGTATATCCTTATTCTATATGTCATCAAATTCCCATTTTATAGCTGCTGCCCAACTTCTTATTTATGTGGGAGCTATAAATGTTTTAATCATTTTTGCTGTGATGTTTATTAATGGTTCA---GAATATTACAAAGATTTCCAGTTTTGGACTGTTGGAGATGGAGTTACTTCAGTGCTTTGTACAAGCATTTTTTTTTCACTAATTACTACTATTCCAGATACGTCATGGTACGGGATTATTTGGACTACAAGATCAAACCATATTATAGAACAGGATTTGATAAGTAATAGTCAACAAATTGGGATTCATTTATCAACAGATTTTTTTCTTCCATTTGAACTCATTTCACTAATTCTTTTATTTGCTTTGATAGGTGCAATTGCGGTAGCTCGTCAG
>Orostachys_iwarenge_f_magna
ATGGATTTACCGGGACCAATACATGATTTTCTTTTAATCTTTCTGGGATCAGGTCTTATATTAGGAGGTCTAGGAGTAGTATTATTTACTAATCCAATTTATTCCGCCTTTTCATTGGGATTCGTTCTTGTTTGTATATCCTTATTCTATATTTCATCAAATTCCCATTTTGTAGCTGCTGCCCAACTTCTTATTTATGTGGGAGCTATAAATGTTTTAATCATTTTTGCTGTGATGTTTATTAATGGTTCA---GAATATTACAAAGATTTCCAGTTTTGGACTGTTGGAGATGGAGTTACTTCAGTGCTTTGTACAAGCATTTTTTTTTCACTAATTACTACTATTCCAGATACGTCATGGTACGGGATTATTTGGACTACAAGATCAAACCATATTGTAGAACAGGATTTGATAAGTAATAGTCAACAAATTGGGATTCATTTATCAACAGATTTTTTTCTTCCATTTGAACTCATTTCAATAATTCTTTTATTTGCTTTGATAGGTGCAATTGCGGTAGCTCGTCAG
>Sinocrassula_densirosulata
ATGGATTTACCGGGAACAATACATGATTTTCTTTTAATCTTTCTGGGATCAGGTCTTATATTAGGAGGTCTAGGAGTAGTATTATTTACTAATCCAATTTATTCCGCCTTTTCGTTGGGATTAGTTCTTGTTTGTATATCCTTATTCTATATTTCATCAAATTCCCATTTTTTAGCTGCTGCCCAACTTCTTATTTATGTGGGAGCTATAAATGTTTTAATCATTTTTGCTGTGATGTTTATTAATGGTTCA---GAATATTACAAAGATTTCCAGTTTTGGACTGTTGGAGATGGAGTTACTTCAGTGCTTTGTACAAGCATTTTTTTTTCACTAATTACTACTATTCCAGATACGTCATGGTACGGTATTATTTGGACTACAAGATCAAACCATATTGTAGAACAGGATTTGATCAGTAATAGTCAACAAATTGGGATTCATTTATCAACAGATTTCTTTCTTCCATTTGAACTCATCTCAATAATTCTTTTATTTGCTTTGATAGGTGCAATTGCGGTAGCTCGTCAG
>Sinocrassula_indica
ATGGATTTACCGGGAACAATACATGATTTTCTTTTAATCTTTCTGGGATCAGGTCTTATATTAGGAGGTCTAGGAGTAGTATTATTTACTAATCCAATTTATTCCGCCTTTTCGTTGGGATTAGTTCTTGTTTGTATATCCTTATTCTATATTTCATCAAATTCCCATTTTGTAGCTGCTGCCCAACTTCTTATTTATGTGGGAGCTATAAATGTTTTAATCGTTTTTGCTGTGATGTTTATTAATGGTTCA---GAATATTACAAAGATTTCCAGTTTTGGACTGTTGGAGATGGAGTTACTTCAGTGCTTTGTACAAGCATTTTTTTTTCACTAATTACTACTATTCCAGATACGTCATGGTACGGTATTATTTGGACTACAAGATCAAACCATATTGTAGAACAGGATTTGATCAGTAATAGTCAACAAATTGGGATTCATTTATCAACAGATTTCTTTCTTCCATTTGAACTCATCTCAATAATTCTTTTATTTGCTTTGATAGGTGCAATTGCGGTAGCTCGTCAG
>Umbilicus_rupestris
ATGGATTTACCGGGACCAATACATGATTTTCTTTTAATCTTTCTGGGATCAGGTCTTATATTAGGAGGTCTAGGAGTAGTATTATTTACTAATCCAATTTATTCCGCCTTTTCATTGGGATTAGTTCTTGTTTGTATATCTTTATTCTATATTTCATCAAATTCCTATTTTGTAGCTGCTGCTCAACTTCTTATTTATGTGGGAGCTATAAATGTTTTAATCATATTTGCTGTGATGTTTATTAATGGTTCA---GAATATTACAAAGATTTCCAGTTTTGGACTGTTGGAGATGGAGTTACTTCAGTGGTTTGTACAAGTATTTTTGTTTTACTAATTACTACTATTCCAGATACGTCATGGTACGGGATTATTTGGACTACAAGATTAAACCATATTGTAGAACAGGATTTGATAAATAATAGTCAACAAATTGGGATTCATTTATCAACAGATTTTTTTCTTCCATTTGAACTGATTTCCATAATTCTTTTATTTGCTTTGATAGGTGCAATTGCGTTAGCTCGTCAG
>Myriophyllum_aquaticum
ATGGATTTACCGGGACCAATACATGATTTTCTTTTAGTCTTTCTGGGATCGGGTCTTATATTAGGAGGTCTAGGAGTGGTATTACTTACCAATCCGATTTTTTCGGCTTTTTCATTAGGATTGGTTCTTAGTTGTATCTCTTTATTATATACTTTATCAAACTCCCATTTTGTAGCTGCCGCACAACTTCTTATTTACGTGGGAGCTATAAATGTTTTAATTATATTTGCTGTCATGTTTATTAATGGTTCAGGAGGATATTACAAGGATTTGAATCTTTGGACTGTCGGAGATGGGATTACTTCGATAGTTTGTACAAGTATTTTTGTTTTACTACTTACTACTATTCTAGATACGTCATGGTACGGGATTATTTGGACTACAAGATCAAACCAGATTATAGAACAAGATTTGATAAGTAATAGTCAACAAGTGGGTATTCATTTATCAACCGAATTTTTTCTTCCATTTGAACTCATTTCAATAATTCTTTTAGTTGCTTTGATAGGTGCAATTGCTGTAGCTCGTCAG
>Myriophyllum_spicatum
ATGGATTTACCGGGACCAATACATGATTTTCTTTTAGTCTTTCTGGGATCGGGTCTTATATTAGGAGGTCTAGGAGTGGTATTACTTAGCAATCCGATTTATTCGGCTTTTTCATTAGGATTGGTTCTTAGTTGTATCTCTTTATTATATACTTTATCAAACTCCCATTTTGTAGCTGCCGCACAACTTCTTATTTACGTGGGAGCTATAAATGTTTTAATTATATTTGCTGTCATGTTTATTAATGGTTCAGGAGGATATTACAAGGATTTGAATCTTTGGACTGTCGGAGATGGGGTTACTTCGATAGTTTGTACAAGTATTTTTGTTTTACTACTTACTACTATTCTAGATACGTCATGGTACGGGATTATTTGGACTACAAGATCAAACCAGATTATAGAACAAGATTTGATAAGTAATAGTCAACAAGTGGGTATTCATTTATCAACCGAATTTTTTCTTCCATTTGAACTCATTTCAATAATTCTTTTAGTTGCTTTGATAGGTGCAATTGCTGTAGCTCGTCAG
