# Supplementary material for: Ten Plastomes of Crassula (Crassulaceae) and Phylogenetic Implications
Source: Biology (Basel). 2022 Dec 7;11(12):1779. doi: 10.3390/biology11121779 (PMC9775174; doi:10.3390/biology11121779)
Supplement: Supplementary file 1 [file biology-11-01779-s001.zip › Supplements/Data S1/ndhH.fasta]

>Crassula_alstonii
ATGAATGTACCAGTTATAAGAAATGACCTTATGATAGTAAGTATGGGTCCTCACCACCCATCAATGCACGGCGTTCTTCGACTCATCATTACTCTAGATGGTGAAGATGTTGTTGACTGTGAACCAATATTAGGGTATTTGCACAGAGGAATGGAAAAGATTGCAGAAAATAGAACAATTATACAATATCTACCTTATGTAACGCGTTGGGATTATTTGGCTACTATGTTCACCGAAGCCATAACCGTAAATGCGCCGGAACAGTTAGGCAATATTCAAGTACCTAAAAGAGCCAGCTATATCAGAGTAATTATGTTAGAATTGAGTCGTATAGCTTCTCATTTATTATGGCTTGGCCCTTTTATGGCAGATATTGGTGCACAAACCCCCTTCTTCTACATTTTCAGAGAACGAGAATTAATATACGATCTGTTCGAGGCTGTTACCGGTATGAGAATGATGCATAATTATTTTCGTATCGGAGGAGTCGCGGCCGATTTACCGTATGGTTGGATAGATAAATGCTTTGATTTCTGCGACTATTTTTTAACCGGAATTTCAGAATATCAAAAACTTATTACACGCAATCCTATTTTTTTAGAACGGGTTGAGGGAGTAGGAATTTTGAGTAGAGAGGAAGCACTAAATTGGGGCTTATCAGGACCAATGCTCCGAGCTTCCGGAATACAATGGGATCTGCGTAAAGTTGATCGTTATGAGTGTTACGATGAATTTGACTGGGAAGTCCAATGGCAAAAAGAAGGAGATTCGTTAGCCCGTTATTTAGTAAGGATCAGTGAAATGGAGGAATCTATCAAAATTATTCAACAAGCTCTGGAAGGAATTCCAGGGGGCCCCTATGAAAATTTAGAAATACGATGTTTTGATAAAGTAGACGATCCCCAATGGAATGATTTTGAATATCGTTTTATAAGTAAAAAGACCTCTCCCACTTTTGAATTAGCGAAACAAGAACTTTATGCGAGAGTCGAAGCCCCAAAGGGAGAATTGGGAATATTTCTGCTAGGAGATGAAAATATTTTTCCTTGGAGATGGAAAATTCGCCCACCGGGTTTTATCAATTTGCAAATTCTTCCTCAGTTAGTTAAAAGAATGAAATTGGCTGATATTATGACGATACTAGGTAGTATAGATATCATTATGGGAGAAGTTGATCGT
>Crassula_columella
ATGAATGTACCAGTTATAAGAAATGACCTTATGATAGTAAGTATGGGTCCTCACCACCCATCAATGCACGGCGTTCTTCGACTCATCATTACTCTAGATGGTGAAGATGTTGTTGACTGTGAACCAATATTAGGGTATTTGCACAGAGGAATGGAAAAGATTGCAGAAAATCGAACAATTATACAATATCTACCTTATGTAACGCGTTGGGATTATTTGGCTACTATGTTCACCGAAGCCATAACCGTAAATGCGCCGGAACAGTTAGGCAATATTCAAGTACCTAAAAGAGCCAGCTATATCAGAGTAATTATGTTAGAATTGAGTCGTATAGCTTCTCATTTATTATGGCTTGGCCCTTTTATGGCAGATATTGGTGCACAAACCCCCTTCTTCTACATTTTCAGAGAACGAGAATTAATATACGATCTGTTCGAGGCTGTTACCGGTATGAGAATGATGCATAATTATTTTCGTATCGGAGGAGTCGCGGCCGATTTACCATATGGTTGGATAGATAAATGCTTTGATTTCTGCGACTATTTTTTAACCGGAATTTCAGAATATCAAAAACTTATTACACGCAATCCTATTTTTTTAGAACGGGTTGAGGGAGTAGGAATTTTGAGTAGAGAGGAAGCACTAAATTGGGGCTTATCAGGGCCAATGCTCCGAGCTTCCGGAATACAATGGGATCTGCGTAAAGTTGATCGTTATGAGTGTTACGATGAATTTGACTGGGAAGTCCAATGGCAAAAAGAAGGAGATTCGTTAGCCCGTTATTTAGTAAGGATCAGTGAAATGGAGGAATCTATCAAAATTATTCAACAAGCTCTGGAAGGAATTCCAGGGGGCCCCTATGAAAATTTAGAAATACGATGTTTTGATAAAGTAGACGATCCCCAATGGAATGATTTTGAATATCGTTTTATAAGTAAAAAGACCTCTCCCACTTTTGAATTAGCGAAACAAGAACTTTATGCGAGAGTCGAAGCCCCAAAGGGAGAATTGGGAATATTTCTGCTAGGAGATGAAAATATTTTTCCTTGGAGATGGAAAATTCGCCCACCGGGTTTTATCAATTTGCAAATTCTTCCTCAGTTAGTTAAAAGAATGAAATTGGCTGATATTATGACGATACTAGGTAGTATAGATATCATTATGGGAGAAGTTGATCGT
>Crassula_dejecta
ATGAATGTACCAGTTATAAGAAATGACCTTATGATAGTAAGTATGGGTCCTCACCACCCATCAATGCACGGCGTTCTTCGACTCATCATTACTCTAGATGGTGAAGATGTTGTTGACTGTGAACCAATATTAGGGTATTTGCACAGAGGAATGGAAAAGATTGCAGAAAATAGAACAATTATACAATATCTACCTTATGTAACGCGTTGGGATTATTTGGCTACTATGTTCACCGAAGCCATAACCGTAAATGCGCCGGAACAGTTAGGCAATATTCAAGTACCTAAAAGAGCCAGCTATATCAGAGTAATTATGTTAGAATTGAGTCGTATAGCTTCTCATTTATTATGGCTTGGCCCTTTTATGGCAGATATTGGTGCACAAACTCCCTTCTTCTACATTTTCAGAGAACGAGAATTAATATATGATCTGTTCGAGGCTGTTACCGGTATGAGAATGATGCATAATTATTTTCGTATCGGAGGAGTAGCAGCCGATTTACCATACGGTTGGATAGATAAATGCTTTGATTTCTGCGACTATTTTTTAACCGGAATTTCAGAATATCAAAAACTTATTACACGCAATCCTATTTTTTTAGAACGGGTTGAGGGAGTAGGAATTTTGAGTAGAGAGGAAGCACTAAATTGGGGCTTATCAGGGCCAATGCTCCGAGCTTCCGGAATACAATGGGATCTGCGTAAAGTTGATCGTTATGAGTGTTATGATGAATTTGACTGGGAAGTCCAATGGCAAAAAGAAGGAGATTCGTTAGCTCGTTATTTAGTAAGGATCAGTGAAATGGAGGAATCTATCAAAATTATTCAACAAGCTCTGGAAGGAATTCCAGGGGGCCCCTATGAAAATTTAGAAATACGATGTTTTGATAAAGTAGACGATCCCCAATGGAATGATTTTGAATATCGTTTTATAAGTAAAAAGACCTCTCCCACTTTTGAATTAGCGAAACAAGAACTTTATGCGAGAGTCGAAGCCCCAAAGGGAGAATTGGGAATATTTCTGCTAGGAGATGAAAATATTTTTCCTTGGAGATGGAAAATTCGCCCACCGGGTTTTATCAATTTGCAAATTCTTCCTCAGTTAGTTAAAAGAATGAAATTGGCTGATATTATGACAATACTAGGTAGTATAGATATCATTATGGGAGAAGTTGATCGT
>Crassula_mesembryanthoides
ATGAATGTACCAGTTATAAGAAATGACCTTATGATAGTAAGTATGGGTCCTCACCACCCATCAATGCACGGCGTTCTTCGACTCATCATTACTCTAGATGGTGAAGATGTTGTTGACTGTGAACCAATATTAGGGTATTTGCACAGAGGAATGGAAAAGATTGCAGAAAATAGAACAATTATACAATATCTACCTTATGTAACGCGTTGGGATTATTTGGCTACTATGTTCACCGAAGCCATAACCGTAAATGCGCCGGAACAGTTAGGCAATATTCAAGTACCTAAAAGAGCCAGCTATATCAGAGTAATTATGTTAGAATTGAGTCGTATAGCTTCTCATTTATTATGGCTTGGCCCTTTTATGGCAGATATTGGTGCACAAACTCCCTTCTTCTACATTTTCAGAGAACGAGAATTAATTTATGATCTGTTCGAGGCTGTTACCGGTATGAGAATGATGCATAATTATTTTCGTATCGGAGGAGTAGCGGCCGATTTACCATATGGTTGGATAGATAAATGCTTTGATTTCTGCGACTATTTTTTAACCGGAATTTCAGAATATCAAAAACTTATTACACGCAATCCTATTTTTTTAGAACGGGTTGAGGGAGTAGGAATTTTGAGTAGAGAGGAAGCACTAAATTGGGGCTTATCAGGGCCAATGCTCCGAGCTTCCGGAATACAATGGGATCTGCGTAAAGTTGATCGTTATGAGTGTTACGATGAATTTGACTGGGAAGTCCAATGGCAAAAAGAAGGAGATTCGTTAGCTCGTTATTTAGTAAGGATCAGTGAAATGGAGGAATCTATCAAAATTATTCAACAAGCTCTGGAAGGAATTCCAGGGGGCCCCTATGAAAATTTAGAAATACGCTGTTTTGATAAAGTAGACGATCCCCAATGGAATGATTTTGAATATCGTTTTATAAGTAAAAAGACCTCTCCCACTTTTGAATTAGCGAAACAAGAACTTTATGCGAGAGTCGAAGCCCCAAAGGGAGAATTGGGAATATTTCTGCTAGGAGATGCAAATATTTTTCCTTGGAGATGGAAAATTCGCCCACCGGGTTTTATCAATTTGCAAATTCTTCCTCAGTTAGTTAAAAGAATGAAATTGGCTGATATTATGACGATACTAGGTAGTATAGATATCATTATGGGAGAAGTTGATCGT
>Crassula_perforata
ATGAATGTACCAGTTATAAGAAATGACCTTATGATAGTAAGTATGGGTCCTCACCACCCATCAATGCACGGCGTTCTTCGACTCATCATTACTCTAGATGGTGAAGATGTTGTTGACTGTGAACCAATATTAGGGTATTTGCACAGAGGAATGGAAAAGATTGCAGAAAATAGAACAATTATACAATATCTACCTTATGTAACGCGTTGGGATTATTTGGCTACTATGTTCACCGAAGCCATAACCGTAAATGCGCCGGAACAGTTAGGCAATATTCAAGTACCTAAAAGAGCCAGCTATATCAGAGTAATTATCTTAGAATTGAGTCGTATAGCTTCTCATTTATTATGGCTTGGCCCTTTTATGGCAGATATTGGTGCACAAACTCCCTTCTTCTACATTTTCAGAGAACGAGAATTAATATATGATCTGTTCGAGGCTGTTACCGGTATGAGAATGATGCATAATTATTTTCGTATCGGAGGAGTAGCGGCCGATTTACCATACGGTTGGATAGATAAATGCTTTGATTTCTGCGACTATTTTTTAACCGGAATTTCAGAATATCAAAAACTTATTACACGCAATCCTATTTTTTTAGAACGAGTTGAGGGAGTAGGAATTTTGAGTAGAGAGGAAGCACTAAATTGGGGCTTATCAGGGCCAATGCTCCGAGCTTCCGGAATACAATGGGATCTTCGTAAAGTTGATCGTTATGAGTGTTACGATGAATTTGACTGGGAAGTCCAATGGCAAAAAGAAGGAGATTCGTTAGCTCGTTATTTAGTAAGGATCAGTGAAATGGAGGAATCTATCAAAATTATTCAACAAGCTCTGGAAGGAATTCCAGGGGGCCCCTATGAAAATTTAGAAATACGATGTTTTGATAAAGTAGACGATCCCCAATGGAATGATTTTGAATATCGTTTTATAAGTAAAAAGACCTCTCCCACTTTTGAATTAGCGAAACAAGAACTTTATGCGAGAGTCGAAGCCCCAAAGGGAGAATTGGGAATATTTCTGTTAGGAGATGCAAATATTTTTCCTTGGAGATGGAAAATTCGCCCACCGGGTTTTATCAATTTGCAAATTCTTCCTCAGTTAGTTAAAAGAATGAAATTGGCTGATATTATGACGATACTAGGTAGTATAGATATCATTATGGGAGAAGTTGATCGT
>Crassula_socialis
ATGAATGTACCAGTTATAAGAAATGACCTTATGATAGTAAGTATGGGTCCTCACCACCCATCAATGCACGGCGTTCTTCGACTCATCATTACTCTAGATGGTGAAGATGTTGTTGACTGTGAACCAATATTAGGGTATTTGCACAGAGGAATGGAAAAGATTGCAGAAAATAGAACAATTATACAATATCTACCTTATGTAACGCGTTGGGATTATTTAGCTACTATGTTCACCGAAGCCATAACCGTAAATGCGCCGGAACAGTTAGGCAATATTCAAGTACCTAAAAGAGCCAGCTATATCAGAGTAATTATGTTAGAATTGAGTCGTATAGCTTCTCATTTATTATGGCTTGGCCCTTTTATGGCAGATATTGGTGCACAAACTCCCTTCTTCTACATTTTCAGAGAACGAGAATTAATATATGATCTGTTCGAGGCTGTTACCGGTATGAGAATGATGCATAATTATTTTCGTATCGGAGGAGTAGCGGCCGATTTACCATACGGTTGGATAGATAAATGCTTTGATTTCTGCGACTATTTTTTAACCGGAATTTCAGAATATCAAAAACTTATTACACGCAATCCTATTTTTTTAGAACGGGTTGAGGGAGTAGGAATTTTGAGTAGAGAGGAAGCACTAAATTGGGGCTTATCAGGGCCAATGCTCCGAGCTTCCGGAATACAATGGGATCTGCGTAAAGTTGATCGTTATGAGTGTTACGATGAATTTGACTGGGAAGTCCAATGGCAAAAAGAAGGAGATTCGTTAGCTCGTTATTTAGTAAGGATCAGTGAAATGGAGGAATCTATCAAAATTATTCAACAAGCTCTGGAAGGAATTCCAGGGGGCCCCTATGAAAATTTAGAAATACGATGTTTTGATAAAGTAGACGATCCCCAATGGAATGATTTTGAATATCGTTTTATAAGTAAAAAGACCTCTCCCACTTTTGAATTAGCGAAACAAGAACTTTATGCGAGAGTCGAAGCCCCAAAGGGAGAATTGGGAATATTTCTGCTAGGAGATGAAAATATTTTTCCTTGGAGATGGAAAATTCGCCCACCGGGTTTTATCAATTTGCAAATTCTTCCTCAGTTAGTTAAAAGAATGAAATTGGCTGATATTATGACGATACTAGGTAGTATAGATATCATTATGGGAGAAGTTGATCGT
>Crassula_tecta
ATGAATGTACCAGTTATAAGAAATGACCTTATGATAGTAAGTATGGGTCCTCACCACCCATCAATGCACGGCGTTCTTCGACTCATCATTACTCTAGATGGTGAAGATGTTGTTGACTGTGAACCAATATTAGGGTATTTGCACAGAGGAATGGAAAAGATTGCAGAAAATAGAACAATTATACAATATCTACCTTATGTAACGCGTTGGGATTATTTGGCTACTATGTTCACCGAAGCCATAACCGTAAATGCGCCGGAACAGTTAGGCAATATTCAAGTACCTAAAAGAGCCAGCTATATCAGAGTAATTATGTTAGAATTGAGCCGTATAGCTTCTCATTTATTATGGCTTGGCCCTTTTATGGCAGATATTGGTGCACAAACTCCCTTCTTCTACATTTTCAGAGAACGAGAATTAATATATGATCTGTTCGAGGCTGTTACCGGTATGAGAATGATGCATAATTATTTTCGTATCGGAGGAGTAGCGGCCGATTTACCATACGGTTGGATAGATAAATGCTTTGATTTCTGCGACTATTTTTTAACCGGAATTTCAGAATATCAAAAACTTATTACACGCAATCCGATTTTTTTAGAACGGGTTGAGGGAGTAGGAATTTTGAGTAGAGAGGAAGCACTAAATTGGGGCTTATCAGGGCCAATGCTCCGAGCTTCCGGAATACAATGGGATCTGCGTAAAGTTGATCGTTATGAGTGTTACGATGAATTTGACTGGGAAGTACAATGGCAAAAAGAAGGAGATTCGTTAGCTCGTTATTTAGTAAGGATCAGTGAAATGGAGGAATCTATCAAAATTATTCAACAAGCTCTGGAAGGAATTCCAGGGGGCCCCTATGAAAATTTAGAAATACGATGTTTTGATAAAGTAGACGATCCCCAATGGAATGATTTTGAATATCGTTTTATAAGTAAAAAGACCTCTCCCACTTTTGAATTAGCGAAACAAGAACTTTATGCGAGAGTCGAAGCCCCAAAGGGAGAATTGGGAATATTTCTGCTAGGAGATGAAAATATTTTTCCTTGGAGATGGAAAATTCGCCCACCAGGTTTTATCAATTTGCAAATTCTTCCTCAGTTAGTTAAAAGAATGAAATTGGCTGATATTATGACGATACTAGGTAGTATAGATATCATTATGGGAGAAGTTGATCGT
>Crassula_mesembrianthemopsis
ATGAATGTACCAGTTATAAGAAATGACCTTATGATAGTAAGTATGGGTCCTCACCACCCATCAATGCACGGCGTTCTTCGACTCATCATTACTCTAGATGGTGAAGATGTTGTTGACTGTGAACCAATATTAGGGTATTTGCACAGAGGAATGGAAAAGATTGCAGAAAATAGAACAATTATACAATATCTACCTTATGTAACGCGTTGGGATTATTTGGCTACTATGTTCACCGAAGCCATAACCGTAAATGCGCCGGAACAGTTAGGCAATATTCAAGTACCTAAAAGAGCCAGCTATATCAGAGTAATTATGTTAGAATTGAGCCGTATAGCTTCTCATTTATTATGGCTTGGCCCTTTTATGGCAGATATTGGTGCACAAACTCCCTTCTTCTACATTTTCAGAGAACGAGAATTAATATATGATCTGTTCGAGGCTGTTACCGGTATGAGAATGATGCATAATTATTTTCGTATCGGAGGAGTAGCGGCCGATTTACCATACGGTTGGATAGATAAATGCTTTGATTTCTGCGACTATTTTTTAACCGGAATTTCAGAATATCAAAAACTTATTACACGCAATCCGATTTTTTTAGAACGGGTTGAGGGAGTAGGAATTTTGAGTAGAGAGGAAGCACTAAATTGGGGCTTATCAGGGCCAATGCTCCGAGCTTCCGGAATACAATGGGATCTGCGTAAAGTTGATCGTTATGAGTGTTACGATGAATTTGACTGGGAAGTACAATGGCAAAAAGAAGGAGATTCGTTAGCTCGTTATTTAGTAAGGATCAGTGAAATGGAGGAATCTATCAAAATTATTCAACAAGCTCTGGAAGGAATTCCAGGGGGCCCCTATGAAAATTTAGAAATACGATGTTTTGATAAAGTAGACGATCCCCAATGGAATGATTTTGAATATCGTTTTATAAGTAAAAAGACCTCTCCCACTTTTGAATTAGCGAAACAAGAACTTTATGCGAGAGTCGAAGCCCCAAAGGGAGAATTGGGAATATTTCTGCTAGGAGATGAAAATATTTTTCCTTGGAGATGGAAAATTCGCCCACCAGGTTTTATCAATTTGCAAATTCTTCCTCAGTTAGTTAAAAGAATGAAATTGGCTGATATTATGACGATACTAGGTAGTATAGATATCATTATGGGAGAAGTTGATCGT
>Crassula_deltoidea
ATGAATGTACCGGTTATAAGAAACGAACTTATGATAGTAAATATGGGTCCTCACCACCCATCAATGCACGGCGTTCTTCGACTCATCATTACTCTTGATGGTGAAGATGTTGTTGACTGTGAACCGGTATTGGGGTATTTGCACAGAGGTATGGAAAAAATTGCAGAAAATAGAACAATTATACAATATTTACCTTATGTAACGCGTTGGGATTATCTGGCTACTATGTTCACCGAAGCCATAACCGTAAATGCACCAGAACAGTTAGGCAATATTCAAGTACCTAAAAGAGCCAGCTATATCAGAGTCATTATGTTAGAATTGAGTCGTATAGCTTCGCATTTATTATGGCTCGGCCCCTTTATGGCAGATCTTGGTGCACAAACTCCCTTTTTCTACATTTTCCGAGAACGAGAATTAATATATGATCTGTTCGAAGCTGCTACCGGGATGAGAATGATGCATAATTTTTTTCGTATCGGGGGTGTAGCGGCGGATTTACCGTACGGTTGGGTCGATAAATGCTTTGATTTCTGCGATTATTTTTTAACCGGAATTTCGGAATATCAAAAACTTATTACACGCAATCCTATTTTTTTAGAACGGGTTGAGGGAGTAGGAATTTTGAGTCGAGAGGAAGCACTAAATTGGGGCTTATCAGGACCAATGCTTCGAGCTTCCGGAATCCAATGGGATCTTCGTAAAGTTGATCGTTATGAGTGTTACGACGAATTTGATTGGGAAGTCCAATGGCAAAAAGAAGGAGATTCGTTAGCTCGTTATTTAGTAAGGATCAGTGAAATGGAGGAATCTATCAAAATTATTCAACAAGCTCTGGAAGGAATTCCAGGGGGTCCTTATGAAAATTTAGAAATACGATGTTTTGATAAAGTAGACGATCCCCAATGGAATGATTTTGAATATCGCTTCATTAGTAAAAAGACCTCCCCGACTTTTGAATTAGCGAAACAAGAACTTTATGTGAGAGTCGAAGCCCCAAAGGGCGAATTGGGGATTTTTCTGTTAGGAGATGAAAATATTTTTCCTTGGAGATGGAAAATCCGCCCACCTGGTTTTATCAATTTGCAAATTCTGCCTCAGTTAGTTAAAAGAATGAAATTGGCTGATATTATGACGATACTAGGTAGTATAGATATCATTATGGGAGAAGTTGATCGT
>Crassula_expansa_subsp_fragilis
ATGAATGTACCGGTTATAAGAAACGAACTTATGATAGTAAATATGGGTCCTCACCACCCATCAATGCACGGCGTTCTTCGACTCATCATTACTCTAGATGGTGAAGATGTTGTTGACTGTGAACCGGTATTGGGGTATTTGCATAGAGGTATGGAAAAAATTGCAGAAAATCGAACAATTATACAATATTTACCTTATGTAACCCGTTGGGATTATCTGGCTACTATGTTCACCGAAGCCATAACCGTAAATGCACCAGAACAATTAGGCAATATTCAAGTACCTAAAAGAGCCAGCTATATCCGAGTAATTATGTTAGAATTGAGTCGTATAGCTTCGCATTTATTATGGCTCGGCCCCTTTATGGCAGATATTGGTGCACAAACTCCCTTCTTCTACATTTTCCGAGAACGAGAATTAATATATGATCTGTTCGAAGCTGCTACCGGTATGAGAATGATGCATAATTTTTTTCGTATCGGGGGTGTAGCGGCGGATTTACCGTATGGTTGGGTAGATAAATGCTTTGATTTCTGCGATTATTTTTTAACCGGAATTTCGGAATATCAAAAACTTATTACACGCAATCCTATTTTTTTAGAACGGGTTGAGGGAGTAGGAATTTTGAGTCGAGAGGAAGCACTAAATTGGGGCTTATCAGGACCAATGCTCCGAGCTGCCGGAATCCAATGGGATCTTCGTAAAGTTGATCGTTATGAGTGTTACGACGAATTTGATTGGGAAGTCCAATGGCAAAAAGAAGGAGATTCGTTAGCTCGTTATTTAGTAAGGATCAGTGAAATGGAGGAATCTATCAAAATTATTCAACAAGCTCTGGAAGGAATTCCAGGGGGGCCTTATGAAAATTTAGAAATACGATGTTTTGATAAAGTAGACGATCCCCAATGGAATGATTTTGAATATCGCTTCATTAGTAAAAAGACCTCCCCGACTTTTGAATTAGCGAAACAAGAACTTTATGTGAGAGTCGAAGCCCCAAAGGGCGAATTGGGGATTTTTCTGTTAGGAGATGAAAATATTTTTCCTTGGAGATGGAAAATTCGCCCGCCGGGTTTTATCAATTTGCAAATTCTGCCTCAGTTAGTTAAAAGAATGAAATTGGCTGATATTATGACGATACTAGGTAGTATAGATATCATTATGGGAGAAGTTGATCGT
>Crassula_volkensii
ATGAATGTACCGGTTATAAGAAACGAACTTATGATAGTAAATATGGGTCCTCACCACCCATCAATGCACGGCGTTCTTCGACTCATCATTACTCTAGATGGTGAAGATGTTGTTGACTGTGAACCGGTATTGGGGTATTTGCATAGAGGTATGGAAAAAATTGCAGAAAATCGAACAATTATACAATATTTACCTTATGTAACCCGTTGGGATTATCTGGCTACTATGTTCACCGAAGCCATAACCGTAAATGCACCAGAACAGTTAGGCAATATTCAAGTACCTAAAAGAGCCAGCTATATCCGAGTAATTCTGTTAGAATTGAGTCGTATAGCTTCACATTTATTATGGCTCGGCCCCTTTATGGCAGATATTGGTGCACAAACTCCCTTCTTCTACATTTTCCGAGAACGAGAATTAATATATGATCTGTTCGAAGCTGCTACCGGTATGAGAATGATGCATAATTTTTTTCGTATCGGAGGTGTAGCGGCGGATTTACCGTATGGTTGGGTAGATAAATGCTTTGATTTCTGCGATTATTTTTTAACCGGAATTTCGGAATATCAAAAACTTATTACACGCAATCCTATTTTTTTAGAACGGGTTGAGGGAGTAGGAATTTTGAGTCGAGAGGAAGCACTAAATTGGGGCTTATCAGGACCAATGCTCCGAGCTTCCGGAATCCAATGGGATCTTCGTAAAGTTGATCGTTATGAGTGTTACGACGAATTTGATTGGGAAGTCCAATGGCAAAAAGAAGGAGATTCGTTAGCTCGTTATTTAGTAAGGATCAGTGAAATGGAGGAATCTATCAAAATTATTCAACAAGCTCTGGAAGGAATTCCAGGGGGGCCTTATGAAAATTTAGAAATACGATGTTTTGATAAAGTAGACGATCCCCAATGGAATGATTTTGAATATCGCTTCATTAGTAAAAAAACCTCCCCGACTTTTGAATTAGCGAAACAAGAACTTTATGTGAGAGTCGAAGCCCCAAAGGGCGAATTGGGGATTTTTCTGTTAGGAGATGAAAATATTTTTCCTTGGAGATGGAAAATTCGCCCGCCGGGTTTTATCAATTTGCAAATTCTGCCTCAGTTAGTTAAAAGAATGAAATTGGCTGATATTATGACGATACTAGGTAGTATAGATATCATTATGGGAGAAGTTGATCGT
>Cotyledon_tomentosa
ATGAATGTACCAATTATAAGAAATGAACTTATGATAGTAAATATGGGACCTCACCACCCATCAATGCACGGCGTTCTTCGACTCATCATTACTCTCGATGGTGAAGATGTTGTTGACTGTGAACCAATATTGGGGTATTTACACAGAGGAATGGAAAAAATTGCAGAAAATAGAACAATTATACAATATTTACCTTATGTAACTCGTTGGGATTATTTAGCTACTATGTTCACTGAGGCCATCACTGTAAATGCACCGGAACAGTTAGGGAATATTCAAGTACCTAAACGAGCCAGCTATATCAGAGTAATTATGTTAGAATTAAGTCGGATAGCTTCCCATTTATTATGGCTTGGCCCTTTTATGGCAGATATTGGTGCACAAACTCCCTTCTTCTACATTTTCCGAGAACGAGAATTAGTATATGATCTGTTCGAAGCTGCTACCGGTATGAGAATGATGCATAATTTTTTTCGTATCGGAGGAGTTGCCGCTGATTTACCACATGGTTGGATAGATAAATGCGTTGATTTCTGCGACTATTTTTTAACCGGAATTTCGGAATATCAAAAACTTATTACGCGCAATCCCATTTTTTTAGAACGTGTTGAGGGAGTAGGAATTTTGAGTGGAGAAGAAGCACTAAATTGGGGTTTATCGGGCCCAATGCTACGAGCTTCCGGAATAGAATGGGATCTTCGTAAAGTTGATCATTATGAGTGTTATGACGAATTGGATTGGGAAGTCCAATGGCAAAAAGAGGGAGATTCATTAGCTCGTTATTTAGTAAGGATCAGTGAAATCGAGGAATCTATCAAAATCATTCAACAAGCTTTGGAAGGAATTCCGGGAGGACCTTATGAGAATTTAGAAATACGATGTTTTGATAAAGTAAGGGATTCCCAATGGAATGATTTTGAATATCGCTTCATTAGTAAAAAAACCTCTCCTACTTTTGAATTGTCGAAACAAGAACTTTATGCGAGAGTCGAAGCCCCAAAGGGCGAATTGGGAATTTTTCTGCTAGGAGATGGGAATATTTTTCCTTGGAGATGGAAAATTCGCCCACCGGGTTTTATCAATTTGCAAATTCTTCCTCAGTTAGTTAAAAGAATGAAATTGGCTGATATTATGACGATACTAGGTAGTATAGATATCATTATGGGAGAAGTTGATCGT
>Kalanchoe_daigremontiana
ATGAATGGAACAATTATAAGAAATGAGCTTATGATAGTAAATATGGGACCTCACCACCCATCAATGCACGGGGTTCTTCGACTCATGATTACTCTAGATGGTGAAGATGTTGTTGACTGTGAACCAATATTGGGATATTTACACAGAGGAATGGAAAAAATTGCAGAAAATAGAACAATTATACAATATTTACCTTATGTAACTCGTTGGGATTATTTAGCTACTATGTTCACTGAGGCCATCACTGTAAATGCACCGGAACAGTTAGGGAATATTCAAGTACCTAAACGAGCCAGCTATATCAGAGTAATTATGTTAGAATTAAGTCGTATAGCTTCCCATTTATTATGGCTTGGCCCTTTTATGGCAGATATTGGTGCACAAACTCCCTTCTTCTACATTTTCCGAGAACGAGAATTAGTATATGATCTGTTCGAAGCTGCTACCGGTATGAGAATGATGCATAATTTTTTTCGTATCGGAGGAGTTGCCGCTGATTTACCGTATGGTTGGATAGATAAATGCGTTGATTTCTGTAACTATTTTTTAACCGGAATTTCGGAATATCAAAAACTTATTACGCGCAATCCCATTTTTTTAGAACGTGTTGAGGGAGTAGGAATTTTGAGTGGAGAAGAAGCACTAAATTGGGGTTTATCGGGTCCAATGCTACGAGCTTCCGGAATAGAATGGGATCTTCGTAAAGTTGATCATTATGAGTGTTATGACGAATTGGATTGGGAAGTCCAATGGCAAAAAGAAGGAGATTCATTAGCTCGTTATTTAGTAAGGATCAGTGAAATCGAGGAATCCATCAAAATTATTCAACAAGCTTTGGAAGGAATTCCGGGAGGACCTTATGAGAATTTAGAAATACGATGTTTTGATAAAGTAAGGGATTCCCAATGGAATGATTTTGAATATCGCTTCATTAGTAAAAAAACCTCTCCTACTTTTGAATTATCGAAACAAGAACTTTATGCGAGAGTCGAAGCCCCCAAGGGCGAATTGGGAATTTTTCTGCTAGGAGATGGGAATATTTTTCCTTGGAGATGGAAAATCCGCCCACCAGGTTTTATCAATTTGCAAATTCTTCCTCAGTTAGTTAAAAGAATGAAATTGGCTGATATTATGACGATACTAGGTAGTATAGATATCATTATGGGAGAAGTTGATCGT
>Kalanchoe_delagoensis
ATGAATGGAACAATTATAAGAAATGAGCTTATGATAGTAAATATGGGACCTCACCACCCATCAATGCACGGGGTTCTTCGACTCATGATTACTCTAGATGGTGAAGATGTTGTTGACTGTGAACCAATATTGGGATATTTACACAGAGGAATGGAAAAAATTGCAGAAAATAGAACAATTATACAATATTTACCTTATGTAACTCGTTGGGATTATTTAGCTACTATGTTCACTGAGGCCATCACTGTAAATGCACCGGAACAGTTAGGGAATATTCAAGTACCTAAACGAGCCAGCTATATCAGAGTAATTATGTTAGAATTAAGTCGTATAGCTTCCCATTTATTATGGCTTGGCCCTTTTATGGCAGATATTGGTGCACAAACTCCCTTCTTCTACATTTTCCGAGAACGAGAATTAGTATATGATCTGTTCGAAGCTGCTACCGGTATGAGAATGATGCATAATTTTTTTCGTATCGGAGGAGTTGCCGCTGATTTACCGTATGGTTGGATAGATAAATGCGTTGATTTCTGTAACTATTTTTTAACCGGAATTTCGGAATATCAAAAACTTATTACGCGCAATCCCATTTTTTTAGAACGTGTTGAGGGAGTAGGAATTTTGAGTGGAGAAGAAGCACTAAATTGGGGTTTATCGGGTCCAATGCTACGAGCTTCCGGAATAGAATGGGATCTTCGTAAAGTTGATCATTATGAGTGTTATGACGAATTGGATTGGGAAGTCCAATGGCAAAAAGAAGGAGATTCATTAGCTCGTTATTTAGTAAGGATCAGTGAAATCGAGGAATCCATCAAAATTATTCAACAAGCTTTGGAAGGAATTCCGGGAGGACCTTATGAGAATTTAGAAATACGATGTTTTGATAAAGTAAGGGATTCCCAATGGAATGATTTTGAATATCGCTTCATTAGTAAAAAAACCTCTCCTACTTTTGAATTATCGAAACAAGAACTTTATGCGAGAGTCGAAGCCCCCAAGGGCGAATTGGGAATTTTTCTGCTAGGAGATGGGAATATTTTTCCTTGGAGATGGAAAATCCGCCCACCAGGTTTTATCAATTTGCAAATTCTTCCTCAGTTAGTTAAAAGAATGAAATTGGCTGATATTATGACGATACTAGGTAGTATAGATATCATTATGGGAGAAGTTGATCGT
>Kalanchoe_fedtschenkoi
ATGAATGGAACAATTATAAGAAATGAGCTTATGATAGTAAATATGGGACCTCACCACCCATCAATGCACGGGGTTCTTCGACTCATGATTACTCTAGATGGTGAAGATGTTGTTGACTGTGAACCAATATTGGGATATTTACACAGAGGAATGGAAAAAATTGCAGAAAATAGAACAATTATACAATATTTACCTTATGTAACTCGTTGGGATTATTTAGCTACTATGTTCACTGAGGCCATCACTGTAAATGCACCGGAACAGTTAGGGAATATTCAAGTACCTAAACGAGCCAGCTATATCAGAGTAATTATGTTAGAATTAAGTCGTATAGCTTCCCATTTATTATGGCTTGGCCCTTTTATGGCAGATATTGGTGCACAAACTCCATTCTTCTACATTTTCCGAGAACGAGAATTAGTATATGATCTGTTCGAAGCTGCTACCGGTATGAGAATGATGCATAATTTTTTTCGTATCGGAGGAGTTGCCGCTGATTTACCGTATGGTTGGATAGATAAATGCGTTGATTTCTGTAACTATTTTTTAACCGGAATTTCGGAATATCAAAAACTTATTACGCGCAATCCCATTTTTTTAGAACGTGTTGAGGGAGTAGGAATTTTGAGTGGAGAAGAAGCACTAAATTGGGGTTTATCAGGTCCAATGCTACGAGCTTCCGGAATAGAATGGGATCTTCGTAAAGTTGATCATTATGAGTGTTATGACGAATTGGATTGGGAAGTCCAATGGCAAAAAGAAGGAGATTCATTAGCTCGTTATTTAGTAAGGATCAGTGAAATCGAGGAATCCATCAAAATTATTCAACAAGCTTTGGAAGGAATTCCGGGAGGACCTTATGAGAATTTAGAAATACGATGTTTTGATAAAGTAAGGGATTCCCAATGGAATGATTTTGAATATCGCTTCATTAGTAAAAAAACCTCTCCTACTTTTGAATTATCGAAACAAGAACTTTATGCGAGAGTCGAAGCCCCCAAGGGCGAATTGGGAATTTTTCTGCTAGGAGATGGGAATATTTTTCCTTGGAGATGGAAAATCCGCCCACCAGGTTTTATCAATTTGCAAATTCTTCCTCAGTTAGTTAAAAGAATGAAATTGGCTGATATTATGACGATACTAGGTAGTATAGATATCATTATGGGAGAAGTTGATCGT
>Kalanchoe_longiflora
ATGAATGGAACAATTATAAGAAATGAACTTATGATAGTAAATATGGGACCTCACCACCCATCAATGCACGGGGTTCTTCGACTCATCATTACTCTAGATGGTGAAGATGTTGTTGACTGTGAACCAATATTGGGATATTTACACAGAGGAATGGAAAAAATTGCAGAAAATAGAACAATTATACAATATTTACCTTATGTAACTCGTTGGGATTATTTAGCTACTATGTTCACTGAGGCCATCACTGTAAATGCACCGGAACAGTTAGGGAATATTCAAGTACCTAAACGAGCCAGCTATATCAGAGTAATTATGTTAGAATTAAGTCGTATAGCTTCCCATTTATTATGGCTTGGCCCTTTTATGGCAGATATTGGTGCACAAACTCCCTTCTTCTACATTTTCCGAGAACGAGAATTAGTATATGATCTGTTCGAAGCTGCTACCGGTATGAGAATGATGCATAATTTTTTTCGTATCGGCGGAGTTGCCGCTGATTTACCGCATGGTTGGATAGATAAATGCGTTGATTTCTGCAACTATTTTTTAACCGGAATTTCGGAATATCAAAAACTTATTACGCGCAATCCCATTTTTTTAGAACGTGTTGAGGGAGTAGGAATTTTGAGTGGAGAAGAAGCACTAAATTGGGGTTTATCGGGTCCAATGCTACGAGCTTCCGGAATAGAATGGGATCTTCGTAAAGTTGATCATTATGAGTGTTATGACGAATTGGATTGGGAAGTCCAATGGCAAAAAGAAGGAGATTCATTAGCTCGTTATTTAGTAAGGATCAGTGAAATCGAGGAATCCATCAAAATTATTCAACAAGCTTTGGAAGGAATTCCGGGAGGACCTTATGAGAATTTAGAAATACGATGTTTTGATAAAGTAAGGGATTCCCAATGGAATGATTTTGAATATCGCTTCATTAGTAAAAAAACCTCTCCTACTTTTGAATTGTCGAAACAAGAACTTTATGCGAGAGTCGAAGCCCCAAAGGGCGAATTGGGAATTTTTCTGCTAGGAGATGGGAATATTTTTCCTTGGAGATGGAAAATTCGACCACCAGGTTTTATCAATTTGCAAATTCTTCCTCAGTTAGTTAAAAGAATGAAATTGGCTGATATTATGACGATACTAGGTAGTATAGATATCATTATGGGAGAAGTTGATCGT
>Kalanchoe_tomentosa
ATGAATGGAACAATTATAAGAAATGAACTTATGATAGTAAATATGGGACCTCACCACCCATCAATGCACGGCGTTCTTCGACTCATCATTACTCTAGATGGTGAAGATGTTGTTGACTGTGAACCAATATTGGGATATTTACACAGAGGAATGCAAAAAATTGCAGAAAATAGAACAATTATACAATATTTACCTTATGTAACTCGTTGGGATTATTTAGCTACTATGTTCACTGAAGCCATCACTGTAAATGCACCGGAACAGTTAGGGAATATTCAAGTACCTAAACGAGCCAGCTATATCAGAGTAATTATGTTAGAATTAAGTCGTATAGCTTCCCATTTATTATGGCTTGGCCCTTTTATGTCAGATATTGGTGCACAAACTCCCTTCTTCTACATTTTCCGAGAACGAGAATTAGTATATGATCTGTTCGAAGCTGCTACCGGTATGAGAATGATGCATAATTTTTTTCGTATCGGAGGAGTTGCCGCTGATTTACCGCATGGTTGGATAGATAAATGCGTTGATTTATGCAACTATTTTTTAACCGGAATTTCGGAATATCAAAAACTTATTACGCGCAATCCCATTTTTTTAGAACGTGTTGAGGGAGTAGGAATTTTGAGTGGAGAAGAAGCACTAAATTGGGGTTTATCAGGTCCAATGCTACGAGCTTCCGGAATAGAATGGGATCTTCGTAAAGTTGATCATTATGAGTGTTATGACGAATTGGATTGGGAAGTCCAATGGCAAAAAGAAGGAGATTCATTAGCTCCTTATTTAGTAAGGATCAGTGAAATCGAGGAATCCATCAAAATTATTCAACAAGCTTTGGAAGGAATTCCGGGAGGACCTTATGAGAATTTAGAAATACGATGTTTTGATAAAGTAAGGGATTCCCAATGGAATGATTTTGAATATCGCTTCATTAGTACAAAAACCTCTCCTACTTTTGAATTGTCGAAACAAGAACTTTATGCGAGAGTCGAAGCCCCAAAGGGCGAATTGGGAATTGTTCTGCTAGGAGATGGGAATATTTTTCCTTGGAGATGGAAAATTCGCCCACCGGGTTTTATCAATTTGCAAATTCTTCCTCAGTTAGTTAAAAGAATGAAATTGGCTGATATTATGACAATACTAGGTAGTATAGATATCATTATGGGAGAAGTTGATCGT
>Echeveria_lilacina
ATGAATGTACCAATTATAAGAAATGAGCTTATGGTAGTAAATATGGGCCCTCACCACCCATCAATGCACGGCGTTCTTCGACTCATCATTACTCTAGATGGTGAAGATGTTGTTGACTGTGAACCAATATTGGGATATTTACACAGAGGGATGGAAAAAATTGCAGAAAATAGAACAATTATACAATATTTACCTTATGTAACTCGTTGGGATTATTTAGCTACTATGTTCACCGAGGCCATAACCGTAAATGCACCGGAACAGTTAGGAAATATTCAAGTACCTAAGCGGGCCAGTTATATAAGAGTAATTATGTTAGAATTAAGTCGTATAGCTTCTCATTTATTATGGCTTGGCCCTTTTATGGCAGATATTGGTGCGCAAACTCCCTTTTTTTACATTTTCCGAGAACGAGAATTAGTCTATGATCTGTTCGAAGCTGCTACCGGTATGAGATTAATGCATAATTTTTTTCGTATCGGCGGAGTTGCCGCTGATTTACCGCATGGGTGGATAGATAAATGCAGTGATTTCTGTTACTATTTTTTAACCGGAATTGCGGAATATCAAAAACTTATTACACGCAATCCCATTTTTTTAGAACGTGTTGAGGGAGTAGGAATTGTGAGTGGAGAAGATGCATTAAATTGGGGTTTGTCGGGCCCAATGCTGCGAGCTTCCGGAATAGAATGGGATCTTCGTAAAGTTGATCATTATGAGTGTTATGACGAATTTGATTGGGAAGTCCAATGGCAAAAAGAAGGAGATTCGTTAGCTCGCTATTTAGTAAGGATCAGTGAAATTGAGGAATCTATCAAAATTATTCAACAAGCTTTGGAAGGAATTCCGGGAGGACCTTATGAAAACTTAGAAATACGATGTTTTGATAAAGTACGCGATTCCCAATGGAATGATTTTGAATATCGCTTCATTAGTAAAAAAGCCTCTCCTACTTTTGAATTGTCGAAACAAGAACTTTATGCGAGAGTCGAAGCCCCAAAGGGCGAATTGGGAATTTTTCTACTAGGCGACGGGAAAATCTTTCCTTGGAGATGGAAAATTCGCCCGCCGGGTTTTATCAATTTGCAAATTCTTCCTCAGTTAGTTAAAAGAATGAAATTGGCTGATATTATGACGATACTGGGTAGTATAGATATCATTATGGGAGAAGTTGATCGT
>Graptopetalum_amethystinum
ATGAATGTACCAATTATAAGAAATGAGCTTATGGTAGTAAATATGGGCCCTCACCACCCATCAATGCACGGCGTTCTTCGACTCATCATTACTCTAGATGGTGAAGATGTTGTTGACTGTGAACCAATATTGGGGTATTTACACAGAGGGATGGAAAAAATTGCAGAAAATAGAACAATTATACAATATTTACCTTATGTAACTCGTTGGGATTATTTAGCTACTATGTTCACCGAGGCCATAACCGTAAATGCACCGGAACAGTTAGGAAATATTCAAGTACCTAAGCGGGCCAGTTATATAAGAGTAATTATGTTAGAATTAAGTCGTATAGCTTCTCATTTATTATGGCTTGGCCCTTTTATGGCAGATATTGGTGCGCAAACTCCCTTTTTTTACATTTTCCGAGAACGAGAATTAGTCTATGATCTGTTCGAAGCTGCTACCGGTATGAGATTAATGCATAATTTTTTTCGTATTGGCGGAGTTGCCGCTGATTTACCGCATGGGTGGATAGATAAATGCAGTGATTTCTGTGACTATTTTTTAACCGGAATTGCGGAATATCAAAAACTTATTACACGCAATCCCATTTTTTTAGAACGTGTTGAGGGAGTAGGAATTGTGAGTGGAGAAGATGCATTAAATTGGGGTTTGTCGGGCCCAATGCTGCGAGCTTCCGGAATAGAATGGGATCTTCGTAAAGTTGATCATTATGAGTGTTATGACGAATTTGATTGGGAAGTCCAATGGCAAAAAGAAGGAGATTCGTTAGCTCGTTATTTAGTAAGGATCAGTGAAATTGAGGAATCTATCAAAATTATTCAACAAGCTTTGGAAGGAATTCCGGGAGGACCTTATGAAAACTTAGAAATACGATGTTTTGATAAAGTACGCGATTCCCAATGGAATGATTTTGAATATCGCTTCATTAGTAAAAAAACCTCTCCTACTTTTGAATTGTCGAAACAAGAACTTTATGCGAGAGTCGAAGCCCCAAAGGGCGAATTGGGAATTTTTCTACTAGGCGACGGGAAAATCTTTCCTTGGAGATGGAAAATTCGCCCGCCGGGTTTTATCAATTTGCAAATTCTTCCTCAGTTAGTTAAAAGAATGAAATTGGCTGATATTATGACGATACTGGGTAGTATAGATATCATTATGGGAGAAGTTGATCGT
>Pachyphytum_compactum
ATGAATGTACCAATTATAAGAAATGAGCTTATGGTAGTAAATATGGGCCCTCACCACCCATCAATGCACGGCGTTCTTCGACTCATCATTACTCTAGATGGTGAAGATGTTGTTGACTGTGAACCAATATTGGGGTATTTACACAGAGGGATGGAAAAAATTGCAGAAAATAGAACAATTATACAATATTTACCTTATGTAACTCGTTGGGATTATTTAGCTACTATGTTCACCGAGGCCATAACCGTAAATGCACCGGAACAGTTAGGAAATATTCAAGTACCTAAGCGGGCCAGTTATATAAGAGTAATTATGTTAGAATTAAGTCGTATAGCTTCTCATTTATTATGGCTTGGCCCTTTTATGGCAGATATTGGTGCGCAAACTCCCTTTTTTTACATTTTCCGAGAACGAGAATTAGTCTATGATCTGTTCGAAGCTGCTACCGGTATGAGATTAATGCATAATTTTTTTCGTATCGGCGGAGTTGCCCCTGATTTACCGCATGGGTGGATAGATAAATGCAGTGATTTCTGTGACTATTTTTTAACCGGAATTGCGGAATATCAAAAACTTATTACACGCAATCCCATTTTTTTAGAACGTGTTGAGGGAGTAGGAATTGTGAGTGGAGAAGATGCATTAAATTGGGGTTTGTCGGGCCCAATGCTGCGAGCTTCCGGAATAGAATGGGATCTTCGTAAAGTTGATCATTATGAGTGTTATGATGAATTTGATTGGGAAGTCCAATGGCAAAAAGAAGGAGATTCGTTAGCTCGCTATTTAGTAAGGATCAGTGAAATTGAGGAATCTATCAAAATTATTCAACAAGCTTTGGAAGGAATTCCGGGAGGACCTTATGAAAACTTAGAAATACGATGTTTTGATAAAGTACGCGATTCCCAATGGAATGATTTTGAATATCGCTTCATTAGTAAAAAAACCTCTCCTACTTTTGAATTGTCGAAACAAGAACTTTATGCGAGAGTCGAAGCCCCAAAGGGCGAATTGGGAATTTTTCTACTAGGCGACGGGAAAATCTTTCCTTGGAGATGGAAAATTCGCCCGCCGGGTTTTATCAATTTGCAAATTCTTCCTCAGTTAGTTAAAAGAATGAAATTGGCTGATATTATGACGATACTGGGTAGTATAGATATCATTATGGGAGAAGTTGATCGT
>Sedum_alfredii
ATGAATGTACCAATTATAAGAAATGAGCTTATGGTAGTAAATATGGGCCCTCATCACCCATCAATGCACGGTGTTCTTCGACTCATCATTACTCTCGATGGTGAAGATGTTGTTGACTGTGAACCAATATTGGGGTATTTACACAGAGGGATGGAAAAAATTGCAGAAAATAGAACAATTATACAATATTTACCTTATGTAACTCGTTGGGATTATTTAGCTACTATGTTCACCGAGGCCATAACCGTAAATGCACCGGAACAGTTAGGAAATATTCAAGTACCTAAACGGGCCAGTTATATAAGAATAATTATGTTAGAATTAAGCCGTATAGCTTCTCATTTATTATGGCTTGGCCCTTTTATGGCAGATATTGGTGCGCAAACTCCCTTCTTTTACATTTTCCGAGAACGAGAATTAGTCTATGATCTGTTTGAATCTGCTACCGGTATGAGATTAATGCATAATTTTTTTCGTATCGGCGGAGTTGCCGCTGATTTACCGCATGGGTGGATAGATAAATGCAGTGATTTCTGTGACTATTTTTTAACCGGAATTGAGGAATATCAAAAACTTATTACACGCAATCCCATTTTTTTAGAACGTGTTGAGGGAGTAGGAATTATGAGTGGAGAAGATGCATTAAATTGGGGTTTGTCGGGCCCAATGCTGCGAGCTTCCGGAATAGAATGGGATCTTCGTAAAGTTGATCATTATGAGTGTTATGACGAATTTGATTGGGAAGTCCAATGGCAAAAAGAAGGAGATTCATTAGCTCGCTATTTAGTAAGGATCGGTGAAATTGAGGAATCTATCAAAATTATTCAACAAGCTTTGGAAGGAATTCCGGGAGGACCTTATGAAAACTTAGAAATACGATGTTTTGATAAAGTACGCGATTCCCAATGGAATGATTTTGAATATCGCTTCATTAGTAAAAAAACCTCTCCTACTTTTGAATTGTCGAAACAAGAACTTTATGCGAGAGTCGAAGCCCCAAAGGGCGAATTGGGAATTTTTCTACTAGGTGACGGGAAAATGTTTCCTTGGAGATGGAAAATTCGCCCGCCGGGTTTTATCAATTTGCAAATTCTTCCTCAGTTAGTTAAAAGAATGAAATTGGCTGATATTATGACGATACTAGGTAGTATAGATATCATTATGGGAGAAGTTGATCGT
>Sedum_emarginatum
ATGAATGTACCAATTATAAGAAATGAGCTTATGGTAGTAAATATGGGCCCTCATCACCCATCAATGCACGGTGTTCTTCGACTCATCATTACTCTCGATGGTGAAGATGTTGTTGACTGTGAACCAATATTGGGGTATTTACACAGAGGGATGGAAAAAATTGCAGAAAATAGAACGATTATACAATATTTACCTTATGTAACTCGTTGGGATTATTTAGCTACTATGTTCACCGAGGCCATAACCGTAAATGCACCGGAACAGTTAGGAAATATTCAAGTACCTAAACGGGCCAGTTATATAAGAGTAATTATGTTAGAATTAAGCCGTATAGCTTCTCATTTATTATGGCTTGGCCCTTTTATGGCAGATATTGGTGCGCAAACTCCCTTCTTTTACATTTTCCGAGAACGAGAATTAGTCTATGATCTGTTCGAATCTGCTACCGGTATGAGATTAATGCATAATTTTTTTCGTATCGGCGGAGTTGCCGCTGATTTACCGCATGGGTGGATAGATAAATGCAGTGATTTCTGTGACTATTTTTTAACCGGAATTGCGGAATATCAAAAACTTATTACACGCAATCCCATTTTTTTAGAACGTGTTGAGGGAGTAGGAATTGTGAGTGGAGAAGATGCATTAAATTGGGGTTTGTCAGGCCCAATGCTGCGAGCTTCCGGAATAGAATGGGATCTTCGTAAAGTTGATCGTTATGAGTGTTATGACGAATTTGATTGGGAAGTCCAATGGCAAAAAGAAGGAGATTCATTAGCTCGCTATTTAGTAAGGATCGGTGAAATTGAGGAATCTATCAAAATTATTCAACAAGCTTTGGAAGGAATTCCGGGAGGACCTTATGAAAACCTAGAACTACGATGTTTTGATAAAGTACGCGATTACCAATGGAATGATTTTGAATATCGCTTCATTAGTAAAAAAACCTCTCCTACTTTTGAATTGTCGAAACAAGAACTTTATGTGAGAGTCGAAGCCCCAAAGGGCGAATTGGGAATTTTTCTAATAGGTGACGGTAAAATCTTTCCTTGGAGATGGAAAATTCGCCCGCCGGGTTTTATCAATTTGCAAATTCTTCCTCAGTTAGTTAAAAGAATGAAATTGGCCGATATTATGACGATACTAGGTAGTATAGATATCATTATGGGAGAAGTTGATCGT
>Sedum_lineare
ATGACTGTACCAATTATAAGAAATGAGCTTATGGTAGTAAATATGGGCCCTCACCACCCATCAATGCACGGCGTTCTTCGACTCATTATTACTCTAGATGGTGAAGATGTTGTTGACTGTGAACCAATATTGGGGTATTTACACAGAGGGATGGAAAAAATTGCAGAAAATAGAACAATTATACAATATTTACCTTATGTAACTCGGTGGGATTATTTAGCTACTATGTTCACCGAAGCCATAACCGTAAATGCACCAGAACAGCTAGGAAATATTCAAGTACCTAAACGGGCCAGTTATATAAGAATAATTATGTTAGAATTAAGTCGTATAGCTTCTCATTTATTATGGCTTGGCCCTTTTATGGCAGATATTGGTGCGCAAACTCCCTTCTTTTACATTTTCCGGGAACGAGAATTAGTCTATGATCTGTTCGAAACTGCTACCGGTATGAGATTAATGCATAATTTTTTTCGTATCGGCGGAGTTGCCGCTGATTTACCGTATGGGTGGATAGATAAATGCAGTGATTTTTGTGACTATTTTTTAACCGGAATTGCGGAATATCAAAAACTTATTACACGCAATCCCATTTTTTTAGAACGTGTTGAGGGAGTAGGAATTGTGAGTGGAGAAGATGCATTAAATTGGGGTTTGTCGGGCCCAATGCTGCGAGCTTCCGGAATAGAATGGGATCTTCGTAAAGTCGATCATTATGAGTGTTATGACGAATTGGATTGGGAAGTCCAATGGCAAAAAGAAGGAGATTCATTAGCTCGTTATTTAGTAAGGATCAGTGAAATTGAGGAATCGATCAAAATTATTCAACAAGCTTTGGAAGGAATTCCGGGGGGACCTTATGAAAACTTAGAAATACGATGTTTTGATAAAGTACGTGATTCCCAATGGAATGATTTTGACTACCGCTTCATTAGTAAAAAAACCTCTCCTACTTTTGAATTGTCGAAACAAGAACTTTATGCAAGAGTCGAAGCCCCAAAGGGCGAATTGGGAATTTTTCTACTAGGCGACGGGAAAATCTTTCCTTGGAGATGGAAAATTCGCCCGCCGGGTTTTATCAATTTGCAAATTCTTCCTCAGTTAGTTAAAAGAATGAAATTGGCTGATATTATGACGATACTAGGTAGTATAGATATCATTATGGGAGAAGTTGATCGT
>Sedum_oryzifolium
ATGACTGTACCAATTATAAGAAATGAGCTTATGGTAGTAAATATGGGCCCTCACCACCCATCAATGCACGGCGTTCTTCGACTCATCATTACTCTAGATGGTGAAGATGTTGTTGACTGTGAACCAATATTGGGGTATTTACACAGAGGGATGGAAAAAATTGCAGAAAATAGAACAATTATACAATATTTACCTTATGTAACTCGGTGGGATTATTTAGCTACTATGTTCACCGAGGCCATAACCGTAAATGCACCAGAACAGCTAGGAAATATTCAAGTACCTAAACGGGCCAGTTATATAAGAGTAATTATGTTAGAATTAAGTCGTATAGCTTCTCATTTATTATGGCTTGGCCCTTTTATGGCAGATATTGGTGCACAAACTCCCTTCTTTTACATTTTCCGGGAACGAGAATTAGTCTATGATCTGTTCGAAGCTGCTACCGGTATGAGATTAATGCATAATTTTTTTCGTATCGGAGGAGTTGCCGCTGATTTACCGTATGGGTGGATAGATAAATGCAGTGATTTTTGTGACTATTTTTTAACTGGAATTGCGGAATATCAAAAACTTATTACACGCAATCCCATTTTTTTAGAACGTGTTGAGGGAGTAGGAATTGTGAGTGGAGAAGATGCATTAAATTGGGGTTTGTCGGGCCCAATGCTGCGAGCTTCCGGAATAGAATGGGATCTTCGTAAAGTTGATCATTATGAATGTTATGACGAATTTGATTGGGAAGTCCAATGGCAAAAAGAAGGAGATTCGTTAGCTCGTTATTTAGTAAGGATCAATGAAATTGAGGAATCGATCAAAATTATTCAACAAGCTTTGGAAGGAATTCCAGGAGGACCTTATGAAAACTTAGAAATACGATGTTTTGATAAAGTACGCGATTCCCAATGGAATGATTTTGAATATCGATTCATTAGTAAAAAAACCTCTCCTACTTTTGAATTGTCGAAACAAGAACTTTATGCACGAATCGAAGCACCAAAGGGCGAATTGGGAATTTTTCTACTAGGCGACGGGAAAATATTTCCTTGGAGATGGAAAATTCGCCCGCCGGGTTTTATCAATTTGCAAATTCTTCCTCAGTTAGTTAAAAGAATGAAATTGGCTGATATTATGACAATACTAGGTAGTATAGATATCATTATGGGAGAAGTTGATCGT
>Sedum_plumbizincicola
ATGAATGTACCAATTATAAGAAATGAGCTTATGGTAGTAAATATGGGCCCTCATCACCCATCAATGCACGGTGTTCTTCGACTCATCATTACTCTCGATGGTGAAGATGTTGTTGACTGTGAACCAATATTGGGGTATTTACACAGAGGGATGGAAAAAATTGCAGAAAATAGAACAATTATACAATATTTACCTTATGTAACTCGTTGGGATTATTTAGCTACTATGTTCACCGAGGCCATAACCGTAAATGCACCGGAACAGTTAGGAAATATTCAAGTACCTAAACGGGCCAGTTATATACGAATAATTATGTTAGAATTAAGCCGTATAGCTTCTCATTTATTATGGCTTGGCCCTTTTATGGCAGATATTGGTGCGCAAACTCCCTTCTTTTACATTTTCCGAGAACGAGAATTAGTCTATGATCTGTTCGAATCTGCTACCGGTATGAGATTAATGCATAATTTTTTTCGTATCGGCGGCGTTGCCGCTGATTTACCGCATGGGTGGATAGATAAATGCAGTGATTTCTGTGACTATTTTTTAACCGGAATTGAGGAATATCAAAAACTTATTACACACAATCCCATTTTTTTAGAACGTGTTGAGGGAGTAGGAATTGTGAGTGGAGAAGATGCATTAAATTGGGGTTTGTCGGGCCCAATGCTGCGAGCTTCCGGAATAGAATGGGATCTTCGTAAAGTTGATCATTATGAGTGTTATGACGAATTTGATTGGGAAGTCCAATGGCAAAAAGAAGGAGATTCATTAGCTCGCTATTTAGTAAGGATCGGTGAAATTGAGGAATCTATCAAAATTATTCAACAAGCTTTGGAAGGAATTCCGGGAGGACCTTATGAAAACTTAGAAATACGATGTTTTGATAAAGTACGCGATTCCCAATGGAATGATTTTGAATATCGCTTCATTAGTAAAAAAACCTCTCCTACTTTTGAATTGTCGAAACAAGAACTTTATGCGAGAGTCGAAGCCCCAAAGGGCGAATTGGGAATTTTTCTACTAGGTGACGGTAAAATGTTTCCTTGGAGATGGAAAATTCGCCCGCCGGGTTTTATCAATTTGCAAATTCTTCCTCAGTTAGTTAAAAGAATGAAATTGGCTGATATTATGACGATACTAGGTAGTATAGATATTATTATGGGAGAAGTTGATCGT
>Sedum_sarmentosum
ATGAATGTACCAATTATAAGAAATGAGCTTATGGTAGTAAATATGGGCCCTCACCACCCATCAATGCACGGCGTTCTTCGACTCATCATTACGCTCGATGGTGAAGATGTTGTTGACTGTGAACCAATATTAGGGTATTTACACAGAGGGATGGAAAAAATTGCAGAAAATAGAACAATTATACAATATTTACCTTATGTAACTCGTTGGGATTATTTAGCTACGATGTTCACCGAGGCCATAACCGTAAATGCACCGGAACAGTTAGGAAATATTCAAGTACCTAAACGGGCCAGTTATATAAGAGTTATTATGTTAGAATTAAGCCGTATAGCTTCGCATTTATTATGGCTTGGCCCTTTTATGGCAGATATTGGCGCGCAAACTCCCTTCTTTTACATTTTGCGAGAACGAGAATTAGTCTATGATCTGTTCGAAGCTGCTACCGGTATGAGATTAATGCATAATTTTTTTCGTATCGGCGGAGTTGCCGCTGATTTACCGCATGGGTGGATAGATAAATGCAGTGATTTCTGTGACTATTTTTTAACCGGAATTGCGGAATATCAAAAACTTATTACACGCAATCCCATTTTTTTAGAACGTGTTGAGGGAGTAGGAATTGTGAGTGGAGAAGATGCATTAAATTGGGGTTTGTCGGGCCCAATGCTGCGAGCTTCCGGAATAGAATGGGATCTTCGTAAAGTTGATCATTATGAGTGTTATGGCGAATTTGATTGGGAAGTCCAATGGCAAAAAGAAGGAGATTCATTAGCTCGCTATTTAGTAAGGATCGGTGAAATTGAAGAATCTATCAAAATTATTCAACAAGCTTTGGAAGGAATTCCGGGAGGACCTTATGAAAACTTAGAAATACGATGTTTTGATAAAGTACGCGATTCCCAATGGAATGGTTTTGAATATCGCTTCATTAGTAAAAAAACCTCTCCTACTTTTGAATTGTCGAAACAAGAACTTTATACGAGAGTCGAAGCCCCAAAGGGCGAATTGGGAATTTTTCTACTAGGTGACGGGAAAATCTTTCCTTGGAGATGGAAAATTCGCCCGCCGGGTTTTATCAATTTGCAAATTCTTCCTCAGTTAGTTAAAAGAATGAAATTGGCTGATATTATGACGATACTAGGTAGTATAGATATCATTATGGGAGAAGTTGATCGT
>Sedum_tricarpum
ATGAATGTACCAATTATAAGAAATGAGCTTATGGTAGTAAATATGGGCCCTCATCACCCATCAATGCACGGTGTTCTTCGACTCATCATTACTCTCGATGGTGAAGATGTTGTTGACTGTGAACCAATATTGGGGTATTTACACAGAGGGATGGAAAAAATTGCAGAAAATAGAACAATTATACAATATTTACCTTATGTAACTCGTTGGGATTATTTAGCTACTATGTTCACCGAGGCCATAACCGTAAATGCACCGGAACAGTTAGGAAATATTCAAGTACCTAAACGGGCCAGTTATATAAGAATAATTATGTTAGAATTAAGCCGTATAGCTTCTCATTTATTATGGCTTGGCCCTTTTATGGCAGATATTGGTGCGCAAACTCCCTTCTTTTACATTTTCCGAGAACGAGAATTAGTCTATGATCTGTTTGAATCTGCTACCGGTATGAGATTAATGCATAATTTTTTTCGTATCGGCGGAGTTGCCGCTGATTTACCGCATGGGTGGATAGATAAATGCAGTGATTTCTGTGACTATTTTTTAACCGGAATTGAGGAATATCAAAAACTTATTACACGCAATCCCATTTTTTTAGAACGTGTTGAGGGAGTAGGAATTATGAGTGGAGAAGATGCATTAAATTGGGGTTTGTCGGGCCCAATGCTGCGAGCTTCCGGAATAGAATGGGATCTTCGTAAAGTTGATCATTATGAGTGTTATGACGAATTTGATTGGGAAGTCCAATGGCAAAAAGAAGGAGATTCATTAGCTCGCTATTTAGTAAGGATCGGTGAAATTGAGGAATCTATCAAAATTATTCAACAAGCTTTGGAAGGAATTCCGGGAGGACCTTATGAAAACTTAGAAATACGATGTTTTGATAAAGTACGCGATTCCCAATGGAATGATTTTGAATATCGCTTCATTAGTAAAAAAACCTCTCCTACTTTTGAATTATCGAAACAAGAACTTTATGCGAGAGTCGAAGCCCCAAAGGGCGAATTGGGAATTTTTCTACTAGGTGACGGGAAAATGTTTCCTTGGAGATGGAAAATTCGCCCGCCGGGTTTTATCAATTTGCAAATTCTTCCTCAGTTAGTTAAAAGAATGAAATTGGCTGATATTATGACGATACTAGGTAGTATAGATATCATTATGGGAGAAGTTGATCGT
>Aeonium_arboreum
ATGAATGTACCAATTATAAGAAATGAACTTATGGTAGTAAATATGGGACCTCACCACCCATCAATGCACGGCGTTCTTCGACTAATCATTACTCTAGATGGTGAAGATGTTGTTGACTGTGAACCAATATTGGGGTATTTACACAGAGGGATGGAAAAAATTGCAGAAAATAGAACAATTATACAATATTTACCTTATGTAACTCGTTGGGATTATTTGGCTACTATGTTCACCGAGGCCATAACCGTAAATGCACCGGAACAGTTAGTAAATATTCAAGTACCTAAACGAGCCAGTTATATCAGAGTAATTATGTTAGAATTAAGTCGTATAGCTTCTCATTTATTATGGCTTGGACCTTTTATGGCAGATATTGGTGCACAAACTCCCTTCTTTTACATTTTCCGAGAACGAGAATTAGTATATGATCTATTCGAAGCTGCTACTGGTATGAGATTAATGCATAATTTTTTTCGTATCGGCGGGGTTGCCGCTGATTTACCGTATGGGTGGATAGATAAATGCATTGATTTCTGCGACTATTTTTTAACCGGAATTGCGGAATATCAAAAACTTATTACACGCAATCCCATTTTTTTAGAACGTGTTGAGGGAGTAGGAGTTGTGAGTGGAGAAGAAGCAATAAATTGGGGTTTGTCGGGCCCAATGCTGCGAGCTTCCGGAATAGAATGGGATCTTCGTAAAGTTGATCATTATGAGTGTTATGACGAATTTGATTGGGAAGTCCAATGGCAAAAAGAAGGCGATTCATTAGCTCGTTATTTAGTAAGGATCAGCGAAATCGAGGAATCTATCAAAATTATTCAACAAGCTTTGGAAGGAATTCCGGGAGGACCTTATGAAAATTTAGAAAGACGATGTTTTGATAAAGTAAGGGATTCCCAATGGAATGATTTTGACTATCGCTTCATTAGTAAAAAAACGTCCCCTACTTTTGAATTGTCGAAACAAGAACTTTATGCGAGAGTTGAAGCCCCAAAGGGCGAATTGGGAATTTTTCTACTAGGAGACGGGCAAATTTTTCCTTGGAGATGGAAAATTCGACCACCGGGTTTTATCAATTTGCAAATTCTTCCTCAGTTAGTTAAAAGAATGAAATTGGCTGATATTATGACGATACTAGGGAGTATAGATATCATTATGGGAGAAGTTGATCGT
>Aeonium_balsamiferum
ATGAATGTACCAATTATAAGAAATGAACTTATGGTAGTAAATATGGGACCTCACCACCCATCAATGCACGGCGTTCTTCGACTAATCATTACTCTAGATGGTGAAGATGTTGTTGACTGTGAACCAATATTGGGGTATTTACACAGAGGGATGGAAAAAATTGCAGAAAATAGAACAATTATACAATATTTACCTTATGTAACTCGTTGGGATTATTTGGCTACTATGTTCACCGAGGCCATAACCGTAAATGCACCGGAACAGTTAGTAAATATTCAAGTACCTAAACGAGCCAGTTATATCAGAGTAATTATGTTAGAATTAAGTCGTATAGCTTCTCATTTATTATGGCTTGGACCTTTTATGGCAGATATTGGTGCACAAACTCCCTTCTTTTACATTTTCCGAGAACGAGAATTAGTATATGATCTATTCGAAGCTGCTACTGGTATGAGATTAATGCATAATTTTTTTCGTATCGGCGGGGTTGCCGCTGATTTACCGTATGGGTGGATAGATAAATGCATTGATTTCTGCGACTATTTTTTAACCGGAATTGCGGAATATCAAAAACTTATTACACGCAATCCCATTTTTTTAGAACGTGTTGAGGGAGTAGGAGTTGTGAGTGGAGAAGAAGCAATAAATTGGGGTTTGTCGGGCCCAATGCTGCGAGCTTCCGGAATAGAATGGGATCTTCGTAAAGTTGATCATTATGAGTGTTATGACGAATTTGATTGGGAAGTCCAATGGCAAAAAGAAGGCGATTCATTAGCTCGTTATTTAGTAAGGATCAGCGAAATCGAGGAATCTATCAAAATTATTCAACAAGCTTTGGAAGGAATTCCGGGAGGACCTTATGAAAATTTAGAAAGACGATGTTTTGATAAAGTAAGGGATTCCCAATGGAATGATTTTGACTATCGCTTCATTAGTAAAAAAACGTCCCCTACTTTTGAATTGTCGAAACAAGAACTTTATGCGAGAGTTGAAGCCCCAAAGGGCGAATTGGGAATTTTTCTACTAGGAGACGGGCAAATTTTTCCTTGGAGATGGAAAATTCGACCACCGGGTTTTATCAATTTGCAAATTCTTCCTCAGTTAGTTAAAAGAATGAAATTGGCTGATATTATGACGATACTAGGGAGTATAGATATCATTATGGGAGAAGTTGATCGT
>Aeonium_decorum
ATGAATGTACCAATTATAAGAAATGAACTTATGGTAGTAAATATGGGACCTCACCACCCATCAATGCACGGCGTTCTTCGACTAATCATTACTCTAGATGGTGAAGATGTTGTTGACTGTGAACCAATATTGGGGTATTTACACAGAGGGATGGAAAAAATTGCAGAAAATAGAACAATTATACAATATTTACCTTATGTAACTCGTTGGGATTATTTGGCTACTATGTTCACCGAGGCCATAACCGTAAATGCACCGGAACAGTTAGTAAATATTCAAGTACCTAAACGAGCCAGTTATATCAGAGTAATTATGTTAGAATTAAGTCGTATAGCTTCTCATTTATTATGGCTTGGACCTTTTATGGCAGATATTGGTGCACAAACTCCCTTCTTTTACATTTTCCGAGAACGAGAATTAGTATATGATCTATTCGAAGCTGCTACTGGTATGAGATTAATGCATAATTTTTTTCGTATCGGCGGGGTTGCCGCTGATTTACCGTATGGGTGGATAGATAAATGCATTGATTTCTGCGACTATTTTTTAACCGGAATTGCGGAATATCAAAAACTTATTACACGCAATCCCATTTTTTTAGAACGTGTTGAGGGAGTAGGAGTTGTGAGTGGAGAAGAAGCAATAAATTGGGGTTTGTCGGGCCCAATGCTGCGAGCTTCCGGAATAGAATGGGATCTTCGTAAAGTTGATCATTATGAGTGTTATGACGAATTTGATTGGGAAGTCCAATGGCAAAAAGAAGGCGATTCATTAGCTCGTTATTTAGTAAGGATCAGCGAAATCGAGGAATCTATCAAAATTATTCAACAAGCTTTGGAAGGAATTCCGGGAGGACCTTATGAAAATTTAGAAAGACGATGTTTTGATAAAGTAAGGGATTCCCAATGGAATGATTTTGACTATCGCTTCATTAGTAAAAAAACTTCCCCTACTTTTGAATTGTCGAAACAAGAACTTTATGCGAGAGTTGAAGCCCCAAAGGGCGAATTGGGAATTTTTCTACTAGGAGACGGGCAAATTTTTCCTTGGAGATGGAAAATTCGACCACCGGGTTTTATCAATTTGCAAATTCTTCCTCAGTTAGTTAAAAGAATGAAATTGGCTGATATTATGACGATACTAGGGAGTATAGATATCATTATGGGAGAAGTTGATCGT
>Aeonium_diplocyclum
ATGAATGTACCAATTATAAGAAATGAACTTATGGTAGTAAATATGGGACCTCACCACCCATCAATGCACGGCGTTCTTCGACTAATCATTACTCTAGATGGTGAAGATGTTGTTGACTGTGAACCAATATTGGGGTATTTACACAGAGGGATGGAAAAAATTGCAGAAAATAGAACAATTATACAATATTTACCTTATGTAACTCGTTGGGATTATTTGGCTACTATGTTCACCGAGGCCATAACCGTAAATGCACCGGAACAGTTAGTAAATATTCAAGTACCTAAACGAGCCAGTTATATCAGAGTAATTATGTTAGAATTAAGTCGTATAGCTTCTCATTTATTATGGCTTGGACCTTTTATGGCAGATATTGGTGCACAAACTCCCTTCTTTTACATTTTCCGAGAACGAGAATTAGTATATGATCTATTCGAAGCTGCTACTGGTATGAGATTAATGCATAATTTTTTTCGTATCGGCGGGGTTGCCGCTGATTTACCGTATGGGTGGATAGATAAATGCATTGATTTCTGCGACTATTTTTTAACCGGAATTGCAGAATATCAAAAACTTATTACACGCAATCCCATTTTTTTAGAACGTGTTGAGGGAGTAGGAGTTGTGAGTGGAGAAGAAGCAATAAATTGGGGTTTGTCGGGCCCAATGCTGCGAGCTTCCGGAATAGAATGGGATCTTCGTAAAGTTGATCATTATGAGTGTTATGACGAATTTGATTGGGAAGTCCAATGGCAAAAAGAAGGCGATTCATTAGCTCGTTATTTAGTAAGGATCAGCGAAATCGAGGAATCTATCAAAATTATTCAACAAGCTTTGGAAGGAATTCCGGGAGGACCTTATGAAAATTTAGAAAGACGATGTTTTGATAAAGTAAGGGATTCCCAATGGAATGATTTTGACTATCGCTTCATTAGTAAAAAAACTTCCCCTACTTTTGAATTGTCGAAACAAGAACTTTATGCGAGAGTTGAAGCCCCAAAGGGCGAATTGGGAATTTTTCTACTAGGAGACGGGCAAATTTTTCCTTGGAGATGGAAAATTCGACCACCGGGTTTTATCAATTTGCAAATTCTTCCTCAGTTAGTTAAAAGAATGAAATTGGCTGATATTATGACGATACTAGGGAGTATAGATATCATTATGGGAGAAGTTGATCGT
>Aeonium_dodrantale
ATGAATGTACCAATTATAAGAAATGAACTTATGGTAGTAAATATGGGACCTCACCACCCATCAATGCACGGCGTTCTTCGACTAATCATTACTCTAGATGGTGAAGATGTTGTTGACTGTGAACCAATATTGGGGTATTTACACAGAGGGATGGAAAAAATTGCAGAAAATAGAACAATTATACAATATTTACCTTATGTAACTCGTTGGGATTATTTGGCTACTATGTTCACCGAGGCCATAACCGTAAATGCACCGGAACAGTTAGTAAATATTCAAGTACCTAAACGAGCCAGTTATATCAGAGTAATTATGTTAGAATTAAGTCGTATAGCTTCTCATTTATTATGGCTTGGACCTTTTATGGCAGATATTGGTGCACAAACTCCCTTCTTTTACATTTTCCGAGAACGAGAATTAGTATATGATCTATTCGAAGCTGCTACTGGTATGAGATTAATGCATAATTTTTTTCGTATCGGCGGGGTTGCCGCTGATTTACCGTATGGGTGGATAGATAAATGCATTGATTTCTGCGACTATTTTTTAACCGGAATTGCGGAATATCAAAAACTTATTACCCGCAATCCCATTTTTTTAGAACGTGTTGAGGGAGTAGGAGTTGTGAGTGGAGAAGAAGCAATAAATTGGGGTTTGTCGGGCCCAATGCTGCGAGCTTCCGGAATAGAATGGGATCTTCGTAAAGTTGATCATTATGAGTGTTATGACGAATTTGATTGGGAAGTCCAATGGCAAAAAGAAGGCGATTCATTAGCTCGTTATTTAGTAAGGATCAGCGAAATCGAGGAATCTATCAAAATTATTCAACAAGCTTTGGAAGGAATTCCGGGAGGACCTTATGAAAATTTAGAAAGACGATGTTTTGATAAAGTAAGGGATTCCCAATGGAATGATTTTGACTATCGCTTCATTAGTAAAAAAACTTCCCCTACTTTTGAATTGTCGAAACAAGAACTTTATGCGAGAGTTGAAGCCCCAAAGGGCGAATTGGGAATTTTTCTACTAGGAGACGGGCAAATTTTTCCTTGGAGATGGAAAATTCGACCACCGGGTTTTATCAATTTGCAAATTCTTCCTCAGTTAGTTAAAAGAATGAAATTGGCTGATATTATGACGATACTAGGGAGTATAGATATCATTATGGGAGAAGTTGATCGT
>Aeonium_nobile
ATGAATGTACCAATTATAAGAAATGAACTTATGGTAGTAAATATGGGACCTCACCACCCATCAATGCACGGCGTTCTTCGACTAATCATTACTCTAGATGGTGAAGATGTTGTTGACTGTGAACCAATATTGGGGTATTTACACAGAGGGATGGAAAAAATTGCAGAAAATAGAACAATTATACAATATTTACCTTATGTAACTCGTTGGGATTATTTGGCTACTATGTTCACCGAGGCCATAACCGTAAATGCACCGGAACAGTTAGTAAATATTCAAGTACCTAAACGAGCCAGTTATATCAGAGTAATTATGTTAGAATTAAGTCGTATAGCTTCTCATTTATTATGGCTTGGACCTTTTATGGCAGATATTGGTGCACAAACTCCCTTCTTTTACATTTTCCGAGAACGAGAATTAGTATATGATCTATTCGAAGCTGCTACTGGTATGAGATTAATGCATAATTTTTTTCGTATCGGCGGGGTTGCCGCTGATTTACCGTATGGGTGGATAGATAAATGCATTGATTTCTGCGACTATTTTTTAACCGGAATTGCGGAATATCAAAAACTTATTACACGCAATCCCATTTTTTTAGAACGTGTTGAGGGAGTAGGAGTTGTGAGTGGAGAAGAAGCAATAAATTGGGGTTTGTCGGGCCCAATGCTGCGAGCTTCCGGAATAGAATGGGATCTTCGTAAAGTTGATCATTATGAGTGTTATGACGAATTTGATTGGGAAGTCCAATGGCAAAAAGAAGGCGATTCATTAGCTCGTTATTTAGTAAGGATCAGCGAAATCGAGGAATCTATCAAAATTATTCAACAAGCTTTGGAAGGAATTCCGGGAGGACCTTATGAAAATTTAGAAAGACGATGTTTTGATAAAGTAAGGGATTCCCAATGGAATGATTTTGACTATCGCTTCATTAGTAAAAAAACTTCCCCTACTTTTGAATTGTCGAAACAAGAACTTTATGCGAGAGTTGAAGCCCCAAAGGGCGAATTGGGAATTTTTCTACTAGGAGACGGGCAAATTTTTCCTTGGAGATGGAAAATTCGACCACCGGGTTTTATCAATTTGCAAATTCTTCCTCAGTTAGTTAAAAGAATGAAATTGGCTGATATTATGACGATACTAGGGAGTATAGATATCATTATGGGAGAAGTTGATCGT
>Aeonium_saundersii
ATGAATGTACCAATTATAAGAAATGAACTTATGGTAGTAAATATGGGACCTCACCACCCATCAATGCACGGCGTTCTTCGACTAATCATTACTCTAGATGGTGAAGATGTTGTTGACTGTGAACCAATATTGGGGTATTTACACAGAGGGATGGAAAAAATTGCAGAAAATAGAACAATTATACAATATTTACCTTATGTAACTCGTTGGGATTATTTGGCTACTATGTTCACCGAGGCCATAACCGTAAATGCACCGGAACAGTTAGTAAATATTCAAGTACCTAAACGAGCCAGTTATATCAGAGTAATTATGTTAGAATTAAGTCGTATAGCTTCTCATTTATTATGGCTTGGACCTTTTATGGCAGATATTGGTGCACAAACTCCCTTCTTTTACATTTTCCGAGAACGAGAATTAGTATATGATCTATTCGAAGCTGCTACTGGTATGAGATTAATGCATAATTTTTTTCGTATCGGCGGGGTTGCCGCTGATTTACCGTATGGGTGGATAGATAAATGCATTGATTTCTGCGACTATTTTTTAACCGGAATTGCGGAATATCAAAAACTTATTACACGCAATCCCATTTTTTTAGAACGTGTTGAGGGAGTAGGAGTTGTGAGTGGAGAAGAAGCAATAAATTGGGGTTTGTCGGGCCCAATGCTGCGAGCTTCCGGAATAGAATGGGATCTTCGTAAAGTTGATCATTATGAGTGTTATGACGAATTTGATTGGGAAGTCCAATGGCAAAAAGAAGGCGATTCATTAGCTCGTTATTTAGTAAGGATTAGCGAAATCGAGGAATCTATCAAAATTATTCAACAAGCTTTGGAAGGAATTCCGGGAGGACCTTATGAAAATTTAGAAAGACGATGTTTTGATAAAGTAAGGGATTCCCAATGGAATGATTTTGACTATCGCTTCATTAGTAAAAAAACTTCCCCTACTTTTGAATTGTCGAAACAAGAACTTTATGCGAGAGTTGAAGCCCCAAAGGGCGAATTGGGAATTTTTCTACTAGGAGACGGGCAAATTTTTCCTTGGAGATGGAAAATTCGACCACCGGGTTTTATCAATTTGCAAATTCTTCCTCAGTTAGTTAAAAGAATGAAATTGGCTGATATTATGACGATACTAGGGAGTATAGATATCATTATGGGAGAAGTTGATCGT
>Aeonium_tabuliforme
ATGAATGTACCAATTATAAGAAATGAACTTATGGTAGTAAATATGGGACCTCACCACCCATCAATGCACGGCGTTCTTCGACTAATCATTACTCTAGATGGTGAAGATGTTGTTGACTGTGAACCAATATTGGGGTATTTACACAGAGGGATGGAAAAAATTGCAGAAAATAGAACAATTATACAATATTTACCTTATGTAACTCGTTGGGATTATTTGGCTACTATGTTCACCGAGGCCATAACCGTAAATGCACCAGAACAGTTAGTAAATATTCAAGTACCTAAACGAGCCAGTTATATCAGAGTAATTATGTTAGAATTAAGTCGTATAGCTTCTCATTTATTATGGCTTGGACCTTTTATGGCAGATATTGGTGCACAAACTCCCTTCTTTTACATTTTCCGAGAACGAGAATTAGTATATGATCTATTCGAAGCTGCTACTGGTATGAGATTAATGCATAATTTTTTTCGTATCGGCGGGGTTGCCGCTGATTTACCGTATGGGTGGATAGATAAATGCATTGATTTCTGCGACTATTTTTTAACCGGAATTGCGGAATATCAAAAACTTATTACACGCAATCCCATTTTTTTAGAACGTGTTGAGGGAGTAGGAGTTGTGAGTGGAGAAGAAGCAATAAATTGGGGTTTGTCGGGCCCAATGCTGCGAGCTTCCGGAATAGAATGGGATCTTCGTAAAGTTGATCATTATGAGTGTTATGACGAATTTGATTGGGAAGTCCAATGGCAAAAAGAAGGCGATTCATTAGCTCGTTATTTAGTAAGGATCAGCGAAATCGAGGAATCTATCAAAATTATTCAACAAGCTTTGGAAGGAATTCCGGGAGGACCTTATGAAAATTTAGAAAGACGATGTTTTGATAAAGTAAGGGATTCCCAATGGAATGATTTTGACTATCGCTTCATTAGTAAAAAAACTTCCCCTACTTTTGAATTGTCGAAACAAGAACTTTATGCGAGAGTTGAAGCCCCAAAGGGCGAATTGGGAATTTTTCTACTAGGAGACGGGCAAATTTTTCCTTGGAGATGGAAAATTCGACCACCGGGTTTTATCAATTTGCAAATTCTTCCTCAGTTAGTTAAAAGAATGAAATTGGCTGATATTATGACGATACTAGGGAGTATAGATATCATTATGGGAGAAGTTGATCGT
>Aeonium_undulatum
ATGAATGTACCAATTATAAGAAATGAACTTATGGTAGTAAATATGGGACCTCACCACCCATCAATGCACGGCGTTCTTCGACTAATCATTACTCTAGATGGTGAAGATGTTGTTGACTGTGAACCAATATTGGGGTATTTACACAGAGGGATGGAAAAAATTGCAGAAAATAGAACAATTATACAATATTTACCTTATGTAACTCGTTGGGATTATTTGGCTACTATGTTCACCGAGGCCATAACCGTAAATGCACCGGAACAGTTAGTAAATATTCAAGTACCTAAACGAGCCAGTTATATCAGAGTAATTATGTTAGAATTAAGTCGTATAGCTTCTCATTTATTATGGCTTGGACCTTTTATGGCAGATATTGGTGCACAAACTCCCTTCTTTTACATTTTCCGAGAACGAGAATTAGTATATGATCTATTCGAAGCTGCTACTGGTATGAGATTAATGCATAATTTTTTTCGTATCGGCGGGGTTGCCGCTGATTTACCGTATGGGTGGATAGATAAATGCATTGATTTCTGCGACTATTTTTTAACCGGAATTGCGGAATATCAAAAACTTATTACACGCAATCCCATTTTTTTAGAACGTGTTGAGGGAGTAGGAGTTGTGAGTGGAGAAGAAGCAATAAATTGGGGTTTGTCGGGCCCAATGCTGCGAGCTTCCGGAATAGAATGGGATCTTCGTAAAGTTGATCATTATGAGTGTTATGACGAATTTGATTGGGAAGTCCAATGGCAAAAAGAAGGCGATTCATTAGCTCGTTATTTAGTAAGGATCAGCGAAATCGAGGAATCTATCAAAATTATTCAACAAGCTTTGGAAGGAATTCCGGGAGGACCTTATGAAAATTTAGAAAGACGATGTTTTGATAAAGTAAAGGATTCCCAATGGAATGATTTTGACTATCGCTTCATTAGTAAAAAAACTTCCCCTACTTTTGAATTGTCGAAACAAGAACTTTATGCGAGAGTTGAAGCCCCAAAGGGCGAATTGGGAATTTTTCTACTAGGAGACGGGCAAATTTTTCCTTGGAGATGGAAAATTCGACCACCGGGTTTTATCAATTTGCAAATTCTTCCTCAGTTAGTTAAAAGAATGAAATTGGCTGATATTATGACGATACTAGGGAGTATAGATATCATTATGGGAGAAGTTGATCGT
>Monanthes_anagensis
ATGAATGTACCAATTATAAGAAATGAACTTATGGTAGTAAATATGGGACCTCACCACCCATCAATGCACGGCGTTCTTCGACTCATCATTACTCTAGATGGTGAAGATGTTGTTGACTGTGAACCAATATTGGGGTATTTACACAGAGGGATGGAAAAAATTGCAGAAAATAGAACAATTATACAATATTTACCTTATGTAACTCGTTGGGATTATTTGGCTACTATGTTCACCGAGGCCATAACCGTAAATGCACCGGAACAGTTAGTAAATATTCAAGTACCTAAACGAGCCAGTTATATCAGAGTAATTATGTTAGAATTAAGTCGTATAGCTTCTCATTTATTATGGCTTGGACCTTTTATGGCAGATATTGGTGCACAAACTCCCTTCTTTTACATTTTCCGAGAACGAGAATTAGTATATGATCTATTCGAAGCTGCTACTGGTATGAGATTAATGCATAATTTTTTTCGTATCGGCGGGGTTGCCGCTGATTTACCGTATGGGTGGATAGATAAATGCATTGATTTCTGCGACTATTTTTTAACCGGAATTGCGGAATATCAAAAACTTATTACACGCAATCCCATTTTTTTAGAACGTGTTGAGGGAGTAGGAGTTGTGAGTGGAGAAGAAGCAATAAATTGGGGTTTGTCGGGCCCAATGCTGCGAGCTTCCGGAATAGAATGGGATCTTCGTAAAGTTGATCATTATGAGTGTTATGACGAATTTGATTGGGAAGTCCAATGGCAAAAAGAAGGCGATTCATTAGCTCGTTATTTAGTAAGGATCAGCGAAATCGAGGAATCTATCAAAATTATTCAACAAGCTTTGGAAGGAATTCCGGGAGGACCATATGAAAATTTAGAAAGACGATGTTTTGAGAAAGTAAGGGATTCCCAATGGAATGATTTTGACTATCGCTTCATTAGTAAAAAAACTTCCCCTACTTTTGAATTGTCGAAACAAGAACTTTATGCGAGAGTTGAAGCCCCAAAGGGCGAATTGGGAATTTTTCTACTAGGAGACGGGCAAATTTTTCCTTGGAGATGGAAAATTCGACCACCGGGTTTTATCAATTTGCAAATTCTTCCTCAGTTAGTTAAAAGAATGAAATTGGCTGATATTATGACGATACTAGGGAGTATAGATATCATTATGGGAGAAGTTGATCGT
>Monanthes_brachycaulos
ATGAATGTACCAATTATAAGAAATGAACTTATGGTAGTAAATATGGGACCTCACCACCCATCAATGCACGGCGTTCTTCGACTCATCATTACTCTAGATGGTGAAGATGTTGTTGACTGTGAACCAATATTGGGGTATTTACACAGAGGGATGGAAAAAATTGCAGAAAATAGAACAATTATACAATATTTACCTTATGTAACTCGTTGGGATTATTTGGCTACTATGTTCACCGAGGCCATAACCGTAAATGCACCGGAACAGTTAGTAAATATTCAAGTACCTAAACGAGCCAGTTATATCAGAGTAATTATGTTAGAATTAAGTCGTATAGCTTCTCATTTATTATGGCTTGGACCTTTTATGGCAGATATTGGTGCACAAACTCCCTTCTTTTACATTTTCCGAGAACGAGAATTAGTATATGATCTATTCGAAGCTGCTACTGGTATGAGATTAATGCATAATTTTTTTCGTATCGGCGGGGTTGCCGCTGATTTACCGTATGGGTGGATAGATAAATGCATTGATTTCTGCGACTATTTTTTAACCGGAATTGCGGAATATCAAAAACTTATTACACGCAATCCCATTTTTTTAGAACGTGTTGAGGGAGTAGGAGTTGTGAGTGGAGAAGAAGCAATAAATTGGGGTTTGTCGGGCCCAATGCTGCGAGCTTCCGGAATAGAATGGGATCTTCGTAAAGTTGATCATTATGAGTGTTATGACGAATTTGATTGGGAAGTCCAATGGCAAAAAGAAGGCGATTCATTAGCTCGTTATTTAGTAAGGATCAGCGAAATCGAGGAATCTATCAAAATTATTCAACAAGCTTTGGAAGGAATTCCGGGAGGACCGTATGAAAATTTAGAAAGACGATGTTTTGAGAAAGTAAGGGATTCCCAATGGAATGATTTTGACTATCGCTTCATTAGTAAAAAAACTTCCCCTACTTTTGAATTGTCGAAACAAGAACTTTATGCGAGAGTTGAAGCCCCAAAGGGCGAATTGGGAATTTTTCTACTAGGAGACGGGCAAATTTTTCCTTGGAGATGGAAAATTCGACCACCGGGTTTTATCAATTTGCAAATTCTTCCTCAGTTAGTTAAAAGAATGAAATTGGCTGATATTATGACGATACTAGGGAGTATAGATATCATTATGGGAGAAGTTGATCGT
>Monanthes_muralis
ATGAATGTACCAATTATAAGAAATGAACTTATGGTAGTAAATATGGGACCTCACCACCCATCAATGCACGGCGTTCTTCGACTCATCATTACTCTAGATGGTGAAGATGTTGTTGACTGTGAACCAATATTGGGGTATTTACACAGAGGGATGGAAAAAATTGCAGAAAATAGAACAATTATACAATATTTACCTTATGTAACTCGTTGGGATTATTTGGCTACTATGTTCACCGAGGCCATAACCGTAAATGCACCGGAACAGTTAGTAAATATTCAAGTACCTAAACGAGCCAGTTATATCAGAGTAATTATGTTAGAATTAAGTCGTATAGCTTCTCATTTATTATGGCTTGGACCTTTTATGGCAGATATTGGTGCACAAACTCCCTTCTTTTACATTTTCCGAGAACGAGAATTAGTATATGATCTATTCGAAGCTGCTACTGGTATGAGATTAATGCATAATTTTTTTCGTATCGGCGGGGTTGCCGCTGATTTACCGTATGGGTGGATAGATAAATGCATTGATTTCTGCGACTATTTTTTAACCGGAATTGCGGAATATCAAAAACTTATTACACGCAATCCCATTTTTTTAGAACGTGTTGAGGGAGTAGGAGTTGTGAGTGGAGAAGAAGCAATAAATTGGGGTTTGTCGGGCCCAATGCTGCGAGCTTCCGGAATAGAATGGGATCTTCGTAAAGTTGATCATTATGAGTGTTATGACGAATTTGATTGGGAAGTCCAATGGCAAAAAGAAGGCGATTCATTAGCTCGTTATTTAGTAAGGATCAGCGAAATCGAGGAATCTATCAAAATTATTCAACAAGCTTTGGAAGGAATTCCGGGAGGACCGTATGAAAATTTAGAAAGACGATGTTTTGAGAAAGTAAGGGATTCCCAATGGAATGATTTTGACTATCGCTTCATTAGTAAAAAAACTTCCCCTACTTTTGAATTGTCGAAACAAGAACTTTATGCGAGAGTTGAAGCCCCAAAGGGCGAATTGGGAATTTTTCTACTAGGAGACGGGCAAATTTTTCCTTGGAGATGGAAAATTCGACCACCGGGTTTTATCAATTTGCAAATTCTTCCTCAGTTAGTTAAAAGAATGAAATTGGCTGATATTATGACGATACTAGGGAGTATAGATATCATTATGGGAGAAGTTGATCGT
>Monanthes_polyphylla
ATGAATATACCAATTATAAGAAATGAACTTATGGTAGTAAATATGGGACCTCACCACCCATCAATGCACGGGGTTCTTCGACTCATCATTACTCTAGATGGTGAAGATGTTGTTGACTGTGAACCAATATTGGGGTATTTACACAGAGGGATGGAAAAAATTGCAGAAAATAGAACAATTATACAATATTTACCTTATGTAACTCGTTGGGATTATTTGGCTACTATGTTCACCGAGGCCATAACCGTAAATGCACCGGAACAGTTAGTAAATATTCAAGTACCTAAACGAGCCAGTTATATCAGAGTAATTATGTTAGAATTAAGTCGTATAGCTTCTCATTTATTATGGCTTGGACCTTTTATGGCAGATATTGGTGCACAAACTCCCTTCTTTTACATTTTCCGAGAACGAGAATTAGTATATGATCTATTCGAAGCTGCTACTGGTATGAGATTAATGCATAATTTTTTTCGTATCGGCGGGGTTGCCGCTGATTTACCGTATGGGTGGATAGATAAATGCATTGATTTCTGCGACTATTTTTTAACCGGAATTGCGGAATATCAAAAACTTATTACACGCAATCCCATTTTTTTAGAACGTGTTGAGGGAGTAGGAGTTGTGAGTGGAGAAGAAGCAATAAATTGGGGTTTGTCGGGCCCAATGCTGCGAGCTTCCGGAATAGAATGGGATCTTCGTAAAGTTGATCATTATGAGTGTTATGACGAATTTGATTGGGAAGTCCAATGGCAAAAAGAAGGCGATTCATTAGCTCGTTATTTAGTAAGGATCAGCGAAATCGAGGAATCTATCAAAATTATTCAACAAGCTTTGGAAGGAATTCCGGGAGGACCTTATGAAAATTTAGAAAGACGATGTTTTGAGAAAGTAAGGGATTCCCAATGGAATGATTTTGACTATCGCTTCATTAGTAAAAAAACTTCCCCTACTTTTGAATTGTCGAAACAAGAACTTTATGCGAGAGTTGAAGCCCCAAAGGGCGAATTGGGAATTTTTCTACTAGGAGACGGGCAAATTTTTCCTTGGAGATGGAAAATTCGACCACCGGGTTTTATCAATTTGCAAATTCTTCCTCAGTTAGTTAAAAGAATGAAATTGGCTGATATTATGACGATACTAGGGAGTATAGATATCATTATGGGAGAAGTTGATCGT
>Rosularia_alpestris
ATGAATGTACCAATTATAAGAAATGAGCTTATGGTAGTAAATATGGGACCTCACCACCCATCAATGCACGGCGTTCTGCGACTCATCATTACTCTAGATGGTGAAGATGTTGTTGACTGTGAACCAATATTGGGGTATTTACACAGAGGGATGGAAAAAATTGCAGAAAATAGAACAATTATACAATATTTACCTTATGTAACTCGGTGGGATTATTTGGCTACTATGTTCACCGAGGCCATAACCGTAAATGCACCGGAACAGTTAGGAAATATTCAAGTACCTAAACGGGCCAGTTATATCAGAGTAATTATGTTAGAATTAAGTCGTATAGCTTCTCATTTATTATGGCTTGGCCCTTTTATGGCAGATATTGGTGCGCAAACGCCCTTCTTTTACATTTTCCGAGAACGAGAATTAGTCTATGATCTGTTCGAAGCTGCTACCGGTATGAGATTAATGCATAATTTTTTTCGTATCGGCGGGGTTGCCGCTGATTTACCGCATGGGTGGATAGATAAATGCAGTGATTTCTGTGACTATTTTTTAACCGGAATTGCAGAATATCAAAAACTTATTACACGCAATCCCATTTTTTTAGAACGTGTTGAGGGAGTAGGAATAGTGAGTGGAGAAGAAGCACTAAATTGGGGTTTGTCGGGCCCAATGCTGCGAGCTTCCGGAATAGAATGGGATCTTCGTAAAGTTGATCATTATGAGTGTTATGACGAATTTGATTGGGAAGTCCAATGGCAAAAAGAAGGAGATTCGTTAGCTCGCTATTTAGTAAGGATCAGTGAAATTGAGGAATCTATCAAAATTATTCAACAAGCTTTGGAAGGAATTCCGGGAGGACCTTATGAAAACTTAGAAATACGATGTTTTGATAAAGTACGGGATTCCCAATGGAATGATTTTGAATATCGCTTCATTAGTAAGAAAACCTCTCCCACTTTTGAATTGTCGAAACAAGAACTTTATGCGAGAGTCGAAGCCCCGAAGGGCGAATTGGGAATTTTTCTCCTAGGAGATGGGAAAATTTTTCCTTGGAGATGGAAGATTCGCCCGCCGGGTTTTATCAATTTGCAAATTCTTCCTCAGTTAGTTAAAAGAATGAAATTGGCTGATATTATGACGATACTAGGTAGTATAGATATCATTATGGGAGAAGTTGATCGT
>Sempervivum_tectorum
ATGAATGTACCAATTATAAGAAATGAACTTATGGTAGTAAATATGGGACCTCACCACCCATCAATGCACGGCGTTCTTCGACTCATCATTACTCTCGATGGTGAAGATGTTGTTGACTGTGAACCAATATTGGGGTATTTACACAGAGGGATGGAAAAAATTGCAGAAAATAGAACAATTATACAATATTTACCTTATGTAACTCGTTGGGATTATTTAGCTACTATGTTTACCGAGGCCATAACCGTAAATGCACCGGAACAGTTAGGAAATATTCAAGTACCTAAACGAGCCAGTTATATCAGAGTAATTATGTTAGAATTAAGTCGTATAGCTTCTCATTTATTATGGCTTGGCCCTTTTATGGCAGATATTGGTGCGCAAACTCCCTTCTTTTACATTTTACGAGAACGAGAATTAATATATGATCTGTTCGAAGCTGCTACCGGTATGAGATTAATGCATAATTTTTTTCGTATCGGCGGAGTTGCCGCTGATTTACCGTATGGATGGATAGATAAATGCATTGATTTCTGCGACTATTTTTTAACCGGAATTGCGGAATATCAAAAACTTATTACACGCAATCCCATTTTTTTAGAACGTGTTGAGGGAGTAGGAATTGTGAGTGGAGAAGAAGCACTAAATTGGGGTTTGTCGGGCCCAATGCTGCGAGCTTCCGGAATAGAATGGGATCTTCGTAAAGTTGATCATTATGAGTGTTATGACGAATTTGATTGGGAAGTCCAATGGCAAAAAGAAGGAGATTCGTTAGCTCGTTATTTAGTAAGGATCAGTGAAATCGAGGAATCTATCAAAATTATTCAACAAGCTTTGGAAGGAATTCCGGGAGGACCTTATGAAAATTTAGAAATACGATGTTTTGATAAAGTAAGGGATTCCCAATGGAATGATTTTGAATATCGCTTCATTAGTAAAAAAACCTCTCCTACTTTTGAATTGTCGAAACAAGAACTTTATGCCAGAGTCGAAGCCCCAAAGGGCGAATTGGGAATTTTTCTACTAGGAGACGGGAAAATTTTTCCTTGGAGATGCAAAATCCGCCCGCCGGGTTTTATCAATTTGCAAATTCTTCCTCAGTTAGTTAAAAGAATGAAATTGGCTGATATTATGACGATATTAGGTAGTATAGATATCATTATGGGAGAAGTTGATCGT
>Phedimus_spurius
ATGAATGTACCAATTATAAGAAATGAACTTATGATAGTAAATATGGGACCTCACCACCCATCAATGCACGGCGTTCTTCGACTCATCATTACTCTAGATGGTGAAGATGTTGTTGATTGTGAACCGATATTGGGGTATTTACATAGAGGAATGGAAAAAATTGCAGAAAATAGAACAATTATACAATATTTACCTTATGTAACTCGTTGGGATTATTTGGCTACTATGTTCACCGAGGCAATAACCGTAAATGCACCGGAACAGTTAGGGAATATTCAAGTACCTAAACGAGCCAGTTATATTAGAGTAATTATGTTAGAATTAAGTCGTATAGCTTCTCATTTATTATGGCTTGGCCCTTTTATGGCCGATATTGGTGCACAAACTCCCTTTTTCTACATTTTTCGAGAACGAGAATTAGTATACGATCTGTTCGAAGCTGCTACTGGTATGAGATTGATGCATAATTTTTTTCGTATCGGAGGAGTTGCCGCCGATTTACCGTATGGATGGATAGATAAATGTATTGATTTCTGCGACTATTTTTTAACCGGAATTTCGGAATATCAAAAACTTATTACACGCAATCCTATTTTTTTAGAACGTGTTGAGGGAGTAGGAATTTTGAGTGGAGAAGAGGCACTAAATTGGGGTTTATCGGGCCCAATGCTACGAGCGTCCGGAATAGACTGGGATCTTCGTAAAGTTGATCATTATGAGTGTTATGATGAATTTGATTGGGAAGTCCAATGGCAAAAAGAAGGAGATTCGTTAGCTCGTTATTTAGTAAGAATCAGTGAAATTGAGGAATCTATCAAAATTATTCAACAAGCTTTAGAAGGAATTCCGGGGGGACCTTATGAGAATTTAGAAATACGATGTTTTGATAAAATAAGGGATTCCCAATGGAATGATTTTGAATATCGTTTCATTAGTAAAAAACCCTCTCCTACTTTTGAATTGTCGAAACAAGAACTTTATGCGAGAGTCGAAGCTCCAAAGGGCGAATTGGGAATTTTTCTGCTAGGAGATGGGAAAGTTTTTCCTTGGAGATGGAAAATTAGACCACCGGGTTTTATCAATTTGCAAATTCTTCCTCAGCTAGTTAAAAGAATGAAATTGGCTGATATTATGACGATACTAGGTAGTATAGATATCATTATGGGAGAAGTTGATCGT
>Phedimus_aizoon
ATGAATGTACCAATTATAAGAAATGAACTTATGATAGTAAATATGGGACCTCATCACCCATCAATGCACGGCGTTCTTCGACTCATCATTACTCTAGATGGTGAAGATGTTGTTGACTGTGAACCAATATTGGGGTATTTACACAGAGGAATGGAAAAAATTGCAGAAAATAGAACAATTATCCAATATTTACCTTATGTAACTCGTTGGGATTATTTGGCTACTATGTTCACCGAAGCCATAACCGTAAATGCACCGGAACAGTTAGGGAATATTCAAGTACCTAAACGAGCCAGTTATATTAGAGTAATTATGTTAGAATTAAGTCGTATAGCTTCTCATTTACTATGGCTTGGCCCTTTTATGGCGGATATTGGTGCACAAACTCCCTTCTTCTACATTTTCCGAGAACGAGAATTAGTATATGATCTGTTCGAAGCTGCTACTGGTATGAGATTGATGCATAATTTTTTTCGTATCGGAGGAGTTGCCGCTGATTTACCGTATGGGTGGATAGATAAATGCATTGATTTCTGCGACTATTTTTTAACCGGAATTTCGGAATATCAAAAACTTATTACACGCAATCCTATTTTTTTAGAACGTGTTGAGGGAGTAGGAATTTTGAGTGGAGAAGAAGCACTAAATTGGGGTTTATCGGGCCCAATGCTACGAGCGTCCGGAATAGACTGGGATCTTCGTAAAGTTGATCATTATGAGTGTTATGACGAATTTGATTGGGAAGTCCAATGGCAAAAAGAAGGAGATTCGTTAGCTCGTTATTTAGTAAGGATCAGTGAAATTGAGGAATCTATCAAAATTATTCAACAAGCTTTAGAAGGAATTCCGGGAGGACCTTATGAGAATTTAGAAATACGATGTTTTGATAAAGTAAGGGATTCCCAATGGAATGATTTTGAATATCGCTTCATTAGTAAAAAAACCTCTCCCACTTTTGAATTGTCGAAACAAGAACTTTATGCGAGAGTCGAAGCCCCAAAAGGCGAATTGGGAATTTTTCTGCTAGGAGATGGGAAAATTTTTCCTTGGAGATGGAAAATTAGACCGCCGGGTTTTATCAATTTGCAAATTCTTCCTCAGCTAGTTAAAAGAATGAAATTGGCTGATATTATGACGATACTAGGTAGTATAGATATCATTATGGGAGAAGTTGATCGT
>Phedimus_kamtschaticus
ATGAATGTACCAATTATAAGAAATGAACTTATGATAGTAAATATGGGACCTCATCACCCATCAATGCACGGCGTTCTTCGACTCATCATTACTCTAGATGGTGAAGATGTTGTTGACTGTGAACCAATATTGGGGTATTTACACAGAGGAATGGAAAAAATTGCAGAAAATAGAACAATTATCCAATATTTACCTTATGTAACTCGTTGGGATTATTTGGCTACTATGTTCACCGAAGCCATAACCGTAAATGCACCGGAACAGTTAGGGAATATTCAAGTACCTAAACGAGCCAGTTATATTAGAGTAATTATGTTAGAATTAAGTCGTATAGCTTCTCATTTACTATGGCTTGGCCCTTTTATGGCGGATATTGGTGCACAAACTCCCTTCTTCTACATTTTCCGAGAACGAGAATTAGTATATGATCTGTTCGAAGCTGCTACTGGTATGAGATTGATGCATAATTTTTTTCGTATCGGAGGAGTTGCCGCTGATTTACCGTATGGGTGGATAGATAAATGCATTGATTTCTGCGACTATTTTTTAACCGGAATTTCGGAATATCAAAAACTTATTACACGCAATCCTATTTTTTTAGAACGTGTTGAGGGAGTAGGAATTTTGAGTGGAGAAGAAGCACTAAATTGGGGTTTATCGGGCCCAATGCTACGAGCGTCCGGAATAGACTGGGATCTTCGTAAAGTTGATCATTATGAGTGTTATGACGAATTTGATTGGGAAGTCCAATGGCAAAAAGAAGGAGATTCGTTAGCTCGTTATTTAGTAAGGATCAGTGAAATTGAGGAATCTATCAAAATTATTCAACAAGCTTTAGAAGGAATTCCGGGAGGACCTTATGAGAATTTAGAAATACGATGTTTTGATAAAGTAAGGGATTCCCAATGGAATGATTTTGAATATCGCTTCATTAGTAAAAAAACCTCTCCCACTTTTGAATTGTCGAAACAAGAACTTTATGCGAGAGTCGAAGCCCCAAAAGGCGAATTGGGAATTTTTCTGCTAGGAGATGGGAAAATTTTTCCTTGGAGATGGAAAATTAGACCGCCGGGTTTTATCAATTTGCAAATTCTTCCTCAGCTAGTTAAAAGAATGAAATTGGCTGATATTATGACGATACTAGGTAGTATAGATATCATTATGGGAGAAGTTGATCGT
>Phedimus_odontophyllus
ATGAATGTACCAATTATAAGAAATGAACTTATGATAGTAAATATGGGACCTCACCACCCATCAATGCACGGCGTTCTTCGACTCATCATTACTCTAGATGGGGAAGATGTTGTTGATTGTGAACCAATATTGGGATATTTACATAGAGGAATGGAAAAAATTGCAGAAAATAGAACAATTATACAATATTTACCTTATGTAACTCGTTGGGATTATTTGGCTACTATGTTCACCGAGGCCATAACCGTAAATGCACCGGAACAGTTAGGGAATATTCAAGTACCTAAACGAGCCAGTTATATTAGAGTAATTATGTTAGAATTAAGTCGTATAGCTTCTCATTTATTATGGCTTGGCCCTTTTATGGTAGATATTGGTGCACAAACTCCCTTCTTCTACATTTTCCGAGAACGAGAATTAGTATATGATCTGTTCGAAGCTGCTACTGGTATGAGATTGATGCATAATTTTTTTCGTATTGGAGGAGTTGCCGCTGATTTACCGTATGGGTGGATAGATAAATGCATTGATTTCTGTGACTATTTTTTAACCGGAATTTCGGAATATCAAAAACTTATTACACGCAATCCTATTTTTTTAGAACGTGTTGAGGGAGTAGGAATTTTGAGTGGAGAAGAAGCACTAAATTGGGGTTTATCGGGCCCAATGCTACGAGCGTCCGGAATAGACTGGGATCTTCGTAAAGTTGATCATTATGAGTGTTATGACGAATTTGATTGGGAAGTCCAATGGCAAAAAGAAGGAGATTCATTAGCTCGTTATTTAGTAAGGATCAGTGAAATTGAGGAATCTATCAAAATTATTCAACAAGCTTTAGAAGGAATTCCGGGAGGACCTTATGAGAATTTAGAAATACGATGTTTTGATAAAGTAAGGGATTCCAAATGGAATGATTTTGAATATCGGTTCATTAGTAAAAAACCCTCTCCGACTTTTGAATTGTCGAAACAAGAACTTTATGCGAGAGTCGAAGCCCCAAAGGGCGAATTGGGAATTTTTATGCTAGGAGATGGGAAAATTTTTCCTTGGAGATGGAAAATTCGACCGCCGGGTTTTATCAATTTGCAAATTCTTCCTCAGCTAGTTAAAAGAATGAAATTGGCTGATATTATGACAATACTAGGTAGTATAGATATCATTATGGGAGAAGTTGATCGT
>Phedimus_takesimensis
ATGAATGTACCAATTATAAGAAATGAACTTATGATAGTAAATATGGGACCTCATCACCCATCAATGCACGGCGTTCTTCGACTCATCATTACTCTAGATGGTGAAGATGTTGTTGACTGTGAACCAATATTGGGGTATTTACACAGAGGAATGGAAAAAATTGCAGAAAATAGAACAATTATCCAATATTTACCTTATGTAACTCGTTGGGATTATTTGGCTACTATGTTCACCGAAGCCATAACCGTAAATGCACCGGAACAGTTAGGGAATATTCAAGTACCTAAACGAGCCAGTTATATTAGAGTAATTATGTTAGAATTAAGTCGTATAGCTTCTCATTTACTATGGCTTGGCCCTTTTATGGCGGATATTGGTGCACAAACTCCCTTCTTCTACATTTTCCGAGAACGAGAATTAGTATATGATCTGTTCGAAGCTGCTACTGGTATGAGATTGATGCATAATTTTTTTCGTATCGGAGGAGTTGCCGCTGATTTACCGTATGGGTGGATAGATAAATGCATTGATTTCTGCGACTATTTTTTAACCGGAATTTCGGAATATCAAAAACTTATTACACGCAATCCTATTTTTTTAGAACGTGTTGAGGGAGTAGGAATTTTGAGTGGAGAAGAAGCACTAAATTGGGGTTTATCGGGCCCAATGCTACGAGCGTCCGGAATAGACTGGGATCTTCGTAAAGTTGATCATTATGAGTGTTATGACGAATTTGATTGGGAAGTCCAATGGCAAAAAGAAGGAGATTCGTTAGCTCGTTATTTAGTAAGGATCAGTGAAATTGAGGAATCTATCAAAATTATTCAACAAGCTTTAGAAGGAATTCCGGGAGGACCTTATGAGAATTTAGAAATACGATGTTTTGATAAAGTAAGGGATTCCCAATGGAATGATTTTGAATATCGCTTCATTAGTAAAAAAACCTCTCCCACTTTTGAATTGTCGAAACAAGAACTTTATGCGAGAGTCGAAGCCCCAAAAGGCGAATTGGGAATTTTTCTGCTAGGAGATGGGAAAATTTTTCCTTGGAGATGGAAAATTAGACCGCCGGGTTTTATCAATTTGCAAATTCTTCCTCAGCTAGTTAAAAGAATGAAATTGGCTGATATTATGACGATACTAGGTAGTATAGATATCATTATGGGAGAAGTTGATCGT
>Phedimus_yangshanicus
ATGAATGTACCAATTATAAGAAATGAACTTATGATAGTAAATATGGGACCTCACCACCCATCAATGCACGGCGTTCTTCGACTCATCATTACTCTAGATGGGGAAGATGTTGTTGATTGTGAACCAATATTGGGATATTTACATAGAGGAATGGAAAAAATTGCAGAAAATAGAACAATTATACAATATTTACCTTATGTAACTCGTTGGGATTATTTGGCTACTATGTTCACCGAGGCCATAACCGTAAATGCACCGGAACAGTTAGGGAATATTCAAGTACCTAAACGAGCCAGTTATATTAGAGTAATTATGTTAGAATTAAGTCGTATAGCTTCTCATTTATTATGGCTTGGCCCTTTTATGGTAGATATTGGTGCACAAACTCCCTTCTTCTACATTTTCCGAGAACGAGAATTAGTATATGATCTGTTCGAAGCTGCTACTGGTATGAGATTGATGCATAATTTTTTTCGTATTGGAGGAGTTGCCGCTGATTTACCGTATGGGTGGATAGATAAATGCATTGATTTCTGTGACTATTTTTTAACCGGAATTTCGGAATATCAAAAACTTATTACACGCAATCCTATTTTTTTAGAACGTGTTGAGGGAGTAGGAATTTTGAGTGGAGAAGAAGCACTAAATTGGGGTTTATCGGGCCCAATGCTACGAGCGTCCGGAATAGACTGGGATCTTCGTAAAGTTGATCATTATGAGTGTTATGACGAATTTGATTGGGAAGTCCAATGGCAAAAAGAAGGAGATTCATTAGCTCGTTATTTAGTAAGGATCAGTGAAATTGAGGAATCTATCAAAATTATTCAACAAGCTTTAGAAGGAATTCCGGGAGGACCTTATGAGAATTTAGAAATACGATGTTTTGATAAAGTAAGGGATTCCAAATGGAATGATTTTGAATATCGGTTCATTAGTAAAAAACCCTCTCCGACTTTTGAATTGTCGAAACAAGAACTTTATGCGAGAGTCGAAGCCCCAAAGGGCGAATTGGGAATTTTTATGCTAGGAGATGGGAAAATTTTTCCTTGGAGATGGAAAATTCGACCGCCGGGTTTTATCAATTTGCAAATTCTTCCTCAGCTAGTTAAAAGAATGAAATTGGCTGATATTATGACAATACTAGGTAGTATAGATATCATTATGGGAGAAGTTGATCGT
>Rhodiola_bupleuroides
ATGAATGTACCAATTATAAGAAATGAACTTATGATAGTAAATATGGGACCTCAACACCCATCAATGCACGGCGTTCTTCGACTCATCATTACTCTAGATGGTGAAGATGTTGTTGACTGTGAACCAATATTGGGGTATTTACACAGAGGAATGGAAAAAATTGCAGAAAATAGAACAATTATACAATATTTACCTTATGTAACTCGTTGGGATTATTTGGCTACTATGTTCACCGAGGCCATAACCGTAAATGCACCGGAACAGTTAGGGAATATTCAAGTACCTAAACGAGCCAGTTATATTAGAGTAATTATGTTAGAATTAAGTCGTATAGCTTCTCATTTATTATGGCTTGGCCCTTTTATGGCAGATATTGGTGCACAAACTCCCTTCTTCTACATTTTCCGAGAACGAGAATTAGTATATGATCTCTTCGAAGCTGCTACTGGTATGAGATTGATGCATAATTTTTTTCGTATCGGAGGAGTTGCCGCTGATTTACCGCATGGTTGGATAGATAAATGCATTGATTTCTGCGACTATTTTTTAACCGGAATTTCGGAATATCAAAAACTTATTACACGGAATCCTATTTTTTTAGAACGTGTTGAGGGAGTAGGAATTTTGAGTGGAGAAGAAGCACTAAATTGGGGTTTATCGGGCCCAATGCTACGAGCGTCCGGAATAGAATGGGATCTTCGTAAAGTTGATCATTATGAGTGTTATGACGAATTTGATTGGGAAGTCCAATGGCAAAAAGAAGGAGATTCGTTAGCTCGTTATTTAGTAAGGATCAGTGAAATTGAGGAATCTATCAAAATTATTCAGCAAGCTTTGGAAGGAATTCCGGGAGGACCTTATGAGAATTTAGAAATACGATGTTTTGAGAAAGTAAGGGATTCCCAATGGAATGATTTTGAATATCGCTTCATTAGTAAAAAAACCTCTCCTACTTTTGAATTGTCGAAACAAGAACTTTATGCGAGAGTCGAAGCCCCAAAGGGCGAATTGGGAATTTTTCTGCTAGGAGATGGTCGAATTTTTCCTTGGAGATGGAAAATTCGACCACCGGGTTTTATCAATTTGCAAATTCTTCCTCAGTTAGTTAAAAGAATGAAATTGGCTGATATTATGACGATACTAGGTAGTATAGATATCATTATGGGAGAAGTTGATCGT
>Rhodiola_calliantha
ATGAATGTACCAATTATAAGAAATGAACTTATGATAGTAAATATGGGACCTCAACACCCATCAATGCACGGCGTTCTTCGACTCATCATTACTCTAGATGGTGAAGATGTTGTTGACTGTGAACCAATATTGGGGTATTTACACAGAGGAATGGAAAAAATTGCAGAAAATAGAACAATTATACAATATTTACCTTATGTAACTCGTTGGGATTATTTGGCTACTATGTTCACCGAGGCCATAACCGTAAATGCACCGGAACAGTTAGGGAATATTCAAGTACCTAAACGAGCCAGTTATATTAGAGTAATTATGTTAGAATTAAGTCGTATAGCTTCTCATTTATTATGGCTTGGCCCTTTTATGGCAGATATTGGTGCACAAACTCCCTTCTTCTACATTTTCCGAGAACGAGAATTAGTATATGATCTCTTCGAAGCTGCTACTGGTATGAGATTGATGCATAATTTTTTTCGTATCGGAGGAGTTGCCGCTGATTTACCGCATGGTTGGATAGATAAATGCATTGATTTCTGCGACTATTTTTTAACCGGAATTTCGGAATATCAAAAACTTATTACACGGAATCCTATTTTTTTAGAACGTGTTGAGGGAGTAGGAATTTTGAGTGGAGAAGAAGCACTAAATTGGGGTTTATCGGGCCCAATGCTACGAGCGTCCGGAATAGAATGGGATCTTCGTAAAGTTGATCATTATGAGTGTTATGACGAATTTGATTGGGAAGTCCAATGGCAAAAAGAAGGAGATTCATTAGCTCGTTATTTAGTAAGGATCAGTGAAATTGAGGAATCTATCAAAATTATTCAGCAAGCTTTGGAAGGAATTCCGGGAGGACCTTATGAGAATTTAGAAATACGATGTTTTGAGAAAGTAAGGGATTCCCAATGGAATGATTTTGAATATCGCTTCATTAGTAAAAAAACCTCTCCTACTTTTGAATTGTCGAAACAAGAACTTTATGCGAGAGTCGAAGCCCCAAAGGGCGAATTGGGAATTTTTCTGCTAGGAGATGGTCGAATTTTTCCTTGGAGATGGAAAATTCGACCACCGGGTTTTATCAATTTGCAAATTCTTCCTCAGTTAGTTAAAAGAATGAAATTGGCTGATATTATGACGATACTAGGTAGTATAGATATCATTATGGGAGAAGTTGATCGT
>Rhodiola_crenulata
ATGAATGTACCAATTATAAGAAATGAACTTATGATAGTAAATATGGGACCTCAACACCCATCAATGCACGGCGTTCTTCGACTCATCATTACTCTAGATGGTGAAGATGTTGTTGACTGTGAACCAATATTGGGGTATTTACACAGAGGAATGGAAAAAATTGCAGAAAATAGAACAATTATACAATATTTACCTTATGTAACTCGTTGGGATTATTTGGCTACTATGTTCACCGAGGCCATAACCGTAAATGCACCGGAACAGTTAGGGAATATTCAAGTACCTAAACGAGCCAGTTATATTAGAGTAATTATGTTAGAATTAAGTCGTATAGCTTCTCATTTATTATGGCTTGGCCCTTTTATGGCAGATATTGGTGCACAAACTCCCTTCTTCTACATTTTCCGAGAACGAGAATTAGTATATGATCTCTTCGAAGCTGCTACTGGTATGAGATTGATGCATAATTTTTTTCGTATCGGAGGAGTTGCCGCTGATTTACCGCATGGTTGGATAGATAAATGCATGGATTTCTGCGACTATTTTTTAACCGGAATTTCGGAATATCAAAAACTTATTACACGGAATCCTATTTTTTTAGAACGTGTTGAGGGAGTAGGAATTTTGAGTGGAGAAGAAGCACTAAATTGGGGTTTATCGGGCCCAATGCTACGAGCGTCCGGAATAGAATGGGATCTTCGTAAAGTTGATCATTATGAGTGTTATGACGAATTTGATTGGGAAGTCCAATGGCAAAAAGAAGGAGATTCGTTAGCTCGTTATTTAGTAAGGATCAGTGAAATTGAGGAATCTATCAAAATTATTCAGCAAGCTTTGGAAGGAATTCCGGGAGGACCTTATGAGAATTTAGAAATACGATGTTTTGAGAAAGTAAGGGATTCCCAATGGAATGATTTTGAATATCGCTTCATTAGTAAAAAAACTTCTCCTACTTTTGAATTGTCGAAACAGGAACTTTATGCGAGAGTCGAAGCCCCAAAGGGCGAATTGGGAATTTTTCTGCTAGGAGATGGTCGAATTTTTCCTTGGAGATGGAAAATTCGACCACCGGGTTTTATCAATTTGCAAATTCTTCCTCAGTTAGTTAAAAGAATGAAATTGGCTGATATTATGACGATACTAGGTAGTATAGATATCATTATGGGAGAAGTTGATCGT
>Rhodiola_henryi
ATGAATGTACCAATTATAAGAAATGAACTTATGAGAGTAAATATGGGACCTCAACACCCATCAATGCACGGCGTTCTTCGACTCATCATTACTCTAGATGGTGAAGATGTTGTTGACTGTGAACCAATATTGGGGTATTTACACAGAGGAATGGAAAAAATTGCAGAAAATAGAACAATTATACAATATTTACCTTATGTAACTCGTTGGGATTATTTGGCTACTATGTTCACCGAGGCCATAACCGTAAATGCAGCGGAACAGTTAGGGAATATTCAAGTACCTAAACGAGCCAGTTATATTAGAGTAATTATGTTAGAATTAAGTCGTATAGCTTCTCATTTATTATGGCTTGGCCCTTTTATGGCAGATATTGGTGCACAAACTCCCTTCTTCTACATTTTCCGAGAACGAGAATTAGTATATGATCTCTTCGAAGCTGCTACTGGTATGAGATTGATGCATAATTTTTTTCGTATCGGAGGAGTTGCCGCTGATTTACCGCATGGTTGGATAGATAAATGCATTGATTTCTGCGACTATTTTTTAACCGGAATTTCGGAATATCAAAAACTTATTACACGGAATCCTATTTTTTTAGAACGTGTTGAGGGAGTAGGAATTTTGAGTGGAGAAGAAGCACTAAATTGGGGTTTATCGGGCCCAATGCTACGAGCGTCCGGAATAGAATGGGATCTTCGTAAAGTTGATCATTATGAGTGTTATGACGAATTTGATTGGGAAGTCCAATGGCAAAAAGAAGGAGATTCGTTAGCTCGTTATTTAGTAAGGATCAGTGAAATTGAGGAATCTATCCAAATTATTCAGCAAGCTTTGGAAGGAATTCCGGGAGGACCTTATGAGAATTTAGAAATACGATGTTTTGAGAAAGTAAGGGATTCCCAATGGAATGATTTTGAATATCGCTTCATTAGTAAAAAAACCTCTCCTACTTTTGAATTGTCGAAACAAGAACTTTATGCGAGAGTCGAAGCCCCAAAGGGCGAATTGGGAATTTTTCTGCTAGGAGATGGTCGAATTTTTCCTTGGAGATGGAAAATTCGACCACCGGGTTTTATCAATTTGCAAATTCTTCCTCAGTTAGTTAAAAGAATGAAATTGGCTGATATTATGACGATACTAGGTAGTATAGATATCATTATGGGAGAAGTTGATCGT
>Rhodiola_himalensis
ATGAATGTACCAATTATAAGAAATGAACTTATGATAGTAAATATGGGACCTCAACACCCATCAATGCACGGCGTTCTTCGACTCATCATTACTCTAGATGGTGAAGATGTTGTTGACTGTGAACCAATATTGGGGTATTTACACAGAGGAATGGAAAAAATTGCAGAAAATAGAACAATTATACAATATTTACCTTATGTAACTCGTTGGGATTATTTGGCTACTATGTTCACCGAGGCCATAACCGTAAATGCACCGGAACAGTTAGGGAATATTCAAGTACCTAAACGAGCCAGTTATATTAGAGTAATTATGTTAGAATTAAGTCGTATAGCTTCTCATTTATTATGGCTTGGCCCTTTTATGGCAGATATTGGTGCACAAACTCCCTTCTTCTACATTTTCCGAGAACGAGAATTAGTATATGATCTCTTCGAAGCTGCTACTGGTATGAGATTGATGCATAATTTTTTTCGTATCGGAGGAGTTGCCGCTGATTTACCGCATGGTTGGATAGATAAATGCATTGATTTCTGCGACTATTTTTTAACCGGAATTTCGGAATATCAAAAACTTATTACACGGAATCCTATTTTTTTAGAACGTGTTGAGGGAGTAGGAATTTTGAGTGGAGAAGAAGCACTAAATTGGGGTTTATCGGGCCCAATGCTACGAGCGTCCGGAATAGAATGGGATCTTCGTAAAGTTGATCATTATGAGTGTTATGACGAATTTGATTGGGAAGTCCAATGGCAAAAAGAAGGAGATTCGTTAGCTCGTTATTTAGTAAGGATCAGTGAAATTGAGGAATCTATCAAAATTATTCAGCAAGCTTTGGAAGGAATTCCGGGAGGACCTTATGAGAATTTAGAAATACGATGTTTTGAGAAAGTAAGGGATTCCAAATGGAATGATTTTGAATATCGCTTCATTAGTAAAAAAACCTCTCCTACTTTTGAATTGTCGAAACAAGAACTTTATGCGAGAGTCGAAGCCCCAAAGGGCGAATTGGGTATTTTTCTGCTAGGAGATGGTCGAATTTTTCCTTGGAGATGGAAAATTCGACCACCGGGTTTTATCAATTTGCAAATTCTTCCTCAGTTAGTTAAAAGAATGAAATTGGCTGATATTATGACGATACTAGGTAGTATAGATATCATTATGGGAGAAGTTGATCGT
>Rhodiola_kirilowii
ATGAATGTACCAATTATAAGAAATGAACTTATGATAGTAAATATGGGACCTCAACACCCATCAATGCACGGCGTTCTTCGACTCATCATTACTCTAGATGGTGAAGATGTTGTTGACTGTGAACCAATATTGGGGTATTTACACAGAGGAATGGAAAAAATTGCAGAAAATAGAACAATTATACAATATTTACCTTATGTAACTCGTTGGGATTATTTGGCTACTATGTTCACCGAGGCCATAACCGTAAATGCACCGGAACAGTTAGGGAATATTCAAGTACCTAAACGAGCCAGTTATATTAGAGTAATTATGTTAGAATTAAGTCGTATAGCTTCTCATTTATTATGGCTTGGCCCTTTTATGGCAGATATTGGTGCACAAACTCCCTTCTTCTACATTTTCCGAGAACGAGAATTAGTATATGATCTCTTCGAAGCTGCTACTGGTATGAGATTGATGCATAATTTTTTTCGTATCGGAGGAGTTGCCGCTGATTTACCGCATGGTTGGATAGATAAATGCATTGATTTCTGCGACTATTTTTTAACCGGAATTTCGGAATATCAAAAACTTATTACACGGAATCCTATTTTTTTAGAACGTGTTGAGGGAGTAGGAATTTTGAGTGGAGAAGAAGCACTAAATTGGGGTTTATCGGGCCCAATGCTACGAGCGTCCGGAATAGAATGGGATCTTCGTAAAGTTGATCATTATGAGTGTTATGACGAATTTGATTGGGAAGTCCAATGGCAAAAAGAAGGAGATTCGTTAGCTCGTTATTTAGTAAGGATCAGTGAAATTGAGGAATCTATCAAAATTATTCAGCAAGCTTTGGAAGGAATTCCGGGAGGACCTTATGAGAATTTAGAAATACGATGTTTTGAGAAAGTAAGGGATTCCCAATGGAATGATTTTGAATATCGCTTCATTAGTAAAAAAACCTCTCCTACTTTTGAATTGTCGAAACAAGAACTTTATGCGAGAGTCGAAGCCCCAAAGGGCGAATTGGGTATTTTTCTGCTAGGATATGGTCGAATTTTTCCTTGGAGATGGAAAATTCGACCACCGGGTTTTATCAATTTGCAAATTCTTCCTCAGTTAGTTAAAAGAATGAAATTGGCTGATATTATGACGATACTAGGTAGTATAGATATCATTATGGGAGAAGTTGATCGT
>Rhodiola_rosea
ATGAATGTACCAATTATAAGAAATGAACTTATGATAGTAAATATGGGACCTCAACACCCATCAATGCACGGCGTTCTTCGACTCATCATGACTCTAGATGGTGAAGATGTTGTTGACTGTGAACCAATATTGGGGTATTTACACAGAGGAATGGAAAAAATTGCAGAAAATAAAACAATTATACAATATTTACCTTATGTAACTCGTTGGGATTATTTGGCTACTATGTTCACCGAGGCCATAACCGTAAATGCACCGGAACAGTTAGGGAATATTCAAGTACCTAAACGAGCCAGTTATATTAGAGTAATTATGTTAGAATTAAGTCGTATAGCTTCTCATTTATTATGGCTTGGCCCTTTTATGGCAGATATTGGTGCACAAACTCCCTTCTTCTACATTTTCCGAGAACGAGAATTAGTATATGATCTCTTCGAAGCTGCTACTGGTATGAGATTGATGCATAATTTTTTTCGTATCGGAGGAGTTGCCGCTGATTTACCGCATGGTTGGATAGATAAATGCATTGATTTCTGCGACTATTTTTTAACCGGAATTTCGGAATATCAAAAACTTATTACACAGAATCCTATTTTTTTAGAACGTGTTGAGGGAGTAGGAATTTTGAGTGGAGAAGAAGCACTAAATTGGGGTTTATCGGGCCCAATGCTACGAGCGTCCGGAATAGAATGGGATCTTCGTAAAGTTGATCATTATGAGTGTTATGACGAATTTGATTGGGAAGTCCAATGGCAAAAAGAAGGAGATTCGTTAGCTCGTTATTTAGTAAGGATCAGTGAAATTGAGGAATCTATCAAAATTATTCAGCAAGCTTTGGAAGGAATTCCGGGAGGACCTTATGAGAATTTAGAAATACGATGTTTTGAGAAAGTAAGGGATTCCCAATGGAATGATTTTGAATATCGCTTCATTAGTAAAAAAACCTCTCCTACTTTTGAATTGTCGAAACAAGAACTTTATGCGAGAGTCGAAGCCCCAAAGGGCGAATTGGGAATTTTTCTGTTAGGAGATGGTCGAATTTTTCCTTGGAGATGGAAAATTCGACCACCGGGTTTTATCAATTTGCAAATTCTTCCTCAGTTAGTTAAAAGAATGAAATTGGCTGATATTATGACGATACTAGGTAGTATAGATATCATTATGGGAGAAGTTGATCGT
>Rhodiola_sacra
ATGAATGTACCAATTATAAGAAATGAACTTATGATAGTAAATATGGGACCTCAACACCCATCAATGCACGGCGTTCTTCGACTCATCATTACTCTAGATGGTGAAGATGTTGTTGACTGTGAACCAATATTGGGGTATTTACACAGAGGAATGGAAAAAATTGCAGAAAATAGAACAATTATACAATATTTACCTTATGTAACTCGTTGGGATTATTTGGCTACTATGTTCACCGAGGCCATAACCGTAAATGCACCGGAACAGTTAGGGAATATTCAAGTACCTAAACGAGCCAGTTATATTAGAGTAATTATGTTAGAATTAAGTCGTATAGCTTCTCATTTATTATGGCTTGGCCCTTTTATGGCAGATATTGGTGCACAAACTCCCTTCTTCTACATTTTCCGAGAACGAGAATTAGTATATGATCTCTTCGAAGCTGCTACTGGTATGAGATTGATGCATAATTTTTTTCGTATCGGAGGAGTTGCCGCTGATTTACCGCATGGTTGGATAGATAAATGCATTGATTTCTGCGACTATTTTTTAACCGGAATTTCGGAATATCAAAAACTTATTACACGGAATCCTATTTTTTTAGAACGTGTTGAGGGAGTAGGAATTTTGAGTGGAGAAGAAGCACTAAATTGGGGTTTATCGGGCCCAATGCTACGAGCGTCCGGAATAGAATGGGATCTTCGTAAAGTTGATCATTATGAGTGTTATGACGAATTTGATTGGGAAGTCCAATGGCAAAAAGAAGGAGATTCGTTAGCTCGTTATTTAGTAAGGATCAGTGAAATTGAGGAATCTATCAAAATTATTCAGCAAGCTTTGGAAGGAATTCCGGGAGGACCTTATGAGAATTTAGAAATACGATGTTTTGAGAAAGTAAGGGATTCCCAATGGAATGATTTTGAATATCGCTTCATTAGTAAAAAAACCTCTCCTACTTTTGAATTGTCGAAACAAGAACTTTATGCGAGAGTCGAAGCCCCAAAGGGCGAATTGGGTATTTTTCTGCTAGGAGATGGTCGAATTTTTCCTTGGAGATGGAAAATTCGACCACCGGGTTTTATCAATTTGCAAATTCTTCCTCAGTTAGTTAAAAGAATGAAATTGGCTGATATTATGACGATACTAGGTAGTATAGATATCATTATGGGAGAAGTTGATCGT
>Rhodiola_yunnanensis
ATGAATGTACCAATTATAAGAAATGAACTTATGATAGTAAATATGGGACCTCAACACCCATCAATGCACGGCGTTCTTCGACTCATCATTACTCTAGATGGTGAAGATGTTGTTGACTGTGAACCAATATTGGGGTATTTACACAGAGGAATGGAAAAAATTGCAGAAAATAGAACAATTATACAATATTTACCTTATGTAACTCGTTGGGATTATTTGGCTACTATGTTCACCGAGGCCATAACCGTAAATGCACCGGAACAGTTAGGGAATATTCAAGTACCTAAACGAGCCAGTTATATTAGAGTAATTATGTTAGAATTAAGTCGTATAGCTTCTCATTTATTATGGCTTGGCCCTTTTATGGCAGATATTGGTGCACAAACTCCCTTCTTCTACATTTTCCGAGAACGAGAATTAGTATATGATCTCTTCGAAGCTGCTACTGGTATGAGATTGATGCATAATTTTTTTCGTATCGGAGGAGTTGCCGCTGATTTACCGCATGGTTGGATAGATAAATGCATTGATTTCTGCGACTATTTTTTAACCGGAATTTCGGAATATCAAAAACTTATTACACGGAATCCTATTTTTTTAGAACGTGTTGAGGGAGTAGGAATTTTGAGTGGAGAAGAAGCACTAAATTGGGGTTTATCGGGCCCAATGCTACGAGCGTCCGGAATAGAATGGGATCTTCGTAAAGTTGATCATTATGAGTGTTATGACGAATTTGATTGGGAAGTCCAATGGCAAAAAGAAGGAGATTCGTTAGCTCGTTATTTAGTAAGGATCAGTGAAATTGAGGAATCTATCCAAATTATTCAGCAAGCTTTGGAAGGAATTCCGGGAGGACCTTATGAGAATTTAGAAATACGATATTTTGAGAAAGTAAGGGATTCCCAATGGAATGATTTTGAATATCGCTTCATTAGTAAAAAAACCTCTCCTACTTTTGAATTGTCGAAACAAGAACTTTATGCGAGAGTCGAAGCCCCAAAGGGCGAATTGGGAATTTTTCTGCTAGGAGATGGTCGAATTTTTCCTTGGAGATGGAAAATTCGACCACCGGGTTTTATCAATTTGCAAATTCTTCCTCAGTTAGTTAAAAGAATGAAATTGGCTGATATTATGACGATACTAGGTAGTATAGATATCATTATGGGAGAAGTTGATCGT
>Rhodiola_dumulosa
ATGAATGTACCAATTATAAGAAATGAACTTATGATAGTAAATATGGGACCTCAACACCCATCAATGCACGGCGTTCTTCGACTCATCATTACTCTAGATGGTGAAGATGTTGTTGACTGTGAACCAATATTGGGGTATTTACACAGAGGAATGGAAAAAATTGCAGAAAATAGAACAATTATACAATATTTACCTTATGTAACTCGTTGGGATTATTTGGCTACTATGTTCACCGAGGCCATAACCGTAAATGCACCGGAACAGTTAGGGAATATTCAAGTACCTAAACGAGCCAGTTATATTAGAGTAATTATGTTAGAATTAAGTCGTATAGCTTCTCATTTATTATGGCTTGGCCCTTTTATGGCAGATATTGGTGCACAAACTCCCTTCTTCTACATTTTCCGAGAACGAGAATTAGTATATGATCTCTTCGAAGCTGCTACTGGTATGAGATTGATGCATAATTTTTTTCGTATCGGAGGAGTTGCCGCTGATTTACCGCATGGTTGGATAGATAAATGCATTGATTTCTGCGACTATTTTTTAACCGGAATTTCGGAATATCAAAAACTTATTACACGGAATCCTATTTTTTTAGAACGTGTTGAGGGAGTAGGAATTTTGAGTGGAGAAGAAGCACTAAATTGGGGTTTATCGGGCCCAATGCTACGAGCGTCCGGAATAGAATGGGATCTTCGTAAAGTTGATCATTATGAGTGTTATGACGAATTTGATTGGGAAGTCCAATGGCAAAAAGAAGGAGATTCGTTAGCTCGTTATTTAGTAAGGATCAGTGAAATTGAGGAATCTATCAAAATTATTCAGCAAGCTTTGGAAGGAATTCCGGGAGGACCTTATGAGAATTTAGAAATACGATGTTTTGAGAAAGTAAGGGATTCCAAATGGAATGATTTTGAATATCGCTTCATTAGTAAAAAAACCTCTCCTACTTTTGAATTGTCGAAACAAGAACTTTATGCGAGAGTCGAAGCCCCAAAGGGCGAATTGGGTATTTTTCTGCTAGGAGATGGTCGAATTTTTCCTTGGAGATGGAAAATTCGACCACCGGGTTTTATCAATTTGCAAATTCTTCCTCAGTTAGTTAAAAGAATGAAATTGGCTGATATTATGACGATACTAGGTAGTATAGATATCATTATGGGAGAAGTTGATCGT
>Rhodiola_fastigiata
ATGAATGTACCAATTATAAGAAATGAACTTATGATAGTAAATATGGGACCTCAACACCCATCAATGCACGGCGTTCTTCGACTCATCATTACTCTAGATGGTGAAGATGTTGTTGACTGTGAACCAATATTGGGGTATTTACACAGAGGAATGGAAAAAATTGCAGAAAATAGAACAATTATACAATATTTACCTTATGTAACTCGTTGGGATTATTTGGCTACTATGTTCACCGAGGCCATAACCGTAAATGCACCGGAACAGTTAGGGAATATTCAAGTACCTAAACGAGCCAGTTATATTAGAGTAATTATGTTAGAATTAAGTCGTATAGCTTCTCATTTATTATGGCTTGGCCCTTTTATGGCAGATATTGGTGCACAAACTCCCTTCTTCTACATTTTCCGAGAACGAGAATTAGTATATGATCTCTTCGAAGCTGCTACTGGTATGAGATTGATGCATAATTTTTTTCGTATCGGAGGAGTTGCCGCTGATTTACCGCATGGTTGGATAGATAAATGCATTGATTTCTGCGACTATTTTTTAACCGGAATTTCGGAATATCAAAAACTTATTACACGGAATCCTATTTTTTTAGAACGTGTTGAGGGAGTAGGAATTTTGAGTGGAGAAGAAGCACTAAATTGGGGTTTATCGGGCCCAATGCTACGAGCGTCCGGAATAGAATGGGATCTTCGTAAAGTTGATCATTATGAGTGTTATGACGAATTTGATTGGGAAGTCCAATGGCAAAAAGAAGGAGATTCGTTAGCTCGTTATTTAGTAAGGATCAGTGAAATTGAGGAATCTATCAAAATTATTCAGCAAGCTTTGGAAGGAATTCCGGGAGGACCTTATGAGAATTTAGAAATACGATGTTTTGAGAAAGTAAGGGATTCCCAATGGAATGATTTTGAATATCGCTTCATTAGTAAAAAAACTTCTCCTACTTTTGAATTGTCGAAACAGGAACTTTATGCGAGAGTCGAAGCCCCAAAGGGCGAATTGGGAATTTTTCTGCTAGGAGATGGTCGCATTTTTCCTTGGAGATGGAAAATTCGACCACCGGGTTTTATCAATTTGCAAATTCTTCCTCAGTTAGTTAAAAGAATGAAATTGGCTGATATTATGACGATACTAGGTAGTATAGATATCATTATGGGAGAAGTTGATCGT
>Rhodiola_gelida
ATGAATGTACCAATTATAAGAAATGAACTTATGATAGTAAATATGGGACCTCAACACCCATCAATGCACGGCGTTCTTCGACTCATCATTACTCTAGATGGTGAAGATGTTGTTGACTGTGAACCAATATTGGGGTATTTACACAGAGGAATGGAAAAAATTGCAGAAAATAGAACAATTATACAATATTTACCTTATGTAACTCGTTGGGATTATTTGGCTACTATGTTCACCGAGGCCATAACCGTAAATGCACCTGAACAGTTAGGGAATATTCAAGTACCTAAACGAGCCAGTTATATTAGAGTAATTATGTTAGAATTAAGTCGTATAGCTTCTCATTTATTATGGCTTGGCCCTTTTATGGCAGATATTGGTGCACAAACTCCCTTCTTCTACATTTTCCGAGAACGAGAATTAGTATATGATCTCTTCGAAGCTGCTACTGGTATGAGATTGATGCATAATTTTTTTCGTATCGGAGGAGTTGCCGCTGATTTACCGCATGGTTGGATAGATAAATGCATTGATTTCTGCGACTATTTTTTAACCGGAATTTCGGAATATCAAAAACTTATTACACGGAATCCTATTTTTTTAGAACGTGTTGAGGGAGTAGGAATTTTGAGTGGAGAAGAAGCACTAAATTGGGGTTTATCGGGCCCAATGCTACGAGCGTCCGGAATAGAATGGGATCTTCGTAAAGTTGATCATTATGAGTGTTATGACGAATTTGATTGGGAAGTCCAATGGCAAAAAGAAGGAGATTCGTTAGCTCGTTATTTAGTAAGGATCAGTGAAATTGAGGAATCTATCAAAATTATTCAGCAAGCTTTGGAAGGAATTCCGGGAGGACCTTATGAGAATTTAGAAATACGATGTTTTGAGAAAGTAAGGGATTCCCAATGGAATGATTTTGAATATCGCTTCATTAGTAAAAAAACCTCTCCTACTTTTGAATTGTCGAAACAAGAACTTTATGCGAGAGTCGAAGCCCCAAAGGGCGAATTGGGAATTTTTCTGCTAGGAGATGGTCGAATTTTTCCTTGGAGATGGAAAATTCGACCACCGGGTTTTATCAATTTGCAAATTCTTCCTCAGTTAGTTAAAAGAATGAAATTGGCTGATATTATGACGATACTAGGTAGTATAGATATCATTATGGGAGAAGTTGATCGT
>Rhodiola_hobsonii
ATGAATGTACCAATTATAAGAAATGAACTTATGATAGTAAATATGGGACCTCACCACCCATCAATGCACGGCGTTCTTCGACTCATCATTACTCTCGATGGTGAAGATGTTGTTGACTGTGAACCAATATTGGGGTATTTACACAGAGGAATGGAAAAAATTGCAGAAAATAGAACAATTATACAATATTTACCTTATGTAACTCGTTGGGATTATTTGGCTACTATGTTCACCGAGGCCATAACCGTAAATGCACCGGAACAGTTAGGGAATATTCAAGTACCTAAACGAGCCAGTTATATTAGAGTAATTATGTTAGAATTAAGTCGTATAGCTTCTCATTTATTATGGCTTGGCCCTTTTATGGCAGATATTGGTGCACAAACTCCCTTCTTCTACATTTTCCGAGAACGAGAATTAGTATATGATCTCTTCGAAGCTGCTACTGGTATGAGATTGATGCATAATTTTTTTCGTATCGGAGGAGTTGCCGCTGATTTACCGCATGGTTGGATAGATAAATGCATTGATTTCTGCGACTATTTTTTAACCGGAATTTCAGAATATCAAAAACTTATTACACGGAATCCCATTTTTTTAGAACGTGTTGAGGGAGTAGGAATTTTGAGTGGAGAAGAAGCACTAAATTGGGGTTTATCGGGCCCAATGCTACGAGCGTCCGGAATAGAATGGGATCTTCGTAAAGTTGATCATTATGAGTGTTATGACGAATTTGATTGGGAAGTCCAATGGCAAAAAGAAGGAGATTCATTAGCTCGTTATTTAGTAAGGATCAGTGAAATTGAGGAATCTATCAAAATTATTCAACAAGCTTTGGAAGGAATTCCGGGCGGACCTTATGAGAATTTAGAAATACGATGTTTTGAGAAAGTAAGGGATTCCCAATGGAATGATTTTGAATATCGCTTCATTAGTAAAAAAACCTCTCCTACTTTTGAATTGTCGAAACAAGAACTTTATGCGAGAGTCGAAGCCCCAAAGGGCGAATTGGGAATTTTTCTGTTAGGAGATGGTCGAATTTTTCCTTGGCGATGGAAAATTCGACCACCGGGTTTTATCAATTTGCAAATTCTTCCTCAGTTAGTTAAAAGAATGAAATTGGCTGATATTATGACGATACTAGGTAGTATAGATATCATTATGGGAGAAGTTGATCGT
>Rhodiola_humilis
ATGAATGTACCAATTATAAGAAATGAACTTATGATAGTAAATATGGGACCTCACCACCCATCAATGCACGGCGTTCTTCGACTCATCATTACTCTCGATGGTGAAGATGTTGTTGACTGTGAACCAATATTGGGGTATTTACACAGAGGAATGGAAAAAATTGCAGAAAATAGAACAATTATACAATATTTACCTTATGTAACTCGTTGGGATTATTTGGCTACTATGTTCACCGAGGCCATAACCGTAAATGCACCGGAACAGTTAGGGAATATTCAAGTACCTAAACGAGCCAGTTATATTAGAGTAATTATGTTAGAATTAAGTCGTATAGCTTCTCATTTATTATGGCTTGGCCCTTTTATGGCAGATATTGGTGCACAAACTCCCTTCTTCTACATTTTCCGAGAACGAGAATTAGTATATGATCTCTTCGAAGCTGCTACTGGTATGAGATTGATGCATAATTTTTTTCGTATCGGAGGAGTTGCCGCTGATTTACCGCATGGTTGGATAGATAAATGCATTGATTTCTGCGACTATTTTTTAACCGGAATTTCAGAATATCAAAAACTTATTACACGGAATCCCATTTTTTTAGAACGTGTTGAGGGAGTAGGAATTTTGAGTGGAGAAGAAGCACTAAATTGGGGTTTATCGGGCCCAATGCTACGAGCGTCCGGAATAGAATGGGATCTTCGTAAAGTTGATCATTATGAGTGTTATGACGAATTTGATTGGGAAGTCCAATGGCAAAAAGAAGGAGATTCATTAGCTCGTTATTTAGTAAGGATCAGTGAAATTGAGGAATCTATCAAAATTATTCAACAAGCTTTGGAAGGAATTCCGGGCGGACCTTATGAGAATTTAGAAATACGATGTTTTGAGAAAGTAAGGGATTCCCAATGGAATGATTTTGAATATCGCTTCATTAGTAAAAAAACCTCTCCTACTTTTGAATTGTCGAAACAAGAACTTTATGCGAGAGTCGAAGCCCCAAAGGGCGAATTGGGAATTTTTCTGTTAGGAGATGGTCGAATTTTTCCTTGGAGATGGAAAATTAGACCACCGGGTTTTATCAATTTGCAAATTCTTCCTCAGTTAGTTAAAAGAATGAAATTGGCTGATATTATGACGATACTAGGTAGTATAGATATCATTATGGGAGAAGTTGATCGT
>Rhodiola_integrifolia
ATGAATGTACCAATTATAAGAAATGAACTTATGATAGTAAATATGGGACCTCACCACCCATCAATGCACGGCGTTCTTCGACTCATCATTACTCTAGATGGTGAAGATGTTGTTGACTGTGAACCAATATTGGGGTATTTACACAGAGGAATGGAAAAAATTGCAGAAAATAGAACAATTATACAATATTTACCTTATGTAACTCGTTGGGATTATTTGGCTACTATGTTCACCGAGGCCATAACCGTAAATGCACCGGAACAGTTAGGGAATATTCAAGTACCTAAACGAGCCAGTTATATTAGAGTAATTATGTTAGAATTAAGTCGTATAGCTTCTCATTTATTATGGCTTGGCCCTTTTATGGCGGATATTGGTGCACAAACTCCCTTCTTCTACATTTTCCGAGAACGAGAATTAGTATATGATCTCTTCGAAGCTGCTACTGGTATGAGATTGATGCATAATTTTTTTCGTATCGGAGGAGTTGCCGCTGATTTACCGCATGGTTGGATAGATAAATGCATTGATTTCTGCGACTATTTTTTAACCGGAATTTCAGAATATCAAAAACTTATTACACGGAATCCCATTTTTTTAGAACGTGTTGAGGGGGTAGGAATTTTGAGTGGAGAAGAAGCACTAAATTGGGGTTTATCGGGCCCAATGCTACGAGCGTCTGGAATAGAATGGGATCTTCGTAAAGTTGATCATTATGAGTGTTATGACGAATTTGATTGGGAAGTCCAATGGCAAAAAGAAGGAGATTCATTAGCTCGTTATTTAGTAAGGATCAGTGAAATTGAGGAATCTATCAAAATTATTCAACAAGCTTTGGAAGGAATTCCGGGCGGACCTTATGAGAATTTAGAAATACGATGTTTTGAGAAAGTAAAGGATTCCCAATGGAATGATTTTGAATATCGCTTCATTAGTAAAAAAACCTCTCCTACTTTTGAATTGTCGAAACAAGAACTTTATGCGAGAGTCGAAGCCCCAAAGGGCGAATTGGGAATTTTTCTGCTAGGAGATGGTCGAATTTTTCCTTGGAGATGGAAAATTCGACCACCGGGTTTTATCAATTTGCAAATTCTTCCTCAGTTAGTTAAAAGAATGAAATTGGCTGATATTATGACGATACTAGGTAGTATAGATATCATTATGGGAGAAGTTGATCGT
>Rhodiola_liciae
ATGAATGTACCAATTATAAGAAATAAACTTATGATAGTAAATATGGGACCTCACCACCCATCAATGCACGGCGTTCTTCGACTCATCATTACTCTAGATGGTGAAGATGTTGTTGACTGTGAACCAATATTGGGGTATTTACACAGAGGAATGGAAAAAATTGCAGAAAATAGAACAATTATACAATATTTACCTTATGTAACTCGTTGGGATTATTTGGCTACTATGTTCACCGAGGCCATAACCGTAAATGCACCGGAACAGTTAGGGAATATTCAAGTACCTAAACGAGCCAGTTATATTAGAGTAATTATGTTAGAATTAAGTCGTATAGCTTCTCATTTATTATGGCTTGGCCCTTTTATGGCAGATATTGGTGCACAAACTCCCTTCTTCTACATTTTCCGAGAACGAGAATTAGTATATGATCTCTTCGAAGCTGCTACTGGTATGAGATTGATGCATAATTTTTTTCGTATCGGAGGAGTTGCCGCTGATTTACCGCATGGTTGGATAGATAAATGCATTGATTTCTGCGACTATTTTTTAACCGGAATTTCAGAATATCAAAAACTTATTACACGGAATCCCATTTTTTTAGAACGTGTTGAGGGAGTAGGAATTTTGAGTGGAGAAGAAGCACTAAATTGGGGTTTATCGGGCCCAATGCTACGAGCGTCCGGAATAGAATGGGATCTTCGTAAAGTTGATCATTATGAGTGTTATGACGAATTTGATTGGGAAGTCCAATGGCAAAAAGAAGGAGATTCATTAGCTCGTTATTTAGTAAGGATCAGTGAAATTGAGGAATCTATCAAAATTATTCAACAAGCTTTGGAAGGAATTCCGGGCGGACCTTATGAGAATTTAGAAATACGATGTTTTGAGAAAGTAAGGGATTCCCAATGGAATGATTTTGAATATCGCTTCATTAGTAAAAAAACCTCTCCTACTTTTGAATTGTCGAAACAAGAACTTTATGCGAGAGTCGAAGCCCCAAAGGGCGAATTGGGAATTTTTCTGCTAGGAGATGGTCGAATTATTCCTTGGAGATGGAAAATTCGACCACCGGGTTTTATCAATTTGCAAATTCTTCCTCAGTTAGTTAAAAGAATGAAATTGGCTGATATTATGACAATACTAGGTAGTATAGATATCATTATGGGAGAAGTTGATCGT
>Rhodiola_macrocarpa
ATGAATGTACCAATTATAAGAAATGAACTTATGATAGTAAATATGGGACCTCAACACCCATCAATGCACGGCGTTCTTCGACTCATCATTACTCTAGATGGTGAAGATGTTGTTGACTGTGAACCAATATTGGGGTATTTACACAGAGGAATGGAAAAAATTGCAGAAAATAGAACAATTATACAATATTTACCTTATGTAACTCGTTGGGATTATTTGGCTACTATGTTCACCGAGGCCATAACCGTAAATGCACCTGAACAGTTAGGGAATATTCAAGTACCTAAACGAGCCAGTTATATTAGAGTAATTATGTTAGAATTAAGTCGTATAGCTTCTCATTTATTATGGCTTGGCCCTTTTATGGCAGATATTGGTGCACAAACTCCCTTCTTCTACATTTTCCGAGAACGAGAATTAGTATATGATCTCTTCGAAGCTGCTACTGGTATGAGATTGATGCATAATTTTTTTCGTATCGGAGGAGTTGCCGCTGATTTACCGCATGGTTGGATAGATAAATGCATTGATTTCTGCGACTATTTTTTAACCGGAATTTCGGAATATCAAAAACTTATTACACGGAATCCTATTTTTTTAGAACGTGTTGAGGGAGTAGGAATTTTGAGTGGAGAAGAAGCACTAAATTGGGGTTTATCGGGCCCAATGCTACGAGCGTCCGGAATAGAATGGGATCTTCGTAAAGTTGATCATTATGAGTGTTATGACGAATTTGATTGGGAAGTCCAATGGCAAAAAGAAGGAGATTCGTTAGCTCGTTATTTAGTAAGGATCAGTGAAATTGAGGAATCTATCCAAATTATTCAGCAAGCTTTGGAAGGAATTCCGGGAGGACCTTATGAGAATTTAGAAATACGATGTTTTGAGAAAGTAAGGGATTCCCAATGGAATGATTTTGAATATCGCTTCATTAGTAAAAAAACCTCTCCTACTTTTGAATTGTCGAAACAAGAACTTTATGCGAGAGTCGAAGCCCCAAAGGGCGAATTGGGAATTTTTCTGCTAGGAGATGGTCGCATTTTTCCTTGGAGATGGAAAATTCGACCACCGGGTTTTATCAATTTGCAAATTCTTCCTCAGTTAGTTAAAAGAATGAAATTGGCTGATATTATGACGATACTAGGTAGTATAGATATCATTATGGGAGAAGTTGATCGT
>Rhodiola_ovatisepala
ATGAATGTACCAATTATAAGAAATGAACTTATGATAGTAAATATGGGACCTCACCACCCATCAATGCACGGCGTTCTTCGACTCATCATTACTCTCGATGGTGAAGATGTTGTTGACTGTGAACCAATATTGGGGTATTTACACAGAGGAATGGAAAAAATTGCAGAAAATAGAACAATTATACAATATTTACCTTATGTAACTCGTTGGGATTATTTGGCTACTATGTTCACCGAGGCCATAACCGTAAATGCACCGGAACAGTTAGGGAATATTCAAGTACCTAAACGAGCCAGTTATATTAGAGTAATTATGTTAGAATTAAGTCGTATAGCTTCTCATTTATTATGGCTTGGCCCTTTTATGGCAGATATTGGTGCACAAACTCCCTTCTTCTACATTTTCCGAGAACGAGAATTAGTATATGATCTCTTCGAAGCTGCTACTGGTATGAGATTGATGCATAATTTTTTTCGTATCGGAGGAGTTGCCGCTGATTTACCGCATGGTTGGATAGATAAATGCATTGATTTCTGCGACTATTTTTTAACCGGAATTTCAGAATATCAAAAACTTATTACACGGAATCCCATTTTTTTAGAACGTGTTGAGGGAGTAGGAATTTTGAGTGGAGAAGAAGCACTAAATTGGGGTTTATCGGGCCCAATGCTACGAGCGTCCGGAATAGAATGGGATCTTCGTAAAGTTGATCATTATGAGTGTTATGACGAATTTGATTGGGAAGTCCAATGGCAAAAAGAAGGAGATTCATTAGCTCGTTATTTAGTAAGGATCAGTGAAATTGAGGAATCTATCAAAATTATTCAACAAGCTTTGGAAGGAATTCCGGGCGGACCTTATGAGAATTTAGAAATACGATGTTTTGAGAAAGTAAGGGATTCCAAATGGAATGATTTTGAATATCGCTTCATTAGTAAAAAAACCTCTCCTACTTTTGAATTGTCGAAACAAGAACTTTATGCGAGAGTCGAAGCCCCAAAGGGCGAATTGGGAATTTTTCTGTTAGGAGATGGTCGAATTTTTCCTTGGAGATGGAAAATTCGACCACCGGGTTTTATCAATTTGCAAATTCTTCCTCAGTTAGTTAAAAGAATGAAATTGGCTGATATTATGACGATACTAGGTAGTATAGATATCATTATGGGAGAAGTTGATCGT
>Rhodiola_prainii
ATGAATGTACCAATTATAAGAAATGAACTTATGATAGTAAATATGGGACCTCACCACCCATCAATGCACGGCGTTCTTCGACTCATCATTACTCTCGATGGTGAAGATGTTGTTGACTGTGAACCAATATTGGGGTATTTACACAGAGGAATGGAAAAAATTGCAGAAAATAGAACAATTATACAATATTTACCTTATGTAACTCGTTGGGATTATTTGGCTACTATGTTCACCGAGGCCATAACCGTAAATGCACCGGAACAGTTAGGGAATATTCAAGTACCTAAACGAGCCAGTTATATTAGAGTAATTATGTTAGAATTAAGTCGTATAGCTTCTCATTTATTATGGCTTGGCCCTTTTATGGCAGATATTGGTGCACAAACTCCCTTCTTCTACATTTTCCGAGAACGAGAATTAGTATATGATCTCTTCGAAGCTGCTACTGGTATGAGATTGATGCATAATTTTTTTCGTATCGGAGGAGTTGCCGCTGATTTACCGCATGGTTGGATAGATAAATGCATTGATTTCTGCGACTATTTTTTAACCGGAATTTCAGAATATCAAAAACTTATTACACGGAATCCCATTTTTTTAGAACGTGTTGAGGGAGTAGGAATTTTGAGTGGAGAAGAAGCACTAAATTGGGGTTTATCGGGCCCAATGCTACGAGCGTCCGGAATAGAATGGGATCTTCGTAAAGTTGATCATTATGAGTGTTATGACGAATTTGATTGGGAAGTCCAATGGCAAAAAGAAGGAGATTCATTAGCTCGTTATTTAGTAAGGATCAGTGAAATTGAGGAATCTATCAAAATTATTCAACAAGCTTTGGAAGGAATTCCGGGCGGACCTTATGAGAATTTAGAAATACGATGTTTTGAGAAAGTAAGGGATTCCCAATGGAATGATTTTGAATATCGCTTCATTAGTAAAAAAACCTCTCCTACTTTTGAATTGTCGAAACAAGAACTTTATGCGAGAGTCGAAGCCCCAAAGGGCGAATTGGGAATTTTTCTGTTAGGAGATGGTCGAATTTTTCCTTGGAGATGGAAAATTCGACCACCGGGTTTTATCAATTTGCAAATTCTTCCTCAGTTAGTTAAAAGAATGAAATTGGCTGATATTATGACGATACTAGGTAGTATAGATATCATTATGGGAGAAGTTGATCGT
>Rhodiola_quadrifida
ATGAATGTACCAATTATAAGAAATGAACTTATGATAGTAAATATGGGACCTCAACACCCATCAATGCACGGCGTTCTTCGACTCATCATTACTCTAGATGGTGAAGATGTTGTTGACTGTGAACCAATATTGGGGTATTTACACAGAGGAATGGAAAAAATTGCAGAAAATAGAACAATTATACAATATTTACCTTATGTAACTCGTTGGGATTATTTGGCTACTATGTTCACCGAGGCCATAACCGTAAATGCACCGGAACAGTTAGGGAATATTCAAGTACCTAAACGAGCCAGTTATATTAGAGTAATTATGTTAGAATTAAGTCGTATAGCTTCTCATTTATTATGGCTTGGCCCTTTTATGGCAGATATTGGTGCACAAACTCCCTTCTTCTACATTTTCCGAGAACGAGAATTAGTATATGATCTCTTCGAAGCTGCTACTGGTATGAGATTGATGCATAATTTTTTTCGTATCGGAGGAGTTGCCGCTGATTTACCGCATGGTTGGATAGATAAATGCATTGATTTCTGCGACTATTTTTTAACCGGAATTTCGGAATATCAAAAACTTATTACACGGAATCCTATTTTTTTAGAACGTGTTGAGGGAGTAGGAATTTTGAGTGGAGAAGAAGCACTAAATTGGGGTTTATCGGGCCCAATGCTACGAGCGTCCGGAATAGAATGGGATCTTCGTAAAGTTGATCATTATGAGTGTTATGACGAATTTGATTGGGAAGTCCAATGGCAAAAAGAAGGAGATTCGTTAGCTCGTTATTTAGTAAGGATCAGTGAAATTGAGGAATCTATCAAAATTATTCAGCAAGCTTTGGAAGGAATTCCGGGAGGACCTTATGAGAATTTAGAAATACGATGTTTTGAGAAAGTAAGGGATTCCAAATGGAATGATTTTGAATATCGCTTCATTAGTAAAAAAACCTCTCCTACTTTTGAATTGTCGAAACAAGAACTTTATGCGAGAGTCGAAGCCCCAAAGGGCGAATTGGGTATTTTTCTGCTAGGAGATGGTCGAATTTTTCCTTGGAGATGGAAAATTCGACCACCGGGTTTTATCAATTTGCAAATTCTTCCTCAGTTAGTTAAAAGAATGAAATTGGCTGATATTATGACGATACTAGGTAGTATAGATATCATTATGGGAGAAGTTGATCGT
>Rhodiola_rhodantha
ATGAATGTACCAATTATAAGAAATGAACTTATGATAGTAAATATGGGACCTCACCACCCATCAATGCACGGCGTTCTTCGACTCATCATTACTCTAGATGGTGAAGATGTTGTTGACTGTGAACCAATATTGGGGTATTTACACAGAGGAATGGAAAAAATTGCAGAAAATAGAACAATTATACAATATTTACCTTATGTAACTCGTTGGGATTATTTGGCTACTATGTTCACCGAGGCCATAACCGTAAATGCACCGGAACAGTTAGGGAATATTCAAGTACCTAAACGAGCCAGTTATATTAGAGTAATTATGTTAGAATTAAGTCGTATAGCTTCTCATTTATTATGGCTTGGCCCTTTTATGGCGGATATTGGTGCACAAACTCCCTTCTTCTACATTTTCCGAGAACGAGAATTAGTATATGATCTCTTCGAAGCTGCTACTGGTATGAGATTGATGCATAATTTTTTTCGTATCGGAGGAGTTGCCGCTGATTTACCGCATGGTTGGATAGATAAATGCATTGATTTCTGCGACTATTTTTTAACCGGAATTTCAGAATATCAAAAACTTATTACACGGAATCCCATTTTTTTAGAACGTGTTGAGGGGGTAGGAATTTTGAGTGGAGAAGAAGCACTAAATTGGGGTTTATCGGGCCCAATGCTACGAGCGTCCGGAATAGAATGGGATCTTCGTAAAGTTGATCATTATGAGTGTTATGACGAATTTGATTGGGAAGTCCAATGGCAAAAAGAAGGAGATTCATTAGCTCGTTATTTAGTAAGGATCAGTGAAATTGAGGAATCTATCAAAATTATTCAACAAGCTTTGGAAGGAATTCCGGGCGGACCTTATGAGAATTTAGAAATACGATGTTTTGAGAAAGTAAAGGATTCCCAATGGACTGATTTTGAATATCGCTTCATTAGTAAAAAAACCTCTCCTACTTTTGAATTGTCGAAACAAGAACTTTATGCGAGAGTCGAAGCCCCAAAGGGCGAATTGGGAATTTTTCTGCTAGGAGATGGTCGAATTTTTCCTTGGAGATGGAAAATTCGACCACCGGGTTTTATCAATTTGCAAATTCTTCCTCAGTTAGTTAAAAGAATGAAATTGGCTGATATTATGACGATACTAGGTAGTATAGATATCATTATGGGAGAAGTTGATCGT
>Rhodiola_sexifolia
ATGAATGTACCAATTATAAGAAATGAACTTATGATAGTAAATATGGGACCTCACCACCCATCAATGCACGGCGTTCTTCGACTCATCATTACTCTCGATGGTGAAGATGTTGTTGACTGTGAACCAATATTGGGGTATTTACACAGAGGAATGGAAAAAATTGCAGAAAATAGAACAATTATACAATATTTACCTTATGTAACTCGTTGGGATTATTTGGCTACTATGTTCACCGAGGCCATAACCGTAAATGCACCGGAACAGTTAGGGAATATTCAAGTACCTAAACGAGCCAGTTATATTAGAGTAATTATGTTAGAATTAAGTCGTATAGCTTCTCATTTATTATGGCTTGGCCCTTTTATGGCAGATATTGGTGCACAAACTCCCTTCTTCTACATTTTCCGAGAACGAGAATTAGTATATGATCTCTTCGAAGCTGCTACTGGTATGAGATTGATGCATAATTTTTTTCGTATCGGAGGAGTTGCCGCTGATTTACCGCATGGTTGGATAGATAAATGCATTGATTTCTGCGACTATTTTTTAACCGGAATTTCAGAATATCAAAAACTTATTACACGGAATCCCATTTTTTTAGAACGTGTTGAGGGAGTAGGAATTTTGAGTGGAGAAGAAGCACTAAATTGGGGTTTATCGGGCCCAATGCTACGAGCGTCCGGAATAGAATGGGATCTTCGTAAAGTTGATCATTATGAGTGTTATGACGAATTTGATTGGGAAGTCCAATGGCAAAAAGAAGGAGATTCATTAGCTCGTTATTTAGTAAGGATCAGTGAAATTGAGGAATCTATCAAAATTATTCAACAAGCTTTGGAAGGAATTCCGGGCGGACCTTATGAGAATTTAGAAATACGATGTTTTGAGAAAGTAAGGGATTCCCAATGGAATGATTTTGAATATCGCTTCATTAGTAAAAAAACCTCTCCTACTTTTGAATTGTCGAAACAAGAACTTTATGCGAGAGTCGAAGCCCCAAAGGGCGAATTGGGAATTTTTCTGTTAGGAGATGGTCGAATTTTTCCTTGGAGATGGAAAATTCGACCACCGGGTTTTATCAATTTGCAAATTCTTCCTCAGTTAGTTAAAAGAATGAAATTGGCTGATATTATGACGATACTAGGTAGTATAGATATCATTATGGGAGAAGTTGATCGT
>Rhodiola_sinuata
ATGAATGTACCAATTATAAGAAATGAACTTATGATAGTAAATATGGGACCTCACCACCCATCAATGCACGGCGTTCTTCGACTCATCATTACTCTCGATGGTGAAGATGTTGTTGACTGTGAACCAATATTGGGGTATTTACACAGAGGAATGGAAAAAATTGCAGAAAATAGAACAATTATACAATATTTACCTTATGTAACTCGTTGGGATTATTTGGCTACTATGTTCACCGAGGCCATAACCGTAAATGCACCGGAACAGTTAGGGAATATTCAAGTACCTAAACGAGCCAGTTATATTAGAGTAATTATGTTAGAATTAAGTCGTATAGCTTCTCATTTATTATGGCTTGGCCCTTTTATGGCAGATATTGGTGCACAAACTCCCTTCTTCTACATTTTCCGAGAACGAGAATTAGTATATGATCTCTTCGAAGCTGCTACTGGTATGAGATTGATGCATAATTTTTTTCGTATCGGAGGAGTTGCCGCTGATTTACCGCATGGTTGGATAGATAAATGCATTGATTTCTGCGACTATTTTTTAACCGGAATTTCAGAATATCAAAAACTTATTACACGGAATCCCATTTTTTTAGAACGTGTTGAGGGAGTAGGAATTTTGAGTGGAGAAGAAGCACTAAATTGGGGTTTATCGGGCCCAATGCTACGAGCGTCCGGAATAGAATGGGATCTTCGTAAAGTTGATCATTATGAGTGTTATGACGAATTTGATTGGGAAGTCCAATGGCAAAAAGAAGGAGATTCATTAGCTCGTTATTTAGTAAGGATCAGTGAAATTGAGGAATCTATCAAAATTATTCAACAAGCTTTGGAAGGAATTCCGGGCGGACCTTATGAGAATTTAGAAATACGATGTTTTGAGAAAGTAAGGGATTCCCAATGGAATGATTTTGAATATCGCTTCATTAGTAAAAAAACCTCTCCTACTTTTGAATTGTCGAAACAAGAACTTTATGCGAGAGTCGAAGCCCCAAAGGGCGAATTGGGAATTTTTCTGTTAGGAGATGGTCGAATTTTTCCTTGGAGATGGAAAATTCGACCACCGGGTTTTATCAATTTGCAAATTCTTCCTCAGTTAGTTAAAAGAATGAAATTGGCTGATATTATGACGATACTAGGTAGTATAGATATCATTATGGGAGAAGTTGATCGT
>Rhodiola_smithii
ATGAATGTACCAATTATAAGAAATGAACTTATGATAGTAAATATGGGACCTCACCACCCATCAATGCACGGCGTTCTTCGCCTCATTATTACTCTAGATGGTGAAGATGTTGTTGACTGTGAACCAATATTGGGGTATTTACACAGAGGAATGGAAAAAATTGCAGAAAATAGAACAATTATACAATATTTACCTTATGTAACTCGTTGGGATTATTTGGCTACTATGTTCACCGAGGCCATAACCGTAAATGCACCGGAACAGTTAGGGAATATTCAAGTACCTAAACGAGCCAGTTATATTAGAGTAATTATGTTAGAATTAAGTCGTATAGCTTCTCATTTATTATGGCTTGGCCCTTTTATGGCAGATATTGGTGCACAAACTCCCTTCTTCTACATTTTCCGAGAACGAGAATTAGTATATGATCTCTTCGAAGCTGCTACTGGTATGAGATTGATGCATAATTTTTTTCGTATCGGAGGAGTTGCCGCTGATTTACCGCATGGTTGGATAGATAAATGCATTGATTTCTGCGACTATTTTTTAACCGGAATTTCGGAATATCAAAAACTTATTACACGGAATCCTATTTTTTTAGAACGTGTTGAGGGAGTAGGAATTTTGAGTGGAGAAGAAGCACTAAATTGGGGTTTATCGGGCCCAATGCTACGAGCGTCCGGAATAGAATGGGATCTTCGTAAAGTTGATCATTATGAGTGTTATGACGAATTTGATTGGGAAGTCCAATGGCAAAAAGAAGGAGATTCATTAGCTCGTTATTTAGTAAGGATCAGTGAAATTGAGGAATCTATCAAAATTATTCAACAAGCTTTGGAAGGAATTCCGGGCGGACCTTATGAGAATTTAGAAATACGATGTTTTGAGAAAGTAAGGGATTCCCAATGGAATGATTTTGAATATCGCTTCATTAGTAAAAAAGCCTCTCCTACTTTTGAATTGTCGAAACAAGAACTTTATGCGAGAGTCGAAGCCCCAAAGGGCGAATTGGGAATTTTTCTGCTAGGAGATGGTCGAATTTTTCCTTGGAGATGGAAAATTCGACCACCGGGTTTTATCAATTTGCAAATTCTTCCTCAGTTAGTTAAAAGAATGAAATTGGCTGATATTATGACGATACTAGGTAGTATAGATATCATTATGGGAGAAGTTGATCGT
>Rhodiola_stapfii
ATGAATGTACCAATTATAAGAAATGAACTTATGATAGTAAATATGGGACCTCACCACCCATCAATGCACGGCGTTCTTCGACTCATCATTACTCTCGATGGTGAAGATGTTGTTGACTGTGAACCAATATTGGGGTATTTACACAGAGGAATGGAAAAAATTGCAGAAAATAGAACAATTATACAATATTTACCTTATGTAACTCGTTGGGATTATTTGGCTACTATGTTCACCGAGGCCATAACCGTAAATGCACCGGAACAGTTAGGGAATATTCAAGTACCTAAACGAGCCAGTTATATTAGAGTAATTATGTTAGAATTAAGTCGTATAGCTTCTCATTTATTATGGCTTGGCCCTTTTATGGCAGATATTGGTGCACAAACTCCCTTCTTCTACATTTTCCGAGAACGAGAATTAGTATATGATCTCTTCGAAGCTGCTACTGGTATGAGATTGATGCATAATTTTTTTCGTATCGGAGGAGTTGCCGCTGATTTACCGCATGGTTGGATAGATAAATGCATTGATTTCTGCGACTATTTTTTAACCGGAATTTCAGAATATCAAAAACTAATTACACGGAATCCCATTTTTTTAGAACGTGTTGAGGGAGTAGGAATTTTGAGTGGAGAAGAAGCACTAAATTGGGGTTTATCGGGCCCAATGCTACGAGCGTCCGGAATAGAATGGGATCTTCGTAAAGTTGATCATTATGAGTGTTATGACGAATTTGATTGGGAAGTCCAATGGCAAAAAGAAGGAGATTCATTAGCTCGTTATTTAGTAAGGATCAGTGAAATTGAGGAATCTATCAAAATTATTCAACAAGCTTTGGAAGGAATTCCGGGCGGACCTTATGAGAATTTAGAAATACGATGTTTTGAGAAAGTAAGGGATTCCCAATGGAATGATTTTGAATATCGCTTCATTAGTAAAAAAACCTCTCCTACTTTTGAATTGTCGAAACAAGAACTTTATGCGAGAGTCGAAGCCCCAAAGGGCGAATTGGGAATTTTTCTGTTAGGAGATGGTCGAATTTTTCCTTGGAGATGGAAAATTCGACCACCGGGTTTTATCAATTTGCAAATTCTTCCTCAGTTAGTTAAAAGAATGAAATTGGCTGATATTATGACAATACTAGGTAGTATAGATATCATTATGGGAGAAGTTGATCGT
>Rhodiola_subopposita
ATGAATGTACCAATTATAAGAAATGAACTTATGATAGTAAATATGGGACCTCAACACCCATCAATGCACGGCGTTCTTCGACTCATCATTACTCTAGATGGTGAAGATGTTGTTGACTGTGAACCAATATTGGGGTATTTACACAGAGGAATGGAAAAAATTGCAGAAAATAGAACAATTATACAATATTTACCTTATGTAACTCGTTGGGATTATTTGGCTACTATGTTCACCGAGGCCATAACCGTAAATGCACCTGAACAGTTAGGGAATATTCAAGTACCTAAACGAGCCAGTTATATTAGAGTAATTATGTTAGAATTAAGTCGTATAGCTTCTCATTTATTATGGCTTGGCCCTTTTATGGCAGATATTGGTGCACAAACTCCCTTCTTCTACATTTTCCGAGAACGAGAATTAGTATATGATCTCTTCGAAGCTGCTACTGGTATGAGATTGATGCATAATTTTTTTCGTATCGGAGGAGTTGCCGCTGATTTACCGCATGGTTGGATAGATAAATGCATTGATTTCTGCGACTATTTTTTAACCGGAATTTCGGAATATCAAAAACTTATTACACGGAATCCTATTTTTTTAGAACGTGTTGAGGGAGTAGGAATTTTGAGTGGAGAAGAAGCACTAAATTGGGGTTTATCGGGCCCAATGCTACGAGCGTCCGGAATAGAATGGGATCTTCGTAAAGTTGATCATTATGAGTGTTATGACGAATTTGATTGGGAAGTCCAATGGCAAAAAGAAGGAGATTCGTTAGCTCGTTATTTAGTAAGGATCAGTGAAATTGAGGAATCTATCAAAATTATTCAGCAAGCTTTGGAAGGAATTCCGGGAGGACCTTATGAGAATTTAGAAATACGATGTTTTGAGAAAGTAAGGGATTCCCAATGGAATGATTTTGAATATCGCTTCATTAGTAAAAAAACCTCTCCTACTTTTGAATTGTCGAAACAAGAACTTTATGCGAGAGTCGAAGCCCCAAAGGGCGAATTGGGAATTTTTCTGCTAGGAGATGGTCGAATTTTTCCTTGGAGATGGAAAATTCGACCACCGGGTTTTATCAATTTGCAAATTCTTCCTCAGTTAGTTAAAAGAATGAAATTGGCTGATATTATGACGATACTAGGTAGTATAGATATCATTATGGGAGAAGTTGATCGT
>Rhodiola_tangutica
ATGAATGTACCAATTATAAGAAATGAACTTATGATAGTAAATATGGGACCTCAACACCCATCAATGCACGGCGTTCTTCGACTCATCATTACTCTAGATGGTGAAGATGTTGTTGACTGTGAACCAATATTGGGGTATTTACACAGAGGAATGGAAAAAATTGCAGAAAATAGAACAATTATACAATATTTACCTTATGTAACTCGTTGGGATTATTTGGCTACTATGTTCACCGAGGCCATAACCGTAAATGCACCGGAACAGTTAGGGAATATTCAAGTACCTAAACGAGCCAGTTATATTAGAGTAATTATGTTAGAATTAAGTCGTATAGCTTCTCATTTATTATGGCTTGGCCCTTTTATGGCAGATATTGGTGCACAAACTCCCTTCTTCTACATTTTCCGAGAACGAGAATTAGTATATGATCTCTTCGAAGCTGCTACTGGTATGAGATTGATGCATAATTTTTTTCGTATCGGAGGAGTTGCCGCTGATTTACCGCATGGTTGGATAGATAAATGCATTGATTTCTGCGACTATTTTTTAACCGGAATTTCGGAATATCAAAAACTTATTACACGGAATCCTATTTTTTTAGAACGTGTTGAGGGAGTAGGAATTTTGAGTGGAGAAGAAGCACTAAATTGGGGTTTATCGGGCCCAATGCTACGAGCGTCCGGAATAGAATGGGATCTTCGTAAAGTTGATCATTATGAGTGTTATGACGAATTTGATTGGGAAGTCCAATGGCAAAAAGAAGGAGATTCGTTAGCTCGTTATTTAGTAAGGATCAGTGAAATTGAGGAATCTATCAAAATTATTCAGCAAGCTTTGGAAGGAATTCCGGGAGGACCTTATGAGAATTTAGAAATACGATGTTTTGAGAAAGTAAGGGATTCCAAATGGAATGATTTTGAATATCGCTTCATTAGTAAAAAAACCTCTCCTACTTTTGAATTGTCGAAACAAGAACTTTATGCGAGAGTCGAAGCCCCAAAGGGCGAATTGGGTATTTTTCTGCTAGGAGATGGTCGAATTTTTCCTTGGAGATGGAAAATTCGACCACCGGGTTTTATCAATTTGCAAATTCTTCCTCAGTTAGTTAAAAGAATGAAATTGGCTGATATTATGACGATACTAGGTAGTATAGATATCATTATGGGAGAAGTTGATCGT
>Rhodiola_wallichiana
ATGAATGTACCAATTATAAGAAATGAACTTATGATAGTAAATATGGGACCTCACCACCCATCAATGCACGGCGTTCTTCGACTCATCATTACTCTAGATGGTGAAGATGTTGTTGACTGTGAACCAATATTGGGGTATTTACACAGAGGAATGGAAAAAATTGCAGAAAATAGAACAATTATACAATATTTACCTTATGTAACTCGTTGGGATTATTTGGCTACTATGTTCACCGAGGCCATAACCGTAAATGCACCGGAACAGTTAGGGAATATTCAAGTACCTAAACGAGCCAGTTATATTAGAGTAATTATGTTAGAATTAAGTCGTATAGCTTCTCATTTATTATGGCTTGGCCCTTTTATGGCAGATATTGGTGCACAAACTCCCTTCTTCTACATTTTCCGAGAACGAGAATTAGTATATGATCTCTTCGAAGCTGCTACTGGTATGAGATTGATGCATAATTTTTTTCGTATCGGAGGAGTTGCCGCTGATTTACCGCATGGTTGGATAGATAAATGCATTGATTTCTGCGACTATTTTTTAACCGGAATTTCAGAATATCAAAAACTTATTACACAGAATCCCATTTTTTTAGAACGTGTTGAGGGAGTAGGAATTTTGAGTGGAGAAGAAGCACTAAATTGGGGTTTATCGGGCCCAATGCTACGAGCGTCCGGAATAGAATGGGATCTTCGTAAAGTTGATCATTATGAGTGTTATGACGAATTTGATTGGGAAGTCCAATGGCAAAAAGAAGGAGATTCATTAGCTCGTTATTTAGTAAGGATCAGTGAAATTGAGGAATCTATCAAAATTATTCAACAAGCTTTGGAAGGAATTCCGGGCGGACCTTATGAGAATTTAGAAATACGATGTTTTGAGAAAGTAAGGGATTCCCAATGGAATGATTTTGAATATCGCTTCATTAGTAAAAAAACCTCTCCTACTTTTGAATTGGCGAAACAAGAACTTTATGCGAGAGTCGAAGCCCCAAAGGGCGAATTGGGAATTTTTCTGTTAGGAGATGGTCGAATTTTTCCTTGGAGATGGAAAATTCGACCACCGGGTTTTATCAATTTGCAAATTCTTCCTCAGTTAGTTAAAAGAATGAAATTGGCTGATATTATGACGATACTAGGTAGTATAGATATCATTATGGGAGAAGTTGATCGT
>Hylotelephium_ewersii
ATGAATGTACCAATTATAAGAAATGAACTTATGATAGTAAATATGGGACCTCACCACCCATCAATGCACGGCGTTCTTCGACTCATCATTACTCTAGATGGTGAAGATGTTGTTGACTGTGAACCAATATTGGGGTATTTACACAGAGGAATGGAAAAAATTGCAGAAAATCGAACAATTATACAATATTTACCTTATGTAACTCGTTGGGATTATTTGGCTACTATGTTCACTGAGGCCATAACCGTAAATGCACCGGAACAGTTAGGGAATATTCAAGTACCTAAACGAGCCAGTTATATCAGAGTAATTATGTTAGAATTAAGTCGTATAGCTTCTCATTTATTATGGCTTGGCCCTTTTATGGCAGATATTGGTGCACAAACTCCCTTCTTCTACATTTTCCGAGAACGAGAATTAGTATATGATCTGTTCGAAGCTGCTACCGGTATGAGATTAATGCATAATTTTTTTCGTATCGGAGGAGTGGCCGCTGATTTACCGCATGGTTGGATAGATAAATGCATTGATTTCTGCGACTATTTTTTAACCGGAATTTCGGAATATCAAAAACTTATTACACGCAATCCCATTTTTTTAGAACGTGTTGAGGGAGTAGGGATTTTGAGTGGAGAAGAAGCATTAAATTGGGGTTTATCGGGCCCAATGCTACGAGCTTCCGGAATAGAATGGGATCTTCGTAAAGTTGATCATTATGAGTGTTATGATGAATTTGATTGGGAAGTCCAATGGCAAAAAGAAGGAGATTCGTTAGCTCGTTATTTAGTAAGGATCAGTGAAATCGAGGAATCTATCAAAATTATTCAACAAGCTTTGGAAGGAATTCCGGGAGGACCCTCTGAGAATTTAGAAATACGATGTTTTGATAAAGTAAGGGATTCCCAATGGAATGATTTTGACTATCGCTTCATTAGTAAAAAAACCTCTCCTACTTTTGAATTGTCGAAACAAGAACTTTATGCGAGAGTCGAAGCCCCAAAAGGCGAATTGGGAATTTTTCTGCTAGGAGATGGGAAAATTTTTCCTTGGAGATGGAAAATTCGCCCACCGGGTTTTATCAATTTGCAAATTCTTCCTCAGTTAGTTAAAAGAATGAAATTGGCTGATATTATGACGATACTAGGTAGTATAGATATCATTATGGGAGAAGTTGATCGT
>Hylotelephium_verticillatum
ATGAATGTACCAATTATAAGAAATGAACTTATGATAGTAAATATGGGACCTCACCACCCATCAATGCACGGCGTTCTTCGACTCATCATTACTCTAGATGGTGAAGATGTTGTTGACTGTGAACCAATATTGGGGTATTTACACAGAGGAATGGAAAAAATTGCAGAAAATCGAACAATTATACAATATTTACCTTATGTAACTCGTTGGGATTATTTGGCTACTATGTTCACTGAGGCCATAACCGTAAATGCACCGGAACAGTTAGGGAATATTCAAGTACCTAAACGAGCCAGTTATATCAGAGTAATTATGTTAGAATTAAGTCGTATAGCTTCTCATTTATTATGGCTTGGCCCTTTTATGGCAGATATTGGTGCACAAACTCCCTTCTTCTACATTTTCCGAGAACGAGAATTAGTATATGATCTGTTCGAAGCTGCTACCGGTATGAGATTAATGCATAATTTTTTTCGTATCGGAGGAGTGGCCGCTGATTTACCGCATGGTTGGATAGATAAATGCATTGATTTCTGCGACTATTTTTTAACCGGAATTTCGGAATATCAAAAACTTATTACACGCAATCCCATTTTTTTAGAACGTGTTGAGGGAGTAGGGATTTTGAGTGGAGAAGAAGCATTAAATTGGGGTTTATCGGGCCCAATGCTACGAGCTTCCGGAATAGAATGGGATCTTCGTAAAGTTGATCATTATGAGTGTTATGATGAATTTGATTGGGAAGTCCAATGGCAAAAAGAAGGAGATTCGTTAGCTCGTTATTTAGTAAGGATCAGTGAAATCGAGGAATCTATCAAAATTATTCAACAAGCTTTGGAAGGAATTCCGGGAGGACCCTCTGAGAATTTAGAAATACGATGTTTTGATAAAGTAAGGGATTCCCAATGGAATGATTTTGACTATCGCTTCATTAGTAAAAAAACCTCTCCTACTTTTGAATTGTCGAAACAAGAACTTTATGCGAGAGTCGAAGCCCCAAAAGGCGAATTGGGAATTTTTCTGCTAGGAGATGGGAAAATTTTTCCTTGGAGATGGAAAATTCGCCCACCGGGTTTTATCAATTTGCAAATTCTTCCTCAGTTAGTTAAAAGAATGAAATTGGCTGATATTATGACGATACTAGGTAGTATAGATATCATTATGGGAGAAGTTGATCGT
>Hylotelephium_viviparum
ATGAATGTACCAATTATAAGAAATGAACTTATGATAGTAAATATGGGACCTCACCACCCATCAATGCACGGCGTTCTTCGACTCATCATTACTCTAGATGGTGAAGATGTTGTTGACTGTGAACCAATATTGGGGTATTTACACAGAGGAATGGAAAAAATTGCAGAAAATCGAACAATTATACAATATTTACCTTATGTAACTCGTTGGGATTATTTGGCTACTATGTTCACTGAGGCCATAACCGTAAATGCACCGGAACAGTTAGGGAATATTCAAGTACCTAAACGAGCCAGTTATATCAGAGTAATTATGTTAGAATTAAGTCGTATAGCTTCTCATTTATTATGGCTTGGCCCTTTTATGGCAGATATTGGTGCACAAACTCCCTTCTTCTACATTTTCCGAGAACGAGAATTAGTATATGATCTGTTCGAAGCTGCTACCGGTATGAGATTAATGCATAATTTTTTTCGTATCGGAGGAGTGGCCGCTGATTTACCGCATGGTTGGATAGATAAATGCATTGATTTCTGCGACTATTTTTTAACCGGAATTTCGGAATATCAAAAACTTATTACACGCAATCCCATTTTTTTAGAACGTGTTGAGGGAGTAGGGATTTTGAGTGGAGAAGAAGCATTAAATTGGGGTTTATCGGGCCCAATGCTACGAGCTTCCGGAATAGAATGGGATCTTCGTAAAGTTGATCATTATGAGTGTTATGATGAATTTGATTGGGAAGTCCAATGGCAAAAAGAAGGAGATTCGTTAGCTCGTTATTTAGTAAGGATCAGTGAAATCGAGGAATCTATCAAAATTATTCAACAAGCTTTGGAAGGAATTCCGGGAGGACCCTCTGAGAATTTAGAAATACGATGTTTTGATAAAGTAAGGGATTCCCAATGGAATGATTTTGACTATCGCTTCATTAGTAAAAAAACCTCTCCTACTTTTGAATTGTCGAAACAAGAACTTTATGCGAGAGTCGAAGCCCCAAAAGGCGAATTGGGAATTTTTCTGCTAGGAGATGGGAAAATTTTTCCTTGGAGATGGAAAATTCGCCCACCGGGTTTTATCAATTTGCAAATTCTTCCTCAGTTAGTTAAAAGAATGAAATTGGCTGATATTATGACGATACTAGGTAGTATAGATATCATTATGGGAGAAGTTGATCGT
>Meterostachys_sikokianus
ATGAATGTACCAATTATAAGAAATGAACTTATGATAGTAAATATGGGACCTCACCACCCATCAATGCACGGCGTTCTTCGACTCATCATTACTCTAGATGGTGAAGATGTTGTTGACTGTGAACCAATATTGGGGTATTTACACAGAGGAATGGAAAAAATTGCAGAAAATCGAACAATTATACAATATTTACCTTATGTAACTCGTTGGGATTATTTGGCTACTATGTTCACTGAGGCCATAACCGTAAATGCACCGGAACAGTTAGGGAATATTCAAGTACCTAAACGAGCCAGTTATATCAGAGTAATTATGTTAGAATTAAGTCGTATAGCTTCTCATTTATTATGGCTTGGCCCTTTTATGGCAGATATTGGTGCACAAACTCCCTTCTTCTACATTTTCCGAGAACGAGAATTAGTATATGATCTGTTCGAAGCTGCTACCGGTATGAGATTAATGCATAATTTTTTTCGTATCGGAGGAGTTGCCGCTGATTTACCGCATGGTTGGATAGATAAATGCATTGATTTCTGCGACTATTTTTTAACCGGAATTTCGGAATATCAAAAACTTATTACACGAAATCCCATTTTTTTAGAACGTGTTGAGGGAGTAGGGATTTTGAGTGGAGAAGAAGCATTAAATTGGGGTTTATCGGGTCCAATGCTACGAGCTTCCGGAATAGAATGGGATCTTCGTAAAGTTGATCATTATGAGTGTTATGACGAATTTGATTGGGAAGTCCAATGGCAAAAAGAAGGAGATTCCTTAGCTCGTTATTTAGTAAGGATCAGTGAAATCGAGGAATCTATCAAAATTATTCAACAAGCTTTGGAAGGAATTCCGGGAGGACCCTCTGAGAATTTAGAAATACGATGTTTTGATAAAGTAAGGGATTCCAAATGGAATGATTTTGATTATCGCTTCATTAGTAAAAAAACCTCTCCTACTTTTGAATTGTCGAAACAAGAACTTTATGCGAGAGTCGAAGCCCCAAAAGGTGAATTGGGAATTTTTCTCCTAGGAGATGGGAAAATTTTTCCTTGGAGATGGAAAATTCGCCCACCGGGTTTTATCAATTTGCAAATTCTTCCTCAGTTAGTTAAAAGAATGAAATTGGCTGATATTATGACGATACTAGGTAGTATAGATATCATTATGGGAGAAGTTGATCGT
>Orostachys_fimbriata
ATGAATGTACCAATTATAAGAAATGAACTTATGATAGTAAATATGGGACCTCACCACCCATCAATGCACGGCGTTCTTCGACTCATCATTACTCTAGATGGTGAAGATGTTGTTGACTGTGAACCAATATTGGGGTATTTACACAGAGGAATGGAAAAAATTGCAGAAAATCGAACAATTATACAATATTTACCTTATGTAACTCGTTGGGATTATTTGGCTACTATGTTCACTGAGGCCATAACCGTAAATGCACCGGAACAGTTAGGGAATATTCAAGTACCTAAACGAGCCAGTTATATCAGAGTAATTATGTTAGAATTAAGTCGTATAGCTTCTCATTTATTATGGCTTGGCCCTTTTATGGCAGATATTGGTGCACAAACTCCCTTCTTCTACATTTTCCGAGAACGAGAATTAGTATATGATCTGTTCGAAGCTGCTACCGGTATGAGATTAATGCATAATTTTTTTCGTATTGGAGGAGTTGCCGCTGATTTACCGCATGGTTGGATAGATAAATGCATTGATTTCTGCGACTATTTTTTAACCGGAATTTCGGAATATCAAAAACTTATTACACGAAATCCCATTTTTTTAGAACGTGTTGAGGGAGTAGGGATTTTGAGTGGAGAAGAAGCATTAAATTGGGGTTTATCGGGTCCAATGCTACGAGCTTCCGGAATAGAATGGGATCTTCGTAAAGTTGATCATTATGAGTGTTATGACGAATTTGAGTGGGAAGTCCAATGGCAAAAAGAAGGAGATTCGTTAGCTCGTTATTTAGTAAGGATCAGTGAAATCGAGGAATCTATCAAAATTATTCAACAAGCTTTGGAAGGACTTCCGGGAGGACCCTCTGAGAATTTAGAAATACGATGTTTTGATAAAGTAAGGGATTCCCAATGGAATGATTTTGATTATCGCTTCATTAGTAAAAAAGCCTCTCCTACTTTTGAATTGTCGAAACAAGAACTTTATGCGAGAGTCGAAGCCCCAAAAGGCGAATTGGGAATTTTTCTGCTAGGAGATGGGAAAATTTTTCCTTGGAGATGGAAAATTCGCCCACCGGGTTTTATCAATTTGCAAATTCTTCCTCAGTTAGTTAAAAGAATGAAATTGGCTGATATTATGACGATACTAGGTAGTATAGATATCATTATGGGAGAAGTTGATCGT
>Orostachys_japonica
ATGAATGTACCAATTATAAGAAATGAACTTATGATAGTAAATATGGGACCTCACCACCCATCAATGCACGGCGTTCTTCGACTCATCATTACTCTAGATGGTGAAGATGTTGTTGACTGTGAACCAATATTGGGGTATTTACACAGAGGAATGGAAAAAATTGCAGAAAATCGAACAATTATACAATATTTACCTTATGTAACTCGTTGGGATTATTTGGCTACTATGTTCACTGAGGCCATAACCGTAAATGCACCGGAACAGTTAGGGAATATTCAAGTACCTAAACGAGCCAGTTATATCAGAGTAATTATGTTAGAATTAAGTCGTATAGCTTCTCATTTATTATGGCTTGGCCCTTTTATGGCAGATATTGGTGCACAAACTCCCTTCTTCTACATTTTCCGAGAACGAGAATTAGTATATGATCTGTTCGAAGCTGCTACCGGTATGAGATTAATGCATAATTTTTTTCGTATCGGAGGAGTTGCCGCTGATTTACCGCATGGTTGGATAGATAAATGCATTGATTTCTGCGACTATTTTTTAACCGGAATTTCGGAATATCAAAAACTTATTACACGAAATCCCATTTTTTTAGAACGCGTTGAGGGAGTAGGGATTTTGAGTGGAGAAGAAGCATTAAATTGGGGTTTATCGGGTCCAATGCTACGAGCTTCCGGAATAGAATGGGATCTTCGTAAAGTTGATCATTATGAGTGTTATGACGAATTTGATTGGGAAGTCCAATGGCAAAAAGAAGGAGATTCGTTAGCTCGTTATTTAGTAAGGATCAGTGAAATCGAGGAATCTATCAAAATTATTCAACAAGCTTTGGAAGGAATTCCGGGAGGACCCTCTGAGAATTTAGAAATACGATGTTTTGATAAAGTAAGGGATTCCCGATGGAATGATTTTGATTATCGCTTCATTAGTAAAAAAGCCTCTCCTACTTTTGAATTGTCGAAACAAGAACTTTATGCGAGAGTCGAAGCCCCAAAAGGCGAATTGGGAATTTTTCTGCTAGGAGATGGGAAAATTTTTCCTTGGAGATGGAAAATTCGCCCACCGGGTTTTATCAATTTGCAAATTCTTCCTCAGTTAGTTAAAAGAATGAAATTGGCTGATATTATGACGATACTAGGTAGTATAGATATCATTATGGGAGAAGTTGATCGT
>Orostachys_minuta
ATGAATGTACCAATTATAAGAAATGAACTTATGATAGTAAATATGGGACCTCACCACCCATCAATGCACGGCGTTCTTCGACTCATCATTACTCTAGATGGTGAAGATGTTGTTGACTGTGAACCAATATTGGGGTATTTACACAGAGGAATGGAAAAAATTGCAGAAAATCGAACAATTATACAATATTTACCTTATGTAACTCGTTGGGATTATTTGGCTACTATGTTCACTGAGGCCATAACCATAAATGCACCGGAACAGTTAGGGAATATTCAAGTACCTAAACGAGCCAGTTATATCAGAGTAATTATGTTAGAATTAAGTCGTATAGCTTCTCATTTATTATGGCTTGGCCCTTTTATGGCAGATATTGGTGCACAAACTCCCTTCTTCTACATTTTCCGAGAACGAGAATTAGTATATGATCTGTTCGAAGCTGCTACCGGTATGAGATTAATGCATAATTTTTTTCGTATCGGAGGAGTTGCCGCTGATTTACCGCATGGTTGGATAGATAAATGCATTGATTTCTGCGACTATTTTTTAACCGGAATTTCGGAATATCAAAAACTTATTACACGAAATCCCATTTTTTTAGAACGCGTTGAGGGAGTAGGGATTTTGAGTGGAGAAGAAGCATTAAATTGGGGTTTATCGGGTCCAATGCTACGAGCTTCCGGAATAGAATGGGATCTTCGTAAAGTTGATCATTATGAGTGTTATGACGAATTTGATTGGGAAGTCCAATGGCAAAAAGAAGGAGATTCATTAGCTCGTTATTTAGTAAGGATCAGTGAAATCGAGGAATCTATCAAAATTATTCAACAAGCTTTGGAAGGAATTCCGGGAGGACCCTCTGAGAATTTAGACATACGATGTTTTGATAAAGTAAGGGATTCCCAATGGAATGATTTTGATTATCGCTTCATTAGTAAAAAAGCCTCTCCTACTTTTGAATTGTCGAAACAAGAACTTTATGCGAGAGTCGAAGCCCCAAAAGGCGAATTGGGAATTTTTCTGCTAGGAGATGGGAAAATTTTTCCTTGGAGATGGAAAATTCGCCCACCGGGTTTTATCAATTTGCAAATTCTTCCTCAGTTAGTTAAAAGAATGAAATTGGCTGATATTATGACGATACTAGGTAGTATAGATATCATTATGGGAGAAGTTGATCGT
>Orostachys_iwarenge_f_magna
ATGAATGTACCAATTATAAGAAATGAACTTATGATAGTAAATATGGGACCTCACCACCCATCAATGCACGGCGTTCTTCGACTCATCATTACTCTAGATGGTGAAAATGTTGTTGACTGTGAACCAATATTGGGGTATTTACACAGAGGAATGGAAAAAATTGCAGAAAATCGAACAATTATACAATATTTACCTTATGTAACTCGTTGGGATTATTTGGCTACTATGTTCACTGAGGCCATAACCGTAAATGCACCGGAACAGTTAGGGAATATTCAAGTACCTAAACGAGCCAGTTATATCAGAGTAATTATGTTAGAATTAAGTCGTATAGCTTCTCATTTATTATGGCTTGGCCCTTTTATGGCAGATATTGGTGCACAAACTCCCTTCTTCTACATTTTCCGAGAACGAGAATTAGTATATGATCTGTTCGAAGCTGCTACCGGTATGAGATTAATGCATAATTTTTTTCGTATCGGAGGAGTGGCCGCTGATTTACCGCATGGTTGGATAGATAAATGCATTGATTTCTGCGACTATTTTTTAACCGGAATTTCGGAATATCAAAAACTTATTACACGCAATCCCATTTTTTTAGAACGTGTTGAGGGAGTAGGGATTTTGAGTGGAGAAGAAGCATTAAATTGGGGTTTATCGGGCCCAATGCTACGAGCTTCCGGAATAGAATGGGATCTTCGTAAAGTCGATCATTATGAGTGTTATGACGAATTTGATTGGGAAGTCCAATGGCAAAAAGAAGGAGATTCGTTAGCTCGTTATTTAGTAAGGATCAGTGAAATCGAGGAATCTATCAAAATTATTCAACAAGCTTTGGAAGGAATTCCGGGAGGACCCTCTGAAAATTTAGAAATACGATGTTTTGATAAAGTAAGGGATTCCCAATGGAATGATTTTGACTATCGCTTCATTAGTAAAAAAACCTCTCCTACTTTTGAATTGTCGAAACAAGAACTTTATGCGAGAGTCGAAGCCCCAAAAGGCGAATTGGGAATTTTTCTGCTAGGAGATGGGAAAATTTTTCCTTGGAGATGGAAAATTCGCCCACCGGGTTTTATCAATTTGCAAATTCTTCCTCAGTTAGTTAAAAGAATGAAATTGGCTGATATTATGACGATACTAGGTAGTATAGATATCATTATGGGAGAAGTTGATCGT
>Sinocrassula_densirosulata
ATGAATGTACCAATTATAAGAAATGAACTTATGATAGTAAATATGGGACCTCACCACCCATCAATGCACGGCGTTCTTCGACTCATCATTACTCTAGATGGTGAAGATGTTGTTGACTGTGAACCAATATTGGGGTATTTACACAGAGGAATGGAAAAAATTGCAGAAAATAGAACAATTATACAATATTTACCTTATGTAACTCGTTGGGATTATTTGGCTACTATGTTCACTGAGGCCATAACCGTAAATGCACCGGAACAGTTAGGGAATATTCAAATACCTAAACGAGCCAGTTATATCAGAGTAATTATGTTAGAATTAAGTCGTATAGCTTCTCATTTATTATGGCTTGGCCCTTTTATGGCAGATATTGGTGCACAAACTCCCTTCTTCTACATTTTCCGAGAACGAGAATTAGTATATGATCTGTTCGAAGCTGCTACCGGTATGAGATTAATGCATAATTTTTTTCGTATCGGAGGAGTTGCCGCTGATTTACCGCATGGTTGGATAGATAAATGCATTGATTTCTGCGACTATTTTTTAACCGGAATTTCGGAATATCAAAAACTTATTACACGCAATCCCATTTTTTTAGAACGTGTTGAGGGAGTAGGAATTTTGAGTGGAGAAGAAGCATTAAATTGGGGTTTATCGGGCCCAATGCTACGAGCTTCCGGAATAGAATGGGATCTTCGTAAAGTTGATCATTATGAGTGTTATGACGAATTTGATTGGGAAGTCCAATGGCAAAAAGAAGGAGATTCGTTAGCTCGTTATTTAGTAAGGATCAGTGAAATCGAGGAATCTATCAAAATTATTCAACAAGCTTTGGAAGGAATTCCGGGAGGACCCTCTGAGAATTTAGAAATACGATGTTTTGATAAAGTAAGAGATTCCCAATGGAATGATTTTGACTATCGCTTCATTAGTAAAAAAACCTCTCCTACTTTTGAATTGTCGAAACAAGAACTTTATGCGAGAGTCGAAGCCCCAAAAGGTGAATTGGGAATTTTTCTGCTAGGAGATGGGAAAATTTTTCCTTGGAGATGGAAAATTCGCCCACCGGGTTTTATCAATTTGCAAATTCTTCCTCAGTTAGTTAAAAGAATGAAATTGGCTGATATTATGACGATACTAGGTAGTATAGATATCATTATGGGAGAAGTTGATCGT
>Sinocrassula_indica
ATGAATGTACCAATTATAAGAAATGAACTTATGATAGTAAATATGGGACCTCACCACCCATCAATGCACGGCGTTCTTCGACTCATCATTACTCTAGATGGTGAAGATGTTGTTGACTGTGAACCAATATTGGGGTATTTACACAGAGGAATGGAAAAAATTGCAGAAAATAGAACAATTATACAATATTTACCTTATGTAACTCGTTGGGATTATTTGGCTACTATGTTCACTGAGGCCATAACCGTAAATGCACCGGAACAGTTAGGGAATATTCAAGTACCTAAACGAGCCAGTTATATCAGAGTAATTATGTTAGAATTAAGTCGTATAGCTTCTCATTTATTATGGCTTGGCCCTTTTATGGCAGATATTGGTGCACAAACTCCCTTCTTCTACATTTTCCGAGAACGAGAATTAGTATATGATCTGTTCGAAGCTGCTACCGGTATGAGATTAATGCATAATTTTTTTCGTATCGGAGGAGTTGCCGCTGATTTACCGCATGGTTGGATAGATAAATGCATTGATTTCTGCGACTATTTTTTAACCGGAATTTCGGAATATCAAAAACTTATTACACGCAATCCCATTTTTTTAGAACGTGTTGAGGGAGTAGGAATTTTGAGTGGAGAAGAAGCATTAAATTGGGGTTTATCGGGCCCAATGCTACGAGCTTCCGGAATAGAATGGGATCTTCGTAAAGTTGATCATTATGAGTGTTATGACGAATTTGATTGGGAAGTCCAATGGCAAAAAGAAGGAGATTCGTTAGCTCGTTATTTAGTAAGGATCAGTGAAATCGAGGAATCTATCAAAATTATTCAACAAGCTTTGGAAGGAATTCCGGGAGGACCCTCTGAGAATTTAGAAATACGATGTTTTGATAAAGTAAGAGATTCCCAATGGAATGATTTTGACTATCGCTTCATTAGTAAAAAAACCTCTCCTACTTTTGAATTGTCGAAACAAGAACTTTATGCGAGAGTCGAAGCCCCAAAAGGTGAATTGGGAATTTTTCTGCTAGGAGATGGGGAAATTTTTCCTTGGAGATGGAAAATTCGCCCACCGGGTTTTATCAATTTGCAAATTCTTCCTCAGTTAGTTAAAAGAATGAAATTGGCTGATATTATGACGATACTAGGTAGTATAGATATCATTATGGGAGAAGTTGATCGT
>Umbilicus_rupestris
ATGAATGTACCAATTATAAGAAATGAACTTATGATAGTAAATATGGGACCTCACCACCCATCAATGCACGGCGTTCTTCGACTCATCATTACTCTAGATGGTGAAGATGTTGTTGACTGTGAACCAATATTGGGGTATTTACACAGAGGAATGGAAAAAATTGCAGAAAATAGAACAATTATACAATATTTACCTTATGTAACTCGTTGGGATTATTTGGCTACTATGTTCACCGAGGCCATAACCGTAAATGCACCGGAACGGTTAGGGAATATTCAAGTACCTAAACGAGCCAGTTATATCAGAGTAATTATGTTAGAATTAAGTCGTATAGCTTCTCATTTATTATGGCTGGGCCCTTTTATGGCAGATATTGGTGCACAAACTCCCTTCTTCTACATTTTCCGAGAACGAGAATTAGTATATGATCTGTTCGAAGCTGCTACGGGTATGAGATTGATGCATAATTTTTTTCGTATCGGAGGAGTTGCCGCTGATTTACCGCATGGTTGGATAGATAAATGCATGGATTTCTGCGACTATTTTTTAACCGGAATTTCAGAATATCAAAAACTTATTACACGCAATCCCATTTTTTTAGAACGTGTTGAGGGAGTCGGAATTTTGAGTGGAGAAGAAGTACTAAATTGGGGTTTATCGGGCCCAATGCTACGCGCTTCCGGAATAGAATGGGATCTTCGTAAAATTGATCATTATGAGTGTTATGACGAATTTAATTGGGAAGTCCAATGGCAAAAAGAAGGAGATTCATTAGCTCGTTATTTAGTAAGGATCAGTGAAATCGAGGAATCTATCAAAATTATTCAACAAGCTTTGGAAGGAATTCCAGGAGGACCTTATGAGAATTTAGAAATACGATGTTTTGATAAAGGAAGGGATTCCCAATGGAATGATTTTGAATATCGCTTCATTAGTAAAAAAACCTCTCCTACTTTTGAATTGTCGAAACAAGAACTTTATGCGAGAGTCGAAGCCCCAAAGGGCGAATTAGGCATTTTTCTGCTAGGAGATGGGAAAAGTTTTCCTTGGAGATGGAAAATTCGCCCACCGGGTTTTATCAATTTGCAAATTCTTCCTCAGTTAGTTAAAAGAATGAAATTGGCTGATATTATGACGATACTAGGTAGTATAGATATAATTATGGGAGAAGTTGATCGT
>Myriophyllum_aquaticum
ATGAATGTACCAGCTAAAAAAAAAGACCTTATGATAGTAAATATGGGTCCTCACCACCCATCAATGCACGGTGTTCTTCGACTCATTATTACTTTAGATGGTGAAGATGTTATTGACTGTGAACCAATATTGGGGTATTTACACAGAGGAATGGAAAAAATTGCAGAAAATCGAACAATTATACAATATTTGCCTTATGTAACACGTTGGGATTATTTGGCTACTATGTTCACAGAAGCAATAACCGTAAATGGACCAGAACAGTTAGGAAATATTCAAGTACCTAAAAGAGCCAGTTATCTCAGAGTAATTATGTTGGAGTTGAGTCGTATAGCTTCTCATTTGTTATGGCTTGGTCCCTTTATGGCGGATATTGGTGCACAAACACCCTTTTTCTATATTTTCAGAGAAAGAGAATTAGTCTATGATCTATTCGAAGCTGCTACCGGTATGAGAATGATGCATAATTATTTTCGTATCGGAGGAGTAGCTGCTGATTTACCTCATGGTTGGATAGATAAATGCTTGGATTTCTGTGATTATTTTTTAACAGTAGTTGCTGAATATCAAAAACTTATTACGCGAAATCCTATTTTTTTAGAAAGAGTTGAGGGAGTAGGAATTATTAGTGGAGAGGAAGCACTAAATTGGGGCTTATCAGGACCAATGCTACGAGCTTCCGGAATACAATGGGATCTTCGTCAAATTGATCATTACGAATGTTACGATGAGTTTGATTGGGAAGTCCAATGGCAAAAAGAAGGAGATTCATTGTCTCGTTATTTAATACGTATAAGTGAAATGGCGGAATCAATAAAAATTATTCAACAGGCTCTGGAAGGAATTCCGGGGGGGCCTTATGAAAATTTAGAAATACGATGTTTTGATAGACTACGGGACCCCGAGTGGAATGATTTTGAATATCGCTTCATTAGTAAAAAACCTTCTCCCACTTTTGAATTGTCGAAACAAGAACTTTATGTACGAGTAGAAGCCCCAAAGGGGGAGTTGGGAATTTTTTTGATAGGAGATCAAAGTGTTTTTCCTTGGAGATGGAAAATTCGCCCACCTGGTTTTGTCAATTTGCAAATTCTTCCCCAGTTAGTTAAAAGAATGAAATTGGCTGATATTATGACAATACTAGGTAGTATAGATATCATTATGGGAGAAGTTGATCGT
>Myriophyllum_spicatum
ATGAATGTACCAGCTAAAAAAAAAGACCTTATGATAGTAAATATGGGTCCTCACCACCCATCAATGCACGGTGTTCTTCGACTCATTATTACTTTAGATGGTGAAGATGTTATTGACTGTGAACCAATATTGGGGTATTTACACAGAGGAATGGAAAAAATTGCAGAAAATCGAACAATTATACAATATTTGCCTTATGTAACACGTTGGGATTATTTGGCTACTATGTTCACAGAAGCAATAACCGTAAATGGACCAGAACAGCTAGGAAATATTCAAGTACCTAAAAGAGCCAGTTATCTCAGAGTAATTATGTTGGAGTTGAGTCGTATAGCTTCTCATTTGTTATGGCTTGGTCCCTTTATGGCGGATATTGGTGCACAAACACCCTTTTTCTATATTTTCAGAGAAAGAGAATTAGTCTATGATCTATTCGAAGCTGCTACCGGTATGAGAATGATGCATAATTATTTTCGTATCGGAGGAGTCGCTGCTGATTTACCTCATGGTTGGATAGATAAATGTTTGGATTTCTGTGATTATTTTTTAACAATAGTTATTGAATATCAAAAACTTATTACGCGAAATCCTATTTTTTTAGAAAGAGTTGAGGGAGTAGGAATTATTAGTGGAGAGGAAGCACTCAATTGGGGCTTATCAGGACCAATGCTACGAGCTTCCGGCATACAATGGGATCTTCGTCAAATTGATCATTACGAGTGTTACGATGAGTTTGATTGGGAAGTACAATGGCAAAAAGAAGGAGATTCATTGTCTCGTTATTTAATACGTATAAGTGAAATGGCGGAATCAATAAAAATTATTCAACAGGCTCTGGAAGGAATTCCGGGGGGGCCTTATGAAAATTTAGAAATACGATGTTTTGATAGAATACGGGACCCCGAGTGGAATGATTTTGAATATCGCTTCATTAGTAAAAAACCTTCTCCCACCTTTGAATTGTCGAAACAAGAACTTTATGTACGAGTAGAAGCCCCAAAGGGGGAGTTGGGAATTTTTTTGATAGGAGATCAAAGTGTTTTTCCTTGGAGATGGAAAATTCGCCCACCTGGTTTTGTCAATTTGCAAATTCTTCCCCAGTTAGTTAAAAGAATGAAATTGGCTGATATTATGACAATACTAGGTAGTATAGATATCATTATGGGAGAAGTTGATCGT
