# Supplementary material for: Ten Plastomes of Crassula (Crassulaceae) and Phylogenetic Implications
Source: Biology (Basel). 2022 Dec 7;11(12):1779. doi: 10.3390/biology11121779 (PMC9775174; doi:10.3390/biology11121779)
Supplement: Supplementary file 1 [file biology-11-01779-s001.zip › Supplements/Data S1/pafI.fasta]

>Crassula_alstonii
ATGCCTAGATCGCAGATAAATGGAAATTTTATTGATAAAACCTTTTCAATTATAGCCAATATCTTATTACGAATAATTCCGACAACTTCAGGAGAAAAAGAGGCATTTACTTACTATAGAGATGGT---ATGTCGGCTCAATCCGAAGGAAATTATGCGGAAGCTTTGCAGAATTATTATGAAGCTATGCGCCTAGAAATAGATCCCTATGATCGAAGTTATATACTCTATAATATAGGACTTATCCACACAAGTAATGGAGAACATACCAAAGCTTTGGAATATTATTTTCGAGCACTAGAACGAAATCCATTCTTACCCCAAGCTTTTAATAATATGGCCGTGATCTGTCATTACCGGGGAGAACAGGCCATTCGACAGGGAGATTCTGAAATTGCGGAGGCTTGGTTCGACCAAGCCGCTGAGTATTGGAAACAAGCTATAGCACTTACTCCCGGGAATTATATTGAAGCTCATAATTGGTTGAAGATCACGCGACGATTCGAC
>Crassula_columella
ATGCCTAGATCGCAGATAAATGGAAATTTTATTGATAAAACCTTTTCAATTATAGCCAATATCTTATTACGAATAATTCCGACAACTTCAGGAGAAAAAGAGGCATTTACTTACTATAGAGATGGT---ATGTCGGCTCAATCCGAAGGAAATTATGCGGAAGCTTTGCAGAATTATTATGAAGCTATGCGCCTAGAAATAGATCCCTATGATCGAAGTTATATACTCTATAATATAGGACTTATCCACACAAGTAATGGAGAACATACCAAAGCTTTGGAATATTATTTTCGAGCACTAGAACGAAATCCATTCTTACCCCAAGCTTTTAATAATATGGCCGTGATCTGTCATTACCGGGGAGAACAGGCCATTCGACAGGGAGATTCTGAAATTGCGGAGGCTTGGTTCGACCAAGCCGCTGAGTATTGGAAACAAGCTATAGCACTTACTCCCGGGAATTATATTGAAGCTCATAATTGGTTGAAGATCACGCGACGATTCGAC
>Crassula_dejecta
ATGCCTAGATCGCAGATAAATGGAAATTTTATTGATAAAACCTTTTCAATTATAGCCAATATCTTATTACGAATAATTCCGACAACTTCAGGAGAAAAAGAGGCATTTACTTACTATAGAGATGGT---ATGTCGGCTCAATCCGAAGGAAATTATGCGGAAGCTTTGCAGAATTATTATGAAGCTATGCGCCTAGAAATAGATCCCTATGATCGAAGTTATATACTCTATAATATAGGACTTATCCACACAAGTAATGGAGAACATACCAAAGCTTTGGAATATTATTTTCGAGCACTAGAACGAAACCCGTTCTTACCCCAAGCTTTTAATAATATGGCCGTGATCTGTCATTACCGGGGAGAACAGGCCATTCGACAGGGAGATTCTGAAATTGCGGAGGCTTGGTTCGACCAAGCCGCTGAGTATTGGAAACAAGCTATAGCACTTACTCCCGGGAATTATATTGAAGCTCATAATTGGTTGAAGATCACGCGACGGTTCGAC
>Crassula_mesembryanthoides
ATGCCTAGATCGCAGATAAATGGAAATTTTATTGATAAAACCTTTTCAATTATAGCCAATATCTTATTACGAATAATTCCGACAACTTCAGGAGAAAAAGAGGCATTTACTTACTATAGAGATGGT---ATGTCGGCTCAATCCGAAGGAAATTATGCGGAAGCTTTGCAGAATTATTATGAAGCTATGCGCCTAGAAATAGATCCCTATGATCGAAGTTATATACTCTATAATATAGGACTTATCCACACAAGTAATGGAGAACATACCAAAGCTTTGGAATATTATTTTCGAGCACTAGAACGAAACCCGTTCTTACCCCAAGCTTTTAATAATATGGCCGTGATCTGTCATTACCGGGGAGAACAGGCCATTCGACAGGGAGATTCTGAAATTGCGGAGGCTTGGTTCGACCAAGCCGCTGAGTATTGGAAACAAGCTATAGCACTTACTCCCGGGAATTATATTGAAGCTCATAATTGGTTGAAGATCACGCGACGGTTCGAC
>Crassula_perforata
ATGCCTAGATCGCAGATAAATGGAAATTTTATTGATAAAACCTTTTCAATTATAGCCAATATCTTATTACGAATAATTCCGACAACTTCAGGAGAAAAAGAGGCATTTACTTACTATAGAGATGGT---ATGTCGGCTCAATCCGAAGGAAATTATGCGGAAGCTTTGCAGAATTATTATGAAGCTATGCGCCTAGAAATAGATCCCTATGATCGAAGTTATATACTCTATAATATAGGACTTATCCACACAAGTAATGGAGAACATACCAAAGCTTTGGAATATTATTTTCGAGCACTAGAACGAAACCCGTTCTTACCCCAAGCTTTTAATAATATGGCCGTGATCTGTCATTACCGGGGAGAACAGGCCATTCGACAGGGAGATTCTGAAATTGCGGAGGCTTGGTTCGACCAAGCCGCTGAGTATTGGAAACAAGCTATAGCACTTACTCCCGGGAATTATATTGAAGCTCATAATTGGTTGAAGATCACGCGACGGTTCGAC
>Crassula_socialis
ATGCCTAGATCGCAGATAAATGGAAATTTTATTGATAAAACCTTTTCAATTATAGCCAATATCTTATTACGAATAATTCCGACAACTTCAGGAGAAAAAGAGGCATTTACTTACTATAGAGATGGT---ATGTCGGCTCAATCCGAAGGAAATTATGCGGAAGCTTTGCAGAATTATTATGAAGCTATGCGCCTAGAAATAGATCCCTATGATCGAAGTTATATACTCTATAATATAGGACTTATCCACACAAGTAATGGAGAACATACCAAAGCTTTGGAATATTATTTTCGAGCACTAGAACGAAACCCGTTCTTACCCCAAGCTTTTAATAATATGGCCGTGATCTGTCATTACCGGGGAGAACAGGCCATTCGACAGGGAGATTCTGAAATTGCGGAGGCTTGGTTCGACCAAGCCGCTGAGTATTGGAAACAAGCTATAGCACTTACTCCCGGGAATTATATTGAAGCTCATAATTGGTTGAAGATCACGCGACGGTTCGAC
>Crassula_tecta
ATGCCTAGATCGCAGATAAATGGGAATTTTATTGATAAAACCTTTTCAATTATAGCCAATATCTTATTACGAATAATTCCGACAACTTCAGGAGAAAAAGAGGCATTTACTTACTATAGAGATGGT---ATGTCGGCTCAATCCGAAGGAAATTATGCGGAAGCTTTGCAGAATTATTATGAAGCTATGCGCCTAGAAATAGATCCCTATGATCGAAGTTATATACTCTATAATATAGGACTTATCCACACAAGTAATGGAGAACATACCAAAGCTTTGGAATATTATTTTCGAGCACTAGAACGAAACCCGTTCTTACCCCAAGCTTTTAATAATATGGCCGTGATCTGTCATTACCGGGGAGAACAGGCCATTCGACAGGGAGATTCTGAAATTGCGGAGGCTTGGTTCGACCAAGCCGCTGAGTATTGGAAACAAGCTATAGCACTTACTCCTGGAAATTATATTGAAGCTCATAATTGGTTGAAGATCACGCGACGGTTCGAC
>Crassula_mesembrianthemopsis
ATGCCTAGATCGCAGATAAATGGGAATTTTATTGATAAAACCTTTTCAATTATAGCCAATATCTTATTACGAATAATTCCGACAACTTCAGGAGAAAAAGAGGCATTTACTTACTATAGAGATGGT---ATGTCGGCTCAATCCGAAGGAAATTATGCGGAAGCTTTGCAGAATTATTATGAAGCTATGCGCCTAGAAATAGATCCCTATGATCGAAGTTATATACTCTATAATATAGGACTTATCCACACAAGTAATGGAGAACATACCAAAGCTTTGGAATATTATTTTCGAGCACTAGAACGAAACCCGTTCTTACCCCAAGCTTTTAATAATATGGCCGTGATCTGTCATTACCGGGGAGAACAGGCCATTCGACAGGGAGATTCTGAAATTGCGGAGGCTTGGTTCGACCAAGCCGCTGAGTATTGGAAACAAGCTATAGCACTTACTCCTGGAAATTATATTGAAGCTCATAATTGGTTGAAGATCACGCGACGGTTCGAC
>Crassula_deltoidea
ATGCCTAGATCGCAGATAAATGGAAATTTTATTGATAAAACCTTTTCAATTATAGCCAATATCTTATTACGAATAATTCCGACAACTTCCGGAGAAAAAGAGGCATTTACTTACTATAGAGATGGT---ATGTCGGCTCAATCCGAAGGAAATTATGCAGAAGCTTTACAGAATTATTATGAAGCTATGCGCCTAGAAATCGATCCCTATGATCGAAGTTATATACTCTATAATATAGGACTTATCCATACGAGTAATGGAGAACATACCAAAGCTTTGGAGTATTATTTTCGAGCACTAGAACGAAACCCGTTCTTACCCCAAGCGTTTAATAATATGGCCGTGATCTGTCATTACCGGGGAGAACAGGCCATTAGACAGGGAGATTCTGAAATTGCGGAGGCTTGGTTCGACCAAGCCGCTGAGTATTGGAAACAAGCTATAGCACTTACTCCCGGAAATTATATTGAAGCTCATAATTGGTTGAAGATCACGAGGCGTTTCGAA
>Crassula_expansa_subsp_fragilis
ATGCCTAGATCGCAGATAAATGGAAATTTTATTGATAAAACCTTTTCAATTATAGCCAATATCTTATTACGAATAATTCCGACAACTTCCGGAGAAAAAGAGGCATTTACTTACTATAGAGATGGT---ATGTCGGCTCAATCCGAAGGAAATTATGCGGAAGCTTTACAGAATTATTATGAAGCTATGCGCCTAGAAATCGATCCCTATGATCGAAGTTATATACTCTATAATATAGGACTTATCCACACAAGTAATGGAGAACATACCAAAGCTTTAGAGTATTATTTTCGAGCACTAGAACGAAACCCGTTCTTACCCCAAGCGTTTAATAATATGGCCGTGATCTGTCATTACCGGGGAGAACAGGCCATTAGACAGGGAGATTCTGAAATTGCCGAGGCTTGGTTCGACCAAGCCGCTGAGTATTGGAAACAAGCTATAGCACTTACTCCTGGAAATTATATTGAAGCTCATAATTGGTTGAAGATCACGAGGCGTTTCGAA
>Crassula_volkensii
ATGCCTAGATCGCAGATAAATGGAAATTTTATTGATAAAACCTTTTCAATTATAGCCAATATCTTATTACGAATAATTCCGACAACTTCCGGAGAAAAAGAGGCATTTACTTACTATAGAGATGGT---ATGTCGGCTCAATCCGAAGGAAATTATGCGGAAGCTTTACAGAATTATTATGAAGCTATGCGCCTAGAAATCGATCCCTATGATCGAAGTTATATACTCTATAATATAGGACTTATCCACACAAGTAATGGAGAACATACCAAAGCTTTGGAGTATTATTTTCGAGCACTAGAACGAAACCCGTTCTTACCCCAAGCGTTTAATAATATGGCCGTGATCTGTCATTACCGGGGAGAACAGGCCATTAGACAGGGAGATTCTGAAATTGCCGAGGCTTGGTTCAACCAAGCCGCTGAGTATTGGAAACAAGCTATAGCACTTACTCCTGGAAATTATATTGAAGCTCATAATTGGTTGAAGATCACGAGGCGTTTCGAA
>Cotyledon_tomentosa
ATGCCTAGATCGCAGATAAATGGAAATTTTATTGATAAAACCTTTTCAATTATAGCCAATATCTTATTACGAATAATTCCGACAACTTCAGGAGAAAAAGAGGCATTTACTTACTACAGAGATGGTGCGATGTCGGCTCAATCCGAAGGAAATTATGCGGAAGCTTTACAGAATTATTATGAAGCTATGCGATTAGAAATAGATCCCTATGATCGAAGTTATATACTCTATAATATAGGACTTATCCACACAAGTAATGGAGAACATACCAAAGCTTTGGAATATTATTTTAGAGCACTAGAACGAAACCCATTCTTACCCCAAGCTTTTAATAATATGGCCGTGATCTGTCATTACCGGGGAGAACAGGCCATTCGACAAGGCGATTCTGAAATTGCGGAGGCTTGGTTTGACCAAGCCGCTGAGTATTGGAAACAAGCTATAGCACTTACTCCTGGGAATTATATTGAAGCTCATAATTGGTTGAAGATCACGAGGCGTTTCGAA
>Kalanchoe_daigremontiana
ATGCCTAGATCGCAGATAAATGGAAATTTTATTGATAAAACCTTTTCAATTATAGCCAATATCTTATTACGAATAATTCCGACAACTTCAGGAGAAAAAGAGGCATTTACTTACTACAGAGATGGTGCGATGTCGGCTCAATCCGAAGGAAATTATGCGGAAGCTTTACAGAATTATTATGAAGCTATGCGATTAGAAATAGATCCCTATGATCGAAGTTATATACTCTATAATATAGGACTTATCCACACAAGTAATGGAGAACATACCAAAGCTTTGGAATATTATTTTCGAGCACTAGAACGAAACCCATTCTTACCCCAAGCTTTTAATAATATGGCCGTGATCTGTCATTACCGGGGAGAACAGGCCATTCGACAAGGCGATTCTGAAATTGCGGAGGCTTGGTTCGACCAAGCCGCTGAGTATTGGAAACAAGCTATAGCACTTACTCCTGGGAATTATATTGAAGCTCATAATTGGTTGAAGATCACGAGGCGTTTTGAA
>Kalanchoe_delagoensis
ATGCCTAGATCGCAGATAAATGGAAATTTTATTGATAAAACCTTTTCAATTATAGCCAATATCTTATTACGAATAATTCCGACAACTTCAGGAGAAAAAGAGGCATTTACTTACTACAGAGATGGTGCGATGTCGGCTCAATCCGAAGGAAATTATGCGGAAGCTTTACAGAATTATTATGAAGCTATGCGATTAGAAATAGATCCCTATGATCGAAGTTATATACTCTATAATATAGGACTTATCCACACAAGTAATGGAGAACATACCAAAGCTTTGGAATATTATTTTCGAGCACTAGAACGAAACCCATTCTTACCCCAAGCTTTTAATAATATGGCCGTGATCTGTCATTACCGGGGAGAACAGGCCATTCGACAAGGCGATTCTGAAATTGCGGAGGCTTGGTTCGACCAAGCCGCTGAGTATTGGAAACAAGCTATAGCACTTACTCCTGGGAATTATATTGAAGCTCATAATTGGTTGAAGATCACGAGGCGTTTTGAA
>Kalanchoe_fedtschenkoi
ATGCCTAGATCGCAGATAAATGGAAATTTTATTGATAAAACCTTTTCAATTATAGCCAATATCTTATTACGAATAATTCCGACAACTTCAGGAGAAAAAGAGGCATTTACTTACTACAGAGATGGT---ATGTCGGCTCAATCCGAAGGAAATTATGCGGAAGCTTTACAGAATTATTATGAAGCTATGCGATTAGAAATAGATCCCTATGATCGAAGTTATATACTCTATAATATAGGACTTATCCACACAAGTAATGGAGAACATACCAAAGCTTTGGAATATTATTTTCGAGCACTAGAACGAAACCCATTCTTACCCCAAGCTTTTAATAATATGGCCGTGATCTGTCATTACCGGGGAGAACAGGCCATTCGACAAGGCGATTCTGAAATTGCGGAGGCTTGGTTCGACCAAGCCGCTGAGTATTGGAAACAAGCTATAGCACTTACTCCTGGGAATTATATTGAAGCTCATAATTGGTTGAAGATCACGAGGCGTTTTGAA
>Kalanchoe_longiflora
ATGCCTAGATCGCAGATAAATGGAAATTTTATTGATAAAACCTTTTCAATTATAGCCAATATCTTATTACGAATAATTCCGACAACTTCAGGAGAAAAGGAGGCATTTACTTACTACAGAGATGGTGCGATGTCGGCTCAATCCGAAGGAAATTATGCGGAAGCTTTACAGAATTATTATGAAGCTATGCGATTAGAAATAGATCCCTATGATCGAAGTTATATACTCTATAATATAGGACTTATCCACACAAGTAATGGAGAACATACCAAAGCTTTGGAATATTATTTTCGAGCACTAGAACGAAACCCATTCTTACCCCAAGCTTTTAATAATATGGCCGTGATCTGTCATTACCGGGGAGAACAGGCCATTCGACAAGGAGATTCTGAAATTGCGGAGGCTTGGTTCGACCAAGCAGCTGAGTATTGGAAACAAGCTATAGCACTTACTCCTGGGAATTATATTGAAGCTCATAATTGGTTGAAGATCACGAGGCGTTTCGAA
>Kalanchoe_tomentosa
ATGCCTAGATCGCAGATAAATGGAAATTTTATTGATAAAACCTTTTCAATTATAGCCAATATCTTATTACGAATAATTCCGACAACTTCAGGAGAAAAAGAGGCATTTACTTACTACAGAGATGGTGCGATGTCGGCTCAATCCGAAGGAAATTATGCGGAAGCTTTACAGAATTATTATGAAGCTATGCGATTAGAAATAGATCCCTATGATCGAAGTTATATACTCTATAATATAGGACTTATCCACACAAGTAATGGAGAACATACCAAAGCTTTGGAATATTATTTTCGAGCACTAGAACGAAACCCATTCTTACCCCAAGCTTTTAATAATATGGCCGTGATCTGTCATTACCGGGGAGAACAGGCCATTCGACAAGGCGATTCTGAAATTGCGGAGGCTTGGTTCGACCAAGCCGCTGAGTATTGGAAACAAGCTATAGCACTTACTCCTGGGAATTATATTGAAGTTCATAATTGGTTGAAGATCACGAGGCGTTTCGAA
>Echeveria_lilacina
ATGCCTAGATCGCAGATAAATGGAAATTTTATTGATAAAACCTTTACAATTATAGCCAATATCTTATTACAAATAATTCCGACAACTTCAGGAGAAAAAGAGGCATTTACTTACTACAGAGATGGG---ATGTCGGCTCAATCCGAAGGAAATTATGCGGAAGCTTTACAGAATTATTATGAAGCTATGCGACTAGAAATAGATCCCTATGATCGAAGTTATATACTCTATAATATAGGACTTATCCACACAAGTAATGGAGAACATACCAAAGCTTTGGAATATTATTTTCGAGCACTAGAACGAAACCCATTCTTACCCCAAGCTTTTAATAATATGGCCGTGATCTGTCATTACCGGGGAGAACAGGCCATTCGACAAGGAGATTCGGAAATTGCAGAGGCTTGGTTCGATCAAGCTGCTGAGTATTGGAAACAAGCTATAGCACTTACTCCCGGGAATTATATTGAGGCTCATAATTGGTTGAAGATCACGAGGCGTTTCGAA
>Graptopetalum_amethystinum
ATGCCTAGATCGCAGATAAATGGAAATTTTATTGATAAAACCTTTACAATTATAGCCAATATCTTATTACAAATAATTCCGACAACTTCAGGAGAAAAAGAGGCATTTACTTACTACAGAGATGGTGCGATGTCGGCTCAATCCGAAGGAAATTATGCGGAAGCTTTACAGAATTATTATGAAGCTATGCGACTAGAAATAGATCCCTATGATCGAAGTTATATACTCTATAATATAGGACTTATCCACACAAGTAATGGAGAACATACCAAAGCTTTGGAATATTATTTTCGAGCACTAGAACGAAACCCATTCTTACCCCAAGCTTTTAATAATATGGCCGTGATCTGTCATTACCGGGGAGAACAGGCCATTCGACAAGGAGATTCGGAAATTGCAGAGGCTTGGTTCGATCAAGCTGCTGAGTATTGGAAACAAGCTATAGCACTTACTCCCGGGAATTATATTGAGGCTCATAATTGGTTGAAGATCACGAGGCGTTTCGAA
>Pachyphytum_compactum
ATGCCTAGATCGCAGATAAATGGAAATTTTATTGATAAAACCTTTACAATTATAGCCAATATCTTATTACAAATAATTCCGACAACTTCAGGAGAAAAAGAGGCATTTACTTACTACAGAGATGGTGCGATGTCGGCTCAATCCGAAGGAAATTATGCGGAAGCTTTACAGAATTATTATGAAGCTATGCGACTAGAAATAGATCCCTATGATCGAAGTTATATACTCTATAATATAGGACTTATCCACACAAGTAATGGAGAACATACCAAAGCTTTGGAATATTATTTTCGAGCACTAGAACGAAACCCATTCTTACCCCAAGCTTTTAATAATATGGCCGTGATCTGTCATTACCGGGGAGAACAGGCCATTCGACAAGGAGATTCGGAAATTGCAGAGGCTTGGTTCGATCAAGCTGCTGAGTATTGGAAACAAGCTATAGCACTTACTCCCGGGAATTATATTGAGGCTCATAATTGGTTGAAGATCACGAGGCGTTTCGAA
>Sedum_alfredii
ATGCCTAGATCGCAGATAAATGGAAATTTTATTGATAAAACTTTTACAATTATAGCCAATATATTATTACAAATAATTCCGACAACTTCAGGAGAAAAAGAGGCATTTACTTACTATAGAGATGGTGCGATGTCGGCTCAATCCGAAGGAAATTATGCGGAAGCTTTACAGAATTATTATGAAGCTATGCGACTAGAAATAGATCCCTATGATCGAAGTTATATACTCTATAATATAGGACTTATCCACACAAGTAATGGAGAACACACCAAAGCTTTGGAATATTATTTTCGAGCACTCGAACGAAACCCATTCTTACCCCAAGCTTTTAATAATATGGCCGTGATCTGTCATTACCGGGGAGAACAGGCTATTCGACAAGGAGATTCGGAAATTGCAGAGGCTTGGTTCGATCAAGCCGCTGAGTATTGGAAACAAGCTATAGCACTTACTCCCGGGAATTATATTGAGGCTCATAATTGGTTGAAGATCACGAGGCGTTTCGAC
>Sedum_emarginatum
ATGCCTAGATCGCAGATAAATGGAAATTTTATTGATAAAACCTTTACAATTATAGCCAATATCTTATTACAAATAATTCCGACAACTTCAGGAGAAAAAGAGGCATTTACTTACTATAGAGATGGTGCGATGTCGGCTCAATCCGAAGGAAATTATGCGGAAGCTTTACAGAATTATTATGAAGCTATGCGACTAGAAATAGATCCCTATGATCGAAGTTATATACTCTATAATATAGGACTTATCCACACAAGTAATGGAGAACATACCAAAGCTTTGGAATATTATTTTCGAGCACTAGAACGAAACCCATTCTTACCCCAAGCTTTTAATAATATGGCCGTGATCTGTCATTACCGGGGAGAACAGGCCATTCGACAAGGAGATTCGGAAATTGCAGAGGCTTGGTTCGATCAAGCCGCTGAGTATTGGAAACAAGCTATAGCACTTACTCCCGGGAATTATATTGAGGCTCATAATTGGTTGAAGATCACGAGGCGTTTTGAC
>Sedum_lineare
ATGCCTAGATCGCAGATAAATGGAAATTTTATTGATAAAACCTTTACAATTATAGCCAATATCTTATTACAAATAATTCCGACAACTTCAGGAGAAAAAGAGGCATTTACTTACTACAGAGATGGTGCGATGTCGGCTCAATCCGAAGGAAATTATGCGGAAGCTTTACAGAATTATTATGAAGCTATGCGACTAGAAATAGATCCCTATGATCGAAGTTATATACTCTATAATATAGGACTTATTCACACAAGTAATGGAGAACATACCAAAGCTTTGGAATATTATTTTCGAGCACTAGAACGAAACCCATTCTTACCCCAAGCTTTTAATAATATGGCCGTGATCTGTCATTACCGGGGAGAACAGGCCATTCGACAAGGCGATTCGGAAATTGCAGAGGCTTGGTTCGATCAAGCCGCTGAGTATTGGAAACAAGCTATAGCACTTACTCCCGGGAATTATATTGAGGCTCATAATTGGTTGAAGATCATGAGGCGTTTCGAA
>Sedum_oryzifolium
ATGCCTAGATCGCAGATAAATGGAAATTTTATTGATAAAACCTTTACAATTATAGCCAATATCTTATTACAAATAATTCCGACAACTTCAGGAGAAAAAGAGGCATTTACTTACTACAGAGATGGTGCGATGTCGGCTCAATCCGAAGGAAATTATGCGGAAGCTTTACAGAATTATTATGAAGCTATGCGACTAGAAATAGATCCCTATGATCGAAGTTATATACTCTATAATATAGGACTTATCCACACAAGTAATGGAGAACATACCAAAGCTTTGGAATATTATTTTCGAGCACTAGAACGCAACCCATTCTTACCCCAAGCTTTTAATAATATGGCCGTGATCTGTCATTACCGGGGAGAACAGGCCATTCGACAAGGCGATTCGGAAATTGCAGAGGCTTGGTTCGATCAAGCCGCTGAGTATTGGAAACAAGCTATAGCACTTACTCCCGGGAATTATATTGAGGCTCATAATTGGTTGAAGATCACGAGGCGTTTCGAA
>Sedum_plumbizincicola
ATGCCTAGATCGCAGATAAATGGAAATTTTATTGATAAAACTTTTACAATTATAGCCAATATCTTATTACAAATAATTCCGACAACTTCAGGAGAAAAAGAGGCATTTACTTACTATAGAGATGGTGCGATGTCGGCTCAATCCGAAGGAAATTATGCGGAAGCTTTACAGAATTATTATGAAGCTATGCGACTAGAAATAGATCCCTATGATCGAAGTTATATACTCTATAATATAGGACTTATCCACACAAGTAATGGAGAACACACCAAAGCTTTGGAATATTATTTTCGAGCACTCGAACGAAACCCATTCTTACCCCAAGCTTTTAATAATATGGCCGTGATCTGTCATTACCGGGGAGAACAGGCCATTCGACAAGGAGATTCGGAAATTGCAGAGGCTTGGTTCGATCAAGCCGCTGAGTATTGGAAACAAGCTATAGCACTTACTCCCGGGAATTATATTGAGGCTCATAATTGGTTGAAGATCACGAGGCGTTTCGAC
>Sedum_sarmentosum
ATGCCTAGATCGCAGATAAATGGAAATTTTATTGATAAAACCTTTACAATTATAGCCAATATCTTATTACAAATAATTCCGACAACTTCAGGAGAAAAAGAGGCATTTACTTACTATAGAGATGGTGTGATGTCGGCTCAATCCGAAGGAAATTATGCGGAAGCTTTACAGAATTATTATGAAGCTATGCGACTAGAAATAGATCCCTATGATCGAAGTTATATACTCTATAATATAGGACTAATCCACACAAGTAATGGAGAACATACCAAAGCTTTGGAATATTATTTTCGAGCACTAGAACGAAACCCATTCTTACCCCAAGCTTTTAATAATATGGCCGTGATCTGTCATTACCGGGGAGAACAGGCCATTCGACAAGGAGATTCGGAAATTGCAGAGGCTTGGTTCGATCAAGCCGCTGAGTATTGGAAACAAGCTATAGCACTTACTCCCGGAAATTATATTGAGGCTCATAATTGGTTGAAGATCACGAGGCGTTTCGAC
>Sedum_tricarpum
ATGCCTAGATCGCAGATAAATGGAAATTTTATTGATAAAACTTTTACAATTATAGCCAATATATTATTACAAATAATTCCGACAACTTCAGGAGAAAAAGAGGCATTTACTTACTATAGAGATGGTGCGATGTCGGCTCAATCCGAAGGAAATTATGCGGAAGCTTTACAGAATTATTATGAAGCTATGCGACTAGAAATAGATCCCTATGATCGAAGTTATATACTCTATAATATAGGACTTATCCACACAAGTAATGGAGAACACACCAAAGCTTTGGAATATTATTTTCGAGCACTCGAACGAAACCCATTCTTACCCCAAGCTTTTAATAATATGGCCGTGATCTGTCATTACCGGGGAGAACAGGCTATTCGACAAGGAGATTCGGAAATTGCAGAGGCTTGGTTCGATCAAGCCGCTGAGTATTGGAAACAAGCTATAGCACTTACTCCCGGGAATTATATTGAGGCTCATAATTGGTTGAAGATCACGAGGCGTTTCGAC
>Aeonium_arboreum
ATGCCTAGATCGCAGATAAATGGAAATTTTATTGATAAAACCTTTTCAATTATAGCCAATATCTTATTACGAATAATTCCGACAACTTCAGGAGAAAAAGAGGCATTTACTTACTACAGAGATGGTGCGATGTCGGCTCAATCCGAAGGAAATTATGCGGAAGCTTTACAGAATTATTATGAAGCTATGCGACTAGAAATAGATCCCTATGATCGAAGTTATATACTCTATAATATAGGACTTATTCACACAAGTAATGGAGAACATACCAAAGCTTTGGAATATTATTTTCGAGCACTAGAACGAAACCCATTCTTACCCCAAGCTTTTAATAATATGGCCGTGATCTGTCATTACCGGGGAGAACAGGCCATTCGACAGGGAGATTCGGAAATTGCAGAGGCTTGGTTCGATCAAGCCGCTGAGTATTGGAAACAAGCTATAGCACTTACTCCCGGGAATTATATTGAGGCTCATAATTGGTTGAAGATCACGAGGCGTTTCGAA
>Aeonium_balsamiferum
ATGCCTAGATCGCAGATAAATGGAAATTTTATTGATAAAACCTTTTCAATTATAGCCAATATCTTATTACGAATAATTCCGACAACTTCAGGAGAAAAAGAGGCATTTACTTACTACAGAGATGGTGCGATGTCGGCTCAATCCGAAGGAAATTATGCGGAAGCTTTACAGAATTATTATGAAGCTATGCGACTAGAAATAGATCCCTATGATCGAAGTTATATACTCTATAATATAGGACTTATTCACACAAGTAATGGAGAACATACCAAAGCTTTGGAATATTATTTTCGAGCACTAGAACGAAACCCATTCTTACCCCAAGCTTTTAATAATATGGCCGTGATCTGTCATTACCGGGGAGAACAGGCCATTCGACAGGGAGATTCGGAAATTGCAGAGGCTTGGTTCGATCAAGCCGCTGAGTATTGGAAACAAGCTATAGCACTTACTCCCGGGAATTATATTGAGGCTCATAATTGGTTGAAGATCACGAGGCGTTTCGAA
>Aeonium_decorum
ATGCCTAGATCGCAGATAAATGGAAATTTTATTGATAAAACCTTTTCAATTATAGCCAATATCTTATTACGAATAATTCCGACAACTTCAGGAGAAAAAGAGGCATTTACTTACTACAGAGATGGTGCGATGTCGGCTCAATCCGAAGGAAATTATGCGGAAGCTTTACAGAATTATTATGAAGCTATGCGACTAGAAATAGATCCCTATGATCGAAGTTATATACTCTATAATATAGGACTTATTCACACAAGTAATGGAGAACATACCAAAGCTTTGGAATATTATTTTCGAGCACTAGAACGAAACCCATTCTTACCCCAAGCTTTTAATAATATGGCCGTGATCTGTCATTACCGGGGAGAACAGGCCATTCGACAGGGAGATTCGGAAATTGCAGAGGCTTGGTTCGATCAAGCCGCTGAGTATTGGAAACAAGCTATAGCACTTACTCCCGGGAATTATATTGAGGCTCATAATTGGTTGAAGATCACGAGGCGTTTCGAA
>Aeonium_diplocyclum
ATGCCTAGATCGCAGATAAATGGAAATTTTATTGATAAAACCTTTTCAATTATAGCCAATATCTTATTACGAATAATTCCGACAACTTCAGGAGAAAAAGAGGCATTTACTTACTACAGAGATGGTGCGATGTCGGCTCAATCCGAAGGAAATTATGCGGAAGCTTTACAGAATTATTATGAAGCTATGCGACTAGAAATAGATCCCTATGATCGAAGTTATATACTCTATAATATAGGACTTATTCACACAAGTAATGGAGAACATACCAAAGCTTTGGAATATTATTTTCGAGCACTAGAACGAAACCCATTCTTACCCCAAGCTTTTAATAATATGGCCGTGATCTGTCATTACCGGGGAGAACAGGCCATTCGACAGGGAGATTCGGAAATTGCAGAGGCTTGGTTCGATCAAGCCGCTGAGTATTGGAAACAAGCTATAGCACTTACTCCCGGGAATTATATTGAGGCTCATAATTGGTTGAAGATCACGAGGCGTTTCGAA
>Aeonium_dodrantale
ATGCCTAGATCGCAGATAAATGGAAATTTTATTGATAAAACCTTTTCAATTATAGCCAATATCTTATTACGAATAATTCCGACAACTTCAGGAGAAAAAGAGGCATTTACTTACTACAGAGATGGTGCGATGTCGGCTCAATCCGAAGGAAATTATGCGGAAGCTTTACAGAATTATTATGAAGCTATGCGACTAGAAATAGATCCCTATGATCGAAGTTATATACTCTATAATATAGGACTTATTCACACAAGTAATGGAGAACATACCAAAGCTTTGGAATATTATTTTCGAGCACTAGAACGAAACCCATTCTTGCCCCAAGCTTTTAATAATATGGCCGTGATCTGTCATTACCGGGGAGAACAGGCCATTCGACAGGGAGATTCGGAAATTGCAGAGGCTTGGTTCGATCAAGCCGCTGAGTATTGGAAACAAGCTATAGCACTTACTCCCGGGAATTATATTGAGGCTCATAATTGGTTGAAGATCACGAGGCGTTTCGAA
>Aeonium_nobile
ATGCCTAGATCGCAGATAAATGGAAATTTTATTGATAAAACCTTTTCAATTATAGCCAATATCTTATTACGAATAATTCCGACAACTTCAGGAGAAAAAGAGGCATTTACTTACTACAGAGATGGTGCGATGTCGGCTCAATCCGAAGGAAATTATGCGGAAGCTTTACAGAATTATTATGAAGCTATGCGACTAGAAATAGATCCCTATGATCGAAGTTATATACTCTATAATATAGGACTTATTCACACAAGTAATGGAGAACATACCAAAGCTTTGGAATATTATTTTCGAGCACTAGAACGAAACCCATTCTTACCCCAAGCTTTTAATAATATGGCCGTGATCTGTCATTACCGGGGAGAACAGGCCATTCGACAGGGAGATTCGGAAATTGCAGAGGCTTGGTTCGATCAAGCCGCTGAGTATTGGAAACAAGCTATAGCACTTACTCCCGGGAATTATATTGAGGCTCATAATTGGTTGAAGATCACGAGGCGTTTCGAA
>Aeonium_saundersii
ATGCCTAGATCGCAGATAAATGGAAATTTTATTGATAAAACCTTTTCAATTATAGCCAATATCTTATTACGAATAATTCCGACAACTTCAGGAGAAAAAGAGGCATTTACTTACTACAGAGATGGTGCGATGTCGGCTCAATCCGAAGGAAATTATGCGGAAGCTTTACAGAATTATTATGAAGCTATGCGACTAGAAATAGATCCCTATGATCGAAGTTATATACTCTATAATATAGGACTTATTCACACAAGTAATGGAGAACATACCAAAGCTTTGGAATATTATTTTCGAGCACTAGAACGAAACCCATTCTTACCCCAAGCTTTTAATAATATGGCCGTGATCTGTCATTACCGGGGAGAACAGGCCATTCGACAGGGAGATTCGGAAATTGCAGAGGCTTGGTTCGATCAAGCCGCTGAGTATTGGAAACAAGCTATAGCACTTACTCCCGGGAATTATATTGAGGCTCATAATTGGTTGAAGATCACGAGGCGTTTCGAA
>Aeonium_tabuliforme
ATGCCTAGATCGCAGATAAATGGAAATTTTATTGATAAAACCTTTTCAATTATAGCCAATATCTTATTACGAATAATTCCGACAACTTCAGGAGAAAAAGAGGCATTTACTTACTACAGAGATGGTGCGATGTCGGCTCAATCCGAAGGAAATTATGCGGAAGCTTTACAGAATTATTATGAAGCTATGCGACTAGAAATAGATCCCTATGATCGAAGTTATATACTCTATAATATAGGACTTATTCACACAAGTAATGGAGAACATACCAAAGCTTTGGAATATTATTTTCGAGCACTAGAACGAAACCCATTCTTACCCCAAGCTTTTAATAATATGGCCGTGATCTGTCATTACCGGGGAGAACAGGCCATTCGACAGGGAGATTCGGAAATTGCAGAGGCTTGGTTCGATCAAGCCGCTGAGTATTGGAAACAAGCTATAGCACTTACTCCCGGGAATTATATTGAGGCTCATAATTGGTTGAAGATCACGAGGCGTTTCGAA
>Aeonium_undulatum
ATGCCTAGATCGCAGATAAATGGAAATTTTATTGATAAAACCTTTTCAATTATAGCCAATATCTTATTACGAATAATTCCGACAACTTCAGGAGAAAAAGAGGCATTTACTTACTACAGAGATGGTGCGATGTCGGCTCAATCCGAAGGAAATTATGCGGAAGCTTTACAGAATTATTATGAAGCTATGCGACTAGAAATAGATCCCTATGATCGAAGTTATATACTCTATAATATAGGACTTATTCACACAAGTAATGGAGAACATACCAAAGCTTTGGAATATTATTTTCGAGCACTAGAACGAAACCCATTCTTACCCCAAGCTTTTAATAATATGGCCGTGATCTGTCATTACCGGGGAGAACAGGCCATTCGACAGGGAGATTCGGAAATTGCAGAGGCTTGGTTCGATCAAGCCGCTGAGTATTGGAAACAAGCTATAGCACTTACTCCCGGGAATTATATTGAGGCTCATAATTGGTTGAAGATCACGAGGCGTTTCGAA
>Monanthes_anagensis
ATGCCTAGATCACAGATAAATGGAAATTTTATTGATAAAACCTTTTCAATTATAGCCAATATCTTATTACGAATAATTCCGACAACTTCAGGAGAAAAAGAGGCATTTACTTACTACAGAGATGGTGCGATGTCGGCTCAATCCGAAGGAAATTATGCGGAAGCTTTACAGAATTATTATGAAGCTATGCGACTAGAAATAGATCCCTATGATCGAAGTTATATACTCTATAATATAGGACTTATTCACACAAGTAATGGAGAACATACCAAAGCTTTAGAATATTATTTTAGAGCACTAGAACGAAACCCATTCTTACCCCAAGCTTTTAATAATATGGCCGTGATCTGTCATTACCGGGGAGAACAGGCCATTCGACAGGGAGATTCGGAAATTGCCGAGGCTTGGTTCGATCAAGCCGCTGAGTATTGGAAACAAGCTATAGCACTTACTCCCGGGAATTATATTGAGGCTCACAATTGGTTGAAGATCACGAGGCGTTTCGAA
>Monanthes_brachycaulos
ATGCCTAGATCACAGATAAATGGAAATTTTATTGATAAAACCTTTTCAATTATAGCCAATATCTTATTACGAATAATTCCGACAACTTCAGGAGAAAAAGAGGCATTTACTTACTACAGAGATGGTGCGATGTCGGCTCAATCCGAAGGAAATTATGCGGAAGCTTTACAGAATTATTATGAAGCTATGCGACTAGAAATAGATCCCTATGATCGAAGTTATATACTCTATAATATAGGACTTATTCACACAAGTAATGGAGAACATACCAAAGCTTTAGAATATTATTTTAGAGCACTAGAACGAAACCCATTCTTACCCCAAGCTTTTAATAATATGGCCGTGATCTGTCATTACCGGGGAGAACAGGCCATTCGACAGGGAGATTCGGAAATTGCCGAGGCTTGGTTCGATCAAGCCGCTGAGTATTGGAAACAAGCTATAGCACTTACTCCCGGGAATTATATTGAGGCTCACAATTGGTTGAAGATCACGAGGCGTTTCGAA
>Monanthes_muralis
ATGCCTAGATCACAGATAAATGGAAATTTTATTGATAAAACCTTTTCAATTATAGCCAATATCTTATTACGAATAATTCCGACAACTTCAGGAGAAAAAGAGGCATTTACTTACTACAGAGATGGTGCGATGTCGGCTCAATCCGAAGGAAATTATGCGGAAGCTTTACAGAATTATTATGAAGCTATGCGACTAGAAATAGATCCCTATGATCGAAGTTATATACTCTATAATATAGGACTTATTCACACAAGTAATGGAGAACATACCAAAGCTTTAGAATATTATTTTAGAGCACTAGAACGAAACCCATTCTTACCCCAAGCTTTTAATAATATGGCCGTGATCTGTCATTACCGGGGAGAACAGGCCATTCGACAGGGAGATTCGGAAATTGCCGAGGCTTGGTTCGATCAAGCCGCTGAGTATTGGAAACAAGCTATAGCACTTACTCCCGGGAATTATATTGAGGCTCACAATTGGTTGAAGATCACGAGGCGTTTCGAA
>Monanthes_polyphylla
ATGCCTAGATCACAGATAAATGGAAATTTTATTGATAAAACCTTTTCAATTATAGCCAATATCTTATTACGAATAATTCCGACAACTTCAGGAGAAAAAGAGGCATTTACTTACTACAGAGATGGTGCGATGTCGGCCCAATCCGAAGGAAATTATGCGGAAGCTTTACAGAATTATTATGAAGCTATGCGACTAGAAATAGATCCCTATGATCGAAGTTATATACTCTATAATATAGGACTTATTCACACAAGTAATGGAGAACATACCAAAGCTTTAGAATATTATTTTAGAGCACTAGAACGAAACCCATTCTTACCCCAAGCTTTTAATAATATGGCCGTGATCTGTCATTACCGGGGAGAACAGGCCATTCGACAGGGAGATTCGGAAATTGCCGAGGCTTGGTTCGATCAAGCCGCTGAGTATTGGAAACAAGCTATAGCACTTACTCCCGGGAATTATATTGAGGCTCACAATTGGTTGAAGATCACGAGGCGTTTCGAA
>Rosularia_alpestris
ATGCCTAGATCGCAGATAAATGGAAATTTTATTGATAAAACCTTTTCAATTATAGCCGATATCTTATTACGAATAATTCCGACAACTTCAGGAGAAAAAGAGGCATTTACTTACTACAGAGATGGTGCGATGTCGGCGCAATCCGAAGGAAATTATGCGGAAGCTTTACAGAATTATTATGAAGCTATGCGACTAGAAATAGATCCCTATGATCGAAGTTATATACTCTATAATATAGGACTTATTCATACAAGTAATGGAGAACATACCAAAGCTTTAGAATATTATTTTCGAGCACTAGAACGAAACCCATTCTTACCCCAAGCTTTTAATAATATGGCCGTGATCTGTCATTACCGGGGAGAACAGGCCATTCGACAAGGAGATTCTGAAATTGCAGAGGCTTGGTTCGATCAAGCCGCTGAGTATTGGAAACAAGCTATAGCACTTACTCCCGGGAATTATATTGAGGCTCATAATTGGTTGAAGATCACGAGGCGTTTCGAG
>Sempervivum_tectorum
ATGCCTAGATCGCAGATAAATGGAAATTTTATTGATAAAACCTTTTCAATTATAGCCAATATCTTATTACGAATAATTCCGACAACTTCAGGAGAAAAAGAGGCATTTACTTACTACAGAGATGGTGTGATGTCGGCTCAATCTGAAGGAAATTATGCGGAAGCTTTACAGAATTATTATGAAGCTATGCGACTAGAAATAGATCCCTATGATCGAAGTTATATACTCTATAATATAGGACTTATCCACACAAGTAATGGAGAACATACCAAAGCTTTGGAATATTATTTTCGAGCACTAGAACGAAACCCATTCTTACCCCAAGCTTTTAATAATATGGCCGTGATCTGTCATTACCGGGGAGAACAGGCCATTCGACAAGGAGATTCTGAAATTGCAGAGGCTTGGTTCGATCAAGCCGCTGAGTATTGGAAACAAGCTATAGCACTTACTCCCGGGAATTATATTGAAGCTCATAATTGGTTGAAGATCACGAGGCGTTTCGAA
>Phedimus_spurius
ATGCCTAGATCGCAGATAAATGGAAATTTTATTGATAAAACGTTTTCAATTATAGCCAATATCTTATTACGAATAATTCCGACAACCTCAGGAGAAAAGGAGGCATTTACTTACTACAGAGATGGTGTGATGTCGGCTCAATCCGAAGGAAATTATGCGGAAGCTTTACAGAATTATTATGAAGCTATGCGACTAGAAATAGATCCCTATGATCGAAGTTATATACTCTATAATATAGGACTTATCCACACAAGTAATGGAGAACATACTAAAGCTTTGGAATATTATTTTCGAGCATTAGAACGAAACCCATTCTTACCCCAAGCTTTTAATAATATGGCCGTGATCTGTCATTACCGGGGAGAACAGGCCATTCGACAAGGAGATTCTGAAATTGCAGAGGCTTGGTTCGACCAAGCCGCTGAGTATTGGAAACAAGCTATAGCACTTACTCCCGGGAATTATATTGAAGCTCATAATTGGTTGAAGATCACGAGGCGTTTCGAA
>Phedimus_aizoon
ATGCCTAGATCGCAGATAAATGGAAATTTTATTGATAAAACGTTTTCAATTATAGCCAATATCTTATTACGAATAATTCCGACAACCTCAGGAGAAAAAGAGGCATTTACTTACTACAGAGATGGTGCGATGTCGGCTCAATCCGAAGGAAATTATGCGGAAGCTTTACAGAATTATTATGAAGCTATGCGACTAGAAATAGATCCCTATGATCGAAGTTATATACTCTATAATATAGGACTTATCCACACAAGTAATGGAGAACATACAAAAGCTTTGGAATATTATTTTCGAGCACTAGAACGAAACCCATTCTTACCCCAAGCTTTTAATAATATGGCCGTGATCTGTCATTACCGGGGAGAACAGGCCATTCGACAAGGAGATTCTGAAATTGCAGAGGCTTGGTTCAACCAAGCCGCTGAGTATTGGAAACAAGCTATAGCACTTACTCCCGGGAATTATATTGAAGCTCATAATTGGTTGAAGATCACAAGGCGTTTCGAA
>Phedimus_kamtschaticus
ATGCCTAGATCGCAGATAAATGGAAATTTTATTGATAAAACGTTTTCAATTATAGCCAATATCTTATTACGAATAATTCCGACAACCTCAGGAGAAAAAGAGGCATTTACTTACTACAGAGATGGT---ATGTCGGCTCAATCCGAAGGAAATTATGCGGAAGCTTTACAGAATTATTATGAAGCTATGCGACTAGAAATAGATCCCTATGATCGAAGTTATATACTCTATAATATAGGACTTATCCACACAAGTAATGGAGAACATACAAAAGCTTTGGAATATTATTTTCGAGCACTAGAACGAAACCCATTCTTACCCCAAGCTTTTAATAATATGGCCGTGATCTGTCATTACCGGGGAGAACAGGCCATTCGACAAGGAGATTCTGAAATTGCAGAGGCTTGGTTCAACCAAGCCGCTGAGTATTGGAAACAAGCTATAGCACTTACTCCCGGGAATTATATTGAAGCTCATAATTGGTTGAAGATCACAAGGCGTTTCGAA
>Phedimus_odontophyllus
ATGCCTAGATCGCAGATAAATGGAAATTTTATTGATAAAACGTTTTCAATTATAGCCAATATCTTATTACGAATAATTCCGACAACCTCAGGAGAAAAGGAGGCATTTACTTACTACAGAGATGGTGCGATGTCCGCTCAATCCGAAGGAAATTATGCGGAAGCTTTACAGAATTATTATGAAGCTATGCGACTAGAAATAGATCCCTATGATCGAAGTTATATACTCTATAATATAGGACTTATCCACACAAGTAATGGAGAACATACCAAAGCTTTGGAATATTATTTTCGAGCACTAGAACGAAACCCATTCTTACCTCAAGCTTTTAATAATATGGCCGTGATCTGTCATTACCGGGGAGAACAGGCCATTCGACAAGGAGATTCTGAAATAGCAGAGGCTTGGTTCGACCAAGCCGCTGAGTATTGGAAACAAGCTATAGCACTTACTCCCGGTAATTATATTGAAGCTCATAATTGGTTGAAGATCACGAGGCGTTTCGAA
>Phedimus_takesimensis
ATGCCTAGATCGCAGATAAATGGAAATTTTATTGATAAAACGTTTTCAATTATAGCCAATATCTTATTACGAATAATTCCGACAACCTCAGGAGAAAAAGAGGCATTTACTTACTACAGAGATGGT---ATGTCGGCTCAATCCGAAGGAAATTATGCGGAAGCTTTACAGAATTATTATGAAGCTATGCGACTAGAAATAGATCCCTATGATCGAAGTTATATACTCTATAATATAGGACTTATCCACACAAGTAATGGAGAACATACAAAAGCTTTGGAATATTATTTTCGAGCACTAGAACGAAACCCATTCTTACCCCAAGCTTTTAATAATATGGCCGTGATCTGTCATTACCGGGGAGAACAGGCCATTCGACAAGGAGATTCTGAAATTGCAGAGGCTTGGTTCAACCAAGCCGCTGAGTATTGGAAACAAGCTATAGCACTTACTCCCGGGAATTATATTGAAGCTCATAATTGGTTGAAGATCACAAGGCGTTTCGAA
>Phedimus_yangshanicus
ATGCCTAGATCGCAGATAAATGGAAATTTTATTGATAAAACGTTTTCAATTATAGCCAATATCTTATTACGAATAATTCCGACAACCTCAGGAGAAAAGGAGGCATTTACTTACTACAGAGATGGTGCGATGTCCGCTCAATCCGAAGGAAATTATGCGGAAGCTTTACAGAATTATTATGAAGCTATGCGACTAGAAATAGATCCCTATGATCGAAGTTATATACTCTATAATATAGGACTTATCCACACAAGTAATGGAGAACATACCAAAGCTTTGGAATATTATTTTCGAGCACTAGAACGAAACCCATTCTTACCTCAAGCTTTTAATAATATGGCCGTGATCTGTCATTACCGGGGAGAACAGGCCATTCGACAAGGAGATTCTGAAATAGCAGAGGCTTGGTTCGACCAAGCCGCTGAGTATTGGAAACAAGCTATAGCACTTACTCCCGGTAATTATATTGAAGCTCATAATTGGTTGAAGATCACGAGGCGTTTCGAA
>Rhodiola_bupleuroides
ATGCCTAGATCGCAGATAAATGGAAATTTTATTGATAAAACCTTTTCAATTATAGCCAATATCTTATTACGAATAATTCCGACAACCTCAGGAGAAAAAGAGGCATTTACTTACTACAGAGATGGTGCGATGTCGGCTCAATCCGAAGGAAATTATGCGGAAGCTTTACAGAATTATTATGAAGCTATGCGACTAGAAATAGATCCCTATGATCGAAGTTATATACTCTATAATATAGGACTTATCCACACAAGTAATGGAGAACATACCAAAGCTTTGGAATATTATTTTCGAGCACTAGAACGAAACCCATTCTTACCCCAAGCTTTTAATAATATGGCCGTGATCTGTCATTACCGGGGAGAACAGGCCATTCGACAAGGAGATTCTGAAATTGCAGAGGCTTGGTTCGACCAAGCCGCTGAGTATTGGAAACAAGCTATAGCACTTACTCCCGGGAATTATATTGAAGCTCATAATTGGTTGAAGATCACGAGGCGTTTTGAA
>Rhodiola_calliantha
ATGCCTAGATCGCAGATAAATGGAAATTTTATTGATAAAACCTTTTCAATTATAGCCAATATCTTATTACGAATAATTCCGACAACCTCAGGAGAAAAAGAGGCATTTACTTACTACAGAGATGGTGCGATGTCGGCTCAATCCGAAGGAAATTATGCGGAAGCTTTACAGAATTATTATGAAGCTATGCGACTAGAAATAGATCCCTATGATCGAAGTTATATACTCTATAATATAGGACTTATCCACACAAGTAATGGAGAACATACCAAAGCTTTGGAATATTATTTTCGAGCACTAGAACGAAACCCATTCTTACCCCAAGCTTTTAATAATATGGCCGTGATCTGTCATTACCGGGGAGAACAGGCCATTCGACAAGGAGATTCTGAAATTGCAGAGGCTTGGTTCGACCAAGCCGCTGAGTATTGGAAACAAGCTATAGCACTTACTCCCGGGAATTATATTGAAGCTCATAATTGGTTGAAGATCACGAGGCGTTTTGAA
>Rhodiola_crenulata
ATGCCTAGATCGCAGATAAATGGAAATTTTATTGATAAAACCTTTTCAATTATAGCCAATATCTTATTACGAATAATTCCGACAACCTCAGGAGAAAAAGAGGCATTTACTTACTACAGAGATGGTGCGATGTCGGCTCAATCCGAAGGAAATTATGCGGAAGCTTTACAGAATTATTATGAAGCTATGCGACTAGAAATAGATCCCTATGATCGAAGTTATATACTCTATAATATAGGACTTATCCACACAAGTAATGGAGAACATACCAAAGCTTTGGAATATTATTTTCGAGCACTAGAACGAAACCCATTCTTACCCCAAGCTTTTAATAATATGGCCGTGATCTGTCATTACCGGGGAGAACAGGCCATTCGACAAGGAGATTCTGAAATTGCAGAGGCTTGGTTCGACCAAGCCGCTGAGTATTGGAAACAAGCTATAGCACTTACTCCCGGGAATTATATTGAAGCTCATAATTGGTTGAAGATCACGAGGCGTTTCGAA
>Rhodiola_henryi
ATGCCTAGATCGCAGATAAATGGAAATTTTATTGATAAAACCTTTTCAATTATAGCCAATATCTTATTACGAATAATTCCGACAACCTCAGGAGAAAAAGAGGCATTTACTTACTACAGAGATGGTGCGATGTCGGCTCAATCCGAAGGAAATTATGCGGAAGCTTTACAGAATTATTATGAAGCTATGCGACTAGAAATAGATCCCTATGATCGAAGTTATATACTCTATAATATAGGACTTATCCACACAAGTAATGGAGAACATACCAAAGCTTTGGAATATTATTTTCGAGCACTAGAACGAAACCCATTCTTACCCCAAGCTTTTAATAATATGGCCGTGATCTGTCATTACCGGGGAGAACAGGCCATTCGACAAGGAGATTCTGAAATTGCAGAGGCTTGGTTCGACCAAGCCGCTGAGTATTGGAAACAAGCTATAGCACTTACTCCCGGGAATTATATTGAAGCTCATAATTGGTTGAAGATCACGAGGCGTTTCGAA
>Rhodiola_himalensis
ATGCCTAGATCGCAGATAAATGGAAATTTTATTGATAAAACCTTTTCAATTATAGCCAATATCTTATTACGAATAATTCCGACAACCTCAGGAGAAAAAGAGGCATTTACTTATTACAGAGATGGTGCGATGTCGGCTCAATCCGAAGGAAATTATGCGGAAGCTTTACAGAATTATTATGAAGCTATGCGACTAGAAATAGATCCCTATGATCGAAGTTATATACTCTATAATATAGGACTTATCCACACAAGTAATGGAGAACATACCAAAGCTTTGGAATATTATTTTCGAGCACTAGAACGAAACCCATTCTTACCCCAAGCTTTTAATAATATGGCCGTGATCTGTCATTACCGGGGAGAACAGGCCATTCGACAAGGAGATTCTGAAATTGCAGAGGCTTGGTTCGACCAAGCCGCTGAGTATTGGAAACAAGCTATAGCACTTACTCCCGGGAATTATATTGAAGCTCATAATTGGTTGAAGATCACGAGGCGTTTCGAA
>Rhodiola_kirilowii
ATGCCTAGATCGCAGATAAATGGAAATTTTATTGATAAAACCTTTTCAATTATAGCCAATATCTTATTACGAATAATTCCGACAACCTCAGGAGAAAAAGAGGCATTTACTTATTACAGAGATGGTGCGATGTCGGCTCAATCCGAAGGAAATTATGCGGAAGCTTTACAGAATTATTATGAAGCTATGCGACTAGAAATAGATCCCTATGATCGAAGTTATATACTCTATAATATAGGACTTATCCACACAAGTAATGGAGAACATACCAAAGCTTTGGAATATTATTTTCGAGCACTAGAACGAAACCCATTCTTACCCCAAGCTTTTAATAATATGGCCGTGATCTGTCATTACCGGGGAGAACAGGCCATTCGACAAGGAGATTCTGAAATTGCAGAGGCTTGGTTCGACCAAGCCGCTGAGTATTGGAAACAAGCTATAGCACTTACTCCCGGGAATTATATTGAAGCTCATAATTGGTTGAAGATCACGAGGCGTTTCGAA
>Rhodiola_rosea
ATGCCTAGATCGCAGATAAATGGAAATTTTATTGATAAAACCTTTTCAATTATAGCCAATATCTTATTACGAATAATTCCGACAACCTCAGGAGAAAAAGAGGCATTTACTTACTACAGAGATGGTGCGATGTCGGCTCAATCCGAAGGAAATTATGCGGAAGCTTTACAGAATTATTATGAAGCTATGCGACTAGAAATAGATCCCTATGATCGAAGTTATATACTCTATAATATAGGACTTATCCACACAAGTAATGGAGAACATACCAAAGCTTTGGAATATTATTTTCGAGCACTAGAACGAAACCCATTCTTACCCCAAGCTTTTAATAATATGGCCGTGATCTGTCATTACCGGGGAGAACAGGCCATTCGACAAGGAGATTCTGAAATTGCAGAGGCTTGGTTCGACCAAGCCGCTGAGTATTGGAAACAAGCTATAGCACTTACTCCCGGGAATTATATTGAAGCTCATAATTGGTTGAAGATCACGAGGCGTTTCGAA
>Rhodiola_sacra
ATGCCTAGATCGCAGATAAATGGAAATTTTATTGATAAAACCTTTTCAATTATAGCCAATATCTTATTACGAATAATTCCGACAACCTCAGGAGAAAAAGAGGCATTTACTTATTACAGAGATGGTGCGATGTCGGCTCAATCCGAAGGAAATTATGCGGAAGCTTTACAGAATTATTATGAAGCTATGCGACTAGAAATAGATCCCTATGATCGAAGTTATATACTCTATAATATAGGACTTATCCACACAAGTAATGGAGAACATACCAAAGCTTTGGAATATTATTTTCGAGCACTAGAACGAAACCCATTCTTACCCCAAGCTTTTAATAATATGGCCGTGATCTGTCATTACCGGGGAGAACAGGCCATTCGACAAGGAGATTCTGAAATTGCAGAGGCTTGGTTCGACCAAGCCGCTGAGTATTGGAAACAAGCTATAGCACTTACTCCCGGGAATTATATTGAAGCTCATAATTGGTTGAAGATCACGAGGCGTTTCGAA
>Rhodiola_yunnanensis
ATGCCTAGATCGCAGATAAATGGAAATTTTATTGATAAAACCTTTTCAATTATAGCCAATATCTTATTACGAATAATTCCGACAACCTCAGGAGAAAAAGAGGCATTTACTTACTACAGAGATGGTGCGATGTCGGCTCAATCCGAAGGAAATTATGCGGAAGCTTTACAGAATTATTATGAAGCTATGCGACTAGAAATAGATCCCTATGATCGAAGTTATATACTCTATAATATAGGACTTATCCACACAAGTAATGGAGAACATACCAAAGCTTTGGAATATTATTTTCGAGCACTAGAACGAAACCCATTCTTACCCCAAGCTTTTAATAATATGGCCGTGATCTGTCATTACCGGGGAGAACAGGCCATTCGACAAGGAGATTCTGAAATTGCAGAGGCTTGGTTCGACCAAGCCGCTGAGTATTGGAAACAAGCTATAGCACTTACTCCTGGGAATTATATTGAAGCTCATAATTGGTTGAAGATCACGAGGCGTTTCGAA
>Rhodiola_dumulosa
ATGCCTAGATCGCAGATAAATGGAAATTTTATTGATAAAACCTTTTCAATTATAGCCAATATCTTATTACGAATAATTCCGACAACCTCAGGAGAAAAAGAGGCATTTACTTATTACAGAGATGGG---ATGTCGGCTCAATCCGAAGGAAATTATGCGGAAGCTTTACAGAATTATTATGAAGCTATGCGACTAGAAATAGATCCCTATGATCGAAGTTATATACTCTATAATATAGGACTTATCCACACAAGTAATGGAGAACATACCAAAGCTTTGGAATATTATTTTCGAGCACTAGAACGAAACCCATTCTTACCCCAAGCTTTTAATAATATGGCCGTGATCTGTCATTACCGGGGAGAACAGGCCATTCGACAAGGAGATTCTGAAATTGCAGAGGCTTGGTTCGACCAAGCCGCTGAGTATTGGAAACAAGCTATAGCACTTACTCCCGGGAATTATATTGAAGCTCATAATTGGTTGAAGATCACGAGGCGTTTCGAA
>Rhodiola_fastigiata
ATGCCTAGATCGCAGATAAATGGAAATTTTATTGATAAAACCTTTTCAATTATAGCCAATATCTTATTACGAATAATTCCGACAACCTCAGGAGAAAAAGAGGCATTTACTTACTACAGAGATGGTGCGATGTCGGCTCAATCCGAAGGAAATTATGCGGAAGCTTTACAGAATTATTATGAAGCTATGCGACTAGAAATAGATCCCTATGATCGAAGTTATATACTCTATAATATAGGACTTATCCACACAAGTAATGGAGAACATACCAAAGCTTTGGAATATTATTTTCGAGCACTAGAACGAAACCCATTCTTACCCCAAGCTTTTAATAATATGGCCGTGATCTGTCATTACCGGGGAGAACAGGCCATTCGACAAGGAGATTCTGAAATTGCAGAGGCTTGGTTCGACCAAGCCGCTGAGTATTGGAAACAAGCTATAGCACTTACTCCCGGGAATTATATTGAAGCTCATAATTGGTTGAAGATCACGAGGCGTTTCGAA
>Rhodiola_gelida
ATGCCTAGATCGCAGATAAATGGAAATTTTATTGATAAAACCTTTTCAATTATAGCCAATATCTTATTACGAATAATTCCGACAACCTCAGGAGAAAAAGAGGCATTTACTTACTACAGAGATGGTGCGATGTCGGCTCAATCCGAAGGAAATTATGCGGAAGCTTTACAGAATTATTATGAAGCTATGCGACTAGAAATAGATCCCTATGATCGAAGTTATATACTCTATAATATAGGACTTATCCACACAAGTAATGGAGAACATACCAAAGCTTTGGAATATTATTTTCGAGCACTAGAACGAAACCCATTCTTACCCCAAGCTTTTAATAATATGGCCGTGATCTGTCATTACCGGGGAGAACAGGCCATTCGACAAGGAGATTCTGAAATTGCAGAGGCTTGGTTCGACCAAGCCGCTGAGTATTGGAAACAAGCTATAGCACTTACTCCCGGGAATTATATTGAAGCTCATAATTGGTTGAAGATCACGAGGCGTTTCGAA
>Rhodiola_hobsonii
ATGCCTAGATCGCAGATAAATGGAAATTTTATTGATAAAACCTTTTCAATTATAGCCAATATCTTATTACGAATAATTCCGACAACCTCAGGAGAAAAAGAGGCATTTACTTACTACAGAGATGGTGCGATGTCGGCTCAATCCGAAGGAAATTATGCAGAAGCTTTACAGAATTATTATGAAGCTATGCGACTAGAAATAGATCCCTATGATCGAAGTTATATACTCTATAATATAGGACTTATCCACACAAGTAATGGAGAACATACCAAAGCTTTGGAATATTATTTTCGAGCACTAGAACGAAACCCATTCTTACCCCAAGCTTTTAATAATATGGCCGTGATCTGTCATTACCGGGGAGAACAGGCCATTCGACAAGGAGATTCTGAAATTGCAGAGGCTTGGTTCGACCAAGCCGCTGAGTATTGGAAACAAGCTATAGCACTTACTCCCGGGAATTATATTGAAGCTCATAATTGGTTGAAGATCACGAGGCGTTTCGAA
>Rhodiola_humilis
ATGCCTAGATCGCAGATAAATGGAAATTTTATTGATAAAACCTTTTCAATTATAGCCAATATCTTATTACGAATAATTCCGACAACCTCAGGAGAAAAAGAGGCATTTACTTACTACAGAGATGGTGCGATGTCGGCTCAATCCGAAGGAAATTATGCAGAAGCTTTACAGAATTATTATGAAGCTATGCGACTAGAAATAGATCCCTATGATCGAAGTTATATACTCTATAATATAGGACTTATCCACACAAGTAATGGAGAACATACCAAAGCTTTGGAATATTATTTTCGAGCACTAGAACGAAACCCATTCTTACCCCAAGCTTTTAATAATATGGCCGTGATCTGTCATTACCGGGGAGAACAGGCCATTCGACAAGGAGATTCTGAAATTGCAGAGGCTTGGTTCGACCAAGCCGCTGAGTATTGGAAACAAGCTATAGCACTTACTCCCGGGAATTATATTGAAGCTCATAATTGGTTGAAGATCACGAGGCGTTTCGAA
>Rhodiola_integrifolia
ATGCCTAGATCGCAGATAAATGGAAATTTTATTGATAAAACCTTTTCAATTATAGCCAATATCTTATTACGAATAATTCCGACAACCTCAGGAGAAAAAGAGGCATTTACTTACTACAGAGATGGTGCGATGTCGGCTCAATCCGAAGGAAATTATGCGGAAGCTTTACAGAATTATTATGAAGCTATGCGACTAGAAATAGATCCCTATGATCGAAGTTATATACTCTATAATATAGGACTTATCCACACAAGTAATGGAGAACATACCAAAGCTTTGGAATATTATTTTCGAGCACTAGAACGAAACCCATTCTTACCCCAAGCTTTTAATAATATGGCCGTGATCTGTCATTACCGGGGAGAACAGGCCATTCGACAAGGAGATTCTGAAATTGCAGAGGCTTGGTTCGACCAAGCCGCTGAGTATTGGAAACAAGCTATAGCACTTACTCCCGGGAATTATATTGAAGCTCATAATTGGTTGAAGATCACGAGGCGTTTCGAA
>Rhodiola_liciae
ATGCCTAGATCGCAGATAAATGGAAATTTTATTGATAAAACCTTTTCAATTATAGCCAATATCTTATTACGAATAATTCCGACAACCTCAGGAGAAAAAGAGGCATTTACTTACTACAGAGATGGTGCGATGTCGGCTCAATCCGAAGGAAATTATGCGGAAGCTTTACAGAATTATTATGAAGCTATGCGACTAGAAATAGATCCCTATGATCGAAGTTATATACTCTATAATATAGGACTTATCCACACAAGTAATGGAGAACATACCAAAGCTTTGGAATATTATTTTCGAGCACTAGAACGAAACCCATTCTTACCCCAAGCTTTTAATAATATGGCCGTGATCTGTCATTACCGGGGAGAACAGGCCATTCGACAAGGAGATTCTGAAATTGCAGAGGCTTGGTTCGACCAAGCCGCTGAGTATTGGAAACAAGCTATAGCACTTACTCCCGGGAATTATATTGAAGCTCATAATTGGTTGAAGATCACGAGGCGTTTCGAA
>Rhodiola_macrocarpa
ATGCCTAGATCGCAGATAAATGGAAATTTTATTGATAAAACCTTTTCAATTATAGCCAATATCTTATTACGAATAATTCCGACAACCTCAGGAGAAAAAGAGGCATTTACTTACTACAGAGATGGTGCGATGTCGGCTCAATCCGAAGGAAATTATGCGGAAGCTTTACAGAATTATTATGAAGCTATGCGACTAGAAATAGATCCCTATGATCGAAGTTATATACTCTATAATATAGGACTTATCCACACAAGTAATGGAGAACATACCAAAGCTTTGGAATATTATTTTCGAGCACTAGAACGAAACCCATTCTTACCCCAAGCTTTTAATAATATGGCCGTGATCTGTCATTACCGGGGAGAACAGGCCATTCGACAAGGAGATTCTGAAATTGCAGAGGCTTGGTTCGACCAAGCCGCTGAGTATTGGAAACAAGCTATAGCACTTACTCCCGGGAATTATATTGAAGCTCGTAATTGGTTGAAGATCACGAGGCGTTTCGAA
>Rhodiola_ovatisepala
ATGCCTAGATCGCAGATAAATGGAAATTTTATTGATAAAACCTTTTCAATTATAGCCAATATCTTATTACGAATAATTCCGACAACCTCAGGAGAAAAAGAGGCATTTACTTACTACAGAGATGGTGCGATGTCGGCTCAATCCGAAGGAAATTATGCAGAAGCTTTACAGAATTATTATGAAGCTATGCGACTAGAAATAGATCCCTATGATCGAAGTTATATACTCTATAATATAGGACTTATCCACACAAGTAATGGAGAACATACCAAAGCTTTGGAATATTATTTTCGAGCACTAGAACGAAACCCATTCTTACCCCAAGCTTTTAATAATATGGCCGTGATCTGTCATTACCGGGGAGAACAGGCCATTCGACAAGGAGATTCTGAAATTGCAGAGGCTTGGTTCGACCAAGCCGCTGAGTATTGGAAACAAGCTATAGCACTTACTCCCGGGAATTATATTGAAGCTCATAATTGGTTGAAGATCACGAGGCGTTTCGAA
>Rhodiola_prainii
ATGCCTAGATCGCAGATAAATGGAAATTTTATTGATAAAACCTTTTCAATTATAGCCAATATCTTATTACGAATAATTCCGACAACCTCAGGAGAAAAAGAGGCATTTACTTACTACAGAGATGGTGCGATGTCGGCTCAATCCGAAGGAAATTATGCAGAAGCTTTACAGAATTATTATGAAGCTATGCGACTAGAAATAGATCCCTATGATCGAAGTTATATACTCTATAATATAGGACTTATCCACACAAGTAATGGAGAACATACCAAAGCTTTGGAATATTATTTTCGAGCACTAGAACGAAACCCATTCTTACCCCAAGCTTTTAATAATATGGCCGTGATCTGTCATTACCGGGGAGAACAGGCCATTCGACAAGGAGATTCTGAAATTGCAGAGGCTTGGTTCGACCAAGCCGCTGAGTATTGGAAACAAGCTATAGCACTTACTCCCGGGAATTATATTGAAGCTCATAATTGGTTGAAGATCACGAGGCGTTTCGAA
>Rhodiola_quadrifida
ATGCCTAGATCGCAGATAAATGGAAATTTTATTGATAAAACCTTTTCAATTATAGCCAGTATCTTATTACGAATAATTCCGACAACCTCAGGAGAAAAAGAGGCATTTACTTATTACAGAGATGGTGCGATGTCGGCTCAATCCGAAGGAAATTATGCGGAAGCTTTACAGAATTATTATGAAGCTATGCGACTAGAAATAGATCCCTATGATCGAAGTTATATACTCTATAATATAGGACTTATCCACACAAGTAATGGAGAACATACCAAAGCTTTGGAATATTATTTTCGAGCACTAGAACGAAACCCATTCTTACCCCAAGCTTTTAATAATATGGCCGTGATCTGTCATTACCGGGGAGAACAGGCCATTCGACAAGGAGATTCTGAAATTGCAGAGGCTTGGTTCGACCAAGCCGCTGAGTATTGGAAACAAGCTATAGCACTTACTCCCGGGAATTATATTGAAGCTCATAATTGGTTGAAGATCACGAGGCGTTTCGAA
>Rhodiola_rhodantha
ATGCCTAGATCGCAGATAAATGGAAATTTTATTGATAAAACCTTTTCAATTATAGCCAATATCTTATTACGAATAATTCCGACAACCTCAGGAGAAAAAGAGGCATTTACTTACTACAGAGATGGTGCGATGTCGGCTCAATCCGAAGGAAATTATGCGGAAGCTTTACAGAATTATTATGAAGCTATGCGACTAGAAATAGATCCCTATGATCGAAGTTATATACTCTATAATATAGGACTTATCCACACAAGTAATGGAGAACATACCAAAGCTTTGGAATATTATTTTCGAGCACTAGAACGAAACCCATTCTTACCCCAAGCTTTTAATAATATGGCCGTGATCTGTCATTACCGGGGAGAACAGGCCATTCGACAAGGAGATTCTGAAATTGCAGAGGCTTGGTTCGACCAAGCCGCTGAGTATTGGAAACAAGCTATAGCACTTACTCCCGGGAATTATATTGAAGCTCATAATTGGTTGAAGATCACGAGGCGTTTCGAA
>Rhodiola_sexifolia
ATGCCTAGATCGCAGATAAATGGAAATTTTATTGATAAAACCTTTTCAATTATAGCCAATATCTTATTACGAATAATTCCGACAACCTCAGGAGAAAAAGAGGCATTTACTTACTACAGAGATGGTGCGATGTCGGCTCAATCCGAAGGAAATTATGCAGAAGCTTTACAGAATTATTATGAAGCTATGCGACTAGAAATAGATCCCTATGATCGAAGTTATATACTCTATAATATAGGACTTATCCACACAAGTAATGGAGAACATACCAAAGCTTTGGAATATTATTTTCGAGCACTAGAACGAAACCCATTCTTACCCCAAGCTTTTAATAATATGGCCGTGATCTGTCATTACCGGGGAGAACAGGCCATTCGACAAGGAGATTCTGAAATTGCAGAGGCTTGGTTCGACCAAGCCGCTGAGTATTGGAAACAAGCTATAGCACTTACTCCCGGGAATTATATTGAAGCTCATAATTGGTTGAAGATCACGAGGCGTTTCGAA
>Rhodiola_sinuata
ATGCCTAGATCGCAGATAAATGGAAATTTTATTGATAAAACCTTTTCAATTATAGCCAATATCTTATTACGAATAATTCCGACAACCTCAGGAGAAAAAGAGGCATTTACTTACTACAGAGATGGTGCGATGTCGGCTCAATCCGAAGGAAATTATGCAGAAGCTTTACAGAATTATTATGAAGCTATGCGACTAGAAATAGATCCCTATGATCGAAGTTATATACTCTATAATATAGGACTTATCCACACAAGTAATGGAGAACATACCAAAGCTTTGGAATATTATTTTCGAGCACTAGAACGAAACCCATTCTTACCCCAAGCTTTTAATAATATGGCCGTGATCTGTCATTACCGGGGAGAACAGGCCATTCGACAAGGAGATTCTGAAATTGCAGAGGCTTGGTTCGACCAAGCCGCTGAGTATTGGAAACAAGCTATAGCACTTACTCCCGGGAATTATATTGAAGCTCATAATTGGTTGAAGATCACGAGGCGTTTCGAA
>Rhodiola_smithii
ATGCCTAGATCGCAGATAAATGGAAATTTTATTGATAAAACCTTTTCAATTATAGCCAATATCTTATTACGAATAATTCCGACAACCTCAGGAGAAAAAGAGGCATTTACTTACTACAGAGATGGTGCGATGTCGGCTCAATCCGAAGGAAATTATGCGGAAGCTTTACAGAATTATTATGAAGCTATGCGACTAGAAATAGATCCCTATGATCGAAGTTATATACTCTATAATATAGGACTTATCCACACAAGTAATGGAGAACATACCAAAGCTTTGGAATATTATTTTCGAGCACTAGAACGAAACCCATTCTTACCCCAAGCTTTTAATAATATGGCCGTGATCTGTCATTACCGGGGAGAACAGGCCATTCGACAAGGAGATTCTGAAATTGCAGAGGCTTGGTTCGACCAAGCCGCTGAGTATTGGAAACAAGCTATAGCACTTACTCCCGGGAATTATATTGAAGCTCATAATTGGTTGAAGATCACGAGGCGTTTCGAA
>Rhodiola_stapfii
ATGCCTAGATCGCAGATAAATGGAAATTTTATTGATAAAACCTTTTCAATTATAGCCAATATCTTATTACGAATAATTCCGACAACCTCAGGAGAAAAAGAGGCATTTACTTACTACAGAGATGGTGCGATGTCGGCTCAATCCGAAGGAAATTATGCAGAAGCTTTACAGAATTATTATGAAGCTATGCGACTAGAAATAGATCCCTATGATCGAAGTTATATACTCTATAATATAGGACTTATCCACACAAGTAATGGAGAACATACCAAAGCTTTGGAATATTATTTTCGAGCACTAGAACGAAACCCATTCTTACCCCAAGCTTTTAATAATATGGCCGTGATCTGTCATTACCGGGGAGAACAGGCCATTCGACAAGGAGATTCTGAAATTGCAGAGGCTTGGTTCGACCAAGCCGCTGAGTATTGGAAACAAGCTATAGCACTTACTCCCGGGAATTATATTGAAGCTCATAATTGGTTGAAGATCACGAGGCGTTTCGAA
>Rhodiola_subopposita
ATGCCTAGATCGCAGATAAATGGAAATTTTATTGATAAAACCTTTTCAATTATAGCCAATATCTTATTACGAATAATTCCGACAACCTCAGGAGAAAAGGAGGCATTTACTTACTACAGAGATGGG---ATGTCGGCTCAATCCGAAGGAAATTATGCGGAAGCTTTACAGAATTATTATGAAGCTATGCGACTAGAAATAGATCCCTATGATCGAAGTTATATACTCTATAATATAGGACTTATCCACACAAGTAATGGAGAACATACCAAAGCTTTGGAATATTATTTTCGAGCACTAGAACGAAACCCATTCTTACCCCAAGCTTTTAATAATATGGCCGTGATCTGTCATTACCGGGGAGAACAGGCCATTCGACAAGGAGATTCTGAAATTGCAGAGGCTTGGTTCGACCAAGCCGCTGAGTATTGGAAACAAGCTATAGCACTTACTCCCGGGAATTATATTGAAGCTCATAATTGGTTGAAGATCACGAGGCGTTTCGAA
>Rhodiola_tangutica
ATGCCTAGATCGCAGATAAATGGAAATTTTATTGATAAAACCTTTTCAATTATAGCCAATATCTTATTACGAATAATTCCGACAACCTCAGGAGAAAAAGAGGCATTTACTTATTACAGAGATGGTGCGATGTCGGCTCAATCCGAAGGAAATTATGCGGAAGCTTTACAGAATTATTATGAAGCTATGCGACTAGAAATAGATCCCTATGATCGAAGTTATATACTCTATAATATAGGACTTATCCACACAAGTAATGGAGAACATACCAAAGCTTTGGAATATTATTTTCGAGCACTAGAACGAAACCCATTCTTACCCCAAGCTTTTAATAATATGGCCGTGATCTGTCATTACCGGGGAGAACAGGCCATTCGACAAGGAGATTCTGAAATTGCAGAGGCTTGGTTCGACCAAGCCGCTGAGTATTGGAAACAAGCTATAGCACTTACTCCCGGGAATTATATTGAAGCTCATAATTGGTTGAAGATCACGAGGCGTTTCGAA
>Rhodiola_wallichiana
ATGCCTAGATCGCAGATAAATGGAAATTTTATTGATAAAACCTTTTCAATTATAGCCAATATCTTATTACGAATAATTCCGACAACCTCAGGAGAAAAAGAGGCATTTACTTACTACAGAGATGGTGCGATGTCGGCTCAATCCGAAGGAAATTATGCAGAAGCTTTACAGAATTATTATGAAGCTATGCGACTAGAAATAGATCCCTATGATCGAAGTTATATACTCTATAATATAGGACTTATCCACACAAGTAATGGAGAACATACCAAAGCTTTGGAATATTATTTTCGAGCACTAGAACGAAACCCATTCTTACCCCAAGCTTTTAATAATATGGCCGTGATCTGTCATTACCGGGGAGAACAGGCCATTCGACAAGGAGATTCTGAAATTGCAGAGGCTTGGTTCGACCAAGCCGCTGAGTATTGGAAACAAGCTATAGCACTTACTCCCGGGAATTATATTGAAGCTCATAATTGGTTGAAGATCACGAGGCGTTTCGAA
>Hylotelephium_ewersii
ATGCCTAGATCGCAGATAAATGGAAATTTTATTGATAAAACCTTTTCAATTATAGCCAATATCTTATTACGAATAATTCCGACAACTTCAGGAGAAAAAGAGGCATTTACTTACTACAGAGATGGTGCGATGTCGGCTCAATCCGAAGGAAATTATGCGGAAGCTTTACAGAATTATTATGAAGCTATGCGACTAGAAATAGATCCCTATGATCGAAGTTATATACTCTATAATATAGGACTTATCCACACAAGTAATGGAGAACATACCAAAGCTTTGGAATATTATTTTCGAGCACTAGAACGAAACCCATTCTTACCCCAAGCTTTTAATAATATGGCCGTGATCTGTCATTACCGGGGAGAACAGGCCATTCGACAAGGAGATTCTGAAATTGCGGAGGCTTGGTTCGACCAAGCCGCTGAGTATTGGAAACAAGCTATAGCACTTACTCCCGGGAATTATATTGAAGCTCATAATTGGTTGAAGATCACGAGGCGCTTCGAA
>Hylotelephium_verticillatum
ATGCCTAGATCGCAGATAAATGGAAATTTTATTGATAAAACCTTTTCAATTATAGCCAATATCTTATTACGAATAATTCCGACAACTTCAGGAGAAAAAGAGGCATTTACTTACTACAGAGATGGG---ATGTCGGCTCAATCCGAAGGAAATTATGCGGAAGCTTTACAGAATTATTATGAAGCTATGCGACTAGAAATAGATCCCTATGATCGAAGTTATATACTCTATAATATAGGACTTATCCACACAAGTAATGGAGAACATACAAAAGCTTTGGAATATTATTTTCGAGCACTAGAACGAAACCCATTCTTACCCCAAGCTTTTAATAATATGGCCGTGATCTGTCATTACCGGGGAGAACAGGCCATTCGACAAGGAGATTCTGAAATTGCGGAGGCTTGGTTCGACCAAGCCGCTGAGTATTGGAAACAAGCTATAGCACTTACTCCCGGGAATTATATTGAAGCTCATAATTGGTTGAAGATCACGAGGCGCTTCGAA
>Hylotelephium_viviparum
ATGCCTAGATCGCAGATAAATGGAAATTTTATTGATAAAACCTTTTCAATTATAGCCAATATCTTATTACGAATAATTCCGACAACTTCAGGAGAAAAAGAGGCATTTACTTACTACAGAGATGGG---ATGTCGGCTCAATCCGAAGGAAATTATGCGGAAGCTTTACAGAATTATTATGAAGCTATGCGACTAGAAATAGATCCCTATGATCGAAGTTATATACTCTATAATATAGGACTTATCCACACAAGTAATGGAGAACATACAAAAGCTTTGGAATATTATTTTCGAGCACTAGAACGAAACCCATTCTTACCCCAAGCTTTTAATAATATGGCCGTGATCTGTCATTACCGGGGAGAACAGGCCATTCGACAAGGAGATTCTGAAATTGCGGAGGCTTGGTTCGACCAAGCCGCTGAGTATTGGAAACAAGCTATAGCACTTACTCCCGGGAATTATATTGAAGCTCATAATTGGTTGAAGATCACGAGGCGCTTCGAA
>Meterostachys_sikokianus
ATGCCTAGATCGCAGATAAATGGAAATTTTATTGATAAAACCTTTTCAATTATAGCCAATATCTTATTACGAATAATTCCGACAACCTCAGGAGAAAAGGAGGCATTTACTTACTACAGAGATGGTGCGATGTCGGCTCAATCCGAAGGAAATTATGCGGAAGCTTTACAGAATTATTATGAAGCTATGCGACTAGAAATAGATCCCTATGATCGAAGTTATATACTCTATAATATAGGACTTATCCACACAAGTAATGGAGAACATACCAAAGCTTTGGAATATTATTTTCGAGCACTAGAACGAAACCCATTCTTACCCCAAGCTTTTAATAATATGGCCGTGATCTGTCATTACCGGGGAGAACAGGCCATTCGACAAGGAGATTCTGAAATTGCGGAGGCTTGGTTCGACCAAGCTGCTGAGTATTGGAAACAAGCTATAGCACTTACTCCCGGGAATTATATTGAAGCTCATAATTGGTTGAAGATCACGAGGCGCTTCGAA
>Orostachys_fimbriata
ATGCCTAGATCGCAGATAAATGGAAATTTTATTGATAAAACCTTTTCAATTATAGCCAATATCTTATTACGAATAATTCCGACAACTTCAGGAGAAAAGGAGGCATTTACTTACTACAGAGATGGT---ATGTCGGCTCAATCCGAAGGAAATTATGCGGAAGCTTTACAGAATTATTATGAAGCTATGCGACTAGAAATAGATCCCTATGATCGAAGTTATATACTCTATAATATAGGACTTATCCACACAAGTAATGGAGAACATACCAAAGCTTTGGAATATTATTTTCGAGCACTAGAACGAAACCCATTCTTACCCCAAGCTTTTAATAATATGGCCGTGATCTGTCATTACCGGGGAGAACAGGCCATTCGACAAGGAGATTCTGAAATTGCGGAGGCTTGGTTCGACCAAGCTGCTGAGTATTGGAAACAAGCTATAGCACTTACTCCCGGGAATTATATTGAAGCTCATAATTGGTTGAAGATCACGAGGCGCTTCGAA
>Orostachys_japonica
ATGCCTAGATCGCAGATAAATGGAAATTTTATTGATAAAACCTTTTCAATTATAGCCAATATCTTATTACGAATAATTCCGACAACTTCAGGAGAAAAGGAGGCATTTACTTACTACAGAGATGGTGCGATGTCGGCTCAATCCGAAGGAAATTATGCGGAAGCTTTACAGAATTATTATGAAGCTATGCGACTAGAAATAGATCCCTATGATCGAAGTTATATACTCTATAATATAGGACTTATCCACACAAGTAATGGAGAACATACCAAAGCTTTGGAATATTATTTTCGAGCACTAGAACGAAACCCATTCTTACCCCAAGCTTTTAATAATATGGCCGTGATCTGTCATTACCGGGGAGAACAGGCCATTCGACAAGGAGATTCTGAAATTGCGGAGGCTTGGTTCGACCAAGCTGCTGAGTATTGGAAACAAGCTATAGCACTTACTCCCGGGAATTATATTGAAGCTCATAATTGGTTGAAGATCACGAGGCGCTTCGAA
>Orostachys_minuta
ATGCCTAGATCGCAGATAAATGGAAATTTTATTGATAAAACCTTTTCAATTATAGCCAATATCTTATTACGAATAATTCCGACAACTTCAGGAGAAAAGGAGGCATTTACTTACTACAGAGATGGTGCGATGTCGGCTCAATCCGAAGGAAATTATGCGGAAGCTTTACAGAATTATTATGAAGCTATGCGACTAGAAATAGATCCCTATGATCGAAGTTATATACTCTATAATATAGGACTTATCCACACAAGTAATGGAGAACATACCAAAGCTTTGGAATATTATTTTCGAGCACTAGAACGAAACCCATTCTTACCCCAAGCTTTTAATAATATGGCCGTGATCTGTCATTACCGGGGAGAACAGGCCATTCGACAAGGAGATTCTGAAATTGCGGAGGCTTGGTTCGACCAAGCTGCTGAGTATTGGAAACAAGCTATAGCACTTACTCCCGGGAATTATATTGAAGCTCATAATTGGTTGAAGATCACGAGGCGCTTCGAA
>Orostachys_iwarenge_f_magna
ATGCCTAGATCGCAGATAAATGGAAATTTTATTGATAAAACCTTTTCAATTATAGCCAATATCTTATTACGAATAATTCCGACAACTTCAGGAGAAAAAGAGGCATTTACTTACTACAGAGATGGTGCGATGTCGGCTCAATCCGAAGGAAATTATGCGGAAGCTTTACAGAATTATTATGAAGCTATGCGACTAGAAATAGATCCCTATGATCGAAGTTATATACTCTATAATATAGGACTTATCCACACAAGTAATGGAGAACATACCAAAGCTTTGGAATATTATTTTCGAGCACTAGAACGAAACCCATTCTTACCCCAAGCTTTTAATAATATGGCCGTGATCTGTCATTACCGGGGAGAACAGGCCATTCGACAAGGAGATTCTGAAATTGCGGAGGCTTGGTTCGACCAAGCCGCTGAGTATTGGAAACAAGCTATAGCACTTACTCCTGGGAATTATATTGAAGCTCATAATTGGTTGAAGATCACGAGGCGCTTTGAA
>Sinocrassula_densirosulata
ATGCCTAGATCGCAGATAAATGGAAATTTTCTTGATAAAACCTTTTCAATTATAGCCAATATCTTATTACGAATAATTCCGACAACTTCAGGAGAAAAAGAGGCATTTACTTACTACAGAGATGGT---ATGTCGGCTCAATCCGAAGGAAATTATGCGGAAGCTTTACAGAATTATTATGAAGCTATGCGACTAGAAATAGATCCCTATGATCGAAGTTATATACTCTATAATATAGGACTTATCCACACAAGTAATGGAGAACATACCAAAGCTTTGGAATATTATTTTCGAGCACTAGAACGAAACCCATTCTTACCCCAAGCTTTTAATAATATGGCCGTGATCTGTCATTACCGGGGAGAACAGGCCATTCGACAAGGAGATTCTGAAATTGCAGAGGCTTGGTTTGACCAAGCCGCTGAGTATTGGAAACAAGCTATAGCACTTACTCCCGGGAATTATATTGAAGCTCATAATTGGTTGAAGATCACGAGGCGCTTCGAA
>Sinocrassula_indica
ATGCCTAGATCGCAGATAAATGGAAATTTTCTTGATAAAACCTTTTCAATTATAGCCAATATCTTATTACGAATAATTCCGACAACTTCAGGAGAAAAAGAGGCATTTACTTACTACAGAGATGGTGCGATGTCGGCTCAATCCGAAGGAAATTATGCGGAAGCTTTACAGAATTATTATGAAGCTATGCGACTAGAAATAGATCCCTATGATCGAAGTTATATACTCTATAATATAGGACTTATCCACACAAGTAATGGAGAACATACCAAAGCTTTGGAATATTATTTTCGAGCACTAGAACGAAACCCATTCTTACCCCAAGCTTTTAATAATATGGCCGTGATCTGTCATTACCGGGGAGAACAGGCCATTCGACAAGGAGATTCTGAAATTGCAGAGGCTTGGTTTGACCAAGCCGCTGAGTATTGGAAACAAGCTATAGCACTTACTCCCGGGAATTATATTGAAGCTCATAATTGGTTGAAGATCACGAGGCGCTTCGAA
>Umbilicus_rupestris
ATGCCTAGATCGCAGATAAATGGAAATTTTATTGATAAAACCTTTTCAATTTTAGCCAATATCTTATTACGAATAATTCCGACAACTTCAGGAGAAAAAGAGGCATTTACTTACTACAGAGATGGTGCGATGTCGGCTCAATCCGAAGGAAATTATGCGGAAGCTTTACAGAATTATTATGAAGCTATGCGACTAGAAATAGATCCCTATGATCGAAGTTATATACTCTATAATATAGGACTTATCCACACAAGTAATGGAGAACATACCAAAGCTTTGGAATATTATTTTCGAGCACTAGAACGAAACCCATTCTTACCCCAAGCTTTTAATAATATGGCCGTGATCTGTCATTACCGGGGAGAACAGGCCATTCGACAAGGAGATTCTGAAATTGCAGAGGTTTGGTTCGACCAAGCCGCTGAGTATTGGAAACAAGCTATAGCACTTACTCCCGGGAATTATATCGAAGCTCATAATTGGTTGAAGATCACGAGGCGTTTCGAA
>Myriophyllum_aquaticum
ATGCCTAGATCACGGATAAATGGAAATTTTATTGATAAGACCTTTTCAATTGTAGCCAATATCTTATTACGAATAATTCCGACAACTTCAGGAGAAAAAGAGGCATTTACCTATTATAGAGATGGT---ATGTCGGCTCAATCCGAAGGAAATTATGCGGAAGCTTTACAGAATTATTATGAAGCTATGCGACTAGAGATTGATCCTTACGATCGAAGTTATATACTCTATAATATAGGCCTTATCCACACAAGTAATGGAGAACATACCAAAGCTTTGGAATATTATTTTCGAGCACTAGAACGAAACCCCTTCTTACCACAAGCTTTTAATAATATGGCCGTGATCTGTCATTACGGAGGAGAACAGGCTATTAGACAGGGAGATTCTGAAATGGCGGAGGCTTGGTTCGACCAAGCCGCTGAGTATTGGAAACAGGCTATAGCACTTACTCCCGGTAATTATATTGAAGCGCATAATTGGTTGAAGATCACGAGACGTTTCGAA
>Myriophyllum_spicatum
ATGCCTAGATCACGGATAAATGGAAATTTTATTGATAAGACCTTTTCAATTGTAGCCAATATCTTATTACGAATAATTCCGACAACTTCAGGAGAAAAAGAGGCATTTACCTATTATAGAGATGGT---ATGTCGGCTCAATCCGAAGGAAATTATGCAGAAGCTTTACAGAATTATTATGAAGCTATGCGACTAGAGATTGATCCTTACGATCGAAGTTATATACTCTATAATATAGGCCTTATCCACACAAGTAATGGAGAACATACCAAAGCTTTGGAATATTATTTTCGAGCACTAGAACGAAACCCCTTCTTACCACAAGCTTTTAATAATATGGCCGTGATCTGTCATTACGGAGGAGAACAGGCTATTCGACAGGGAGATTCTGAAATGGCGGAGGCTTGGTTCGACCAAGCCGCTGAGTATTGGAAACAGGCTATAGCACTTACTCCCGGTAATTATATTGAAGCGCATAATTGGTTGAAGATCACGAGGCGTTTCGAA
