# Supplementary material for: Ten Plastomes of Crassula (Crassulaceae) and Phylogenetic Implications
Source: Biology (Basel). 2022 Dec 7;11(12):1779. doi: 10.3390/biology11121779 (PMC9775174; doi:10.3390/biology11121779)
Supplement: Supplementary file 1 [file biology-11-01779-s001.zip › Supplements/Data S1/pafII.fasta]

>Crassula_alstonii
ATGAGTTGTCGATCAGAACATATATGGATAGAACTTATAACAGGGTCTCGAAAAACAAGTAATTTCTTTTGGGCCTTTATCCTTTTTTTAGGGTCAGTAGGATTTTTATTAGTTGGAACTTCCAGCTATCTTGGTAGGAATTTAATATCTTTATTTCCATAT---CAGGAAATCTCTTTTTTTCCACAAGGGATAGTGATGGCTTTCTATGGTAGCGCGGGTCTCTTTATTAGTTCGTATTTGTGGTGCACAATTTCGTGGAATGTGGGGAGTGGTTATGATCGATTCGATAGAAAAGAGGGAATAGTTTGTATTTTTCGTTGGGGATTTCCTGGAAAAAATCGTCGCATTTTCCTACGATTCCTTATGAAAGATATTCAGTCCATAAGAATAGAAGTTAAAGAGGGTATTTATGCCCGCCATGTTCTTTATATGGAAATCAGGGGCCAGGGGGACATTCCCTTGACTCGTACTGATGAGAATTTGACTCCCCGAGAGATTGAACAAAAAGCTGCTGAATTAGCCTATTTCTTGCGCGTACCGATTGAAATTTTT
>Crassula_columella
ATGAGTTGTCGATCAGAACATATATGGATAGAACTTATAACAGGGTCTCGAAAAACAAGTAATTTCTTTTGGGCCTTTATCCTTTTTTTAGGGTCAGTAGGATTTTTATTAGTTGGAACTTCCAGCTATCTTGGTAGGAATTTAATATCTTTATTTCCATAT---CAGGAAATCTCTTTTTTTCCACAAGGGATAGTGATGGCTTTCTATGGTAGCGCGGGTCTCTTTATTAGTTCGTATTTGTGGTGCACAATTTCGTGGAATGTGGGGAGTGGTTATGATCGATTCGATAGAAAAGAGGGAATAGTTTGTATTTTTCGTTGGGGATTTCCTGGAAAAAATCGTCGCATTTTCCTACGATTCCTTATGAAAGATATTCAGTCCATAAGAATAGAAGTTAAAGAGGGTATTTATGCCCGCCATGTTCTTTATATGGAAATCAGGGGCCAGGGGGACATTCCCTTGACTCGTACTGATGAGAATTTGACTCCCCGAGAGATTGAACAAAAAGCTGCTGAATTAGCCTATTTCTTGCGCGTACCGATTGAAATTTTT
>Crassula_dejecta
ATGAGTTGTCGATCAGAACATATATGGATAGAACTTATAACAGGGTCTCGAAAAACAAGTAATTTCTTTTGGGCCTTTATCCTTTTTTTAGGGTCAGTAGGATTTTTATTGGTTGGAACTTCCAGCTATCTTGGTAGGAATTTAATATCTTTATTTCCATAT---CAGGAAATCTCTTTTTTTCCACAAGGGATAGTGATGGCTTTCTATGGTAGCGCGGGTCTCTTTATTAGTTCGTATTTGTGGTGCACAATTTCGTGGAATGTGGGGAGTGGTTATGATCGATTCGATAGAAAAGAGGGAATAGTTTGTATTTTTCGTTGGGGATTTCCTGGAAAAAATCGTCGCATTTTCCTACGATTCCTTATGAAAGATATTCAGTCCATAAGAATAGAAGTTAAAGAGGGTATTTATGCCCGCCATGTTCTTTATATGGAAATCAGGGGCCAGGGGGACATTCCCTTGACTCGTACTGATGAGAATTTGACTCCCCGAGAGATTGAACAAAAAGCTGCTGAATTAGCCTATTTCTTGCGCGTACCGATTGAAATTTTT
>Crassula_mesembryanthoides
ATGAGTTGTCGATCAGAACATATATGGATAGAACTTATAACAGGGTCTCGAAAAACAAGTAATTTCTTTTGGGCCTTTATCCTTTTTTTAGGGTCAGTAGGATTTTTATTGGTTGGAACTTCCAGCTATCTTGGTAGGAATTTAATATCTTTATTTCCATAT---CAGGAAATCTCTTTTTTTCCACAAGGGATAGTGATGGCTTTCTATGGTAGCGCGGGTCTCTTTATTAGTTCGTATTTGTGGTGCACAATTTCGTGGAATGTGGGGAGTGGTTATGATCGATTCGATAGAAAAGAGGGAATAGTTTGTATTTTTCGTTGGGGATTTCCTGGAAAAAATCGTCGCATTTTCCTACGATTCCTTATGAAAGATATTCAGTCCATAAGAATAGAAGTTAAAGAGGGTATTTATGCCCGCCATGTTCTTTATATGGAAATCAGGGGCCAGGGGGACATTCCCTTGACTCGTACTGATGAGAATTTGACTCCCCGAGAGATTGAACAAAAAGCTGCTGAATTAGCCTATTTCTTGCGCGTACCGATTGAAATTTTT
>Crassula_perforata
ATGAGTTGTCGATCAGAACATATATGGATAGAACTTATAACAGGGTCTCGAAAAACAAGTAATTTCTTTTGGGCCTTTATCCTTTTTTTAGGGTCAGTAGGATTTTTATTGGTTGGAACTTCCAGCTATCTTGGTAGGAATTTAATATCTTTATTTCCATAT---CAGGAAATCTCTTTTTTTCCACAAGGGATAGTGATGGCTTTCTATGGTAGCGCGGGTCTCTTTATTAGTTCGTATTTGTGGTGCACAATTTCGTGGAATGTGGGGAGTGGTTATGATCGATTCGATAGAAAAGAGGGAATAGTTTGTATTTTTCGTTGGGGATTTCCTGGAAAAAATCGTCGCATTTTCCTACGATTCCTTATGAAAGATATTCAGTCCATAAGAATAGAAGTTAAAGAGGGTATTTATGCCCGCCATGTTCTTTATATGGAAATCAGGGGCCAGGGGGACATTCCCTTGACTCGTACTGATGAGAATTTGACTCCCCGAGAGATTGAACAAAAAGCTGCTGAATTAGCCTATTTCTTGCGCGTACCGATTGAAATTTTT
>Crassula_socialis
ATGAGTTGTCGATCAGAACATATATGGATAGAACTTATAACAGGGTCTCGAAAAACAAGTAATTTCTTTTGGGCCTTTATCCTTTTTTTAGGGTCAGTAGGATTTTTATTGGTTGGAACTTCCAGCTATCTTGGTAGGAATTTAATATCTTTATTTCCATAT---CAGGAAATCTCTTTTTTTCCACAAGGGATAGTGATGGCTTTCTATGGTAGCGCGGGTCTCTTTATTAGTTCGTATTTGTGGTGCACAATTTCGTGGAATGTGGGGAGTGGTTATGATCGATTCGATAGAAAAGAGGGAATAGTTTGTATTTTTCGTTGGGGATTTCCTGGAAAAAATCGTCGCATTTTCCTACGATTCCTTATGAAAGATATTCAGTCCATAAGAATAGAAGTTAAAGAGGGTATTTATGCCCGCCATGTTCTTTATATGGAAATCAGGGGCCAGGGGGACATTCCCTTGACTCGTACTGATGAGAATTTGACTCCCCGAGAGATTGAACAAAAAGCTGCTGAATTAGCCTATTTCTTGCGCGTACCGATTGAAATTTTT
>Crassula_tecta
ATGAGTTGTCGATCAGAACATATATGGATAGAACTTATAACAGGGTCTCGAAAAACAAGTAATTTCTTTTGGGCCTTTATCCTTTTTTTAGGGTCAGTAGGATTTTTATTGGTTGGAACTTCCAGCTATCTTGGTAGGAATTTAATATCTTTATTTCCATAT---CAGGAAATCTCTTTTTTTCCACAAGGGATAGTGATGGCTTTCTATGGTAGCGCGGGTCTCTTTATTAGTTCGTATTTGTGGTGCACAATTTCGTGGAATGTGGGGAGTGGTTATGATCGATTCGATAGAAAAGAGGGAATAGTTTGTATTTTTCGTTGGGGATTTCCTGGAAAAAATCGTCGCATTTTCCTACGATTCCTTATGAAAGATATTCAGTCCATAAGAATAGAAGTTAAAGAGGGTATTTATGCCCGCCATGTTCTTTATATGGAAATCAGGGGCCAGGGGGACATTCCCTTGACTCGTACTGATGAGAATTTGACTCCCCGAGAGATTGAACAAAAAGCTGCTGAATTAGCCTATTTCTTGCGCGTACCGATTGAAATTTTT
>Crassula_mesembrianthemopsis
ATGAGTTGTCGATCAGAACATATATGGATAGAACTTATAACAGGGTCTCGAAAAACAAGTAATTTCTTTTGGGCCTTTATCCTTTTTTTAGGGTCAGTAGGATTTTTATTGGTTGGAACTTCCAGCTATCTTGGTAGGAATTTAATATCTTTATTTCCATAT---CAGGAAATCTCTTTTTTTCCACAAGGGATAGTGATGGCTTTCTATGGTAGCGCGGGTCTCTTTATTAGTTCGTATTTGTGGTGCACAATTTCGTGGAATGTGGGGAGTGGTTATGATCGATTCGATAGAAAAGAGGGAATAGTTTGTATTTTTCGTTGGGGATTTCCTGGAAAAAATCGTCGCATTTTCCTACGATTCCTTATGAAAGATATTCAGTCCATAAGAATAGAAGTTAAAGAGGGTATTTATGCCCGCCATGTTCTTTATATGGAAATCAGGGGCCAGGGGGACATTCCCTTGACTCGTACTGATGAGAATTTGACTCCCCGAGAGATTGAACAAAAAGCTGCTGAATTAGCCTATTTCTTGCGCGTACCGATTGAAATTTTT
>Crassula_deltoidea
ATGAGTTGTCGATCAGAACATATATGGATAGAACTTATAACAGGGTCTCGAAAAACAAGTAATTTCTTTTGGGCCTGTATCCTTTTTTTAGGGTCAGTAGGATTTTTATTGGTTGGAACTTCCAGTTATCTTGGTAGGAATTTGATATCGTTATTTCCATAT---CAGCAAATCTCGTTTTTTCCACAAGGGCTAGTGATGGCTTTCTATGGTAGCGCAGGTCTCTTTATTAGTTCTTATTTGTGGTGCACAATTTCGTGGAATGTGGGTAGTGGTTATGATCGATTTGATAGAAAAGAGGGAATAGTGTGTATTTTTCGTTGGGGATTTCCTGGAAAAAATCGTCGCATTTTCTTACAATTCCTTATGAAAGATATTCAGTCCATAAGAATAGAAGTTAAAGAAGGTATTTCTGCCCGACATGTTCTTTATATGGAAATACGTGGCCAGGGGGACATTCCCCTGACTCGTACTGATGAGAATTTGACTCCACGAGAGATTGAACAAAAAGCTGCGGAATTGGCCTATTTCTTGCGCGTACCAATTGAAATTTTT
>Crassula_expansa_subsp_fragilis
ATGAGTTGGCGATCAGAACATATATGGATAGAACTTATAACAGGGTCTCGAAAAACAAGTAATTTCTTTTGGGCCTGTATCCTTTTTTTAGGGTCAGTAGGATTTTTATTGGTTGGAACTTCTAGTTATCTTGGTAGGAATTTGATATCGTTCTTTCCATAT---CAGCAAATCTCTTTTTTTCCACAAGGGCTAGTGATGGCTTTCTATGGTAGCGCGGGTCTCTTTATTAGTTCTTATTTGTGGTGCACAATTTCGTGGAATGTGGGTAGTGGTTATGATCGATTCGATAGAAAAGAGGGAATAGTGTGTATTTTTCGTTGGGGATTTCCTGGAAAAAATCGTCGCATTTTCTTACAATTCCTTATGAAAGATATTCAGTCCATAAGAATAGAAGTTAAAGAGGGTATTTCTGCCCGCCAGGTTCTTTATATGGAAATCCGTGGCCAGAGGGACATTCCCTTGACTCGTACTGATGAGAATTTGGCTCCACTAGAGATTGAACAAAAAGCTGCTGAATTGGCCTATTTCTTGCGCGTACCAATTGAAATTTTT
>Crassula_volkensii
ATGAGTTGTCGATCAGAACATATATGGATAGAACTTATAACAGGGTCTCGAAAAACAAGTAATTTCTTTTGGGCCTGTATCCTTTTTTTAGGGTCAGTAGGATTTTTATTGGTTGGAACTTCTAGTTATCTTGGTAGGAATTTGATATCGTTATTTCCATAT---CAGCAAATCTCTTTTTTTCCACAAGGGCTAGTGATGGCTTTCTATGGTAGCGCGGGTCTCTTTATTAGTTCTTATTTGTGGTGCACAATTTCGTGGAATGTGGGTAGTGGTTATGATCGATTCGATAGAAAAGAGGGAATAGTGTGTATTTTTCGTTGGGGATTTCCTGGAAAAAATCGTCGCATTTTCTTACAATTCCTTATGAAAGATATTCAGTCCATAAGAATAGAAGTTAAAGAGGGTATTTCTGCCCGCCAGGTTCTTTATATGGAAATCCGTGGCCGGGGGGACATTCCCTTGACTCGTACTGATGATAATTTGACTCCACTAGAGATTGAACAAAAAGCTGCTGAATTGGCCTATTTCTTGCGCGTACCAATTGAAATTTTT
>Cotyledon_tomentosa
ATGAGTTGGCGATCAGAACATATATGGATAGAACTTATAACAGGGTCTCGAAAAACAAGTAATTTCAGTTGGGCCTGTATCCTTTTTTTAGGTTCAGTAGGATTTTTATTGGTTGGAACTTCCAGTTATCTTGGTAGGAATTTGATATCCTTATTTCCATAT---CAGCAAATCCGTTTTTTTCCACAAGGGATCGTGATGTCTTTCTATGGTATTGCGGGTCTCTTTATTAGTTCCTATTTGTGGTGCACAATTGCGTGGAATGTGGGTAGTGGTTATGATCGATTCGATAGAAAAGGGGGAATAGTGTGTATTTTTCGTTGGGGATTTCCTGGAAAGAATCGTCGCATTTTCCTCCGATTCCTTATGAAAGATATTCAGTCCATAAGAATAGAAGTTAAAGAGGGTATTTCTGCCCGCCGTGTTCTTTATATGGAAATCCGCGGCCAGGGGGACATTCCCTTGACTCGTACTGATGATAATTTGACTCCACGAGAAATTGAACAAAAAGCTGCTGAATTGGCCTATTTCTTGCGTGTACCAATTGAAATTTTT
>Kalanchoe_daigremontiana
ATGAGTTGGCGATCAGAACATATATGGATAGAACTTATAACAGGGTCTCGAAAAACAAGTAATTTCGGTTGGGCCTGTATCCTTTTTTTAGGTTCAGTAGGATTTTTATTGGTTGGAACTTCCAGTTATCTTGGTAGGAATTTGATATCCTTATTTCCATAT---CAGCAAATCAGTTTTTTTCCACAAGGAATCGTGATGTCTTTCTATGGTATCGCGGGTCTCTTTATTAGTTCCTATTTGTGGTGCACAATTGCGTGGAATGTGGGTAGTGGTTATGATCGATTCGATAGAAAAGGGGGAATAGTGTGTATTTTTCGTTGGGGATTTCCTGGAAAGAATCGTCGCATTTTCCTACGATTCCTTATGAAAGATATTCAGTCCATAAGAATAGAAGTTAAAGAGGGTATTTCTGCCGGCCGTGTTCTTTATATGGAAATCCGCGGCCAGGGGGACATTCCCTTGACTCGTACTGATGAGAATTTGACTCCACGAGAAATTGAACAAAAAGCTGCTGAATTGGCCTATTTCTTGCGCGTACCAATTGAAATTTTT
>Kalanchoe_delagoensis
ATGAGTTGGCGATCAGAACATATATGGATAGAACTTATAACAGGGTCTCGAAAAACAAGTAATTTCGGTTGGGCCTGTATCCTTTTTTTAGGTTCAGTAGGATTTTTATTGGTTGGAACTTCCAGTTATCTTGGTAGGAATTTGATATCCTTATTTCCATAT---CAGCAAATCAGTTTTTTTCCACAAGGGATCGTGATGTCTTTCTATGGTATCGCGGGTCTCTTTATTAGTTCCTATTTGTGGTGCACAATTGCGTGGAATGTGGGTAGTGGTTATGATCGATTCGATAGAAAAGGGGGAATAGTGTGTATTTTTCGTTGGGGATTTCCTGGAAAGAATCGTCGCATTTTCCTACGATTCCTTATGAAAGATATTCAGTCCATAAGAATAGAAGTTAAAGAGGGTATTTCTGCCGGCCGTGTTCTTTATATGGAAATCCGCGGCCAGGGGGACATTCCCTTGACTCGTACTGATGAGAATTTGACTCCACGAGAAATTGAACAAAAAGCTGCTGAATTGGCCTATTTCTTGCGCGTACCAATTGAAATTTTT
>Kalanchoe_fedtschenkoi
ATGAGTTGGCGATCAGAACATATATGGATAGAACTTATAACAGGGTCTCGAAAAACAAGTAATTTCGGTTGGGCCTGTATCCTTTTTTTAGGTTCAGTAGGATTTTTATTGGTTGGAACTTCCAGTTATCTTGGTAGGAATTTGATATCCTTATTTCCATAT---CAGCAAATCAGTTTTTTTCCACAAGGGATCGTGATGTCTTTCTATGGTATCGCGGGTCTCTTTATTAGTTCCTATTTGTGGTGCACAATTGCGTGGAATGTGGGTAGTGGTTATGATCGATTCGATAGAAAAGGGGGAATAGTGTGTATTTTTCGTTGGGGATTTCCTGGAAAGAATCGTCGCATTTTCCTACGATTCCTTATGAAAGATATTCAGTCCATAAGAATAGAAGTTAAAGAGGGTATTTCTGCCGGCCGTGTTCTTTATATGGAAATCCGCGGCCAGGGGGACATTCCCTTGACTCGTACTGATGAGAATTTGACTCCACGAGAAATTGAACAAAAAGCTGCTGAATTGGCCTATTTCTTGCGCGTACCAATTGAAATTTTT
>Kalanchoe_longiflora
ATGAGTTGGCGATCAGAACATATATGGATAGAACTTATAACAGGGTCTCGAAAAACAAGTAATTTCGGTTGGGCCTGTATCCTTTTTTTAGGTTCAGTAGGATTTTTATTAGTTGGAACTTCCAGTTATCTTGGTAGGAATTTGATATCCTTATTTCCATAT---CAGCAAATCAGTTTTTTTCCACAAGGGATCGTGATGTCTTTCTATGGTATCGCGGGTCTCTTTATTAGTTCCTATTTGTGGTGCACAATTGCGTGGAATGTGGGTAGTGGTTATGATCGATTCGATAGAAAAGGGGGAATAGTGTGTATTTTTCGTTGGGGATTTCCTGGAAAGAATCGTCGCATTTTCCTCCGATTCCTTATGAAAGATATTCAGTCCATAAGAATAGAAGTTAAAGAGGGTATTTCTGCCGGCCGTGTTCTTTATATGGAAATCCGCGGCCAGGGGGACATTCCCTTGACTCGTACTGATGAGAATTTGACTCCACGAGAAATTGAACAAAAAGCTGCTGAATTGGCCTATTTCTTGCGCGTACCAATTGAAATTTTT
>Kalanchoe_tomentosa
ATGAGTTGGCGATCAGAACATATATGGATAGAACTTATAACAGGGTCTCGAAAAACAAGTAATTTCGGTTGGGCCTGTATCCTTTTTTTAGGTTCAGTAGGATTTTTATTGGTTGGAACTTCCAGTTATCTTGGTAGGAATTTGATATCCTTATTTCCATAT---CAGCAAATCAGTTTTTTTCCACAAGGGATCGTGATGTCTTTCTATGGTATCGCGGGTCTCTTTATTAGTTCCTATTTGTGGTGCACAATTGCGTGGAATGTGGGTAGTGGTTATGATCGATTCGATAGAAAAGGGGGAATAGTGTGTATTTTTCGTTGGGGATTTCCTGGAAAGAATCGTCGCATTTTCCTCCGATTCCTTATGAAAGATATTCAGTCCATAAGAATAGAAGTTAAAGAGGGTATTTCTGCCCGCCGTGTTCTTTATATGGAAATCCGCGGCCAGGGGGACATTCCCTTGACTCGTACTGATGAGAATTTGACTCCACGAGAAATTGAACAAAAAGCTGCTGAATTGGCCTATTTCTTGCGTGTACCAATTGAAATTTTT
>Echeveria_lilacina
ATGAGTTGGCGATCAGAACATATATGGATAGAACTTATAACAGGATCTCGAAAAATAAGTAATTTCGGTTGGGCCTGTATCCTTTTTTTAGGTTCCGTAGGATTTTTATTAGTTGGAACTTCCAGTTATCTTGGTAGGAATTTGATAGCCTTATTTCCATAT---CAGCAAATCTCTTTTTTTCCACAAGGGATCGTGATGTCTTTTTATGGTATCGCGGGTCTCTTTATTAGTTCCTATTTGTGGTGCACAATTGCGTGGAATGTGGGTAGTGGTTATGATCGATTCGATAGAAAAGGGGGAATAGTGTGTATTTTTCGTTGGGGGTTTCCTGGAAAGAATCGTCGCATTTTCCTCCGATTCCTTATGAAAGATATTCAGTCGATAAGAATAGAAGTTAAAGAGGGTATTTCTGCCCGACGTGTTCTTTATATGGAAATACGTGGCCAGGGGGACATTCCCTTGACTCGTACTGATGATAATTTGACTCCACGCGAAATTGAACAAAAAGCTGCTGAATTGGCCTATTTCTTGCGCGTACCAATTGAAATTTTT
>Graptopetalum_amethystinum
ATGAGTTGGCGATCAGAACATATATGGATAGAACTTATAACAGGATCTCGAAAAATAAGTAATTTCGGTTGGGCCTGTATCCTTTTTTTAGGTTCCGTAGGATTTTTATTAGTTGGAACTTCCAGTTATCTTGGTAGGAATTTGATAGCCTTATTTCCATAT---CAGCAAATCTCTTTTTTTCCACAAGGGATCGTGATGTCTTTTTATGGTATCGCGGGTCTCTTTATTAGTTCCTATTTGTGGTGCACAATTGCGTGGAATGTGGGTAGTGGTTATGATCGATTCGATAGAAAAGGGGGAATAGTGTGTATTTTTCGTTGGGGGTTTCCTGGAAAGAATCGTCGCATTTTCCTCCGATTCCTTATGAAAGATATTCAGTCGATAAGAATAGAAGTTAAAGAGGGTATTTCTGCCCGCCGTGTTCTTTATATGGAAATACGTGGCCAGGGGGACATTCCCTTGAGTCGTACTGATGATAATTTGACTCCACGCGAAATTGAACAAAAAGCTGCTGAATTGGCCTATTTCTTGCGCGTACCAATTGAAATTTTT
>Pachyphytum_compactum
ATGAGTTGGCGATCAGAACATATATGGATAGAACTTATAACAGGATCTCGAAAAATAAGTAATTTCGGTTGGGCCTGTATCCTTTTTTTAGGTTCCGTAGGATTTTTATTAGTTGGAACTTCCAGTTATCTTGGTAGGAATTTGATAGCCTTATTTCCATAT---CAGCAAATCTCTTTTTTTCCACAAGGGATCGTGATGTCTTTTTATGGTATCGCGGGTCTCTTTATTAGTTCCTATTTGTGGTGCACAATTGCGTGGAATGTGGGTAGTGGTTATGATCGATTCGATAGAAAAGGGGGAATAGTGTGTATTTTTCGTTGGGGGTTTCCTGGAAAGAATCGTCGCATTTTCCTCCGATTCCTTATGAAAGATATTCAGTCGATAAGAATAGAAGTTAAAGAGGGTATTTCTGCCCGCCGTGTTCTTTATATGGAAATACGTGGCCAGGGGGACATTCCCTTGACTCGTACTGATGATAATTTGACTCCACGCGAAATTGAACAAAAAGCTGCTGAATTGGCCTATTTCTTGCGCGTACCAATTGAAATTTTT
>Sedum_alfredii
ATGAGTTGGCGATCAGAACATATATGGATAGAACTTATAACAGGATCTCGAAAAATAAGTAATTTCGGTTGGGCCTGTATCCTTTTTTTAGGTTCCGTAGGATTTTTATTAGTTGGAACTTCCAGTTATCTGGGTAGGAATTTGATATCCTTATTTCCATATCAGCAGCAAATCTCTTTTTTTCCACAAGGGATGGTGATGTCTTTCTATGGTATCGCGGGTCTCTTTATTAGTTCCTATTTGTGGTGCACAATTGTGTGGAATGTGGGTAGTGGTTATGATCGATTCGATAGAAAAGGGGGAATAGTGTGTATTTTTCGTTGGGGATTTCCTGGAAAGAATCGCCGCATTTTCCTCCGATTCCTTCTGAAAGATATTCAGTCGATAAGAATAGAAGTTAAAGAGGGTATTTCTGCCCGCCGTGTTCTTTATATGGAAATACGTGGCCAGGGGGACATTCCCTTGACTCGTACTGATGAGAATTTGACTCCACGCGAAATTGAACAAAAAGCTGCTGAATTGGCCTATTTCTTGCGCGTACCAATTGACATTTTT
>Sedum_emarginatum
ATGAGTTGGCGATCAGAACATATATGGATAGAACTTATAACAGGATCTCGAAAAATAAGTAATTTCGGTTGGGCCTGTATCCTTTTTTTAGGTTCCGTAGGATTTTTATTAGTTGGAACTTCCAGTTATCTTGGTAGGAATTTGATATCCTTATTTCCATATCAGCAGCAAATCTCTTTTTTTCCACAAGGGATCGTGATGTCTTTCTATGGTATCGCGGGTCTCTTTATTAGTTCCTATTTGTGGTGCACAATTGCGTGGAATGTGGGTAGTGGTTATGATAAATTCGATAGAAAAGGGGGAATAGTGTGTATTTTTCGTTGGGGATTTCCTGGAAAGAATCGTCGCATTTTCCTCCGATTCCTTATGAAAGATATTCAGTCGATAAGAATAGAAGTTAAAGAGGGTATTTCTGCTCGCCGTGTTCTTTATATGGAAATACGTGGCCAGGGGGACATTCCCTTGACTCGTACTGATGAGAATTTGACTCCACGTGAAATTGAACAAAAAGCTGCTGAATTGGCCTATTTCTTGCGCGTACCAATTGAAATTTTT
>Sedum_lineare
ATGAGTTGGCGATCAGAACATATATGGATAGAACTTATAACAGGATCTCGAAAAATAAGTAATTTCGGTTGGGCCTGTATCCTTTTTTTAGGTTCCGTAGGATTTTTATTAGTTGGAACTTCCAGTTATCTTGGTAGGAATTTGATATCCTTATTTCCATAT---CAGCAAATCTCTTTTTTTCCACAAGGGCTCGTGATGTCTTTCTATGGTATCGCGGGTCTCTTTATTAGTTCCTATTTGTGGTGCACAATTGCGTGGAATGTGGGTAGTGGTTATGATCAATTCGATAGAAAAGGGGGAATAGTGTGTATTTTTCGTTGGGGATTTCCTGGAAAGAATCGTCGCATTTTCCTCCGATTCCTTATGAAAGATATTAAGTCGATAAGAATAGAAGTTAAAGAGGGTATTTCTGCCCGTCGTGTTCTTTATATGGAAATACGTGGTCAGGGGGACATTCCCTTGACTCGTACTGATGAGAATTTGACTCCACGCGAAATTGAACAAAAAGCTGCTGAATTGGCCTATTTCTTGCGCGTACCAATTGAAATTTTT
>Sedum_oryzifolium
ATGAGTTGGCGATCAGAACATATATGGATAGAACTTATAACAGGATCTCGAAAAATAAGTAATTTCGGTTGGGCCTGTATCCTTTTTTTAGGTTCCGTAGGATTTTTATTAGTTGGAACTTCCAGTTATTTTGGTAGGAATTTGATATCCTTATTTCCATAT---CAGCAAATCTCTTTTTTTCCACAAGGGATCGTGATGTCTTTCTATGGTATCGCGGGTCTCTTTATTAGTTCCTATTTGTGGTGCACAATTGCGTGGAATGTGGGTAGTGGTTATGATCAATTCGATAGAAAAGGGGGAATAGTGTGTATTTTTCGTTGGGGATTTCCTGGAAAGAATCGTCGCATTTTCCTCCGATTCCTTATGAAAGATATTCAGTCGATAAGAATAGAAGTTAAAGAGGGTATTTATGCCCGCCGTGTTCTTTATATGGAAATACGTGGCCAGGGGGACATTCCCTTGACTCGTACTGATGATAATTTGACTCCACGCGAAATTGAACAAAAAGCTGCGGAATTGGCCTATTTCTTGCGCGTACCAATTGAAATTTTT
>Sedum_plumbizincicola
ATGAGTTGGCGATCAGAACATATATGGATAGAACTTATAACAGGATCTCGAAAAATAAGTAATTTCGGTTGGGCCTGTATCCTTTTTTTAGGTTCCGTAGGATTTTTATTAGTTGGAACTTCCAGTTATCTTGGTAGGAATTTGATATCCTTATTTCCATATCAGCAGCAAATTTCTTTTTTTCCACAAGGGATCGTGATGTCTTTCTATGGTATCGCGGGTCTCTTTATTAGTTCCTATTTGTGGTGCACAATTGTGTGGAATGTGGGTAGTGGTTATGATCGATTCGATAGAAAAGGGGGAATAGTGTGTATTTTTCGTTGGGGATTTCCTGGAAAGAATCGCCGCATTTTCCTCCGATTCCTTCTGAAAGATATTCAGTCGATAAGAATAGAAGTTAAAGAGGGTATTTCTGCCCGCCGTGTTCTTTATATGGAAATACGTGGCCAGGGGGACATTCCCTTAACTCGTACTGATGAGAATTTGACTCCACGCGAAATTGAACAAAAAGCTGCTGAATTGGCCTATTTCTTGCGCGTACCAATTGAAATTTTT
>Sedum_sarmentosum
ATGAGTTGGCGATCAGAACATATATGGATAGAACTTATAACAGGGTCTCGAAAAATAAGTAATTTCGGTTGGGCCTGTATCCTTTTTTTAGGTTCCGTAGGATTTTTCTTAGTTGGAACTTCCAGTTATCTTGCTAGGAATTTGATATCCTTATTTCCATATCAGCAGCAAATCTCTTTTTTTCCACAAGGGATCGTGATGTCGTTCTATGGTATCGCGGGTCTCTTTATTAGTTCCTATTTGTGGTGCACAATTGCGTGGAATGTGGGTAGTGGTTATGATCGATTCGATAGAAAAAGGGGAATAGTGTGTATTTTTCGTTGGGGATTTCCTGGAAAGAATCGTCGCATTTTCCTCCGATTCCTTATGAAAGATATTCAGTCGATAAGAATAGAAGTTAAAGAGGGTATTTCTGCCCGCCGTGTTCTTTATATGGAAATACGTGGCCAGGGGGACATTCCTTTGACTCGTACTGATGAGAATTTGACTCCACGCGAAATTGAACAAAAAGCTGCTGAATTGGCCTATTTCTTGCGCGTACCAATTGAAATTTTT
>Sedum_tricarpum
ATGAGTTGGCGATCAGAACATATATGGATAGAACTTATAACAGGATCTCGAAAAATAAGTAATTTCGGTTGGGCCTGTATCCTTTTTTTCGGTTCCGTAGGATTTTTATTAGTTGGAACTTCCAGTTATCTGGGTAGGAATTTGATATCCTTATTTCCATATCAGCAGCAAATCTCTTTTTTTCCACAAGGGATGGTGATGTCTTTCTATGGTATCGCGGGTCTCTTTATTAGTTCCTATTTGTGGTGCACAATTGTGTGGAATGTGGGTAGTGGTTATGATCGATTCGATAGAAAAGGGGGAATAGTGTGTATTTTTCGTTGGGGATTTCCTGGAAAGAATCGCCGCATTTTCCTCCGATTCCTTCTGAAAGATATTCAGTCGATAAGAATAGAAGTTAAAGAGGGTATTTCTGCCCGCCGTGTTCTTTATATGGAAATACGTGGCCAGGGGGACATTCCCTTGACTCGTACTGATGAGAATTTGACTCCACGCGAAATTGAACAAAAAGCTGCTGAATTGGCCTATTTCTTGCGCGTACCAATTGACATTTTT
>Aeonium_arboreum
ATGAGTTGGCGATCAGAACATATATGGATAGAACTTATAACAGGATCTCGAAAAATAAGTAATTTCGGTTGGGCCTGTATCCTTTTTTTAGGTTCCGTAGGATTTTTATTGGTTGGAACTTCCAGTTATCTTGGTAGGAATTTGATATCTTTATTTCCATAT---CAGCAAATCTCTTTTTTTCCACAAGGGATCGTGATGTCTTTCTATGGGATCGCGGGTCTCTTTATTAGTTCCTATTTGTGGTGCACAATTGCTTGGAATGTGGGGAGTGGTTATGATCGATTCGATAGAAAGGCGGGAATAGTATGTATTTTTCGTTGGGGATTTCCTGGAAAGAATCGTCGCATTTTCCTCCGATTCCTTATGAAAGATATTCAGTCTATAAGAATAGAAGTTAAAGAAGGTATTTATGCCCGGCGTGTTCTTTATATGGAAATACGCGGCCAGGGGGACATTCCTTTGACTCGTACTGATGAGAATTTGGCTCCACGTGAAATTGAACAAAAAGCTGCGGAATTGGCCTATTTCTTACGCGTACCAATTGAAATTTTT
>Aeonium_balsamiferum
ATGAGTTGGCGATCAGAACATATATGGATAGAACTTATAACAGGATCTCGAAAAATAAGTAATTTCGGTTGGGCCTGTATCCTTTTTTTAGGTTCCGTAGGATTTTTATTGGTTGGAACTTCCAGTTATCTTGGTAGGAATTTGATATCTTTATTTCCATAT---CAGCAAATCTCTTTTTTTCCACAAGGGATCGTGATGTCTTTCTATGGGATCGCGGGTCTCTTTATTAGTTCCTATTTGTGGTGCACAATTGCTTGGAATGTGGGGAGTGGTTATGATCGATTCGATAGAAAGGCGGGAATAGTATGTATTTTTCGTTGGGGATTTCCTGGAAAGAATCGTCGCATTTTCCTCCGATTCCTTATGAAAGATATTCAGTCTATAAGAATAGAAGTTAAAGAAGGTATTTATGCCCGGCGTGTTCTTTATATGGAAATACGCGGCCAGGGGGACATTCCTTTGACTCGTACTGATGAGAATTTGGCTCCACGTGAAATTGAACAAAAAGCTGCGGAATTGGCCTATTTCTTACGCGTACCAATTGAAATTTTT
>Aeonium_decorum
ATGAGTTGGCGATCAGAACATATATGGATAGAACTTATAACAGGATCTCGAAAAATAAGCAATTTCGGTTGGGCCTGTATCCTTTTTTTAGGTTCCGTAGGATTTTTATTGGTTGGAACTTCCAGTTATCTTGGTAGGAATTTGATATCTTTATTTCCATAT---CAGCAAATCTCTTTTTTTCCACAAGGGATCGTGATGTCTTTCTATGGGATCGCGGGTCTCTTTATTAGTTCCTATTTGTGGTGCACAATTGCTTGGAATGTGGGGAGTGGTTATGATCGATTCGATAGAAAGGCGGGAATAGTATGTATTTTTCGTTGGGGATTTCCTGGAAAGAATCGTCGCATTTTCCTCCGATTCCTTATGAAAGATATTCAGTCTATAAGAATAGAAGTTAAAGAAGGTATTTATGCCCGGCGTGTTCTTTATATGGAAATACGCGGCCAGGGGGACATTCCTTTGACTCGTACTGATGAGAATTTGGCTCCACGTGAAATTGAACAAAAAGCTGCGGAATTGGCCTATTTCTTACGCGTACCAATTGAAATTTTT
>Aeonium_diplocyclum
ATGAGTTGGCGATCAGAACATATATGGATAGAACTTATAACAGGATCTCGAAAAATAAGTAATTTCGGTTGGGCCTGTATCCTTTTTTTAGGTTCCGTAGGATTTTTATTGGTTGGAACTTCCAGTTATCTTGGTAGGAATTTGATATCTTTATTTCCATAT---CAGCAAATCTCTTTTTTTCCACAAGGGATCGTGATGTCTTTCTATGGGATCGCGGGTCTCTTTATTAGTTCCTATTTGTGGTGCACAATTGCTTGGAATGTGGGGAGTGGTTATGATCGATTCGATAGAAAGGCGGGAATAGTATGTATTTTTCGTTGGGGATTTCCTGGAAAGAATCGTCGCATTTTCCTCCGATTCCTTATGAAAGATATTCAGTCTATAAGAATAGAAGTTAAAGAAGGTATTTATGCCCGGCGTGTTCTTTATATGGAAATACGCGGCCAGGGGGACATTCCTTTGACTCGTACTGATGAGAATTTGGCTCCACGTGAAATTGAACAAAAAGCTGCGGAATTGGCCTATTTCTTACGCGTACCAATTGAAATTTTT
>Aeonium_dodrantale
ATGAGTTGGCGATCAGAACATATATGGATAGAACTTATAACAGGATCTCGAAAAATAAGTAATTTTGGTTGGGCCTGTATCCTTTTTTTAGGTTCCGTAGGATTTTTATTGGTTGGAACGTCCAGTTATCTTGGTAGGAATTTGATATCTTTATTTCCATAT---CAGCAAATCTCTTTTTTTCCACAAGGGATCGTGATGTCTTTCTATGGGATCGCGGGTCTCTTTATTAGTTCCTATTTGTGGTGCACAATTGCTTGGAATGTGGGGAGTGGTTATGATCGATTCGATAGAAAGGCGGGAATAGTATGTATTTTTCGTTGGGGATTTCCTGGAAAGAATCGTCGCATTTTCCTCCGATTCCTTATGAAAGATATTCAGTCTATAAGAATAGAAGTTAAAGAAGGTATTTATGCCCGGCGTGTTCTTTATATGGAAATACGCGGCCAGGGGGACATTCCTTTGACTCGTACTGATGAGAATTTGGCTCCACGTGAAATTGAACAAAAAGCTGCGGAATTGGCCTATTTCTTACGCGTACCAATTGAAATTTTT
>Aeonium_nobile
ATGAGTTGGCGATCAGAACATATATGGATAGAACTTATAACAGGATCTCGAAAAATAAGCAATTTCGGTTGGGCCTGTATCCTTTTTTTAGGTTCCGTAGGATTTTTATTGGTTGGAACTTCCAGTTATCTTGGTAGGAATTTGATATCTTTATTTCCATAT---CAGCAAATCTCTTTTTTTCCACAAGGGATCGTGATGTCTTTCTATGGGATCGCGGGTCTCTTTATTAGTTCCTATTTGTGGTGCACAATTGCTTGGAATGTGGGGAGTGGTTATGATCGATTCGATAGAAAGGCGGGAATAGTATGTATTTTTCGTTGGGGATTTCCTGGAAAGAATCGTCGCATTTTCCTCCGATTCCTTATGAAAGATATTCAGTCTATAAGAATAGAAGTTAAAGAAGGTATTTATGCCCGGCGTGTTCTTTATATGGAAATACGCGGCCAGGGGGACATTCCTTTGACTCGTACTGATGAGAATTTGGCTCCACGTGAAATTGAACAAAAAGCTGCGGAATTGGCCTATTTCTTACGCGTACCAATTGAAATTTTT
>Aeonium_saundersii
ATGAGTTGGCGATCAGAACATATATGGATAGAACTTATAACAGGATCTCGAAAAATAAGTAATTTCGGTTGGGCCTGTATCCTTTTTTTAGGTTCCGTAGGATTTTTATTGGTTGGAACTTCCAGTTATCTTGGTAGGAATCTGATATCTTTATTTCCATAT---CAGCAAATCTCTTTTTTTCCACAAGGGATCGTGATGTCTTTCTATGGGATCGCGGGTCTCTTTATTAGTTCCTATTTGTGGTGCACAATTGCTTGGAATGTGGGGAGTGGTTATGATCGATTCGATAGAAAGGCGGGAATAGTATGTATTTTTCGTTGGGGATTTCCTGGAAAGAATCGTCGCATTTTCCTCCGATTCCTTATGAAAGATATTCAGTCTATAAGAATAGAAGTTAAAGAAGGTATTTATGCCCGGCGTGTTCTTTATATGGAAATACGCGGCCAGGGGGACATTCCTTTGACTCGTACTGATGAGAATTTGGCTCCACGTGAAATTGAACAAAAAGCTGCGGAATTGGCCTATTTCTTACGCGTACCAATTGAAATTTTT
>Aeonium_tabuliforme
ATGAGTTGGCGATCAGAACATATATGGATAGAACTTATAACAGGATCTCGAAAAATAAGCAATTTCGGTTGGGCCTGTATCCTTTTTTTAGGTTCCGTAGGATTTTTATTGGTTGGAACTTCCAGTTATCTTGGTAGGAATTTGATATCTTTATTTCCATAT---CAGCAAATCTCTTTTTTTCCACAAGGGATCGTGATGTCTTTCTATGGGATCGCGGGTCTCTTTATTAGTTCCTATTTGTGGTGCACAATTGCTTGGAATGTGGGGAGTGGTTATGATCGATTCGATAGAAAGGCGGGAATAGTATGTATTTTTCGTTGGGGATTTCCTGGAAAGAATCGTCGCATTTTCCTCCGATTCCTTATGAAAGATATTCAGTCTATAAGAATAGAAGTTAAAGAAGGTATTTATGCCCGGCGTGTTCTTTATATGGAAATACGCGGCCAGGGGGACATTCCTTTGACTCGTACTGATGAGAATTTGGCTCCACGTGAAATTGAACAAAAAGCTGCGGAATTGGCCTATTTCTTACGCGTACCAATTGAAATTTTT
>Aeonium_undulatum
ATGAGTTGGCGATCAGAACATATATGGATAGAACTTATAACAGGATCTCGAAAAATAAGTAATTTCGGTTGGGCCTGTATCCTTTTTTTAGGTTCCGTAGGATTTTTATTGGTTGGAACTTCCAGTTATCTTGGTAGGAATTTGATATCTTTATTTCCATAT---CAGCAAATCTCTTTTTTTCCACAAGGGATCGTGATGTCTTTCTATGGGATCGCGGGTCTCTTTATTAGTTCCTATTTGTGGTGCACAATTGCTTGGAATGTGGGGAGTGGTTATGATCGATTCGATAGAAAGGCGGGAATAGTATGTATTTTTCGTTGGGGATTTCCTGGAAAGAATCGTCGCATTTTCCTCCGATTCCTTATGAAAGATATTCAGTCTATAAGAATAGAAGTTAAAGAAGGTATTTATGCCCGGCGTGTTCTTTATATGGAAATACGCGGCCAGGGGGACATTCCTTTGACTCGTACTGATGAGAATTTGGCTCCACGTGAAATTGAACAAAAAGCTGCGGAATTGGCCTATTTCTTACGCGTACCAATTGAAATTTTT
>Monanthes_anagensis
ATGAGTTGGCGATCAGAACATATATGGATAGAACTTATAACAGGATCTCGAAAAATAAGTAATTTCGGTTGGGCCTGTATCCTTTTTTTAGGTTCCGTAGGATTTTTATTGGTTGGAACTTCCAGTTATCTTGGTAGGAATTTGATATCTTTATTTCCATAT---CAGCAAATCTCTTTTTTTCCACAAGGGATCGTGATGTCTTTCTATGGGATCGCGGGTCTCTTTATTAGTTCCTATTTGTGGTGCACAATTGCTTGGAATGTGGGGAGTGGTTATGATCGATTCGATAGAAAGGCGGGAATAGTCTGTATTTTTCGTTGGGGATTTCCTGGAAAGAATCGTCGCATTTTCCTCCGATTCCTTATGAAAGATATTCAGTCTATAAGAATAGAAGTTAAAGAAGGTATTTATGCCCGGCGTGTTCTTTATATGGAAATACGCGGCCAGGGGGACATTCCTTTGACTCGTACTGATGAGAATTTGGCTCCACGTGAAATTGAACAAAAAGCGGCGGAATTGGCCTATTTCTTACGCGTACCAATTGAAATTTTT
>Monanthes_brachycaulos
ATGAGTTGGCGATCAGAACATATATGGATAGAACTTATAACAGGATCTCGAAAAATAAGTAATTTCGGTTGGGCCTGTATCCTTTTTTTAGGTTCCGTAGGATTTTTATTGGTTGGAACTTCCAGTTATCTTGGTAGGAATTTGATATCTTTATTTCCATAT---CAGCAAATCTCTTTTTTTCCACAAGGGATCGTGATGTCTTTCTATGGGATCGCGGGTCTCTTTATTAGTTCCTATTTGTGGTGCACAATTGCTTGGAATGTGGGGAGTGGTTATGATCGATTCGATAGAAAGGCGGGAATAGTCTGTATTTTTCGTTGGGGATTTCCTGGAAAGAATCGTCGCATTTTCCTCCGATTCCTTATGAAAGATATTCAGTCTATAAGAATAGAAGTTAAAGAAGGTATTTATGCCCGGCGTGTTCTTTATATGGAAATACGCGGCCAGGGGGACATTCCTTTGACTCGTACTGATGAGAATTTGGCTCCACGTGAAATTGAACAAAAAGCGGCGGAATTGGCCTATTTCTTACGCGTACCAATTGAAATTTTT
>Monanthes_muralis
ATGAGTTGGCGATCAGAACATATATGGATAGAACTTATAACAGGATCTCGAAAAATAAGTAATTTCGGTTGGGCCTGTATCCTTTTTTTAGGTTCCGTAGGATTTTTATTGGTTGGAACTTCCAGTTATCTTGGTAGGAATTTGATATCTTTATTTCCATAT---CAGCAAATCTCTTTTTTTCCACAAGGGATCGTGATGTCTTTCTATGGGATCGCGGGTCTCTTTATTAGTTCCTATTTGTGGTGCACAATTGCTTGGAATGTGGGGAGTGGTTATGATCGATTCGATAGAAAGGCGGGAATAGTATGTATTTTTCGTTGGGGATTTCCTGGAAAGAATCGTCGCATTTTCCTCCGATTCCTTATGAAAGATATTCAGTCTATAAGAATAGAAGTTAAAGAAGGTATTTATGCCCGGCGTGTTCTTTATATGGAAATACGCGGCCAGGGGGACATTCCTTTGACTCGTACTGATGAGAATTTGGCTCCACGTGAAATTGAACAAAAAGCGGCGGAATTGGCCTATTTCTTACGCGTACCAATTGAAATTTTT
>Monanthes_polyphylla
ATGAGTTGGCGATCAGAACATATATGGATAGAACTTATAACAGGATCTCGAAAAATAAGTAATTTCGGTTGGGCCTGTATCCTTTTTTTAGGTTCCGTAGGATTTTTATTGGTTGGAACTTCCAGTTATCTTGGTAGGAATTTGATATCTTTATTTCCATAT---CAGCAAATCTCTTTTTTTCCACAAGGGATCGTGATGTCTTTCTATGGCATCGCGGGTCTCTTTATTAGTTCCTATTTGTGGTGCACAATTGCTTGGAATGTGGGGAGTGGTTATGATCGATTCGATAGAAAGGCGGGAATAGTATGTATTTTTCGTTGGGGATTTCCTGGAAAGAATCGTCGCATTTTCCTCCGATTCCTTATGAAAGATATTCAGTCTATAAGAATAGAAGTTAAAGAAGGTATTTATGCCCGGCGTGTTCTTTATATGGAAATACGCGGCCAGGGGGACATTCCTTTGACTCGTACTGATGAGAATTTGGCTCCACGTGAAATTGAACAAAAAGCGGCGGAATTGGCCTATTTCTTACGCGTACCAATTGAAATTTTT
>Rosularia_alpestris
ATGAGTTGGCGATCAGAACATATATGGATAGAACTTATAACAGGATCTCGAAAAATCAGTAATTTCGGTTGGGCCTGTATCCTTTTTTTAGGTTCCGTAGGATTTTTATTGTTTGGAACTTCCAGTTATCTTGGTAGGAATTTGATATCTTTATTTCCATAT---CAGCAAATCTCTTTTTTTCCACAAGGGATCGTGATGTCTTTCTATGGTATCGCAGGTCTCTTTATTAGTTCCTATTTGTGGTGCACAATTGCGTGGAATGTGGGTAGTGGTTATGATCGATTCGATAGAAAAGGTGGAATAGTGTGTATTTTTCGTTGGGGATTTCCGGGAAAGAATCGTCGCATTTTCCTCCGATTCCTTATGAAAGATATTCAGTCTATAAGAATAGAAGTTAAAGAGGGTATTTATGCCCGCCGTGTTCTTTATATGGAAATACGTGGCCAGGGAGACATTCCCTTGACTCGTACTGATGAGAATTTGACTCCACGCGAAATTGAACAAAAAGCTGCTGAATTGGCCTATTTTTTGCGCGTACCAATTGAAATTTTT
>Sempervivum_tectorum
ATGAGTTGGCGATCAGAACATATATGGATAGAACTTATAACAGGATCTCGAAAAATAAGTAATTTCGGTTGGGCCTGTATCCTTTTTTTAGGTTCCGTAGGATTTTTATTGGTTGGAACTTCCAGTTATCTTGGTAGGAATTTGATATATTTATTTCCATAT---CAGCAAATCTCTTTTTTTCCACAAGGGATCGTGATGTCTTTCTATGGTATCGCGGGTCTCTTTATTAGTTCCTATTTGTGGTGCACAATTGCGTGGAATGTGGGTAGTGGTTATGATCGATTCGATAGAAAAGGGGGAATAGTGTGTATTTTTCGTTGGGGATTTCCTGGAAAGAATCGTCGCATTTTCCTCCGATTCCTTATGAAAGATATTCAGTCTATAAGAATAGAAGTTAAAGAGGGTATTTATGCCCGCCGTGTTCTTTATATGGAAATACGCGGCCAGGGGGACATTCCATTGACTCGTACTGATGAGAATTTGACTCCACGCGAAATTGAACAAAAAGCTGCTGAATTGGCCTATTTCTTGCGCGTACCAATTGAAATTTTT
>Phedimus_spurius
ATGAGTTGGCGATCAGAACAGCTATGGATAGAACTTATAAAAGGGTCTCGAAAAATAAGTAATTTCGGTTGGGCCTGTATCCTTTTTTTAGGTTCAGTAGGATTTTTATTGGTTGGAACTTCCAGTTATCTTGGTAGGAATTTGATATCTTTATTTCCATAT---AATCAAATCTCTTTTTTTCCACAAGGGCTCGTGATGTCTTTCTATGGTATCGCCGGTCTCTTTATTAGTTCCTATTTGTGGTGCACAATTGCGTGGAATGTGGGTAGTGGTTATGATCGATTCGATACAAAGGGGGGAATAGTGTGTATTTTTCGTTGGGGATTTCCTGGAAAGAATCGTCGCATTTTCCTCCGATTCCTTATGAAAGATATTCAGTCCATAAGAATAGAAGTTAAAGAGGGTATTTATGCCCGCCGTGTTCTTTATATGGAAATCCGAGGCCAGGGGGACATTCCCTTGACTCGTACTGATGAGAATTTGACTCCACGCGAAATTGAACAAAAAGCTGCGGAATTGGCCTATTTCTTGCGCGTACCAATTGAAATCTTT
>Phedimus_aizoon
ATGAGTTGGCGATCAGAACAGCTATGGATAGAACTTATAACAGGGTCTCGAAAAATAAGTAATTTCGGTTGGGCCTGTATCCTTTTTTTAGGTTCAGTAGGATTTTTATTGGTTGGAACTTCCAGTTATCTTGGTAGGAATTTGATATCTTTATTTCCATAT---CATCAAATCTCTTTTTTTCCCCAAGGGATCGTGATGTCTTTCTATGGTATCGCGGGTCTCTTTATTAGTTCCTATTTGTGGTGCACAATTGCGTGGAATGTGGGTAGTGGTTATGATCGATTCGATAGAAAGGGGGGAATAGTGTGTATTTTTCGTTGGGGATTTCCTGGAAAGAATCGTCGCATTTTCCTCCGATTCCTTATGAAAGATATTCAGTCCATAAGAATAGAAGTTAAAGAGGGTATTTATGCCCGCCGTGTTCTTTATATGGAAATCCGCGGCCAGGGGGACATTCCCTTGACTCGTACTGATGAGAATTTGACTCCACGCGAAATTGAACAAAAAGCTGCGGAATTAGCCTATTTCTTGCGCGTACCGATTGAAATCTTT
>Phedimus_kamtschaticus
ATGAGTTGGCGATCAGAACAGCTATGGATAGAACTTATAACAGGGTCTCGAAAAATAAGTAATTTCGGTTGGGCCTGTATCCTTTTTTTAGGTTCAGTAGGATTTTTATTGGTTGGAACTTCCAGTTATCTTGGTAGGAATTTGATATCTTTATTTCCATAT---CATCAAATCTCTTTTTTTCCCCAAGGGATCGTGATGTCTTTCTATGGTATCGCGGGTCTCTTTATTAGTTCCTATTTGTGGTGCACAATTGCGTGGAATGTGGGTAGTGGTTATGATCGATTCGATAGAAAGGGGGGAATAGTGTGTATTTTTCGTTGGGGATTTCCTGGAAAGAATCGTCGCATTTTCCTCCGATTCCTTATGAAAGATATTCAGTCCATAAGAATAGAAGTTAAAGAGGGTATTTATGCCCGCCGTGTTCTTTATATGGAAATCCGCGGCCAGGGGGACATTCCCTTGACTCGTACTGATGAGAATTTGACTCCACGCGAAATTGAACAAAAAGCTGCGGAATTAGCCTATTTCTTGCGCGTACCGATTGAAATCTTT
>Phedimus_odontophyllus
ATGAGTTGGCGATCAGAACAGCTATGGATAGAACTTATAAAAGGGTCTCGAAAAATAAATAATTTCGGTTGGGCCTGTATCCTTTTTTTAGGTTCAGTAGGATTTTTATTGGTTGGAACTTCCAGTTATCTTGGTAGGAATTTGATATCTTTATTTCCATAT---CATCAAATCCCTTTTTTTCCACAAGGGATCGTGATGTCTTTCTATGGTATCGCAGGTCTCTTTATTAGTTCCTATTTGTGGTGCACAATTGTGTGTAATGTGGGGAGTGGTTATGATCGATTCGATAGAAAGGGGGGAATAGTGTGTATTTTTCGTTGGGGATTTCCTGGAAAGAATCGTCGCATTTTCCTCCGATTCCTTATGAAAGATATTCAGTCCATAAGAATAGAAGTTAAAGAGGGTATTTATGCCCGCCGGGTTCTTTATATGGAAATCCGAGGCCAGGGGGACATTCCCTTGACTCGTACTGATGAGAATGTGACTCCACGCGAAATTGAACAAAAAGCTGCGGAATTGGCCTATTTCTTGCGCGTACCAATTGAAATCTTT
>Phedimus_takesimensis
ATGAGTTGGCGATCAGAACAGCTATGGATAGAACTTATAACAGGGTCTCGAAAAATAAGTAATTTCGGTTGGGCCTGTATCCTTTTTTTAGGTTCAGTAGGATTTTTATTGGTTGGAACTTCCAGTTATCTTGGTAGGAATTTGATATCTTTATTTCCATAT---CATCAAATCTCTTTTTTTCCCCAAGGGATCGTGATGTCTTTCTATGGTATCGCGGGTCTCTTTATTAGTTCCTATTTGTGGTGCACAATTGCGTGGAATGTGGGTAGTGGTTATGATCGATTCGATAGAAAGGGGGGAATAGTGTGTATTTTTCGTTGGGGATTTCCTGGAAAGAATCGTCGCATTTTCCTCCGATTCCTTATGAAAGATATTCAGTCCATAAGAATAGAAGTTAAAGAGGGTATTTATGCCCGCCGTGTTCTTTATATGGAAATCCGCGGCCAGGGGGACATTCCCTTGACTCGTACTGATGAGAATTTGACTCCACGCGAAATTGAACAAAAAGCTGCGGAATTAGCCTATTTCTTGCGCGTACCGATTGAAATCTTT
>Phedimus_yangshanicus
ATGAGTTGGCGATCAGAACAGCTATGGATAGAACTTATAAAAGGGTCTCGAAAAATAAATAATTTCGGTTGGGCCTGTATCCTTTTTTTAGGTTCAGTAGGATTTTTATTGGTTGGAACTTCCAGTTATCTTGGTAGGAATTTGATATCTTTATTTCCATAT---CATCAAATCCCTTTTTTTCCACAAGGGATCGTGATGTCTTTCTATGGTATCGCAGGTCTCTTTATTAGTTCCTATTTGTGGTGCACAATTGTGTGTAATGTGGGGAGTGGTTATGATCGATTCGATAGAAAGGGGGGAATAGTGTGTATTTTTCGTTGGGGATTTCCTGGAAAGAATCGTCGCATTTTCCTCCGATTCCTTATGAAAGATATTCAGTCCATAAGAATAGAAGTTAAAGAGGGTATTTATGCCCGCCGGGTTCTTTATATGGAAATCCGAGGCCAGGGGGACATTCCCTTGACTCGTACTGATGAGAATGTGACTCCACGCGAAATTGAACAAAAAGCTGCGGAATTGGCCTATTTCTTGCGCGTACCAATTGAAATCTTT
>Rhodiola_bupleuroides
ATGAGTTGGCGATCAGAACAGATATGGATAGAACTTATAACAGGGTCTCGAAAAATAAGTAATTTCGCTTGGGCCTGTATCCTTTTTTTAGGTTCAGTAGGATTTTTATTGGTTGGAACTTCCAGTTATCTTGGTAGGAATTTGATAGCTTTATTTCCATAT---CAGCAAATCTCTTTTTTTCCACAAGGGATCGTGATGTCTTTCTATGGTATCGCAGGTCTCTTTATTAGTTCCTATTTGTGGTGCACAATTGCGTGGAATGTGGGTAGTGGTTATGATCGATTCGATAGAAAGGGGGGAATAGTGTGTATTTTTCGTTGGGGATTTCCTGGAAAGAATCGTCGCATTTTCCTCCGATTCCTTATGAAAGATATTCAGTCCATAAAAATAGAAGTTAAAGAGGGTATTTCTGCCCGCCGTGTTCTTTATATGGAAATCCGCGGCCAGGGGGACATTCCCTTGACTCGTACTGATGAGAATTTGACTCCACGCGAAATTGAACAAAAAGCTGCGGAATTGGCCTATTTCTTGCGCGTACCAATTGAAATCTTT
>Rhodiola_calliantha
ATGAGTTGGCGATCAGAACAGATATGGATAGAACTTATAACAGGGTCTCGAAAAATAAGTAATTTCGCTTGGGCCTGTATCCTTTTTTTAGGTTCAGTAGGATTTTTATTGGTTGGAACTTCCAGTTATCTTGGTAGGAATTTGATAGCTTTATTTCCATAT---CAGCAAATCTCTTTTTTTCCACAAGGGATCGTGATGTCTTTCTATGGTATCGCGGGTCTCTTTATTAGTTCCTATTTGTGGTGCACAATTGCGTGGAATGTGGGTAGTGGTTATGATCGATTCGATAGAAAGGGGGGAATAGTGTGTATTTTTCGTTGGGGATTTCCTGGAAAGAATCGTCGCATTTTCCTCCGATTCCTTATGAAAGATATTCAGTCCATAAAAATAGAAGTTAAAGAAGGTATTTCTGCCCGCCGTGTTCTTTATATGGAAATACGCGGCCAGGGGGACATTCCCTTGACTCGTACTGATGAGAATTTGACTCCACGCGAAATTGAACAAAAAGCTGCGGAATTGGCCTATTTCTTGCGCGTACCAATTGAAATCTTT
>Rhodiola_crenulata
ATGAGTTGGCGATCAGAACAGATATGGATAGAACTTATAACAGGGTCTCGAAAAATAAGTAATTTCGCTTGGGCCTGTATCCTTTTTTTAGGTTCAGTAGGATTTTTATTGGTTGGAACTTCCAGTTATCTTGGTAGGAATTTGATAGCTTTATTTCCATAT---CAGCAAATCTCTTTTTTTCCACAAGGGATCGTGATGTCTTTCTATGGTATCGCAGGTCTCTTTATTAGTTCCTATTTGTGGTGCACAATTGCGTGGAATGTGGGTAGTGGTTATGATCGATTCGATAGAAAGGGGGGAATAGTGTGTATTTTTCGTTGGGGATTTCCTGGAAAGAATCGTCGCATTTTCCTCCGATTCCTTATGAAAGATATTCAGTCCATAAAAATAGAAGTTAAAGAGGGTATTTCTGCCCGCCGTGTTCTTTATATGGAAATCCGCGGCCAGGGGGACATTCCCTTGACTCGTACTGATGAGAATTTGACTCCACGCGAAATTGAACAAAAAGCTGCGGAATTGGCCTATTTCTTGCGCGTACCAATTGAAATCTTT
>Rhodiola_henryi
ATGAGTTGGCGATCAGAACAGATATGGATAGAACTTATAACAGGGTCTCGAAAAATAAGTAATTTCGCTTGGGCCTGTATCCTTTTTTTAGGTTCAGTAGGATTTTTATTGGTTGGAACTTCCAGTTATCTTGGTAGGAATTTGATAGCTTTATTTCCATAT---CAGCAAATCTCTTTTTTTCCACAAGGGATCGTGATGTCTTTCTATGGTATCGCAGGTCTCTTTATTAGTTCCTATTTGTGGTGCACAATTGCGTGGAATGTGGGTAGTGGTTATGATCGATTCGATAGAAAGGGGGGAATAGTGTGTATTTTTCGTTGGGGATTTCCTGGAAAGAATCGTCGCATTTTCCTCCGATTCCTTATGAAAGATATTCAGTCCATAAAAATAGAAGTTAAAGAGGGTATTTCTGCCCGCCGTGTTCTTTATATGGAAATCCGCGGCCAGGGGGACATTCCCTTGACTCGTACTGATGAGAATTTGACTCCACGCGAAATTGAAGAAAAAGCTGCGGAATTGGCCTATTTCTTGCGCGTACCAATTGAAATATTT
>Rhodiola_himalensis
ATGAGTTGGCGATCAGAACAGATATGGATAGAACTTATAACAGGGTCTCGAAAAATAAGTAATTTTGCTTGGGCCTGTATCCTTTTTTTAGGTTCAGTAGGATTTTTATTGGTTGGAACTTCCAGTTATCTTGGTAGGAATTTGATAGCTTTATTTCCATAT---CAGCAAATCTCTTTTTTTCCACAAGGGATCGTGATGTCTTTCTATGGTATCGCAGGTCTCTTTATTAGTTCCTATTTGTGGTGCACAATTGCGTGGAATGTGGGTAGTGGTTATGATCGATTCGATAGAAAGGGGGGGATAGTGTGTATTTTTCGTTGGGGATTTCCTGGAAAGAATCGTCGCATTTTCCTCCGATTCCTTATGAAAGATATTCAGTCCATAAAAATAGAAGTTAAAGAGGGTATTTCTGCCCGCCGTGTTCTTTATATGGAAATCCGCGGCCAGGGGGACATTCCCTTGACTCGTACTGATGAGAATTTGACTCCACGCGAAATTGAACAAAAAGCTGCGGAATTGGCCTATTTCTTGCGCGTACCAATTGAAATCTTT
>Rhodiola_kirilowii
ATGAGTTGGCGATCAGAACAGATATGGATAGAACTTATAACAGGGTCTCGAAAAATAAGTAATTTCGCTTGGGCCTGTATCCTTTTTTTAGGTTCAGTAGGATTTTTATTGGTTGGAACTTCCAGTTATCTTGGTAGGAATTTGATAGCTTTATTTCCATAT---CAGCAAATCTCTTTTTTTCCACAAGGGATCGTGATGTCTTTCTATGGTATCGCAGGTCTCTTTATTAGTTCCTATTTGTGGTGCACAATTGCGTGGAATGTGGGTAGTGGTTATGATCGATTCGATAGAAAGGGGGGAATAGTGTGTATTTTTCGTTGGGGATTTCCTGGAAAGAATCGTCGCATTTTCCTCCGATTCCTTATGAAAGATATTCAGTCCATAAAAATAGAAGTTAAAGAGGGTATTTCTGCCCGCCGTGTTCTTTATATGGAAATCCGCGGCCAGGGGGACATTCCCTTGACTCGTACTGATGAGAATTTGACTCCACGCGAAATTGAACAAAAAGCTGCGGAATTGGCCTATTTCTTGCGCGTACCAATTGAAATCTTT
>Rhodiola_rosea
ATGAGTTGGCGATCAGAACAGATATGGATAGAACTTATAACAGGGTCTCGAAAAATAAGTAATTTCGCTTGGGCTTGTATCCTTTTTTTAGGTTCAGTAGGATTTTTATTGGTTGGAACTTCCAGTTATCTTGGTAGGAATTTGATAGCTTTATTTCCATAT---CAGCAAATCTCTTTTTTTCCACAAGGGATCGTGATGTCTTTCTATGGTATCGCAGGTCTCTTTATTAGTTCCTATTTGTGGTGCACAATTGCGTGGAATGTGGGTAGTGGTTATGATCGATTCGATAGAAAGGGGGAAATAGTGTGTATTTTTCGTTGGGGATTTCCTGGAAAGAATCGTCGCATTTTCCTCCGATTCCTTATGAAAGATATTCAGTCCATAAAAATAGAAGTTAAAGAGGGTATTTCTGCCCGCCGTGTTCTTTATATGGAAATCCGCGGCCAGGGGGACATTCCCTTGACTCGTACTGATGAGAATTTGACTCCACGCGAAATTGAACAAAAAGCTGCGGAATTGGCCTATTTCTTGCGCGTACCAATTGAAATCTTT
>Rhodiola_sacra
ATGAGTTGGCGATCAGAACAGATATGGATAGAACTTATAACAGGGTCTCGAAAAATAAGTAATTTCGCTTGGGCCTGTATCCTTTTTTTAGGTTCAGTAGGATTTTTATTGGTTGGAACTTCCAGTTATCTTGGTAGGAATTTGATAGCTTTATTTCCATAT---CAGCAAATCTCTTTTTTTCCACAAGGGATCGTGATGTCTTTCTATGGTATCGCAGGTCTCTTTATTAGTTCCTATTTGTGGTGCACAATTGCGTGGAATGTGGGTAGTGGTTATGATCGATTCGATAGAAAGGGGGGAATAGTGTGTATTTTTCGTTGGGGATTTCCTGGAAAGAATCGTCGCATTTTCCTCCGATTCCTTATGAAAGATATTCAGTCCATAAAAATAGAAGTTAAAGAGGGTATTTCTGCCCGCCGTGTTCTTTATATGGAAATCCGCGGCCAGGGGGACATTCCCTTGACTCGTACTGATGAGAATTTGACTCCACGCGAAATTGAACAAAAAGCTGCGGAATTGGCCTATTTCTTGCGCGTACCAATTGAAATCTTT
>Rhodiola_yunnanensis
ATGAGTTGGCGATCAGAACAGATATGGATAGAACTTATAACAGGGTCTCGAAAAATAAGTAATTTCGCTTGGGCCTGTATCCTTTTTTTAGGTTCAGTAGGATTTTTATTGGTTGGAACTTCCAGTTATCTTGGTAGGAATTTGATAGCTTTATTTCCATAT---CAGCAAATCTCTTTTTTTCCACAAGGGATCGTGATGTCTTTCTATGGTATCGCAGGTCTCTTTATTAGTTCCTATTTGTGGTGCACAATTGCGTGGAATGTGGGTAGTGGTTATGATCGATTCGATAGAAAGGGGGGAATAGTGTGTATTTTTCGTTGGGGATTTCCTGGAAAGAATCGTCGCATTTTCCTCCGATTCCTTATGAAAGATATTCAGTCCATAAAAATAGAAGTTAAAGAGGGTATTTCTGCCCGCCGTGTTCTTTATATGGAAATCCGCGGCCAGGGGGACATTCCCTTGACTCGTACTGATGAGAATTTGACTCCACGCGAAATTGAACAAAAAGCTGCGGAATTGGCCTATTTCTTGCGCGTACCAATTGAAATATTT
>Rhodiola_dumulosa
ATGAGTTGGCGATCAGAACAGATATGGATAGAACTTATAACAGGGTCTCGAAAAATAAGTAATTTTGCTTGGGCCTGTATCCTTTTTTTAGGTTCAGTAGGATTTTTATTGGTTGGAACTTCCAGTTATCTTGGTAGGAATTTGATAGCTTTATTTCCATAT---CAGCAAATCTCTTTTTTTCCACAAGGGATCGTGATGTCTTTCTATGGTATCGCAGGTCTCTTTATTAGTTCCTATTTGTGGTGCACAATTGCGTGGAATGTGGGTAGTGGTTATGATCGATTCGATAGAAAGGGGGGGATAGTGTGTATTTTTCGTTGGGGATTTCCTGGAAAGAATCGTCGCATTTTCCTCCGATTCCTTATGAAAGATATTCAGTCCATAAAAATAGAAGTTAAAGAGGGTATTTCTGCCCGCCGTGTTCTTTATATGGAAATCCGCGGCCAGGGGGACATTCCCTTGACTCGTACTGATGAGAATTTGACTCCACGCGAAATTGAACAAAAAGCTGCGGAATTGGCCTATTTCTTGCGCGTACCAATTGAAATCTTT
>Rhodiola_fastigiata
ATGAGTTGGCGATCAGAACAGATATGGATAGAACTTATAACAGGGTCTCGAAAAATAAGTAATTTCGCTTGGGCCTGTATCCTTTTTTTAGGTTCAGTAGGATTTTTATTGGTTGGAACTTCCAGTTATCTTGGTAGGAATTTGATAGCTTTATTTCCATAT---CAGCAAATCTCTTTTTTTCCACAAGGGATCGTGATGTCTTTCTATGGTATCGCAGGTCTCTTTATTAGTTCCTATTTGTGGTGCACAATTGCGTGGAATGTGGGTAGTGGTTATGATCGATTCGATAGAAAGGGGGGAATAGTGTGTATTTTTCGTTGGGGATTTCCTGGAAAGAATCGTCGCATTTTCCTCCGATTCCTTATGAAAGATATTCAGTCCATAAAAATAGAAGTTAAAGAGGGTATTTCTGCCCGCCGTGTTCTTTATATGGAAATCCGCGGCCAGGGGGACATTCCCTTGACTCGTACTGATGAGAATTTGACTCCACGCGAAATTGAACAAAAAGCTGCGGAATTGGCCTATTTCTTGCGCGTACCAATTGAAATCTTT
>Rhodiola_gelida
ATGAGTTGGCGATCAGAACAGATATGGATAGAACTTATAACAGGGTCTCGAAAAATAAGTAATTTCGCTTGGGCCTGTATCCTTTTTTTAGGTTCAGTAGGATTTTTATTGGTTGGAACTTCCAGTTATCTTGGTAGGAATTTGATAGCTTTATTTCCATAT---CAGCAAATCTCTTTTTTTCCACAAGGGATCGTGATGTCTTTCTATGGTATCGCAGGTCTCTTTATTAGTTCCTATTTGTGGTGCACAATTGCGTGGAATGTGGGTAGTGGTTATGATCGATTCGATAGAAAGGGGGGAATAGTGTGTATTTTTCGTTGGGGATTTCCTGGAAAGAATCGTCGCATTTTCCTCCGATTCCTTATGAAAGATATTCAGTCCATAAAAATAGAAGTTAAAGAGGGTATTTATGCCCGCCGTGTTCTTTATATGGAAATCCGCGGCCAGGGGGACATTCCCTTGACTCGTACTGATGAGAATTTGACTCCACGCGAAATTGAACAAAAAGCTGCGGAATTGGCCTATTTCTTGCGCGTACCAATTGAAATCTTT
>Rhodiola_hobsonii
ATGAGTTGGCGATCAGAACAGATATGGATAGAACTTATAACAGGGTCTCGAAAAATAAGTAATTTCGCTTGGGCCTGTATCCTTTTTTTAGGTTCAGTAGGATTTTTATTGGTTGGAACTTCCAGTTATCTTGGTAGGAATTTGATAGCTTTATTTCCATAT---CAGCAAATCTCTTTTTTTCCACAAGGGATCGTGATGTCTTTCTATGGTATCGCAGGTCTCTTTATTAGTTCCTATTTGTGGTGCACAATTGCGTGGAATGTGGGTAGTGGTTATGATCGATTCGATAGAAAGGGGGGAATAGTGTGTATTTTTCGTTGGGGATTTCCTGGAAAGAATCGTCGCATTTTCCTCCGATTCCTTATGAAAGATATTCAGTCCATAAGAATAGAAGTTAAAGAGGGTATTTCTGCCCGCCGTGTTCTTTATATGGAAATCCGCGGCCAGGGGGACATTCCTTTGACTCGTACTGATGAGAATTTGACTCCACGCGAAATTGAACAAAAAGCTGCGGAATTGGCCTATTTCTTGCGCGTACCAATTGAAATCTTT
>Rhodiola_humilis
ATGAGTTGGCGATCAGAACAGATATGGATAGAACTTATAACAGGGTCTCGAAAAATAAGTAATTTCGCTTGGGCCTGTATCCTTTTTTTAGGTTCAGTAGGATTTTTATTGGTTGGAACTTCCAGTTATCTTGGTAGGAATTTGATAGCTTTATTTCCATAT---CAGCAAATCTCTTTTTTTCCACAAGGGATCGTGATGTCTTTCTATGGTATCGCAGGTCTCTTTATTAGTTCCTATTTGTGGTGCACAATTGCGTGGAATGTGGGTAGTGGTTATGATCGATTCGATAGAAAGGGGGGAATAGTGTGTATTTTTCGTTGGGGATTTCCTGGAAAGAATCGTCGCATTTTCCTCCGATTCCTTATGAAAGATATTCAGTCCATAAGAATAGAAGTTAAAGAGGGTATTTCTGCCCGCCGTGTTCTTTATATGGAAATCCGCGGCCAGGGGGACATTCCCTTGACTCGTACTGATGAGAATTTGACTCCACGCGAAATTGAACAAAAAGCTGCGGAATTGGCCTATTTCTTGCGCGTACCAATTGAAATCTTT
>Rhodiola_integrifolia
ATGAGTTGGCGATCAGAACAGATATGGATAGAACTTATAACAGGGTCTCGAAAAATAAGTAATTTCGCTTGGGCCTGTATCCTTTTTTTAGGTTCAGTAGGATTTTTATTGGTTGGAACTTCCAGTTATCTTGGTAGGAATTTGATAGCTTTATTTCCATAT---CAGCAAATCTCTTTTTTTCCACAAGGGATCGTGATGTCTTTCTATGGTATCGCAGGTCTCTTTATTAGTTCCTATTTGTGGTGCACAATTGCGTGGAATGTGGGTAGTGGTTATGATCGATTCGATAGAAAGGGGGGAATAGTGTGTATTTTTCGTTGGGGATTTCCTGGAAAGAATCGTCGCATTTTCCTCCGATTCCTTATGAAAGATATTCAGTCCATAAGAATAGAAGTTAAAGAGGGTATTTCTGCCCGCCGTGTTCTTTATATGGAAATCCGCGGCCAGGGGGACATTCCCTTGACTCGTACTGATGAGAATTTGACTCCACGCGAAATTGAACAAAAAGCTGCGGAATTGGCCTATTTCTTGCGCGTACCAATTGAAATCTTT
>Rhodiola_liciae
ATGAGTTGGCGATCAGAACAGATATGGATAGAACTTATAACAGGGTCTCGAAAAATAAGTAATTTCGCTTGGGCCTGTATCCTTTTTTTAGGTTCAGTAGGATTTTTATTGGTTGGAACTTCCAGTTATCTTGGTAGGAATTTGATAGCTTTATTTCCATAT---CAGCAAATCTCTTTTTTTCCACAAGGGATCGTGATGTCTTTCTATGGTATCGCAGGTCTCTTTATTAGTTCCTATTTGTGGTGCACAATTGCGTGGAATGTGGGTAGTGGTTATGATCGATTCGATATAAAGGGGGGAATAGTGTGTATTTTTCGTTGGGGATTTCCTGGAAAGAATCGTCGCATTTTCCTCCGATTCCTTATGAAAGATATTCAGTCCATAAGAATAGAAGTTAAAGAGGGTATTTCTGCCCGCCGTGTTCTTTATATGGAAATCCGCGGCCAGGGGGACATTCCCTTGACTCGTACTGATGAGAATTTGACTCCACGCGAAATTGAACAAAAAGCTGCGGAATTGGCCTATTTCTTGTGCGTACCAATTGAAATCTTT
>Rhodiola_macrocarpa
ATGAGTTGGCGATCAGAACAGATATGGATAGAACTTATAACAGGGTCTCGAAAAATAAGTAATTTCGCTTGGGCCTGTATCCTTTTTTTAGGTTCAGTAGGATTTTTATTGGTTGGAACTTCCAGTTATCTTGGTAGGAATTTGATAGCTTTATTTCCATAT---CAGCAAATCTCTTTTTTTCCACAAGGGATCGTGATGTCTTTCTATGGTATCGCAGGTCTCTTTATTAGTTCCTATTTGTGGTGCACAATTGCGTGGAATGTGGGTAGTGGTTATGATCGATTCGATAGAAAGGGGGGAATAGTGTGTATTTTTCGTTGGGGATTTCCTGGAAAGAATCGTCGCATTTTCCTCCGATTCCTTATGAAAGATATTCAGTCCATAAAAATAGAAGTTAAAGAGGGTATTTCTGCCCGCCGTGTTCTTTATATGGAAATCCGCGGCCAGGGGGACATTCCCTTGACTCGTACTGATGAGAATTTGACTCCACGCGAAATTGAACAAAAAGCTGCGGAATTGGCCTATTTCTTGCGCGTACCAATTGAAATCTTT
>Rhodiola_ovatisepala
ATGAGTTGGCGATCAGAACAGATATGGATAGAACTTATAACAGGGTCTCGAAAAATAAGTAATTTCGCTTGGGCCTGTATCCTTTTTTTAGGTTCAGTAGGATTTTTATTGGTTGGAACTTCCAGTTATCTTGGTAGGAATTTGATAGCTTTATTTCCATAT---CAGCAAATCTCTTTTTTTCCACAAGGGATCGTGATGTCTTTCTATGGTATCGCAGGTCTCTTTATTAGTTCCTATTTGTGGTGCACAATTGCGTGGAATGTGGGTAGTGGTTATGATCGATTCGATAGAAAGGGGGGAATAGTGTGTATTTTTCGTTGGGGATTTCCTGGAAAGAATCGTCGCATTTTCCTCCGATTCCTTATGAAAGATATTCAGTCCATAAGAATAGAAGTTAAAGAGGGTATTTCTGCCCGCCGTGTTCTTTATATGGAAATCCGCGGCCAGGGGGACATTCCCTTGACTCGTACTGATGAGAATTTGACTCCACGCGAAATTGAACAAAAAGCTGCGGAATTGGCCTATTTCTTGCGCGTACCAATTGAAATCTTT
>Rhodiola_prainii
ATGAGTTGGCGATCAGAACAGATATGGATAGAACTTATAACAGGGTCTCGAAAAATAAGTAATTTCGCTTGGGCCTGTATCCTTTTTTTAGGTTCAGTAGGATTTTTATTGGTTGGAACTTCCAGTTATCTTGGTAGGAATTTGATAGCTTTATTTCCATAT---CAGCAAATCTCTTTTTTTCCACAAGGGATCGTGATGTCTTTCTATGGTATCGCAGGTCTCTTTATTAGTTCCTATTTGTGGTGCACAATTGCGTGGAATGTGGGTAGTGGTTATGATCGATTCGATAGAAAGGGGGGAATAGTGTGTATTTTTCGTTGGGGATTTCCTGGAAAGAATCGTCGCATTTTCCTCCGATTCCTTATGAAAGATATTCAGTCCATAAGAATAGAAGTTAAAGAGGGTATTTCTGCCCGCCGTGTTCTTTATATGGAAATCCGCGGCCAGGGGGACATTCCCTTGACTCGTACTGATGAGAATTTGACTCCACGCGAAATTGAACAAAAAGCTGCGGAATTGGCCTATTTCTTGCGCGTACCAATTGAAATCTTT
>Rhodiola_quadrifida
ATGAGTTGGCGATCAGAACAGATATGGATAGAACTTATAACAGGGTCTCGAAAAATAAGTAATTTTGCTTGGGCCTGTATCCTTTTTTTAGGTTCAGTAGGATTTTTATTGGTTGGAACTTCCAGTTATCTTGGTAGGAATTTGATAGCTTTATTTCCATAT---CAGCAAATCTCTTTTTTTCCACAAGGGATCGTGATGTCTTTCTATGGTATCGCAGGTCTCTTTATTAGTTCCTATTTGTGGTGCACAATTGCGTGGAATGTGGGTAGTGGTTATGATCGATTCGATAGAAAGGGGGGGATAGTGTGTATTTTTCGTTGGGGATTTCCTGGAAAGAATCGTCGCATTTTCCTCCGATTCCTTATGAAAGATATTCAGTCCATAAAAATAGAAGTTAAAGAGGGTATTTCTGCCCGCCGTGTTCTTTATATGGAAATCCGCGGCCAGGGGGACATTCCCTTGACTCGTACTGATGAGAATTTGACTCCACGCGAAATTGAACAAAAAGCTGCGGAATTGGCCTATTTCTTGCGCGTACCAATTGAAATCTTT
>Rhodiola_rhodantha
ATGAGTTGGCGATCAGAACAGATATGGATAGAACTTATAACAGGGTCTCGAAAAATAAGTAATTTCACTTGGGCCTGTATCCTTTTTTTAGGTTCAGTAGGATTTTTATTGGTTGGAACTTCCAGTTATCTTGGTAGGAATTTGATAGCTTTATTTCCATAT---CAGCAAATCTCTTTTTTTCCACAAGGGCTCGTGATGTCTTTCTATGGTATCGCAGGTCTCTTTATTAGTTCCTATTTGTGGTGCACAATTGCGTGGAATGTGGGTAGTGGTTATGATCGATTCGATAGAAAGGGGGGAATAGTGTGTATTTTTCGTTGGGGATTTCCTGGAAAGAATCGTCGCATTTTCCTCCGATTCCTTATGAAAGATATTCAGTCCATAAGAATAGAAGTTAAAGAGGGTATTTCTGCCCGCCGTGTTCTTTATATGGAAATCCGCGGCCAGGGGGACATTCCCTTGACTCGTACTGATGAGAATTTGACTCCACGCGAAATTGAACAAAAAGCTGCAGAATTGGCCTATTTCTTGCGCGTACCAATTGAAATCTTT
>Rhodiola_sexifolia
ATGAGTTGGCGATCAGAACAGATATGGATAGAACTTATAACAGGGTCTCGAAAAATAAGTAATTTCGCCTGGGCCTGTATCCTTTTTTTAGGTTCAGTAGGATTTTTATTGGTTGGAACTTCCAGTTATCTTGGTAGGAATTTGATAGCTTTATTTCCATAT---CAGCAAATCTCTTTTTTTCCACAAGGGATCGTGATGTCTTTCTATGGTATCGCAGGTCTCTTTATTAGTTCCTATTTGTGGTGCACAATTGCGTGGAATGTGGGTAGTGGTTATGATCGATTCGATAGAAAGGGGGGAATAGTGTGTATTTTTCGTTGGGGATTTCCTGGAAAGAATCGTCGCATTTTCCTCCGATTCCTTATGAAAGATATTCAGTCCATAAGAATAGAAGTTAAAGAGGGTATTTCTGCCCGCCGTGTTCTTTATATGGAAATCCGCGGCCAGGGGGACATTCCCTTGACTCGTACTGATGAGAATTTGACTCCACGCGAAATTGAACAAAAAGCTGCGGAATTGGCCTATTTCTTGCGCGTACCAATTGAAATCTTT
>Rhodiola_sinuata
ATGAGTTGGCGATCAGAACAGATATGGATAGAACTTATAACAGGGTCTCGAAAAATAAGTAATTTCGCTTGGGCCTGTATCCTTTTTTTAGGTTCAGTAGGATTTTTATTGGTTGGAACTTCCAGTTATCTTGGTAGGAATTTGATAGCTTTATTTCCATAT---CAGCAAATCTCTTTTTTTCCACAAGGGATCGTGATGTCTTTCTATGGTATCGCAGGTCTCTTTATTAGTTCCTATTTGTGGTGCACAATTGCGTGGAATGTGGGTAGTGGTTATGATCGATTCGATAGAAAGGGGGGAATAGTGTGTATTTTTCGTTGGGGATTTCCTGGAAAGAATCGTCGCATTTTCCTCCGATTCCTTATGAAAGATATTCAGTCCATAAGAATAGAAGTTAAAGAGGGTATTTCTGCCCGCCGTGTTCTTTATATGGAAATCCGCGGCCAGGGGGACATTCCCTTGACTCGTACTGATGAGAATTTGACTCCACGCGAAATTGAACAAAAAGCTGCGGAATTGGCCTATTTCTTGCGCGTACCAATTGAAATCTTT
>Rhodiola_smithii
ATGAGTTGGCGATCAGAACAGATATGGATAGAACTTATAACAGGGTCTCGAAAAATAAGTAATTTCGTTTGGGCCTGTATCCTTTTTTTAGGTTCAGTAGGATTTTTATTGGTTGGAACTTCCAGTTATCTTGGTAGGAATTTGATAGCTTTATTTCCATAT---CAGCAAATCTCTTTTTTTCCACAAGGGATCGTGATGTCTTTCTATGGTATCGCAGGTCTCTTTATTAGTTCCTATTTGTGGTGCACAATTGCGTGGAATGTGGGTAGTGGTTATGATCGATTCGATAGAAAGGGGGGAATAGTGTGTATTTTTCGTTGGGGATTTCCTGGAAAGAATCGTCGCATTTTCCTCCGATTCCTTATGAAAGATATTCAGTCCATAAGAATAGAAGTTAAAGAGGGTATTTCTGCCCGCCGTGTTCTTTATATGGAAATCCGCGGCCAGGGGGACATTCCCTTGACTCGTACTGATGAGAATTTGACTCCACGCGAAATTGAACAAAAAGCTGCGGAATTGGCCTATTTCTTGCGCGTACCAATTGAAATCTTT
>Rhodiola_stapfii
ATGAGTTGGCGATCAGAACAGATATGGATAGAACTTATAACAGGGTCTCGAAAAATAAGTAATTTCGCTTGGGCCTGTATCCTTTTTTTAGGTTCAGTAGGATTTTTATTGGTTGGAACTTCCAGTTATCTTGGTAGGAATTTGATAGCTTTATTTCCATAT---CAGCAAATCTCTTTTTTTCCACAAGGGATCGTGATGTCTTTCTATGGTATCGCAGGTCTCTTTATTAGTTCCTATTTGTGGTGCACAATTGCGTGGAATGTGGGTAGTGGTTATGATCGATTCGATAGAAAGGGGGGAATAGTGTGTATTTTTCGTTGGGGATTTCCTGGAAAGAATCGTCGCATTTTCCTCCGATTCCTTATGAAAGATATTCAGTCCATAAGAATAGAAGTTAAAGAGGGTATTTCTGCCCGCCGTGTTCTTTATATGGAAATCCGCGGCCAGGGGGACATTCCCTTGACTCGTACTGATGAGAATTTGACTCCACGCGAAATTGAACAAAAAGCTGCGGAATTGGCCTATTTCTTGCGCGTACCAATTGAAATCTTT
>Rhodiola_subopposita
ATGAGTTGGCGATCAGAACAGATATGGATAGAACTTATAACAGGGTCTCGAAAAATAAGTAATTTCGCTTGGGCCTGTATCCTTTTTTTAGGTTCAGTAGGATTTTTATTGGTTGGAACTTCCAGTTATCTTGGTAGGAATTTGATAGCTTTATTTCCATAT---CAGCAAATCTCTTTTTTTCCACAAGGGATCGTGATGTCTTTCTATGGTATCGCAGGTCTCTTTATTAGTTCCTATTTGTGGTGCACAATTGCGTGGAATGTGGGTAGTGGTTATGATCGATTCGATAGAAAGGGGGGAATAGTGTGTATTTTTCGTTGGGGATTTCCTGGAAAGAATCGTCGCATTTTCCTCCGATTCCTTATGAAAGATATTCAGTCCATAAAAATAGAAGTTAAAGAGGGTATTTCTGCCCGCCGTGTTCTTTATATGGAAATCCGCGGCCAGGGGGACATTCCCTTGACTCGTACTGATGAGAATTTGACTCCACGCGAAATTGAACAAAAAGCTGCGGAATTGGCCTATTTCTTGCGCGTACCAATTGAAATCTTT
>Rhodiola_tangutica
ATGAGTTGGCGATCAGAACAGATATGGATAGAACTTATAACAGGGTCTCGAAAAATAAGTAATTTTGCTTGGGCCTGTATCCTTTTTTTAGGTTCAGTAGGATTTTTATTGGTTGGAACTTCCAGTTATCTTGGTAGGAATTTGATAGCTTTATTTCCATAT---CAGCAAATCTCTTTTTTTCCACAAGGGATCGTGATGTCTTTCTATGGTATCGCAGGTCTCTTTATTAGTTCCTATTTGTGGTGCACAATTGCGTGGAATGTGGGTAGTGGTTATGATCGATTCGATAGAAAGGGGGGGATAGTGTGTATTTTTCGTTGGGGATTTCCTGGAAAGAATCGTCGCATTTTCCTCCGATTCCTTATGAAAGATATTCAGTCCATAAAAATAGAAGTTAAAGAGGGTATTTCTGCCCGCCGTGTTCTTTATATGGAAATCCGCGGCCAGGGGGACATTCCCTTGACTCGTACTGATGAGAATTTGACTCCACGCGAAATTGAACAAAAAGCTGCGGAATTGGCCTATTTCTTGCGCGTACCAATTGAAATCTTT
>Rhodiola_wallichiana
ATGAGTTGGCGATCAGAACAGATATGGATAGAACTTATAACAGGGTCTCGAAAAATAAGTAATTTCGCTTGGGCCTGTATCCTTTTTTTAGGTTCAGTAGGATTTTTATTGGTTGGAACTTCCAGTTATCTTGGTAGGAATTTGATAGCTTTATTTCCATAT---CAGCAAATCTCTTTTTTTCCACAAGGGATCGTGATGTCTTTCTATGGTATCGCAGGTCTCTTTATTAGTTCCTATTTGTGGTGCACAATTGCGTGGAATGTGGGTAGTGGTTATGATCGATTCGATAGGAAGGGGGGAATAGTGTGTATTTTTCGTTGGGGATTTCCTGGAAAGAATCGTCGCATTTTCCTCCGATTCCTTATGAAAGATATTCAGTCCATAAGAATAGAAGTTAAAGAGGGTATTTCTGCCCGCCGTGTTCTTTATATGGAAATCCGCGGCCAGGGGGACATTCCCTTGACTCGTACTGATGAGAATTTGACTCCACGCGAAATTGAACAAAAAGCTGCGGAATTGGCCTATTTCTTGCGCGTACCAATTGAAATCTTT
>Hylotelephium_ewersii
ATGAGTTGGCGATCAGAACATATATGGATAGAACTTATAACAGGGTCTCGAAAAATAAGTAATTTTGGTTGGGCCTGTATCCTTTTTTTAGGTTCAGTAGGATTTTTATTGGTTGGAACTTCCAGTTATCTTGGTAGGAATTTGATATCTTTATTTCCATAT---CAGCAAATATCTTTTTTTCCACAAGGGATCGTGATGTCTTTCTACGGTATCGCGGGTCTTTTTATTAGTTCCTATTTGTGGTGCACAATTGCGTGGAATGTGGGTAGTGGTTATGATCGATTCGATAGAAAAGGAGGAATAGTGTGTATTTTTCGTTGGGGATTTCCTGGAAAGAATCGTCGTATTTTCCTCCGATTCCTTATGAAAGATATTCAGTCCATAAGAATAGAAGTTAAAGAGGGTATTTATGCCCGCCGTGTTCTTTATATGGAAATCCGCGGCCAGGGGGACATTCCCTTGACTCGTACTGATGAGAATTTGACTCCACGCGAAATTGAACAAAAAGCTGCTGAATTAGCCTATTTCTTGCGCGTACCTATTGAAATTTTT
>Hylotelephium_verticillatum
ATGAGTTGGCGATCAGAACATATATGGATAGAACTTATAACAGGGTCTCGAAAAATAAGTAATTTTGGTTGGGCCTGTATCCTTTTTTTAGGTTCAGTAGGATTTTTATTGGTTGGAACTTCCAGTTATCTTGGTAGGAATTTGATATCTTTATTTCCATAT---CAGCAAATATCTTTTTTTCCACAAGGGATCGTGATGTCTTTCTACGGTATCGCGGGTCTTTTTATTAGTTCCTATTTGTGGTGCACAATTGCGTGGAATGTGGGTAGTGGTTATGATCGATTCGATAGAAAAGGAGGAATAGTGTGTATTTTTCGTTGGGGATTTCCTGGAAAGAATCGTCGTATTTTCCTCCGATTCCTTATGAAAGATATTCAGTCCATAAGAATAGAAGTTAAAGAGGGTATTTATGCCCGCCGTGTTCTTTATATGGAAATCCGCGGCCAGGGGGACATTCCCTTGACTCGTACTGATGAGAATTTGACTCCACGCGAAATTGAACAAAAAGCTGCTGAATTGGCCTATTTCTTGCGCGTACCTATTGAAATTTTT
>Hylotelephium_viviparum
ATGAGTTGGCGATCAGAACATATATGGATAGAACTTATAACAGGGTCTCGAAAAATAAGTAATTTTGGTTGGGCCTGTATCCTTTTTTTAGGTTCAGTAGGATTTTTATTGGTTGGAACTTCCAGTTATCTTGGTAGGAATTTGATATCTTTATTTCCATAT---CAGCAAATATCTTTTTTTCCACAAGGGATCGTGATGTCTTTCTACGGTATCGCGGGTCTTTTTATTAGTTCCTATTTGTGGTGCACAATTGCGTGGAATGTGGGTAGTGGTTATGATCGATTCGATAGAAAAGGAGGAATAGTGTGTATTTTTCGTTGGGGATTTCCTGGAAAGAATCGTCGTATTTTCCTCCGATTCCTTATGAAAGATATTCAGTCCATAAGAATAGAAGTTAAAGAGGGTATTTATGCCCGCCGTGTTCTTTATATGGAAATCCGCGGCCAGGGGGACATTCCCTTGACTCGTACTGATGAGAATTTGACTCCACGCGAAATTGAACAAAAAGCTGCTGAATTGGCCTATTTCTTGCGCGTACCTATTGAAATTTTT
>Meterostachys_sikokianus
ATGAGTTGGCGATCAGAACATATATGGATAGAACTTATAACCGGGTCTCGAAAAATAAGTAATTTCGGTTGGGCCTGTATCCTTTTTTTAGGTTCAGTAGGATTTTTATTGGTTGGAACTTCTAGTTATCTTGGTAGGAATTTGATATCTTTATTTCCATAT---CATCAAATCTCTTTTTTTCCACAAGGGATCGTGATGTCTTTCTACGGTATCGCGGGTCTTTTTATTAGTTCCTATTTGTGGTGCACAATTGCGTGGAATGTGGGTAGTGGTTATGATCGATTCGATAGAAAAGGGGGAATAGTGTGTATTTTTCGTTGGGGATTTCCTGGAAAGAATCGTCGTATTTTCCTCCGATTCCTTATGAAAGATATTCAGTCCATAAGAATAGAAGTTAAAGAGGGTATTTATGCCCGCCGTGTTCTTTATATGGAAATCCGCGGCCAGGGGGACATTCCCTTGACTCGTACTAATGAGAATTTGACTCCACGCGAAATTGAACAAAAAGCTGCTGAATTGGCCTATTTCTTGCGCGTACCTATTGAAATTTTT
>Orostachys_fimbriata
ATGAGTTGGCGATCAGAACATATATGGATAGAACTTATAACAGGGTCTCGAAAAATAAGTAATTTCGGTTGGGCCTGTATCCTTTTTTTAGGTTCAGTAGGATTTTTATTGGTTGGAACTTCCAGTTATCTTGGTAGGAATTTGATATCTTTATTTCCATAT---CATCAAATCTCTTTTTTTCCACAAGGGATCGTGATGTCTTTCTACGGTATCGCGGGTCTTTTTATTAGTTCCTATTTGTGGTGCACAATTGCGTGGAATGTGGGTAGTGGTTATGATCGATTCGATAGAAAAGGGGGAATAGTGTGTATTTTTCGTTGGGGATTTCCTGGAAAGAATCGTCGTATTTTCCTCCGATTCCTTATGAAAGATATTCAGTCCATAAGAATAGAAGTTAAAGAGGGTATTTATGCCCGCCGTGTTCTTTATATGGAAATCCGCGGCCAGGGGGACATTCCCTTGACTCGTACTGATGAGAATTTGACTCCACGCGAAATTGAACAAAAAGCTGCTGAATTGGCCTATTTCTTGCGCGTACCTATTGAAATTTTT
>Orostachys_japonica
ATGAGTTGGCGATCAGAACATATATGGATAGAACTTATAACAGGGTCTCGAAAAATAAGTAATTTCGGTTGGGCCTGTCTCCTTTTTTTAGGTTCAGTAGGATTTTTATTGGTTGGAACTTCCAGTTATCTTGGTAGGAATTTGATATCTTTATTTCCATAT---CATCAAATCTCTTTTTTTCCACAAGGGATTGTGATGTCTTTCTACGGTATCGCGGGTCTTTTTATTAGTTCCTATTTGTGGTGCACAATTGCGTGGAATGTGGGTAGTGGTTATGATCGATTCGATAGAAAAGGGGGAATAGTGTGTATTTTTCGTTGGGGATTTCCTGGAAAGAATCGTCGTATTTTCCTCCGATTCCTTATGAAAGATATTCAGTCCATAAGAATAGAAGTTAAAGAGGGTATTTATGCCCGCCGTGTTCTTTATATGGAAATCCGCGGCCAGGGGGACATTCCCTTGACTCGTACTGATGAGAATTTGACTACACGCGAAATTGAACAAAAAGCTGCTGAATTGGCCTATTTCTTGCGCGTACCTATTGAAATTTTT
>Orostachys_minuta
ATGAGTTGGCGATCAGAACATATATGGATAGAACTTATAACAGGGTCTCGAAAAATAAGTAATTTCGGTTGGGCCTGTCTCCTTTTTTTAGGTTCAGTAGGATTTTTATTGGTTGGAACTTCCAGTTATCTTGGTAGGAATTTGATATCTTTATTTCCATAT---CATCAAATCTCTTTTTTTCCACAAGGGATCGTGATGTCTTTCTACGGTATCGCGGGTCTTTTTATTAGTTCCTATTTGTGGTGCACAATTGCGTGGAATGTGGGTAGTGGTTATGATCGATTCGATAGAAAAGGGGGAATAGTGTGTATTTTTCGTTGGGGATTTCCTGGAAAGAATCGTCGTATTTTCCTCCGATTCCTTATGAAAGATATTCAGTCCATAAGAATAGAAGTTAAAGAGGGTATTTATGCCCGCCGTGTTCTTTATATGGAAATCCGCGGCCAGGGGGACATTCCCTTGACTCGTACTGATGAGAATTTGACTACACGCGAAATTGAACAAAAAGCTGCTGAATTGGCCTATTTCTTGCGCGTACCTATTGAAATTTTT
>Orostachys_iwarenge_f_magna
ATGAGTTGGCGATCAGAACATATATGGATAGAACTTATAACAGGGTCTCGAAAAATAAGTAATTTCGGTTGGGCCTGTATCCTTTTTTTAGGTTCAGTAGGATTTTTATTGGTTGGAACTTCCAGTTATCTTGGTAGGAATTTGATATCTTTATTTCCATAT---CATCAAATATCTTTTTTTCCACAAGGGATCGTGATGTCTTTCTACGGTATCGCGGGTCTTTTTATTAGTTCTTATTTGTGGTGCACAATTGCGTGGAATGTGGGTAGTGGTTATGATCGATTCGATAGAAAAGGAGGAATAGTGTGTATTTTTCGTTGGGGATTTCCTGGAAAGAATCGTCGTATTTTCCTCCGATTCCTTATGAAAGATATTCAGTCCATAAGAATAGAAGTTAAAGAGGGTATTTATGCCCGCCGTGTTCTTTATATGGAAATCCGCGGCCAGGGGGACATTCCCTTGACTCGTACTGATGAGAATTTGACTCCACGCGAAATTGAACAAAAAGCTGCTGAATTGGCCTATTTCTTGCGCGTACCTATTGAAATTTTT
>Sinocrassula_densirosulata
ATGAGTTGGCGATCAGAACATATATGGATAGAACTTATAACAGGGTCTCGAAAAATAAGTAATTTCGGTTGGGCCTGTATCCTTTTTTTAGGTTCAGTAGGATTTTTTTTGGTTGGAACTTCCAGTTATCTTGGTAGGAATTTGATATCTTTATTTCCATAT---CATCAAATCCCTTTTTTTCCACAAGGGATCGTGATGTCTTTCTACGGTATCGCGGGTCTTTTTATTAGTTCCTATTTGTGGTGCACAATTGCGTGGAATGTGGGTAGTGGTTATGATCGATTCGATAGAAAAGGGGGAATAGTGTGTATTTTTCGTTGGGGATTTCCTGGAAAGAATCGTCGTCTTTTCCTCCGATTCCTTATGAAAGATATTCAGTCCATAAGAATAGAAGTTAAAGAGGGTATTTATGCCCGCCGTGTTCTTTATATGGAAATCCGCGGCCAGGGGGACATTCCCTTGACTCGTACTGATGAGAATTTGACTCCACGCGAAATTGAACAAAAAGCTGCTGAATTGGCCTATTTCTTGCGCGTACCTATTGAAATTTTT
>Sinocrassula_indica
ATGAGTTGGCGATCAGAACATATATGGATAGAACTTATAACAGGGTCTCGAAAAATAAGTAATTTCGGTTGGGCCTGTATCCTTTTTTTAGGTTCAGTAGGATTTTTTTTGGTTGGAACTTCCAGTTATCTTGGTAGGAATTTGATATCTTTATTTCCATAT---CATCAAATCCCTTTTTTTCCACAAGGGATCGTGATGTCTTTCTACGGTATCGCGGGTCTTTTTATTAGTTCCTATTTGTGGTGCACAATTGCGTGGAATGTGGGTAGTGGTTATGATCGATTCGATAGAAAAGGGGGAATAGTGTGTATTTTTCGTTGGGGATTTCCTGGAAAGAATCGTCGTCTTTTCCTCCGATTCCTTATGAAAGATATTCAGTCCATAAGAATAGAAGTTAAAGAGGGTATTTATGCCCGCCGTGTTCTTTATATGGAAATCCGCGGCCAGGGGGACATTCCCTTGACTCGTACTGATGAGAATTTGACTCCACGCGAAATTGAACAAAAAGCTGCTGAATTGGCCTATTTCTTGCGCGTACCTATTGAAATTTTT
>Umbilicus_rupestris
ATGAGTTGGCGATCAGAACATATATGGATAGAACTTATAACAGGGTCTCGAAAAATAAGTAATTTCGGTTGGGCCTGTATCCTTTTTTTAGGTTCAGTAGGATTTTTATTGGTTGGAACTTCCAGTTATCTTGGTAGGAATTTTATATCTTTATTTCCCTAT---CAGCAAATCTCTTTTTTTCCACAAGGGCTCGTGATGTCTTTCTATGGTATCGCGGGTCTCTTTATTAGTTCCTATTTGTGGTGCACAATTGTGTGGAATGTGGGTAGTGGTTATGATCTATTCGATAGAAAAGGGGGAATAGTTTGTATTTTTCGTTGGGGATTTCCTGGAAAGAATCGTCGCATTTTCCTCCGATTCCTTATGAAAGATATTCAGTCCATAAGAATAGAAGTTAAAGAGGGTATTTATGCCCGCCGTGTTCTTTATATGGAAATCCGCGGCCAGGGGGACATTCCCTTGACTCGTACTGATGAGAATTTGACTCCACGCGAAATTGAACAAAAAGCTGCTGAATTGGCCTATTTCTTGCGCGTACCAATTGAAATTTTT
>Myriophyllum_aquaticum
ATGACTTGGCGATCAGAACATATATGGATAGAACTTATAACGGGGTCTCGAAAAATAAGTAATTTTTCCTGGGCCTTTATCTTGTTTTTAGGTTCATTAGGATTCTTATTGGTTGGAACCTCCAGTTATCTTGGTAGAAATTTGATATCTTTTTTTCCGTCT---CAGCAAATTCTTTTTTTTCCACAGGGAATCGTGATGTCTTTTTATGGTATCGCAGGTCTCTTTATTAGCTCCTATTTGTGGTGCACACTTTCGTGGAATGTGGGTAGTGGGTATGATCGATTCGATAGAAAAGAAGGAATTGTGTGTATTTTTCGTTGGGGATTCCCTGGAAAAAATCGCCGAATCTTCCTCCGATTCCTTATGAAAGATATTCAGTCCATAAGAATAGAAGTTAAAGAAGGTATTTATGCCCGCCGTGTCCTTTATATGGAAATCAGGGGACAAGGGGCCATTCCCTTGACTCGTACTGATGAAAATTTAACTCCACGAGAAATGGAACAAAAAGCTGCTGAATTGGCCTATTTCTTGCGTGTACCAATTGAAGTATTT
>Myriophyllum_spicatum
ATGACTTGGCGATCAGAACATATATGGATAGAACTTATAACGGGGTCTCGAAAAATAAGTAATTTTTCCTGGGCCTTTATCTTGTTTTTAGGTTCATTAGGATTCTTATTGGTTGGAACCTCCAGTTATCTTGGTAGAAATTTGATATCTTTTTTTCCGTCT---CAGGCTATTCTTTTTTTTCCACAGGGAATCGTGATGTCTTTTTATGGTATCGCAGGTCTCTTTATTAGCTCCTATTTGTGGTGCACACTTTCGTGGAATGTGGGTAGTGGGTATGATCGATTCGATAGAAAAGAAGGAATTGTGTGTATTTTTCGTTGGGGATTCCCTGGAAAAAATCGCCGAATCTTCCTCCGATTCCTTATGAAAGATATTCAGTCCATAAGAATAGAAGTTAAAGAAGGTATTTATGCCCGCCGTGTCCTTTATATCGAAATCAGGGGACAAGGGGCCATTCCCTTGACTCGTACTGATGAGAATTTAACTCCACGAGAAATGGAACAAAAAGCTGCTGAATTGGCCTATTTCTTGAGTGTACCAATTGAAGTATTT
