# Supplementary material for: Ten Plastomes of Crassula (Crassulaceae) and Phylogenetic Implications
Source: Biology (Basel). 2022 Dec 7;11(12):1779. doi: 10.3390/biology11121779 (PMC9775174; doi:10.3390/biology11121779)
Supplement: Supplementary file 1 [file biology-11-01779-s001.zip › Supplements/Data S1/petA.fasta]

>Crassula_alstonii
ATGCAAACTAGAACTATCCTTTCTTGGATAAAGGAACAGATTACTCGATCTATTTCCCTATCCCTCATGATATATGTAATAACTCGGACATACATTTCAAATGCATACCCCATTTTTGCACAACAGGGTTATGAAAATCCACGAGAAGCGACTGGGCGTATTGTATGTGCCAATTGCCATTTAGCTAACAAGCCCGTGGATATTGAGGTGCCACAAGCAGTACTTCCTGATACTGTATTTGAGGCAGTTGTTCGAATTCCTTATGATCTCCAAGTGAAACAAGTTCTTGCTAATGGTAAAAAGGGTGGTTTGAATGTAGGAGCTGTTCTTATTTTACCTGAGGGGTTTGAATTAGCCCCCCCCGATCGGATTTCCCCCGAGATGAAAGAAAAGATAGGAAATCTTTCTTTTCAGAGTTATCGCCCTACTAAAAAAAATATTCTTGTGATAGGCCCTGTTCCGGGTCAGAAATATAGTGAAATTACCTTTCCTATTCTTTCCCCCGACCCTGCAACTAATAAAGATGCTCACTTCTTAAAATATCCCATATATGTAGGTGCTAACAGGGGGAGGGGGCAGATTTATCCGGACGGGAGCAAGAGTAATAATACGGTTTATAATGCTACAGCAGCAGGTATAATAAATAAAATTATACGAAAGGAAAAAGGGGGATATGAAATAACTATAGTGGATCCTTCGGATGGGCGTCAAGTAGTTGATATTATTCCTCCCGGACCAGAACTTCTTGTTTCAGAGAGTGAATCTATCAAACTGGATCAACCATTAACAAGTAATCCGAATGTGGGTGGATTTGGTCAGGGAGATGCGGAAATAGTACTTCAAGATCCATTACGTGTTCAAGGTCTTTTGTTCTTCCTGGCATCTGTTATTTTGGCACAAATATTTTTGGTTCTTAAAAAGAAACAGTTTGAGAAAGTTCAATTATCCGAAATGAATTTC
>Crassula_columella
ATGCAAACTAGAACTATCCTTTCTTGGATAAAGGAACAGATTACTCGATCTATTTCCCTATCCCTCATGATATATGTAATAACTCGGACATACATTTCAAATGCATACCCCATTTTTGCACAACAGGGTTATGAAAATCCACGAGAAGCGACTGGGCGTATTGTATGTGCCAATTGCCATTTAGCTAACAAGCCCGTGGATATTGAGGTGCCACAAGCAGTACTTCCTGATACTGTATTTGAGGCAGTTGTTCGAATTCCTTATGATCTCCAAGTGAAACAAGTTCTTGCTAATGGTAAAAAGGGTGGTTTGAATGTAGGAGCTGTTCTTATTTTACCTGAGGGGTTTGAATTAGCCCCCCCCGATCGGATTTCCCCCGAGATGAAAGAAAAGATAGGAAATCTTTCTTTTCAGAGTTATCGCCCTACTAAAAAAAATATTCTTGTGATAGGCCCTGTTCCGGGTCAGAAATATAGTGAAATTACCTTTCCTATTCTTTCCCCCGACCCTGCAACTAATAAAGATGCTCACTTCTTAAAATATCCCATATATGTAGGTGCTAACAGGGGGAGGGGGCAGATTTATCCGGACGGGAGCAAGAGTAATAATACGGTTTATAATGCTACAGCAGCAGGTATAATAAATAAAATTATACGAAAGGAAAAAGGGGGATATGAAATAACTATAGTGGATCCTTCGGATGGGCGTCAAGTAGTTGATATTATTCCTCCCGGACCAGAACTTCTTGTTTCAGAGAGTGAATCTATCAAACTGGATCAACCATTAACAAGTAATCCGAATGTGGGTGGATTTGGTCAGGGAGATGCGGAAATAGTACTTCAAGATCCATTACGTGTTCAAGGTCTTTTGTTCTTCCTGGCATCTGTTATTTTGGCACAAATATTTTTGGTTCTTAAAAAGAAACAGTTTGAGAAAGTTCAATTATCCGAAATGAATTTC
>Crassula_dejecta
ATGCAAACTAGAACTATCCTTTCTTGGATAAAGGAACAGATTACTCGATCTATTTCCCTATCCCTCATGATATATATAATAACTCGGACATACATTTCAAATGCATACCCCATTTTTGCACAACAGGGTTATGAAAATCCACGAGAAGCGACTGGGCGTATTGTATGTGCCAATTGCCATTTAGCTAACAAGCCCGTGGATATTGAGGTGCCACAAGCAGTACTTCCTGATACTGTATTTGAGGCAGTTGTTCGAATTCCTTATGATCTCCAAGTGAAACAAGTTCTTGCTAATGGTAAAAAGGGCGGTTTGAATGTAGGAGCTGTTCTTATTTTACCTGAGGGGTTTGAATTAGCCCCCCCCGATCGGATTTCCCCCGAGATGAAAGAAAAGATAGGAAATCTTTCTTTTCAGAGTTATCGCCCTACTAAAAAAAATATTCTTGTGATAGGCCCTGTTCCGGGTCAGAAATATAGTGAAATTACCTTTCCTATTCTTTCCCCCGACCCTGCAACTAATAAAGATGCTCACTTCTTAAAATATCCCATATATGTAGGTGCTAACAGGGGGAGGGGGCAGATTTATCCGGACGGGAGCAAGAGTAATAATACGGTTTATAATGCTACAGCAGCAGGTATAATAAATAAAATTATACGAAAGGAAAAAGGGGGATATGAAATAACTATAGGGGATCCTTCGGATGGGCGTCAAGTAGTTGATATTATTCCTCCCGGACCAGAACTTCTTGTTTCAGAGAGTGAATCTATCAAACTGGATCAACCATTAACAAGTAATCCGAATGTGGGTGGATTTGGTCAGGGAGATGCGGAAATAGTACTTCAAGATCCATTACGTGTTCAAGGTCTTTTGTTCTTCCTGGCATCTGTTATTTTGGCACAAATATTTTTGGTTCTTAAAAAGAAACAGTTTGAGAAGGTTCAATTATCCGAAATGAATTTC
>Crassula_mesembryanthoides
ATGCAAACTAGAACTATCCTTTCTTGGATAAAGGAACAGATTACTCGATCTATTTCCCTATCCCTCATGATATATATAATAACTCGGACATACATTTCAAATGCATACCCCATTTTTGCACAACAGGGTTATGAAAATCCACGAGAAGCGACTGGGCGTATTGTATGTGCCAATTGCCATTTAGCTAACAAGCCCGTGGATATTGAGGTGCCACAAGCAGTACTTCCTGATACTGTATTTGAGGCAGTTGTTCGAATTCCTTATGATCTCCAAGTGAAACAAGTTCTTGCTAATGGTAAAAAGGGCGGTTTGAATGTAGGAGCTGTTCTTATTTTACCTGAGGGGTTTGAATTAGCCCCCCCCGATCGGATTTCCCCCGAGATGAAAGAAAAGATAGGAAATCTTTCTTTTCAGAGTTATCGACCTACTAAAAAAAATATTCTTGTGATAGGCCCTGTTCCGGGTCAGAAATATAGTGAAATTACCTTTCCTATTCTTTCCCCCGACCCTGCAACTAATAAAGATGCTCACTTCTTAAAATATCCCATATATGTAGGTGCTAACAGGGGGAGGGGGCAGATTTATCCGGACGGGAGCAAGAGTAATAATACGGTTTATAATGCTACAGCAGCAGGTATAATAAATAAAATTATACGAAAGGAAAAAGGGGGATATGAAATAACTATAGGGGATCCTTCGGATGGGCGTCAAGTAGTTGATATTATTCCTCCCGGACCAGAACTTCTTGTTTCAGAGAGTGAATCTATCAAACTGGATCAACCATTAACAAGTAATCCGAATGTGGGTGGATTTGGTCAGGGAGATGCGGAAATAGTACTTCAAGATCCATTACGTGTTCAAGGTCTTTTGTTCTTCCTGGCATCTGTTATTTTGGCACAAATATTTTTGGTTCTTAAAAAGAAACAGTTTGAGAAGGTTCAATTATCCGAAATGAATTTC
>Crassula_perforata
ATGCAAACTAGAACTATCCTTTCTTGGATAAAGGAACAGATTACTCGATCTATTTCCCTATCCCTCATGATATATATAATAACTCGGACATACATTTCAAATGCATACCCTATTTTTGCACAACAGGGTTATGAAAATCCACGAGAAGCGACTGGGCGTATTGTATGTGCCAATTGCCATTTAGCTAACAAGCCCGTGGATATTGAGGTGCCACAAGCAGTACTTCCTGATACTGTATTTGAGGCAGTTGTTCGAATTCCTTATGATCTCCAAGTGAAACAAGTTCTTGCTAATGGTAAAAAGGGCGGTTTGAATGTAGGAGCTGTTCTTATTTTACCTGAGGGGTTTGAATTAGCCCCCCCCGATCGGATTTCCCCCGAGATGAAAGAAAAGATAGGAAATCTTTCTTTTCAGAGTTATCGCCCTACTAAAAAAAATATTCTTGTGATAGGCCCTGTTCCGGGTCAGAAATATAGTGAAATTATCTTTCCTATTCTTTCCCCCGACCCTGCAACTAATAAAGATGCTCACTTCTTAAAATATCCCATATATGTAGGTGCTAACAGGGGGAGGGGGCAGATTTATCCGGACGGGAGCAAGAGTAATAATACGGTTTATAATGCTACAGCAGCAGGTATAATAAATAAAATTATACGAAAGGAAAAAGGGGGATATGAAATAACTATAGGGGATCCTTCGGATGGGCGTCAAGTAGTTGATATTATTCCTCCCGGACCAGAACTTCTTGTTTCAGAGAGTGAATCTATCAAACTGGATCAACCATTAACAAGTAATCCGAATGTGGGTGGATTTGGTCAGGGAGATGCGGAAATAGTACTTCAAGATCCATTACGTGTTCAAGGTCTTTTGTTCTTCCTGGCATCTGTTATTTTGGCACAAATATTTTTGGTTCTTAAAAAGAAACAGTTTGAGAAGGTTCAATTATCCGAAATGAATTTC
>Crassula_socialis
ATGCAAACTAGAACTATCCTTTCTTGGATAAAGGAACAGATTACTCGATCTATTTCCCTATCCCTCATGATATATATAATAACTCGGACATACATTTCAAATGCATACCCCATTTTTGCACAACAGGGTTATGAAAATCCACGAGAAGCGACTGGGCGTATTGTATGTGCCAATTGCCATTTAGCTAACAAGCCCGTGGATATTGAGGTGCCACAAGCAGTACTTCCTGATACTGTATTTGAGGCAGTTGTTCGAATTCCTTATGATCTCCAAGTGAAACAAGTTCTTGCTAATGGTAAAAAGGGCGGTTTGAATGTAGGAGCTGTTCTTATTTTACCTGAGGGGTTTGAATTAGCCCCCCCCGATCGGATTTCCCCCGAGATGAAAGAAAAGATAGGAAATCTTTCTTTTCAGAGTTATCGCCCTACTAAAAAAAATATTCTTGTGATAGGCCCTGTTCCGGGTCAGAAATATAGTGAAATTACCTTTCCTATTCTTTCCCCCGACCCTGCAACTAATAAAGATGCTCACTTCTTAAAATATCCCATATATGTAGGTGCTAACAGGGGGAGGGGGCAGATTTATCCGGACGGGAGCAAGAGTAATAATACGGTTTATAATGCTACAGCAGCAGGTATAATAAATAAAATTATACGAAAGGAAAAAGGGGGATATGAAATAACTATAGGGGATCCTTCGGATGGGCGTCAAGTAGTTGATATTATTCCTCCCGGACCAGAACTTCTTGTTTCAGAGAGTGAATCTATCAAACTGGATCAACCATTAACAAGTAATCCGAATGTGGGTGGATTTGGTCAGGGAGATGCGGAAATAGTACTTCAAGATCCATTACGTGTTCAAGGTCTTTTGTTCTTCCTGGCATCTGTTATTTTGGCACAAATATTTTTGGTTCTTAAAAAGAAACAGTTTGAGAAGGTTCAATTATCCGAAATGAATTTC
>Crassula_tecta
ATGCAAACTAGAACTATCCTTTCTTGGATAAAGGAACAGATTACTCGATCTATTTCCCTATCCCTCATGATATATATAATAACTCGTACATACATTTCAAATGCATACCCCATTTTTGCACAACAGGGTTATGAAAATCCACGAGAAGCGACTGGGCGTATTGTATGTGCCAATTGCCATTTAGCTAACAAGCCCGTGGATATTGAGGTGCCACAAGCAGTACTTCCTGATACTGTATTTGAGGCAGTTGTTCGAATTCCTTATGATCTCCAAGTGAAACAAGTTCTTGCTAATGGTAAAAAGGGCGGTTTGAATGTAGGAGCTGTTCTTATTTTACCTGAGGGGTTTGAATTAGCCCCCCCCGATCGGATTTCCCCCGAGATGAAAGAAAAGATAGGAAATCTTTCTTTTCAGAGTTATCGCCCTACTAAAAAAAATATTCTTGTGATAGGCCCTGTTCCGGGTCAGAAATATAGTGAAATTACCTTTCCTATTCTTTCCCCCGACCCTGCAACTAATAAAGATGCTCACTTCTTAAAATATCCCATATATGTAGGTGCTAACAGGGGGAGGGGGCAGATTTATCCGGACGGGAGCAAGAGTAATAATACGGTTTATAATGCTACAGCAGCAGGTATAATAAATAAAATTATACGAAAGGAAAAAGGGGGATATGAAATAACTATAGGGGATCCTTCGGATGGGCGTCAAGTAGTTGATATTATTCCTCCCGGACCAGAACTTCTTGTTTCAGAGAGTGAATCTATCAAACTGGATCAACCATTAACAAGTAATCCGAATGTGGGTGGATTTGGTCAGGGAGATGCGGAAATAGTACTTCAAGATCCATTACGTGTTCAAGGTCTTTTGTTCTTCCTGGCATCTGTTATTTTGGCACAAATATTTTTGGTTCTTAAAAAGAAACAGTTTGAGAAGGTTCAATTATCCGAAATGAATTTC
>Crassula_mesembrianthemopsis
ATGCAAACTAGAACTATCCTTTCTTGGATAAAGGAACAGATTACTCGATCTATTTCCCTATCCCTCATGATATATATAATAACTCGTACATACATTTCAAATGCATACCCCATTTTTGCACAACAGGGTTATGAAAATCCACGAGAAGCGACTGGGCGTATTGTATGTGCCAATTGCCATTTAGCTAACAAGCCCGTGGATATTGAGGTGCCACAAGCAGTACTTCCTGATACTGTATTTGAGGCAGTTGTTCGAATTCCTTATGATCTCCAAGTGAAACAAGTTCTTGCTAATGGTAAAAAGGGCGGTTTGAATGTAGGAGCTGTTCTTATTTTACCTGAGGGGTTTGAATTAGCCCCCCCCGATCGGATTTCCCCCGAGATGAAAGAAAAGATAGGAAATCTTTCTTTTCAGAGTTATCGCCCTACTAAAAAAAATATTCTTGTGATAGGCCCTGTTCCGGGTCAGAAATATAGTGAAATTACCTTTCCTATTCTTTCCCCCGACCCTGCAACTAATAAAGATGCTCACTTCTTAAAATATCCCATATATGTAGGTGCTAACAGGGGGAGGGGGCAGATTTATCCGGACGGGAGCAAGAGTAATAATACGGTTTATAATGCTACAGCAGCAGGTATAATAAATAAAATTATACGAAAGGAAAAAGGGGGATATGAAATAACTATAGGGGATCCTTCGGATGGGCGTCAAGTAGTTGATATTATTCCTCCCGGACCAGAACTTCTTGTTTCAGAGAGTGAATCTATCAAACTGGATCAACCATTAACAAGTAATCCGAATGTGGGTGGATTTGGTCAGGGAGATGCGGAAATAGTACTTCAAGATCCATTACGTGTTCAAGGTCTTTTGTTCTTCCTGGCATCTGTTATTTTGGCACAAATATTTTTGGTTCTTAAAAAGAAACAGTTTGAGAAGGTTCAATTATCCGAAATGAATTTC
>Crassula_deltoidea
ATGCAAACTAGAACTATCCTTTCTTGGATAAAGGAACAGATTACTCGATCTATTTCCCTATCCCTCATGATATATATAATAACTCGGACATCCATTTCAAATGCATACCCCATTTTTGCACAACAGGGTTATGAAAATCCGCGAGAAGCAACTGGGCGTATTGTATGTGCCAATTGCCATTTAGCTAATAAGCCCGTGGATATTGAGGTTCCACAAGCGGTACTTCCGGATACTGTATTTGAGGCAGTTGTTCGAATTCCCTATGATCTCCAAGTGAAACAAGTTCTTGCTAACGGTAAAAAGGGCGGTTTGAATGTAGGGGCTGTTCTTATTTTACCTGAGGGGTTTGAATTAGCCCCTCCCGATCGTATTTCCCCCGAGATGAAAGAAAAGATAGGAAATCTTTCTTTTCAGAGTTATCGCCCTACTAAAAAAAATATTCTTGTGATAGGTCCTGTTCCGGGTCAGAAATATAGTGAAATTACCTTTCCTATTCTTTCCCCTGACCCTGCAACTAATAAAGATGCTCACTTCTTAAAATATCCCATATATGTAGGCGGAAACAGGGGGCGGGGGCAGATTTATCCGGACGGGAGCAAGAGTAATAATACAGTTTATAATGCTACAGCATCCGGGATAGTAAATAAAATTATACGGAAGGAAAAGGGGGGATATGAAATAACTATAGGGGATCCTTCGGATGGGCGTCAAGTGGTTGATATTATTCCTCCAGGGCCAGAACTTCTTGTTTCCGAGAGTGAATCTATAAAAATGGATCAACCATTAACAAGTAATCCGAATGTGGGTGGATTTGGTCAGGGAGATGCGGAAATAGTACTTCAAGATCCATTACGTGTTCAAGGTCTTTTGTTCTTCCTGGCATCTGTTATTTTGGCACAAATCTTTTTGGTTCTTAAAAAGAAACAGTTTGAGAAGGTTCAATTATCCGAAATGAATTTC
>Crassula_expansa_subsp_fragilis
ATGCAAACTAGAAGTAGCCTTTCTTGGATAAAGGAACAGATTACTCGATCTATTTCCCTGTCCCTCATGATATATATAATAACTCGGACATCCATTTCAAATGCATACCCCATTTTTGCACAACAGGGTTATGAAAATCCGCGAGAAGCAACTGGGCGTATTGTATGTGCCAATTGCCATTTAGCTAATAAGCCCGTGGATATAGAGGTTCCACAAGCGGTACTTCCGGATACTGTATTTGAGGCAGTTGTTCGAATTCCCTATGATCTCCAACTGAAACAAGTTCTTGCTAACGGTAAAAAGGGCGGTTTGAATGTAGGGGCTGTTCTTATTTTACCTGAGGGGTTTGAATTAGCCCCTCCCGATCGTATTTCCCCCGAGATGAAAGAAAAGATAGGAAATCTTTCTTTTCAGAGTTATCGCCCTACTAAAAAAAATATTCTTGTGATAGGTCCTGTTCCGGGTCAGAAATATAGTGAAATTACCTTTCCTATTCTTTCCCCTGACCCTGCAACTAATAAAGATGCTCACTTCTTAAAATATCCCATATATGTAGGTGGAAACAGGGGGCGGGGGCAGATTTATCCGGACGGGAGCAAGAGTAATAATACAGTTTATAATGCTACAGCAGCCGGGATAGTAAATAAAATTATACGCAAGGAAAAGGGGGGATATGAAATAACTATAGGGGATCCTTCGGATGGGCGTCAAGTGGTTGATACTATTCCTCCAGGCCCAGAACTTCTTGTTTCCGAGAGTGAATCTATAAAAATGGATCAACCATTAACAAGTAATCCGAATGTGGGTGGATTTGGTCAGGGAGATGCAGAAATAGTACTTCAAGATCCATTACGTGTTCAAGGTCTTTTGTTCTTCCTGGCATCTGTTATTTTGGCACAAATCTTTTTGGTTCTTAAAAAGAAACAGTTTGAGAAGGTTCAATTATCCGAAATGAATTTC
>Crassula_volkensii
ATGCAAACTAGAAGTAGCCTTTCTTGGATAAAGGAACAGATTACTCGATCTATTTCCCTGTCCCTCATGATATATATAATAACTCGGACATCCATTTCAAATGCATACCCCATTTTTGCACAACAGGGTTATGAAAATCCGCGAGAAGCAACTGGGCGTATTGTATGTGCCAATTGCCATTTAGCTAATAAGCCCGTGGATATAGAGGTTCCACAAGCGGTACTTCCGGATACTGTATTTGAGGCAGTTGTTCGAATTCCCTATGATCTCCAACTGAAACAAGTTCTTGCTAACGGTAAAAAGGGCGGTTTGAATGTAGGGGCTGTTCTTATTTTACCTGAGGGGTTTGAATTAGCCCCTCCCGATCGTATTTCCCCCGAGATGAAAGAAAAGATAGGAAATCTTTCTTTTCAGAGTTATCGCCCTACTAAAAAAAATATTCTTGTGATAGGTCCTGTTCCGGGTCAGAAATATAGTGAAATTACCTTTCCTATTCTTTCCCCTGACCCTGCAACTAATAAAGATGCTCACTTCTTAAAATATCCCATATATGTAGGTGGAAACAGGGGGCGGGGGCAGATTTATCCGGACGGGAGCAAGAGTAATAATACAGTTTATAATGCTACAGCAGCCGGGATAGTAAATAAAATTATACGCAAGGAAAAGGGGGGATATGAAATAACTATAGGGGATCCTTCGGATGGGCGTCAAGTGGTTGATACTATTCCTCCAGGCCCAGAACTTCTTGTTTCCGAGAGTGAATCTATAAAAATGGATCAACCATTAACAAGTAATCCGAATGTGGGTGGATTTGGTCAGGGAGATGCAGAAATAGTACTTCAAGATCCATTACGTGTTCAAGGTCTTTTGGTCTTCCTGGCATCTGTTATTTTGGCACAAATCTTTTTGGTTCTTAAAAAGAAACAGTTTGAGAAGGTTCAATTATCCGAAATGAATTTC
>Cotyledon_tomentosa
ATGCAAACTAGAACTACCCTTTCTTTGATAAAGGAACAGATTACTCGATCGATTTCCGTATCCCTCGTGATATACATAATAACTCGAACATACATTTCAAATGCATATCCCATTTTTGCACAACAGGGTTATGAAAATCCACGAGAGGCAACTGGGCGTATTGTATGTGCCAATTGCCATTTAGCTAATAAGCCCGTGGATATTGAGGTTCCACAAGCGGTACTTCCTGATACTGTATTTGAGGCAGTTGTTCGAATTCCTTATGATATCCAAGTGAAACAAGTTCTTGCTAATGGTAAAAAGGGTGGTTTGAATGTAGGGGCTGTTCTGATTTTACCTGAAGGGTTTGAATTAGCCCCCCCTGATCGTATTTCGCCCGAGATGAAAGAAAAGATAGGAAATCTGTCTTTTCAGAGTTATCGACCTACTCAAAAAAATATTCTTGTGATCGGTCCTGTTCCGGGTCAGAAATATAGTGAAATTACCTTTCCTATTCTTTCCCCCGACCCTGCAACTAAGAAAGATGCTCACTTCTTAAAATATCCCATATATGTAGGTGGAAACAGAGGGCGGGGTCAAATTTATCCGGACGGGAGCAAGAGTAATAATACGGTTTATAATGCTACAGCAGCAGGTATAGTAACGAAAATTCTACGAAAGGAAAAAGGGGGATATGAAATAACTATAGGGGATCCATCAGACGGGCGTCAAGTGGTTGATATTATTCCTCCAGGACCAGAACTTCTTGTTTCAGAGAGTGAATCCATCAAACTTGATCAACCATTAACAAGTAATCCGAATGTAGGTGGATTTGGTCAGGGAGATGCAGAAATAGTACTTCAAGATCCATTACGTGTTCAAGGCCTTTTGTTCTTCTTGGCATCTGTTATTTTGGCACAAATCTTTTTGGTTCTTAAAAAGAAACAGTTTGAGAAGGTTCAATTATCCGAAATGAATTTC
>Kalanchoe_daigremontiana
ATGCAAACTAGAACTACCCTTTCTTTGATAAAGGAACAGATTACTCGATCTATTTCCATATCCCTCGTGATATACATAATAACTCGAACATACATTTCAAATGCATATCCCATTTTTGCACAACAGGGTTATGAAAATCCACGAGAGGCAACTGGACGTATTGTATGTGCCAATTGCCATTTAGCTAATAAGCCCGTGGATATTGAGGTTCCACAAGCGGTCCTTCCTGATACTGTATTTGAGGCAGTTGTTCGAATTCCTTATGATATCCAAGTGAAACAAGTTCTTGCTAATGGTAAAAAAGGTGGTTTGAATGTAGGGGCTGTTCTGATTTTACCTGAAGGGTTTGAATTAGCCCCTCCTGATCGTATTTCGCCCGAGATGAAAGAAAAGATAGGAAATCTGTCTTTTCAGAGTTATCGCCCTACTAAAAAAAATATTCTTGTGATCGGTCCTGTTCCGGGTCAGAAATATAGTGAAATTACCTTTCCTATTCTTTCCCCCAACCCTGCAACTAAGAAAGATGCTCACTTCTTAAAATATCCCATATATGTAGGTGGAAACAGAGGGCGGGGGCAAATTTATCCGGACGGGAGCAAGAGTAATAATACGGTTTATAATGCTACAGCAGCAGGTATAGTAACTAAAATTATACGAAAGGAAAAAGGGGGATATGAAATAACTATAGGGGATCCATCAGACGGGCGTCAAGTGGTTGATATTATTCCTCCAGGACCAGAACTTCTTGTTTCAGAGGGTGAATCTATCAAACTTGATCAACCATTAACAAGTAATCCGAATGTGGGTGGATTTGGTCAGGGAGATGCAGAAATAGTACTTCAAGATCCATTACGTGTTCAAGGCCTTTTGTTCTTCTTGGCATCTGTTATTTTGGCACAAATCTTTTTGGTTCTTAAAAAGAAACAGTTTGAGAAGGTTCAATTATCCGAAATGAATTTC
>Kalanchoe_delagoensis
ATGCAAACTAGAACTACCCTTTCTTTGATAAAGGAACAGATTACTCGATCTATTTCCATATCCCTCGTGATATACATAATAACTCGAACATACATTTCAAATGCATATCCCATTTTTGCACAACAGGGTTATGAAAATCCACGAGAGGCAACTGGACGTATTGTATGTGCCAATTGCCATTTAGCTAATAAGCCCGTGGATATTGAGGTTCCACAAGCGGTACTTCCTGATACTGTATTTGAGGCAGTTGTTCGAATTCCTTATGATATCCAAGTGAAACAAGTTCTTGCTAATGGTAAAAAAGGTGGTTTGAATGTAGGGGCTGTTCTGATTTTACCTGAAGGGTTTGAATTAGCCCCTCCTGATCGTATTTCGCCCGAGATGAAAGAAAAGATAGGAAATCTGTCTTTTCAGAGTTATCGCCCTACTAAAAAAAATATTCTTGTGATCGGTCCTGTTCCGGGTCAGAAATATAGTGAAATTACCTTTCCTATTCTTTCCCCCAACCCTGCAACTAAGAAAGATGCTCACTTCTTAAAATATCCCATATATGTAGGTGGAAACAGAGGGCGGGGGCAAATTTATCCGGACGGGAGCAAGAGTAATAATACGGTTTATAATGCTACAGCAGCAGGTATAGTAACTAAAATTCTACGAAAGGAAAAAGGGGGATATGAAATAACTATAGGGGATCCATCAGACGGGCGTCAAGTGGTTGATATTATTCCTCCAGGACCAGAACTTCTTGTTTCAGAGGGTGAATCTATCAAACTTGATCAACCATTAACAAGTAATCCGAATGTGGGTGGATTTGGTCAGGGAGATGCAGAAATAGTACTTCAAGATCCATTACGTGTTCAAGGCCTTTTGTTCTTCTTGGCATCTGTTATTTTGGCACAAATCTTTTTGGTTCTTAAAAAGAAACAGTTTGAGAAGGTTCAATTATCCGAAATGAATTTC
>Kalanchoe_fedtschenkoi
ATGCAAACTAGAACTACCCTTTCTTTGATAAAGGAACAGATTACTCGATCTATTTCCATATCCCTCGTGATATACATAATAACTCGAACATACATTTCAAATGCATATCCCATTTTTGCACAACAGGGTTATGAAAATCCACGAGAGGCAACTGGACGTATTGTATGTGCCAATTGCCATTTAGCTAATAAGCCCGTGGATATTGAGGTTCCACAAGCGGTACTTCCTGATACTGTATTTGAGGCAGTTGTTCGAATTCCTTATGATATCCAAGTGAAACAAGTTCTTGCTAATGGTAAAAAAGGTGGTTTGAATGTAGGGGCTGTTCTGATTTTACCTGAAGGGTTTGAATTAGCCCCTCCTGATCGTATTTCGCCCGAGATGAAAGAAAAGATAGGAAATCTGTCTTTTCAGAGTTATCGCCCTACTAAAAAAAATATTCTTGTGATCGGTCCTGTTCCGGGTCAGAAATATAGTGAAATTACCTTTCCTATTCTTTCCCCCAACCCTGCAACTAACAAAGATGCTCACTTCTTAAAATATCCCATATATGTAGGTGGAAACAGAGGGCGGGGGCAAATTTATCCGGACGGGAGCAAGAGTAATAATACGGTTTATAATGCTACAGCAGCAGGTATAGTAACTAAAATTCTACGAAAGGAAAAAGGGGGATATGAAATAACTATAGGGGATCCATCAGACGGGCGTCAAGTGGTTGATATTATTCCTCCAGGACCAGAACTTCTTGTTTCAGAGGGTGAATCTATCAAACTTGATCAACCATTAACAAGTAATCCGAATGTGGGTGGATTTGGTCAGGGAGATGCAGAAATAGTACTTCAAGATCCATTACGTGTTCAAGGCCTTTTGTTCTTCTTGGCATCTGTTATTTTGGCACAAATCTTTTTGGTTCTTAAAAAGAAACAGTTTGAGAAGGTTCAATTATCCGAAATGAATTTC
>Kalanchoe_longiflora
ATGCAAACTAGAACTACCCTTTCTTTGATAAAGGAACAGATTACTCGATCTATTTCCATATCCCTCGTGATATACATAATAACTCGAACATACATTTCAAATGCATATCCCATTTTTGCACAACAGGGTTATGAAAATCCACGAGAGGCAACTGGGCGTATTGTATGTGCCAATTGCCATTTAGCTAATAAGCCCGTGGATATTGAGGTTCCACAAGCGGTACTTCCTGATACTGTATTTGAGGCAGTTGTTCGAATTCCTTATGATATCCAAGTGAAACAAGTTCTTGCTAATGGTAAAAAAGGTGGTTTGAATGTAGGGGCTGTTCTGATTTTACCTGAAGGGTTTGAATTAGCCCCCCCTGATCGTATTTCGCCCGAGATGAAAGAAAAGATAGGAAATCTGTCTTTTCAGAGTTATCGCCCTACTAAAAAAAATATTCTTGTGATCGGTCCTGTTCCGGGTCAGAAATATAGTGAAATTACCTTTCCTATTCTTTCCCCCAAT---------AAGAAAGATGCTCACTTCTTAAAATATCCCATATATGTAGGTGGAAACAGAGGGCGGGGGCAAATTTATCCGGACGGGAGCAAGAGTAATAATACGGTTTATAATGCTACAGCAGCAGGTATAGTAACTAAAATTCTACGAAAGGAAAAAGGGGGATATGAAATAACTATAGGGGATCCATCAGACGGGCGTCAAGTGGTTGATATTATTCCTCCAGGACCAGAACTTCTTGTTTCAGAGGGTGAATCTATCAAACTTGATCAACCATTAACAAGTAATCCGAATGTGGGTGGATTTGGTCAGGGAGATGCAGAAATAGTACTTCAAGATCCATTACGTGTTCAAGGCCTTTTGTTCTTCTTGGCATCTGTTATTTTGGCACAAATCTTTTTGGTTCTTAAAAAGAAACAGTTTGAGAAGGTTCAATTATCCGAAATGAATTTC
>Kalanchoe_tomentosa
ATGCAAACTAGAACTACCCTTTCTTTGATAAAGGAACAGATTACTCGATCTATTTCCGTATCCCTCGTGATATACATAATCACTCGAACATCCATTTCAAATGCATATCCCATTTTTGCACAACAGGGTTATGAAAATCCACGAGAGGCAACTGGTCGTATTGTATGTGCCAATTGCCATTTGGCTAATAAGCCCGTGGATATTGAGGTTCCACAAGCGGTACTTCCTGATACTGTATTTGAGGCAGTTGTTCGAATTCCTTATGATATCCAAGTGAAACAAGTTCTTGCTAATGGTAAAAAAGGTGGTTTGAATGTAGGGGCTGTTCTGATTTTACCTGAAGGGTTTGAATTAGCCCCCCCTGATCGTATTTCGCCCGAGATGAAAGAAAAGATAGGAAATCTGTCTTTTCAGAGTTATCGCCCTACTAAAAAAAATATTCTTGTGATCGGTCCTGTTCCGGGTCATAAATATAGTGAAATTACCTTTCCTATTCTTTCCCCCGACCCTGCAACTAAGAAAGAGGCTCACTTCTTAAAATATCCCATATATGTAGGTGGAAACAGAGGGCGGGGTCAAATTTATCCGGACGGGAGCAAGAGTAATAATACGGTTTATAATGCTACAGCAGCAGGTATAGTAACTAAAATTCTACGAAAGGAAAAAGGGGGATATGAAATAACCATAGTGGATCCATCAGACGGGCGTCAAGTGGTTGATATTATTCCTCCAGGACCAGAACTTCTTGTTTCAGAGAGTGAATCTATCAAACTTGATCAACCATTAACAAGTAATCCGAATGTGGGTGGATTTGGTCAGGGAGATGCAGAAATAGTACTTCAAGATCCATTACGTGTTCAAGGCCTTTTGTTCTTCTTGGCATCTGTTATTTTGTCACAAATCTTTTTGGTTCTTAAAAAGAAACAGTTTGAGAAGGTTCAATTATCCGAAATGAATTTC
>Echeveria_lilacina
ATGCAAACTAGAACTACCCTTTCTTGGATAAAGGAACAGATTACTCGATCTATTTCCGTATCCCTCGTGATATACATAATAACTCGGACATACATTTCAAATGCATATCCCATTTTTGCACAACAGGGTTATGAAAATCCACGAGAAGCAACCGGGCGTATTGTATGTGCCAATTGCCATTTAGCTAATAAGCCCGTGGATATTGAGGTTCCACAAGCGGTACTTCCCGATACTGTATTTGAGGCAATTGTTCGAATTCCTTATGATATCCAAGTGAAACAAGTTCTTGCTAATGGGAAAAAGGGTGGTTTGAATGTTGGGGCTGTTCTTATTTTACCTGAAGGGTTTGAATTAGCTCCCCCCGATCGTATTTCGCCTGAGATGAAAGAAAAGATAGGAAATCTGTCTTTTCAGAGTTACCGACCTACTAAGAAAAATATTATTGTGATAGGTCCTGTTCCGGGTCAGAAATATAGTGAAATTACCTTTCCTATTCTTTCTCCCGACCCTGCAACTAAGAAAGATGCTCACTTCTTAAAATATCCCATATATGTAGGCGGAAACAGAGGGCGAGGTCAGATTTATCCGGATGGGAGCAAGAGTAATAATACGGTTTATAATGCTACAGCAGCAGGTATAGTAACTAAAATTATCCGAAAGGAAAAAGGGGGATATGAAATAACTATAGGAGATCCATCCGACGGGCGCCAAGTGGTTGATATTATTCCTCCCGGACCAGAACTTCTTGTTTCAGAGAGTGAATCTATCAAACTTGATCAACCATTAACAAGTAATCCGAATGTGGGTGGATTTGGTCAGGGAGATACAGAAATAGTACTTCAAGATCCATTACGTGTTCAAGGCCTTTTGTTCTTCTTGGCATCTGTTATTTTTGCACAAATCTTTTTGGTTCTTAAAAAGAAACAGTTTGAGAAAGTTCAATTGTCCGAAATGAATTTC
>Graptopetalum_amethystinum
ATGCAAACTAGAACTACCCTTTCTTGGATAAAGGAACAGATTACTCGATCTATTTCCGTATCCCTCGTGATATACATAATAACTCGGACATACATTTCAAATGCATATCCCATTTTTGCACAACAGGGTTATGAAAATCCACGAGAAGCAACCGGGCGTATTGTATGTGCCAATTGCCATTTAGCTAATAAGCCCGTGGATATTGAGGTTCCACAAGCGGTACTTCCCGATACTGTATTTGAGGCAATTGTTCGAATTCCTTATGATATCCAAGTGAAACAAGTTCTTGCTAATGGGAAAAAGGGTGGTTTGAATGTTGGGGCTGTTCTGATTTTACCTGAAGGGTTTGAATTAGCTCCCCCCGATCGTATTTCGCCTGAGATGAAAGAAAAGATAGGAAATCTGTCTTTTCAGAGTTACCGACCTACTAAGAAAAATATTATTGTGATAGGTCCTGTTCCGGGTCAGAAATATAGTGAAATTACCTTTCCTATTCTTTCTCCCGACCCTGCAACTAAGAAAGATGCTCACTTCTTAAAATATCCCATATATGTAGGCGGAAACAGAGGGCGAGGTCAGATTTATCCGGATGGGAGCAAGAGTAATAATACGGTTTATAATGCTACAGCAGCAGGTATAGTAACTAAAATTATCCGAAAGGAAAAAGGGGGATATGAAATAACTATAGGAGATCCATCCGACGGGCGCCAAGTGGTTGATATTATTCCTCCCGGACCGGAACTTCTTGTTTCAGAGAGTGAATCTATCAAACTTGATCAACCATTAACAAGTAATCCGAATGTGGGTGGATTTGGTCAGGGAGATACAGAAATAGTACTTCAAGATCCATTACGTGTTCAAGGCCTTTTGTTCTTCTTGGCATCTGTTATTTTTGCACAAATCTTTTTGGTTCTTAAAAAGAAACAGTTTGAGAAAGTTCAATTGTCCGAAATGAATTTC
>Pachyphytum_compactum
ATGCAAACTAGAACTACCCTTTCTTGGATAAAGGAACAGATTACTCGATCTATTTCCGTATCCCTCGTGATATACATAATAACTCGGACATACATTTCAAATGCATATCCCATTTTTGCACAACAGGGTTATGAAAATCCACGAGAAGCAACCGGGCGTATTGTATGCGCCAATTGCCATTTAGCTAATAAGCCCGTGGATATTGAGGTTCCACAAGCGGTACTTCCCGATACTGTATTTGAGGCAATTGTTCGAATTCCTTATGATATCCAAGTGAAACAAGTTCTTGCTAATGGGAAAAAGGGTGGTTTGAATGTTGGGGCTGTTCTGATTTTACCTGAAGGGTTTGAATTAGCTCCCCCCGATCGTATTTCGCCTGAGATGAAAGAAAAGATAGGAAATCTGTCTTTTCAGAGTTACCGACCTACTAAGAAAAATATTATTGTGATAGGTCCTGTTCCGGGTCAGAAATATAGTGAAATTACCTTTCCTATTCTTTCTCCCGACCCTGCAACTAAGAAAGATGCTCACTTCTTAAAATATCCCATATATGTAGGCGGAAACAGAGGGCGAGGTCAGATTTATCCGGATGGGAGCAAGAGTAATAATACGGTTTATAATGCTACAGCAGCAGGTATAGTAACTAAAATTATCCGAAAGGAAAAAGGGGGATATGAAATAACTATAGGAGATCCATCCGACGGGCGCCAAGTGGTTGATATTATTCCTCCCGGACCAGAACTTCTTGTTTCAGAGAGTGAATCTATCAAACTTGATCAACCATTAACAAGTAATCCGAATGTGGGTGGATTTGGTCAGGGAGATACAGAAATAGTACTTCAAGATCCATTACGTGTTCAAGGCCTTTTGTTCTTCTTGGCATCTGTTATTTTTGCACAAATCTTTTTGGTTCTTAAAAAGAAACAGTTTGAGAAAGTTCAATTGTCTGAAATGAATTTC
>Sedum_alfredii
ATGCAAACTAGAACTACCCTTTCTTGGATAAAGGAACAGATTACTCGATCTATTTCCGTATCCCTCGTGATATACATAATAACTCGGACAGACATTTCAAATGCATATCCCATTTTTGCACAACAGGGTTATGAAAATCCACGAGAAGCAACTGGGCGTATTGTATGTGCCAATTGCCATTTAGCTAATAAGCCCGTGGATATTGAGGTTCCACAAGCGGTACTTCCTGATACTGTATTTGAAGCAATTGTTCGAATTCCGTATGATATCCAAGTGAAACAAGTTCTTGCTAATGGGAAAAAGGGTGGTTTGAATGTTGGGGCTGTTCTGATTTTACCTGAAGGGTTTGAATTAGCTCCCCCTGATCGTATTTCGCCTGAGATGAAAGAAAAGATAGGAAATCTGTCTTTTCAGAGTTACCGACCTACTAAGAAAAATATTATTGTGATAGGTCCTGTTCCGGGTCAGAAATATAGTGAAATTACCTTTCCTATTCTTTCTCCCGACCCTGCAACTAAGAAAGATGCTCACTTCTTAAAATATCCCATATATGTAGGCGGAAACAGAGGGCGAGGTCAGATTTATCCGGATGGGAGCAAGAGTAATAATACGGTTTATAATGCTACAGCAGCAGGTATAGTAACTAAAATTATCCGAAAGGAAAAAGGGGGATATGAAATAACTATAGGGGATCCATCCGACGGGCATCAAGTGGTTGATATTATTCCTCCAGGACCCGAACTTCTTGTTTCAGAGAGTGAATCTATCAAACTTGATCAACCATTAACAAGTAATCCGAATGTGGGTGGATTTGGTCAGGGAGATACAGAAATAGTACTTCAAGATCCATTACGTGTTCAAGGCCTTTTGTTCTTCTTGGCATCTGTTATTTTTGCACAAATCTTTTTGGTTCTTAAAAAGAAACAGTTTGAGAAAGTTCAACTATCCGAAATGAATTTC
>Sedum_emarginatum
ATGCAAACTAGAACTACCCTTTCTTGGATAAAGGAACAGATTACTCGATCTATTTCCGTATCCCTCGTGATATACATAATAACTCGGACATACATTTCAAATGCATATCCCATTTTTGCACAACAGGGTTATGAAAATCCACGAGAAGCAACTGGGCGTATTGTATGTGCCAATTGCCATTTAGCTAATAAGCCCGTGGATATTGAGGTTCCACAAGCGGTACTTCCTGATACTGTATTTGAGGCAATTGTTCGAATTCCTTATGATATCCAAGTGAAACAAGTTCTTGCTAATGGGAAAAAGGGTGGTTTGAATGTTGGGGCTGTTCTGATTTTACCTGAAGGGTTTGAATTAGCCCCCCCTGATCGTATTTCGCCTGAGATGAAAGAAAAGATAGGAAATCTGTCTTTTCAGAGTTACCGACCTACTAAGAAAAATATTATTGTGATAGGTCCTGTTCCGGGTCAGAAATATAGTGAAATTGCCTTTCCTATTCTTTCTCCCGACCCTGCAACTAAGAAAGATGCTCACTTCTTAAAATATCCCATATATGTAGGCGGAAACAGAGGGCGAGGTCAGATTTATCCGGATGGGAGCAAGAGTAATAATACGGTTTATAATGCTACAGCAGCAGGTATAGTAACTAAAATTATCCGAAAGGAAAAAGGGGGATATGAAATAACTATAGGAGATCCATCCGACGGGCATCAAGTGGTTGATATTATTCCTCCAGGACCCGAACTTCTTGTTTCAGAGAGTGAATCTATCAAACTTGATCAACCATTAACAAGTAATCCGAATGTGGGTGGATTTGGTCAAGGAGATACAGAAATAGTACTTCAAGATCCATTACGTGTTCAAGGCCTTTTGTTCTTCTTGGCATCTGTTATTTTTGCACAAATCTTTTTGGTTCTTAAAAAGAAACAGTTTGAGAAAGTTCAACTATCCGAAATGAATTTC
>Sedum_lineare
ATGCAAACTAGAACTACCCTTTCTTGGATAAAGGAACAGATTACTCGATCTATTTCCTTATCCCTCATGATATACATAATAACTCGGACATACATTTCAAATGCATATCCCATTTTTGCACAACAGGGTTATGAAAATCCACGAGAAGCAACTGGGCGTATTGTATGTGCCAATTGCCATTTAGCTAATAAGCCCGTGGATATTGAGGTTCCACAAGCGGTACTTCCCGATACTGTATTTGAGGCAATTGTTCGAATTCCTTATGATATCCAAGTGAAACAAGTTCTTGCTAATGGGAAAAAGGGTGGTTTGAATGTTGGGGCTGTTCTGATTTTACCTGAAGGGTTTGAATTAGCTCCCCCTGATCGGATTTCGCCTGAGATGAAAGAAAAGATAGGAAATCTGTCTTTTCAGAGTTACCGACCTGCTAAGAAAAATATTATTGTGATAGGTCCTGTTCCGGGTCAGAAATATAGTGAAATTACCTTTCCTATTCTTTCTCCCGACCCTGCAACTAAGAAAGATGCTCACTTCTTAAAATATCCTATATATGTAGGCGGAAACAGAGGGCGAGGTCAGATTTATCCGGATGGGAGCAAGAGTAATAATACGGTTTATAATGCTACAGCAGCAGGTATAGTAACTAAAATTATCCGAAAGGAAAAAGGGGGATATGAAATAACTATAGGAGATCCATCCGACGGGCGTCAAGTAGTTGATATTATTCCTCCAGGACCAGAACTTCTTGTTTCAGAGAGTGAATCTATCAAACTTGATCAACCATTAACAAGTAATCCGAATGTGGGTGGATTTGGTCAGGGAGATACAGAAATAGTACTTCAAGATCCATTACGTGTTCAGGGCCTTTTGTTCTTCTTGGCATCTGTTATTTTTGCGCAAATCTTTTTGGTTCTTAAAAAGAAACAGTTTGAGAAAGTTCAATTGTCCGAAATGAATTTT
>Sedum_oryzifolium
ATGCAAACTAGAACTACCCTTTCTTGGATAAAAGAACAGATTACTCGATCTATTTCCGTATCCCTCCTGATATACATAATAACTCGGACATACATTTCACATGCATATCCCATTTTTGCACAACAGGGTTATGAAAATCCACGAGAAGCAACTGGGCGTATTGTATGTGCCAACTGCCATTTAGCTAATAAGCCCGTAGATATTGAGGTTCCACAAGCGGTACTTCCCGATACTGTATTTGAGGCAATTGTTCGAATTCCTTATGATATCCAAGTGAAACAAGTTCTTGCTAATGGGAAAAAGGGTGGTTTGAATGTTGGGGCTGTTCTGATTTTACCTGAAGGGTTTGAATTAGCTCCCCCTGATCGTATTTCGCCTGAGATGAAAGAAAAGATAGGAAATCTGTCTTTTCAGAGTTACCGACCTGCTAAGAAAAATATTATTGTGATAGGTCCTGTTCCGGGTCAGAAATATAGTGAAATTACCTTTCCTATTCTTTCTCCCGACCCTGCAACTAAGAAAGATGCTCACTTTTTAAAATATCCTATATATGTAGGCGGAAACAGAGGGCGAGGTCAGATTTATCCGGATGGGAGCAAGAGTAATAATACGGTTTATAATGCTACAGCAGCAGGTATAGTAACTAAAATTATCCGAAAGGAAAAAGGGGGATATGAAATAACTATAGGAGATCCATCCGACGGGCGTCAAGTGGTTGATATTATTCCTCCAGGACCAGAACTTCTTGTTTCAGAGAGTGAATCTATCAAACTTGATCAACCATTAACAAGTAATCCGAATGTGGGTGGATTTGGTCAGGGAGATACAGAAATAGTACTTCAAGATCCATTACGTGTTCAGGGCCTTTTGTTCTTCTTGGCATCTGTTATTTTTGCACAAATCTTTTTGGTTCTTAAAAAGAAACAATTTGAGAAAGTTCAATTGTCCGAAATGAATTTC
>Sedum_plumbizincicola
ATGCAAACTAGAACTACTCTTTCTTGGATAAAGGAACAGATTACTCGATCTATTTCCGTATCCCTCGCGATATACATAATAACTCGGACATACATTTCAAATGCATATCCCATTTTTGCACAACAGGGTTATGAAAATCCACGAGAAGCAACTGGGCGTATTGTATGTGCCAATTGCCATTTAGCTAATAAGCCCGTGGATATTGAGGTTCCACAAGCGGTACTTCCTGATACTGTATTTGAAGCAATTGTTCGAATTCCGTATGATATCCAAGTGAAACAAGTTCTTGCTAATGGGAAAAAGGGTGGTTTGAATGTTGGGGCTGTTCTGATTTTACCTGAAGGGTTTGAATTAGCTCCCCCTGATCGTATTTCGCCTGAGATGAAAGAAAAGATAGGAAATCTGTCTTTTCAGAGTTACCGACCTACTAAGAAAAATATTATTGTGATAGGTCCTGTTCCGGGTCAGAAATATAGTGAAATTACCTTTCCTATTCTTTCTCCCGACCCTGCAACTAAGAAAGATGCTCACTTCTTAAAATATCCCATATATGTAGGCGGAAACAGAGGGCGAGGTCAGATTTATCCGGATGGGAGCAAGAGTAATAATACGGTTTATAATGCTACAGCAGCAGGTATAGTAACTAAAATTATCCGAAAGGAAAAAGGGGGATATGAAATAACTATAGGGGATCCATCCGACGGGCATCAAGTGGTTGATATTATTCCTCCAGGACCCGAACTTCTTGTTTCAGAGAGTGAATCTATCAAACTTGATCAACCATTAACAAGTAATCCGAATGTGGGTGGATTTGGTCAGGGAGATACAGAAATAGTACTTCAAGATCCATTACGTGTTCAAGGCCTTTTGTTCTTCTTGGCATCTGTTATTTTTGCACAAATCTTTTTGGTTCTTAAAAAGAAACAGTTTGAGAAAGTTCAACTATCCGAAATGAATTTC
>Sedum_sarmentosum
ATGCAAACTAGAACTACCCTTTCTTGGATAAAGGAACAGATTACTCGATCTATTTCCGTATCCCTTGTGATATACATAATAACTCGGACATACATTTCAAATGCATATCCCATTTTTGCACAACAGGGTTATGAAAATCCACGAGAAGCAACTGGGCGTATTGTATGTGCCAATTGCCATTTAGCTAATAAACCCGTGGATATTGAGGTTCCACAAGCCGTACTTCCTGATACTGTATTTGAGGCAATTGTTCGAATTCCTTATGATATCCAAGTGAAACAAGTTCTTGCTAATGGGAAAAAGGGTGGTTTGAATGTTGGGGCTGTTCTGATTTTACCTGAAGGGTTTGAATTAGCTCCCCCTGATCGTATTTCGCCTGAGATGAAAGAAAAGATAGGAAATCTGTCTTTTCAGAGTTACCGACCTACTAAGAAAAATATTATTGTGATAGGTCCTGTTCCGGGTCAGAAATATAGTGAAATTACCTTTCCTATTCTTTCTCCCGACCCTGCAACTAAGAAAGATGCTCACTTCTTAAAATATCCCATATATGTAGGCGGAAACAGAGGGCGAGGTCAGATTTATCCGGATGGGAGCAAGAGTAATAATACGGTTTATAATGCTACAGCAGCAGGTATAGTAACTAAAATTATCCGAAAGGAAAAAGGGGGATATGAAATAACTATAGGAGATCCATCCGACGGGCGTCAAGTAGTTGATATTATTCCTCCAGGACCCGAACTTCTTGTTTCAGAGAGTGAATCTATCAAACTTGATCAACCATTAACAAGTAATCCGAATGTGGGTGGATTTGGTCAAGGAGATACAGAAATAGTACTTCAAGATCCATTACGTGTTCAAGGCCTTTTGTTCTTCTTGGCATCTGTTATTTTTGCACAAATCTTTTTGGTTCTTAAAAAGAAACAGTTTGAGAAAGTTCAACTATCCGAAATGAATTTC
>Sedum_tricarpum
ATGCAAACTAGAACTACCCTTTCTTGGATAAAGGAACAGATTACTCGATCTATTTCCGTATCCCTCGTGATATACATAATAACTCGGACAGACATTTCAAATGCATATCCCATTTTTGCACAACAGGGTTATGAAAATCCACGAGAAGCAACTGGGCGTATTGTATGTGCCAATTGCCATTTAGCTAATAAACCCGTGGATATTGAGGTTCCACAAGCGGTACTTCCTGATACTGTATTTGAAGCAATTGTTCGAATTCCGTATGATATCCAAGTGAAACAAGTTCTTGCTAATGGGAAAAAGGGTGGTTTGAATGTTGGGGCTGTTCTGATTTTACCTGAAGGGTTTGAATTAGCTCCCCCTGATCGTATTTCGCCTGAGATGAAAGAAAAGATAGGAAATCTGTCTTTTCAGAGTTACCGACCTACTAAGAAAAATATTATTGTGATAGGTCCTGTTCCGGGTCAGAAATATAGTGAAATTACCTTTCCTATTCTTTCTCCCGACCCTGCAACTAAGAAAGATGCTCACTTCTTAAAATATCCCATATATGTAGGCGGAAACAGAGGGCGAGGTCAGATTTATCCGGATGGGAGCAAGAGTAATAATACGGTTTATAATGCTACAGCAGCAGGTATAGTAACTAAAATTATCCGAAAGGAAAAAGGGGGATATGAAATAACTATAGGGGATCCATCCGACGGGCATCAAGTGGTTGATATTATTCCTCCAGGACCCGAACTTCTTGTTTCAGAGAGTGAATCTATCAAACTTGATCAACCATTAACAAGTAATCCGAATGTGGGTGGATTTGGTCAGGGAGATACAGAAATAGTACTTCAAGATCCATTACGTGTTCAAGGCCTTTTGTTCTTCTTGGCATCTGTTATTTTTGCACAAATCTTTTTGGTTCTTAAAAAGAAACAGTTTGAGAAAGTTCAACTATCCGAAATGAATTTC
>Aeonium_arboreum
ATGCAAACTAGAACTACCCTTTCTTGGATAAAGGAACAGATTACTCGATCTATTGCCGTATCCCTCGTGATATACATAATAACTCGGACATACATTTCAAATGCATATCCCATTTTTGCACAACAGGGTTATGAAAATCCACGAGAAGCAACTGGGCGTATTGTATGTGCCAATTGCCATTTAGCTAATAAGCCCGTGGATATTGAGGTTCCACAAGCGGTACTTCCTGATACTGTATTTGAGGCAGTTGTTCGAATTCCTTATGATATCCAAGTGAAACAAGTTCTTGCTAATGGGAAAAAGGGTGGTTTGAATGTCGGGGCTGTTCTGATTTTACCTGAAGGGTTTGAATTAGCTCCCCCTGATCGTATTTCGCCCGAGATGAAAGAAAAGATAGGAAATCTGTCTTTTCAGAGTTATCGACCTACTAAAAAAAATATTCTTGTGATAGGTCCTGTTCCGGGTCAGAAATATAGTGAAATTACCTTTCCTATTCTTTCTCCCGACCCTGCAACTAATAAAGATGCTCACTTCTTAAAATATCCCATCTATGTAGGTGGAAACAGAGGGAGAGGGCAGATTTATCCGGACGGGAGCAAGAGTAATAATACGGTTTATAATGCTACAGCAGCAGGTATAGTAACTAAAATTATCCGAAAGGAAAAAGGGGGATATGAAATAACTATAGGGGATACATCAGACGGGCGCCAAGTGGTTGATATTATTCCTCCAGGACCAGAACTTCTTGTTTCAGAGAATGAATCTATCAAACTTGATCAACCATTAACAAGTAATCCAAATGTGGGGGGATTTGGTCAGGGAGATGCAGAAATAGTACTTCAAGATCCATTACGTGTTCAAGGACTTTTGTTCTTCTTGGCATCTGTTATTTTGGCACAAATCTTTTTGGTTCTTAAAAAGAAACAGTTTGAGAAAGTTCAATTGTCCGAAATGAATTTC
>Aeonium_balsamiferum
ATGCAAACTAGAACTACCCTTTCTTGGATAAAGGAACAGATTACTCGATCTATTGCCGTATCCCTCGTGATATACATAATAACTCGGACATACATTTCAAATGCATATCCCATTTTTGCACAACAGGGTTATGAAAATCCACGAGAAGCAACTGGGCGTATTGTATGTGCCAATTGCCATTTAGCTAATAAGCCCGTGGATATTGAGGTTCCACAAGCGGTACTTCCTGATACTGTATTTGAGGCAGTTGTTCGAATTCCTTATGATATCCAAGTGAAACAAGTTCTTGCTAATGGGAAAAAGGGTGGTTTGAATGTCGGGGCTGTTCTGATTTTACCTGAAGGGTTTGAATTAGCTCCCCCTGATCGTATTTCGCCCGAGATGAAAGAAAAGATAGGAAATCTGTCTTTTCAGAGTTATCGACCTACTAAAAAAAATATTCTTGTGATAGGTCCTGTTCCGGGTCAGAAATATAGTGAAATTACCTTTCCTATTCTTTCTCCCGACCCTGCAACTAATAAAGATGCTCACTTCTTAAAATATCCCATCTATGTAGGTGGAAACAGAGGGAGAGGGCAGATTTATCCGGACGGGAGCAAGAGTAATAATACGGTTTATAATGCTACAGCAGCAGGTATAGTAACTAAAATTATCCGAAAGGAAAAAGGGGGATATGAAATAACTATAGGGGATACATCAGACGGGCGCCAAGTGGTTGATATTATTCCTCCAGGACCAGAACTTCTTGTTTCAGAGAATGAATCTATCAAACTTGATCAACCATTAACAAGTAATCCAAATGTGGGGGGATTTGGTCAGGGAGATGCAGAAATAGTACTTCAAGATCCATTACGTGTTCAAGGACTTTTGTTCTTCTTGGCATCTGTTATTTTGGCACAAATCTTTTTGGTTCTTAAAAAGAAACAGTTTGAGAAAGTTCAATTGTCCGAAATGAATTTC
>Aeonium_decorum
ATGCAAACTAGAACTACCCTTTCTTGGATAAAGGAACAGATTACTCGATCTATTGCCGTATCCCTCGTGATATACATAATAACTCGGACATACATTTCAAATGCATATCCCATTTTTGCACAACAGGGTTATGAAAATCCACGAGAAGCAACTGGGCGTATTGTATGTGCCAATTGCCATTTAGCTAATAAGCCCGTGGATATTGAGGTTCCACAAGCGGTACTTCCTGATACTGTATTTGAGGCAGTTGTTCGAATTCCTTATGATATCCAAGTGAAACAAGTTCTTGCTAATGGGAAAAAGGGTGGTTTGAATGTCGGGGCTGTTCTGATTTTACCTGAAGGGTTTGAATTAGCTCCCCCTGATCGTATTTCGCCCGAGATGAAAGAAAAGATAGGAAATCTGTCTTTTCAGAGTTATCGACCTACTAAAAAAAATATTCTTGTGATAGGTCCTGTTCCGGGTCAGAAATATAGTGAAATTACCTTTCCTATTCTTTCTCCCGACCCTGCAAATAATAAAGATGCTCACTTCTTAAAATATCCCATCTATGTAGGTGGAAACAGAGGGAGAGGGCAGATTTATCCGGACGGGAGCAAGAGTAATAATACGGTTTATAATGCTACAGCAGCAGGTATAGTAACTAAAATTATCCGAAAGGAAAAAGGGGGATATGAAATAACTATAGGGGATACATCAGACGGGCGCCAAGTGGTTGATATTATTCCTCCAGGACCAGAACTTCTTGTTTCAGAGAATGAATCTATCAAACTTGATCAACCATTAACAAGTAATCCAAATGTGGGGGGATTTGGTCAGGGAGATGCAGAAATAGTACTTCAAGATCCATTACGTGTTCAAGGACTTTTGTTCTTCTTGGCATCTGTTATTTTGGCACAAATCTTTTTGGTTCTTAAAAAGAAACAGTTTGAGAAAGTTCAATTGTCCGAAATGAATTTC
>Aeonium_diplocyclum
ATGCAAACTAGAACTACCCTTTCTTGGATAAAGGAACAGATTACTCGATCTATTGCCGTATCCCTCGTGATATACATAATAACTCGGACATACATTTCAAATGCATATCCCATTTTTGCACAACAGGGTTATGAAAATCCACGAGAAGCAACTGGGCGTATTGTATGTGCTAATTGCCATTTAGCTAATAAGCCCGTGGATATTGAGGTTCCACAAGCGGTACTTCCTGATACTGTATTTGAGGCAGTTGTTCGAATTCCTTATGATATCCAAGTGAAACAAGTTCTTGCTAATGGGAAAAAGGGTGGTTTGAATGTCGGGGCTGTTCTGATTTTACCTGAAGGGTTTGAATTAGCTCCCCCTGATCGTATTTCGCCCGAGATGAAAGAAAAGATAGGAAATCTGTCTTTTCAGAGTTATCGACCTACTAAAAAAAATATTCTTGTGATAGGTCCTGTTCCGGGTCAGAAATATAGTGAAATTACCTTTCCTATTCTTTCTCCCGACCCTGCAACTAATAAAGATGCTCACTTCTTAAAATATCCCATCTATGTAGGTGGAAACAGAGGGAGAGGGCAGATTTATCCGGACGGGAGCAAGAGTAATAATACGGTTTATAATGCTACAGCAGCAGGTATAGTAACTAAAATTATCCGAAAGGAAAAAGGGGGATATGAAATAACTATAGGGGATACATCAGACGGGCGCCAAGTGGTTGATATTATTCCTCCAGGACCAGAACTTCTTGTTTCAGAGAATGAATCTATCAAACTTGATCAACCATTAACAAGTAATCCAAATGTGGGGGGATTTGGTCAGGGAGATGCAGAAATAGTACTTCAAGATCCATTACGTGTTCAAGGACTTTTGTTCTTCTTGGCATCTGTTATTTTGGCACAAATCTTTTTGGTTCTTAAAAAGAAACAGTTTGAGAAAGTTCAATTGTCCGAAATGAATTTC
>Aeonium_dodrantale
ATGCAAACTAGAACTACCCTTTCTTGGATAAAGGAACAGATTACTCGATCTATTGCCGTATCCCTCGTGATATACATAATAACTCGGACATACATTTCAAATGCATATCCCATTTTTGCACAACAGGGTTATGAAAATCCACGAGAAGCAACTGGGCGTATTGTATGTGCCAATTGCCATTTAGCTAATAAGCCCGTGGATATTGAGGTTCCACAAGCGGTACTTCCTGATACTGTATTTGAGGCAGTTGTTCGAATTCCTTATGATATCCAAGTGAAACAAGTTCTTGCTAATGGGAAAAAGGGTGGTTTGAATGTCGGGGCTGTTCTGATTTTACCTGAAGGGTTTGAATTAGCTCCCCCTGATCGTATTTCGCCCGAGATGAAAGAAAAGATAGGAAATCTGTCTTTTCAGAGTTATCGACCTACTAAAAAAAATATTCTTGTGATAGGTCCTGTTCCGGGTCAGAAATATAGTGAAATTACCTTTCCTATTCTTTCTCCCGACCCTGCAACTAATAAAGATGCTCACTTCTTAAAATATCCCATCTATGTAGGTGGAAACAGAGGGAGAGGGCAGATTTATCCGGACGGGAGCAAGAGTAATAATACGGTTTATAATGCTACAGCAGCAGGTATAGTAACTAAAATTATCCGAAAGGAAAAAGGGGGATATGAAATAACTATAGGGGATACATCAGACGGGCGCCAAGTGGTTGATATTATTCCTCCAGGACCAGAACTTCTTGTTTCAGAGAATGAATCTATCAAACTTGATCAACCATTAACAAGTAATCCAAATGTGGGGGGATTTGGTCAGGGAGATGCAGAAATAGTACTTCAAGATCCATTACGTGTTCAAGGACTTTTGTTCTTCTTGGCATCTGTTATTTTGGCACAAATCTTTTTGGTTCTTAAAAAGAAACAGTTTGAGAAAGTTCAATTGTCCGAAATGAATTTC
>Aeonium_nobile
ATGCAAACTAGAACTACCCTTTCTTGGATAAAGGAACAGATTACTCGATCTATTGCCGTATCCCTCGTGATATACATAATAACTCGGACATACATTTCAAATGCATATCCCATTTTTGCACAACAGGGTTATGAAAATCCACGAGAAGCAACTGGGCGTATTGTATGTGCCAATTGCCATTTAGCTAATAAGCCCGTGGATATTGAGGTTCCACAAGCGGTACTTCCTGATACTGTATTTGAGGCAGTTGTTCGAATTCCTTATGATATCCAAGTGAAACAAGTTCTTGCTAATGGGAAAAAGGGTGGTTTGAATGTCGGGGCTGTTCTGATTTTACCTGAAGGGTTTGAATTAGCTCCCCCTGATCGTATTTCGCCCGAGATGAAAGAAAAGATAGGAAATCTGTCTTTTCAGAGTTATCGACCTACTAAAAAAAATATTCTTGTGATAGGTCCTGTTCCGGGTCAGAAATATAGTGAAATTACCTTTCCTATTCTTTCTCCCGACCCTGCAAATAATAAAGATGCTCACTTCTTAAAATATCCCATCTATGTAGGTGGAAACAGAGGGAGAGGGCAGATTTATCCGGACGGGAGCAAGAGTAATAATACGGTTTATAATGCTACAGCAGCAGGTATAGTAACTAAAATTATCCGAAAGGAAAAAGGGGGATATGAAATAACTATAGGGGATACATCAGACGGGCGCCAAGTGGTTGATATTATTCCTCCAGGACCAGAACTTCTTGTTTCAGAGAATGAATCTATCAAACTTGATCAACCATTAACAAGTAATCCAAATGTGGGGGGATTTGGTCAGGGAGATGCAGAAATAGTACTTCAAGATCCATTACGTGTTCAAGGACTTTTGTTCTTCTTGGCATCTGTTATTTTGGCACAAATCTTTTTGGTTCTTAAAAAGAAACAGTTTGAGAAAGTTCAATTGTCCGAAATGAATTTC
>Aeonium_saundersii
ATGCAAACTAGAACTACCCTTTCTTGGATAAAGGAACAGATTACTCGATCTATTGCCGTATCCCTCGTGATATACATAATAACTCGGACATACATTTCAAATGCATATCCCATTTTTGCACAACAGGGTTATGAAAATCCACGAGAAGCAACTGGGCGTATTGTATGTGCCAATTGCCATTTAGCTAATAAGCCCGTGGATATTGAGGTTCCACAAGCGGTACTTCCTGATACTGTATTTGAGGCAGTTGTTCGAATTCCTTATGATATCCAAGTGAAACAAGTTCTTGCTAATGGGAAAAAGGGTGGTTTGAATGTCGGGGCTGTTCTGATTTTACCTGAAGGGTTTGAATTAGCTCCCCCTGATCGTATTTCGCCCGAGATGAAAGAAAAGATAGGAAATCTGTCTTTTCAGAGTTATCGACCTACTAAAAAAAATATTCTTGTGATAGGTCCTGTTCCGGGTCAGAAATATAGTGAAATTACCTTTCCTATTCTTTCTCCCGACCCTGCAACTAATAAAGATGCTCACTTCTTAAAATATCCCATCTATGTAGGTGGAAACAGAGGGAGAGGGCAGATTTATCCGGACGGGAGCAAGAGTAATAATACGGTTTATAATGCTACAGCAGCAGGTATAGTAACTAAAATTATCCGAAAGGAAAAAGGGGGATATGAAATAACTATAGGGGATACATCAGACGGGCGCCAAGTGGTTGATATTATTCCTCCAGGACCAGAACTTCTTGTTTCAGAGAATGAATCTATCAAACTTGATCAACCATTAACAAGTAATCCAAATGTGGGGGGATTTGGTCAGGGAGATGCAGAAATAGTACTTCAAGATCCATTACGTGTTCAAGGACTTTTGTTCTTCTTGGCATCTGTTATTTTGGCACAAATCTTTTTGGTTCTTAAAAAGAAACAGTTTGAGAAAGTTCAATTGTCCGAAATGAATTTC
>Aeonium_tabuliforme
ATGCAAACTAGAACTACCCTTTCTTGGATAAAGGAACAGATTACTCGATCTATTGCCGTATCCCTCGTGATATACATAATAACTCGGACATACATTTCAAATGCATATCCCATTTTTGCACAACAGGGTTATGAAAATCCACGAGAAGCAACTGGGCGTATTGTATGTGCCAATTGCCATTTAGCTAATAAGCCCGTGGATATTGAGGTTCCACAAGCGGTACTTCCTGATACTGTATTTGAGGCAGTTGTTCGAATTCCTTATGATATCCAAGTGAAACAAGTTCTTGCTAATGGGAAAAAGGGTGGTTTGAATGTCGGGGCTGTTCTGATTTTACCTGAAGGGTTTGAATTAGCTCCCCCTGATCGTATTTCGCCCGAGATGAAAGAAAAGATAGGAAATCTGTCTTTTCAGAGTTATCGACCTACTAAAAAAAATATTCTTGTGATAGGTCCTGTTCCGGGTCAGAAATATAGTGAAATTACCTTTCCTATTCTTTCTCCCGACCCTGCAACTAATAAAGATGCTCACTTCTTAAAATATCCCATCTATGTAGGTGGAAACAGAGGGAGAGGGCAGATTTATCCGGACGGGAGCAAGAGTAATAATACGGTTTATAATGCTACAGCAGCAGGTATAGTAACTAAAATTATCCGAAAGGAAAAAGGGGGATATGAAATAACTATAGGGGATACATCAGACGGGCGCCAAGTGGTTGATATTATTCCTCCAGGACCAGAACTTCTTGTTTCAGAGAATGAATCTATCAAACTTGATCAACCATTAACAAGTAATCCAAATGTGGGGGGATTTGGTCAGGGAGATGCAGAAATAGTACTTCAAGATCCATTACGTGTTCAAGGACTTTTGTTCTTCTTGGCATCTGTTATTTTGGCACAAATCTTTTTGGTTCTTAAAAAGAAACAGTTTGAGAAAGTTCAATTGTCCGAAATGAATTTC
>Aeonium_undulatum
ATGCAAACTAGAACTACCCTTTCTTGGATAAAGGAACAGATTACTCGATCTATTGCCGTATCCCTCGTGATATACATAATAACTCGGACATACATTTCAAATGCATATCCCATTTTTGCACAACAGGGTTATGAAAATCCACGAGAAGCAACTGGGCGTATTGTATGTGCCAATTGCCATTTAGCTAATAAGCCCGTGGATATTGAGGTTCCACAAGCGGTACTTCCTGATACTGTATTTGAGGCAGTTGTTCGAATTCCTTATGATATCCAAGTGAAACAAGTTCTTGCTAATGGGAAAAAGGGTGGTTTGAATGTCGGGGCTGTTCTGATTTTACCTGAAGGGTTTGAATTAGCTCCCCCTGATCGTATTTCGCCCGAGATGAAAGAAAAGATAGGAAATCTGTCTTTTCAGAGTTATCGACCTACTAAAAAAAATATTCTTGTGATAGGTCCTGTTCCGGGTCAGAAATATAGTGAAATTACCTTTCCTATTCTTTCTCCCGACCCTGCAACTAATAAAGATGCTCACTTCTTAAAATATCCCATCTATGTAGGTGGAAACAGAGGGAGAGGGCAGATTTATCCGGACGGGAGCAAGAGTAATAATACGGTTTATAATGCTACAGCAGCAGGTATAGTAACTAAAATTATCCGAAAGGAAAAAGGGGGATATGAAATAACTATAGGGGATACATCAGACGGGCGCCAAGTGGTTGATATTATTCCTCCAGGACCAGAACTTCTTGTTTCAGAGAATGAATCTATCAAACTTGATCAACCATTAACAAGTAATCCAAATGTGGGGGGATTTGGTCAGGGAGATGCAGAAATAGTACTTCAAGATCCATTACGTGTTCAAGGACTTTTGTTCTTCTTGGCATCTGTTATTTTGGCACAAATCTTTTTGGTTCTTAAAAAGAAACAGTTTGAGAAAGTTCAATTGTCCGAAATGAATTTC
>Monanthes_anagensis
ATGCAAACTAGAACTACCCTTTCTTGGATAAAGGAACAGATTACTCGATCTATTGCCGTATCCCTCGTGATATACATAATAACTCGGACATACATTTCAAATGCATATCCCATTTTTGCACAACAGGGTTATGAAAATCCACGAGAAGCAACTGGGCGTATTGTATGTGCAAATTGTCATTTAGCTAATAAGCCCGTGGATATTGAGGTTCCACAAGCGGTACTTCCTGATACTGTATTTGAGGCAGTTGTTCGAATTCCTTATGATATCCAAGTGAAACAAGTTCTTGCTAATGGGAAAAAGGGTGGTTTGAATGTCGGGGCTGTTCTGATTTTACCTGAAGGGTTTGAATTAGCTCCTCCTGATCGTATTTCGCCCGAGATGAAAGAAAAGATAGGAAATCTGTCTTTTCAGAGTTATCGACCTACTAAAAAAAATATTCTTGTGATAGGTCCTGTTCCGGGTCAGAAATATAGTGAAATTACCTTTCCTATTCTTTCTCCCGACCCTGCAACTAATAAAGATGCTCACTTCTTAAAATATCCCATCTATGTAGGTGGAAACAGAGGGAGAGGGCAGATTTATCCGGACGGGAGCAAGAGTAATAATACGGTTTATAATGCTACAGCAGCAGGTATAGTAACTAAAATTATCCGAAAGGAAAAAGGGGGATATGAAATAACTATAGGGGATACATCAGACGGGCGCCAAGTGGTTGATATTATTCCTCCAGGACCAGAACTTCTTGTTTCAGAGAATGAATCTATCAAACTTGATCAACCATTAACAAGTAATCCAAATGTGGGGGGATTTGGTCAGGGAGATGCAGAAATAGTACTTCAAGATCCATTACGTGTTCAAGGACTTTTGTTCTTCTTGGCATCTGTTATTTTGGCACAAATCTTTTTGGTTCTTAAAAAGAAACAGTTTGAGAAAGTTCAATTGTCCGAAATGAATTTC
>Monanthes_brachycaulos
ATGCAAACTAGAACTACCCTTTCTTGGATAAAGGAACAGATTACTCGATCTATTGCCGTATCCCTCGTGATATACATAATAACTCGGACATACATTTCAAATGCATATCCCATTTTTGCACAACAGGGTTATGAAAATCCACGAGAAGCAACTGGGCGTATTGTATGTGCAAATTGTCATTTAGCTAATAAGCCCGTGGATATTGAGGTTCCACAAGCGGTACTTCCTGATACTGTATTTGAGGCAGTTGTTCGAATTCCTTATGATATCCAAGTGAAACAAGTTCTTGCTAATGGGAAAAAGGGTGGTTTGAATGTCGGGGCTGTTCTGATTTTACCTGAAGGGTTTGAATTAGCTCCTCCTGATCGTATTTCGCCCGAGATGAAAGAAAAGATAGGAAATCTGTCTTTTCAGAGTTATCGACCTACTAAAAAAAATATTCTTGTGATAGGTCCTGTTCCGGGTCAGAAATATAGTGAAATTACCTTTCCTATTCTTTCTCCCGACCCTGCAACTAATAAAGATGCTCACTTCTTAAAATATCCCATCTATGTAGGTGGAAACAGAGGGAGAGGGCAGATTTATCCGGACGGGAGCAAGAGTAATAATACGGTTTATAATGCTACAGCAGCAGGTATAGTAACTAAAATTATCCGAAAGGAAAAAGGGGGATATGAAATAACTATAGGGGATACATCAGACGGGCGCCAAGTGGTTGATATTATTCCTCCAGGACCAGAACTTCTTGTTTCAGAGAATGAATCTATCAAACTTGATCAACCATTAACAAGTAATCCAAATGTGGGGGGATTTGGTCAGGGAGATGCAGAAATAGTACTTCAAGATCCATTACGTGTTCAAGGACTTTTGTTCTTCTTGGCATCTGTTATTTTGGCACAAATCTTTTTGGTTCTTAAAAAGAAACAGTTTGAGAAAGTTCAATTGTCCGAAATGAATTTC
>Monanthes_muralis
ATGCAAACTAGAACTACCCTTTCTTGGATAAAGGAACAGATTACTCGATCTATTGCCGTATCCCTCGTGATATACATAATAACTCGGACATACATTTCAAATGCATATCCCATTTTTGCACAACAGGGTTATGAAAATCCACGAGAAGCAACTGGGCGTATTGTATGTGCAAATTGTCATTTAGCTAATAAGCCCGTGGATATTGAGGTTCCACAAGCGGTACTTCCTGATACTGTATTTGAGGCAGTTGTTCGAATTCCTTATGATATCCAAGTGAAACAAGTTCTTGCTAATGGGAAAAAGGGTGGTTTGAATGTCGGGGCTGTTCTGATTTTACCTGAAGGGTTTGAATTAGCTCCTCCTGATCGTATTTCGCCCGAGATGAAAGAAAAGATAGGAAATCTGTCTTTTCAGAGTTATCGACCTACTAAAAAAAATATTCTTGTGATAGGTCCTGTTCCGGGTCAGAAATATAGTGAAATTACCTTTCCTATTCTTTCTCCTGACCCTGCAACTAATAAAGATGCTCACTTCTTAAAATATCCCATCTATGTAGGTGGAAACAGAGGGAGAGGGCAGATTTATCCGGACGGGAGCAAGAGTAATAATACGGTTTATAATGCTACAGCAGCAGGTATAGTAACTAAAATTATCCGGAAGGAAAAAGGGGGATATGAAATAACTATAGGGGATACATCAGACGGGCGCCAAGTGGTTGATATTATTCCTCCAGGACCAGAACTTCTTGTTTCAGAGAATGAATCTATCAAACTTGATCAACCATTAACAAGTAATCCAAATGTGGGGGGATTTGGTCAGGGAGATGCAGAAATAGTACTTCAAGATCCATTACGTGTTCAAGGACTTTTGTTCTTCTTGGCATCTGTTATTTTGGCACAAATCTTTTTGGTTCTTAAAAAGAAACAGTTTGAGAAAGTTCAATTGTCCGAAATGAATTTC
>Monanthes_polyphylla
ATGCAAACTAGAACTACCCTTTCTTGGATAAAGGAACAGATTACTCGATCTATTGCCGTATCCCTCGTGATATACATAATAACTCGGACATACATTTCAAATGCATATCCCATTTTTGCACAACAGGGTTATGAAAATCCACGAGAAGCAACTGGGCGTATTGTATGTGCAAATTGTCATTTAGCTAATAAGCCCGTGGATATTGAGGTTCCACAAGCGGTACTTCCTGATACTGTATTTGAGGCAGTTGTTCGAATTCCTTATGATATCCAAGTGAAACAAGTTCTTGCTAATGGGAAAAAGGGTGGTTTGAATGTCGGAGCTGTTCTGATTTTACCTGAAGGGTTTGAATTAGCTCCCCCTGATCGTATTTCGCCCGAGATGAAAGAAAAGATAGGAAATCTGTCTTTTCAGAGTTATCGACCTACTAAAAAAAATATTCTTGTGATAGGTCCTGTTCCGGGTCAGAAATATAGTGAAATTACCTTTCCTATTCTTTCTCCCGACCCTGCAACTAATAAAGATGCTCACTTCTTAAAATATCCCATCTATGTAGGTGGAAACAGAGGGAGAGGACAGATTTATCCGGACGGCAGCAAGAGTAATAATACGGTTTATAATGCTACAACAGCAGGTATAGTAACTAAAATTATCCGAAAGGAAAAAGGGGGATATGAAATAACTATAGGGGATACATCAGACGGGCGCCAAGTGGTTGATATTATTCCTCCAGGACCAGAACTTCTTGTTTCAGAGAATGAATCTATCAAACTTGATCAACCATTAACAAGTAATCCAAATGTGGGGGGATTTGGTCAGGGAGATGCAGAAATAGTACTTCAAGATCCATTACGTGTTCAAGGACTTTTGTTCTTCTTGGCATCTGTTATTTTGGCACAAATCTTTTTGGTTCTTAAAAAGAAACAGTTTGAGAAAGTTCAATTGTCCGAAATGAATTTC
>Rosularia_alpestris
ATGCAAACTAGAACTACCCTTTCTTGGATAAAGGAACAGATTACTCAATCTATTTCCGTATCCCTCGTGATATACATAATAACTCGGACATACATTTCAAATGCATATCCCATTTTTGCACAACAGGGTTATGAAAATCCACGAGAAGCAACTGGGCGTATTGTATGTGCCAATTGCCATTTAGCTAATAAGCCCGTGGATATTGAGGTTCCACAAGCGGTACTTCCGGATACTGTATTTGAGGCAGTTGTTCGAATTCCTTATGATATCCAAGTGAAACAAGTTCTTGCTAATGGGAAAAAGGGTGGTTTAAATGTCGGGGCTGTTCTGATCTTACCTGAAGGGTTTGAATTAGCCCCCCCTGATCGTATTTCGCCCGAGATGAAAGAAAAGATAGGAAATCTGTCTTTTCAGAGTTATCGACCTACTAAAAAAAATATTCTTGTGATAGGCCCTGTTCCGGGTCAGAAATATAGTGAAATTACCTTTCCTATTCTTTCTCCCGACCCTGCAACTAAGAAAGATGCTCACTTCTTAAAATATCCCATATATGTAGGCGGAAACAGAGGGCGAGGGCAGATTTATCCGGACGGGAGCAAGAGTAATAATACGGTTTATAATGCTACAGCAGCAGGTATAGTAACTAAAATTATCCGAAAGGAAAAAGGGGGATATGAAATAACTATAGCGGATCCATCAGACGGGCGTCAAGTGGTTGATATTATTCCTCCAGGACCAGAACTTCTTGTTTCAGAGAGTGAATCTATCAAACTTGATCAACCCTTAACAAGTAATCCGAATGTGGGTGGATTTGGTCAGGGAGATGCAGAAATAGTACTTCAAGATCCATTACGTGTTCAAGGCCTTTTGTTCTTCTTGGCATCTGTTATTTTGGCACAAATCTTTTTGGTTCTTAAAAAGAAACAGTTTGAGAAAGTTCAATTGTCCGAAATGAATTTC
>Sempervivum_tectorum
ATGCAAACTAGAACTACCCTTTCTTGGATAAAGGAACAGATTACTCGATCTATTTCCGTATCCCTCGTGATATACATAATAACTCGGACATACATTTCAAATGCATATCCCATTTTTGCACAACAGGGTTATGAAAATCCACGAGAAGCAACTGGGCGTATTGTATGTGCCAATTGCCATTTAGCTAATAAGCCCGTGGATATTGAGGTTCCACAAGCGGTACTTCCTGATACTGTATTTGAGGCAGTTGTTCGAATTCCTTATGATACCCAAGTGAAACAAGTTCTTGCTAATGGGAAAAAGGGCGGTTTGAATGTCGGGGCTGTTCTGATTTTACCTGAAGGGTTTGAATTAGCCCCCCCTGATCGTATTTCGCCCGAGATGAAAGAAAAGATAGGAAATCTGTCTTTTCAGAGTTATCGACCTACTAAAAAAAATATTCTTGTGATAGGTCCTGTTCCGGGGCAGAAATATAGTGAAATTACCTTTCCTATTCTTTCTCCCGACCCTGCAACTAAGAAAGATGCTCACTTCTTAAAATATCCCATATATGTAGGCGGAAACAGAGGGCGAGGGCAGATTTATCCGGACGGGAGCAAGAGTAATAATACGGTTTATAATGCTACAGCAGCAGGTATAGTAACTAAAATTATCCGAAAGGAAAAAGGGGGATATGAAATAACTATAGGGGATCCATCAGACGGGCGTCAAGTGGTTGATATTATTCCTCCAGGACCAGAACTTCTTGTTTCAGAGAGTGAATCTATCAAACTTGATCAACCATTAACAAGTAATCCAAATGTGGGTGGATTTGGTCAGGGAGATGCAGAAATAGTACTTCAAGATCCATTACGTGTTCAAGGCCTTTTGTTCTTTTTGGCATCTGTTATTTTGGCACAAATCTTTTTGGTTCTTAAAAAGAAACAGTTTGAGAAAGTTCAATTGTCCGAAATGAATTTC
>Phedimus_spurius
ATGCAAACTAGAACTACCCTTTCTTGGATAAAGGAAGAGATTACTCGATCTATTTCCTTATCCCTCGTGATATACATAATAACTCAGACATACATTTCAAATGCATATCCCATTTTTGCCCAACAGGGTTATGAAAATCCACGAGAAGCAACTGGGCGTATTGTATGTGCCAATTGCCATTTAGCTAATAAGCCCGTGGATATTGAGGTTCCACAAGCGGTACTTCCTGATACTGTATTTGAGGCAGTTGTTCGAATTCCTTATGATATCCAAGTGAAACAAGTTCTTGCTAATGGGAAAAAGGGTGGTTTGAATGTAGGGGCTGTTCTGATTTTACCTGAAGGGTTTGAATTAGCCCCCCCCGATCGTATTTCGCCGGAGCTGAAAGAAAAGATAGGAAATCTTTCTTTTCAGAGTTATCGACCTACTAAAAAAAATATTCTTGTGATAGGTCCTGTTCCGGGTCAGAAATATAGTGAAATTACCTTTCCTATTCTTTCGCCCGACCCGACAACTAAAAAAGATGCCCACTTCTTAAAATATCCTATATATGTAGGTGGAAACAGAGGACGGGGGCAGATTTATCCAGACGGGAGCAAGAGTAATAATACGGTTTATAATGCTACAGCAGCCGGTATAGTAACTAAAATTATACGAAAGGAAAAGGGGGGATATGAAATAACTATAGGGGATCCATCAGACGGGCGTCAAGTGGTTGATATTATTCCTCCAGGACCAGAGCTTCTTGTTTCAGAAGGTGAATCTATCAAACTTGATCAACCATTAACAAGTAATCCGAATGTGGGTGGATTTGGCCAGGGAGATGCAGAAATAGTACTTCAAGATCCATTACGTGTTCAAGGCCTTTTGTTCTTCTTGGCATCTGTTATTTTGGCACAAATCTTTTTGGTTCTTAAAAAGAAACAGTTTGAGAAAGTTCAATTGTCCGAAATGAATTTC
>Phedimus_aizoon
ATGCAAACTAGAACTACCCTTTCTTGGATAAAGGAACGGATTACTGGATCTATTTCCTTATCCCTCGTGATATACATAATAACTCGGACATACATTTCAAATGCATATCCCATTTTTGCACAACAGGGTTATGAAAATCCACGAGAAGCAACTGGGCGGATTGTATGTGCCAATTGCCATTTAGCTAATAAGCCCGTGGATATTGAGGTTCCACAAGCGGTACTTCCTGATACTGTATTTGAGGCAGTTGTTCGAATTCCTTATGATATCCAAGTGAAACAAGTTCTTGCTAATGGGAAAAAGGGTGGTTTGAATGTAGGGGCTGTTCTGATTTTACCTGAAGGGTTTGAATTAGCCCCCCCCGATCGTATTTCGCCGGAGCTGAAAGAAAAGATAGGAAATCTTTCTTTTCAGAGTTATCGCCCTACTAAAAAAAATATTCTTGTGATAGGTCCTGTTCCGGGTCAGAAATATAGTGAAATTACCTTTCCTATTCTTTCTCCCGACCCTACAACTAAAAAAGATGCCCACTTCTTAAAATATCCCATATATGTAGGTGGAAACAGAGGACGGGGGCAGATTTATCCAGACGGGAGCAAGAGTAATAATACGGTTTATAATGCTACAGCAGCAGGTATAGTAACTAAAATTATACGAAAGGAAAAGGGTGGATATGAAATAACTATCGGGGATCCATCAGATGGGCGTCAAGTGGTTGATATTATTCCTCCAGGACCAGAGCTTCTTGTTTCAGAAGGTGAATCTATCAAACTTGATCAACCATTAACAAGTAATCCGAATGTGGGTGGATTTGGTCAGGGAGATGCAGAAATAGTACTTCAAGATCCATTACGTGTTCAAGGTCTTTTGTTCTTCTTGGCATCTGTGATTTTGGCACAAATCTTTTTGGTTCTTAAAAAGAAACAGTTTGAGAAAGTTCAATTGTCCGAAATGAATTTC
>Phedimus_kamtschaticus
ATGCAAACTAGAACTACCCTTTCTTGGATAAAGGAACGGATTACTGGATCTATTTCCTTATCCCTCGTGATATACATAATAACTCGGACATACATTTCAAATGCATATCCCATTTTTGCACAACAGGGTTATGAAAATCCACGAGAAGCAACTGGGCGGATTGTATGTGCCAATTGCCATTTAGCTAATAAGCCCGTGGATATTGAGGTTCCACAAGCGGTACTTCCTGATACTGTATTTGAGGCAGTTGTTCGAATTCCTTATGATATCCAAGTGAAACAAGTTCTTGCTAATGGGAAAAAGGGTGGTTTGAATGTAGGGGCTGTTCTGATTTTACCTGAAGGGTTTGAATTAGCCCCCCCCGATCGTATTTCGCCGGAGCTGAAAGAAAAGATAGGAAATCTTTCTTTTCAGAGTTATCGCCCTACTAAAAAAAATATTCTTGTGATAGGTCCTGTTCCGGGTCAGAAATATAGTGAAATTACCTTTCCTATTCTTTCTCCCGACCCTACAACTAAAAAAGATGCCCACTTCTTAAAATATCCCATATATGTAGGTGGAAACAGAGGACGGGGGCAGATTTATCCAGACGGGAGCAAGAGTAATAATACGGTTTATAATGCTACAGCAGCAGGTATAGTAACTAAAATTATACGAAAGGAAAAGGGGGGATATGAAATAACTATCGGGGATCCATCAGACGGGCGTCAAGTGGTTGATATTATTCCTCCAGGACCAGAGCTTCTTGTTTCAGAAGGTGAATCTATCAAACTTGATCAACCATTAACAAGTAATCCGAATGTGGGTGGATTTGGTCAGGGAGATGCAGAAATAGTACTTCAAGATCCATTACGTGTTCAAGGTCTGTTGTTCTTCTTGGCATCTGTGATTTTGGCACAAATCTTTTTGGTTCTTAAAAAGAAACAGTTTGAGAAAGTTCAATTGTCCGAAATGAATTTC
>Phedimus_odontophyllus
ATGCAAACTAGAACTACTCTTTCTTGGATAAAGGAACAGATTACTCGATCTCTTTCCTTATACCTCGTGATATACATAATAACTCGGACATACATTTCAAATGCATATCCCATTTTTGCACAACAGGGTTATGAAAATCCACGAGAAGCAACTGGGCGTATTGTATGTGCCAATTGCCATTTAGCTAATAAGCCCGTGGATATTGAGGTTCCACAAGCGGTACTTCCTGATACTGTATTTGAGGCAGTTGTTCGAATTCCTTATGATATCCAAGTGAAACAAGTTCTTGCTAATGGGAAAAAGGGTGGTTTGAATGTAGGGGCTGTTCTGATTTTACCTGAAGGGTTTGAATTAGCCCCCCCCGATCGTATTTCGCCGGAGCTGAAAGAAAAGATAGGAAATCTTTCTTTTCAGAGTTATCGACCTACTAAAAAAAATATTCTTGTGATAGGGCCTGTTCCGGGTCAGAAATATAGTGAAATTACCTTTCCTATTCTTTCTCCTGACCCTACAACTAAAAAAGATGCCCATTTCTTAAAATATCCCATATATGTAGGTGGAAACAGAGGACGGGGGCAGATTTATCCAGACGGGAGCAAGAGTAATAATACGGTTTATAATGCTACAGCAGCCGGTATAGTAACTAAAATTATACGAAAGGAAAAGGGGGGATATGAAATAACTATAGGGGATCCATCAGACGGGCGTCAAGTGCTTGATATTATTCCTCCAGGACCAGAGCTTCTTGTTTCAGAAGGTGAATCTATCAAACTTGATCAACCATTAACAAGTAATCCGAATGTGGGTGGATTTGGTCAGGGAGATGCAGAAATAGTACTTCAAGATCCATTACGTGTTCAAGGCCTTTTGTTCTTTTTGGCATCTGTTATTTTGGCACAAATCTTTTTGGTTCTTAAAAAGAAACAGTTTGAGAAAGTTCAATTGTCCGAAATGAATTTC
>Phedimus_takesimensis
ATGCAAACTAGAACTACCCTTTCTTGGATAAAGGAACGGATTACTGGATCTATTTCCTTATCCCTCGTGATATACATAATAACTCGGACATACATTTCAAATGCATATCCCATTTTTGCACAACAGGGTTATGAAAATCCACGAGAAGCAACTGGGCGGATTGTATGTGCCAATTGCCATTTAGCTAATAAGCCCGTGGATATTGAGGTTCCACAAGCGGTACTTCCTGATACTGTATTTGAGGCAGTTGTTCGAATTCCTTATGATATCCAAGTGAAACAAGTTCTTGCTAATGGGAAAAAGGGTGGTTTGAATGTAGGGGCTGTTCTGATTTTACCTGAAGGGTTTGAATTAGCCCCCCCGGATCGTATTTCGCCGGAGCTGAAAGAAAAGATAGGAAATCTTTCTTTTCAGAGTTATCGCCCTACTAAAAAAAATATTCTTGTGATAGGTCCTGTTCCGGGTCAGAAATATAGTGAAATTACCTTTCCTATTCTTTCTCCCGACCCTACAACTAAAAAAGATGCCCACTTCTTAAAATATCCCATATATGTAGGTGGAAACAGAGGACGGGGGCAGATTTATCCAGACGGGAGCAAGAGTAATAATACGGTTTATAATGCTACAGCAGCAGGTATAGTAACTAAAATTATACGAAAGGAAAAGGGTGGATATGAAATAACTATCGGGGATCCATCAGACGGGCGTCAAGTGGTTGATATTATTCCTCCAGGACCAGAGCTTCTTGTTTCAGAAGGTGAATCTATCAAACTTGATCAACCATTAACAAGTAATCCGAATGTGGGTGGATTTGGTCAGGGAGATGCAGAAATAGTACTTCAAGATCCATTACGTGTTCAAGGTCTTTTGTTCTTCTTGGCATCTGTGATTTTGGCACAAATCTTTTTGGTTCTTAAAAAGAAACAGTTTGAGAAAGTTCAATTGTCCGAAATGAATTTC
>Phedimus_yangshanicus
ATGCAAACTAGAACTACTCTTTCTTGGATAAAGGAACAGATTACTCGATCTCTTTCCTTATACCTCGTGATATACATAATAACTCGGACATACATTTCAAATGCATATCCCATTTTTGCACAACAGGGTTATGAAAATCCACGAGAAGCAACTGGGCGTATTGTATGTGCCAATTGCCATTTAGCTAATAAGCCCGTGGATATTGAGGTTCCACAAGCGGTACTTCCTGATACTGTATTTGAGGCAGTTGTTCGAATTCCTTATGATATCCAAGTGAAACAAGTTCTTGCTAATGGGAAAAAGGGTGGTTTGAATGTAGGGGCTGTTCTGATTTTACCTGAAGGGTTTGAATTAGCCCCCCCCGATCGTATTTCGCCGGAGCTGAAAGAAAAGATAGGAAATCTTTCTTTTCAGAGTTATCGACCTACTAAAAAAAATATTCTTGTGATAGGGCCTGTTCCGGGTCAGAAATATAGTGAAATTACCTTTCCTATTCTTTCTCCTGACCCTACAACTAAAAAAGATGCCCATTTCTTAAAATATCCCATATATGTAGGTGGAAACAGAGGACGGGGGCAGATTTATCCAGACGGGAGCAAGAGTAATAATACGGTTTATAATGCTACAGCAGCCGGTATAGTAACTAAAATTATACGAAAGGAAAAGGGGGGATATGAAATAACTATAGGGGATCCATCAGACGGGCGTCAAGTGCTTGATATTATTCCTCCAGGACCAGAGCTTCTTGTTTCAGAAGGTGAATCTATCAAACTTGATCAACCATTAACAAGTAATCCGAATGTGGGTGGATTTGGTCAGGGAGATGCAGAAATAGTACTTCAAGATCCATTACGTGTTCAAGGCCTTTTGTTCTTTTTGGCATCTGTTATTTTGGCACAAATCTTTTTGGTTCTTAAAAAGAAACAGTTTGAGAAAGTTCAATTGTCCGAAATGAATTTC
>Rhodiola_bupleuroides
ATGCAAACTAAAACTACTCTTTCTTGGATAAAGGAACAGATTACTCGATCCATTTCCTTATCCCTCGTGATATACATAATCACTCGGACATACATTTCAAATGCATATCCCATTTTTGCACAACAGGGTTATGAAAATCCACGAGAAGCAACTGGGCGTATTGTATGTGCCAATTGCCATTTAGCTAATAAGCCCGTGGATATTGAGGTTCCACAAGCGGTACTTCCTGATACTGTATTTGAGGCAGTTGTTCGAATTCCTTATGATATCCAAGTGAAACAAGTTCTTGCTAATGGGAAAAAGGGTGGTTTGAATGTAGGGGCTGTTCTTATTTTACCTGAAGGGTTTGAATTAGCCCCCCCCGATCGTATTTCGCCGGAGATGAAAGAAAAGATAGGAAATCTGTCTTTTCAGAGTTATCGCCCTACTAAAAAAAATATTCTTGTGATAGGTCCTGTTCCGGGTCAGAAATATAATGAAATTACCTTTCCGATTCTTTCTCCCGACCCTACAACTAAAAAAGATGCTCACTTCTTAAAATATCCCATATATGTAGGTGCAAACAGAGGGCGGGGGCAGATTTATCCGGACGGGAGCAAGAGTAATAATACGGTTTATAATGCTACAGCAGCAGGTATAGTAACTAAAATTATACGAAAGGAAAAAGGGGGATATGAAATAACTATAGGGGATCCATCAGACGGGCGTCAAGTAGTTGATATTATTCCTCCAGGACCAGAGCTTCTTGTTTCAGAAAGTGAATCTATCAAACTTGATCAACCATTAACAAGTAATCCGAATGTGGGTGGATTTGGTCAGGGAGATGCAGAAATAGTACTTCAAGATCCATTACGTGTTCAAGGCCTTTTGTTCTTCTTGGCATCTGTTATTTTGGCACAAATCTTTTTGGTTCTTAAAAAGAAACAGTTTGAGAAAGTTCAATTGTCCGAAATGAATTTC
>Rhodiola_calliantha
ATGCAAACTAGAACTACTCTTTCTTGGATAAAGGAACAGATTACTCGATCCATTTCCTTATCCCTCGTGATATACATAATAACTCGGACATACATTTCAAATGCATATCCCATTTTTGCACAACAGGGTTATGAAAATCCACGAGAAGCAACTGGGCGTATTGTATGTGCCAATTGCCATTTAGCTAATAAGCCCGTGGATATTGAGGTTCCACAAGCGGTACTTCCTGATACTGTATTTGAGGCAGTTGTTCGAATTCCTTATGATATCCAAGTGAAACAAGTTCTTGCTAATGGGAAAAAGGGTGGTTTGAATGTAGGGGCTGTTCTTATTTTACCTGAAGGGTTTGAATTAGCCCCCCCCGATCGTATTTCGCCGGAGATGAAAGAAAAGATAGGAAATCTGTCTTTTCAGAGTTATCGCCCTACTAAAAAAAATATTCTTGTGATAGGTCCTGTTCCGGGTCAGAAATATAATGAAATTACCTTTCCGATTCTTTCTCCCGACCCTACAACTAAAAAAGATGCTCACTTCTTAAAATATCCCATATATGTAGGTGCAAACAGAGGGCGGGGGCAGATTTATCCGGACGGGAGCAAGAGTAATAATACGGTTTATAATGCTACAGCAGCAGGTATAGTAACTAAAATTATACGAAAGGAAAAAGGGGGATATGAAATAACTATAGGGGATCCATCAGACGGGCGTCAAGTAGTTGATATTATTCCTCCAGGACCAGAGCTTCTTGTTTCAGAAAGTGAATCTATCAAACTTGATCAACCATTAACAAGTAATCCGAATGTGGGTGGATTTGGTCAGGGAGATGCAGAAATAGTACTTCAAGATCCATTACGTGTTCAAGGCCTTTTGTTCTTCTTGGCATCTGTTATTTTGGCACAAATCTTTTTGGTTCTTAAAAAGAAACAGTTTGAGAAAGTTCAATTGTCCGAAATGAATTTC
>Rhodiola_crenulata
ATGCAAACTAGAACTACTCTTTCTTGGATAAAGGAACAGATTACTCGATCCATTTCCTTATCCCTCGTGATATACATAATAACTCGGACATACATTTCAAATGCATATCCCATTTTTGCACAACAGGGTTATGAAAATCCACGAGAAGCAACTGGGCGTATTGTATGTGCCAATTGCCATTTAGCTAATAAGCCCGTGGATATTGAGGTTCCACAAGCGGTACTTCCTGATACTGTATTTGAGGCAGTTGTTCGAATTCCTTATGATATCCAAGTGAAACAAGTTCTTGCTAATGGGAAAAAGGGTGGTTTGAATGTAGGGGCTGTTCTTATTTTACCTGAAGGGTTTGAATTAGCCCCCCCCGATCGTATTTCGCCGGAGATGAAAGAAAAGATAGGAAATCTGTCTTTTCAGAGTTATCGCCCTACTAAAAAAAATATTCTTGTGATAGGTCCTGTTCCGGGTCAGAAATATAGTGAAATTACCTTTCCGATTCTTTCTCCCGACCCTACAACTAAAAAAGATGCTCACTTCTTAAAATATCCCATATATGTAGGTGCAAACAGAGGGCGGGGGCAGATTTATCCGGACGGGAGCAAGAGTAATAATACGGTTTATAATGCTACAGCAGCAGGTATAGTAACTAAAATTATACGAAAGGAAAAAGGGGGATATGAAATAACTATAGGGGATCCATCAGACGGGCGTCAAGTAGTTGATATTATTCCTCCAGGACCAGAGCTTCTTGTTTCAGAAAGTGAATCTATCAAACTTGATCAACCATTAACAAGTAATCCGAATGTGGGTGGATTTGGTCAGGGAGATGCAGAAATAGTACTTCAAGATCCATTACGTGTTCAAGGCCTTTTGTTCTTCTTGGCATCTGTTATTTTGGCACAAATCTTTTTGGTTCTTAAAAAGAAACAGTTTGAGAAAGTTCAATTGTCCGAAATGAATTTC
>Rhodiola_henryi
ATGCAAACTAGAACTACTCTTTCTTGGCTAAAGGAACAGATTACTCGATCCATTTCCTTATCCCTCGTGATATACATAATAACTCGGACATACATTTCAAATGCATATCCCATTTTTGCACAACAGGGTTATGAAAATCCACGAGAAGCAACTGGGCGTATTGTATGTGCCAATTGCCATTTAGCTAATAAGCCCGTGGATATTGAGGTTCCACAAGCGGTACTTCCTGATACTGTATTTGAGGCAGTTGTTCGAATTCCTTATGATATCCAAGTGAAACAAGTTCTTGCTAATGGGAAAAAGGGTGGTTTGAATGTAGGGGCTGTTCTTATTTTACCTGAAGGGTTTGAATTAGCCCCCCCCGATCGTATTTCGCCGGAGATGAAAGAAAAGATAGGAAATCTGTCTTTTCAGAGTTATCGCCCTACTAAAAAAAATATTCTTGTGATAGGTCCTGTTCCGGGTCAGAAATATAGTGAAATTACCTTTCCGATTCTTTCTCCCGACCCTACAACTAAAAAAGATGCTCACTTCTTAAAATATCCCATATATGTAGGTGCAAACAGAGGGCGGGGGCAGATTTATCCGGACGGGAGCAAGAGTAATAATACGGTTTATAATGCTACAGCAGCAGGTATAGTAACTAAAATTATACGAAAGGAAAAAGGGGGATATGAAATAACTATAGGGGATCCATCAGACGGGCGTCAAGTAGTTGATATTATTCCTCCAGGACCAGAGCTTCTTGTTTCAGAAAGTGAATCTATCAAACTTGATCAACCATTAACAAGTAATCCGAATGTGGGTGGATTTGGTCAGGGAGATGCAGAAATAGTACTTCAAGATCCATTACGTGTTCAAGGCCTTTTGTTCTTCTTGGCATCTGTTATTTTGGCACAAATCTTTTTGGTTCTTAAAAAGAAACAGTTTGAGAAAGTTCAATTGTCCGAAATGAATTTC
>Rhodiola_himalensis
ATGCAAACTAGAACTACTCTTTCTTGGATAAAGGAACAGATTACTCGATCCATTTCCTTATCCCTCGTGATATACATAATAACTCGGACATACATTTCAAACGCATATCCCATTTTTGCACAACAGGGTTATGAAAATCCACGAGAAGCAACTGGGCGTATTGTATGTGCCAATTGCCATTTAGCTAATAAGCCCGTGGATATTGAGGTTCCACAAGCGGTACTTCCTGATACTGTATTTGAGGCAGTTGTTCGAATTCCTTATGATATCCAAGTGAAACAAGTTCTTGCTAATGGGAAAAAGGGTGGTTTGAATGTAGGGGCTGTTCTTATTTTACCTGAAGGGTTTGAATTAGCCCCCCCCGATCGTATTTCGCCGGAGATGAAAGAAAAGATAGGAAATCTGTCTTTTCAGAGTTATCGCCCTACTAAAAAAAATATTCTTGTGATAGGTCCTGTTCCGGGTCAGAAATATAGTGAAATTACCTTTCCGATTCTTTCTCCCGACCCTGCAACTAAAAAAGATGCTCACTTCTTAAAATATCCCATATATGTAGGTGCAAACAGAGGGCGGGGGCAGATTTATCCGGACGGGAGCAAGAGTAATAATACGGTTTATAATGCTACAGCAGCAGGTATAGTAACTAAAATTATACGAAAGGAAAAAGGGGGATATGAAATAACTATAGGGGATCCATCAGACGGGCGTCAAGTAGTTGATATTATTCCTCCAGGACCAGAGCTTCTTGTTTCAGAAAGTGAATCTATCAAACTTGATCAACCATTAACAAGTAATCCTAATGTGGGTGGATTTGGTCAGGGAGATGCAGAAGTAGTACTTCAAGATCCATTACGTGTTCAAGGCCTTTTGTTCTTCTTGGCATCGGTTATTTTGGCACAAATCTTTTTGGTTCTTAAAAAGAAACAGTTTGAGAAAGTTCAATTGTCCGAAATGAATTTC
>Rhodiola_kirilowii
ATGCAAACTAGAACTACTCTTTCTTGTATAAAGGAACAGATTACTCGATCCATTTCCTTATCCCTCGTGATATACATAATAACTCGGACATACATTTCAAACGCATATCCCATTTTTGCACAACAGGGTTATGAAAATCCACGAGAAGCAACTGGGCGTATTGTATGTGCCAATTGCCATTTAGCTAATAAGCCCGTGGATATTGAGGTTCCACAAGCGGTACTTCCTGATACTGTATTTGAGGCAGTTGTTCGAATTCCTTATGATATCCAAGTGAAACAAGTTCTTGCTAATGGGAAAAAGGGTGGTTTGAATGTAGGGGCTGTTCTTATTTTACCTGAAGGGTTTGAATTAGCCCCCCCCGATCGTATTTCGCCGGAGATGAAAGAAAAGATAGGAAATCTGTCTTTTCAGAGTTATCGCCCTACTAAAAAAAATATTCTTGTGATAGGTCCTGTTCCGGGTCAGAAATATAGTGAAATTACCTTTCCGATTCTTTCTCCCGACCCTGCAACTAAAAAAGATGCTCACTTCTTAAAATATCCCATATATGTAGGTGCAAACAGAGGGCGGGGGCAGATTTATCCGGACGGGAGCAAGAGTAATAATACGGTTTATAATGCTACAGCAGCAGGTATAGTAACTAAAATTATACGAAAGGAAAAAGGGGGATATGAAATAACTATAGGGGATCCATCAGACGGGCGTCAAGTAGTTGATATTATTCCTCCAGGACCAGAGCTTCTTGTTTCAGAAAGTGAATCTATCAAACTTGATCAACCATTAACAAGTAATCCTAATGTGGGTGGATTTGGTCAGGGAGATGCAGAAGTAGTACTTCAAGATCCATTACGTGTTCAAGGCCTTTTGTTCTTCTTGGCATCGGTTATTTTGGCACAAATCTTTTTGGTTCTTAAAAAGAAACAGTTTGAGAAAGTTCAATTGTCCGAAATGAATTTC
>Rhodiola_rosea
ATGCAAACTAGAACTACTCTTTCTTGGATAAAGGAACAGATTACTCGATCCATTTCCTTATCCCTCGTGATATACATAATAACTCGGACATACATTTCAAATGCATATCCCATTTTTGCACAACAGGGTTATGAAAATCCACGAGAAGCAACTGGGCGTATTGTATGTGCCAATTGCCATTTAGCTAATAAGCCCGTGGATATTGAGGTTCCACAAGCGGTACTTCCTGATACTGTATTTGAGGCAGTTGTTCGAATTCCTTATGATATCCAAGTGAAACAAGTTCTTGCTAATGGCAAAAAGGGTGGTTTGAATGTAGGGGCTGTTCTTATTTTACCTGAAGGGTTTGAATTAGCCCCCCCCGATCGTATTTCGCCGGAGATGAAAGAAAAGATAGGAAATCTGTCTTTTCAGAGTTATCGCCCTACTAAAAAAAATATTCTTGTGATAGGTCCTGTTCCGGGTCAGAAATATAGTGAAATTACCTTTCCGATTCTTTCTCCCGACCCTACAACTAAAAAAGATGCTCACTTCTTAAAATATCCCATATATGTAGGTGCAAACAGAGGGCGGGGGCAGATTTATCCGGACGGGAGCAAGAGTAATAATACGGTTTATAATGCTACAGCAGCAGGTATAGTAACTAAAATTATACGAAAGGAAAAAGGGGGATATGAAATAACTATAGGGGATTCATCAGACGGGCGTCAAGTAGTTGATATTATTCCTCCAGGACCAGAGCTTCTTGTTTCAGAAAGTGAATCTATCAAACTTGATCAACCATTAACAAGTAATCCGAATGTGGGTGGATTTGGTCAGGGAGATGCAGAAATAGTACTTCAAGATCCATTACGTGTTCAAGGCCTTTTGTTCTTCTTGGCATCTGTTATTTTGTCACAAATCTTTTTGGTTCTTAAAAAGAAACAGTTTGAGAAAGTTCAATTGTCCGAAATGAATTTC
>Rhodiola_sacra
ATGCAAACTAGAACTACTCTTTCTTGGATAAAGGAACAGATTACTCGATCCATTTCCTTATCCCTCGTGATATACATAATAACTCGGACATACATTTCAAACGCATATCCCATTTTTGCACAACAGGGTTATGAAAATCCACGAGAAGCAACTGGGCGTATTGTATGTGCCAATTGCCATTTAGCTAATAAGCCCGTGGATATTGAGGTTCCACAAGCGGTACTTCCTGATACTGTATTTGAGGCAGTTGTTCGAATTCCTTATGATATCCAAGTGAAACAAGTTCTTGCTAATGGGAAAAAGGGTGGTTTGAATGTAGGGGCTGTTCTTATTTTACCTGAAGGGTTTGAATTAGCCCCCCCCGATCGTATTTCGCCGGAGATGAAAGAAAAGATAGGAAATCTGTCTTTTCAGAGTTATCGCCCTACTAAAAAAAATATTCTTGTGATAGGTCCTGTTCCGGGTCAGAAATATAGTGAAATTACCTTTCCGATTCTTTCTCCCGACCCTGCAACTAAAAAAGATGCTCACTTCTTAAAATATCCCATATATGTAGGTGCAAACAGAGGGCGGGGGCAGATTTATCCGGACGGGAGCAAGAGTAATAATACGGTTTATAATGCTACAGCAGCAGGTATAGTAACTAAAATTATACGAAAGGAAAAAGGGGGATATGAAATAACTATAGGGGATCCATCAGACGGGCGTCAAGTAGTTGATATTATTCCTCCAGGACCAGAGCTTCTTGTTTCAGAAAGTGAATCTATCAAACTTGATCAACCATTAACAAGTAATCCTAATGTGGGTGGATTTGGTCAGGGAGATGCAGAAGTAGTACTTCAAGATCCATTACGTGTTCAAGGCCTTTTGTTCTTCTTGGCATCGGTTATTTTGGCACAAATCTTTTTGGTTCTTAAAAAGAAACAGTTTGAGAAAGTTCAATTGTCCGAAATGAATTTC
>Rhodiola_yunnanensis
ATGCAAACTAGAACTACTCTTTCTTGGCTAAAGGAACAGATTACTCGATCCATTTCCTTATCCCTCGTGATATACATAATAACTCGGACATACATTTCAAATGCATATCCCATTTTTGCACAACAGGGTTATGAAAATCCACGAGAAGCAACTGGGCGTATTGTATGTGCCAATTGCCATTTAGCTAATAAGCCCGTGGATATTGAGGTTCCACAAGCGGTACTTCCTGATACTGTATTTGAGGCAGTTGTTCGAATTCCTTATGATATCCAAGTGAAACAAGTTCTTGCTAATGGGAAAAAGGGTGGTTTGAATGTAGGGGCTGTTCTTATTTTACCTGAAGGGTTTGAATTAGCCCCCCCCGATCGTATTTCGCCGGAGATGAAAGAAAAGATAGGAAATCTGTCTTTTCAGAGTTATCGCCCTACTAAAAAAAATATTCTTGTGATAGGTCCTGTTCCGGGTCAGAAATATAGTGAAATTACCTTTCCGATTCTTTCTCCCGACCCTACAACTAAAAAAGATGCTCACTTCTTAAAATATCCCATATATGTAGGTGCAAACAGAGGGCGGGGGCAGATTTATCCGGACGGGAGCAAGAGTAATAATACGGTTTATAATGCTACAGCAGCAGGTATAGTAACTCAAATTATACGAAAGGAAAAAGGGGGATATGAAATAACTATAGGGGATCCATCAGACGGGCGTCAAGTAGTTGATATTATTCCTCCAGGACCAGAGCTTCTTGTTTCAGAAAGTGAATCTATCAAACTTGATCAACCATTAACAAGTAATCCGAATGTGGGTGGATTTGGTCAGGGAGATGCAGAAATAGTACTTCAAGATCCATTACGTGTTCAAGGCCTTTTGTTCTTCTTGGCATCTGTTATTTTGGCACAAATCTTTTTGGTTCTTAAAAAGAAACAGTTTGAGAAAGTTCAATTGTCCGAAATGAATTTC
>Rhodiola_dumulosa
ATGCAAACTAGAACTACTCTTTCTTGGATAAAGGAACAGATTACTCGATCCATTTCCTTATCCCTCGTGATATACATAATAACTCGGACATACATTTCAAACGCATATCCCATTTTTGCACAACAGGGTTATGAAAATCCACGAGAAGCAACTGGGCGTATTGTATGTGCCAATTGCCATTTAGCTAATAAGCCCGTGGATATTGAGGTTCCACAAGCGGTACTTCCTGATACTGTATTTGAGGCAGTTGTTCGAATTCCTTATGATATCCAAGTGAAACAAGTTCTTGCTAATGGGAAAAAGGGTGGTTTGAATGTAGGGGCTGTTCTTATTTTACCTGAAGGGTTTGAATTAGCCCCCCCCGATCGTATTTCGCCGGAGATGAAAGAAAAGATAGGAAATCTGTCTTTTCAGAGTTATCGCCCTACTAAAAAAAATATTCTTGTGATAGGTCCTGTTCCGGGTCAGAAATATAGTGAAATTACCTTTCCGATTCTTTCTCCCGACCCTGCAACTAAAAAAGATGCTCACTTCTTAAAATATCCCATATATGTAGGTGCAAACAGAGGGCGGGGGCAGATTTATCCGGACGGGAGCAAGAGTAATAATACGGTTTATAATGCTACAGCAGCAGGTATAGTAACTAAAATTATACGAAAGGAAAAAGGGGGATATGAAATAACTATAGGGGATCCATCAGACGGGCGTCAAGTAGTTGATATTATTCCTCCAGGACCAGAGCTTCTTGTTTCAGAAAGTGAATCTATCAAACTTGATCAACCATTAACAAGTAATCCTAATGTGGGTGGATTTGGTCAGGGAGATGCAGAAGTAGTACTTCAAGATCCATTACGTGTTCAAGGCCTTTTGTTCTTCTTGGCATCGGTTATTTTGGCACAAATCTTTTTGGTTCTTAAAAAGAAACAGTTTGAGAAAGTTCAATTGTCCGAAATGAATTTC
>Rhodiola_fastigiata
ATGCAAACTAGAACTACTCTTTCTTGGATAAAGGAACAGATTACTCGATCCATTTCCTTATCCCTCGTGATATACATAATAACTCGGACATACATTTCAAATGCATATCCCATTTTTGCACAACAGGGTTATGAAAATCCACGAGAAGCAACTGGGCGTATTGTATGTGCCAATTGCCATTTAGCTAATAAGCCCGTGGATATTGAGGTTCCACAAGCGGTACTTCCTGATACTGTATTTGAGGCAGTTGTTCGAATTCCTTATGATATCCAAGTGAAACAAGTTCTTGCTAATGGGAAAAAGGGTGGTTTGAATGTAGGGGCTGTTCTTATTTTACCTGAAGGGTTTGAATTAGCCCCCCCCGATCGTATTTCGCCGGAGATGAAAGAAAAGATAGGAAATCTGTCTTTTCAGAGTTATCGCCCTACTAAAAAAAATATTCTTGTGATAGGTCCTGTTCCGGGTCAGAAATATAGTGAAATTACCTTTCCGATTCTTTCTCCCGACCCTACAACTAAAAAAGATGCTCACTTCTTAAAATATCCCATATATGTAGGTGCAAACAGAGGGCGGGGGCAGATTTATCCGGACGGGAGCAAGAGTAATAATACGGTTTATAATGCTACAGCAGCAGGTATAGTAACTAAAATTATACGAAAGGAAAAAGGGGGATATGAAATAACTATAGGGGATCCATCAGACGGGCGTCAAGTAGTTGATATTATTCCTCCAGGACCAGAGCTTCTTGTTTCAGAAAGTGAATCTATCAAACTTGATCAACCATTAACAAGTAATCCGAATGTGGGTGGATTTGGTCAGAGAGATGCAGAAATAGTACTTCAAGATCCATTACGTGTTCAAGGCCTTTTGTTCTTCTTGGCATCTGTTATTTTGGCACAAATCTTTTTGGTTCTTAAAAAGAAACAGTTTGAGAAAGTTCAATTGTCCGAAATGAATTTC
>Rhodiola_gelida
ATGCAAACTAGAACTACTCTTTCTTGGATAAAGGAACAGATTACTCAATCCATTTCCTTATCCCTCGTGATATACATAATAACTCGGACATACATTTCAAATGCATATCCCATTTTTGCACAACAGGGTTATGAAAATCCACGAGAAGCAACTGGGCGTATTGTATGTGCCAATTGCCATTTAGCTAATAAGCCCGTGGATATTGAGGTTCCACAAGCGGTACTTCCTGATACTGTATTTGAGGCAGTTGTTCGAATTCCTTATGATATCCAAGTGAAACAAGTTCTTGCTAATGGGAAAAAGGGTGGTTTGAATGTAGGGGCTGTTCTTATTTTACCTGAAGGGTTTGAATTAGCCCCCCCCGATCGTATTTCGCCGGAGATGAAAGAAAAGATAGGAAATCTGTCTTTTCAGAGTTATCGCCCTACTAAAAAAAATATTCTTGTGATAGGTCCTGTTCCGGGTCAGAAATATAGTGAAATTACCTTTCCGATTCTTTCTCCCGACCCTACAACTAAAAAAGATGCTCACTTCTTAAAATATCCCATATATGTAGGTGCAAACAGAGGGCGGGGGCAGATTTATCCGGACGGGAGCAAGAGTAATAATACGGTTTATAATGCTACAGCAGCAGGTATAGTAACTAAAATTATACGAAAGGAAAAAGGGGGATATGAAATAACTATAGGGGATCCATCAGACGGGCGTCAAGTAGTTGATATTATTCCTCCAGGACCAGAGCTTCTTGTTTCAGAAAGTGAATCTATCAAACTTGATCAACCATTAACAAGTAATCCGAATGTGGGTGGATTTGGTCAGGGAGATGCAGAAATAGTACTTCAAGATCCATTACGTGTTCAAGGCCTTTTGTTCTTCTTGGCATCTGTTATTTTGGCACAAATCTTTTTGGTTCTTAAAAAGAAACAGTTTGAGAAAGTTCAATTGTCCGAAATGAATTTC
>Rhodiola_hobsonii
ATGCAAACTAGAACTACTCTTTCTTGGATAAAGGAACAGATTACTCGATCCATTTCCTTATCCCTCGTGATATACATAATAACTCGGACATACATTTCAAATGCATATCCCATTTTTGCACAACAGGGTTATGAAAATCCACGAGAAGCAACTGGGCGTATTGTATGTGCCAATTGCCATTTAGCTAATAAGCCCGTGGATATTGAGGTTCCACAAGCGGTACTTCCCGATACCGTATTTGAGGCAGTTGTTCGAATTCCTTATGATATCCAAGTGAAACAAGTTCTTGCTAATGGGAAAAAGGGTGGTTTGAATGTAGGGGCTGTTCTTATTTTACCTGAAGGGTTTGAATTAGCCCCCCCCGATCGTATTTCGCCGGAGATGAAAGAAAAGATAGGAAATCTGTCTTTTCAGAGTTATCGTCCTACTAAAAAAAATATTCTTGTGATAGGTCCTGTTCCGGGTCAGAAATATAGTGAAATTACCTTTCCGATTCTTTCTCCCGACCCTACAACTAAAAAAGATGCTCACTTCTTAAAATATCCCATATATGTAGGTGCAAACAGAGGGCGGGGGCAGATTTATCCGGACGGGAGCAAGAGTAATAATACGGTTTATAATGCTACAGCAGCAGGTATAGTAACTAAAATTATACGAAAGGAAAAAGGGGGATATGAAATAACTATAGGGGATCCATCAGACGGGCGTCAAGTAGTTGATATTATTCCTCCAGGACCAGAGCTTCTTGTTTCAGAAAGTGAATCTATCAAACTTGATCAACCATTAACAAGTAATCCGAATGTGGGTGGATTTGGTCAGGGAGATGCAGAAATAGTACTTCAAGATCCATTACGTGTTCAAGGCCTTTTGTTCTTCTTGGCATCTGTTATTTTGGCACAAATCTTTTTGGTTCTTAAAAAGAAACAGTTTGAGAAAGTTCAATTGTCCGAAATGAATTTC
>Rhodiola_humilis
ATGCAAACTAGAACTACTCTTTCTTGGATAAAGGAACAGATTACTCGATCCATTTCCTTATCCCTCGTGATATACATAATAACTCGGACATACATTTCAAATGCATATCCCATTTTTGCACAACAGGGTTATGAAAATCCACGAGAAGCAACTGGGCGTATTGTATGTGCCAATTGCCATTTAGCTAATAAGCCCGTGGATATTGAGGTTCCACAAGCGGTACTTCCCGATACTGTATTTGAGGCAGTTGTTCGAATTCCTTATGATATCCAAGTGAAACAAGTTCTTGCTAATGGGAAAAAGGGTGGTTTGAATGTAGGGGCTGTTCTTATTTTACCTGAAGGGTTTGAATTAGCCCCCCCCGATCGTATTTCGCCGGAGATGAAAGAAAAGATAGGAAATCTGTCTTTTCAGAGTTATCGTCCTACTAAAAAAAATATTCTTGTGATAGGTCCTGTTCCGGGTCAGAAATATAGTGAAATTACCTTTCCGATTCTTTCTCCCGACCCTACAACTAAAAAAGATGCTCACTTCTTAAAATATCCCATATATGTAGGTGCAAACAGAGGGCGGGGGCAGATTTATCCGGACGGGAGCAAGAGTAATAATACGGTTTATAATGCTACAGCAGCAGGTATAGTAACTAAAATTATACGAAAGGAAAAAGGGGGATATGAAATAACTATAGGGGATCCATCAGACGGGCGTCAAGTAGTTGATATTATTCCTCCAGGACCAGAGCTTCTTGTTTCAGAAAGTGAATCTATCAAACTTGATCAACCATTAACAAGTAATCCGAATGTGGGTGGATTTGGTCAGGGAGATGCAGAAATAGTACTTCAAGATCCATTACGTGTTCAAGGCCTTTTGTTCTTCTTGGCATCTGTTATTTTGGCACAAATCTTTTTGGTTCTTAAAAAGAAACAGTTTGAGAAAGTTCAATTGTCCGAAATGAATTTC
>Rhodiola_integrifolia
ATGCAAACTAGAACTACTCTTTCTTGGATAAAGGAACAGATTACTCGATCCATTTCCTTATCCCTCGTGATATACATAATAACTCGGACATACATTTCAAATGCATATCCCATTTTTGCACAACAGGGTTATGAAAATCCCCGAGAAGCAACTGGGCGTATTGTATGTGCCAATTGCCATTTAGCTAATAAGCCCGTGGATATTGAGGTTCCACAAGCGGTACTTCCCGATACTGTATTTGAGGCAGTTGTTCGAATTCCTTATGATATCCAAGTGAAACAAGTTCTTGCTAATGGGAAAAAGGGTGGTTTGAATGTAGGGGCTGTTCTTATTTTACCTGAAGGGTTTGAATTAGCCCCCCCCGATCGTATTTCGCCGGAGATGAAAGAAAAGATAGGAAATCTGTCTTTTCAGAGTTATCGCCCTACTAAAAAAAATATTCTTGTGATAGGTCCTGTTCCGGGTCAGAAATATAGTGAAATTACCTTTCCGATTCTTTCTCCCGACCCTACAACTAAAAAAGATGCTCACTTCTTAAAATATCCCATATATGTAGGTGCAAACAGAGGGCGGGGGCAGATTTATCCGGACGGGAGCAAGAGTAATAATACGGTTTATAATGCTACAGCAGCAGGTATAGTAACTAAAATTATACGAAAGGAAAAAGGGGGATATGAAATAACTATAGGGGATCCATCAGACGGGCGTCAAGTCGTTGATATTATTCCTCCAGGACCAGAGCTTCTTGTTTCAGAAAGTGAATCTATCAAACTTGATCAACCATTAACAAGTAATCCGAATGTGGGTGGATTTGGTCAGGGAGATGCAGAAATAGTACTTCAAGATCCATTACGTGTTCAAGGCCTTTTGTTCTTCTTGGCATCTGTTATTTTGGCACAAATCTTTTTGGTTCTTAAAAAGAAACAGTTTGAGAAAGTTCAATTGTCCGAAATGAATTTC
>Rhodiola_liciae
ATGCAAACTAGAACTACTCTTTCTTGGATAAAGGAACAGATTACTCGATCCATTTCCTTATCCCTCGTGATATACATAATAACTCGGACATACATTTCAAATGCATATCCCATTTTTGCACAACAGGGTTATGAAAATCCACGAGAAGCAACTGGGCGTATTGTATGTGCCAATTGCCATTTAGCTAATAAGCCCGTGGATATTGAGGTTCCACAAGCGGTACTTCCCGATACTGTATTTGAGGCAGTTGTTCGAATTCCTTATGATATCCAAGTGAAACAAGTTCTTGCTAATGGTAAAAAGGGTGGTTTGAATGTAGGGGCTGTTCTTATTTTACCTGAAGGGTTTGAATTAGCCCCCCCCGATCGTATTTCGCCGGAGATGAAAGAAAAGATAGGAAATCTGTCTTTTCAGAGTTATCGCCCTACTAAAAAAAATATTCTTGTGATAGGTCCTGTTCCGGGTCAGAAATATAGTGAAATTACCTTTCCGATTCTTTCTCCCGACCCTACAACTAAAAAAGATGCTCACTTCTTAAAATATCCCATATATGTAGGTGCAAACAGAGGGCGGGGGCAGATTTATCCGGACGGGAGCAAGAGTAATAATACGGTTTATAATGCTACAGCAGCAGGTATAGTAACTAAAATTATACGAAAGGAAAAAGGGGGATATGAAATAACTATAGGGGATCCATCAGACGGGCGTCAAGTAGTTGATATTATTCCTCCAGGACCAGAGCTTCTTGTTTCAGAAAGTGAATCTATCAAACTTGATCAACCATTAACAAGTAATCCGAATGTGGGTGGATTTGGTCAGGGAGATGCAGAAATAGTACTTCAAGATCCATTACGTGTTCAAGGCCTTTTGTTCTTCTTGGCATCTGTTATTTTGGCACAAATCTTTTTGGTTCTTAAAAAGAAACAGTTTGAGAAAGTTCAATTGTCCGAAATGAATTTC
>Rhodiola_macrocarpa
ATGCAAACTAGAACTACTCTTTCTTGGATAAAGGAACAGATTACTCAATCCATTTCCTTATCCCTCGTGATATACATAATAACTCGGACATACATTTCAAATGCATATCCCATTTTTGCACAACAGGGTTATGAAAATCCACGAGAAGCAACTGGGCGTATTGTATGTGCCAATTGCCATTTAGCTAATAAGCCCGTGGATATTGAGGTTCCACAAGCGGTACTTCCTGATACTGTATTTGAGGCAGTTGTTCGAATTCCTTATGATATCCAAGTGAAACAAGTTCTTGCTAATGGGAAAAAGGGTGGTTTGAATGTAGGGGCTGTTCTTATTTTACCTGAAGGGTTTGAATTAGCCCCCCCCGATCGTATTTCGCCGGAGATGAAAGAAAAGATAGGAAATCTGTCTTTTCAGAGTTATCGCCCTACTAAAAAAAATATTCTTGTGATAGGTCCTGTTCCGGGTCAGAAATATAGTGAAATTACCTTTCCGATTCTTTCTCCCGACCCTACAACTAAAAAAGATGCTCACTTCTTAAAATATCCCATATATGTAGGTGCAAACAGAGGGCGGGGGCAGATTTATCCGGACGGGAGCAAGAGTAATAATACGGTTTATAATGCTACAGCAGCAGGTATAGTAACTAAAATTATACGAAAGGAAAAAGGGGGATATGAAATAACTATAGGGGATCCATCAGACGGGCGTCAAGTAGTTGATATTATTCCTCCAGGACCAGAGCTTCTTGTTTCAGAAAGTGAATCTATCAAACTTGATCAACCATTAACAAGTAATCCGAATGTGGGTGGATTTGGTCAGGGAGATGCAGAAATAGTACTTCAAGATCCATTACGTGTTCAAGGCCTTTTGTTCTTCTTGGCATCTGTTATTTTGGCACAAATCTTTTTGGTTCTTAAAAAGAAACAGTTTGAGAAAGTTCAATTGTCCGAAATGAATTTC
>Rhodiola_ovatisepala
ATGCAAACTAGAACTACTCTTTCTTGGATAAAGGAACAGATTACTCGATCCATTTCCTTATCCCTCGTGATATACATAATAACTCGGACATACATTTCAAATGCATATCCCATTTTTGCACAACAGGGTTATGAAAATCCACGAGAAGCAACTGGGCGTATTGTATGTGCCAATTGCCATTTAGCTAATAAGCCCGTGGATATTGAGGTTCCACAAGCGGTACTTCCCGATACTGTATTTGAGGCAGTTGTTCGAATTCCTTATGATATCCAAGTGAAACAAGTTCTTGCTAATGGGAAAAAGGGTGGTTTGAATGTAGGGGCTGTTCTTATTTTACCTGAAGGGTTTGAATTAGCCCCCCCCGATCGTATTTCGCCGGAGATGAAAGAAAAGATAGGAAATCTGTCTTTTCAGAGTTATCGTCCTACTAAAAAAAATATTCTTGTGATAGGTCCTGTTCCGGGTCAGAAATATAGTGAAATTACCTTTCCGATTCTTTCTCCCGACCCTACAACTAAAAAAGATGCTCACTTCTTAAAATATCCCATATATGTAGGTGCAAACAGAGGGCGGGGGCAGATTTATCCGGACGGGAGCAAGAGTAATAATACGGTTTATAATGCTACAGCAGCAGGTATAGTAAATAAAATTATACGAAAGGAAAAAGGGGGATATGAAATAACTATAGGGGATCCATCAGACGGGCGTCAAGTAGTTGATATTATTCCTCCAGGACCAGAGCTTCTTGTTTCAGAAAGTGAATCTATCAAACTTGATCAACCATTAACAAGTAATCCGAATGTGGGTGGATTTGGTCAGGGAGATGCAGAAATAGTACTTCAAGATCCATTACGTGTTCAAGGCCTTTTGTTCTTCTTGGCATCTGTTATTTTGGCACAAATCTTTTTGGTTCTTAAAAAGAAACAGTTTGAGAAAGTTCAATTGTCCGAAATGAATTTC
>Rhodiola_prainii
ATGCAAACTAGAACTACTCTTTCTTGGATAAAGGAACAGATTACTCGATCCATTTCCTTATCCCTCGTGATATACATAATAACTCGGACATACATTTCAAATGCATATCCCATTTTTGCACAACAGGGTTATGAAAATCCACGAGAAGCAACTGGGCGTATTGTATGTGCCAATTGCCATTTAGCTAATAAGCCCGTGGATATTGAGGTTCCACAAGCGGTACTTCCCGATACTGTATTTGAGGCAGTTGTTCGAATTCCTTATGATATCCAAGTGAAACAAGTTCTTGCTAATGGGAAAAAGGGTGGTTTGAATGTAGGGGCTGTTCTTATTTTACCTGAAGGGTTTGAATTAGCCCCCCCCGATCGTATTTCGCCGGAGATGAAAGAAAAGATAGGAAATCTGTCTTTTCAGAGTTATCGTCCTACTAAAAAAAATATTCTTGTGATAGGTCCTGTTCCGGGTCAGAAATATAGTGAAATTACCTTTCCGATTCTTTCTCCCGACCCTACAACTAAAAAAGATGCTCACTTCTTAAAATATCCCATATATGTAGGTGCAAACAGAGGGCGGGGGCAGATTTATCCGGACGGGAGCAAGAGTAATAATACGGTTTATAATGCTACAGCAGCAGGTATAGTAACTAAAATTATACGAAAGGAAAAAGGGGGATATGAAATAACTATAGGGGATCCATCAGACGGGCGTCAAGTAGTTGATATTATTCCTCCAGGACCAGAGCTTCTTGTTTCAGAAAGTGAATCTATCAAACTTGATCAACCATTAACAAGTAATCCGAATGTGGGTGGATTTGGTCAGGGAGATGCAGAAATAGTACTTCAAGATCCATTACGTGTTCAAGGCCTTTTGTTCTTCTTGGCATCTGTTATTTTGGCACAAATCTTTTTGGTTCTTAAAAAGAAACAGTTTGAGAAAGTTCAATTGTCCGAAATGAATTTC
>Rhodiola_quadrifida
ATGCAAACTAGAACTACTCTTTCTTGGATAAAGGAACAGATTACTCGATCCATTTCCTTATCCCTCGTGATATACATAATAACTCGGACATACATTTCAAACGCATATCCCATTTTTGCACAACAGGGTTATGAAAATCCACGAGAAGCAACTGGGCGTATTGTATGTGCCAATTGCCATTTAGCTAATAAGCCCGTGGATATTGAGGTTCCACAAGCGGTACTTCCTGATACTGTATTTGAGGCAGTTGTTCGAATTCCTTATGATATCCAAGTGAAACAAGTTCTTGCTAATGGGAAAAAGGGTGGTTTGAATGTAGGGGCTGTTCTTATTTTACCTGAAGGGTTTGAATTAGCCCCCCCCGATCGTATTTCGCCGGAGATGAAAGAAAAGATAGGAAATCTGTCTTTTCAGAGTTATCGCCCTACTAAAAAAAATATTCTTGTGATAGGTCCTGTTCCGGGTCAGAAATATAGTGAAATTACCTTTCCGATTCTTTCTCCCGACCCTGCAACTAAAAAAGATGCTCACTTCTTAAAATATCCCATATATGTAGGTGCAAACAGAGGGCGGGGGCAGATTTATCCGGACGGGAGCAAGAGTAATAATACGGTTTATAATGCTACAGCAGCAGGTATAGTAACTAAAATTATACGAAAGGAAAAAGGGGGATATGAAATAACTATAGGGGATCCATCAGACGGGCGTCAAGTAGTTGATATTATTCCTCCAGGACCAGAGCTTCTTGTTTCAGAAAGTGAATCTATCAAACTTGATCAACCATTAACAAGTAATCCTAATGTGGGTGGATTTGGTCAGGGAGATGCAGAAGTAGTACTTCAAGATCCATTACGTGTTCAAGGCCTTTTGTTCTTCTTGGCATCGGTTATTTTGGCACAAATCTTTTTGGTTCTTAAAAAGAAACAGTTTGAGAAAGTTCAATTGTCCGAAATGAATTTC
>Rhodiola_rhodantha
ATGCAAACTAGAACTACTCTTTCTTGGATAAAGGAACAGATTACTCGATCCATTTCCTTATCCCTCGTGATATACATAATAACTCGGACATACATTTCAAATGCATATCCTATTTTTGCACAACAGGGTTATGAAAATCCACGAGAAGCAACTGGGCGTATTGTATGTGCCAATTGCCATTTAGCTAATAAGCCCGTGGATATTGAGGTTCCACAAGCGGTACTTCCCGATACTGTATTTGAGGCAGTTGTTCGAATTCCTTATGATATCCAAGTGAAACAAGTTCTTGCTAATGGGAAAAAGGGTGGTTTGAATGTAGGGGCTGTTCTTATTTTACCTGAAGGGTTTGAATTAGCCCCCCCCGATCGTATTTCGCCGGAGATGAAAGAAAAGATAGGAAATCTGTCTTTTCAGAGTTATCGCCCTACTAAAAAAAATATTCTTGTGATAGGTCCTGTTCCGGGTCAGAAATATAGTGAAATTACCTTTCCGATTCTTTCTCCCGACCCTACAACTAAAAAAGATGCTCACTTCTTAAAATATCCCATATATGTAGGTGCAAACAGAGGGCGGGGGCAGATTTATCCGGACGGGAGCAAGAGTAATAATACGGTTTATAATGCTACAGCAGCAGGTATAGTAACTAAAATTATACGAAAGGAAAAAGGGGGATATGAAATAACTATAGGGGATCCATCAGACGGGCGTCAAGTCGTTGATATTATTCCTCCAGGACCAGAGCTTCTTGTTTCAGAAAGTGAATCTATCAAACTTGATCAACCATTAACAAGTAATCCGAATGTGGGTGGATTTGGTCAGGGAGATGCAGAAATAGTACTTCAAGATCCATTACGTGTTCAAGGCCTTTTGTTCTTCTTGGCATCTGTTATTTTGGCACAAATCTTTTTGGTTCTTAAAAAGAAACAGTTTGAGAAAGTTCAATTGTCCGAAATGAATTTC
>Rhodiola_sexifolia
ATGCAAACTAGAACTACTCTTTCTTGGATAAAGGAACAGATTACTCGATCCATTTCCTTATCCCTCGTGATATACATAATAACTCGGACATACATTTCAAATGCATATCCCATTTTTGCACAACAGGGTTATGAAAATCCACGAGAAGCAACTGGGCGTATTGTATGTGCCAATTGCCATTTAGCTAATAAGCCCGTGGATATTGAGGTTCCACAAGCGGTACTTCCCGATACTGTATTTGAGGCAGTTGTTCGAATTCCTTATGATATCCAAGTGAAACAAGTTCTTGCTAATGGGAAAAAGGGTGGTTTGAATGTAGGGGCTGTTCTTATTTTACCTGAAGGGTTTGAATTAGCCCCCCCCGATCGTATTTCGCCGGAGATGAAAGAAAAGATAGGAAATCTGTCTTTTCAGAGTTATCGTCCTACTAAAAAAAATATTCTTGTGATAGGTCCTGTTCCGGGTCAGAAATATAGTGAAATTACCTTTCCGATTCTTTCTCCCGACCCTACAACTAAAAAAGATGCTCACTTCTTAAAATATCCCATATATGTAGGTGCAAACAGAGGGCGGGGGCAGATTTATCCGGACGGGAGCAAGAGTAATAATACGGTTTATAATGCTACAGCAGCAGGTATAGTAACTAAAATTATACGAAAGGAAAAAGGGGGATATGAAATAACTATAGGGGATCCATCAGACGGGCGTCAAGTAGTTGATATTATTCCTCCAGGACCAGAGCTTCTTGTTTCAGAAAGTGAATCTATCAAACTTGATCAACCATTAACAAGTAATCCGAATGTGGGTGGATTTGGTCAGGGAGATGCAGAAATAGTACTTCAAGATCCATTACGTGTTCAAGGCCTTTTGTTCTTCTTGGCATCTGTTATTTTGGCACAAATCTTTTTGGTTCTTAAAAAGAAACAGTTTGAGAAAGTTCAATTGTCCGAAATGAATTTC
>Rhodiola_sinuata
ATGCAAACTAGAACTACTCTTTCTTGGATAAAGGAACAGATTACTCGATCCATTTCCTTATCCCTCGTGATATACATAATAACTCGGACATACATTTCAAATGCATATCCTATTTTTGCACAACAGGGTTATGAAAATCCACGAGAAGCAACTGGGCGTATTGTATGTGCCAATTGCCATTTAGCTAATAAGCCCGTGGATATTGAGGTTCCACAAGCGGTACTTCCCGATACTGTATTTGAGGCAGTTGTTCGAATTCCTTATGATATCCAAGTGAAACAAGTTCTTGCTAATGGGAAAAAGGGTGGTTTGAATGTAGGGGCTGTTCTTATTTTACCTGAAGGGTTTGAATTAGCCCCCCCCGATCGTATTTCGCCGGAGATGAAAGAAAAGATAGGAAATCTGTCTTTTCAGAGTTATCGTCCTACTAAAAAAAATATTCTTGTGATAGGTCCTGTTCCGGGTCAGAAATATAGTGAAATTACCTTTCCGATTCTTTCTCCCGACCCTACAACTAAAAAAGATGCTCACTTCTTAAAATATCCCATATATGTAGGTGCAAACAGAGGGCGGGGGCAGATTTATCCGGACGGGAGCAAGAGTAATAATACGGTTTATAATGCTACAGCAGCAGGTATAGTAACTAAAATTATACGAAAGGAAAAAGGGGGATATGAAATAACTATAGGGGATCCATCAGACGGGCGTCAAGTAGTTGATATTATTCCTCCAGGACCAGAGCTTCTTGTTTCAGAAAGTGAATCTATCAAACTTGATCAACCATTAACAAGTAATCCGAATGTGGGTGGATTTGGTCAGGGAGATGCAGAAATAGTACTTCAAGATCCATTACGTGTTCAAGGCCTTTTGTTCTTCTTGGCATCTGTTATTTTGGCACAAATCTTTTTGGTTCTTAAAAAGAAACAGTTTGAGAAAGTTCAATTGTCCGAAATGAATTTC
>Rhodiola_smithii
ATGCAAACTAGAACTACTCTTTCTTGGATAAAGGAACAGATTACTCGATCCATTTCCTTATCCCTCGTGATATACATAATAACTGGGACATACATTTCAAATGCATATCCCATTTTTGCACAACAGGGTTATGAAAATCCACGAGAAGCAACTGGGCGTATTGTATGTGCCAATTGCCATTTAGCTAATAAGCCCGTGGATATTGAGGTTCCACAAGCGGTACTTCCTGATACTGTATTTGAGGCAGTTGTTCGAATTCCTTATGATATCCAAGTGAAACAGGTTCTTGCTAATGGGAAAAAGGGTGGTTTGAATGTAGGGGCTGTTCTTATTTTACCTGAAGGGTTTGAATTAGCCCCCCCCGATCGTATTTCGCCGGAGATGAGAGAAAAGATAGGAAATCTGTCTTTTCAGAGTTATCGCCCTACTAAAAAAAATATTCTTGTGATAGGTCCTGTTCCGGGTCAGAAATATAGTGAAATTACCTTTCCGATTCTTTCTCCCGACCCTACAACTAAAAAAGATGCTCACTTCTTAAAATATCCCATATATGTAGGTGCAAACCGAGGGCGGGGGCAGATTTATCCGGACGGGAGCAAGAGTAATAATACGGTTTATAATGCTACAGCAGCAGGTATAGTAACTAAAATTATACGAAAGGAAAAAGGGGGATATGAAATAACTATAGGGGATCCATCAGACGGGCGTCAAGTAGTTGATATTATTCCTCCAGGACCAGAGCTTCTTGTTTCAGAAAGTGAATCTATCAAACTTGATCAACCATTAACAAGTAATCCGAATGTGGGTGGATTTGGTCAGGGAGATGCAGAAATAGTACTTCAAGATCCATTACGTGTTCAAGGCCTTTTGTTCTTCTTGGCATCTGTTATTTTGGCACAAATCTTTTTGGTTCTTAAAAAGAAACAGTTTGAGAAAGTTCAATTGTCCGAAATGAATTTC
>Rhodiola_stapfii
ATGCAAACTAGAACTACTCTTTCTTGGATAAAGGAACAGATTACTCGATCCATTTCCTTATCCCTCGTGATATACATAATAACTCAGACATACATTTCAAATGCATATCCCATTTTTGCACAACAGGGTTATGAAAATCCACGAGAAGCAACTGGGCGTATTGTATGTGCCAATTGCCATTTAGCTAATAAGCCCGTGGATATTGAGGTTCCACAAGCGGTACTTCCCGATACTGTATTTGAGGCAGTTGTTCGAATTCCTTATGATATCCAAGTGAAACAAGTTCTTGCTAATGGGAAAAAGGGTGGTTTGAATGTAGGGGCTGTTCTTATTTTACCTGAAGGGTTTGAATTAGCCCCCCCCGATCGTATTTCGCCGGAGATGAAAGAAAAGATAGGAAATCTGTCTTTTCAGAGTTATCGTCCTACTAAAAAAAATATTCTTGTGATAGGTCCTGTTCCGGGTCAGAAATATAGTGAAATTACCTTTCCGATTCTTTCTCCCGACCCTACAACTAAAAAAGATGCTCACTTCTTAAAATATCCCATATATGTAGGTGCAAACAGAGGGCGGGGGCAGATTTATCCGGACGGGAGCAAGAGTAATAATACGGTTTATAATGCTACAGCAGCAGGTATAGTAACTAAAATTATACGAAAGGAAAAAGGGGGATATGAAATAACTATAGGGGATCCATCAGACGGGCGTCAAGTAGTTGATATTATTCCTCCAGGACCAGAGCTTCTTGTTTCAGAAAGTGAATCTATCAAACTTGATCAACCATTAACAAGTAATCCGAATGTGGGTGGATTTGGTCAGGGAGATGCAGAAATAGTACTTCAAGATCCATTACGTGTTCAAGGCCTTTTGTTCTTCTTGGCATCTGTTATTTTGGCACAAATCTTTTTGGTTCTTAAAAAGAAACAGTTTGAGAAAGTTCAATTGTCCGAAATGAATTTC
>Rhodiola_subopposita
ATGCAAACTAGAACTACTCTTTCTTGGATAAAGGAACAGATTACTCAATCCATTTCCTTATCCCTCGTGATATACATAATAACTCGGACATACATTTCAAATGCATATCCCATTTTTGCACAACAGGGTTATGAAAATCCACGAGAAGCAACTGGGCGTATTGTATGTGCCAATTGCCATTTAGCTAATAAGCCCGTGGATATTGAGGTTCCACAAGCGGTACTTCCTGATACTGTATTTGAGGCAGTTGTTCGAATTCCTTATGATATCCAAGTGAAACAAGTTCTTGCTAATGGGAAAAAGGGTGGTTTGAATGTAGGGGCTGTTCTTATTTTACCTGAAGGGTTTGAATTAGCCCCCCCCGATCGTATTTCGCCGGAGATGAAAGAAAAGATAGGAAATCTGTCTTTTCAGAGTTATCGCCCTACTAAAAAAAATATTCTTGTGATAGGTCCTGTTCCGGGTCAGAAATATAGTGAAATTACCTTTCCGATTCTTTCTCCCGACCCTACAACTAAAAAAGATGCTCACTTCTTAAAATATCCCATATATGTAGGTGCAAACAGAGGGCGGGGGCAGATTTATCCGGACGGGAGCAAGAGTAATAATACGGTTTATAATGCTACAGCAGCAGGTATAGTAACTAAAATTATACGAAAGGAAAAAGGGGGATATGAAATAACTATAGGGGATCCATCAGACGGGCGTCAAGTAGTTGATATTATTCCTCCAGGACCAGAGCTTCTTGTTTCAGAAAGTGAATCTATCAAACTTGATCAACCATTAACAAGTAATCCGAATGTGGGTGGATTTGGTCAGGGAGATGCAGAAATAGTACTTCAAGATCCATTACGTGTTCAAGGCCTTTTGTTCTTCTTGGCATCTGTTATTTTGGCACAAATCTTTTTGGTTCTTAAAAAGAAACAGTTTGAGAAAGTTCAATTGTCCGAAATGAATTTC
>Rhodiola_tangutica
ATGCAAACTAGAACTACTCTTTCTTGGATAAAGGAACAGATTACTCGATCCATTTCCTTATCCCTCGTGATATACATAATAACTCGGACATACATTTCAAACGCATATCCCATTTTTGCACAACAGGGTTATGAAAATCCACGAGAAGCAACTGGGCGTATTGTATGTGCCAATTGCCATTTAGCTAATAAGCCCGTGGATATTGAGGTTCCACAAGCGGTACTTCCTGATACTGTATTTGAGGCAGTTGTTCGAATTCCTTATGATATCCAAGTGAAACAAGTTCTTGCTAATGGGAAAAAGGGTGGTTTGAATGTAGGGGCTGTTCTTATTTTACCTGAAGGGTTTGAATTAGCCCCCCCCGATCGTATTTCGCCGGAGATGAAAGAAAAGATAGGAAATCTGTCTTTTCAGAGTTATCGCCCTACTAAAAAAAATATTCTTGTGATAGGTCCTGTTCCGGGTCAGAAATATAGTGAAATTACCTTTCCGATTCTTTCTCCCGACCCTGCAACTAAAAAAGATGCTCACTTCTTAAAATATCCCATATATGTAGGTGCAAACAGAGGGCGGGGGCAGATTTATCCGGACGGGAGCAAGAGTAATAATACGGTTTATAATGCTACAGCAGCAGGTATAGTAACTAAAATTATACGAAAGGAAAAAGGGGGATATGAAATAACTATAGGGGATCCATCAGACGGGCGTCAAGTAGTTGATATTATTCCTCCAGGACCAGAGCTTCTTGTTTCAGAAAGTGAATCTATCAAACTTGATCAACCATTAACAAGTAATCCTAATGTGGGTGGATTTGGTCAGGGAGATGCAGAAGTAGTACTTCAAGATCCATTACGTGTTCAAGGCCTTTTGTTCTTCTTGGCATCGGTTATTTTGGCACAAATCTTTTTGGTTCTTAAAAAGAAACAGTTTGAGAAAGTTCAATTGTCCGAAATGAATTTC
>Rhodiola_wallichiana
ATGCAAACTAGAACTACTCTTTCTTGGATAAAGGAACAGATTACTCGATCCATTTCCTTATCTCTCGTGATATACATAATAACTCGGACATACATTTCAAATGCATATCCCATTTTTGCACAACAGGGTTATGAAAATCCACGAGAAGCAACTGGGCGTATTGTATGTGCCAATTGCCATTTAGCTAATAAGCCCGTGGATATTGAGGTTCCACAAGCGGTACTTCCCGATACTGTATTTGAGGCAGTTGTTCGAATTCCTTATGATATCCAAGTGAAACAAGTTCTTGCTAATGGGAAAAAGGGTGGTTTGAATGTAGGGGCTGTTCTTATTTTACCTGAAGGGTTTGAATTAGCCCCCCCCGATCGTATTTCGCCGGAGATGAAAGAAAAGATAGGAAATCTGTCTTTTCAGAGTTATCGCCCTACTAAAAAAAATATTCTTGTGATAGGTCCTGTTCCGGGTCAGAAATATAGTGAAATTACCTTTCCGATTCTTTCTCCCGACCCTACAACTAAAAAAGATGCTCACTTCTTAAAATATCCCATATATGTAGGTGCAAACAGAGGGCGGGGGCAGATTTATCCGGACGGGAGCAAGAGTAATAATACGGTTTATAATGCTACAGCAGCAGGTATAGTAACTAAAATTATACGAAAGGAAAAAGGGGGATATGAAATAACTATAGGGGATCCATCAGACGGGCGTCAAGTAGTTGATATTATTCCTCCAGGACCAGAGCTTCTTGTTTCAGAAAGTGAATCTATCAAACTTGATCAACCATTAACAAGTAATCCGAATGTGGGTGGATTTGGTCAGGGAGATGCAGAAATAGTACTTCAAGATCCATTACGTGTTCAAGGCCTTTTGTTCTTCTTGGCATCTGTTATTTTGGCACAAATCTTTTTGGTTCTTAAAAAGAAACAGTTTGAGAAAGTTCAATTGTCCGAAATGAATTTC
>Hylotelephium_ewersii
ATGCAAACTAGAACTACCCTTTCTTGGATAAAGGAACAGATTACTCGATCTATTTCCGTATCCCTCGTGATATACATAATAACTCGGACATACATTTCAAATGCATATCCCATTTTTGCACAACAGGGTTATGAAAATCCACGAGAAGCAACTGGGCGTATTGTATGTGCCAATTGCCATTTAGCTAATAAGCCTGTGGATATTGAGGTTCCACAAGCGGTACTTCCTGATACTGTATTTGAGGCAGTTGTTCGAATTCCTTATGATATCCAAGTGAAACAAGTTCTTGCTAATGGGAAAAAGGGTGGTTTGAATGTAGGGGCTGTTCTGATTTTACCTGAAGGGTTTGAATTAGCCCCCCCCGATCGTATTTCGCCCGAGATGAAAGAAAAGATAGGAAATCTGTCTTTTCAGAGTTATCGCCCTACTAAAAAAAATATTATTGTGATAGGTCCTGTTCCGGGTCAGAAATATAGTGAAATTACCTTTCCTATTCTTTCTCCCGACCCTGCAACTAAGAAAGATGCTCACTTCTTAAAATATCCCATATATGTAGGTGGAAACAGAGGGCGGGGGCAGATTTATCCGGACGGGAGCAAGAGTAATAATACGGTTTATAATGCTACAGCAGCAGGTATAGTAACGAAAATTATACGAAAGGAAAAAGGGGGATATGAAATAACTATAGGGGATCCATCAGACGGGCGTCAAGTGGTTGATATTATTCCTCCAGGACCCGAACTTCTTGTTTCAGAGAGTGAGTCTATCAAACTTGATCAACCATTAACAAGTAATCCTAATGTGGGGGGATTTGGTCAGGGAGATGCAGAAATAGTACTTCAAGATCCATTACGTGTTCAAGGTCTTTTGTTCTTCTTGGCATCTGTGATTTTGGCACAAATCTTTTTGGTTCTTAAAAAGAAACAGTTTGAGAAAGTGCAATTGTCCGAAATGAATTTC
>Hylotelephium_verticillatum
ATGCAAACTAGAACTACCCTTTCTTGGATAAAGGAACAGATTACTCGATCTATTTCCGTATCCCTCGTGATATACATAATAACTCGGACATACATTTCAAATGCATATCCCATTTTTGCACAACAGGGTTATGAAAATCCACGAGAAGCAACTGGGCGTATTGTATGTGCCAATTGCCATTTAGCTAATAAGCCTGTGGATATTGAGGTTCCACAAGCGGTACTTCCTGATACTGTATTTGAGGCAGTTGTTCGAATTCCTTATGATATCCAAGTGAAACAAGTTCTTGCTAATGGGAAAAAGGGTGGTTTGAATGTAGGGGCTGTTCTGATTTTACCTGAAGGGTTTGAATTAGCCCCCCCCGATCGTATTTCGCCCGAGATGAAAGAAAAGATAGGAAATCTGTCTTTTCAGAGTTATCGCCCTACTAAAAAAAATATTATTGTGATAGGTCCTGTTCCGGGTCAGAAATATAGTGAAATTACCTTTCCTATTCTTTCTCCCGACCCTGCAACTAAGAAAGATGCTCACTTCTTAAAATATCCCATATATGTAGGTGGAAACAGAGGGCGGGGGCAGATTTATCCGGACGGGAGCAAGAGTAATAATACGGTTTATAATGCTACAGCAGCAGGTATAGTAACGAAAATTATACGAAAGGAAAAAGGGGGATATGAAATAACTATAGGGGATCCATCAGACGGGCGTCAAGTGGTTGATATTATTCCTCCAGGACCCGAACTTCTTGTTTCAGAGAGTGAGTCTATCAAACTTGATCAACCATTAACAAGTAATCCTAATGTGGGGGGATTTGGTCAGGGAGATGCAGAAATAGTACTTCAAGATCCATTACGTGTTCAAGGTCTTTTGTTCTTCTTGGCATCTGTGATTTTGGCACAAATATTTTTGGTTCTTAAAAAGAAACAGTTTGAGAAAGTGCAATTGTCCGAAATGAATTTC
>Hylotelephium_viviparum
ATGCAAACTAGAACTACCCTTTCTTGGATAAAGGAACAGATTACTCGATCTATTTCCGTATCCCTCGTGATATACATAATAACTCGGACATACATTTCAAATGCATATCCCATTTTTGCACAACAGGGTTATGAAAATCCACGAGAAGCAACTGGGCGTATTGTATGTGCCAATTGCCATTTAGCTAATAAGCCTGTGGATATTGAGGTTCCACAAGCGGTACTTCCTGATACTGTATTTGAGGCAGTTGTTCGAATTCCTTATGATATCCAAGTGAAACAAGTTCTTGCTAATGGGAAAAAGGGTGGTTTGAATGTAGGGGCTGTTCTGATTTTACCTGAAGGGTTTGAATTAGCCCCCCCCGATCGTATTTCGCCCGAGATGAAAGAAAAGATAGGAAATCTGTCTTTTCAGAGTTATCGCCCTACTAAAAAAAATATTATTGTGATAGGTCCTGTTCCGGGTCAGAAATATAGTGAAATTACCTTTCCTATTCTTTCTCCCGACCCTGCAACTAAGAAAGATGCTCACTTCTTAAAATATCCCATATATGTAGGTGGAAACAGAGGGCGGGGGCAGATTTATCCGGACGGGAGCAAGAGTAATAATACGGTTTATAATGCTACAGCAGCAGGTATAGTAACGAAAATTATACGAAAGGAAAAAGGGGGATATGAAATAACTATAGGGGATCCATCAGACGGGCGTCAAGTGGTTGATATTATTCCTCCAGGACCCGAACTTCTTGTTTCAGAGAGTGAGTCTATCAAACTTGATCAACCATTAACAAGTAATCCTAATGTGGGGGGATTTGGTCAGGGAGATGCAGAAATAGTACTTCAAGATCCATTACGTGTTCAAGGTCTTTTGTTCTTCTTGGCATCTGTGATTTTGGCACAAATATTTTTGGTTCTTAAAAAGAAACAGTTTGAGAAAGTGCAATTGTCCGAAATGAATTTC
>Meterostachys_sikokianus
ATGCAAACTAGAACTACCATTTCTTGGATAAAGGAACAGATTACTCGATCTATTTCCGTCTCCCTCGTGATATACATAATAACTCAGACATACATTTCAAATGCATATCCCATTTTTGCACAACAGGTTTATGAAAATCCACGAGAAGCAACTGGGCGTATTGTATGTGCCAATTGCCATTTAGCTAATAAGCCTGTGGATATTGAGGTTCCACAAGCGGTACTTCCTGATACTGTATTTGAGGCAGTTGTTCGAATTCCTTATGATATCCAAGTGAAACAAGTTCTTGCTAATGGGAAAAAGGGTGGTTTGAATGTAGGGGCTGTTCTGATTTTACCTGAAGGGTTTGAATTAGCCCCCCCCGATCGTATTTCGCCCGAGATGAAAGAAAAGATAGGAAATCTGTCTTTTCAAAGTTATCGCCCTACTAAAAAAAATATTCTTGTGATAGGTCCTGTTCCGGGTCAGAAATATAGTGAAATTACCTTTCCTATTCTTTCTCCCGACCCTGCAACTAAGAAAGATGTTCACTTCTTAAAATATCCCATATATGTAGGTGGAAACAGAGGGCGGGGGCAGATTTATCCGGACGGGAGCAAGAGTAATAATACGGTTTATAATGCTACAGCAGCAGGTATAGTAACTAAAATAATACGAAAGGAAAAAGGGGGATATGAAATAACTATAGGGGATCCATCAGACGGGCGTCAAGTAGTTGATATTATTCCTCCAGGACCCGAACTTCTTGTTTCAGAGAGTGAGTCTATCAAACTTGATCAACCATTAACAAGTAATCCTAATGTGGGGGGATTTGGTCAGGGAGATGCAGAAATAGTACTTCAAGATCCATTACGTGTTCAAGGTCTTTTGTTCTTCTTGGCATCTGTGATTTTGGCACAAATCTTTTTGGTTCTTAAAAAGAAACAGTTTGAGAAAGTGCAATTGTCCGAAATGAATTTC
>Orostachys_fimbriata
ATGCAAACTAGAACTACCCTTTCTTGGATAAAGGAACAGATTACTCGATCTATTTCCGTATCCCTCGTGATATACATAATAACTCAGACATACATTTCAAATGCATATCCCATTTTTGCACAACAGGTTTATGAAAATCCACGAGAAGCAACTGGGCGTATTGTATGTGCCAATTGCCATTTAGCTAATAAGCCTGTGGATATTGAGGTTCCACAAGCGGTACTTCCTGATACTGTATTTGAGGCAGTTGTTCGAATTCCTTATGATATCCAAGTGAAACAAGTTCTTGCTAATGGGAAAAGGGGTGGTTTAAATGTCGGGGCTGTTCTGATTTTACCTGAAGGGTTTGAATTAGCCCCCCCCGATCGTATTTCGCCCGAGATGAAAGAAAAGATAGGAAATCTGTCTTTTCAAAGTTATCGCCCTACTAAAAAAAATATTCTTGTGATAGGTCCTGTTCCGGGTCAGAAATATAGTGAAATTACCTTTCCTATTCTTTCTCCCGACCCTGCAACTAAGAAGGATGTTCACTTCTTAAAATATCCCATATATGTAGGTGGAAACAGAGGGCGGGGGCAGATTTATCCGGACGGGAGCAAGAGTAATAATACGGTTTATAATGCTACAGCAGCAGGTATAGTAACGAAAATAATACGAAAGGAAAAAGGGGGATATGAAATAACTATAGGGGATCCATCAGACGGGCGTCAAGTGGTTGATATTATTCCTCCAGGACCCGAACTTCTTGTTTCAGAGAGTGAGTCTATCAAACTTGATCAACCATTAACAAGTAATCCTAATGTGGGGGGATTTGGTCAGGGAGATGCAGAAATAGTACTTCAAGATCCATTACGTGTTCAAGGTCTTTTGTTCTTCTTGGCATCCGTAATTTTGGCACAAATCTTTTTGGTTCTTAAAAAGAAACAGTTTGAGAAAGTGCAATTGTCCGAAATGAATTTC
>Orostachys_japonica
ATGCAAACTAGAACTACCCTTTCTTGGATAAAGGAACAGATTACTCGATCTATTTCCGTATCCCTCGTGATATACATAATAACTCAGACATACATTTCAAATGCATATCCCATTTTTGCACAACAGGTTTATGAAAATCCACGAGAAGCAACTGGGCGTATTGTATGTGCCAATTGCCATTTAGCTAATAAGCCTGTGGATATTGAGGTTCCACAAGCGGTACTTCCTGATACTGTATTTGAGGCAGTTGTTCGAATTCCTTATGATATCCAAGTGAAACAAGTTCTTGCTAATGGGAAAAAGGGTGGTTTAAATGTCGGGGCTGTTCTGATTTTACCTGAAGGGTTTGAATTAGCCCCCCCCGATCGTATTTCGCCCGAGATGAAAGAAAAGATAGGAAATCTGTCTTTTCAAAGTTATCGCCCTACTAAAAAAAATATTCTTGTGATAGGTCCTGTTCCGGGTCAGAAATATAGTGAAATTACCTTTCCTATTCTTTCTCCCGACCCTGCAACTAAGAAGGATGTTCACTTCTTAAAATATCCCATATATGTAGGTGGAAACAGAGGGCGGGGGCAGATTTATCCGGACGGGAGCAAGAGTAATAATACGGTTTATAATGCTACAGCAGCAGGTATAGTAACGAAAATAATACGAAAGGAAAAAGGGGGATATGAAATAACTATAGGGGATCCATCAGACGGGCGTCAAGTGGTTGATATTATTCCTCCAGGACCCGAACTTCTTGTTTCAGAGAGTGAGTCTATCAAACTTGATCAACCATTAACAAGTAATCCTAATGTGGGGGGATTTGGTCAGGGAGATGCAGAAATAGTACTTCAAGATCCATTACGTGTTCAAGGTCTTTTGTTCTTCTTGGCATCCGTGATTTTGGCACAAATCTTTTTGGTTCTTAAAAAGAAACAGTTTGAAAAAGTGCAATTGTCCGAAATGAATTTC
>Orostachys_minuta
ATGCAAACTAGAACTACCCTTTCTTGGATAAAGGAACAGATTACTCGATCTATTTCCGTATCCCTCGTGATCTACATAATAACTCAGACATACATTTCAAATGCATATCCCATTTTTGCACAACAGGTTTATGAAAATCCACGAGAAGCAACTGGGCGTATTGTATGTGCCAATTGCCATTTAGCTAATAAGCCTGTGGATATTGAGGTTCCACAAGCGGTACTTCCTGATACTGTATTTGAGGCAGTTGTTCGAATTCCTTATGATATCCAAGTGAAACAAGTTCTTGCTAATGGGAAAAAGGGTGGTTTAAATGTCGGGGCTGTTCTGATTTTACCTGAAGGGTTTGAATTAGCCCCCCCCGATCGTATTTCGCCCGAGATGAAAGAAAAGATAGGAAATCTGTCTTTTCAAAGTTATCGCCCTACTAAAAAAAATATTCTTGTGATAGGTCCTGTTCCGGGTCAGAAATATAGTGAAATTACCTTTCCTATTCTTTCTCCCGACCCTGCAACTAAGAAGGATGTTCACTTCTTAAAATATCCCATATATGTAGGTGGAAACAGAGGGCGGGGGCAGATTTATCCGGACGGGAGCAAGAGTAATAATACGGTTTATAATGCTACAGCAGCAGGTATAGTAACGAAAATAATACGAAAGGAAAAAGGGGGATATGAAATAACTATAGGGGATCCATCAGACGGGCGTCAAGTGGTTGATATTATTCCTCCAGGACCCGAACTTCTTGTTTCAGAGAGTGAGTCTATCAAACTTGATCAACCATTAACAAGTAATCCTAATGTGGGGGGATTTGGTCAGGGAGATGCAGAAATAGTACTTCAAGATCCATTACGTGTTCAAGGTCTTTTGTTCTTCTTGGCATCCGTGATTTTGGCACAAATCTTTTTGGTTCTTAAAAAGAAACAGTTTGAGAAAGTGCAATTGTCCGAAATGAATTTC
>Orostachys_iwarenge_f_magna
ATGCAAACTAGAACTACCCTTTCTTGGATAAAGGAACAGATTACTCGATCTATTTCCGTATCCCTCGTGATATACATAATAACTCGGACATACATTTCAAATGCATATCCCATTTTTGCACAACAGGGTTATGAAAATCCACGAGAAGCAACTGGGCGTATTGTATGTGCCAATTGCCATTTAGCTAATAAGCCTGTGGATATTGAGGTTCCACAAGCGGTACTTCCTGATACTGTATTTGAGGCAGTTGTTCGAATTCCTTATGATATCCAAGTGAAACAAGTTCTTGCTAATGGGAAAAAGGGTGGTTTGAATGTAGGGGCTGTTCTGATTTTACCTGAAGGGTTTGAATTAGCCCCCCCCGATCGTATTTCGCCCGAGATGAAAGAAAAGATAGGAAATCTGTCTTTTCAGAGTTATCGCCCTACTAAAAAAAATATTATTGTGATAGGTCCTGTTCCGGGTCAGAAATATAGTGAAATTACCTTTCCTATTCTTTCTCCCGACCCTGCAACTAAGAAAGATGCTCACTTCTTAAAATATCCCATATATGTAGGTGGAAACAGAGGGCGGGGGCAGATTTATCCGGACGGGAGCAAGAGTAATAATACGGTTTATAATGCTACAGCAGCAGGTATAGTAACGAAAATTATACGAAAGGAAAAAGGGGGATATGAAATAACTATAGGGGATCCATCAGACGGGCGTCAAGTGGTTGATATTATTCCTCCAGGACCCGAACTTCTTGTTTCAGAGAGTGAGTCTATCAAACTTGATCAACCATTAACAAGTAATCCTAATGTGGGGGGATTTGGTCAGGGAGAGGCAGAAATAGTACTTCAAGATCCATTACGTGTTCAAGGTCTTTTGTTCTTCTTGGCATCTGTGATTTTGGCACAAATCTTTTTGGTTCTTAAAAAGAAACAGTTTGAGAAAGTGCAATTGTCCGAAATGAATTTC
>Sinocrassula_densirosulata
ATGCAAACTAGAACTACCCTTTCTTGGATAAAGGAACAGATTACTCGATCTATTTCCGTATCCCTCGTGATATACATAATAACTCAGACATACATTTCAAATGCATATCCCATTTTTGCACAACAAGGTTATGAAAACCCACGAGAAGCAACTGGGCGTATTGTATGTGCCAATTGCCATTTAGCTAATAAGCCCGTGGATATTGAGGTTCCACAAGCGGTACTTCCTGATACTGTATTTGAGGCAGTTGTTCGAATTCCTTATGATATCCAAGTGAAACAAGTTCTTGCTAATGGGAAAAAGGGTGGTTTGAATGTAGGGGCTGTTCTTATTTTACCTGAAGGGTTTGAATTAGCCCCCCCCGATCGTATTTCGCCCGAGATGAAGGAAAAGATAGGAAATCTGTCTTTTCAGAGTTATCGCCCTACTAAAAAAAATATTCTTGTGATAGGTCCTGTTCCGGGTCAGAAATATAGTGAAATTACCTTTCCTATTCTTTCTCCCGACCCTGCAACTAAGAAAGATGCTCACTTCTTAAAATATCCCATATATGTAGGTGGAAACAGAGGGCGGGGGCAGATTTATCCGGACGGGAGCAAGAGTAATAATACGGTTTATAATGCTACAGCAGCAGGTATAGTAACCAAAATTATACGAAAGGAAAAAGGGGGATATGAAATAACTATAGGGGATCCATCAGACGGGCGTCAAGTGGTTGATATTATTCCTCCAGGACCCGAGCTTCTTGTTTCAGAGAGTGAGTCTATCAAACTTGATCAACCATTAACAAGTAATCCTAATGTGGGGGGATTTGGTCAGGGAGATGCAGAAATAGTACTTCAAGATCCATTACGTGTTCAAGGTCTTTTGTTCTTCTTCGCATCTGTGATTTTGGCACAAATCTTTTTGGTTCTTAAAAAGAAACAGTTTGAGAAAGTGCAATTGTCCGAAATGAATTTC
>Sinocrassula_indica
ATGCAAACTAGAACTACCCTTTCTTGGATAAAGGAACAGATTACTCGATCTATTTCCGTATCCCTCGTGATATACATAATAACTCAGACATACATTTCAAATGCATATCCCATTTTTGCACAACAAGGTTATGAAAACCCACGAGAAGCAACTGGGCGTATTGTATGTGCCAATTGCCATTTAGCTAATAAGCCCGTGGATATTGAGGTTCCACAAGCGGTACTTCCTGATACTGTATTTGAGGCAGTTGTTCGAATTCCTTATGATATCCAAGTGAAACAAGTTCTTGCTAATGGGAAAAAGGGTGGTTTGAATGTAGGGGCTGTTCTTATTTTACCTGAAGGGTTTGAATTAGCCCCCCCCGATCGTATTTCGCCCGAGATGAAGGAAAAGATAGGAAATCTGTCTTTTCAGAGTTATCGCCCTACTAAAAAAAATATTCTTGTGATAGGTCCTGTTCCGGGTCAGAAATATAGTGAAATTACCTTTCCTATTCTTTCTCCCGACCCTGCAACTAAGAAAGATGCTCACTTCTTAAAATATCCCATATATGTAGGTGGAAACAGAGGGCGGGGGCAGATTTATCCGGACGGGAGCAAGAGTAATAATACGGTTTATAATGCTACAGCAGCAGGTATAGTAACCAAAATTATACGAAAGGAAAAAGGGGGATATGAAATAACTATAGGGGATCCATCAGACGGGCGTCAAGTGGTTGATATTATTCCTCCAGGACCCGAGCTTCTTGTTTCAGAGAGTGAGTCTATCAAACTTGATCAACCATTAACAAGTAATCCTAATGTGGGGGGATTTGGTCAGGGAGATGCAGAAATAGTACTTCAAGATCCATTACGTGTTCAAGGTCTTTTGTTCTTCTTCGCATCTGTGATTTTGGCACAAATCTTTTTGGTTCTTAAAAAGAAACAGTTTGAGAAAGTGCAATTGTCCGAAATGAATTTC
>Umbilicus_rupestris
ATGCAAACTAGAACTACCCTTTCTTGGATAAAGGAACAGATTACTAGATCTATTTCCGTATCCCTCGTGATATACATAATAACTCGGACATACATTTCAAATGCATATCCCATTTTTGCACAACAGGGTTATGAAAATCCACGAGAAGCAACCGGACGTATTGTATGTGCCAATTGCCATTTAGCTAATAAGCCCGTGGATATTGAGGTTCCACAAACGGTACTTCCTGATACTGTATTTGAGGCAGTTGTTCGAATTCCTTATGATATCCAAGTGAAACAAGTTCTTGCTAATGGGAAAAAGGGGGGTTTGAATGTAGGGGCTGTTCTGATTTTACCTGAAGGGTTTGAGTTAGCCCCCCCCGATCGTATTTCGCCCGAGATGAAAGAAAAGATAGGAAATCTGTCTTTTCAGAGTTATCGCCCTACTAAAAAAAATATTCTTGTGATAGGTCCTGTTCCGGGTCAGAAATATAGTGAAATTACCTTTCCTATTCTTTCTCCCGACCCTTCAACTAAGAAAGATGCTTACTTCTTAAAATATCCCATATATGTAGGTGGAAACAGAGGGCGGGGGCAGATTTATCCGGACGGGAGCAAGAGTAATAATACGGTTTATAATGCTACAGCAGCAGGTATAGTAACTAAAATTATACGAAAGGAAAAAGGGGGATATGAGATAACTATAGGGGATCCATCAGACGGGCGTCAAGTGGTTGATATTATTCCTCCAGGACCAGAACTTCTTGTTTCAGAGAGTGAATCTATCAAACTTGATCAACCATTAACAAGTAATCCGAATGTGGGTGGATTTGGTCAGGGAGATGCAGAAATAGTACTTCAAGATCCATTACGTATTCAAGGACTTTTGTTCTTCTTGTCATCTGTTATTTTGGCACAAATCTTTTTGGTTCTTAAAAAGAAACAGTTTGAGAAAGTTCAATTGTCCGAAATGAATTTC
>Myriophyllum_aquaticum
ATGCAAACTAGAAATACTTTTTCTTGGATAAAGGAACAGATTACTCGATCCATTTCCATATCGCTTATGATATATATAATAACTCGGACATACGTTTCAAATGCATATCCTATTTTTGCACAACAGGGTTATGAAAATCCACGAGAAGCAACGGGCCGTATTGTATGTGCCAATTGCCATTTAGCTAATAAGCCCGTGGATATTGAGGTTCCCCAAGCAGTACTTCCTGATACTGTATTTGAGGCAGTTGTTCGAATTCCTTATGATATGCAACTGAAACAAGTTCTTGCTAATGGGAAAAAGGGGGGTTTGAACGTAGGGGCTGTTCTTATTTTACCTGAGGGGTTTGAATTAGCTCCCCCCGATCGGATTTCTCCTGAGATGAAAGAAAAGATAGGCAATCTTTCTTTTCAGAGCTATCGCCCCACTAAAAAAAATATTCTTGTGATAGGTCCTGTTCCTGGTCAAAAATATAGTGAAATTTCCTTTCCTATTCTTTCCCCCAACCCCGCTACTCAAAAAGATGTTCATTTCTTAAAATATCCCATATACGTAGGGGGAAACAGGGGGAGGGGCCAAATTTATCCCGACGGGAACAAGAGTAATAATACGGTTTATAATGCTACAGTAGCTGGTATAGTAAATAAAATCATACGAAAAGAAAAAGGGGGGTACGAAATAACCATAGCGGATCCATCGGATGGACGTCAAGTGGTTGATATTATTCCTCCAGGACCCGAACTTCTGGTTTCCGAGGGTGAAACTATCAAACTGGATCAACCATTAACAAGTAATCCTAATGTGGGTGGATTTGGTCAGGGAGATGCCGAAATAGTACTTCAAGATCCCTTACGGGTCCAAGGCCTTTTGCTCTTCTTGGCATCGGTTATTTTGGCACAAATCTTTTTGGTTCTTAAAAAGAAACAGTTTGAGAAGGTTCAATTGTCCGAAATGAATTTC
>Myriophyllum_spicatum
ATGCAAACTAGAAATACTTTTTCGTGGATAAAGGAACAGATTACTCGATCCATTTCCATATCGCTTATGATATATATAATAACTCGGACATACGTTTCAAATGCATATCCTATTTTTGCACAACAGGGTTATGAAAATCCACGAGAAGCAACGGGCCGTATTGTATGTGCCAATTGCCATTTAGCTAATAAGCCCGTGGATATTGAGGTTCCCCAAGCAGTACTTCCTGATACTGTATTTGAGGCAGTTGTTCGAATTCCTTATGATATGCAACTGAAACAAGTTCTTGCTAATGGGAAAAAGGGGGGTTTGAACGTAGGGGCTGTTCTTATTTTACCTGAGGGGTTTGAATTAGCTCCCCCCGATCGTATTTCTCCTGAGATGAAAGAAAAGATAGGCAATCTTTCTTTTCAGAGCTATCGCCCCACTAAAAAAAATATTCTTGTGATAGGTCCTGTTCCTGGTCAAAAATATAGTGAAATTTCCTTTCCTATTCTTTCCCCCAACCCCGCTACTCAAAAAGATGTTCATTTCTTAAAATATCCCATATACGTAGGGGGAAACAGGGGGAGGGGCCAAATTTATCCCGACGGGAACAAGAGTAATAATACGGTTTATAATGCTACAGCAGCTGGTATAGTAAATAAAATCATACGAAAAGAAAAAGGGGGGTACGAAATAACCATAGCGGATCCATCGGATGGACGTCAAGTGGTTGATATTATTCCTCCAGGACCCGAACTTCTTGTTTCCGAGGGTGAAACTATCAAACTGGATCAACCATTAACAAGTAATCCTAATGTGGGTGGATTTGGTCAGGGAGATGCCGAAATAGTACTTCAAGATCCCTTACGGGTCCAAGGCCTTTTGCTCTTCTTGGCATCGGTTATTTTGGCACAAATCTTTTTGGTTCTTAAAAAGAAACAGTTTGAGAAGGTTCAATTGTCCGAAATGAATTTC
