# Supplementary material for: Ten Plastomes of Crassula (Crassulaceae) and Phylogenetic Implications
Source: Biology (Basel). 2022 Dec 7;11(12):1779. doi: 10.3390/biology11121779 (PMC9775174; doi:10.3390/biology11121779)
Supplement: Supplementary file 1 [file biology-11-01779-s001.zip › Supplements/Data S1/petB.fasta]

>Crassula_alstonii
ATGAGTCTCAATAAAGTGTATGATTGGTTCGAAGAACGTCTCGAGATTCAGGCGATCGCAGATGATATAACTAGTAAATACGTTCCTCCCCATGTCAATATCTTTTATTGTTTAGGAGGAATTACGCTTACCTGTTTTTTAGTACAAGTAGCTACCGGATTTGCTATGACTTTTTACTACCGTCCAACTGTTACTGAGGCTTTTTCTTCTGTTCAATACATAATGACTGAAGCTAATTTTGGTTGGTTAATACGATCAGTTCATCGATGGTCGGCAAGTATGATGGTCCTAATGATGATCCTGCATGTATTTCGTGTTTATCTCACTGGCGGATTTAAAAGGCCCCGTGAATTAACTTGGGTTACGGGTGTGGTTCTGGGTGTATTGACTGCATCTTTTGGTGTAACTGGGTATTCTTTACCCTGGGACCAAATAGGTTATTGGGCAGTCAAAATTGTAACAGGTGTACCTGACGCTATTCCTGTAATAGGATCCCCTTTAGTAGAGTTATTACGCGGAAGTGCAAGTGTGGGCCAATCTACTTTAACTCGGTTTTATAGTTTACACACCTTTGTATTACCCCTTCTTACTGCCGTGTTTATGTTAATGCACTTCCTAATGATACGTAAACAAGGTATTTCTGGCCCTTTA
>Crassula_columella
ATG------AGTAAAGTGTATGATTGGTTCGAAGAACGTCTCGAGATTCAGGCGATCGCAGATGATATAACTAGTAAATACGTTCCTCCCCATGTCAATATCTTTTATTGTTTAGGAGGAATTACGCTTACCTGTTTTTTAGTACAAGTAGCTACCGGATTTGCTATGACTTTCTACTACCGTCCAACTGTTACTGAGGCTTTTTCTTCTGTTCAATACATAATGACTGAAGCTAATTTTGGTTGGTTAATACGATCAGTTCATCGATGGTCGGCAAGTATGATGGTCCTAATGATGATCCTGCATGTATTTCGTGTTTATCTCACTGGCGGATTTAAAAGGCCCCGTGAATTAACTTGGGTTACAGGTGTGGTTCTGGGTGTATTGACTGCATCTTTTGGTGTAACTGGGTATTCTTTACCCTGGGACCAAATAGGTTATTGGGCAGTCAAAATTGTAACAGGTGTACCTGACGCTATTCCTGTAATAGGATCCCCTTTAGTAGAGTTATTACGCGGAAGTGCAAGTGTGGGCCAATCTACTTTAACTCGGTTTTATAGTTTACACACCTTTGTATTACCCCTTCTTACTGCCGTGTTTATGTTAATGCACTTCCTAATGATACGTAAACAAGGTATTTCTGGCCCTTTA
>Crassula_dejecta
ATGAGTCTCAATAAAGTGTATGATTGGTTCGAAGAACGTCTCGAGATTCAGGCGATCGCAGATGATATAACTAGTAAATACGTTCCTCCCCATGTCAATATATTTTATTGTTTAGGAGGAATTACGCTTACCTGTTTTTTAGTACAAGTAGCTACCGGATTTGCTATGACTTTTTACTACCGTCCAACTGTTACTGAGGCTTTTTCTTCTGTTCAATACATAATGACTGAAGCTAATTTTGGTTGGTTAATACGATCAGTTCATCGATGGTCGGCAAGTATGATGGTCCTAATGATGATCCTGCATGTATTTCGTGTTTATCTCACTGGCGGATTTAAAAGGCCCCGTGAATTAACTTGGGTTACAGGTGTGGTTCTGGGTGTATTGACTGCATCTTTTGGTGTAACTGGGTATTCTTTACCTTGGGACCAAATAGGTTATTGGGCAGTCAAAATTGTAACAGGTGTACCTGACGCTATTCCTGTAATAGGATCCCCTTTAGTGGAGTTATTACGCGGAAGTGCAAGTGTGGGCCAATCTACTTTAACTCGGTTTTATAGTTTACACACCTTTGTATTACCCCTTCTTACTGCCGTGTTTATGTTAATGCACTTCCTAATGATACGTAAACAAGGTATTTCTGGCCCTTTA
>Crassula_mesembryanthoides
ATGAGTCTCAATAAAGTGTATGATTGGTTCGAAGAACGTCTCGAGATTCAGGCGATCGCAGATGATATAACTAGTAAATACGTTCCTCCCCATGTCAATATATTTTATTGTTTAGGAGGAATTACGCTTACCTGTTTTTTAGTACAAGTAGCTACCGGATTTGCTATGACTTTTTACTACCGTCCAACTGTTACTGAGGCTTTTTCTTCTGTTCAATACATAATGACTGAAGCTAATTTTGGTTGGTTAATACGATCAGTTCATCGATGGTCGGCAAGTATGATGGTCCTAATGATGATCCTGCATGTATTTCGTGTTTATCTCACTGGTGGATTTAAAAGGCCCCGTGAATTAACTTGGGTTACAGGTGTGGTTCTGGGTGTATTGACTGCATCTTTTGGTGTAACTGGGTATTCTTTACCTTGGGACCAAATAGGTTATTGGGCAGTCAAAATTGTAACAGGTGTACCTGACGCTATTCCTGTAATAGGATCCCCTTTAGTAGAGTTATTACGCGGAAGTGCAAGTGTGGGCCAATCTACTTTAACTCGGTTTTATAGTTTACACACCTTTGTATTACCCCTTCTTACTGCCGTGTTTATGTTAATGCACTTCCTAATGATACGTAAACAAGGTATTTCTGGCCCTTTA
>Crassula_perforata
ATGAGTCTCAATAAAGTGTATGATTGGTTCGAAGAACGTCTCGAGATTCAGGCGATCGCAGATGATATAACTAGTAAATACGTTCCTCCCCATGTCAATATATTTTATTGTTTAGGAGGAATTACGCTTACCTGTTTTTTAGTACAAGTAGCTACCGGATTTGCTATGACTTTTTACTACCGTCCAACTGTTACTGAGGCTTTTTCTTCTGTTCAATACATAATGACTGAAGCTAATTTTGGTTGGTTAATACGATCAGTTCATCGATGGTCGGCAAGTATGATGGTCCTAATGATGATCCTGCATGTATTTCGTGTTTATCTCACTGGCGGATTTAAAAGGCCCCGTGAATTAACTTGGGTTACAGGTGTGGTTCTGGGTGTATTGACTGCATCTTTTGGTGTAACTGGATATTCTTTACCTTGGGACCAAATAGGTTATTGGGCAGTCAAAATTGTAACAGGTGTACCTGACGCTATTCCTGTAATAGGATCCCCTTTAGTAGAGTTATTACGCGGAAGTGCAAGTGTGGGTCAATCTACTTTAACTCGGTTTTATAGTTTACACACCTTTGTATTACCCCTTCTTACTGCTGTGTTTATGTTAATGCACTTCCTAATGATACGTAAACAAGGTATTTCTGGCCCTTTA
>Crassula_socialis
ATGAGTCTCAATAAAGTGTATGATTGGTTCGAAGAACGTCTCGAGATTCAGGCGATCGCAGATGATATAACTAGTAAATACGTTCCTCCCCATGTCAATATATTTTATTGTTTAGGAGGAATTACGCTTACCTGTTTTTTAGTACAAGTAGCTACCGGATTTGCTATGACTTTTTACTACCGTCCAACTGTTACTGAGGCTTTTTCTTCTGTTCAATACATAATGACTGAAGCTAATTTTGGTTGGTTAATACGATCCGTTCATCGATGGTCGGCAAGTATGATGGTCCTAATGATGATCCTGCATGTATTTCGTGTTTATCTCACTGGCGGATTTAAAAGGCCCCGTGAATTAACTTGGGTTACAGGTGTGGTTCTGGGTGTATTGACTGCATCTTTTGGTGTAACTGGGTATTCTTTACCTTGGGACCAAATAGGTTATTGGGCAGTCAAAATTGTAACAGGTGTACCTGACGCGATTCCTGTAATAGGATCCCCTTTAGTAGAGTTATTACGCGGAAGTGCAAGTGTGGGCCAATCTACTTTAACTCGGTTTTATAGTTTACACACCTTTGTATTACCCCTTCTTACTGCCGTGTTTATGTTAATGCACTTCCTAATGATACGTAAACAAGGTATTTCTGGCCCTTTA
>Crassula_tecta
ATGAGTCTCAATAAAGTGTATGATTGGTTCGAAGAACGTCTCGAGATTCAGGCGATCGCAGATGATATAACTAGTAAATACGTTCCTCCCCATGTCAATATATTTTATTGTTTAGGAGGAATTACGCTTACCTGTTTTTTAGTACAAGTAGCTACCGGATTTGCTATGACTTTTTACTACCGTCCAACTGTTACTGAGGCTTTTTCTTCTGTTCAATACATAATGACTGAAGCTAATTTTGGTTGGTTAATACGATCAGTTCATCGATGGTCGGCAAGTATGATGGTCCTAATGATGATCCTGCATGTATTTCGTGTTTATCTCACTGGCGGATTTAAAAGGCCCCGTGAATTAACTTGGGTTACAGGCGTGGTTCTGGGTGTATTGACTGCATCTTTTGGTGTAACTGGGTATTCTTTACCTTGGGACCAAATAGGTTATTGGGCAGTCAAAATTGTAACAGGTGTACCTGACGCTATTCCTGTAATAGGATCCCCTTTAGTAGAGTTATTACGCGGAAGTGCAAGTGTGGGCCAATCTACTTTAACTCGGTTTTATAGTTTACACACCTTTGTATTACCCCTTCTTACTGCCGTGTTTATGTTAATGCACTTCCTAATGATACGTAAACAAGGTATTTCTGGCCCTTTA
>Crassula_mesembrianthemopsis
ATG------AGTAAAGTGTATGATTGGTTCGAAGAACGTCTCGAGATTCAGGCGATCGCAGATGATATAACTAGTAAATACGTTCCTCCCCATGTCAATATATTTTATTGTTTAGGAGGAATTACGCTTACCTGTTTTTTAGTACAAGTAGCTACCGGATTTGCTATGACTTTTTACTACCGTCCAACTGTTACTGAGGCTTTTTCTTCTGTTCAATACATAATGACTGAAGCTAATTTTGGTTGGTTAATACGATCAGTTCATCGATGGTCGGCAAGTATGATGGTCCTAATGATGATCCTGCATGTATTTCGTGTTTATCTCACTGGCGGATTTAAAAGGCCCCGTGAATTAACTTGGGTTACAGGTGTGGTTCTGGGTGTATTGACTGCATCTTTTGGTGTAACTGGGTATTCTTTACCTTGGGACCAAATAGGTTATTGGGCAGTCAAAATTGTAACAGGTGTACCTGACGCTATTCCTGTAATAGGATCCCCTTTAGTAGAGTTATTACGCGGAAGTGCAAGTGTGGGCCAATCTACTTTAACTCGGTTTTATAGTTTACACACCTTTGTATTACCCCTTCTTACTGCCGTGTTTATGTTAATGCACTTCCTAATGATACGTAAACAAGGTATTTCTGGCCCTTTA
>Crassula_deltoidea
ATG------AGTAAAGTGTATGATTGGTTCGAAGAACGTCTCGAGATTCAAGCGATTGCAGATGATATAACTAGTAAATACGTTCCCCCTCATGTCAATATATTTTATTGTTTAGGAGGAATTACGCTTACCTGTTTTTTAGTACAAGTAGCTACAGGATTTGCTATGACTTTTTACTACCGTCCAACTGTTACGGAGGCTTTTTCTTCTGTTCAATACATAATGACTGAAGCTAACTTTGGTTGGTTAATCCGATCAGTTCATCGATGGTCGGCAAGTATGATGGTCCTAATGATGATCCTACATGTATTTCGTGTTTATCTAACGGGTGGATTTAAAAGACCCCGTGAATTAACTTGGGTTACAGGTGTGGTTCTGGGTGTATTAACTGCATCTTTTGGTGTAACTGGATATTCCTTACCTTGGGACCAAATAGGTTATTGGGCAGTAAAAATTGTAACAGGTGTACCTGACGCTATTCCAGTAATTGGATCTCCTTTAGTCGAGTTATTGCGCGGAAGTGCGAGTGTGGGCCAATCTACTTTGACTCGGTTTTATAGTTTACACACCTTTGTATTACCCCTTCTTACTGCCGTATTTATGTTAATGCACTTCCTAATGATACGTAAGCAAGGTATTTCTGGCCCTTTA
>Crassula_expansa_subsp_fragilis
ATG------AGTAAAGTGTATGATTGGTTCGAAGAACGTCTCGAGATTCAAGCGATTGCAGATGATATAACTAGTAAATACGTTCCTCCCCATGTCAATATATTTTATTGTTTAGGAGGAATTACGCTTACCTGTTTTTTAGTACAAGTAGCTACAGGATTTGCTATGACTTTTTACTACCGTCCAACTGTTACGGAGGCTTTTTCTTCTGTTCAATACATAATGACTGAAGCTAACTTTGGTTGGTTAATCCGATCAGTTCATCGATGGTCGGCAAGTATGATGGTCCTAATGATGATTCTACATGTATTTCGTGTTTATCTAACGGGTGGATTTAAAAGACCCCGTGAATTAACTTGGGTTACAGGCGTGGTTCTAGGTGTATTGACTGCATCTTTTGGTGTAACTGGATATTCCTTACCTTGGGACCAAATAGGTTATTGGGCAGTAAAAATTGTAACGGGTGTACCTGACGCTATTCCAGTAATAGGATCTCCTTTAGTCGAGTTATTGCGCGGAAGTGCGAGTGTGGGCCAATCTACTTTGACTCGGTTTTATAGTTTACACACCTTTGTATTACCCCTTCTTACTGCCGTATTTATGTTAATGCACTTCCTAATGATACGTAAGCAAGGTATTTCTGGCCCTTTA
>Crassula_volkensii
ATG------AGTAAAGTGTATGATTGGTTCGAAGAACGTCTCGAGATTCAAGCGATTGCAGATGATATAACTAGTAAATACGTTCCTCCCCATGTCAATATATTTTATTGTTTAGGAGGAATTACGCTTACCTGTTTTTTAGTACAAGTAGCTACAGGATTTGCTATGACTTTTTACTACCGTCCAACTGTTACGGAGGCTTTTTCTTCTGTTCAATACATAATGACTGAAGCTAACTTTGGTTGGTTAATCCGATCAGTTCATCGATGGTCGGCAAGTATGATGGTCCTAATGATGATTCTACATGTATTTCGTGTTTATCTAACGGGTGGATTTAAAAGACCCCGTGAATTAACTTGGGTTACAGGCGTGGTTCTGGGTGTATTGACTGCATCTTTTGGTGTAACTGGATATTCCTTACCTTGGGACCAAATAGGTTATTGGGCAGTAAAAATTGTAACGGGTGTACCTGACGCTATTCCAGTAATAGGATCCCCTTTAGTCGAGTTATTGCGCGGAAGTGCGAGTGTGGGTCAATCTACTTTGACTCGGTTTTATAGTTTACACACCTTTGTATTACCCCTTCTTACTGCCGTATTTATGTTAATGCACTTCCTAATGATACGTAAGCAAGGTATTTCTGGCCCTTTA
>Cotyledon_tomentosa
ATGAGTCTCAATAAAGTGTATGATTGGTTCGAAGAACGTCTCGAGATTCAGGCGATTGCAGATGATATAACTAGTAAATACGTTCCTCCCCATGTCAACATATTTTATTGTTTAGGAGGAATTACGCTTACCTGTTTTTTAGTACAAGTAGCTACAGGATTTGCTATGACTTTTTACTACCGTCCGACTGTTACTGAGGCTTTTTCTTCTGTTCAATACATAATGACTGAGGCTAACTTTGGTTGGTTAATCCGATCCGTTCATCGATGGTCGGCAAGTATGATGGTCCTAATGATGATCCTGCACGTATTTCGTGTTTATCTCACCGGTGGGTTTAAAAGACCCCGCGAATTAACTTGGGTTACAGGTGTGGTTCTGGCTGTATTGACTGCATCTTTTGGTGTAACTGGTTATTCCTTACCTTGGGACCAAATAGGTTATTGGGCAGTCAAAATTGTAACAGGCGTACCTGACGCTATTCCTGTAATAGGATCTCCTTTAGTAGAGTTATTACGCGGAAGTGCGAGTGTGGGCCAATCCACTTTGACTCGGTTTTATAGTTTACACACTTTTGTATTACCCCTTCTGACTGCCGTATTTATGTTAATGCACTTTCCAATGATACGTAAACAAGGTATTTCTGGCCCTTTA
>Kalanchoe_daigremontiana
ATGAGTCTCAATAAAGTGTATGATTGGTTCGAAGAACGTCTCGAGATTCAGGCGATTGCAGATGATATAACTAGTAAATACGTTCCTCCCCATGTCAACATATTTTATTGTTTAGGAGGAATTACACTTACCTGTTTTTTAGTACAAGTAGCTACAGGATTTGCTATGACTTTTTACTACCGTCCGACCGTTACTGAGGCTTTTTCTTCTGTTCAATACATAATGACTGAAGCTAACTTTGGTTGGTTAATCCGATCGGTTCATCGATGGTCGGCAAGTATGATGGTCCTAATGATGATCCTGCACGTATTTCGTGTTTATCTCACCGGTGGGTTTAAAAGACCCCGCGAATTAACTTGGGTTACAGGTGTGGTTCTGGCTGTATTGACCGCATCTTTTGGTGTAACTGGTTATTCCTTACCTTGGGACCAAATAGGTTATTGGGCAGTCAAAATTGTAACAGGCGTACCTGACGCTATTCCTGTAATAGGATCTCCTTTAGTAGAGTTATTACGCGGAAGTGCGAGTGTGGGCCAATCCACTTTGACTCGGTTTTATAGTTTACACACTTTTGTATTACCCCTTCTTACTGCCGTATTTATGTTAATGCACTTTTCAATGATACGTAAACAAGGTATTTCTGGCCCTTTA
>Kalanchoe_delagoensis
ATGAGTCTCAATAAAGTGTATGATTGGTTCGAAGAACGTCTCGAGATTCAGGCGATTGCAGATGATATAACTAGTAAATACGTTCCTCCCCATGTCAACATATTTTATTGTTTAGGAGGAATTACACTTACCTGTTTTTTAGTACAAGTAGCTACAGGATTTGCTATGACTTTTTACTACCGTCCGACCGTTACTGAGGCTTTTTCTTCTGTTCAATACATAATGACTGAAGCTAACTTTGGTTGGTTAATCCGATCGGTTCATCGATGGTCGGCAAGTATGATGGTCCTAATGATGATCCTGCACGTATTTCGTGTTTATCTCACCGGTGGGTTTAAAAGACCCCGCGAATTAACTTGGGTTACAGGTGTGGTTCTGGCTGTATTGACCGCATCTTTTGGTGTAACTGGTTATTCCTTACCTTGGGACCAAATAGGTTATTGGGCAGTCAAAATTGTAACAGGCGTACCTGACGCTATTCCTGTAATAGGATCTCCTTTAGTAGAGTTATTACGCGGAAGTGCGAGTGTGGGCCAATCCACTTTGACTCGGTTTTATAGTTTACACACTTTTGTATTACCCCTTCTTACTGCCGTATTTATGTTAATGCACTTTTCAATGATACGTAAACAAGGTATTTCTGGCCCTTTA
>Kalanchoe_fedtschenkoi
ATGAGTCTCAATAAAGTGTATGATTGGTTCGAAGAACGTCTCGAGATTCAGGCGATTGCAGATGATATAACTAGTAAATACGTTCCTCCCCATGTCAACATATTTTATTGTTTAGGAGGAATTACACTTACCTGTTTTTTAGTACAAGTAGCTACAGGATTTGCTATGACTTTTTACTACCGTCCGACCGTTACTGAGGCTTTTTCTTCTGTTCAATACATAATGACTGAAGCTAACTTTGGTTGGTTAATCCGATCGGTTCATCGATGGTCGGCAAGTATGATGGTCCTAATGATGATCCTGCACGTATTTCGTGTTTATCTCACCGGTGGGTTTAAAAGACCCCGCGAATTAACTTGGGTTACAGGTGTGGTTCTGGCTGTATTGACCGCATCTTTTGGTGTAACTGGTTATTCCTTACCTTGGGACCAAATAGGTTATTGGGCAGTCAAAATTGTAACAGGCGTACCTGACGCTATTCCTGTAATAGGATCTCCTTTAGTAGAGTTATTACGCGGAAGTGCGAGTGTGGGCCAATCCACTTTGACTCGGTTTTATAGTTTACACACTTTTGTATTACCCCTTCTTACTGCCGTATTTATGTTAATGCACTTTTCAATGATACGTAAACAAGGTATTTCTGGCCCTTTA
>Kalanchoe_longiflora
ATGAGTCTCAATAAAGTGTATGATTGGTTCGAAGAACGTCTCGAGATTCAGGCGATTGCAGATGATATAACTAGTAAATACGTTCCTCCCCATGTCAACATATTTTATTGTTTAGGAGGAATTACACTTACCTGTTTTTTAGTACAAGTAGCTACAGGATTTGCTATGACTTTTTACTACCGTCCGACCGTTACTGAGGCTTTTTCTTCTGTTCAATACATAATGACTGAAGCTAACTTTGGTTGGTTAATCAGATCGGTTCATCGATGGTCGGCAAGTATGATGGTCCTAATGATGATCCTGCACGTATTTCGTGTTTATCTCACCGGTGGGTTTAAAAGACCGCGCGAATTAACTTGGGTTACAGGTGTGGTTCTGGCTGTATTGACTGCATCTTTTGGTGTAACTGGTTATTCCTTACCTTGGGACCAAATAGGTTATTGGGCAGTCAAAATTGTAACAGGCGTACCTGACGCTATTCCTGTAATAGGATCTCCCTTAGTAGAGTTATTACGGGGAAGTGCGAGTGTGGGCCAATCCACTTTGACTCGGTTTTATAGTTTACACACTTTTGTATTACCCCTTCTTACTGCCGTATTTATGTTAATGCACTTTTCAATGATACGTAAACAAGGTATTTCTGGCCCTTTA
>Kalanchoe_tomentosa
ATGAGTCTCAATAAAGTGTATGATTGGTTCGAAGAACGTCTCGAGATTCAGGCGATTGCAGATGATATAACTAGTAAATACGTTCCTCCCCATGTCAACATATTTTATTGTTTAGGAGGAATTACGCTTACCTGTTTTTTAGTACAAGTAGCTACAGGATTTGCTATGACTTTTTACTACCGTCCGACTGTTACTGAGGCTTTTTCTTCTGTTCAATACATAATGACTGAAGCTAACTTTGGTTGGTTAATCCGATCGGTTCATCGATGGTCGGCAAGTATGATGGTCCTAATGATGATACTGCACGTATTTCGTGTTTATCTCACCGGTGGGTTTAAAAGACCCCGCGAATTAACTTGGGTTACAGGTGTGGTTCTGGCTGTATTGACTGCATCTTTTGGTGTAACTGGTTATTCCTTACCTTGGGACCAAATAGGTTATTGGGCAGTCAAAATTGTAACAGGCGTACCTGACGCTATTCCTGTAATAGGATCTCCTTTAGTAGAGTTATTACGCGGAAGTGCGAGTGTGGGCCAATCCACTTTGACTCGGTTTTATAGTTTACACACTTTTGTATTACCCCTTCTTACTGCCGTATTTATGTTAATGCACTTTTCAATGATACGTAAACAAGGTATTTCTGGCCCTTTA
>Echeveria_lilacina
ATGAGTCTCAATAAAGTGTATGATTGGTTCGAAGAACGTCTCGAGATTCAGGCGATTGCAGATGATATAACTAGTAAATACGTTCCTCCCCATGTCAACATATTTTATTGTCTCGGAGGAATTACGCTTACCTGTTTTTTAGTACAAGTAGCTACAGGATTTGCTATGACTTTTTACTACCGTCCGACTGTTACTGAGGCTTTTTCTTCGGTTCAATATATCATGACTGAAGCTAACTTTGGGTGGTTAATCCGATCGGTTCATCGATGGTCGGCAAGTATGATGGTCCTAATGATGATCCTGCACGTATTTCGTGTTTATCTCACCGGTGGGTTTAAAAGACCCCGCGAATTAACTTGGGTTACAGGTGTGGTTCTGGCTGTATTGACCGCATCTTTTGGTGTAACCGGTTATTCCTTACCTTGGGACCAAATAGGTTATTGGGCAGTCAAAATTGTAACAGGCGTACCCGACGCTATTCCTGTAATAGGATCGCCTTTAGTAGAGTTACTACGTGGAAGTGCGAGTGTGGGCCAATCCACTTTAACCCGGTTTTATAGTTTACACACTTTCGTATTACCCCTTCTTACTGCTGTATTTATGTTAATGCACTTTCCAATGATACGTAAACAAGGTATTTCTGGTCCTTTA
>Graptopetalum_amethystinum
ATGAGTCTCAATAAAGTGTATGATTGGTTCGAAGAACGTCTCGAGATTCAGGCGATTGCAGATGATATAACTAGTAAATACGTTCCTCCCCATGTCAACATATTTTATTGTCTCGGAGGAATTACGCTTACCTGTTTTTTAGTACAAGTAGCTACAGGATTTGCTATGACTTTTTACTACCGTCCGACTGTTACTGAGGCTTTTTCTTCGGTTCAATATATCATGACTGAAGCTAACTTTGGGTGGTTAATCCGATCGGTTCATCGATGGTCGGCAAGTATGATGGTCCTAATGATGATCCTGCACGTATTTCGTGTTTATCTCACCGGTGGGTTTAAAAGACCCCGCGAATTAACTTGGGTTACAGGTGTGGTTCTGGCTGTATTGACCGCATCTTTTGGTGTAACCGGTTATTCCTTACCTTGGGACCAAATAGGTTATTGGGCAGTCAAAATTGTAACAGGCGTACCCGACGCTATTCCTGTAATAGGATCGCCTTTAGTAGAGTTACTACGTGGAAGTGCGAGTGTGGGCCAATCCACTTTAACCCGGTTTTATAGTTTACACACTTTTGTATTACCCCTTCTTACTGCTGTATTTATGTTAATGCACTTTCCAATGATACGTAAACAAGGTATTTCTGGTCCTTTA
>Pachyphytum_compactum
ATGAGTCTCAATAAAGTGTATGATTGGTTCGAAGAACGTCTCGAGATTCAGGCGATTGCAGATGATATAACTAGTAAATACGTTCCTCCCCATGTCAACATATTTTATTGTCTCGGAGGAATTACGCTTACCTGTTTTTTAGTACAAGTAGCTACAGGATTTGCTATGACTTTTTACTACCGTCCGACTGTTACTGAGGCTTTTTCTTCGGTTCAATATATCATGACTGAAGCTAACTTTGGGTGGTTAATCCGATCGGTTCATCGATGGTCGGCAAGTATGATGGTCCTAATGATGATCCTGCACGTATTTCGTGTTTATCTCACCGGTGGGTTTAAAAGACCCCGCGAATTAACTTGGGTTACAGGTGTGGTTCTGGCTGTATTGACCGCATCTTTTGGTGTAACCGGTTATTCCTTACCTTGGGACCAAATAGGTTATTGGGCAGTCAAAATTGTAACAGGCGTACCCGACGCTATTCCTGTAATAGGATCGCCTTTAGTAGAGTTACTACGTGGAAGTGCGAGTGTGGGCCAATCCACTTTAACCCGGTTTTATAGTTTACACACTTTTGTATTACCCCTTCTTACTGCTGTATTTATGTTAATGCACTTTCCAATGATACGTAAACAAGGTATTTCTGGTCCTTTA
>Sedum_alfredii
ATG------AGTAAAGTGTATGATTGGTTCGAAGAACGTCTCGAGATTCAGGCGATTGCAGATGATATAACTAGTAAATACGTTCCTCCCCATGTCAACATATTTTATTGTCTCGGAGGAATTACGCTTACCTGTTTTTTAGTACAAGTAGCTACAGGATTTGCTATGACTTTTTACTACCGTCCTACTGTTACTGAGGCTTTTTCGTCTGTTCAATATATAATGACTGAAGCTAACTTTGGGTGGTTAATCCGATCGGTTCATCGATGGTCGGCAAGTATGATGGTCCTAATGATGATCCTGCACGTATTTCGTGTTTATCTCACCGGTGGGTTTAAAAGACCCCGTGAATTAACCTGGGTTACAGGTGTGGTTCTGGCTGTATTAACCGCATCTTTTGGTGTAACCGGTTATTCCTTACCTTGGGACCAAATAGGTTATTGGGCAGTCAAAATTGTAACAGGCGTACCCGACGCTATTCCTGTAATAGGATCACCTTTAGTAGAGTTATTACGTGGAAGTGCGAGTGTGGGCCAATCCACGTTAACCCGGTTTTATAGTTTACACACTTTTGTATTACCCCTTCTTACTGCTGTATTTATGTTAATGCACTTTCCAATGATACGTAAACAAGGTATTTCTGGTCCTTTA
>Sedum_emarginatum
ACGAGTCTCAATAAAGTGTATGATTGGTTCGAAGAACGTCTCGAGATTCAGGCGATTGCAGATGATATAACTAGTAAATACGTTCCTCCCCATGTCAACATATTTTATTGTCTCGGAGGAATTACGCTTACCTGTTTTTTAGTACAAGTAGCTACAGGATTTGCTATGACTTTTTACTACCGTCCGACTGTTACTGAGGCTTTTTCGTCTGTTCAATATATAATGACTGAAGCTAACTTTGGGTGGTTAATCCGATCGGTTCATCGATGGTCGGCAAGTATGATGGTCCTAATGATGATTCTGCACGTATTTCGTGTTTATCTCACCGGTGGGTTTAAAAGACCCCGTGAATTAACTTGGGTTACAGGTGTGGTTCTGGCTGTATTGACCGCATCTTTTGGTGTAACCGGTTATTCCTTACCTTGGGACCAAATAGGTTATTGGGCAGTCAAAATTGTAACAGGCGTACCCGACGCTATTCCTGTAATAGGATCGCCTTTAGTAGAGTTATTACGTGGAAGTGCGAGTGTGGGCCAATCCACTTTAACCCGTTTTTATAGTTTACACACTTTTGTATTACCCCTTCTTACTGCTGTATTTATGTTAATGCACTTTCCAATGATACGTAAACAAGGTATTTCTGGTCCTTTA
>Sedum_lineare
ATGAGTCTCAATAAAGTATATGATTGGTTCGAAGAACGTCTCGAGATTCAGGCGATTGCAGATGATATAACTAGTAAATATGTTCCTCCCCATGTCAACATATTTTATTGTCTCGGAGGAATTACGCTTACCTGTTTTTTAGTACAAGTAGCTACAGGGTTTGCTATGACTTTTTACTACCGTCCGACTGTTACTGAGGCTTTTTCTTCTGTTCAATATATCATGACTGAAGCGAACTTTGGGTGGTTAATCCGATCGGTTCATCGATGGTCGGCAAGTATGATGGTCCTAATGATGATCCTGCACGTATTTCGTGTTTATCTCACCGGTGGGTTTAAAAGACCCCGCGAATTAACTTGGGTTACAGGTGTGGTTCTGGCTGTATTGACCGCATCTTTTGGTGTAACCGGTTATTCCTTACCTTGGGACCAAATAGGTTATTGGGCAGTCAAAATTGTAACAGGCGTACCCGACGCTATTCCTGTAATAGGATCGCCTTTAGTAGAGCTATTACGTGGAAGTGCGAGTGTGGGCCAATCCACTTTAACCCGCTTTTATAGTTTACACACTTTTGTATTACCCCTTCTTACTGCTGTATTTATGTTAATGCACTTTCCAATGATACGTAAACAAGGTATTTCTGGTCCTTTA
>Sedum_oryzifolium
ATGAGTCTCAATAAAGTATATGATTGGTTCGAAGAACGTCTTGAGATTCAGGCGATTGCAGATGATATAACTAGTAAATATGTTCCTCCCCATGTCAACATATTTTATTGTCTCGGAGGAATTACGCTTACCTGTTTTTTAGTACAAGTAGCTACAGGATTTGCTATGACTTTTTACTACCGTCCGACTGTTACTGAGGCTTTTTCTTCTGTTCAATATATCATGACTGAAGCTAACTTTGGGTGGTTAATCCGATCGGTTCATCGGTGGTCGGCAAGTATGATGGTCCTAATGATGATCCTGCACGTATTTCGTGTTTATCTCACCGGTGGGTTTAAAAGACCCCGCGAATTAACTTGGGTTACAGGTGTGGTTCTGGCTGTATTGACCGCATCTTTTGGTGTAACCGGTTATTCCTTACCTTGGGACCAAATAGGTTATTGGGCAGTCAAAATTGTAACAGGCGTACCCGACGCTATTCCTGTAATAGGATCGCCTTTAGTAGAGCTATTACGTGGAAGCGCGAGTGTCGGCCAATCCACTTTAACCCGCTTTTATAGTTTACACACTTTTGTATTACCCCTTCTTACTGCTGTATTTATGTTAATGCACTTTCCAATGATACGTAAACAAGGTATTTCTGGTCCTTTA
>Sedum_plumbizincicola
ATGAGTCTCAATAAAGTGTATGATTGGTTCGAAGAACGTCTCGAGATTCAGGCGATTGCAGATGATATAACTAGTAAATACGTTCCTCCCCATGTCAACATATTTTATTGTCTCGGAGGAATTACGCTTACCTGTTTTTTAGTACAAGTAGCTACAGGATTTGCTATGACTTTTTACTACCGTCCTACTGTTACTGAGGCTTTTTCGTCTGTTCAATATATAATGACTGAAGCTAACTTTGGGTGGTTAATCCGATCGGTTCATCGATGGTCGGCAAGTATGATGGTACTAATGATGATCCTGCACGTATTTCGTGTTTATCTCACCGGTGGGTTTAAAAGACCCCGTGAATTAACCTGGGTTACAGGTGTGGTTCTGGCTGTATTGACCGCATCTTTTGGTGTAACCGGTTATTCCTTACCTTGGGACCAAATAGGTTATTGGGCAGTCAAAATTGTAACAGGCGTACCCGACGCTATTCCTGTAATAGGATCGCCTTTAGTAGAGTTATTACGTGGAAGTGCGAGTGTGGGCCAATCCACTTTAACCCGGTTTTATAGTTTACACACTTTTGTATTACCCCTTCTTACTGCTGTATTTATGTTAATGCACTTTCCAATGATACGTAAACAAGGTATTTCTGGTCCTTTA
>Sedum_sarmentosum
ATGAGTCTCAATAAAGTGTATGATTGGTTCGAAGAACGTCTCGAGATTCAGGCGATTGCAGATGATATAACTAGTAAATACGTTCCTCCCCATGTCAACATATTTTATTGTCTCGGAGGAATTACGCTTACCTGTTTTTTAGTACAAGTAGCTACAGGATTTGCTATGACTTTTTACTACCGTCCCACTGTTACGGAGGCTTTTTCGTCTGTTGAATATATAATGACTGAAGCTAACTTTGGGTGGTTAATCCGATCGGTTCATCGATGGTCGGCAAGTATGATGGTCCTAATGATGATCCTGCACGTATTTCGTGTTTATCTCACCGGTGGGTTTAAAAGACCCCGTGAATTAACTTGGGTTACAGGTGTGGTTCTGGCTGTATTGACCGCATCTTTTGGTGTAACCGGTTATTCCTTACCTTGGGACCAAATAGGTTATTGGGCAGTCAAAATTGTAACAGGCGTACCCGACGCTATTCCTGTAATAGGATCGCCTTTAGTAGAGTTATTACGTGGAAGTGCGAGTGTGGGCCAATCCACTTTAACCCGGTTTTATAGTTTACACACTTTTGTATTACCTCTTCTTACTGCTGTATTTATGTTAATGCACTTTCCAATGATACGTAAACAAGGTATTTCTGGTCCTTTA
>Sedum_tricarpum
ATGAGTCTCAATAAAGTGTATGATTGGTTCGAAGAACGTCTCGAGATTCAGGCGATTGCAGATGATATAACTAGTAAATACGTTCCTCCCCATGTCAACATATTTTATTGTCTCGGAGGAATTACGCTTACCTGTTTTTTAGTACAAGTAGCTACAGGATTTGCTATGACTTTTTACTACCGTCCTACTGTTACTGAGGCTTTTTCGTCTGTTCAATATATAATGACTGAAGCTAACTTTGGGTGGTTAATCCGATCGGTTCATCGATGGTCGGCAAGTATGATGGTCCTAATGATGATCCTGCACGTATTTCGTGTTTATCTCACCGGTGGGTTTAAAAGACCCCGTGAATTAACCTGGGTTACAGGTGTGGTTCTGGCTGTATTAACCGCATCTTTTGGTGTAACCGGTTATTCCTTACCTTGGGACCAAATAGGTTATTGGGCAGTCAAAATTGTAACAGGCGTACCCGACGCTATTCCTGTAATAGGATCACCTTTAGTAGAGTTATTACGTGGAAGTGCGAGTGTGGGCCAATCCACGTTAACCCGGTTTTATAGTTTACACACTTTTGTATTACCCCTTCTTACTGCTGTATTTATGTTAATGCACTTTCCAATGATACGTAAACAAGGTATTTCTGGTCCTTTA
>Aeonium_arboreum
ATGAGTCTCAATAAAGTGTATGATTGGTTCGAAGAACGTCTCGAGATTCAGGCGATTGCAGATGATATAACTAGTAAATACGTTCCTCCCCATGTCAACATATTTTATTGTCTAGGAGGAATTACGCTTACCTGTTTTTTAGTACAAGTAGCTACAGGATTTGCTATGACTTTTTACTACCGCCCGACTGTTACTGAGGCGTTTTCTTCTGTTCAATATATCATGACTGAAGCCAACTTTGGTTGGTTAATCCGATCGGTTCATCGATGGTCGGCAAGTATGATGGTCCTAATGATGATCCTGCACGTATTTCGTGTTTATCTCACCGGTGGGTTTAAAAGACCCCGCGAATTAACTTGGGTTACAGGTGTGGTTCTGGCTGTATTGACTGCATCTTTTGGTGTAACCGGTTATTCCTTACCTTGGGATCAAATAGGTTATTGGGCAGTCAAAATTGTAACAGGCGTACCTGACGCTATTCCTGTAATAGGATCCCCTTTAGTAGAGTTATTACGGGGAAGTGCGAGTGTGGGCCAATCCACTTTAACCCGGTTTTATAGTTTACACACTTTTGTATTACCTCTTCTTACTGCCGTATTTATGTTAATGCACTTCCCAATGATACGTAAACAGGGGATTTCTGGCCCTTTA
>Aeonium_balsamiferum
ATG------AGTAAAGTGTATGATTGGTTCGAAGAACGTCTCGAGATTCAGGCGATTGCAGATGATATAACTAGTAAATACGTTCCTCCCCATGTCAACATATTTTATTGTCTAGGAGGAATTACGCTTACCTGTTTTTTAGTACAAGTAGCTACAGGATTTGCTATGACTTTTTACTACCGCCCGACTGTTACTGAGGCGTTTTCTTCTGTTCAATATATCATGACTGAAGCCAACTTTGGTTGGTTAATCCGATCGGTTCATCGATGGTCGGCAAGTATGATGGTCCTAATGATGATCCTGCACGTATTTCGTGTTTATCTCACCGGTGGGTTTAAAAGACCCCGCGAATTAACTTGGGTTACAGGTGTGGTTCTGGCTGTATTGACTGCATCTTTTGGTGTAACCGGTTATTCCTTACCTTGGGATCAAATAGGTTATTGGGCAGTCAAAATTGTAACAGGCGTACCTGACGCTATTCCTGTAATAGGATCCCCTTTAGTAGAGTTATTACGGGGAAGTGCGAGTGTGGGCCAATCCACTTTAACCCGGTTTTATAGTTTACACACTTTTGTATTACCTCTTCTTACTGCCGTATTTATGTTAATGCACTTCCCAATGATACGTAAACAGGGGATTTCTGGCCCTTTA
>Aeonium_decorum
ATG------AGTAAAGTGTATGATTGGTTCGAAGAACGTCTCGAGATTCAGGCGATTGCAGATGATATAACTAGTAAATACGTTCCTCCCCATGTCAACATATTTTATTGTCTAGGAGGAATTACGCTTACCTGTTTTTTAGTACAAGTAGCTACAGGATTTGCTATGACTTTTTACTACCGCCCGACTGTTACTGAGGCGTTTTCTTCTGTTCAATATATCATGACTGAAGCCAACTTTGGTTGGTTAATCCGATCGGTTCATCGATGGTCGGCAAGTATGATGGTCCTAATGATGATCCTGCACGTATTTCGTGTTTATCTCACCGGTGGGTTTAAAAGACCCCGCGAATTAACTTGGGTTACAGGTGTGGTTCTGGCTGTATTGACTGCATCTTTTGGTGTAACCGGTTATTCCTTACCTTGGGATCAAATAGGTTATTGGGCAGTCAAAATTGTAACAGGCGTACCTGACGCTATTCCTGTAATAGGATCCCCTTTAGTAGAGTTATTACGGGGAAGTGCGAGTGTGGGCCAATCCACTTTAACCCGGTTTTATAGTTTACACACTTTTGTATTACCTCTTCTTACTGCCGTATTTATGTTAATGCACTTCCCAATGATACGTAAACAGGGGATTTCTGGCCCTTTA
>Aeonium_diplocyclum
ATG------AGTAAAGTGTATGATTGGTTCGAAGAACGTCTCGAGATTCAGGCGATTGCAGATGATATAACTAGTAAATACGTTCCTCCCCATGTCAACATATTTTATTGTCTAGGAGGAATTACGCTTACCTGTTTTTTAGTACAAGTAGCTACAGGATTTGCTATGACTTTTTACTACCGCCCGACTGTTACTGAGGCGTTTTCTTCTGTTCAATATATCATGACTGAAGCCAACTTTGGTTGGTTAATCCGATCGGTTCATCGATGGTCGGCAAGTATGATGGTCCTAATGATGATCTTGCACGTATTTCGTGTTTATCTCACCGGTGGGTTTAAAAGACCCCGCGAATTAACTTGGGTTACAGGTGTGGTTCTGGCTGTATTGACTGCATCTTTTGGTGTAACCGGTTATTCCTTACCTTGGGATCAAATAGGTTATTGGGCAGTCAAAATTGTAACAGGCGTACCTGACGCTATTCCTGTAATAGGATCCCCTTTAGTAGAGTTATTACGGGGAAGTGCGAGTGTGGGCCAATCCACTTTAACCCGGTTTTATAGTTTACACACTTTTGTATTACCTCTTCTTACTGCCGTATTTATGTTAATGCACTTCCCAATGATACGTAAACAGGGGATTTCTGGCCCTTTA
>Aeonium_dodrantale
ATG------AGTAAAGTGTATGATTGGTTCGAAGAACGTCTCGAGATTCAGGCGATTGCAGATGATATAACTAGTAAATACGTTCCTCCCCATGTCAACATATTTTATTGTCTAGGAGGAATTACGCTTACCTGTTTTTTAGTACAAGTAGCTACAGGATTTGCTATGACTTTTTACTACCGCCCGACTGTTACTGAGGCGTTTTCTTCTGTTCAATATATCATGACTGAAGCCAACTTTGGTTGGTTAATCCGATCGGTTCATCGATGGTCGGCAAGTATGATGGTCCTAATGATGATCTTGCACGTATTTCGTGTTTATCTCACCGGTGGGTTTAAAAGACCCCGCGAATTAACTTGGGTTACAGGTGTGGTTCTGGCTGTATTGACTGCATCTTTTGGTGTAACCGGTTATTCCTTACCTTGGGATCAAATAGGTTATTGGGCAGTCAAAATTGTAACAGGCGTACCTGACGCTATTCCTGTAATAGGATCCCCTTTAGTAGAGTTATTACGGGGAAGTGCGAGTGTGGGCCAATCCACTTTAACCCGGTTTTATAGTTTACACACTTTTGTATTACCTCTTCTTACTGCCGTATTTATGTTAATGCACTTCCCAATGATACGTAAACAGGGGATTTCTGGCCCTTTA
>Aeonium_nobile
ATG------AGTAAAGTGTATGATTGGTTCGAAGAACGTCTCGAGATTCAGGCGATTGCAGATGATATAACTAGTAAATACGTTCCTCCCCATGTCAACATATTTTATTGTCTAGGAGGAATTACGCTTACCTGTTTTTTAGTACAAGTAGCTACAGGATTTGCTATGACTTTTTACTACCGCCCGACTGTTACTGAGGCGTTTTCTTCTGTTCAATATATCATGACTGAAGCCAACTTTGGTTGGTTAATCCGATCGGTTCATCGATGGTCGGCAAGTATGATGGTCCTAATGATGATCCTGCACGTATTTCGTGTTTATCTCACCGGTGGGTTTAAAAGACCCCGCGAATTAACTTGGGTTACAGGTGTGGTTCTGGCTGTATTGACTGCATCTTTTGGTGTAACCGGTTATTCCTTACCTTGGGATCAAATAGGTTATTGGGCAGTCAAAATTGTAACAGGCGTACCTGACGCTATTCCTGTAATAGGATCCCCTTTAGTAGAGTTATTACGGGGAAGTGCGAGTGTGGGCCAATCCACTTTAACCCGGTTTTATAGTTTACACACTTTTGTATTACCTCTTCTTACTGCCGTATTTATGTTAATGCACTTCCCAATGATACGTAAACAGGGGATTTCTGGCCCTTTA
>Aeonium_saundersii
ATG------AGTAAAGTGTATGATTGGTTCGAAGAACGTCTCGAGATTCAGGCGATTGCAGATGATATAACTAGTAAATACGTTCCTCCCCATGTCAACATATTTTATTGTCTAGGAGGAATTACGCTTACCTGTTTTTTAGTACAAGTAGCTACAGGATTTGCTATGACTTTTTACTACCGCCCGACTGTTACTGAGGCGTTTTCTTCTGTTCAATATATCATGACTGAAGCCAACTTTGGTTGGTTAATCCGATCGGTTCATCGATGGTCGGCAAGTATGATGGTCCTAATGATGATCCTGCACGTATTTCGTGTTTATCTCACCGGTGGGTTTAAAAGACCCCGCGAATTAACTTGGGTTACAGGTGTGGTTCTGGCTGTATTGACTGCATCTTTTGGTGTAACCGGTTATTCCTTACCTTGGGATCAAATAGGTTATTGGGCAGTCAAAATTGTAACAGGCGTACCTGACGCTATTCCTGTAATAGGATCCCCTTTAGTAGAGTTATTACGGGGAAGTGCGAGTGTGGGCCAATCCACTTTAACCCGGTTTTATAGTTTACACACTTTTGTATTACCTCTTCTTACTGCCGTATTTATGTTAATGCACTTCCCAATGATACGTAAACAGGGGATTTCTGGCCCTTTA
>Aeonium_tabuliforme
ATG------AGTAAAGTGTATGATTGGTTCGAAGAACGTCTCGAGATTCAGGCGATTGCAGATGATATAACTAGTAAATACGTTCCTCCCCATGTCAACATATTTTATTGTCTAGGAGGAATTACGCTTACCTGTTTTTTAGTACAAGTAGCTACAGGATTTGCTATGACTTTTTACTACCGCCCGACTGTTACTGAGGCGTTTTCTTCTGTTCAATATATCATGACTGAAGCCAACTTTGGTTGGTTAATCCGATCGGTTCATCGATGGTCGGCAAGTATGATGGTCCTAATGATGATCCTGCACGTATTTCGTGTTTATCTCACCGGTGGGTTTAAAAGACCCCGCGAATTAACTTGGGTTACAGGTGTGGTTCTGGCTGTATTGACTGCATCTTTTGGTGTAACCGGTTATTCCTTACCTTGGGATCAAATAGGTTATTGGGCAGTCAAAATTGTAACAGGCGTACCTGACGCTATTCCTGTAATAGGATCCCCTTTAGTAGAGTTATTACGGGGAAGTGCGAGTGTGGGCCAATCCACTTTAACCCGGTTTTATAGTTTACACACTTTTGTATTACCTCTTCTTACTGCCGTATTTATGTTAATGCACTTCCCAATGATACGTAAACAGGGGATTTCTGGCCCTTTA
>Aeonium_undulatum
ATG------AGTAAAGTGTATGATTGGTTCGAAGAACGTCTCGAGATTCAGGCGATTGCAGATGATATAACTAGTAAATACGTTCCTCCCCATGTCAACATATTTTATTGTCTAGGAGGAATTACGCTTACCTGTTTTTTAGTACAAGTAGCTACAGGATTTGCTATGACTTTTTACTACCGCCCGACTGTTACTGAGGCGTTTTCTTCTGTTCAATATATCATGACTGAAGCCAACTTTGGTTGGTTAATCCGATCGGTTCATCGATGGTCGGCAAGTATGATGGTCCTAATGATGATCCTGCACGTATTTCGTGTTTATCTCACCGGTGGGTTTAAAAGACCCCGCGAATTAACTTGGGTTACAGGTGTGGTTCTGGCTGTATTGACTGCATCTTTTGGTGTAACCGGTTATTCCTTACCTTGGGATCAAATAGGTTATTGGGCAGTCAAAATTGTAACAGGCGTACCTGACGCTATTCCTGTAATAGGATCCCCTTTAGTAGAGTTATTACGGGGAAGTGCGAGTGTGGGCCAATCCACTTTAACCCGGTTTTATAGTTTACACACTTTTGTATTACCTCTTCTTACTGCCGTATTTATGTTAATGCACTTCCCAATGATACGTAAACAGGGGATTTCTGGCCCTTTA
>Monanthes_anagensis
ATG------AGTAAAGTGTATGATTGGTTCGAAGAACGTCTCGAGATTCAGGCGATTGCAGATGATATAACTAGTAAATATGTTCCTCCCCATGTCAACATATTTTATTGTCTAGGAGGAATTACGCTTACCTGTTTTTTAGTCCAAGTAGCTACAGGATTTGCTATGACTTTTTACTACCGCCCGACTGTTACTGAGGCGTTTTCTTCTGTTCAATATATCATGACTGAAGCCAACTTTGGTTGGTTAATCCGATCGGTTCATCGATGGTCGGCAAGTATGATGGTCCTAATGATGATCCTGCATGTATTTCGTGTTTATCTCACCGGTGGGTTTAAAAGACCCCGCGAATTAACTTGGGTTACAGGTGTGGTTCTGGCTGTATTGACTGCATCTTTTGGTGTAACCGGTTATTCCTTACCTTGGGATCAAATAGGTTATTGGGCAGTCAAAATTGTAACAGGCGTACCTGACGCTATTCCTGTAATAGGATCCCCTTTAGTAGAGTTATTACGGGGAAGTGCAAGTGTGGGCCAATCCACTTTAACCCGGTTTTATAGTTTACACACTTTTGTATTACCTCTTCTTACTGCCGTATTTATGTTAATGCACTTCCCAATGATACGTAAACAGGGGATTTCTGGCCCGTTA
>Monanthes_brachycaulos
ATG------AGTAAAGTGTATGATTGGTTCGAAGAACGTCTCGAGATTCAGGCGATTGCAGATGATATAACTAGTAAATATGTTCCTCCCCATGTCAACATATTTTATTGTCTAGGAGGAATTACGCTTACCTGTTTTTTAGTCCAAGTAGCTACAGGATTTGCTATGACTTTTTACTACCGCCCGACTGTTACTGAGGCGTTTTCTTCTGTTCAATATATCATGACTGAAGCCAACTTTGGTTGGTTAATCCGATCGGTTCATCGATGGTCGGCAAGTATGATGGTCCTAATGATGATCCTGCATGTATTTCGTGTTTATCTCACCGGTGGGTTTAAAAGACCCCGCGAATTAACTTGGGTTACAGGTGTGGTTCTGGCTGTATTGACTGCATCTTTTGGTGTAACCGGTTATTCCTTACCTTGGGATCAAATAGGTTATTGGGCAGTCAAAATTGTAACAGGCGTACCTGACGCTATTCCTGTAATAGGATCCCCTTTAGTAGAGTTATTACGGGGAAGTGCAAGTGTGGGCCAATCCACTTTAACCCGGTTTTATAGTTTACACACTTTTGTATTACCTCTTCTTACTGCCGTATTTATGTTAATGCACTTCCCAATGATACGTAAACAGGGGATTTCTGGCCCGTTA
>Monanthes_muralis
ATG------AGTAAAGTGTATGATTGGTTCGAAGAACGTCTCGAGATTCAGGCGATTGCAGATGATATAACTAGTAAATATGTTCCTCCCCATGTCAACATATTTTATTGTCTAGGAGGAATTACGCTTACCTGTTTTTTAGTCCAAGTAGCTACAGGATTTGCTATGACTTTTTACTACCGCCCGACTGTTACTGAGGCGTTTTCTTCTGTTCAATATATCATGACTGAAGCCAACTTTGGTTGGTTAATCCGATCGGTTCATCGATGGTCGGCAAGTATGATGGTCCTAATGATGATCCTGCATGTATTTCGTGTTTATCTCACCGGTGGGTTTAAAAGACCCCGCGAATTAACTTGGGTTACAGGTGTGGTTCTGGCTGTATTGACTGCATCTTTTGGTGTAACCGGTTATTCCTTACCTTGGGATCAAATAGGTTATTGGGCAGTCAAAATTGTAACAGGCGTACCTGACGCTATTCCTGTAATAGGATCCCCTTTAGTAGAGTTATTACGGGGAAGTGCAAGTGTGGGCCAATCCACTTTAACCCGGTTTTATAGTTTACACACTTTTGTATTACCTCTTCTTACTGCCGTATTTATGTTAATGCACTTCCCAATGATACGTAAACAGGGGATTTCTGGCCCGTTA
>Monanthes_polyphylla
ATG------AGTAAAGTGTATGATTGGTTCGAAGAACGTCTCGAGATTCAGGCGATTGCAGATGATATAACTAGTAAATACGTTCCTCCCCATGTCAACATATTTTATTGTCTAGGAGGAATTACGCTTACCTGTTTTTTAGTCCAAGTAGCTACAGGATTTGCTATGACTTTTTACTACCGCCCGACTGTTACTGAGGCGTTTTCTTCTGTTCAATATATCATGACTGAAGCCAACTTTGGTTGGTTAATCCGATCGGTTCATCGATGGTCGGCAAGTATGATGGTCTTAATGATGATCCTGCACGTATTTCGTGTTTATCTCACCGGTGGGTTTAAAAGACCCCGCGAATTAACTTGGGTTACAGGTGTGGTTCTGGCTGTATTGACTGCATCTTTTGGTGTAACCGGTTATTCCTTACCTTGGGATCAAATAGGTTATTGGGCAGTCAAAATTGTAACAGGCGTACCTGACGCTATTCCTGTAATAGGATCCCCTTTAGTAGAGTTATTACGGGGAAGTGCGAGTGTGGGCCAATCCACTTTAACCCGGTTTTATAGTTTACACACTTTTGTATTACCTCTTCTTACTGCCGTATTTATGTTAATGCACTTCCCAATGATACGTAAACAGGGGATTTCTGGCCCGTTA
>Rosularia_alpestris
ATGAGTCTCAATAAAGTGTATGATTGGTTCGAAGAACGTCTCGAGATTCAGGCGATTGCAGATGATATAACTAGTAAATATGTTCCTCCCCATGTCAACATATTTTATTGTCTAGGAGGAATTACGCTTACCTGTTTTTTAGTACAAGTAGCTACAGGATTTGCTATGACTTTTTACTACCGTCCGACTGTTACTGAGGCTTTTTCTTCTGTTCAATATATCATGACTGAAGCTAACTTTGGTTGGTTAATCCGATCGGTTCATCGATGGTCGGCAAGTATGATGGTCCTAATGATGATCCTGCACGTATTTCGTGTTTATCTCACCGGTGGGTTTAAAAGACCCCGCGAATTAACTTGGGTTACAGGTGTGGTTCTGGCTGTATTGACTGCATCTTTTGGTGTAACCGGTTATTCCTTACCTTGGGACCAAATAGGTTATTGGGCAGTAAAAATTGTAACAGGCGTACCTGACGCTATTCCTGTAATAGGATCGCCTTTAGTAGAGTTATTACGTGGAAGTGCGAGTGTGGGCCAATCCACTTTAACCCGATTTTATAGTTTACACACTTTTGTATTACCCCTTCTTACTGCCGTATTTATGTTAATGCACTTCCCAATGATACGTAAACAAGGTATTTCGGGCCCTTTA
>Sempervivum_tectorum
ATGAGTCTCAATAAAGTGTATGATTGGTTCGAAGAACGTCTCGAGATTCAGGCGATTGCAGATGATATAACTAGTAAATACGTTCCTCCCCATGTCAACATATTTTATTGTCTAGGAGGAATTACGCTTACCTGTTTTTTAGTACAAGTAGCTACAGGATTTGCTATGACTTTTTACTACCGTCCGACTGTTACTGAGGCTTTTTCTTCTGTTCAATATATCATGACTGAAGCTAACTTTGGTTGGTTAATCCGATCGGTTCATCGATGGTCGGCAAGTATGATGGTCCTAATGATGATCCTGCACGTATTTCGTGTTTATCTCACCGGTGGGTTTAAAAGACCCCGCGAATTAACTTGGGTTACAGGTGTGGTTCTGGCTGTATTGACTGCATCTTTTGGTGTAACCGGTTATTCCTTACCTTGGGACCAAATAGGTTATTGGGCAGTCAAAATTGTAACAGGCGTACCTGACGCTATTCCTTTAATAGGATCTCCTTTAGTAGAGTTATTACGTGGAAGTGCGAGTGTGGGCCAATCCACTTTAACCCGGTTTTATAGTTTACACACTTTTGTATTACCCCTTCTTACTGCCGTATTTATGTTAATGCACTTCCCAATGATACGTAAACAAGGTATTTCTGGCCCTTTA
>Phedimus_spurius
ATGAGTCTCAATAAAGTGTATGATTGGTTCGAAGAACGTCTCGAGATTCAGGCGATTGCAGATGATATAACTAGTAAATATGTTCCTCCTCATGTCAACATATTTTATTGTCTAGGAGGAATTACGCTTACTTGTTTTTTAGTACAAGTAGCTACAGGATTTGCTATGACTTTTTACTACCGTCCGACTGTTACTGAGGCTTTTTCTTCTGTTCAATACATAATGACTGAAGCTAACTTTGGTTGGTTAATCCGATCGGTTCATCGATGGTCGGCAAGTATGATGGTCCTAATGATGATCCTGCACGTATTTCGTGTTTATCTAACCGGTGGGTTTAAAAGACCCCGCGAATTAACTTGGGTTACAGGTGTGGTTCTGGCTGTATTGACTGCATCTTTTGGTGTAACTGGTTATTCCTTACCTTGGGACCAAATAGGTTATTGGGCAGTCAAAATTGTAACAGGCGTACCTGACGCTATTCCTGTAATAGGATCTCCTTTAGTAGAGTTATTACGTGGAAGTGCGAGTGTGGGCCAATCCACTTTGACTCGGTTTTATAGTTTACACACTTTTGTATTACCTCTTCTTACTGCCGTATTTATGTTAATGCACTTCCCAATGATACGTAAACAAGGTATTTCTGGCCCTTTA
>Phedimus_aizoon
ATGAGTCTCAATAAAGTGTATGATTGGTTCGAAGAACGTCTCGAGATTCAGGCGATTGCAGATGATATAACTAGTAAATATGTTCCTCCTCATGTCAACATATTTTATTGTCTAGGAGGAATTACGCTTACTTGTTTTTTAGTACAAGTAGCTACAGGATTTGCTATGACTTTTTACTACCGTCCAACTGTTACTGAGGCTTTTTCTTCTGTTCAATACATAATGACTGAAGCTAACTTTGGTTGGTTAATCCGATCGGTTCATCGATGGTCGGCAAGTATGATGGTCCTAATGATGATCCTGCACGTATTTCGTGTTTATCTAACCGGTGGGTTTAAAAGACCCCGCGAATTAACTTGGGTTACAGGTGTGGTTCTGGCTGTATTGACTGCATCTTTTGGTGTAACTGGTTATTCCTTACCTTGGGACCAAATAGGTTATTGGGCAGTCAAAATTGTAACAGGAGTACCTGACGCTATTCCTGTAATAGGATCCCCTTTAGTAGAGTTATTACGTGGAAGTGCAAGTGTGGGCCAATCCACTTTGACTCGGTTTTATAGTTTACACACTTTTGTCTTACCCCTTCTTACTGCGGTATTTATGTTAATGCACTTCCCAATGATACGTAAACAAGGTATTTCTGGTCCTTTA
>Phedimus_kamtschaticus
ATGAGTCTCAATAAAGTGTATGATTGGTTCGAAGAACGTCTCGAGATTCAGGCGATTGCAGATGATATAACTAGTAAATATGTTCCTCCTCATGTCAACATATTTTATTGTCTAGGAGGAATTACGCTTACTTGTTTTTTAGTACAAGTAGCTACAGGATTTGCTATGACTTTTTACTACCGTCCAACTGTTACTGAGGCTTTTTCTTCTGTTCAATACATAATGACTGAAGCTAACTTTGGTTGGTTAATCCGATCGGTTCATCGATGGTCGGCAAGTATGATGGTCCTAATGATGATCCTGCACGTATTTCGTGTTTATCTAACCGGTGGGTTTAAAAGACCCCGCGAATTAACTTGGGTTACAGGTGTGGTTCTGGCTGTATTGACTGCATCTTTTGGTGTAACTGGTTATTCCTTACCTTGGGACCAAATAGGTTATTGGGCAGTCAAAATTGTAACAGGAGTACCTGACGCTATTCCTGTAATAGGATCCCCTTTAGTAGAGTTATTACGTGGAAGTGCAAGTGTGGGCCAATCCACTTTGACTCGGTTTTATAGTTTACACACTTTTGTCTTACCCCTTCTTACTGCCGTATTTATGTTAATGCACTTCCCAATGATACGTAAACAAGGTATTTCTGGTCCTTTA
>Phedimus_odontophyllus
ATGAGTCTCAATAAAGTGTATGATTGGTTCGAAGAACGTCTCGAGATTCAGGCGATTGCAGATGATATAACTAGTAAATATGTTCCTCCTCATGTCAACATATTTTATTGTCTAGGAGGAATTACGCTTACCTGTTTTTTAGTACAAGTAGCTACAGGATTTGCTATGACTTTTTACTACCGTCCGACTGTTACTGAGGCTTTTTCTTCGGTTCAATACATAATGACTGAAGCTAACTTTGGTTGGTTAATTCGATCGGTTCATCGATGGTCGGCAAGTATGATGGTTCTAATGATGATCCTGCACGTATTTCGTGTTTATCTAACCGGTGGGTTTAAAAGACCCCGCGAATTAACTTGGGTTACAGGTGTGGTTCTGGCTGTATTGACTGCATCTTTTGGTGTAACTGGTTATTCCTTACCTTGGGACCAAATAGGTTATTGGGCAGTCAAAATTGTAACAGGCGTACCTGACGCTATTCCTGTAATAGGATCTCCTTTAGTAGAGTTATTACGTGGAAGTGCGAGTGTGGGCCAATCCACTTTGACTCGGTTTTATAGTTTACACACTTTTGTATTACCTCTTCTTACTGCCGTATTTATGTTAATGCACTTCCCAATGATACGTAAACAGGGTATTTCTGGCCCTTTA
>Phedimus_takesimensis
ATGAGTCTCAATAAAGTGTATGATTGGTTCGAAGAACGTCTCGAGATTCAGGCGATTGCAGATGATATAACTAGTAAATATGTTCCTCCTCATGTCAACATATTTTATTGTCTAGGAGGAATTACGCTTACTTGTTTTTTAGTACAAGTAGCTACAGGATTTGCTATGACTTTTTACTACCGTCCAACTGTTACTGAGGCTTTTTCTTCTGTTCAATACATAATGACTGAAGCTAACTTTGGTTGGTTAATCCGATCGGTTCATCGATGGTCGGCAAGTATGATGGTCCTAATGATGATCCTGCACGTATTTCGTGTTTATCTAACCGGTGGGTTTAAAAGACCCCGCGAATTAACTTGGGTTACAGGTGTGGTTCTGGCTGTATTGACTGCATCTTTTGGTGTAACTGGTTATTCCTTACCTTGGGACCAAATAGGTTATTGGGCAGTCAAAATTGTAACAGGAGTACCTGACGCTATTCCTGTAATAGGATCCCCTTTAGTAGAGTTATTACGTGGAAGTGCAAGTGTGGGCCAATCCACTTTGACTCGGTTTTATAGTTTACACACTTTTGTCTTACCCCTTCTTACTGCCGTATTTATGTTAATGCACTTCCCAATGATACGTAAACAAGGTATTTCTGGTCCTTTA
>Phedimus_yangshanicus
ATGAGTCTCAATAAAGTGTATGATTGGTTCGAAGAACGTCTCGAGATTCAGGCGATTGCAGATGATATAACTAGTAAATATGTTCCTCCTCATGTCAACATATTTTATTGTCTAGGAGGAATTACGCTTACCTGTTTTTTAGTACAAGTAGCTACAGGATTTGCTATGACTTTTTACTACCGTCCGACTGTTACTGAGGCTTTTTCTTCGGTTCAATACATAATGACTGAAGCTAACTTTGGTTGGTTAATTCGATCGGTTCATCGATGGTCGGCAAGTATGATGGTTCTAATGATGATCCTGCACGTATTTCGTGTTTATCTAACCGGTGGGTTTAAAAGACCCCGCGAATTAACTTGGGTTACAGGTGTGGTTCTGGCTGTATTGACTGCATCTTTTGGTGTAACTGGTTATTCCTTACCTTGGGACCAAATAGGTTATTGGGCAGTCAAAATTGTAACAGGCGTACCTGACGCTATTCCTGTAATAGGATCTCCTTTAGTAGAGTTATTACGTGGAAGTGCGAGTGTGGGCCAATCCACTTTGACTCGGTTTTATAGTTTACACACTTTTGTATTACCTCTTCTTACTGCCGTATTTATGTTAATGCACTTCCCAATGATACGTAAACAGGGTATTTCTGGCCCTTTA
>Rhodiola_bupleuroides
ATGAGTCTCAATAAAGTGTATGATTGGTTCGAAGAACGTCTCGAGATTCAGGCGATTGCAGATGATATAACTAGTAAATATGTTCCTCCTCATGTCAACATATTTTATTGTCTAGGAGGAATTACGCTTACTTGTTTTTTAGTACAAGTAGCTACAGGATTTGCTATGACTTTTTACTACCGTCCGACTGTTACTGAGGCTTTTTCTTCTGTTCAATACATAATGACTGAAGCTAACTTTGGTTGGTTAATCCGATCGGTTCATCGATGGTCGGCAAGTATGATGGTCCTAATGATGATCCTGCACGTATTTCGTGTTTATCTAACCGGTGGGTTTAAAAGACCCCGTGAATTAACTTGGGTTACAGGTGTGGTTCTGGCTGTATTGACTGCATCTTTTGGTGTAACTGGTTATTCCTTACCTTGGGACCAAATAGGTTATTGGGCAGTAAAAATTGTAACAGGCGTACCTGACGCTATTCCTGTAATAGGATCTCCTTTAGTAGAGTTATTACGTGGAAGTGCGAGTGTAGGCCAATCCACTTTGACTCGGTTTTATAGTTTACACACTTTTGTATTACCCCTTCTTACTGCCGTATTTATGTTAATGCACTTCCCAATGATACGTAAACAGGGTATTTCTGGCCCTTTA
>Rhodiola_calliantha
ATGAGTCTCAATAAAGTGTATGATTGGTTCGAAGAACGTCTCGAGATTCAGGCGATTGCAGATGATATAACTAGTAAATATGTTCCTCCTCATGTCAACATATTTTATTGTCTAGGAGGAATTACGCTTACTTGTTTTTTAGTACAAGTAGCTACAGGATTTGCTATGACTTTTTACTACCGTCCGACTGTTACTGAGGCTTTTTCTTCTGTTCAATACATAATGACTGAAGCTAACTTTGGTTGGTTAATCCGATCGGTTCATCGATGGTCGGCAAGTATGATGGTCCTAATGATGATCCTGCACGTATTTCGTGTTTATCTAACCGGTGGGTTTAAAAGACCCCGTGAATTAACTTGGGTTACAGGTGTGGTTCTGGCTGTATTGACTGCATCTTTTGGTGTAACTGGTTATTCCTTACCTTGGGACCAAATAGGTTATTGGGCAGTAAAAATTGTAACAGGCGTACCTGACGCTATTCCTGTAATAGGATCTCCTTTAGTAGAGTTATTACGTGGAAGTGCGAGTGTAGGCCAATCCACTTTGACTCGGTTTTATAGTTTACACACTTTTGTATTACCCCTTCTTACTGCCGTATTTATGTTAATGCACTTCCCAATGATACGTAAACAGGGTATTTCTGGCCCTTTA
>Rhodiola_crenulata
ATGAGTCTCAATAAAGTGTATGATTGGTTCGAAGAACGTCTCGAGATTCAGGCGATTGCAGATGATATAACTAGTAAATATGTTCCTCCTCATGTCAACATATTTTATTGTCTAGGAGGAATTACGCTTACTTGTTTTTTAGTACAAGTAGCTACAGGATTTGCTATGACTTTTTACTACCGTCCGACTGTTACTGAGGCTTTTTCTTCTGTTCAATACATAATGACTGAAGCTAACTTTGGTTGGTTAATCCGATCGGTTCATCGATGGTCGGCAAGTATGATGGTCCTAATGATGATCCTGCACGTATTTCGTGTTTATCTAACCGGTGGGTTTAAAAGACCCCGTGAATTAACTTGGGTTACAGGTGTGGTTCTGGCTGTATTGACTGCATCTTTTGGTGTAACTGGTTATTCCTTACCTTGGGACCAAATAGGTTATTGGGCAGTAAAAATTGTAACAGGCGTACCTGACGCTATTCCTGTAATAGGATCTCCTTTAGTAGAGTTATTACGTGGAAGTGCGAGTGTGGGCCAATCCACTTTGACTCGGTTTTATAGTTTACACACTTTTGTATTACCCCTTCTTACTGCCGTATTTATGTTAATGCACTTCCCAATGATACGTAAACAGGGTATTTCTGGCCCTTTA
>Rhodiola_henryi
ATGAGTCTCAATAAAGTGTATGATTGGTTCGAAGAACGTCTCGAGATTCAGGCGATTGCAGATGATATAACTAGTAAATATGTTCCTCCTCATGTCAACATATTTTATTGTCTAGGAGGAATTACGCTTACTTGTTTTTTAGTACAAGTAGCTACAGGATTTGCTATGACTTTTTACTACCGTCCGACTGTTACTGAGGCTTTTTCTTCTGTTCAATACATAATGACTGAAGCTAACTTTGGTTGGTTAATCCGATCGGTTCATCGATGGTCGGCAAGTATGATGGTCCTAATGATGATCCTGCACGTATTTCGTGTTTATCTAACCGGTGGGTTTAAAAGACCCCGTGAATTAACTTGGGTTACAGGTGTGGTTCTGGCTGTATTGACTGCATCTTTTGGTGTAACTGGTTATTCCTTACCTTGGGACCAAATAGGTTATTGGGCAGTAAAAATTGTAACAGGCGTACCTGACGCTATTCCTGTAATAGGATCTCCTTTAGTAGAGTTATTACGTGGAAGTGCGAGTGTGGGCCAATCCACTTTGACTCGGTTTTATAGTTTACACACTTTTGTATTACCCCTTCTTACTGCCGTATTTATGTTAATGCACTTCCCAATGATACGTAAACAGGGTATTTCTGGCCCTTTA
>Rhodiola_himalensis
ATGAGTCTCAATAAAGTGTATGATTGGTTCGAAGAACGTCTCGAGATTCAGGCGATTGCAGATGATATAACTAGTAAATATGTTCCTCCTCATGTCAACATATTTTATTGTCTAGGAGGAATTACGCTTACTTGTTTTTTAGTACAAGTAGCTACAGGATTTGCTATGACTTTTTACTACCGTCCGACTGTTACTGAGGCTTTTTCTTCTGTTCAATACATAATGACTGAAGCTAACTTTGGTTGGTTAATCCGATCGGTTCATCGATGGTCGGCAAGTATGATGGTCCTAATGATGATCCTGCACGTATTTCGTGTTTATCTAACCGGTGGGTTTAAAAGACCCCGTGAATTAACTTGGGTTACAGGTGTGGTTCTGGCTGTATTGACTGCATCTTTTGGTGTAACTGGTTATTCCTTACCTTGGGACCAAATAGGTTATTGGGCAGTAAAAATTGTAACAGGCGTACCTGACGCTATTCCTGTAATAGGATCTCCTTTAGTAGAGTTATTACGTGGAAGTGCGAGTGTGGGCCAATCCACTTTGACTCGGTTTTATAGTTTACACACTTTTGTATTACCCCTTCTTACTGCCGTATTTATGTTAATGCACTTCCCAATGATACGTAAACAGGGTATTTCTGGCCCTTTA
>Rhodiola_kirilowii
ATGAGTCTCAATAAAGTGTATGATTGGTTCGAAGAACGTCTCGAGATTCAGGCGATTGCAGATGATATAACTAGTAAATATGTTCCTCCTCATGTCAACATATTTTATTGTCTAGGAGGAATTACGCTTACTTGTTTTTTAGTACAAGTAGCTACAGGATTTGCTATGACTTTTTACTACCGTCCGACTGTTACTGAGGCTTTTTCTTCTGTTCAATACATAATGACTGAAGCTAACTTTGGTTGGTTAATCCGATCGGTTCATCGATGGTCGGCAAGTATGATGGTCCTAATGATGATCCTGCACGTATTTCGTGTTTATCTAACCGGTGGGTTTAAAAGACCCCGTGAATTAACTTGGGTTACAGGTGTGGTTCTGGCTGTATTGACTGCATCTTTTGGTGTAACTGGTTATTCCTTACCTTGGGACCAAATAGGTTATTGGGCAGTAAAAATTGTAACAGGCGTACCTGACGCTATTCCTGTAATAGGATCTCCTTTAGTAGAGTTATTACGTGGAAGTGCGAGTGTGGGCCAATCCACTTTGACTCGGTTTTATAGTTTACACACTTTTGTATTACCCCTTCTTACTGCCGTATTTATGTTAATGCACTTCCCAATGATACGTAAACAGGGTATTTCTGGCCCTTTA
>Rhodiola_rosea
ATGAGTCTCAATAAAGTGTATGATTGGTTCGAAGAACGTCTTGAGATTCAGGCGATTGCAGATGATATAACTAGTAAATATGTTCCTCCTCATGTCAACATATTTTATTGTCTAGGAGGAATTACGCTTACTTGTTTTTTAGTACAAGTAGCTACAGGATTTGCTATGACTTTTTACTACCGTCCGACTGTTACTGAGGCTTTTTCTTCTGTTCAATACATAATGACTGAAGCTAACTTTGGTTGGTTAATCCGATCGGTTCATCGATGGTCGGCAAGTATGATGGTCCTAATGATGATCCTGCACGTATTTCGTGTTTATCTAACCGGTGGGTTTAAAAGACCCCGTGAATTAACTTGGGTTACAGGTGTGGTTCTGGCTGTATTGACTGCATCTTTTGGTGTAACTGGTTATTCCTTACCTTGGGACCAAATAGGTTATTGGGCAGTAAAAATTGTAACAGGCGTACCTGACGCTATTCCTGTAATAGGATCTCCTTTAGTAGAGTTATTACGTGGAAGTGCGAGTGTGGGCCAATCCACTTTGACTCGGTTTTATAGTTTACACACTTTTGTATTACCCCTTCTTACTGCCGTATTTATGTTAATGCACTTCCCAATGATACGTAAACAGGGTATTTCTGGCCCTTTA
>Rhodiola_sacra
ATGAGTCTCAATAAAGTGTATGATTGGTTCGAAGAACGTCTCGAGATTCAGGCGATTGCAGATGATATAACTAGTAAATATGTTCCTCCTCATGTCAACATATTTTATTGTCTAGGAGGAATTACGCTTACTTGTTTTTTAGTACAAGTAGCTACAGGATTTGCTATGACTTTTTACTACCGTCCGACTGTTACTGAGGCTTTTTCTTCTGTTCAATACATAATGACTGAAGCTAACTTTGGTTGGTTAATCCGATCGGTTCATCGATGGTCGGCAAGTATGATGGTCCTAATGATGATCCTGCACGTATTTCGTGTTTATCTAACCGGTGGGTTTAAAAGACCCCGTGAATTAACTTGGGTTACAGGTGTGGTTCTGGCTGTATTGACTGCATCTTTTGGTGTAACTGGTTATTCCTTACCTTGGGACCAAATAGGTTATTGGGCAGTAAAAATTGTAACAGGCGTACCTGACGCTATTCCTGTAATAGGATCTCCTTTAGTAGAGTTATTACGTGGAAGTGCGAGTGTGGGCCAATCCACTTTGACTCGGTTTTATAGTTTACACACTTTTGTATTACCCCTTCTTACTGCCGTATTTATGTTAATGCACTTCCCAATGATACGTAAACAGGGTATTTCTGGCCCTTTA
>Rhodiola_yunnanensis
ATGAGTCTCAATAAAGTGTATGATTGGTTCGAAGAACGTCTCGAGATTCAGGCGATTGCAGATGATATAACTAGTAAATATGTTCCTCCTCATGTCAACATATTTTATTGTCTAGGAGGAATTACGCTTACTTGTTTTTTAGTACAAGTAGCTACAGGATTTGCTATGACTTTTTACTACCGTCCGACTGTTACTGAGGCTTTTTCTTCTGTTCAATACATAATGACTGAAGCTAACTTTGGTTGGTTAATCCGATCGGTTCATCGATGGTCGGCAAGTATGATGGTCCTAATGATGATCCTGCACGTATTTCGTGTTTATCTAACCGGTGGGTTTAAAAGACCCCGTGAATTAACTTGGGTTACAGGTGTGGTTCTGGCTGTATTGACTGCATCTTTTGGTGTAACTGGTTATTCCTTACCTTGGGACCAAATAGGTTATTGGGCAGTAAAAATTGTAACAGGCGTACCTGACGCTATTCCTGTAATAGGATCTCCTTTAGTAGAGTTATTACGTGGAAGTGCGAGTGTGGGCCAATCCACTTTGACTCGGTTTTATAGTTTACACACTTTTGTATTACCCCTTCTTACTGCCGTATTTATGTTAATGCACTTCCCAATGATACGTAAACAGGGTATTTCTGGCCCTTTA
>Rhodiola_dumulosa
ATGAGTCTCAATAAAGTGTATGATTGGTTCGAAGAACGTCTCGAGATTCAGGCGATTGCAGATGATATAACTAGTAAATATGTTCCTCCTCATGTCAACATATTTTATTGTCTAGGAGGAATTACGCTTACTTGTTTTTTAGTACAAGTAGCTACAGGATTTGCTATGACTTTTTACTACCGTCCGACTGTTACTGAGGCTTTTTCTTCTGTTCAATACATAATGACTGAAGCTAACTTTGGTTGGTTAATCCGATCGGTTCATCGATGGTCGGCAAGTATGATGGTCCTAATGATGATCCTGCACGTATTTCGTGTTTATCTAACCGGTGGGTTTAAAAGACCCCGTGAATTAACTTGGGTTACAGGTGTGGTTCTGGCTGTATTGACTGCATCTTTTGGTGTAACTGGTTATTCCTTACCTTGGGACCAAATAGGTTATTGGGCAGTAAAAATTGTAACAGGCGTACCTGACGCTATTCCTGTAATAGGATCTCCTTTAGTAGAGTTATTACGTGGAAGTGCGAGTGTGGGCCAATCCACTTTGACTCGGTTTTATAGTTTACACACTTTTGTATTACCCCTTCTTACTGCCGTATTTATGTTAATGCACTTCCCAATGATACGTAAACAGGGTATTTCTGGCCCTTTA
>Rhodiola_fastigiata
ATGAGTCTCAATAAAGTGTATGATTGGTTCGAAGAACGTCTCGAGATTCAGGCGATTGCAGATGATATAACTAGTAAATATGTTCCTCCTCATGTCAACATATTTTATTGTCTAGGAGGAATTACGCTTACTTGTTTTTTAGTACAAGTAGCTACAGGATTTGCTATGACTTTTTACTACCGTCCGACTGTTACTGAGGCTTTTTCTTCTGTTCAATACATAATGACTGAAGCTAACTTTGGTTGGTTAATCCGATCGGTTCATCGATGGTCGGCAAGTATGATGGTCCTAATGATGATCCTGCACGTATTTCGTGTTTATCTAACCGGTGGGTTTAAAAGACCCCGTGAATTAACTTGGGTTACAGGTGTGGTTCTGGCTGTATTGACTGCATCTTTTGGTGTAACTGGTTATTCCTTACCTTGGGACCAAATAGGTTATTGGGCAGTAAAAATTGTAACAGGCGTACCTGACGCTATTCCTGTAATAGGATCTCCTTTAGTAGAGTTATTACGTGGAAGTGCGAGTGTGGGCCAATCCACTTTGACTCGGTTTTATAGTTTACACACTTTTGTATTACCCCTTCTTACTGCCGTATTTATGTTAATGCACTTCCCAATGATACGTAAACAGGGTATTTCTGGCCCTTTA
>Rhodiola_gelida
ATGAGTCTCAATAAAGTGTATGATTGGTTCGAAGAACGTCTCGAGATTCAGGCGATTGCAGATGATATAACTAGTAAATATGTTCCTCCTCATGTCAACATATTTTATTGTCTAGGAGGAATTACGCTTACTTGTTTTTTAGTACAAGTAGCTACAGGATTTGCTATGACTTTTTACTACCGTCCGACTGTTACTGAGGCTTTTTCTTCTGTTCAATACATAATGACTGAAGCTAACTTTGGTTGGTTAATCCGATCGGTTCATCGATGGTCGGCAAGTATGATGGTCCTAATGATGATCCTGCACGTATTTCGTGTTTATCTAACCGGTGGGTTTAAAAGACCCCGTGAATTAACTTGGGTTACAGGTGTGGTTCTGGCTGTATTGACTGCATCTTTTGGTGTAACTGGTTATTCCTTACCTTGGGACCAAATAGGTTATTGGGCAGTAAAAATTGTAACAGGCGTACCTGACGCTATTCCTGTAATAGGATCTCCTTTAGTAGAGTTATTACGTGGAAGTGCGAGTGTGGGCCAATCCACTTTGACTCGGTTTTATAGTTTACACACTTTTGTATTACCCCTTCTTACTGCCGTATTTATGTTAATGCACTTCCCAATGATACGTAAACAGGGTATTTCTGGCCCTTTA
>Rhodiola_hobsonii
ATGAGTCTCAATAAAGTGTATGATTGGTTCGAAGAACGTCTTGAGATTCAGGCGATTGCAGATGATATAACTAGTAAATATGTTCCTCCTCATGTCAACATATTTTATTGTCTAGGAGGAATTACGCTTACTTGTTTTTTAGTACAAGTAGCTACAGGATTTGCTATGACTTTTTACTACCGTCCGACTGTTACTGAGGCTTTTTCTTCTGTTCAATACATAATGACTGAAGCTAACTTTGGTTGGTTAATCCGATCGGTTCATCGATGGTCGGCAAGTATGATGGTCCTAATGATGATCCTGCACGTATTTCGTGTTTATCTAACCGGTGGGTTTAAAAGACCCCGCGAATTAACTTGGGTTACAGGTGTGGTTCTGGCTGTATTGACTGCATCTTTTGGTGTAACTGGTTATTCCTTACCTTGGGACCAAATAGGTTATTGGGCAGTAAAAATTGTAACAGGCGTACCTGACGCTATTCCTGTAATAGGATCTCCTTTAGTAGAGTTATTACGTGGAAGTGCGAGTGTGGGCCAATCCACTTTGACTCGGTTTTATAGTTTACACACTTTTGTATTACCCCTTCTTACTGCCGTATTTATGTTAATGCACTTCCCAATGATACGTAAACAGGGTATTTCTGGCCCTTTA
>Rhodiola_humilis
ATGAGTCTCAATAAAGTGTATGATTGGTTCGAAGAACGTCTCGAGATTCAGGCGATTGCAGATGATATAACTAGTAAATATGTTCCTCCTCATGTCAACATATTTTATTGTCTAGGAGGAATTACGCTTACTTGTTTTTTAGTACAAGTAGCTACAGGATTTGCTATGACTTTTTACTACCGTCCGACTGTTACTGAGGCTTTTTCTTCTGTTCAATACATAATGACTGAAGCTAACTTTGGTTGGTTAATCCGATCGGTTCATCGATGGTCGGCAAGTATGATGGTCCTAATGATGATCCTGCACGTATTTCGTGTTTATCTAACCGGTGGGTTTAAAAGACCCCGTGAATTAACTTGGGTTACAGGTGTGGTTCTGGCTGTATTGACTGCATCTTTTGGTGTAACTGGTTATTCCTTACCTTGGGACCAAATAGGTTATTGGGCAGTAAAAATTGTAACAGGCGTACCTGACGCTATTCCTGTAATAGGATCTCCTTTAGTAGAGTTATTACGTGGAAGTGCGAGTGTGGGCCAATCCACTTTGACTCGGTTTTATAGTTTACACACTTTTGTATTACCCCTTCTTACTGCCGTATTTATGTTAATGCACTTCCCAATGATACGTAAACAGGGTATTTCTGGCCCTTTA
>Rhodiola_integrifolia
ATGAGTCTCAATAAAGTGTATGATTGGTTCGAAGAACGTCTCGAGATTCAGGCGATTGCAGATGATATAACTAGTAAATATGTTCCTCCTCATGTCAACATATTTTATTGTCTAGGAGGAATTACGCTTACTTGTTTTTTAGTACAAGTAGCTACAGGATTTGCTATGACTTTTTACTACCGTCCGACTGTTACTGAGGCTTTTTCTTCTGTTCAATACATAATGACTGAAGCTAACTTTGGTTGGTTAATCCGATCGGTTCATCGATGGTCGGCAAGTATGATGGTCCTAATGATGATCCTGCACGTATTTCGTGTTTATCTAACCGGTGGGTTTAAAAGACCCCGTGAATTAACTTGGGTTACAGGTGTGGTTCTGGCTGTATTGACTGCATCTTTTGGTGTAACTGGTTATTCCTTACCTTGGGACCAAATAGGTTATTGGGCAGTAAAAATTGTAACAGGCGTACCTGACGCTATTCCTGTAATAGGATCCCCTTTAGTAGAGTTATTACGTGGAAGTGCGAGTGTGGGCCAATCCACTTTGACTCGGTTTTATAGTTTACACACTTTTGTATTACCCCTTCTTACTGCCGTATTTATGTTAATGCACTTCCCAATGATACGTAAACAGGGTATTTCTGGCCCTTTA
>Rhodiola_liciae
ATGAGTCTCAATAAAGTGTATGATTGGTTCGAAGAACGTCTCGAGATTCAGGCGATTGCAGATGATATAACTAGTAAATATGTTCCTCCTCATGTCAACATATTTTATTGTCTAGGAGGAATTACGCTTACTTGTTTTTTAGTACAAGTAGCTACAGGATTTGCTATGACTTTTTACTACCGTCCGACTGTTACTGAGGCTTTTTCTTCTGTTCAATACATAATGACTGAAGCTAACTTTGGTTGGTTAATCCGATCGGTTCATCGATGGTCGGCAAGTATGATGGTCCTAATGATGATCCTGCACGTATTTCGTGTTTATCTAACCGGTGGGTTTAAAAGACCCCGTGAATTAACTTGGGTTACAGGTGTGGTTCTGGCTGTATTGACTGCATCTTTTGGTGTAACTGGTTATTCCTTACCTTGGGACCAAATAGGTTATTGGGCAGTCAAAATTGTAACAGGCGTACCTGACGCTATTCCTGTAATAGGATCTCCTTTAGTAGAGTTATTACGTGGAAGTGCGAGTGTGGGCCAATCCACTTTGACTCGGTTTTATAGTTTACACACTTTTGTATTACCCCTTCTTACTGCCGTATTTATGTTAATGCACTTCCCAATGATACGTAAACAGGGTATTTCTGGCCCTTTA
>Rhodiola_macrocarpa
ATGAGTCTCAATAAAGTGTATGATTGGTTCGAAGAACGTCTCGAGATTCAGGCGATTGCAGATGATATAACTAGTAAATATGTTCCTCCTCATGTCAACATATTTTATTGTCTAGGAGGAATTACGCTTACTTGTTTTTTAGTACAAGTAGCTACAGGATTTGCTATGACTTTTTACTACCGTCCGACTGTTACTGAGGCTTTTTCTTCTGTTCAATACATAATGACTGAAGCTAACTTTGGTTGGTTAATCCGATCGGTTCATCGATGGTCGGCAAGTATGATGGTCCTAATGATGATCCTGCACGTATTTCGTGTTTATCTAACCGGTGGGTTTAAAAGACCCCGTGAATTAACTTGGGTTACAGGTGTGGTTCTGGCTGTATTGACTGCATCTTTTGGTGTAACTGGTTATTCCTTACCTTGGGACCAAATAGGTTATTGGGCAGTAAAAATTGTAACAGGCGTACCTGACGCTATTCCTGTAATAGGATCTCCTTTAGTAGAGTTATTACGTGGAAGTGCGAGTGTGGGCCAATCCACTTTGACTCGGTTTTATAGTTTACACACTTTTGTATTACCCCTTCTTACTGCCGTATTTATGTTAATGCACTTCCCAATGATACGTAAACAGGGTATTTCTGGCCCTTTA
>Rhodiola_ovatisepala
ATGAGTCTCAATAAAGTGTATGATTGGTTCGAAGAACGTCTCGAGATTCAGGCGATTGCAGATGATATAACTAGTAAATATGTTCCTCCTCATGTCAACATATTTTATTGTCTAGGAGGAATTACGCTTACTTGTTTTTTAGTACAAGTAGCTACAGGATTTGCTATGACTTTTTACTACCGTCCGACTGTTACTGAGGCTTTTTCTTCTGTTCAATACATAATGACTGAAGCTAACTTTGGTTGGTTAATCCGATCGGTTCATCGATGGTCGGCAAGTATGATGGTCCTAATGATGATCCTGCACGTATTTCGTGTTTATCTAACCGGTGGGTTTAAAAGACCCCGTGAATTAACTTGGGTTACAGGTGTGGTTCTGGCTGTATTGACTGCATCTTTTGGTGTAACTGGTTATTCCTTACCTTGGGACCAAATAGGTTATTGGGCAGTAAAAATTGTAACAGGCGTACCTGACGCTATTCCTGTAATAGGATCTCCTTTAGTAGAGTTATTACGTGGAAGTGCGAGTGTGGGCCAATCCACTTTGACTCGGTTTTATAGTTTACACACTTTTGTATTACCCCTTCTTACTGCCGTATTTATGTTAATGCACTTCCCAATGATACGTAAACAGGGTATTTCTGGCCCTTTA
>Rhodiola_prainii
ATGAGTCTCAATAAAGTGTATGATTGGTTCGAAGAACGTCTCGAGATTCAGGCGATTGCAGATGATATAACTAGTAAATATGTTCCTCCTCATGTCAACATATTTTATTGTCTAGGAGGAATTACGCTTACTTGTTTTTTAGTACAAGTAGCTACAGGATTTGCTATGACTTTTTACTACCGTCCGACTGTTACTGAGGCTTTTTCTTCTGTTCAATACATAATGACTGAAGCTAACTTTGGTTGGTTAATCCGATCGGTTCATCGATGGTCGGCAAGTATGATGGTCCTAATGATGATCCTGCACGTATTTCGTGTTTATCTAACCGGTGGGTTTAAAAGACCCCGTGAATTAACTTGGGTTACAGGTGTGGTTCTGGCTGTATTGACTGCATCTTTTGGTGTAACTGGTTATTCCTTACCTTGGGACCAAATAGGTTATTGGGCAGTAAAAATTGTAACAGGCGTACCTGACGCTATTCCTGTAATAGGATCTCCTTTAGTAGAGTTATTACGTGGAAGTGCGAGTGTGGGCCAATCCACTTTGACTCGGTTTTATAGTTTACACACTTTTGTATTACCCCTTCTTACTGCCGTATTTATGTTAATGCACTTCCCAATGATACGTAAACAGGGTATTTCTGGCCCTTTA
>Rhodiola_quadrifida
ATGAGTCTCAATAAAGTGTATGATTGGTTCGAAGAACGTCTCGAGATTCAGGCGATTGCAGATGATATAACTAGTAAATATGTTCCTCCTCATGTCAACATATTTTATTGTCTAGGAGGAATTACGCTTACTTGTTTTTTAGTACAAGTAGCTACAGGATTTGCTATGACTTTTTACTACCGTCCGACTGTTACTGAGGCTTTTTCTTCTGTTCAATACATAATGACTGAAGCTAACTTTGGTTGGTTAATCCGATCGGTTCATCGATGGTCGGCAAGTATGATGGTCCTAATGATGATCCTGCACGTATTTCGTGTTTATCTAACCGGTGGGTTTAAAAGACCCCGTGAATTAACTTGGGTTACAGGTGTGGTTCTGGCTGTATTGACTGCATCTTTTGGTGTAACTGGTTATTCCTTACCTTGGGACCAAATAGGTTATTGGGCAGTAAAAATTGTAACAGGCGTACCTGACGCTATTCCTGTAATAGGATCTCCTTTAGTAGAGTTATTACGTGGAAGTGCGAGTGTGGGCCAATCCACTTTGACTCGGTTTTATAGTTTACACACTTTTGTATTACCCCTTCTTACTGCCGTATTTATGTTAATGCACTTCCCAATGATACGTAAACAGGGTATTTCTGGCCCTTTA
>Rhodiola_rhodantha
ATGAGTCTCAATAAAGTGTATGATTGGTTCGAAGAACGTCTCGAGATTCAGGCGATTGCAGATGATATAACTAGTAAATATGTTCCTCCTCATGTCAACATATTTTATTGTCTAGGAGGAATTACGCTTACTTGTTTTTTAGTACAAGTAGCTACAGGATTTGCTATGACTTTTTACTACCGTCCGACTGTTACTGAGGCTTTTTCTTCTGTTCAATACATAATGACTGAAGCTAACTTTGGTTGGTTAATCCGATCGGTTCATCGATGGTCGGCAAGTATGATGGTCCTAATGATGATCCTGCACGTATTTCGTGTTTATCTAACCGGTGGGTTTAAAAGACCCCGTGAATTAACTTGGGTTACAGGTGTGGTTCTGGCTGTATTGACTGCATCTTTTGGTGTAACTGGTTATTCCTTACCTTGGGACCAAATAGGTTATTGGGCAGTAAAAATTGTAACAGGCGTACCTGACGCTATTCCTGTAATAGGATCCCCTTTAGTAGAGTTATTACGTGGAAGTGCGAGTGTGGGCCAATCCACTTTGACGCGGTTTTATAGTTTACACACTTTTGTATTACCCCTTCTTACTGCCGTATTTATGTTAATGCACTTCCCAATGATACGTAAACAGGGTATTTCTGGCCCTTTA
>Rhodiola_sexifolia
ATGAGTCTCAATAAAGTGTATGATTGGTTCGAAGAACGTCTCGAGATTCAGGCGATTGCAGATGATATAACTAGTAAATATGTTCCTCCTCATGTCAACATATTTTATTGTCTAGGAGGAATTACGCTTACTTGTTTTTTAGTACAAGTAGCTACAGGATTTGCTATGACTTTTTACTACCGTCCGACTGTTACTGAGGCTTTTTCTTCTGTTCAATACATAATGACTGAAGCTAACTTTGGTTGGTTAATCCGATCGGTTCATCGATGGTCGGCAAGTATGATGGTCCTAATGATGATCCTGCACGTATTTCGTGTTTATCTAACCGGTGGGTTTAAAAGACCCCGTGAATTAACTTGGGTTACAGGTGTGGTTCTGGCTGTATTGACTGCATCTTTTGGTGTAACTGGTTATTCCTTACCTTGGGACCAAATAGGTTATTGGGCAGTAAAAATTGTAACAGGCGTACCTGACGCTATTCCTGTAATAGGATCTCCTTTAGTAGAGTTATTACGTGGAAGTGCGAGTGTGGGCCAATCCACTTTGACTCGGTTTTATAGTTTACACACTTTTGTATTACCCCTTCTTACTGCCGTATTTATGTTAATGCACTTCCCAATGATACGTAAACAGGGTATTTCTGGCCCTTTA
>Rhodiola_sinuata
ATGAGTCTCAATAAAGTGTATGATTGGTTCGAAGAACGTCTCGAGATTCAGGCGATTGCAGATGATATAACTAGTAAATATGTTCCTCCTCATGTCAACATATTTTATTGTCTAGGAGGAATTACGCTTACTTGTTTTTTAGTACAAGTAGCTACAGGATTTGCTATGACTTTTTACTACCGTCCGACTGTTACTGAGGCTTTTTCTTCTGTTCAATACATAATGACTGAAGCTAACTTTGGTTGGTTAATCCGATCGGTTCATCGATGGTCGGCAAGTATGATGGTCCTAATGATGATCCTGCACGTATTTCGTGTTTATCTAACCGGTGGGTTTAAAAGACCCCGTGAATTAACTTGGGTTACAGGTGTGGTTCTGGCTGTATTGACTGCATCTTTTGGTGTAACTGGTTATTCCTTACCTTGGGACCAAATAGGTTATTGGGCAGTAAAAATTGTAACAGGCGTACCTGACGCTATTCCTGTAATAGGATCTCCTTTAGTAGAGTTATTACGTGGAAGTGCGAGTGTGGGCCAATCCACTTTGACTCGGTTTTATAGTTTACACACTTTTGTATTACCCCTTCTTACTGCCGTATTTATGTTAATGCACTTCCCAATGATACGTAAACAGGGTATTTCTGGCCCTTTA
>Rhodiola_smithii
ATGAGTCTCAATAAAGTGTATGATTGGTTCGAAGAACGTCTCGAGATTCAGGCGATTGCAGATGATATAACTAGTAAATATGTTCCTCCTCATGTCAACATATTTTATTGTCTAGGCGGAATTACGCTTACTTGTTTTTTAGTACAAGTAGCTACAGGATTTGCTATGACTTTTTACTACCGTCCGACTGTTACTGAGGCTTTTTCTTCTGTTCAATACATAATGACCGAAGCTAACTTTGGTTGGTTAATCCGATCGGTTCATCGATGGTCGGCAAGTATGATGGTCCTAATGATGATCCTGCACGTATTTCGTGTTTATCTAACCGGTGGGTTTAAAAGACCCCGTGAATTAACTTGGGTTACAGGTGTGGTTCTGGCTGTATTGACTGCATCTTTTGGTGTAACTGGTTATTCCTTACCTTGGGACCAAATAGGTTATTGGGCAGTAAAAATTGTAACAGGCGTACCTGACGCTATTCCTGTAATAGGATCTCCTTTAGTAGAGTTATTACGTGGAAGTGCGAGTGTGGGCCAATCCACTTTGACTCGGTTTTATAGTTTACACACTTTTGTATTACCCCTTCTTACTGCCGTATTTATGTTAATGCACTTCCCAATGATACGTAAACAGGGTATTTCTGGCCCTTTA
>Rhodiola_stapfii
ATGAGTCTCAATAAAGTGTATGATTGGTTCGAAGAACGTCTCGAGATTCAGGCGATTGCAGATGATATAACTAGTAAATATGTTCCTCCTCATGTCAACATATTTTATTGTCTAGGAGGAATTACGCTTACTTGTTTTTTAGTACAAGTAGCTACAGGATTTGCTATGACTTTTTACTACCGTCCGACTGTTACTGAGGCTTTTTCTTCTGTTCAATACATAATGACTGAAGCTAACTTTGGTTGGTTAATCCGATCGGTTCATCGATGGTCGGCAAGTATGATGGTCCTAATGATGATCCTGCACGTATTTCGTGTTTATCTAACCGGTGGGTTTAAAAGACCCCGTGAATTAACTTGGGTTACAGGTGTGGTTCTGGCTGTATTGACTGCATCTTTTGGTGTAACTGGTTATTCCTTACCTTGGGACCAAATAGGTTATTGGGCAGTAAAAATTGTAACAGGCGTACCTGACGCTATTCCTGTAATAGGATCTCCTTTAGTAGAGTTATTACGTGGAAGTGCGAGTGTGGGCCAATCCACTTTGACTCGGTTTTATAGTTTACACACTTTTGTATTACCCCTTCTTACTGCCGTATTTATGTTAATGCACTTCCCAATGATACGTAAACAGGGTATTTCTGGCCCTTTA
>Rhodiola_subopposita
ATGAGTCTCAATAAAGTGTATGATTGGTTCGAAGAACGTCTCGAGATTCAGGCGATTGCAGATGATATAACTAGTAAATATGTTCCTCCTCATGTCAACATATTTTATTGTCTAGGAGGAATTACGCTTACTTGTTTTTTAGTACAAGTAGCTACAGGATTTGCTATGACTTTTTACTACCGTCCGACTGTTACTGAGGCTTTTTCTTCTGTTCAATACATAATGACTGAAGCTAACTTTGGTTGGTTAATCCGATCGGTTCATCGATGGTCGGCAAGTATGATGGTCCTAATGATGATCCTGCACGTATTTCGTGTTTATCTAACCGGTGGGTTTAAAAGACCCCGTGAATTAACTTGGGTTACAGGTGTGGTTCTGGCTGTATTGACTGCATCTTTTGGTGTAACTGGTTATTCCTTACCTTGGGACCAAATAGGTTATTGGGCAGTAAAAATTGTAACAGGCGTACCTGACGCTATTCCTGTAATAGGATCTCCTTTAGTAGAGTTATTACGTGGAAGTGCGAGTGTGGGCCAATCCACTTTGACTCGGTTTTATAGTTTACACACTTTTGTATTACCCCTTCTTACTGCCGTATTTATGTTAATGCACTTCCCAATGATACGTAAACAGGGTATTTCTGGCCCTTTA
>Rhodiola_tangutica
ATGAGTCTCAATAAAGTGTATGATTGGTTCGAAGAACGTCTCGAGATTCAGGCGATTGCAGATGATATAACTAGTAAATATGTTCCTCCTCATGTCAACATATTTTATTGTCTAGGAGGAATTACGCTTACTTGTTTTTTAGTACAAGTAGCTACAGGATTTGCTATGACTTTTTACTACCGTCCGACTGTTACTGAGGCTTTTTCTTCTGTTCAATACATAATGACTGAAGCTAACTTTGGTTGGTTAATCCGATCGGTTCATCGATGGTCGGCAAGTATGATGGTCCTAATGATGATCCTGCACGTATTTCGTGTTTATCTAACCGGTGGGTTTAAAAGACCCCGTGAATTAACTTGGGTTACAGGTGTGGTTCTGGCTGTATTGACTGCATCTTTTGGTGTAACTGGTTATTCCTTACCTTGGGACCAAATAGGTTATTGGGCAGTAAAAATTGTAACAGGCGTACCTGACGCTATTCCTGTAATAGGATCTCCTTTAGTAGAGTTATTACGTGGAAGTGCGAGTGTGGGCCAATCCACTTTGACTCGGTTTTATAGTTTACACACTTTTGTATTACCCCTTCTTACTGCCGTATTTATGTTAATGCACTTCCCAATGATACGTAAACAGGGTATTTCTGGCCCTTTA
>Rhodiola_wallichiana
ATGAGTCTCAATAAAGTGTATGATTGGTTCGAAGAACGTCTCGAGATTCAGGCGATTGCAGATGATATAACTAGTAAATATGTTCCTCCTCATGTCAACATATTTTATTGTCTAGGAGGAATTACGCTTACTTGTTTTTTAGTACAAGTAGCTACAGGATTTGCTATGACTTTTTACTACCGTCCGACTGTTACTGAGGCTTTTTCTTCTGTTCAATACATAATGACTGAAGCTAACTTTGGTTGGTTAATCCGATCGGTTCATCGATGGTCGGCAAGTATGATGGTCCTAATGATGATCCTGCACGTATTTCGTGTTTATCTAACCGGTGGGTTTAAAAGACCCCGTGAATTAACTTGGGTTACAGGTGTGGTTCTGGCTGTATTGACTGCATCTTTTGGTGTAACTGGTTATTCCTTACCTTGGGACCAAATAGGTTATTGGGCAGTAAAAATTGTAACAGGCGTACCTGACGCTATTCCTGTAATAGGATCTCCTTTAGTAGAGTTATTACGTGGAAGTGCGAGTGTGGGCCAATCCACTTTGACTCGGTTTTATAGTTTACACACTTTTGTATTACCCCTTCTTACTGCCGTATTTATGTTAATGCACTTCCCAATGATACGTAAACAGGGTATTTCTGGCCCTTTA
>Hylotelephium_ewersii
ATGAGTCTCAATAAAGTGTATGATTGGTTCGAAGAACGTCTCGAGATTCAGGCGATTGCAGATGATATAACTAGTAAATACGTTCCTCCCCATGTCAACATATTTTATTGTCTAGGAGGAATTACGCTTACCTGTTTTTTAGTACAAGTAGCTACAGGATTTGCTATGACTTTTTACTACCGTCCAACTGTTACTGAGGCTTTTTCTTCTGTTCAATACATAATGACTGAAGCTAACTTTGGTTGGTTAATCCGATCGGTTCATCGATGGTCGGCAAGTATGATGGTCCTAATGATGATCCTCCACGTATTTCGTGTTTATCTTACCGGTGGCTTTAAAAGACCCCGCGAATTAACTTGGGTTACAGGTGTGGTTCTGGCTGTATTGACTGCATCTTTTGGTGTAACTGGTTATTCCTTACCTTGGGACCAAATAGGTTATTGGGCAGTCAAAATTGTAACAGGCGTACCTGACGCTATTCCTGTAATAGGATCTCCTTTAGTAGAGTTATTACGTGGAAGTGCGAGTGTGGGCCAATCCACTTTGACTCGGTTTTATAGTTTACACACTTTTGTATTACCCCTTCTTACTGCCGTATTTATGTTAATGCACTTCCCAATGATACGTAAACAAGGTATTTCTGGCCCTTTA
>Hylotelephium_verticillatum
ATGAGTCTCAATAAAGTGTATGATTGGTTCGAAGAACGTCTCGAGATTCAGGCGATTGCAGATGATATAACTAGTAAATACGTTCCTCCCCATGTCAACATATTTTATTGTCTAGGAGGAATTACGCTTACCTGTTTTTTAGTACAAGTAGCTACAGGATTTGCTATGACTTTTTACTACCGTCCAACTGTTACTGAGGCTTTTTCTTCTGTTCAATACATAATGACTGAAGCTAACTTTGGTTGGTTAATCCGATCGGTTCATCGATGGTCGGCAAGTATGATGGTCCTAATGATGATCCTCCACGTATTTCGTGTTTATCTTACCGGTGGCTTTAAAAGACCCCGCGAATTAACTTGGGTTACAGGTGTGGTTCTGGCTGTATTGACTGCATCTTTTGGTGTAACTGGTTATTCCTTACCTTGGGACCAAATAGGTTATTGGGCAGTCAAAATTGTAACAGGCGTACCTGACGCTATTCCTGTAATAGGATCTCCTTTAGTAGAGTTATTACGTGGAAGTGCGAGTGTGGGCCAATCCACTTTGACTCGGTTTTATAGTTTACACACTTTTGTATTACCCCTTCTTACTGCCGTATTTATGTTAATGCACTTCCCAATGATACGTAAACAAGGTATTTCTGGCCCTTTA
>Hylotelephium_viviparum
ATGAGTCTCAATAAAGTGTATGATTGGTTCGAAGAACGTCTCGAGATTCAGGCGATTGCAGATGATATAACTAGTAAATACGTTCCTCCCCATGTCAACATATTTTATTGTCTAGGAGGAATTACGCTTACCTGTTTTTTAGTACAAGTAGCTACAGGATTTGCTATGACTTTTTACTACCGTCCAACTGTTACTGAGGCTTTTTCTTCTGTTCAATACATAATGACTGAAGCTAACTTTGGTTGGTTAATCCGATCGGTTCATCGATGGTCGGCAAGTATGATGGTCCTAATGATGATCCTCCACGTATTTCGTGTTTATCTTACCGGTGGCTTTAAAAGACCCCGCGAATTAACTTGGGTTACAGGTGTGGTTCTGGCTGTATTGACTGCATCTTTTGGTGTAACTGGTTATTCCTTACCTTGGGACCAAATAGGTTATTGGGCAGTCAAAATTGTAACAGGCGTACCTGACGCTATTCCTGTAATAGGATCTCCTTTAGTAGAGTTATTACGTGGAAGTGCGAGTGTGGGCCAATCCACTTTGACTCGGTTTTATAGTTTACACACTTTTGTATTACCCCTTCTTACTGCCGTATTTATGTTAATGCACTTCCCAATGATACGTAAACAAGGTATTTCTGGCCCTTTA
>Meterostachys_sikokianus
ATGAGTCTCAATAAAGTGTATGATTGGTTCGAAGAACGTCTCGAGATTCAGGCGATTGCAGATGATATAACTAGTAAATACGTTCCTCCCCATGTCAACATATTTTATTGTCTAGGAGGAATTACCCTTACCTGTTTTTTAGTACAAGTAGCTACAGGATTTGCTATGACTTTTTACTACCGTCCGACTGTTACTGAGGCTTTTTCTTCTGTTCAATACATAATGACTGAAGCTAACTTTGGTTGGTTAATCCGATCGGTTCATCGATGGTCGGCAAGTATGATGGTCCTAATGATGATCCTGCACGTATTTCGTGTTTATCTTACCGGTGGGTTTAAAAGACCCCGCGAATTAACTTGGGTTACAGGTGTGGTTCTGGCTGTATTGACTGCATCTTTTGGTGTAACTGGTTATTCCTTACCTTGGGACCAAATAGGTTATTGGGCAGTCAAAATTGTAACAGGCGTACCTGACGCTATTCCTGTAATAGGATCTCCTTTAGTCGAGTTATTACGTGGAAGTGCGAGTGTGGGCCAATCCACTTTGACTCGGTTTTATAGTTTACATACTTTTGTATTACCCCTTCTTACTGCCGTATTTATGTTAATGCACTTCCCAATGATACGTAAACAAGGTATTTCTGGCCCTTTA
>Orostachys_fimbriata
ATGAGTCTCAATAAAGTGTATGATTGGCTCGAAGAACGTCTCGAGATTCAGGCGATTGCAGATGATATAACTAGTAAATATGTTCCTCCCCATGTCAACATATTTTATTGTCTAGGAGGAATAACCCTTACCTGTTTTTTAGTACAAGTAGCTACAGGATTTGCTATGACTTTTTACTACCGTCCGACTGTTACTGAGGCTTTTTCTTCTGTTCAATACATAATGACTGAAGCTAACTTTGGTTGGTTAATCCGATCGGTTCATCGATGGTCGGCAAGTATGATGGTCCTAATGATGATCCTGCACGTATTTCGTGTTTATCTTACCGGTGGGTTTAAAAGACCCCGCGAATTAACTTGGGTTACAGGTGTGGTTCTGGCTGTATTGACTGCATCTTTTGGTGTAACTGGTTATTCCTTACCTTGGGACCAAATAGGTTATTGGGCAGTCAAAATTGTAACAGGCGTACCTGACGCTATTCCTGTAATAGGATCTCCTTTAGTAGAGTTATTACGTGGAAGTGCGAGTGTGGGCCAATCCACTTTGACTCGGTTTTATAGTTTACATACTTTTGTATTACCCCTTCTTACTGCCGTATTTATGTTAATGCACTTCCCAATGATACGTAAACAAGGTATTTCTGGCCCTTTA
>Orostachys_japonica
ATGAGTCTCAATAAAGTGTATGATTGGTTCGAAGAACGTCTCGAGATTCAGGCGATTGCAGATGATATAACTAGTAAATACGTTCCTCCCCATGTCAACATATTTTATTGTCTAGGAGGAATAACCCTTACCTGTTTTTTAGTACAAGTAGCTACAGGATTTGCTATGACTTTTTACTACCGTCCGACTGTTACTGAGGCTTTTTCTTCTGTTCAATACATAATGACTGAAGCTAACTTTGGTTGGTTAATCCGATCGGTTCATCGATGGTCGGCAAGTATGATGGTCCTAATGATGATCCTGCACGTATTTCGTGTTTATCTTACCGGTGGGTTTAAAAGACCCCGCGAATTAACTTGGGTTACAGGTGTGGTTCTGGCTGTATTGACTGCATCTTTTGGTGTAACTGGTTATTCCTTACCTTGGGACCAAATAGGTTATTGGGCAGTCAAAATTGTAACAGGCGTACCTGACGCTATTCCTGTAATAGGATCTCCTTTAGTAGAGTTATTACGTGGAAGTGCGAGTGTGGGCCAATCCACTTTGACTCGGTTTTATAGTTTACATACTTTTGTATTACCCCTTCTTACTGCCGTATTTATGTTAATGCACTTCCCAATGATACGTAAACAAGGTATTTCTGGCCCTTTA
>Orostachys_minuta
ATGAGTCTCAATAAAGTGTATGATTGGTTCGAAGAACGTCTCGAGATTCAGGCGATTGCAGATGATATAACTAGTAAATACGTTCCTCCCCATGTCAACATATTTTATTGTCTAGGAGGAATAACCCTTACCTGTTTTTTAGTACAAGTAGCTACAGGATTTGCTATGACTTTTTACTACCGTCCGACTGTTACTGAGGCTTTTTCTTCTGTTCAATACATAATGACTGAAGCTAACTTTGGTTGGTTAATCCGATCGGTTCATCGATGGTCGGCAAGTATGATGGTCCTAATGATGATCCTGCACGTATTTCGTGTTTATCTTACCGGTGGGTTTAAAAGACCCCGCGAATTAACTTGGGTTACAGGTGTGGTTCTGGCTGTATTGACTGCATCTTTTGGTGTAACTGGTTATTCCTTACCTTGGGACCAAATAGGTTATTGGGCAGTCAAAATTGTAACAGGCGTACCTGACGCTATTCCTGTAATAGGATCTCCTTTAGTAGAGTTATTACGTGGAAGTGCGAGTGTGGGCCAATCCACTTTGACTCGGTTTTATAGTTTACATACTTTTGTATTACCCCTTCTTACTGCCGTATTTATGTTAATGCACTTCCCAATGATACGTAAACAAGGTATTTCTGGCCCTTTA
>Orostachys_iwarenge_f_magna
ATGAGTCTCAATAAAGTGTATGATTGGTTCGAAGAACGTCTCGAGATTCAGGCGATTGCAGATGATATAACTAGTAAATACGTTCCTCCCCATGTCAACATATTTTATTGTCTAGGAGGAATTACGCTTACCTGTTTTTTAGTACAAGTAGCTACAGGATTTGCTATGACTTTTTACTACCGTCCGACTGTTACTGAGGCTTTTTCTTCTGTTCAATACATAATGACTGAAGCTAACTTTGGTTGGTTAATCCGATCGGTTCATCGATGGTCGGCAAGTATGATGGTCCTAATGATGATCCTGCACGTATTTCGTGTTTATCTTACCGGTGGGTTTAAAAGACCCCGCGAATTAACTTGGGTTACAGGTGTGGTTCTGGCTGTATTGACTGCATCTTTTGGTGTAACTGGTTATTCCTTACCTTGGGACCAAATAGGTTATTGGGCAGTCAAAATTGTAACAGGCGTACCTGACGCTATTCCTGTAATAGGATCTCCTTTAGTAGAGTTATTACGTGGAAGTGCGAGTGTGGGCCAATCCACTTTGACTCGGTTTTATAGTTTACACACTTTTGTATTACCCCTTCTTACTGCCGTATTTATGTTAATGCACTTCCCAATGATACGTAAACAAGGTATTTCTGGCCCTTTA
>Sinocrassula_densirosulata
ATGAGTCTCAATAAAGTCTATGATTGGTTCGAAGAACGTCTCGAGATTCAGGCGATTGCAGATGATATAACTAGTAAATATGTTCCTCCCCATGTCAACATATTTTATTGTCTAGGAGGAATTACGCTTACCTGTTTTTTAGTACAAGTAGCTACAGGATTTGCTATGACTTTTTACTACCGTCCGACTGTTACTGAGGCTTTTTCTTCTGTTCAATACATAATGACTGAAGCTAACTTTGGTTGGTTAATCCGATCGGTTCATCGATGGTCGGCAAGTATGATGGTCCTAATGATGATCCTGCACGTATTTCGTGTTTATCTTACCGGTGGGTTTAAAAGACCCCGCGAATTAACTTGGGTTACAGGTGTGGTTCTGGCTGTATTGACTGCATCTTTTGGTGTAACTGGTTATTCCTTACCTTGGGACCAAATAGGTTATTGGGCAGTCAAAATTGTAACAGGTGTACCTGACGCTATTCCTGTAATAGGATCCCCTTTAGTAGAGTTATTACGTGGAAGTGCGAGTGTGGGCCAATCCACTTTGACTCGGTTTTATAGTTTACACACTTTTGTATTACCCCTTCTTACTGCCGTATTTATGTTAATGCACTTCCCAATGATACGTAAACAAGGTATTTCTGGCCCTTTA
>Sinocrassula_indica
ATGAGTCTCAATAAAGTCTATGATTGGTTCGAAGAACGTCTCGAGATTCAGGCGATTGCAGATGATATAACTAGTAAATATGTTCCTCCCCATGTCAACATATTTTATTGTCTAGGAGGAATTACGCTTACCTGTTTTTTAGTACAAGTAGCTACAGGATTTGCTATGACTTTTTACTACCGTCCGACTGTTACTGAGGCTTTTTCTTCTGTTCAATACATAATGACTGAAGCTAACTTTGGTTGGTTAATCCGATCGGTTCATCGATGGTCGGCAAGTATGATGGTCCTAATGATGATCCTGCACGTATTTCGTGTTTATCTTACCGGTGGGTTTAAAAGACCCCGCGAATTAACTTGGGTTACAGGTGTGGTTCTGGCTGTATTGACTGCATCTTTTGGTGTAACTGGTTATTCCTTACCTTGGGACCAAATAGGTTATTGGGCAGTCAAAATTGTAACAGGTGTACCTGACGCTATTCCTGTAATAGGATCCCCTTTAGTAGAGTTATTACGTGGAAGTGCGAGTGTGGGCCAATCCACTTTGACTCGGTTTTATAGTTTACACACTTTTGTATTACCCCTTCTTACTGCCGTATTTATGTTAATGCACTTCCCAATGATACGTAAACAAGGTATTTCTGGCCCTTTA
>Umbilicus_rupestris
ATGAGTCTCAATAAAGTGTATGATTGGTTCGAAGAACGTCTCGAGATTCAGGCGATTGCAGATGATATAACTAGTAAATACGTTCCTCCCCATGTCAACATATTTTATTGTCTAGGAGGAATTACGCTTACCTGTTTTTTAGTACAAGTAGCTACAGGATTTGCTATGACTTTTTACTACCGTCCGACTGTTACTGAGGCTTTTTCTTCTGTTCAATACATAATGACTGAAGCTAACTTTGGTTGGTTAATCCGATCGGTTCATCGATGGTCGGCAAGTATGATGGTACTAATGATGATCCTACACGTATTTCGTGTTTATCTCACCGGTGGGTTTAAAAGACCCCGCGAATTAACTTGGGTTACAGGTGTGGTTCTGGCTGTATTGACTGCATCTTTTGGTGTAACTGGTTATTCCTTACCTTGGGACCAAATAGGTTATTGGGCAGTCAAAATTGTAACAGGCGTACCTGACGCTATTCCTGTAATAGGATCCCCTTTAGTAGAGTTATTACGTGGAAGTGCGAGTGTGGGCCAATCCACTTTGACTCGGTTTTATAGTTTACACACTTTTGTATTACCCCTTCTTACTGCCGTATTTATGTTAATGCATTTCCCAATGATACGTAAACAAGGTATTTCTGGCCCTTTA
>Myriophyllum_aquaticum
ATG------AGTAAAGTCTATGATTGGTTCGAAGAACGTCTCGAGATTCAGGCAATTGCAGATGATATAACTAGTAAATACGTTCCTCCTCATGTCAACATATTTTATTGTCTAGGGGGAATTACGCTTACTTGTTTTTTAGTACAAGTAGCTACGGGGTTTGCTATGACTTTTTACTACCGGCCGACTGTTACTGAGGCTTTTGCTTCTGTTCAATACATAATGACTGAGGCTAACTTTGGTTGGTTAATTCGATCAGTTCATCGCTGGTCGGCAAGTATGATGGTCCTAATGATGATCTTGCACGTATTTCGTGTGTATCTCACCGGTGGATTTAAAAAACCTCGAGAATTGACTTGGGTTACAGGTGTGGTTCTGGGTGTATTGACCGCATCTTTTGGCGTAACTGGTTATTCCTTACCTCGGGACCAAGTTGGGTACTGGGCAGTCAAAATTGTAACAGGCGTACCTGACGCTATTCCTGTAATAGGATCACCTTTGGTAGAGTTATTACGTGGAAGTGCCAGTGTGGGACAATCCACTTTGACTCGTTTTTATAGTTTACACACTTTTGTATTACCGCTCCTTACCGCCGTATTTATGTTAATGCACTTCCCAATGATACGTAAGCAAGGAATTTCTGGTCCTTTA
>Myriophyllum_spicatum
ATG------AGTAAAGTCTATGATTGGTTCGAAGAACGTCTCGAGATTCAGGCAATTGCAGATGATATAACTAGTAAATACGTTCCTCCTCATGTCAACATATTTTATTGTCTAGGGGGAATTACGCTTACTTGTTTTTTAGTACAAGTAGCTACGGGGTTTGCTATGACTTTTTACTACCGGCCGACTGTTACTGAGGCTTTTGTTTCTGTTCAATACATAATGACTGAGGCTAACTTTGGTTGGTTAATTCGATCAGTTCATCGCTGGTCGGCAAGTATGATGGTCCTAATGATGATCTTGCACGTATTTCGTGTCTATCTGACCGGTGGATTTAAAAAACCTAGAGAATTGACTTGGGTTACAGGTGTGGTTCTGGGTGTATTGACCGCATCTTTTGGCGTAACTGGTTATTCCTTACCTCGGGACCAAGTTGGGTACTGGGCAGTCAAAATTGTAACAGGCGTACCTGACGCTATTCCTGTAATAGGATCACCTTTGGTAGAGTTATTACGTGGAAGTGCGAGTGTGGGACAATCCACTTTGACTCGTTTTTATAGTTTACACACTTTTGTATTACCCCTTCTTACCGCCGTATTTATGTTAATGCACTTCCCAATGATACGTAAGCAAGGAATTTCTGGTCCTTTA
