# Supplementary material for: Ten Plastomes of Crassula (Crassulaceae) and Phylogenetic Implications
Source: Biology (Basel). 2022 Dec 7;11(12):1779. doi: 10.3390/biology11121779 (PMC9775174; doi:10.3390/biology11121779)
Supplement: Supplementary file 1 [file biology-11-01779-s001.zip › Supplements/Data S1/petD.fasta]

>Crassula_alstonii
ATGGGAGTA------ACAAAAAAACCTGACTTGAATGATCCTGTATTACGAGCGAAATTA
GCTAAAGGGATGGGGCATAATTATTACGGAGAACCTGCATGGCCTAATGATCTTTTATAT
ATTTTTCCAGTGGTCATTTTAGGTACTATTGCGTGTAACGTAGGATTAGCGGTTCTAGAA
CCATCAATGATTGGTGAACCCGCGGATCCATTTGCAACTCCTTTGGAAATATTACCGGAA
TGGTATTTCTTTCCGGTATTTCAAATACTTCGGACCGTACCCAATAAGTTATTAGGTGTT
CTTTTAATGGTTTCAGTACCGGCGGGATTATTAACAGTACCTTTTTTGGAGAATGTTAAT
AAATTCCAAAACCCATTTCGTCGTCCTGTAGCAACAACAGTCTTTTTGATTGGTACTGTA
GTGGCCCTTTGGTTGGGTATTGGAGCAACGTTACCTATTGATAAATCCTTAACTTTAGGT
CTTTTT---------------------
>Crassula_columella
ATGGGAGTA------ACAAAAAAACCTGACTTGAATGATCCTGTATTACGAGCTAAATTA
GCTAAAGGGATGGGGCATAATTATTACGGAGAACCTGCATGGCCTAATGATCTTTTATAT
ATTTTTCCAGTGGTCATTTTAGGTACTATTGCGTGTAACGTAGGATTAGCGGTTCTAGAA
CCATCAATGATTGGTGAACCCGCGGATCCATTTGCAACTCCTTTGGAAATATTACCGGAA
TGGTATTTCTTTCCGGTATTTCAAATACTTCGGACCGTACCCAATAAGTTATTAGGTGTT
CTTTTAATGGTTTCAGTACCGGCGGGATTATTAACAGTACCTTTTTTGGAGAATGTTAAT
AAATTCCAAAACCCATTTCGTCGTCCTGTAGCAACAACGGTCTTTTTGATTGGTACTGTA
GTGGCCCTTTGGTTGGGTATTGGAGCAACGTTACCTATTGATAAATCCTTAACTTTAGGT
CTTTTT---------------------
>Crassula_dejecta
ATGGGAGTA------ACAAAAAAACCTGACTTGAATGATCCTGTATTACGAGCTAAATTA
GCTAAAGGGATGGGGCATAATTATTACGGAGAACCTGCATGGCCTAATGATCTTTTATAT
ATTTTTCCAGTGGTCATTTTAGGTACTATTGCGTGTAACGTAGGATTAGCGGTTCTAGAA
CCATCAATGATTGGTGAACCCGCGGATCCATTTGCAACTCCTTTGGAAATATTACCGGAA
TGGTATTTCTTTCCGGTATTTCAAATACTTCGGACCGTACCCAATAAGTTATTAGGTGTT
CTTTTAATGGTTTCAGTACCGGCGGGATTATTAACAGTACCTTTTTTGGAGAATGTTAAT
AAATTCCAAAACCCATTTCGTCGTCCTGTAGCAACAACGGTCTTTTTGATTGGTACTGTA
GCGGCCCTTTGGTTGGGTATTGGAGCAACGTTACCTATTGATAAATCCTTAACTTTAGGT
CTTTTT---------------------
>Crassula_mesembryanthoides
ATGGGAGTA------ACAAAAAAACCTGACTTGAATGATCCTGTATTACGAGCTAAATTA
GCTAAAGGGATGGGGCATAATTATTACGGAGAACCTGCATGGCCTAATGATCTTTTATAT
ATTTTTCCAGTGGTCATTTTAGGTACTATTGCGTGTAACGTAGGATTAGCGGTTCTAGAA
CCATCAATGATTGGTGAACCCGCGGATCCATTTGCAACTCCTTTGGAAATATTACCGGAA
TGGTATTTCTTTCCGGTATTTCAAATACTTCGGACCGTACCCAATAAGTTATTAGGTGTT
CTTTTAATGGTTTCAGTACCGGCGGGATTATTAATAGTCCCTTTTTTGGAGAATGTTAAT
AAATTCCAAAACCCATTTCGTCGTCCTGTAGCAACAACGGTCTTTTTGATTGGTACTGTA
GCGGCCCTTTGGTTGGGTATTGGAGCAACTTTACCTATTGATAAATCCTTAACTTTAGGT
CTTTTT---------------------
>Crassula_perforata
ATGGGAGTG------ACAAAAAAACCTGACTTGAATGATCCTGTATTACGAGCTAAATTA
GCTAAAGGGATGGGGCATAATTATTACGGAGAACCTGCATGGCCTAATGATCTTTTATAT
ATTTTTCCAGTGGTCATTTTAGGTACTATTGCGTGTAACGTAGGATTAGCGGTTCTAGAA
CCATCAATGATTGGTGAACCCGCGGATCCATTTGCAACTCCTTTGGAAATATTACCGGAA
TGGTATTTCTTTCCGGTATTTCAAATACTTCGGACCGTACCCAATAAGTTATTAGGTGTT
CTTTTAATGGTTTCAGTACCAGCGGGATTATTAACAGTACCTTTTTTAGAGAATGTTAAT
AAATTCCAAAACCCATTTCGTCGTCCTGTCGCAACAACGGTCTTTTTGATTGGTACTGTA
GCGGCCCTTTGGTTGGGTATTGGAGCAACGTTACCTATTGATAAATCCTTAACTTTAGGT
CTTTTT---------------------
>Crassula_socialis
ATGGGAGTA------ACAAAAAAACCTGACTTGAATGATCCTGTATTACGAGCTAAATTA
GCTAAAGGGATGGGGCATAATTATTACGGAGAACCTGCATGGCCTAATGATCTTTTATAT
ATTTTTCCAGTGGTCATTTTAGGTACTATTGCGTGTAACGTAGGATTAGCGGTTCTAGAA
CCATCAATGATTGGTGAACCCGCGGATCCATTTGCAACTCCTTTGGAAATATTACCGGAA
TGGTATTTCTTTCCGGTATTTCAAATACTTCGGACCGTACCCAATAAGTTATTAGGTGTT
CTTTTAATGGTTTCAGTACCGGCGGGATTATTAACAGTACCTTTTTTGGAGAATGTTAAT
AAATTCCAAAACCCATTTCGTCGTCCTGTAGCAACAACGGTCTTTTTGATTGGTACTGTA
GCGGCCCTTTGGTTAGGTATTGGAGCAACGTTACCTATTGATAAATCCTTAACTTTAGGT
CTTTTT---------------------
>Crassula_tecta
ATGGGAGTA------ACAAAAAAACCTGACTTGAATGATCCTGTATTACGAGCTAAATTA
GCTAAAGGGATGGGGCATAATTATTACGGAGAACCTGCATGGCCTAATGATCTTTTATAT
ATTTTTCCAGTGGTCATTTTAGGTACTATTGCGTGTAACGTAGGATTAGCGGTTCTAGAA
CCATCAATGATTGGTGAACCCGCGGATCCATTTGCAACTCCTTTGGAAATATTACCGGAA
TGGTATTTCTTTCCGGTATTTCAAATACTTCGGACCGTACCCAATAAGTTATTAGGTGTT
CTTTTAATGGTTTCAGTACCGGCGGGATTATTAACAGTACCTTTTTTGGAGAATGTTAAT
AAATTCCAAAACCCATTTCGTCGTCCTGTAGCAACAACGGTCTTTTTGATTGGTACTGTA
GCGGCCCTTTGGTTGGGTATTGGAGCAACGTTACCTATTGATAAATCCTTAACTTTAGGT
CTTTTT---------------------
>Crassula_mesembrianthemopsis
ATGGGAGTA------ACAAAAAAACCTGACTTGAATGATCCTGTATTACGAGCTAAATTA
GCTAAAGGGATGGGGCATAATTATTACGGAGAACCTGCATGGCCTAATGATCTTTTATAT
ATTTTTCCAGTGGTCATTTTAGGTACTATTGCGTGTAACGTAGGATTAGCGGTTCTAGAA
CCATCAATGATTGGTGAACCCGCGGATCCATTTGCAACTCCTTTGGAAATATTACCGGAA
TGGTATTTCTTTCCGGTATTTCAAATACTTCGGACCGTACCCAATAAGTTATTAGGTGTT
CTTTTAATGGTTTCAGTACCGGCGGGATTATTAACAGTACCTTTTTTGGAGAATGTTAAT
AAATTCCAAAACCCATTTCGTCGTCCTGTAGCAACAACGGTCTTTTTGATTGGTACTGTA
GCGGCCCTTTGGTTGGGTATTGGAGCAACGTTACCTATTGATAAATCCTTAACTTTAGGT
CTTTTT---------------------
>Crassula_deltoidea
ATGGGAGTA------ACAAAAAAACCTGACTTGAATGATCCTGTATTACGAGCGAAATTA
GCTAAAGGGATGGGGCATAATTATTATGGAGAACCCGCATGGCCTAATGATCTTTTATAT
ATTTTTCCAGTAGTTATTTTAGGCACTATTGCGTGTAACGTAGGATTAGCGGTTCTAGAA
CCATCAATGGTTGGTGAACCCGCGGATCCATTTGCAACTCCTTTGGAAATACTACCGGAA
TGGTATTTCTTTCCGGTATTTCAAATACTTCGGACCGTACCCAATAAGTTATTAGGCGTT
CTTTTAATGGCTTCAGTACCAGCGGGATTGTTAACAGTGCCTTTTTTGGAGAATGTTAAT
AAATTTCAAAACCCATTTCGTCGTCCTGTAGCAACAACTGTCTTTTTGGTTGGCACTGTA
GCGGCTCTTTGGTTGGGTATTGGAGCAACGTTACCGATTGATAAATCCCTAACTTTAGGT
CTTTTT---------------------
>Crassula_expansa_subsp_fragilis
ATGGGAGTA------ACAAAAAAACCAGACTTGAATGATCCTGTATTACGAGCGAAATTA
GCTAAAGGGATGGGGCATAATTATTACGGAGAACCCGCGTGGCCTAATGATCTTTTATAT
ATTTTTCCAGTAGTCATTTTAGGTACTATTGCGTGTAACGTAGGATTAGCGGTTTTAGAA
CCATCAATGGTTGGTGAACCCGCGGATCCATTTGCAACTCCTTTGGAAATACTACCGGAA
TGGTATTTCTTTCCGGTATTTCAAATACTTCGGACCGTACCCAATAAATTATTAGGCGTT
CTTTTAATGGCTTCAGTACCCGCGGGATTATTAACAGTGCCTTTTTTGGAGAATGTTAAT
AAATTCCAAAACCCATTTCGTCGTCCTGTAGCAACAACTGTCTTTTTGGTTGGTACTGTA
GTGGCTCTTTGGTTGGGTATTGGAGCAACGTTACCTATTGATAAATCCCTAACTTTAGGT
CTTTTT---------------------
>Crassula_volkensii
ATGGGAGTA------ACAAAAAAACCAGACTTGAATGATCCTGTATTACGAGCGAAATTA
GCTAAAGGGATGGGGCATAATTATTACGGAGAACCCGCGTGGCCTAATGATCTTTTATAT
ATTTTTCCAGTAGTCATTTTAGGTACTATTGCGTGTAACGTAGGATTAGCGGTTTTAGAA
CCATCAATGGTTGGTGAACCCGCGGATCCATTTGCAACTCCTTTGGAAATACTACCGGAA
TGGTATTTCTTTCCGGTATTTCAAATACTTCGGACCGTACCCAATAAGTTATTAGGCGTT
CTTTTAATGGCTTCAGTACCAGCGGGATTATTAACAGTGCCTTTTTTGGAGAATGTTAAT
AAATTCCAAAACCCCTTTCGTCGTCCTGTAGCAACAACTGTCTTTTTGGTTGGTACTGTA
GTGGCTCTTTGGTTGGGTATTGGAGCAACGTTACCTATTGATAAATCCCTAACTTTAGGT
CTTTTT---------------------
>Cotyledon_tomentosa
ATGGGAGTG------ACAAAAAAACCTGACTTGAATGATCCTGTATTAAGAGCGAAATTG
GCTAAAGGGATGGGCCATAATTATTACGGAGAACCTGCATGGCCCAACGATCTTTTATAT
ATTTTTCCAGTAGTCATTTTAGGTACTATTGCGTGTAACGTAGGATTAGCAGTTCTAGAA
CCATCAATGATTGGTGAACCCGCCGATCCATTTGCAACTCCTTTGGAAATATTACCTGAA
TGGTATTTCTTTCCGGTATTTCAAATACTTCGTACAGTACCCAATAAGTTATTAGGGGTT
CTTTTAATGGTTTCAGTACCTGCGGGATTATTAACAGTACCTTTTTTGGAGAATGTTAAT
AAATTTCAAAATCCATTTCGTCGTCCAGTAGCAACAACTGTCTTTTTGATTGGTACTGTA
GCGGCCCTTTGGTTGGGTATTGGAGCAACGTTACCTATTGATAAATCCCTAACTTTAGGT
CTTTTT---------------------
>Kalanchoe_daigremontiana
ATGGGAGTG------ACAAAAAAACCTGACTTGAATGATCCTGTATTAAGAGCTAAATTG
GCTAAAGGGATGGGCCATAATTATTACGGAGAACCTGCATGGCCCAACGATCTTTTATAT
ATTTTTCCAGTAGTCATTTTAGGTACTATTGCGTGTAACGTAGGATTAGCGGTTCTAGAA
CCATCAATGATTGGTGAACCCGCCGATCCATTTGCAACTCCTTTGGAAATATTACCTGAA
TGGTATTTCTTTCCGGTATTTCAAATACTTCGTACAGTACCCAATAAGTTATTAGGGGTT
CTTTTAATGGTTTCAGTACCTGCGGGATTATTAACAGTACCTTTTTTGGAAAATGTTAAT
AAATTTCAAAATCCATTTCGTCGTCCAGTAGCAACAACTGTCTTTTTGATTGGTACTGTA
GCGGCCCTTTGGTTGGGTATTGGAGCAACGTTACCTATTGATAAATCCCTAACTTTAGGT
CTTTTT---------------------
>Kalanchoe_delagoensis
ATGGGAGTG------ACAAAAAAACCTGACTTGAATGATCCTGTATTAAGAGCTAAATTG
GCTAAAGGGATGGGCCATAATTATTACGGAGAACCTGCATGGCCCAACGATCTTTTATAT
ATTTTTCCAGTAGTCATTTTAGGTACTATTGCGTGTAACGTAGGATTAGCGGTTCTAGAA
CCATCAATGATTGGTGAACCCGCCGATCCATTTGCAACTCCTTTGGAAATATTACCTGAA
TGGTATTTCTTTCCGGTATTTCAAATACTTCGTACAGTACCCAATAAGTTATTAGGGGTT
CTTTTAATGGTTTCAGTACCTGCGGGATTATTAACAGTACCTTTTTTGGAAAATGTTAAT
AAATTTCAAAATCCATTTCGTCGTCCAGTAGCAACAACTGTCTTTTTGATTGGTACTGTA
GCGGCCCTTTGGTTGGGTATTGGAGCAACGTTACCTATTGATAAATCCCTAACTTTAGGT
CTTTTT---------------------
>Kalanchoe_fedtschenkoi
ATGGGAGTG------ACAAAAAAACCTGACTTGAATGATCCTGTATTAAGAGCTAAATTG
GCTAAAGGGATGGGCCATAATTATTACGGAGAACCTGCATGGCCCAACGATCTTTTATAT
ATTTTTCCAGTAGTCATTTTAGGTACTATTGCGTGTAACGTAGGATTAGCGGTTCTAGAA
CCATCAATGATTGGTGAACCCGCCGATCCATTTGCAACTCCTTTGGAAATATTACCTGAA
TGGTATTTCTTTCCGGTATTTCAAATACTTCGTACAGTACCCAATAAGTTATTAGGGGTT
CTTTTAATGGTTTCAGTACCTGCGGGATTATTAACAGTACCTTTTTTGGAAAATGTTAAT
AAATTTCAAAATCCATTTCGTCGTCCAGTAGCAACAACTGTCTTTTTGATTGGTACTGTA
GCGGCCCTTTGGTTGGGTATTGGAGCAACGTTACCTATTGATAAATCCCTAACTTTAGGT
CTTTTT---------------------
>Kalanchoe_longiflora
ATGGGAGTG------ACAAAAAAACCTGACTTGAATGATCCTGTATTAAGAGCTAAATTG
GCTAAAGGGATGGGCCACAATTATTACGGAGAACCTGCATGGCCCAACGATCTTTTATAT
ATTTTTCCAGTAGTCATTTTAGGTACTATTGCGTGTAACGTAGGATTAGCGGTTCTAGAA
CCATCAATGATTGGTGAACCCGCCGATCCATTTGCAACTCCTTTGGAAATATTACCTGAA
TGGTATTTCTTTCCGGTATTTCAAATACTTCGTACAGTACCCAATAAGTTATTAGGGGTT
CTTTTAATGGTTTCAGTACCTGCGGGATTATTAACAGTACCTTTTTTGGAAAATGTTAAT
AAATTTCAAAATCCATTTCGTCGTCCAGTAGCAACAACTGTCTTTTTGATTGGTACTGTA
GCGGCCCTTTGGTTGGGTATTGGAGCAACGTTACCTATTGATAAATCCCTAACTTTAGGT
CTTTTT---------------------
>Kalanchoe_tomentosa
ATGGGAGTG------ACAAAAAAACCTGACTTGAATGATCCTGTATTAAGAGCTAAATTG
GCTAAAGGGATGGGCCATAATTATTACGGAGAACCTGCATGGCCCAACGATCTTTTATAT
ATTTTTCCAGTAGTCATTTTAGGTACTATTGCGTGTAACGTAGGATTAGCGGTTCTAGAA
CCATCAATGATTGGTGAACCCGCCGATCCATTTGCAACTCCTTTGGAAATATTACCTGAA
TGGTATTTCTTTCCGGTATTTCAAATACTTCGTACAGTACCCAATAAGTTATTAGGGGTT
CTTTTAATGGTTTCAGTACCTGCGGGATTATTAACAGTACCTTTTTTGGAGAATGTTAAT
AAATTTCAAAACCCATTTCGTCGTCCAGTAGCAACAACTGTCTTTTTGATTGGTACTGTA
GCGGCCCTTTGGTTGGGTATTGGAGCAACGTTACCTATTGATAAATCCCTAACTTTAGGT
CTTTTT---------------------
>Echeveria_lilacina
ATGGGAGTA------ACAAAAAAACCTGACTTGAATGATCCTGTATTAAGAGCTAAATTG
GCTAAAGGGATGGGCCATAATTATTACGGAGAACCTGCATGGCCTAATGATCTTTTATAT
ATTTTTCCAGTAGTCATTTTAGGCACTATTGCATGTAACGTAGGATTAGCGGTTTTAGAG
CCATCAATGATTGGTGAACCCGCCGATCCGTTTGCAACTCCTTTGGAAATATTACCGGAA
TGGTATTTCTTTCCAGTATTTCAAATACTTCGTACAGTACCCAATAAGTTATTAGGTGTT
CTTTTAATGGTTTCAGTACCTGCGGGATTATTAACAGTACCTTTTTTGGAGAATGTTAAT
AAATTTCAAAACCCATTTCGACGTCCAGTAGCAACAACTGTCTTTTTGATTGGTACTGTA
GTGGCCCTTTGGTTGGGTGTTGGAGCAACGTTACCTATTGATAAATCCCTAACTTTAGGT
CTTTTT---------------------
>Graptopetalum_amethystinum
ATCCCAATA------ACAAAAAAACCTGACTTGAATGATCCTGTATTAAGAGCTAAATTG
GCTAAAGGGATGGGCCATAATTATTACGGAGAACCTGCATGGCCTAATGATCTTTTATAT
ATTTTTCCAGTAGTCATTTTAGGCACTATTGCATGTAACGTAGGATTAGCGGTTTTAGAG
CCATCAATGATTGGTGAACCCGCCGATCCGTTTGCAACTCCTTTGGAAATATTACCGGAA
TGGTATTTCTTTCCAGTATTTCAAATACTTCGTACAGTACCCAATAAGTTATTAGGTGTT
CTTTTAATGGTTTCAGTACCTGCGGGATTATTAACAGTACCTTTTTTGGAGAATGTTAAT
AAATTTCAAAACCCATTTCGACGTCCAGTAGCAACAACTGTCTTTTTGATTGGTACTGTA
GTGGCCCTTTGGTTGGGTGTTGGAGCAACGTTACCTATTGATAAATCCCTAACTTTAGGT
CTTTTT---------------------
>Pachyphytum_compactum
ATCCCAATA------ACAAAAAAACCTGACTTGAATGATCCTGTATTAAGAGCTAAATTG
GCTAAAGGGATGGGCCATAATTATTACGGAGAACCTGCATGGCCTAATGATCTTTTATAT
ATTTTTCCAGTAGTCATTTTAGGCACTATTGCATGTAACGTAGGATTAGCGGTTTTAGAG
CCATCAATGATTGGTGAACCCGCCGATCCGTTTGCAACTCCTTTGGAAATATTACCGGAA
TGGTATTTCTTTCCAGTATTTCAAATACTTCGTACAGTACCCAATAAGTTATTAGGTGTT
CTTTTAATGGTTTCAGTACCTGCGGGATTATTAACAGTACCTTTTTTGGAGAATGTTAAT
AAATTTCAAAACCCATTTCGACGTCCAGTAGCAACAACTGTCTTTTTGATTGGTACTGTA
GTGGCCCTTTGGTTGGGTGTTGGAGCAACGTTACCTATTGATAAATCCCTAACTTTAGGT
CTTTTT---------------------
>Sedum_alfredii
ATGGGAGTA------ACAAAAAAACCTGACTTGAATGATCCTGTATTAAGAGCTAAATTG
GCTAAAGGGATGGGCCATAATTATTACGGAGAACCTGCATGGCCTAATGATCTTTTATAT
ATTTTTCCAGTAGTCATTTTAGGCACGATTGCATGTAACGTAGGATTAGCGGTTTTAGAG
CCATCAATGATTGGTGAACCCGCCGATCCGTTTGCAACTCCTTTGGAAATATTACCGGAA
TGGTATTTCTTTCCAGTATTTCAAATACTTCGTACAGTACCCAATAAGTTATTAGGTGTT
CTTTTAATGGTTTCAGTACCTGCGGGATTATTAACAGTACCTTTTTTGGAGAATGTTAAT
AAATTTCAAAACCCATTTCGACGTCCAGTAGCAACAACTGTCTTTTTGATTGGTACTGTA
GTGGCCCTTTGGTTGGGTGTTGGAGCAACGTTACCTATTGATAAATCCCTAACTTTAGGT
CTTTTT---------------------
>Sedum_emarginatum
ATCCCAATA------ACAAAAAAACCTGACTTGAATGATCCTGTATTAAGAGCTAAATTG
GCTAAAGGGATGGGCCATAATTATTACGGAGAACCTGCATGGCCTAATGATCTTTTATAT
ATTTTTCCAGTAGTCATTTTAGGCACGATTGCATGTAACGCGGGATTAGCGGTTTTAGAG
CCATCAATGATTGGTGAACCCGCCGATCCGTTTGCAACTCCTTTGGAAATATTACCGGAA
TGGTATTTCTTTCCAGTATTTCAAATACTTCGTACAGTACCCAATAAGTTATTAGGTGTT
CTTTTAATGGTTTCAGTACCTGCGGGATTATTAACAGTACCTTTTTTGGAGAATGTTAAT
AAATTTCAAAACCCATTTCGACGTCCAGTAGCAACAACTGTCTTTTTGATTGGTACTGTA
GTGGCCCTTTGGTTGGGTGTTGGAGCAACGTTACCTATTGATAAATCCCTAACTTTAGGT
CTTTTT---------------------
>Sedum_lineare
ATGGGAGTG------ACAAAAAAACCTGACTTGAATGATCCTGTATTAAGAGCTAAATTG
GCTAAAGGGATGGGCCATAATTATTACGGAGAACCTGCATGGCCTAATGATCTTTTATAT
ATTTTTCCAGTAGTCATTTTAGGGACTATTGCATGTAACGTAGGATTAGCGGTTTTAGAG
CCATCAATGATTGGTGAACCCGCCGATCCGTTTGCAACTCCTTTGGAAATATTACCGGAA
TGGTATTTCTTTCCAGTATTTCAAATACTTCGTACAGTACCCAATAAGTTATTAGGTGTT
CTTTTAATGGTTTCAGTACCTGCGGGATTATTAACAATACCTTTTTTGGAGAATGTTAAT
AAATTTCAAAACCCATTTCGACGTCCAGTAGCAACAACTGTCTTTTTGATTGGTACTGTA
GTGGCCCTTTGGTTGGGTGTTGGAGCAACGTTACCTATTGATAAATCCCTAACTTTAGGT
CTTTTT---------------------
>Sedum_oryzifolium
ATGGGAGTG------ACAAAAAAACCTGACTTGAATGATCCTGTATTAAGAGCTAAATTG
GCTAAAGGGATGGGCCATAATTATTACGGAGAACCCGCATGGCCTAATGATCTTTTATAT
ATTTTTCCAGTAGTCATTTTAGGCACTATTGCATGTAACGTAGGATTAGCGGTTTTAGAG
CCATCAATGATTGGTGAACCCGCAGATCCGTTTGCAACTCCTTTGGAAATATTACCGGAA
TGGTATTTTTTTCCAGTATTTCAAATACTTCGTACAGTACCCAATAAGTTATTAGGTGTT
CTTTTAATGGTTTCAGTACCTGCGGGATTATTAACAGTACCTTTTTTGGAGAATGTTAAT
AAATTTCAAAACCCATTTCGACGTCCAGTAGCAACAACTGTCTTTTTGATTGGTACTGTA
GTGGCCCTTTGGTTGGGTGTTGGAGCAACGTTACCTATTGATAAATCCCTAACTTTGGGT
CTTTTT---------------------
>Sedum_plumbizincicola
ATGGGAGTG------ACAAAAAAACCTGACTTGAATGATCCTGTATTAAGAGCTAAATTG
GCTAAAGGGATGGGCCATAATTATTACGGAGAACCTGCATGGCCTAATGATCTTTTATAT
ATTTTTCCAGTAGTCATTTTAGGCACGATTGCATGTAACGTAGGATTCGCGGTTTTAGAG
CCATCAATGATTGGTGAACCCGCCGATCCGTTTGCAACTCCTTTGGAAATATTACCGGAA
TGGTATTTCTTTCCAGTATTTCAAATACTTCGTACAGTACCCAATAAGTTATTAGGTGTT
CTTTTAATGGTTTCAGTACCTGCGGGATTATTAACAGTACCTTTTTTGGAGAATGTTAAT
AAATTTCAAAACCCATTTCGACGTCCAGTAGCAACAACTGTCTTTTTGATTGGTACTGTA
GTGGCCCTTTGGTTGGGTGTTGGAGCAACGTTACCTATTGATAAATCCCTAACTTTAGGT
CTTTTT---------------------
>Sedum_sarmentosum
ATGGGAGTG------ACAAAAAAACCTGACTTGAATGATCCTGTATTAAGAGCTAAATTG
GCTAAAGGGATGGGCCATAATTATTACGGAGAACCTGCATGGCCTAATGATCTTTTATAT
ATTTTTCCAGTAGTCATTTTAGGCACGATTGCATGTAACGTAGGATTAGCGGTTTTAGAG
CCATCAATGATTGGTGAACCCGCCGATCCGTTTGCAACTCCTTTGGAAATATTACCAGAA
TGGTATTTCTTTCCAGTATTTCAAATACTTCGTACAGTACCCAATAAGTTATTAGGTGTT
CTTTTAATGGTTTCAGTACCCGCGGGATTATTAACAGTACCTTTTTTGGAGAATGTTAAT
AAATTTCAAAACCCATTTCGACGTCCAGTAGCAACAACTGTCTTTTTGATTGGTACTGTA
GTGGCCCTTTGGTTGGGTGTTGGAGCAACATTACCTATTGATAAATCCCTAACTTTAGGT
CTTTTT---------------------
>Sedum_tricarpum
ATGGGAGTG------ACAAAAAAACCTGACTTGAATGATCCTGTATTAAGAGCTAAATTG
GCTAAAGGGATGGGCCATAATTATTACGGAGAACCTGCATGGCCTAATGATCTTTTATAT
ATTTTTCCAGTAGTCATTTTAGGCACGATTGCATGTAACGTAGGATTAGCGGTTTTAGAG
CCATCAATGATTGGTGAACCCGCCGATCCGTTTGCAACTCCTTTGGAAATATTACCGGAA
TGGTATTTCTTTCCAGTATTTCAAATACTTCGTACAGTACCCAATAAGTTATTAGGTGTT
CTTTTAATGGTTTCAGTACCTGCGGGATTATTAACAGTACCTTTTTTGGAGAATGTTAAT
AAATTTCAAAACCCATTTCGACGTCCAGTAGCAACAACTGTCTTTTTGATTGGTACTGTA
GTGGCCCTTTGGTTGGGTGTTGGAGCAACGTTACCTATTGATAAATCCCTAACTTTAGGT
CTTTTT---------------------
>Aeonium_arboreum
ATGGGAGTG------ACAAAAAAACCTGACTTGAATGATCCTGTATTGAGAGCTAAATTG
GCTAAAGGAATGGGCCATAATTATTACGGAGAACCGGCATGGCCCAATGATCTGTTATAT
ATTTTTCCAGTAGTAATTTTAGGAACTATTGCGTGTAACGTAGGATTAGCGGTTTTAGAA
CCATCAATGATTGGTGAACCCGCCGACCCGTTTGCAACTCCTTTGGAAATATTACCGGAA
TGGTATTTCTTTCCAGTATTTCAAATACTTCGTACAGTACCTAATAAGTTATTAGGTGTT
CTTTTAATGGTTTCAGTACCTGCGGGATTATTAACAGTACCTTTTTTGGAGAATGTTAAT
AAATTTCAAAACCCATTTCGTCGTCCAGTAGCAACAACTGTATTTTTGATTGGTACTGTA
GCGGCCCTTTGGTTGGGTATTGGAGCAACGTTACCTATTGATAAATCCCTAACTTTGGGT
CTTTTT---------------------
>Aeonium_balsamiferum
ATGGGAGTA------ACAAAAAAACCTGACTTGAATGATCCTGTATTGAGAGCTAAATTG
GCTAAAGGAATGGGCCATAATTATTACGGAGAACCGGCATGGCCCAATGATCTGTTATAT
ATTTTTCCAGTAGTAATTTTAGGAACTATTGCGTGTAACGTAGGATTAGCGGTTTTAGAA
CCATCAATGATTGGTGAACCCGCCGACCCGTTTGCAACTCCTTTGGAAATATTACCGGAA
TGGTATTTCTTTCCAGTATTTCAAATACTTCGTACAGTACCTAATAAGTTATTAGGTGTT
CTTTTAATGGTTTCAGTACCTGCGGGATTATTAACAGTACCTTTTTTGGAGAATGTTAAT
AAATTTCAAAACCCATTTCGTCGTCCAGTAGCAACAACTGTATTTTTGATTGGTACTGTA
GCGGCCCTTTGGTTGGGTATTGGAGCAACGTTACCTATTGATAAATCCCTAACTTTGGGT
CTTTTT---------------------
>Aeonium_decorum
ATGGGAGTA------ACAAAAAAACCTGACTTGAATGATCCTGTATTGAGAGCTAAATTG
GCTAAAGGAATGGGCCATAATTATTACGGAGAACCGGCATGGCCCAATGATCTGTTATAT
ATTTTTCCAGTAGTAATTTTAGGAACTATTGCGTGTAACGTAGGATTAGCGGTTTTAGAA
CCATCAATGATTGGTGAACCCGCCGACCCGTTTGCAACTCCTTTGGAAATATTACCGGAA
TGGTATTTCTTTCCAGTATTTCAAATACTTCGTACAGTACCTAATAAGTTATTAGGTGTT
CTTTTAATGGTTTCAGTACCTGCGGGATTATTAACAGTACCTTTTTTGGAGAATGTTAAT
AAATTTCAAAACCCATTTCGTCGTCCAGTAGCAACAACTGTATTTTTGATTGGTACTGTA
GCGGCCCTTTGGTTGGGTATTGGAGCAACGTTACCTATTGATAAATCCCTAACTTTGGGT
CTTTTT---------------------
>Aeonium_diplocyclum
ATGGGAGTA------ACAAAAAAACCTGACTTGAATGATCCTGTATTGAGAGCTAAATTG
GCTAAAGGAATGGGCCATAATTATTACGGAGAACCGGCATGGCCCAATGATCTGTTATAT
ATTTTTCCAGTAGTAATTTTAGGAACTATTGCGTGTAACGTAGGATTAGCGGTTTTAGAA
CCATCAATGATTGGTGAACCCGCCGACCCGTTTGCAACTCCTTTGGAAATATTACCGGAA
TGGTATTTCTTTCCAGTATTTCAAATACTTCGTACAGTACCTAATAAGTTATTAGGTGTT
CTTTTAATGGTTTCAGTACCTGCGGGATTATTAACAGTACCTTTTTTGGAGAATGTTAAT
AAATTTCAAAACCCATTTCGTCGTCCAGTAGCAACAACTGTATTTTTGATTGGTACTGTA
GCGGCCCTTTGGTTGGGTATTGGAGCAACGTTACCTATTGATAAATCCCTAACTTTGGGT
CTTTTT---------------------
>Aeonium_dodrantale
ATGGGAGTA------ACAAAAAAACCTGACTTGAATGATCCTGTATTGAGAGCTAAATTG
GCTAAAGGGATGGGCCATAATTATTACGGAGAACCGGCATGGCCCAATGATCTGTTATAT
ATTTTTCCAGTAGTAATTTTAGGAACTATTGCGTGTAACGTAGGATTAGCGGTTTTAGAA
CCATCAATGATTGGTGAACCCGCCGACCCGTTTGCAACTCCTTTGGAAATATTACCGGAA
TGGTATTTCTTTCCAGTATTTCAAATACTTCGTACAGTACCTAATAAGTTATTAGGTGTT
CTTTTAATGGTTTCAGTACCTGCGGGATTATTAACAGTACCTTTTTTGGAGAATGTTAAT
AAATTTCAAAACCCATTTCGTCGTCCAGTAGCAACAACTGTATTTTTGATTGGTACTGTA
GCGGCCCTTTGGTTGGGTATTGGAGCAACGTTACCTATTGATAAATCCCTAACTTTGGGT
CTTTTT---------------------
>Aeonium_nobile
ATGGGAGTA------ACAAAAAAACCTGACTTGAATGATCCTGTATTGAGAGCTAAATTG
GCTAAAGGAATGGGCCATAATTATTACGGAGAACCGGCATGGCCCAATGATCTGTTATAT
ATTTTTCCAGTAGTAATTTTAGGAACTATTGCGTGTAACGTAGGATTAGCGGTTTTAGAA
CCATCAATGATTGGTGAACCCGCCGACCCGTTTGCAACTCCTTTGGAAATATTACCGGAA
TGGTATTTCTTTCCAGTATTTCAAATACTTCGTACAGTACCTAATAAGTTATTAGGTGTT
CTTTTAATGGTTTCAGTACCTGCGGGATTATTAACAGTACCTTTTTTGGAGAATGTTAAT
AAATTTCAAAACCCATTTCGTCGTCCAGTAGCAACAACTGTATTTTTGATTGGTACTGTA
GCGGCCCTTTGGTTGGGTATTGGAGCAACGTTACCTATTGATAAATCCCTAACTTTGGGT
CTTTTT---------------------
>Aeonium_saundersii
ATGGGAGTA------ACAAAAAAACCTGACTTGAATGATCCTGTATTGAGAGCTAAATTG
GCTAAAGGAATGGGCCATAATTATTATGGAGAACCGGCATGGCCCAATGATCTGTTATAT
ATTTTTCCAGTAGTAATTTTAGGAACTATTGCGTGTAACGTAGGATTAGCGGTTTTAGAA
CCATCAATGATTGGTGAACCCGCCGACCCGTTTGCAACTCCTTTGGAAATATTACCGGAA
TGGTATTTCTTTCCAGTATTTCAAATACTTCGTACAGTACCTAATAAGTTATTAGGTGTT
CTTTTAATGGTTTCAGTACCTGCGGGATTATTAACAGTACCTTTTTTGGAGAATGTTAAT
AAATTTCAAAACCCATTTCGTCGTCCAGTAGCAACAACTGTATTTTTGATTGGTACTGTA
GCGGCCCTTTGGTTGGGTATTGGAGCAACGTTACCTATTGATAAATCCCTAACTTTGGGT
CTTTTT---------------------
>Aeonium_tabuliforme
ATGGGAGTA------ACAAAAAAACCTGACTTGAATGATCCTGTATTGAGAGCTAAATTG
GCTAAAGGAATGGGCCATAATTATTACGGAGAACCGGCATGGCCCAATGATCTGTTATAT
ATTTTTCCAGTAGTAATTTTAGGAACTATTGCGTGTAACGTAGGATTAGCGGTTTTAGAA
CCATCAATGATTGGTGAACCCGCCGACCCGTTTGCAACTCCTTTGGAAATATTACCGGAA
TGGTATTTCTTTCCAGTATTTCAAATACTTCGTACAGTACCTAATAAGTTATTAGGTGTT
CTTTTAATGGTTTCAGTACCTGCGGGATTATTAACAGTACCTTTTTTGGAGAATGTTAAT
AAATTTCAAAACCCATTTCGTCGTCCAGTAGCAACAACTGTATTTTTGATTGGTACTGTA
GCGGCCCTTTGGTTGGGTATTGGAGCAACGTTACCTATTGATAAATCCCTAACTTTGGGT
CTTTTT---------------------
>Aeonium_undulatum
ATGGGAGTA------ACAAAAAAACCTGACTTGAATGATCCTGTATTGAGAGCTAAATTG
GCTAAAGGAATGGGCCATAATTATTACGGAGAACCGGCATGGCCCAATGATCTGTTATAT
ATTTTTCCAGTAGTAATTTTAGGAACTATTGCGTGTAACGTAGGATTAGCGGTTTTAGAA
CCATCAATGATTGGTGAACCCGCCGACCCGTTTGCAACTCCTTTGGAAATATTACCGGAA
TGGTATTTCTTTCCAGTATTTCAAATACTTCGTACAGTACCTAATAAGTTATTAGGTGTT
CTTTTAATGGTTTCAGTACCTGCGGGATTATTAACAGTACCTTTTTTGGAGAATGTTAAT
AAATTTCAAAACCCATTTCGTCGTCCAGTAGCAACAACTGTATTTTTGATTGGTACTGTA
GCGGCCCTTTGGTTGGGTATTGGAGCAACGTTACCTATTGATAAATCCCTAACTTTGGGT
CTTTTT---------------------
>Monanthes_anagensis
ATGGGAGTA------ACAAAAAAACCTGACTTGAATGATCCTGTATTGAGAGCTAAATTG
GCTAAAGGAATGGGCCATAATTATTACGGAGAACCGGCATGGCCCAATGATCTGTTATAT
ATTTTTCCAGTAGTAATTTTAGGAACTATTGCGTGTAACGTAGGATTAGCGGTTTTAGAA
CCATCAATGATTGGTGAACCCGCCGACCCGTTTGCAACTCCGTTGGAAATATTACCGGAA
TGGTATTTCTTTCCAGTATTTCAAATACTTCGTACAGTACCTAATAAGTTATTAGGTGTT
CTTTTAATGGTTTCAGTACCTGCGGGATTATTAACAGTACCTTTTTTGGAGAATGTTAAT
AAATTTCAAAATCCATTTCGTCGTCCAGTAGCAACAACTGTATTTTTGATTGGTACTGTA
GCGGCCCTTTGGTTGGGTATTGGAGCAACGTTACCTATTGATAAATCCCTAACTTTGGGT
CTTTTT---------------------
>Monanthes_brachycaulos
ATGGGAGTA------ACAAAAAAACCTGACTTGAATGATCCTGTATTGAGAGCTAAATTG
GCTAAAGGAATGGGCCATAATTATTACGGAGAACCGGCATGGCCCAATGATCTGTTATAT
ATTTTTCCAGTAGTAATTTTAGGAACTATTGCGTGTAACGTAGGATTAGCGGTTTTAGAA
CCATCAATGATTGGTGAACCCGCCGACCCGTTTGCAACTCCGTTGGAAATATTACCGGAA
TGGTATTTCTTTCCAGTATTTCAAATACTTCGTACAGTACCTAATAAGTTATTAGGTGTT
CTTTTAATGGTTTCAGTACCTGCGGGATTATTAACAGTACCTTTTTTGGAGAATGTTAAT
AAATTTCAAAATCCATTTCGTCGTCCAGTAGCAACAACTGTATTTTTGATTGGTACTGTA
GCGGCCCTTTGGTTGGGTATTGGAGCAACGTTACCTATTGATAAATCCCTAACTTTGGGT
CTTTTT---------------------
>Monanthes_muralis
ATGGGAGTA------ACAAAAAAACCTGACTTGAATGATCCTGTATTGAGAGCTAAATTG
GCTAAAGGAATGGGCCATAATTATTACGGAGAACCGGCATGGCCCAATGATCTGTTATAT
ATTTTTCCAGTAGTAATTTTAGGAACTATTGCGTGTAACGTAGGATTAGCGGTTTTAGAA
CCATCAATGATTGGTGAACCCGCCGACCCGTTTGCAACTCCGTTGGAAATATTACCGGAA
TGGTATTTCTTTCCAGTATTTCAAATACTTCGTACAGTACCTAATAAGTTATTAGGTGTT
CTTTTAATGGTTTCAGTACCTGCGGGATTATTAACAGTACCTTTTTTGGAGAATGTTAAT
AAATTTCAAAATCCATTTCGTCGTCCAGTAGCAACAACTGTATTTTTGATTGGTACTGTA
GCGGCCCTTTGGTTGGGTATTGGAGCAACGTTACCTATTGATAAATCCCTAACTTTGGGT
CTTTTT---------------------
>Monanthes_polyphylla
ATGGGAGTA------ACAAAAAAACCTGACTTGAATGATCCTGTATTGAGAGCTAAATTG
GCGAAAGGAATGGGCCATAATTATTACGGAGAACCGGCATGGCCCAATGATCTGTTATAT
ATTTTTCCAGTAGTAATTTTAGGAACTATTGCGTGTAACGTAGGATTAGCGGTTTTAGAA
CCATCAATGATTGGTGAACCCGCCGACCCGTTTGCAACTCCGTTAGAAATATTACCGGAA
TGGTATTTCTTTCCAGTATTTCAAATACTTCGTACAGTACCTAATAAGTTATTAGGTGTT
CTTTTAATGGTTTCAGTACCTGCGGGATTATTAACAGTACCTTTTTTGGAGAATGTTAAT
AAATTTCAAAACCCATTTCGTCGTCCAGTAGCAACAACTGTATTTTTGATTGGTACTGTA
GCGGCCCTTTGGTTGGGTATTGGAGCAACGTTACCTATTGATAAATCCCTAACTTTGGGT
CTTTTT---------------------
>Rosularia_alpestris
ATGGGAGTG------ACAAAAAAACCTGACTTGAATGATCCTGTATTAAGAGCTAAATTG
GCTAAAGGGATGGGCCATAATTATTACGGGGAACCTGCATGGCCCAATGATCTTTTATAT
ATTTTTCCAGTAGTCATTTTAGGCACTATTGCGTGTAATGTAGGATTAGCGGTTTTAGAA
CCATCAATGATTGGTGAACCCGCCGATCCGTTTGCAACTCCTTTGGAAATATTACCTGAA
TGGTATTTTTTTCCAGTATTTCAAATACTTCGTACAGTACCCAATAAGTTATTAGGTGTT
CTTTTAATGGTTTCAGTACCTGCGGGATTATTAACAGTACCTTTTTTGGAGAATGTTAAT
AAATTTCAAAACCCATTTCGTCGTCCAGTAGCAACAACTGTCTTTTTGATTGGTACTGTA
GCGGCCCTTTGGTTGGGTATTGGAGCAACGTTACCTATTGATAAATCCCTAACTTTAGGT
CTTTTT---------------------
>Sempervivum_tectorum
ATGGGAGTG------ACAAAAAAACCTGACTTGAATGATCCTGTATTAAGAGCTAAATTG
GCTAAAGGGATGGGCCATAATTATTACGGAGAACCTGCATGGCCCAATGATCTTTTATAT
ATTTTTCCAGTAGTCATTTTAGGCACTATTGCGTGTAACGTAGGATTAGCGGTTTTAGAA
CCATCAATGATTGGTGAACCCGCCGATCCGTTTGCAACTCCTTTGGAAATATTACCTGAA
TGGTATTTCTTTCCAGTATTTCAAATACTTCGTACAGTACCCAATAAGTTATTAGGTGTT
CTTTTAATGGTTTCAGTACCTGCGGGATTGTTAACAGTACCTTTTTTGGAGAATGTTAAT
AAATTTCAAAACCCATTTCGTCGTCCAGTAGCAACAACTGTCTTTTTGATTGGTACTGTA
GCGGCCCTTTGGTTGGGTATTGGAGCAACATTACCTATTGATAAATCCCTAACTTTAGGT
CTTTTT---------------------
>Phedimus_spurius
ATGGGAGTG------ACAAAAAAACCTGACTTGAATGATCCTGTATTAAGAGCTAAATTG
GCTAAAGGGATGGGCCATAATTATTACGGAGAACCTGCATGGCCCAATGATCTTTTATAT
ATTTTTCCAGTAGTCATTTTAGGTACTATTGCGTGTAACGTAGGATTAGCGGTTTTAGAA
CCATCAATGATTGGTGAACCCGCCGATCCATTTGCAACTCCTTTAGAAATATTACCTGAA
TGGTATTTCTTTCCGGTATTTCAAATACTTCGTACAGTACCCAATAAGTTATTAGGTGTT
CTTTTAATGGTTTCAGTACCTGCGGGATTATTAACAGTACCCTTTTTGGAGAATGTTAAT
AAATTTCAAAACCCATTTCGTCGTCCAGTAGCAACAACTGTCTTTTTGCTTGGTACTGTA
GTGGCCCTTTGGTTGGGTATTGGAGCAACCTTACCTATTGATAAATCCCTAACTTTAGGC
CTTTTT---------------------
>Phedimus_aizoon
ATGGGAGTG------ACAAAAAAACCTGACTTGAATGATCCTGTATTAAGAGCTAAATTG
GCTAAAGGGATGGGCCATAATTATTACGGAGAACCCGCATGGCCCAACGATCTCTTATAT
ATTTTTCCAGTAGTCATTTTAGGTACTATTGCGTGTAACGTAGGATTAGCGGTTTTAGAA
CCATCAATGATTGGCGAACCCGCCGATCCATTTGCAACTCCTTTAGAAATATTACCTGAA
TGGTATTTCTTTCCGGTATTTCAAATACTTCGTACAGTACCCAATAAGTTATTAGGTGTT
CTTTTAATGGTTTCAGTACCTACGGGATTATTAACAGTACCCTTTTTGGAGAATATTAAT
AAATTTCAAAACCCATTTCGTCGTCCAGTAGCAACAACTGTCTTTTTGCTTGGTACTGTA
GCGGCCCTTTGGTTGGGTATTGGAGCAACGTTACCTATTGATAAATCCCTAACTTTAGGT
CTTTTT---------------------
>Phedimus_kamtschaticus
ATCCCAATA------ACAAAAAAACCTGACTTGAATGATCCTGTATTAAGAGCTAAATTG
GCTAAAGGGATGGGCCATAATTATTACGGAGAACCCGCATGGCCCAACGATCTCTTATAT
ATTTTTCCAGTAGTCATTTTAGGTACTATTGCGTGTAACGTAGGATTAGCGGTTTTAGAA
CCATCAATGATTGGTGAACCCGCCGATCCATTTGCAACTCCTTTAGAAATATTACCTGAA
TGGTATTTCTTTCCGGTATTTCAAATACTTCGTACAGTACCCAATAAGTTATTAGGTGTT
CTTTTAATGGTTTCAGTACCTACGGGATTATTAACAGTACCCTTTTTGGAGAATATTAAT
AAATTTCAAAACCCATTTCGTCGTCCAGTAGCAACAACTGTCTTTTTGCTTGGTACTGTA
GCGGCCCTTTGGTTGGGTATTGGAGCAACGTTACCTATTGATAAATCCCTAACTTTAGGT
CTTTTT---------------------
>Phedimus_odontophyllus
ATGGGAGTG------ACAAAAAAACCTGACTTGAATGATCCTGTATTAAGAGCTAAATTG
GCTAAAGGGATGGGCCATAATTATTACGGAGAACCTGCATGGCCCAATGATCTTTTATAT
ATTTTTCCGGTAGTCATTTTAGGTACTATTGCGTGTAACGTAGGATTAGCGGTTTTAGAA
CCATCAATGATTGGTGAACCCGCGGATCCATTTGCAACTCCTTTAGAAATATTACCTGAA
TGGTATTTCTTTCCGGTATTTCAAATACTTCGTACAGTACCCAATAAGTTATTAGGTGTT
CTTTTAATGGTTTCAGTACCCGCGGGATTATTAACAGTACCCTTTTTGGAGAATGTTAAT
AAATTTCAAAACCCATTTCGCCGTCCAGTAGCAACAACTGTCTTTTTGCTTGGTACTGTA
GTGGCCCTTTGGTTGGGTATTGGAGCAACCTTACCTATTGATAAATCCCTAACTTTAGGT
CTTTTT---------------------
>Phedimus_takesimensis
ATCCCAATA------ACAAAAAAACCTGACTTGAATGATCCTGTATTAAGAGCTAAATTG
GCTAAAGGGATGGGCCATAATTATTACGGAGAACCCGCATGGCCCAACGATCTCTTATAT
ATTTTTCCAGTAGTCATTTTAGGTACTATTGCGTGTAACGTAGGATTAGCGGTTTTAGAA
CCATCAATGATTGGTGAACCCGCCGATCCATTTGCAACTCCTTTAGAAATATTACCTGAA
TGGTATTTCTTTCCGGTATTTCAAATACTTCGTACAGTACCCAATAAGTTATTAGGTGTT
CTTTTAATGGTTTCAGTACCTACGGGATTATTAACAGTACCCTTTTTGGAGAATATTAAT
AAATTTCAAAACCCATTTCGTCGTCCCGTAGCAACAACTGTCTTTTTGCTTGGTACTGTA
GCGGCCCTTTGGTTGGGTATTGGAGCAACGTTACCTATTGATAAATCCCTAACTTTAGGT
CTTTTT---------------------
>Phedimus_yangshanicus
ATGGGAGTG------ACAAAAAAACCTGACTTGAATGATCCTGTATTAAGAGCTAAATTG
GCTAAAGGGATGGGCCATAATTATTACGGAGAACCTGCATGGCCCAATGATCTTTTATAT
ATTTTTCCGGTAGTCATTTTAGGTACTATTGCGTGTAACGTAGGATTAGCGGTTTTAGAA
CCATCAATGATTGGTGAACCCGCGGATCCATTTGCAACTCCTTTAGAAATATTACCTGAA
TGGTATTTCTTTCCGGTATTTCAAATACTTCGTACAGTACCCAATAAGTTATTAGGTGTT
CTTTTAATGGTTTCAGTACCCGCGGGATTATTAACAGTACCCTTTTTGGAGAATGTTAAT
AAATTTCAAAACCCATTTCGCCGTCCAGTAGCAACAACTGTCTTTTTGCTTGGTACTGTA
GTGGCCCTTTGGTTGGGTATTGGAGCAACCTTACCTATTGATAAATCCCTAACTTTAGGT
CTTTTT---------------------
>Rhodiola_bupleuroides
ATGGGAGTG------ACAAAAAAACCTGACTTGAATGATCCTGTATTAAGAGCTAAATTG
GCTAAAGGGATGGGCCATAATTATTACGGAGAACCTGCATGGCCCAATGATCTTTTATAT
ATTTTTCCAGTAGTAATTTTAGGTACTATTGCGTGTAACGTAGGATTAGCGGTTTTAGAA
CCATCAATGATTGGTGAACCCGCCGATCCGTTTGCAACTCCTTTGGAAATATTACCTGAA
TGGTATTTCTTTCCGGTATTTCAAATACTTCGTACAGTACCCAATAAGTTATTAGGTGTT
CTTTTAATGGTTTCAGTACCTGCGGGATTATTAACAGTACCCTTTTTGGAGAATGTTAAT
AAATTTCAAAACCCATTTCGTCGTCCAGTAGCAACAACTGTCTTTTTGATTGGTACTGTA
GCGGCCCTTTGGTTGGGTATTGGAGCAACGTTACCTATTGATAAATCCCTAACTTTAGGT
CTTTTT---------------------
>Rhodiola_calliantha
ATGGGAGTG------ACAAAAAAACCTGACTTGAATGATCCTGTATTAAGAGCTAAATTG
GCTAAAGGGATGGGCCATAATTATTACGGAGAACCTGCATGGCCCAATGATCTTTTATAT
ATTTTTCCAGTAGTAATTTTAGGTACTATTGCGTGTAACGTAGGATTAGCGGTTTTAGAA
CCATCAATGATTGGTGAACCCGCCGATCCGTTTGCAACTCCTTTGGAAATATTACCTGAA
TGGTATTTCTTTCCGGTATTTCAAATACTTCGTACAGTACCCAATAAGTTATTAGGTGTT
CTTTTAATGGTTTCAGTACCTGCGGGATTATTAACAGTACCCTTTTTGGAGAATGTTAAT
AAATTTCAAAACCCATTTCGTCGTCCAGTAGCAACAACTGTCTTTTTGATTGGTACTGTA
GCGGCCCTTTGGTTGGGTATTGGAGCAACGTTACCTATTGATAAATCCCTAACTTTAGGT
CTTTTT---------------------
>Rhodiola_crenulata
ATGGGAGTG------ACAAAAAAACCTGACTTGAATGATCCTGTATTAAGAGCTAAATTG
GCTAAAGGGATGGGCCATAATTATTACGGAGAACCTGCATGGCCCAATGATCTTTTATAT
ATTTTTCCAGTAGTAATTTTAGGTACTATTGCGTGTAACGTAGGATTAGCGGTTTTAGAA
CCATCAATGATTGGTGAACCCGCCGATCCGTTTGCAACTCCTTTGGAAATATTACCTGAA
TGGTATTTCTTTCCGGTATTTCAAATACTTCGTACAGTACCCAATAAGTTATTAGGTGTT
CTTTTAATGGTTTCAGTACCTGCGGGATTATTAACAGTACCCTTTTTGGAGAATGTTAAT
AAATTTCAAAACCCATTTCGTCGTCCAGTAGCAACAACTGTCTTTTTGATTGGTACTGTA
GCGGCCCTTTGGTTGGGTATTGGAGCAACGTTACCTATTGATAAATCCCTAACTTTAGGT
CTTTTT---------------------
>Rhodiola_henryi
ATGGGAGTG------ACAAAAAAACCTGACTTGAATGATCCTGTATTAAGAGCTAAATTG
GCTAAAGGGATGGGCCATAATTATTACGGAGAACCTGCATGGCCCAATGATCTTTTATAT
ATTTTTCCAGTAGTAATTTTAGGTACTATTGCGTGTAACGTAGGATTAGCGGTTTTAGAA
CCATCAATGATTGGTGAACCCGCCGATCCATTTGCAACTCCTTTGGAAATATTACCTGAA
TGGTATTTCTTTCCGGTATTTCAAATACTTCGTACAGTACCCAATAAGTTATTAGGTGTT
CTTTTAATGGTTTCAGTACCTGCGGGATTATTAACAGTACCCTTTTTGGAGAATGTTAAT
AAATTTCAAAACCCATTTCGTCGTCCAGTAGCAACAACTGTCTTTTTGATTGGTACTGTA
GCGGCCCTTTGGTTGGGTATTGGAGCAACGTTACCTATTGATAAATCCCTAACTTTAGGT
CTTTTT---------------------
>Rhodiola_himalensis
ATGGGAGTG------ACAAAAAAACCTGACTTGAATGATCCTGTATTAAGAGCTAAATTG
GCTAAAGGGATGGGCCATAATTATTACGGAGAACCCGCATGGCCCAATGATCTTTTATAT
ATTTTTCCAGTAGTAATTTTAGGTACTATTGCGTGTAACGTAGGATTAGCGGTTTTAGAA
CCATCAATGATTGGTGAACCCGCCGATCCGTTTGCAACTCCTTTGGAAATATTACCTGAA
TGGTATTTCTTTCCGGTATTTCAAATACTTCGTACAGTACCCAATAAGTTATTAGGTGTT
CTTTTAATGGTTTCAGTACCTGCGGGATTATTAACAGTACCCTTTTTGGAGAATGTTAAT
AAATTTCAAAACCCATTTCGTCGTCCAGTAGCAACAACTGTCTTTTTGATTGGTACTGTA
GCGGCCCTTTGGTTGGGTATTGGAGCAACGTTACCTATTGATAAATCCCTAACTTTAGGT
CTTTTT---------------------
>Rhodiola_kirilowii
ATGGGAGTG------ACAAAAAAACCTGACTTGAATGATCCTGTATTAAGAGCTAAATTG
GCTAAAGGGATGGGCCATAATTATTACGGAGAACCCGCATGGCCCAATGATCTTTTATAT
ATTTTTCCAGTAGTAATTTTAGGTACTATTGCGTGTAACGTAGGATTAGCGGTTTTAGAA
CCATCAATGATTGGTGAACCCGCCGATCCGTTTGCAACTCCTTTGGAAATATTACCTGAA
TGGTATTTCTTTCCGGTATTTCAAATACTTCGTACAGTACCCAATAAGTTATTAGGTGTT
CTTTTAATGGTTTCAGTACCTGCGGGATTATTAACAGTACCCTTTTTGGAGAATGTTAAT
AAATTTCAAAACCCATTTCGTCGTCCAGTAGCAACAACTGTCTTTTTGATTGGTACTGTA
GCGGCCCTTTGGTTGGGTATTGGAGCAACGTTACCTATTGATAAATCCCTAACTTTAGGT
CTTTTT---------------------
>Rhodiola_rosea
ATGGGAGTG------ACAAAAAAACCTGACTTGAATGATCCTGTATTAAGAGCTAAATTG
GCTAAAGGGATGGGCCATAATTATTACGGAGAACCTGCATGGCCCAATGATCTTTTATAT
ATTTTTCCAGTAGTAATTTTAGGTACTATTGCGTGTAACGTAGGATTAGCGGTTTTAGAA
CCATCAATGATTGGTGAACCCGCCGATCCGTTTGCAACTCCTTTGGAAATATTACCTGAA
TGGTATTTCTTTCCGGTATTTCAAATACTTCGTACAGTACCCAATAAGTTATTAGGTGTT
CTTTTAATGGTTTCAGTACCTGCGGGATTATTAACAGTACCCTTTTTGGAGAATGTTAAT
AAATTTCAAAACCCATTTCGTCGTCCAGTAGCAACAACTGTCTTTTTGATTGGTACTGTA
GCGGCCCTTTGGTTGGGTATTGGAGCAACGTTACCTATTGATAAATCCCTAACTTTAGGT
CTTTTT---------------------
>Rhodiola_sacra
ATGGGAGTG------ACAAAAAAACCTGACTTGAATGATCCTGTATTAAGAGCTAAATTG
GCTAAAGGGATGGGCCATAATTATTACGGAGAACCCGCATGGCCCAATGATCTTTTATAT
ATTTTTCCAGTAGTAATTTTAGGTACTATTGCGTGTAACGTAGGATTAGCGGTTTTAGAA
CCATCAATGATTGGTGAACCCGCCGATCCGTTTGCAACTCCTTTGGAAATATTACCTGAA
TGGTATTTCTTTCCGGTATTTCAAATACTTCGTACAGTACCCAATAAGTTATTAGGTGTT
CTTTTAATGGTTTCAGTACCTGCGGGATTATTAACAGTACCCTTTTTGGAGAATGTTAAT
AAATTTCAAAACCCATTTCGTCGTCCAGTAGCAACAACTGTCTTTTTGATTGGTACTGTA
GCGGCCCTTTGGTTGGGTATTGGAGCAACGTTACCTATTGATAAATCCCTAACTTTAGGT
CTTTTT---------------------
>Rhodiola_yunnanensis
ATGGGAGTG------ACAAAAAAACCTGACTTGAATGATCCTGTATTAAGAGCTAAATTG
GCTAAAGGGATGGGCCATAATTATTACGGAGAACCTGCATGGCCCAATGATCTTTTATAT
ATTTTTCCAGTAGTAATTTTTGGTACTATTGCGTGTAACGTAGGATTAGCGGTTTTAGAA
CCATCAATGATTGGTGAACCCGCCGATCCGTTTGCAACTCCTTTGGAAATATTACCTGAA
TGGTATTTCTTTCCGGTATTTCAAATACTTCGTACAGTACCCAATAAGTTATTAGGTGTT
CTTTTAATGGTTTCAGTACCTGCGGGATTATTAACAGTACCCTTTTTGGAGAATGTTAAT
AAATTTCAAAACCCATTTCGTCGTCCAGTAGCAACAACTGTCTTTTTGATTGGTACTGTA
GCGGCCCTTTGGTTGGGTATTGGAGCAACGTTACCTATTGATAAATCCCTAACTTTAGGT
CTTTTT---------------------
>Rhodiola_dumulosa
ATGGGAGTA------ACAAAAAAACCTGACTTGAATGATCCTGTATTAAGAGCTAAATTG
GCTAAAGGGATGGGCCATAATTATTACGGAGAACCCGCATGGCCCAATGATCTTTTATAT
ATTTTTCCAGTAGTAATTTTAGGTACTATTGCGTGTAACGTAGGATTAGCGGTTTTAGAA
CCATCAATGATTGGTGAACCCGCCGATCCGTTTGCAACTCCTTTGGAAATATTACCTGAA
TGGTATTTCTTTCCGGTATTTCAAATACTTCGTACAGTACCCAATAAGTTATTAGGTGTT
CTTTTAATGGTTTCAGTACCTGCGGGATTATTAACAGTACCCTTTTTGGAGAATGTTAAT
AAATTTCAAAACCCATTTCGTCGTCCAGTAGCAACAACTGTCTTTTTGATTGGTACTGTA
GCGGCCCTTTGGTTGGGTATTGGAGCAACGTTACCTATTGATAAATCCCTAACTTTAGGT
CTTTTT---------------------
>Rhodiola_fastigiata
ATGGGAGTG------ACAAAAAAACCTGACTTGAATGATCCTGTATTAAGAGCTAAATTG
GCTAAAGGGATGGGCCATAATTATTACGGAGAACCTGCATGGCCCAATGATCTTTTATAT
ATTTTTCCAGTAGTAATTTTAGGTACTATTGCGTGTAACGTAGGATTAGCGGTTTTAGAA
CCATCAATGATTGGTGAACCCGCCGATCCGTTTGCAACTCCTTTGGAAATATTACCTGAA
TGGTATTTCTTTCCGGTATTTCAAATACTTCGTACAGTACCCAATAAGTTATTAGGTGTT
CTTTTAATGGTTTCAGTACCTGCGGGATTATTAACAGTACCCTTTTTGGAGAATGTTAAT
AAATTTCAAAACCCATTTCGTCGTCCAGTAGCAACAACTGTCTTTTTGATTGGTACTGTA
GCGGCCCTTTGGTTGGGTATTGGAGCAACGTTACCTATTGATAAATCCCTAACTTTAGGT
CTTTTT---------------------
>Rhodiola_gelida
ATGGGAGTG------ACAAAAAAACCTGACTTGAATGATCCTGTATTAAGAGCTAAATTG
GCTAAAGGGATGGGCCATAATTATTACGGAGAACCTGCATGGCCCAATGATCTTTTATAT
ATTTTTCCAGTAGTAATTTTAGGTACTATTGCGTGTAACGTAGGATTAGCGGTTTTAGAA
CCATCAATGATTGGTGAACCCGCCGATCCGTTTGCAACTCCTTTGGAAATATTACCTGAA
TGGTATTTCTTTCCGGTATTTCAAATACTTCGTACAGTACCCAATAAGTTATTAGGTGTT
CTTTTAATGGTTTCAGTACCTGCGGGATTATTAACAGTACCCTTTTTGGAGAATGTTAAT
AAATTTCAAAACCCATTTCGTCGTCCAGTAGCAACAACTGTCTTTTTGATTGGTACTGTA
GCGGCCCTTTGGTTGGGTATTGGAGCAACGTTACCTATTGATAAATCCCTAACTTTAGGT
CTTTTT---------------------
>Rhodiola_hobsonii
ATGGGAGTG------ACAAAAAAACCTGACTTGAATGATCCTGTATTAAGAGCTAAATTG
GCTAAAGGGATGGGCCATAATTATTACGGAGAACCTGCATGGCCCAATGATCTTTTATAT
ATTTTTCCAGTAGTAATTTTAGGTACTATTGCGTGTAACGTAGGATTAGCGGTTTTAGAA
CCATCAATGATTGGTGAACCCGCCGATCCGTTTGCAACTCCTTTGGAAATATTACCTGAA
TGGTATTTCTTTCCGGTATTTCAAATACTTCGTACAGTACCCAATAAGTTATTAGGTGTT
CTTTTAATGGTTTCAGTACCTGCGGGATTATTAACAGTACCCTTTTTGGAGAATGTTAAT
AAATTTCAAAACCCATTTCGTCGTCCAGTAGCAACAACTGTTTTTTTGATTGGTACTGTA
GCGGCCCTTTGGTTGGGTATTGGAGCAACGTTACCTATTGATAAATCCCTAACTTTAGGT
CTTTTT---------------------
>Rhodiola_humilis
ATGGGAGTG------ACAAAAAAACCTGACTTGAATGATCCTGTATTAAGAGCTAAATTG
GCTAAAGGGATGGGCCATAATTATTACGGAGAACCTGCATGGCCCAATGATCTTTTATAT
ATTTTTCCAGTAGTAATTTTAGGTACTATTGCGTGTAACGTAGGATTAGCGGTTTTAGAA
CCATCAATGATTGGTGAACCCGCCGATCCGTTTGCAACTCCTTTGGAAATATTACCTGAA
TGGTATTTCTTTCCGGTATTTCAAATACTTCGTACAGTACCCAATAAGTTATTAGGTGTT
CTTTTAATGGTTTCAGTACCTGCGGGATTATTAACAGTACCCTTTTTGGAGAATGTTAAT
AAATTTCAAAACCCATTTCGTCGTCCAGTAGCAACAACTGTTTTTTTGATTGGTACTGTA
GCGGCCCTTTGGTTGGGTATTGGAGCAACGTTACCTATTGATAAATCCCTAACTTTAGGT
CTTTTT---------------------
>Rhodiola_integrifolia
ATGGGAATG------ACAAAAAAACCTGACTTGAATGATCCTGTATTAAGAGCTAAATTG
GCTAAAGGGATGGGCCATAATTATTACGGAGAACCTGCATGGCCCAATGATCTTTTATAT
ATTTTTCCAGTAGTAATTTTAGGTACTATTGCGTGTAACGTAGGATTAGCGGTTTTAGAA
CCATCAATGATTGGTGAACCCGCCGATCCGTTTGCAACTCCTTTGGAAATATTACCTGAA
TGGTATTTCTTTCCGGTATTTCAAATACTTCGTACAGTACCCAATAAGTTATTAGGTGTT
CTTTTAATGGTTTCAGTACCTGCGGGATTATTAACAGTACCCTTTTTGGAGAATGTTAAT
AAATTTCAAAACCCATTTCGTCGTCCAGTAGCAACAACTGTCTTTTTGATTGGTACTGTA
GCGGCCCTTTGGTTGGGTATTGGAGCAACGTTACCTATTGATAAATCCCTAACTTTAGGT
CTTTTT---------------------
>Rhodiola_liciae
ATGGGAGTG------ACAAAAAAACCTGACTTGAATGATCCTGTATTAAGAGCTAAATTG
GCTAAAGGGATGGGCCATAATTATTACGGAGAACCTGCATGGCCCAATGATCTTTTATAT
ATTTTTCCAGTAGTAATTTTAGGTACTATTGCGTGTAACGTAGGATTAGCGGTTTTAGAA
CCATCAATGATTGGTGAACCCGCCGATCCATTTGCAACTCCTTTGGAAATATTACCTGAA
TGGTATTTCTTTCCGGTATTTCAAATACTTCGTACAGTACCCAATAAGTTATTAGGTGTT
CTTTTAATGGTTTCAGTACCTGCGGGATTATTAACAGTACCCTTTTTGGAGAATGTTAAT
AAATTTCAAAACCCATTTCGTCGTCCAGTAGCAACAACTGTCTTTTTGATTGGTACTGTA
GCGGCCCTTTGGTTGGGTATTGGAGCAACGTTACCTATTGATAAATCCCTAACTTTAGGT
CTTTTT---------------------
>Rhodiola_macrocarpa
ATGGGAGTG------ACAAAAAAACCTGACTTGAATGATCCTGTATTAAGAGCTAAATTG
GCTAAAGGGATGGGCCATAATTATTACGGAGAACCTGCATGGCCCAATGATCTTTTATAT
ATTTTTCCAGTAGTAATTTTAGGTACTATTGCGTGTAACGTAGGATTAGCGGTTTTAGAA
CCATCAATGATTGGTGAACCCGCCGATCCGTTTGCAACTCCTTTGGAAATATTACCTGAA
TGGTATTTCTTTCCGGTATTTCAAATACTTCGTACAGTACCCAATAAGTTATTAGGTGTT
CTTTTAATGGTTTCAGTACCTGCGGGATTATTAACAGTACCCTTTTTGGAGAATGTTAAT
AAATTTCAAAACCCATTTCGTCGTCCAGTAGCAACAACTGTCTTTTTGATTGGTACTGTA
GCGGCCCTTTGGTTGGGTATTGGAGCAACGTTACCTATTGATAAATCCCTAACTTTAGGT
CTTTTT---------------------
>Rhodiola_ovatisepala
ATGGGAGTG------ACAAAAAAACCTGACTTGAATGATCCTGTATTAAGAGCTAAATTG
GCTAAAGGGATGGGCCATAATTATTACGGAGAACCTGCATGGCCCAATGATCTTTTATAT
ATTTTTCCAGTAGTAATTTTAGGTACTATTGCGTGTAACGTAGGATTAGCGGTTTTAGAA
CCATCAATGATTGGTGAACCCGCCGATCCGTTTGCAACTCCTTTGGAAATATTACCTGAA
TGGTATTTCTTTCCGGTATTTCAAATACTTCGTACAGTACCCAATAAGTTATTAGGTGTT
CTTTTAATGGTTTCAGTACCTGCGGGATTATTAACAGTACCCTTTTTGGAGAATGTTAAT
AAATTTCAAAACCCATTTCGTCGTCCAGTAGCAACAACTGTTTTTTTGATTGGTACTGTA
GCGGCCCTTTGGTTGGGTATTGGAGCAACGTTACCTATTGATAAATCCCTAACTTTAGGT
CTTTTT---------------------
>Rhodiola_prainii
ATGGGAGTG------ACAAAAAAACCTGACTTGAATGATCCTGTATTAAGAGCTAAATTG
GCTAAAGGGATGGGCCATAATTATTACGGAGAACCTGCATGGCCCAATGATCTTTTATAT
ATTTTTCCAGTAGTAATTTTAGGTACTATTGCGTGTAACGTAGGATTAGCGGTTTTAGAA
CCATCAATGATTGGTGAACCCGCCGATCCGTTTGCAACTCCTTTGGAAATATTACCTGAA
TGGTATTTCTTTCCGGTATTTCAAATACTTCGTACAGTACCCAATAAGTTATTAGGTGTT
CTTTTAATGGTTTCAGTACCTGCGGGATTATTAACAGTACCCTTTTTGGAGAATGTTAAT
AAATTTCAAAACCCATTTCGTCGTCCAGTAGCAACAACTGTTTTTTTGATTGGTACTGTA
GCGGCCCTTTGGTTGGGTATTGGAGCAACGTTACCTATTGATAAATCCCTAACTTTAGGT
CTTTTT---------------------
>Rhodiola_quadrifida
ATGGGAGTG------ACAAAAAAACCTGACTTGAATGATCCTGTATTAAGAGCTAAATTG
GCTAAAGGGATGGGCCATAATTATTACGGAGAACCCGCATGGCCCAATGATCTTTTATAT
ATTTTTCCAGTAGTAATTTTAGGTACTATTGCGTGTAACGTAGGATTAGCGGTTTTAGAA
CCATCAATGATTGGTGAACCCGCCGATCCGTTTGCAACTCCTTTGGAAATATTACCTGAA
TGGTATTTCTTTCCGGTATTTCAAATACTTCGTACAGTACCCAATAAGTTATTAGGTGTT
CTTTTAATGGTTTCAGTACCTGCGGGATTATTAACAGTACCCTTTTTGGAGAATGTTAAT
AAATTTCAAAACCCATTTCGTCGTCCAGTAGCAACAACTGTCTTTTTGATTGGTACTGTA
GCGGCCCTTTGGTTGGGTATTGGAGCAACGTTACCTATTGATAAATCCCTAACTTTAGGT
CTTTTT---------------------
>Rhodiola_rhodantha
ATGGGAGTG------ACAAAAAAACCTGACTTGAATGATCCTGTATTAAGAGCTAAATTG
GCTAAAGGGATGGGCCATAATTATTACGGAGAACCTGCATGGCCCAATGATCTTTTATAT
ATTTTTCCAGTAGTAATTTTAGGTACTATTGCGTGTAACGTAGGATTAGCGGTTTTAGAA
CCATCAATGATTGGTGAACCCGCCGATCCGTTTGCAACTCCTTTGGAAATATTACCTGAA
TGGTATTTCTTTCCGGTATTTCAAATACTTCGTACAGTACCCAATAAGTTATTAGGTGTT
CTTTTAATGGTTTCAGTACCTGCGGGATTATTAACAGTACCCTTTTTGGAGAATGTTAAT
AAATTTCAAAACCCATTTCGTCGTCCCGTAGCAACAACTGTCTTTTTGATTGGTACTGTA
GCGGCCCTTTGGTTGGGTATTGGAGCAACGTTACCTATTGATAAATCCCTAACTTTAGGT
CTTTTT---------------------
>Rhodiola_sexifolia
ATGGGAGTG------ACAAAAAAACCTGACTTGAATGATCCTGTATTAAGAGCTAAATTG
GCTAAAGGGATGGGCCATAATTATTACGGAGAACCTGCATGGCCCAATGATCTTTTATAT
ATTTTTCCAGTAGTAATTTTAGGTACTATTGCGTGTAACGTAGGATTAGCGGTTTTAGAA
CCATCAATGATTGGTGAACCCGCCGATCCGTTTGCAACTCCTTTGGAAATATTACCTGAA
TGGTATTTCTTTCCGGTATTTCAAATACTTCGTACAGTACCCAATAAGTTATTAGGTGTT
CTTTTAATGGTTTCAGTACCTGCGGGATTATTAACAGTACCCTTTTTGGAGAATGTTAAT
AAATTTCAAAACCCATTTCGTCGTCCAGTAGCAACAACTGTTTTTTTGATTGGTACTGTA
GCGGCCCTTTGGTTGGGTATTGGAGCAACGTTACCTATTGATAAATCCCTAACTTTAGGT
CTTTTT---------------------
>Rhodiola_sinuata
ATGGGAGTG------ACAAAAAAACCTGACTTGAATGATCCTGTATTAAGAGCTAAATTG
GCTAAAGGGATGGGCCATAATTATTACGGAGAACCTGCATGGCCCAATGATCTTTTATAT
ATTTTTCCAGTAGTAATTTTAGGTACTATTGCGTGTAACGTAGGATTAGCGGTTTTAGAA
CCATCAATGATTGGTGAACCCGCCGATCCGTTTGCAACTCCTTTGGAAATATTACCTGAA
TGGTATTTCTTTCCGGTATTTCAAATACTTCGTACAGTACCCAATAAGTTATTAGGTGTT
CTTTTAATGGTTTCAGTACCTGCGGGATTATTAACAGTACCCTTTTTGGAGAATGTTAAT
AAATTTCAAAACCCATTTCGTCGTCCAGTAGCAACAACTGTTTTTTTGATTGGTACTGTA
GCGGCCCTTTGGTTGGGTATTGGAGCAACGTTACCTATTGATAAATCCCTAACTTTAGGT
CTTTTT---------------------
>Rhodiola_smithii
ATGGGAGTG------ACAAAAAAACCTGACTTGAATGATCCTGTATTAAGAGCTAAATTG
GCTAAAGGGATGGGCCATAATTATTACGGAGAACCTGCATGGCCCAATGATCTTTTATAT
ATTTTTCCAGTAGTAATTTTAGGTACTATTGCGTGTAACGTAGGATTAGCGGTTTTAGAA
CCATCAATGATTGGTGAACCCGCCGATCCGTTTGCAACTCCTTTGGAAATATTACCTGAA
TGGTATTTCTTTCCGGTATTTCAAATACTTCGTACAGTACCCAATAAGTTATTAGGTGTT
CTTTTAATGGTTTCAGTACCTGCGGGATTATTAACAGTACCCTTTTTGGAGAATGTTAAT
AAATTTCAAAACCCATTTCGTCGTCCAGTAGCAACAACTGTCTTTTTGATTGGTACTGTA
GCGGCCCTTTGGTTGGGTATTGGAGCAACGTTACCTATTGATAAATCCCTAACTTTAGGT
CTTTTT---------------------
>Rhodiola_stapfii
ATGGGAGTG------ACAAAAAAACCTGACTTGAATGATCCTGTATTAAGAGCTAAATTG
GCTAAAGGGATGGGCCATAATTATTACGGAGAACCTGCATGGCCCAATGATCTTTTATAT
ATTTTTCCAGTAGTAATTTTAGGTACTATTGCGTGTAACGTAGGATTAGCGGTTTTAGAA
CCATCAATGATTGGTGAACCCGCCGATCCATTTGCAACTCCTTTGGAAATATTACCTGAA
TGGTATTTCTTTCCGGTATTTCAAATACTTCGTACAGTACCCAATAAGTTATTAGGTGTT
CTTTTAATGGTTTCAGTACCTGCGGGATTATTAACAGTACCCTTTTTGGAGAATGTTAAT
AAATTTCAAAACCCATTTCGTCGTCCAGTAGCAACAACTGTTTTTTTGATTGGTACTGTA
GCGGCCCTTTGGTTGGGTATTGGAGCAACGTTACCTATTGATAAATCCCTAACTTTAGGT
CTTTTT---------------------
>Rhodiola_subopposita
ATGGGAGTA------ACAAAAAAACCTGACTTGAATGATCCTGTATTAAGAGCTAAATTG
GCTAAAGGGATGGGCCATAATTATTACGGAGAACCTGCATGGCCCAATGATCTTTTATAT
ATTTTTCCAGTAGTAATTTTAGGTACTATTGCGTGTAACGTAGGATTAGCGGTTTTAGAA
CCATCAATGATTGGTGAACCCGCCGATCCGTTTGCAACTCCTTTGGAAATATTACCTGAA
TGGTATTTCTTTCCGGTATTTCAAATACTTCGTACAGTACCCAATAAGTTATTAGGTGTT
CTTTTAATGGTTTCAGTACCTGCGGGATTATTAACAGTACCCTTTTTGGAGAATGTTAAT
AAATTTCAAAACCCATTTCGTCGTCCAGTAGCAACAACTGTCTTTTTGATTGGTACTGTA
GCGGCCCTTTGGTTGGGTATTGGAGCAACGTTACCTATTGATAAATCCCTAACTTTAGGT
CTTTTT---------------------
>Rhodiola_tangutica
ATGGGAGTG------ACAAAAAAACCTGACTTGAATGATCCTGTATTAAGAGCTAAATTG
GCTAAAGGGATGGGCCATAATTATTACGGAGAACCCGCATGGCCCAATGATCTTTTATAT
ATTTTTCCAGTAGTAATTTTAGGTACTATTGCGTGTAACGTAGGATTAGCGGTTTTAGAA
CCATCAATGATTGGTGAACCCGCCGATCCGTTTGCAACTCCTTTGGAAATATTACCTGAA
TGGTATTTCTTTCCGGTATTTCAAATACTTCGTACAGTACCCAATAAGTTATTAGGTGTT
CTTTTAATGGTTTCAGTACCTGCGGGATTATTAACAGTACCCTTTTTGGAGAATGTTAAT
AAATTTCAAAACCCATTTCGTCGTCCAGTAGCAACAACTGTCTTTTTGATTGGTACTGTA
GCGGCCCTTTGGTTGGGTATTGGAGCAACGTTACCTATTGATAAATCCCTAACTTTAGGT
CTTTTT---------------------
>Rhodiola_wallichiana
ATGGGAGTG------ACAAAAAAACCTGACTTGAATGATCCTGTATTAAGAGCTAAATTG
GCTAAAGGGATGGGCCATAATTATTACGGAGAACCTGCATGGCCCAATGATCTTTTATAT
ATTTTTCCAGTAGTAATTTTAGGTACTATTGCGTGTAACGTAGGATTAGCGGTTTTAGAA
CCATCAATGATTGGTGAACCCGCCGATCCGTTTGCAACTCCTTTGGAAATATTACCTGAA
TGGTATTTCTTTCCGGTATTTCAAATACTTCGTACAGTACCCAATAAGTTATTAGGTGTT
CTTTTAATGGTTTCAGTACCTGCGGGATTATTAACAGTACCCTTTTTGGAGAATGTTAAT
AAATTTCAAAACCCATTTCGTCGTCCAGTAGCAACAACTGTCTTTTTGATTGGTACTGTA
GCGGCCCTTTGGTTGGGTATTGGAGCAACGTTACCTATTGATAAATCCCTAACTTTAGGT
CTTTTT---------------------
>Hylotelephium_ewersii
ATGGGAGTG------ACAAAAAAACCTGACTTGAATGATCCTGTATTAAGAGCTAAATTG
GCTAAAGGGATGGGCCATAATTATTACGGAGAACCTGCATGGCCCAATGATCTTTTATAT
ATTTTTCCAGTAGTTATTTTAGGTACTATTGCATGTAACGTAGGATTAGCGGTTTTAGAA
CCATCAATGATTGGTGAACCCGCCGATCCATTTGCAACTCCTTTGGAAATATTACCTGAA
TGGTATTTCTTTCCGGTATTTCAAATACTTCGTACAGTACCCAATAAGTTATTGGGTGTT
CTTTTAATGGTTTCAGTACCTGCGGGATTATTAACAGTACCCTTTTTGGAGAATGTTAAT
AAATTTCAAAACCCATTTCGTCGTCCAGTAGCAACAACGGTCTTTTTGATTGGTACTGTA
GCGGCCCTTTGGTTAGGTATTGGAGCAACGTTACCTATTGATAAATCCCTAACTTTAGGT
CTTTTT---------------------
>Hylotelephium_verticillatum
ATGGGAGTA------ACAAAAAAACCTGACTTGAATGATCCTGTATTAAGAGCTAAATTG
GCTAAAGGGATGGGCCATAATTATTACGGAGAACCTGCATGGCCCAATGATCTTTTATAT
ATTTTTCCAGTAGTTATTTTAGGTACTATTGCATGTAACGTAGGATTAGCGGTTTTAGAA
CCATCAATGATTGGTGAACCCGCCGATCCATTTGCAACTCCTTTGGAAATATTACCTGAA
TGGTATTTCTTTCCGGTATTTCAAATACTTCGTACAGTACCCAATAAGTTATTGGGTGTT
CTTTTAATGGTTTCAGTACCTGCGGGATTATTAACAGTACCCTTTTTGGAGAATGTTAAT
AAATTTCAAAACCCATTTCGTCGTCCAGTAGCAACAACGGTCTTTTTGATTGGTACTGTA
GCGGCCCTTTGGTTAGGTATTGGAGCAACGTTACCTATTGATAAATCCCTAACGTTAGGT
CTTTTT---------------------
>Hylotelephium_viviparum
ATGGGA---------ACAAAAAAACCTGACTTGAATGATCCTGTATTAAGAGCTAAATTG
GCTAAAGGGATGGGCCATAATTATTACGGAGAACCTGCATGGCCCAATGATCTTTTATAT
ATTTTTCCAGTAGTTATTTTAGGTACTATTGCATGTAACGTAGGATTAGCGGTTTTAGAA
CCATCAATGATTGGTGAACCCGCCGATCCATTTGCAACTCCTTTGGAAATATTACCTGAA
TGGTATTTCTTTCCGGTATTTCAAATACTTCGTACAGTACCCAATAAGTTATTGGGTGTT
CTTTTAATGGTTTCAGTACCTGCGGGATTATTAACAGTACCCTTTTTGGAGAATGTTAAT
AAATTTCAAAACCCATTTCGTCGTCCAGTAGCAACAACGGTCTTTTTGATTGGTACTGTA
GCGGCCCTTTGGTTAGGTATTGGAGCAACGTTACCTATTGATAAATCCCTAACGTTAGGT
CTTTTT---------------------
>Meterostachys_sikokianus
ATGGGAGTG------ACAAAAAAACCTGACTTGAATGATCCTGTATTAAGAGCTAAATTG
GCTAAAGGGATGGGCCATAATTATTACGGAGAACCTGCATGGCCCAATGATCTTTTATAT
ATTTTTCCAGTAGTTATTTTAGGTACTATTGCATGTAACGTAGGATTAGCGGTTTTAGAA
CCATCAATGATTGGTGAACCCGCCGATCCGTTTGCAACTCCTTTGGAAATATTACCTGAA
TGGTATTTCTTTCCGGTATTTCAAATACTTCGTACAGTACCCAATAAGTTATTGGGTGTT
CTTTTAATGGTTTCAGTACCTGCGGGATTATTAACAGTACCCTTTTTGGAGAATGTTAAT
AAATTTCAAAACCCATTTCGTCGTCCAGTAGCAACAACGGTCTTTTTGATTGGTACTGTA
GCGGCCCTTTGGTTGGGTATTGGAGCAACGTTACCTATTGATAAATCCCTAACTTTAGGT
CTTTTT---------------------
>Orostachys_fimbriata
ATGGGAGTG------ACAAAAAAACCTGACTTGAATGATCCTGTATTAAGAGCTAAATTG
GCTAAAGGGATGGGCCATAATTATTACGGAGAACCTGCATGGCCCAATGATCTTTTATAT
ATTTTTCCAGTAGTTATTTTAGGTACTATTGCATGTAACGTAGGATTAGCGGTTTTAGAA
CCATCAATGATTGGTGAACCCGCCGATCCATTTGCAACTCCTTTGGAAATATTACCGGAA
TGGTATTTCTTTCCGGTATTTCAAATACTTCGTACAGTACCCAATAAGTTATTGGGTGTT
CTTTTAATGGTTTCAGTACCTGCGGGATTATTAACAGTACCCTTTTTGGAGAATGTTAAT
AAATTTCAAAACCCATTTCGTCGTCCAGTAGCAACAACGGTCTTTTTGATTGGTACTGTA
GCGGCCCTTTGGTTGGGTATTGGAGCAACGTTACCTATTGAGAAATCCCTAACTTTAGGT
CTTTTT---------------------
>Orostachys_japonica
ATGGGAGTG------ACAAAAAAACCTGACTTGAATGATCCTGTATTAAGAGCTAAATTG
GCTAAAGGGATGGGCCATAATTATTACGGAGAACCCGCATGGCCCAACGATCTTTTATAT
ATTTTTCCAGTAGTTATTTTCGGTACTATTGCATGTAACGTAGGATTAGCGGTTTTAGAA
CCATCAATGATTGGTGAACCCGCCGATCCGTTTGCAACTCCTTTGGAAATATTACCTGAA
TGGTATTTCTTTCCGGTATTTCAAATACTTCGTACAGTACCCAATAAGTTATTGGGTGTT
CTTTTAATGGTTTCAGTACCTGTGGGATTATTAACAGTACCTTTTTTGGAGAATGTTAAT
AAATTTCAAAACCCATTTCGTCGTCCAGTAGCAACAACGGTCTTTTTGATTGGTACTGTA
GCGGCCCTTTGGTTGGGTATTGGAGCAACGTTACCTATTGATAAATCCCTAACTTTAGGT
CTTTTT---------------------
>Orostachys_minuta
ATGGGAGTG------ACAAAAAAACCTGACTTGAATGATCCTGTATTAAGAGCTAAATTG
GCTAAAGGGATGGGCCATAATTATTACGGAGAACCCGCATGGCCCAATGATCTTTTATAT
ATTTTTCCAGTAGTTATTTTCGGTACTATTGCATGTAACGTAGGATTAGCGGTTTTAGAA
CCATCGATGATTGGTGAACCCGCCGATCCGTTTGCAACTCCTTTGGAAATATTACCTGAA
TGGTATTTCTTTCCGGTATTTCAAATACTTCGTACAGTACCCAATAAGTTATTGGGTGTT
CTTTTAATGGTTTCAGTACCTGTGGGATTATTAACAGTACCTTTTTTGGAGAATGTTAAT
AAATTTCAAAACCCATTTCGTCGTCCAGTAGCAACAACGGTCTTTTTGATTGGTACTGTA
GCGGCCCTTTGGTTGGGTATTGGAGCAACGTTACCTATTGATAAATCCCTAACTTTAGGT
CTTTTT---------------------
>Orostachys_iwarenge_f_magna
ATGGGAGTG------ACAAAAAAACCTGACTTGAATGATCCTGTATTAAGAGCTAAATTG
GCTAAAGGGATGGGCCATAATTATTACGGAGAACCTGCATGGCCCAATGATCTTTTATAT
ATTTTTCCAGTAGTTATTTTAGGTACTATTGCATGTAACGTAGGATTAGCGGTTTTAGAA
CCATCAATGATTGGTGAACCCGCCGATCCGTTTGCAACTCCTTTGGAAATATTACCTGAA
TGGTATTTCTTTCCGGTATTTCAAATACTTCGTACCGTACCCAATAAGTTATTGGGTGTT
CTTTTAATGGTTTCAGTACCTGCGGGATTATTAACAGTACCCTTTTTGGAGAATGTTAAT
AAATTTCAAAACCCATTTCGTCGTCCAGTAGCAACAACGGTCTTTTTGATTGGTACTGTA
GCGGCCCTTTGGTTAGGTATTGGAGCAACATTACCTATTGATAAATCCCTAACTTTAGGT
CTTTTT---------------------
>Sinocrassula_densirosulata
ATGGGAGTG------ACAAAAAAACCTGACTTGAATGATCCTGTATTACGAGCTAAATTG
GCTAAAGGGATGGGCCATAATTATTACGGAGAACCTGCATGGCCCAATGATCTTTTATAT
ATTTTTCCAGTAGTTATTTTAGGTACTATTGCATGTAACGTAGGATTAGCAGTTTTAGAA
CCATCAATGATTGGTGAACCCGCCGATCCGTTTGCAACTCCTTTGGAAATATTACCTGAA
TGGTATTTCTTTCCGGTATTTCAAATACTTCGTACAGTACCCAATAAGTTATTGGGTGTT
CTTTTAATGGTTTCAGTACCTGCGGGATTATTAACAGTACCCTTTTTGGAGAATGTTAAT
AAATTTCAAAACCCATTTCGTCGTCCAGTAGCAACAACGGTCTTTTTGATTGGTACTGTA
GCAGCCCTTTGGTTGGGTATTGGAGCCACGTTACCTATTGATAAATCCCTAACTTTAGGT
CTTTTT---------------------
>Sinocrassula_indica
ATGGGAGTG------ACAAAAAAACCTGACTTGAATGATCCTGTATTACGAGCTAAATTG
GCTAAAGGGATGGGCCATAATTATTACGGAGAACCTGCATGGCCCAATGATCTTTTATAT
ATTTTTCCAGTAGTTATTTTAGGTACTATTGCATGTAACGTAGGATTAGCAGTTTTAGAA
CCATCAATGATTGGTGAACCCGCCGATCCGTTTGCAACTCCTTTGGAAATATTACCTGAA
TGGTATTTCTTTCCGGTATTTCAAATACTTCGTACAGTACCCAATAAGTTATTGGGTGTT
CTTTTAATGGTTTCAGTACCTGCGGGATTATTAACAGTACCCTTTTTGGAGAATGTTAAT
AAATTTCAAAACCCATTTCGTCGTCCAGTAGCAACAACGGTCTTTTTGATTGGTACTGTA
GCAGCCCTTTGGTTGGGTATTGGAGCAACGTTACCTATTGATAAATCCCTAACTTTAGGT
CTTTTT---------------------
>Umbilicus_rupestris
ATGGGAGTG------ACAAAAAAACCTGACTTGAATGATCCTGTATTAAGAGCTAAATTG
GCTAAAGGGATGGGCCATAATTATTACGGAGAACCTGCATGGCCCAATGATCTTTTATAT
ATTTTTCCAGTAGTTATTTTAGGTACTATTGCGTGTAACGTAGGATTAGCGGTTTTAGAA
CCATCAATGATTGGTGAACCCGCCGATCCATTTGCAACTCCTTTGGAAATATTACCCGAA
TGGTATTTCTTCCCGGTATTTCAAATACTTCGTACAGTACCCAATAAGTTATTAGGTGTT
CTTTTAATGGTTTCAGTCCCTGCGGGATTATTAACAGTACCCTTTTTGGAGAATGTTAAT
AAATTTCAAAACCCATTTCGTCGTCCAGTAGCAACAACTGTCTTTTTGATTGGTACTGTA
GCGGCCCTTTGGTTGGGTATTGGAGCAACGTTACCTATTGATAAATCCCTAACTTTAGGT
CTTTTTAAAATTGAT------------
>Myriophyllum_aquaticum
ATGGGAGTCCTAATAACAAAAAAACCTGACTTGAATGATCCTGTATTAAGAGCTAAATTG
GCTAAAGGTATGGGCCATAATTATTATGGAGAACCCGCATGGCCAAATGATCTTTTATAT
ATTTTTCCAGTAGTCATTTTAGGTACTATTGCATGTAACGTAGGCTTAGCGGTTTTAGAA
CCATCAATGATTGGTGAACCCGCCGATCCATTTGCAACTCCTTTGGAAATATTACCTGAA
TGGTATTTCTTTCCTGTATTTCAAATGCTTCGTACAGTACCCAATAAGTTATTGGGTGTT
CTTTTAATGGTTTCAGTACCTGCGGGATTATTAACAGTACCTTTTTTGGAGAATGTTAAT
AAATTTCAAAATCCATTTCGTCGCCCCGTAGCAACAACTGTCTTTTTGATTGGTACTATC
GTGGCCCTTTGGTTAGGTATTGGAGCAACCTTGCCGATTGATAAATCCCTAACTTTAGGT
CTTTTTCAAATTGATTCAATTGTGAAA
>Myriophyllum_spicatum
ATGGGAGTCCCAATAACAAAAAAACCTGACTTGAATGATCCTGTATTAAGAGCTAAATTG
GCTAAAGGTATGGGCCATAATTATTATGGAGAACCCGCATGGCCAAATGATCTTTTATAT
ATTTTTCCAGTAGTCATTTTAGGTACTATTGCATGTAACGTAGGCTTAGCGGTTTTAGAA
CCATCAATGATTGGTGAACCCGCCGATCCGTTTGCAACTCCTTTGGAAATATTACCAGAA
TGGTATTTCTTTCCTGTATTTCAAATGCTTCGTACAGTACCCAATAAGTTATTGGGTGTT
CTTTTAATGGTTTCAGTACCTGCAGGATTATTAACAGTACCTTTTTTGGAGAATGTTAAT
AAATTTCAAAATCCATTTCGTCGTCCAGTAGCAACAACGGTCTTTTTGATTGGCACTATC
GTGGCCCTTTGGTTAGGTATTGGAGCAACCTTGCCAATTGATAAATCCCTAACTTTAGGT
CTTTTTCAAATTGATTCAATTGTGAAA
