# Supplementary material for: Ten Plastomes of Crassula (Crassulaceae) and Phylogenetic Implications
Source: Biology (Basel). 2022 Dec 7;11(12):1779. doi: 10.3390/biology11121779 (PMC9775174; doi:10.3390/biology11121779)
Supplement: Supplementary file 1 [file biology-11-01779-s001.zip › Supplements/Data S1/petG.fasta]

>Crassula_alstonii
ATGATTGAAGTTTCTCTTTTTGGAATCGTGTTGGGTTTAATTCCTATTACTCTAGCTGGATTATTCGTAACTGCATTTTTACAATACAAACGTGGTGATCAGTTGGACTTT
>Crassula_columella
ATGATTGAAGTTTCTCTTTTTGGAATCGTGTTGGGTTTAATTCCTATTACTCTAGCTGGATTATTCGTAACTGCATTTTTACAATACAAACGTGGTGATCAGTTGGACTTT
>Crassula_dejecta
ATGATTGAAGTTTCTCTTTTTGGAATCGTCTTGGGTTTAATTCCTATTACTCTAGCTGGATTATTCGTAACTGCATTTTTACAATACAAACGTGGTGATCAGTTGGACTTT
>Crassula_mesembryanthoides
ATGATTGAAGTTTCTCTTTTTGGAATCGTGTTGGGTTTAATTCCTATTACTCTAGCTGGATTATTCGTAACTGCATTTTTACAATACAAACGTGGTGATCAGTTGGACTTT
>Crassula_perforata
ATGATTGAAGTTTCTCTTTTTGGAATCGTGTTGGGTTTAATTCCTATTACTCTAGCTGGACTATTCGTAACTGCATTTTTACAATACAAACGTGGTGATCAGTTGGACTTT
>Crassula_socialis
ATGATTGAAGTTTCTCTTTTTGGAATCGTGTTGGGTTTAATTCCTATTACTCTAGCTGGATTATTCGTAACTGCATTTTTACAATACAAACGTGGTGATCAGTTGGACTTT
>Crassula_tecta
ATGATTGAAGTTTCTCTTTTTGGAATCGTGTTGGGTTTAATTCCTATTACTCTAGCTGGATTATTCGTAACTGCATTTTTACAATACAAACGTGGTGATCAGTTGGACTTT
>Crassula_mesembrianthemopsis
ATGATTGAAGTTTCTCTTTTTGGAATCGTGTTGGGTTTAATTCCTATTACTCTAGCTGGATTATTCGTAACTGCATTTTTACAATACAAACGTGGTGATCAGTTGGACTTT
>Crassula_deltoidea
ATGATTGAAGTTTCTCTTTTTGGAATCGTGTTAGGTTTAATTCCTATTACTCTAGCTGGATTATTCGTAACTGCATTTTTACAATACAAACGTGGTGATCAATTGGATTTT
>Crassula_expansa_subsp_fragilis
ATGATTGAAGTTTCTCTTTTTGGAATCGTGTTAGGTTTAATTCCTATTACGCTAGCTGGATTATTCGTAACTGCATTTTTACAATACAAACGGGGGGATCAATTGGACTTT
>Crassula_volkensii
ATGATTGAAGTTTCTCTTTTTGGAATCGTGTTAGGTTTAATTCCTATTACTCTAGCTGGATTATTCGTAACTGCATTTTTACAATACAAACGTGGTGATCAATTGGATTTT
>Cotyledon_tomentosa
ATGATTGAAGTTTCTCTTTTTGGAATTGTCTTGGGTTTAATTCCTATTACTTTAGCTGGATTATTCGTAACTGCATTTTTACAATACAAACGTGGTGATCAGTTGGACTTT
>Kalanchoe_daigremontiana
ATGATTGAAGTTTCTCTTTTTGGAATTGTCTTGGGTTTAATTCCTATTACTTTAGCTGGATTATTCGTAACTGCATTTTTACAATACAAACGTGGTGATCAGTTGGACTTT
>Kalanchoe_delagoensis
ATGATTGAAGTTTCTCTTTTTGGAATTGTCTTGGGTTTAATTCCTATTACTTTAGCTGGATTATTCGTAACTGCATTTTTACAATACAAACGTGGTGATCAGTTGGACTTT
>Kalanchoe_fedtschenkoi
ATGATTGAAGTTTCTCTTTTTGGAATTGTCTTGGGTTTAATTCCTATTACTTTAGCTGGATTATTCGTAACTGCATTTTTACAATACAAACGTGGTGATCAGTTGGACTTT
>Kalanchoe_longiflora
ATGATTGAAGTTTCTCTTTTTGGAATTGTCTTGGGTTTAATTCCTATTACTTTAGCTGGATTATTCGTAACTGCATTTTTACAATACAAACGTGGTGATCAGTTGGACTTT
>Kalanchoe_tomentosa
ATGATTGAAGTTTCTCTTTTTGGAATTGTCTTGGGTTTAATTCCTATTACTTTAGCTGGATTATTCGTAACTGCATTTTTACAATACAAACGTGGTGATCAGTTGGACTTT
>Echeveria_lilacina
ATGATTGAAGTTTTTCTTTTTGGAATTGTCTTGGGTTTAATTCCTATTACTTTAGCTGGATTATTCGTAACGGCATTTTTACAATACAAACGCGGTGATCAGTTGGACTTT
>Graptopetalum_amethystinum
ATGATTGAAGTTTTTCTTTTTGGAATTGTCTTGGGTTTAATTCCTATTACTTTAGCTGGATTATTCGTAACGGCATTTTTACAATACAAACGCGGTGATCAGTTGGACTTT
>Pachyphytum_compactum
ATGATTGAAGTTTTTCTTTTTGGAATTGTCTTGGGTTTAATTCCTATTACTTTAGCTGGATTATTCGTAACGGCATTTTTACAATACAAACGCGGTGATCAGTTGGACTTT
>Sedum_alfredii
ATGATTGAAGTTTTTCTTTTTGGAATTGTCTTGGGTTTAATTCCTATTACTTTAGCTGGATTATTCGTAACGGCATTTTTACAATACAAACGCGGTGATCAGTTGGACTTT
>Sedum_emarginatum
ATGATTGAAGTTTTTCTTTTTGGAATTGTCTTAGGTTTAATTCCTATTACTTTAGCTGGATTATTCGTAACGGCATTTTTACAATACAAACGCGGTGATCAGTTGGACTTT
>Sedum_lineare
ATGATTGAAGTTTTTCTTTTTGGAATTGTCTTGGGTTTAATTCCTATTACTTTAGCTGGATTATTCGTAACGGCATTTTTACAATACAAACGCGGTGATCAGTTGGACTTT
>Sedum_oryzifolium
ATGATTGAAGTTTTTCTTTTTGGAATTGTCTTGGGTTTAATTCCTATTACTTTAGCTGGATTATTCGTAACGGCATTTTTACAATACAAACGCGGTGATCAGTTGGACTTT
>Sedum_plumbizincicola
ATGATTGAAGTTTTTCTTTTTGGAATTGTCTTGGGTTTAATTCCTATTACTTTAGCTGGATTATTCGTAACGGCATTTTTACAATACAAACGCGGTGATCAGTTGGACTTT
>Sedum_sarmentosum
ATGATTGAAGTTTTTCTTTTTGGAATTGTCTTGGGTTTAATTCCTATTACTTTAGCTGGATTATTCGTAACGGCATTTTTACAATACAAACGCGGTGATCAGTTGGACTTT
>Sedum_tricarpum
ATGATTGAAGTTTTTCTTTTTGGAATTGTCTTGGGTTTAATTCCTATTACTTTAGCTGGATTATTCGTAACGGCATTTTTACAATACAAACGCGGTGATCAGTTGGACTTT
>Aeonium_arboreum
ATGATTGAAGTTTCTCTTTTTGGAATTGTCTTGGGTTTAATTCCTATTACTTTAGCTGGATTATTCGTAACTGCATTTTTACAATACAAACGTGGTGATCAGTTGGACTTT
>Aeonium_balsamiferum
ATGATTGAAGTTTCTCTTTTTGGAATTGTCTTGGGTTTAATTCCTATTACTTTAGCTGGATTATTCGTAACTGCATTTTTACAATACAAACGTGGTGATCAGTTGGACTTT
>Aeonium_decorum
ATGATTGAAGTTTCTCTTTTTGGAATTGTCTTGGGTTTAATTCCTATTACTTTAGCTGGATTATTCGTAACTGCATTTTTACAATACAAACGTGGTGATCAGTTGGACTTT
>Aeonium_diplocyclum
ATGATTGAAGTTTCTCTTTTTGGAATTGTCTTGGGTTTAATTCCTATTACTTTAGCTGGATTGTTCGTAACTGCATTTTTACAATACAAACGTGGTGATCAGTTGGACTTT
>Aeonium_dodrantale
ATGATTGAAGTTTCTCTTTTTGGAATTGTCTTGGGTTTAATTCCTATTACTTTAGCTGGATTATTCGTAACTGCATTTTTACAATACAAACGTGGTGATCAGTTGGACTTT
>Aeonium_nobile
ATGATTGAAGTTTCTCTTTTTGGAATTGTCTTGGGTTTAATTCCTATTACTTTAGCTGGATTATTCGTAACTGCATTTTTACAATACAAACGTGGTGATCAGTTGGACTTT
>Aeonium_saundersii
ATGATTGAAGTTTCTCTTTTTGGAATTGTCTTGGGTTTAATTCCTATTACTTTAGCTGGATTATTCGTAACTGCATTTTTACAATACAAACGTGGTGATCAGTTGGACTTT
>Aeonium_tabuliforme
ATGATTGAAGTTTCTCTTTTTGGAATTGTCTTGGGTTTAATTCCTATTACTTTAGCTGGATTATTCGTAACTGCATTTTTACAATACAAACGTGGTGATCAGTTGGACTTT
>Aeonium_undulatum
ATGATTGAAGTTTCTCTTTTTGGAATTGTCTTGGGTTTAATTCCTATTACTTTAGCTGGATTATTCGTAACTGCATTTTTACAATACAAACGTGGTGATCAGTTGGACTTT
>Monanthes_anagensis
ATGATTGAAGTTTCTCTTTTTGGAATTGTCTTGGGTTTAATTCCTATTACTTTAGCTGGATTATTCGTAACTGCATTTTTACAATACAAACGTGGTGATCAGTTGGACTTT
>Monanthes_brachycaulos
ATGATTGAAGTTTCTCTTTTTGGAATTGTCTTGGGTTTAATTCCTATTACTTTAGCTGGATTATTCGTAACTGCATTTTTACAATACAAACGTGGTGATCAGTTGGACTTT
>Monanthes_muralis
ATGATTGAAGTTTCTCTTTTTGGAATTGTCTTGGGTTTAATTCCTATTACTTTAGCTGGATTATTCGTAACTGCATTTTTACAATACAAACGTGGTGATCAGTTGGACTTT
>Monanthes_polyphylla
ATGATTGAAGTTTCTCTTTTTGGAATTGTCTTGGGTTTAATTCCTATTACTTTAGCTGGATTATTCGTAACTGCATTTTTACAATACAAACGTGGTGATCAGTTGGACTTT
>Rosularia_alpestris
ATGATTGAAGTTTATCTTTTTGGAATTGTCTTGGGTTTAATTCCTATTACTTTAGCTGGATTATTCGTAACTGCATTTTTACAATACAAACGTGGTGATCAGTTGGACTTT
>Sempervivum_tectorum
ATGATTGAAGTTTTTCTTTTTGGAATTGTCTTGGGTTTAATTCCTATTACTTTAGCTGGATTATTCGTAACTGCATTTTTACAATACAAACGTGGTGATCAGTTGGACTTT
>Phedimus_spurius
ATGATTGAAGTTTCTCTTTTTGGAATTGTCTTGGGTTTAATTCCTATTACCTTAGCTGGATTATTCGTAACTGCATTTTTACAATACAAACGTGGTGATCAGTTGGACTTT
>Phedimus_aizoon
ATGATTGAAGTTTCTCTTTTTGGAATTGTCTTGGGTTTAATTCCTATTACCTTAGCTGGATTATTCGTAACTGCATTTTTACAATACAAACGTGGTGATCAGTTGGACTTT
>Phedimus_kamtschaticus
ATGATTGAAGTTTCTCTTTTTGGAATTGTCTTGGGTTTAATTCCTATTACCTTAGCTGGATTATTCGTAACTGCATTTTTACAATACAAACGTGGTGATCAGTTGGACTTT
>Phedimus_odontophyllus
ATGATTGAAGTTTCTCTTTTTGGAATTGTCTTGGGTTTAATTCCTATTACCTTAGCTGGATTATTCGTAACTGCATTTTTACAATACAAACGTGGCGATCAGTTGGACTTT
>Phedimus_takesimensis
ATGATTGAAGTTTCTCTTTTTGGAATTGTCTTGGGTTTAATTCCTATTACCTTAGCTGGATTATTCGTAACTGCATTTTTACAATACAAACGTGGTGATCAGTTGGACTTT
>Phedimus_yangshanicus
ATGATTGAAGTTTCTCTTTTTGGAATTGTCTTGGGTTTAATTCCTATTACCTTAGCTGGATTATTCGTAACTGCATTTTTACAATACAAACGTGGCGATCAGTTGGACTTT
>Rhodiola_bupleuroides
ATGATTGAAGTTTCTCTTTTTGGAATTGTCTTGGGTTTAATTCCTATTACTTTAGCTGGATTATTCGTAACTGCATTTTTACAATACAAACGTGGTGATCAGTTGGACTTT
>Rhodiola_calliantha
ATGATTGAAGTTTCTCTTTTTGGAATTGTCTTGGGTTTAATTCCTATTACTTTAGCTGGATTATTCGTAACTGCATTTTTACAATACAAACGTGGTGATCAGTTGGACTTT
>Rhodiola_crenulata
ATGATTGAAGTTTCTCTTTTTGGAATTGTCTTGGGTTTAATTCCTATTACTTTAGCTGGATTATTCGTAACTGCATTTTTACAATACAAACGTGGTGATCAGTTGGACTTT
>Rhodiola_henryi
ATGATTGAAGTCTCTCTTTTTGGAATTGTCTTGGGTTTAATTCCTATTACTTTAGCTGGATTATTCGTAACTGCATTTTTACAATACAAACGTGGTGATCAGTTGGACTTT
>Rhodiola_himalensis
ATGATTGAAGTTTCTCTTTTTGGAATTGTCTTGGGTTTAATTCCTATTACTTTAGCTGGATTATTCGTAACTGCATTTTTACAATACAAACGTGGTGATCAGTTGGACTTT
>Rhodiola_kirilowii
ATGATTGAAGTTTCTCTTTTTGGAATTGTCTTGGGTTTAATTCCTATTACTTTAGCTGGATTATTCGTAACTGCATTTTTACAATACAAACGTGGTGATCAGTTGGACTTT
>Rhodiola_rosea
ATGATTGAAGTTTCTCTTTTTGGAATTGTCTTGGGTTTAATTCCTATTACTTTAGCTGGATTATTCGTAACTGCATTTTTACAATACAAACGTGGTGATCAGTTGGACTTT
>Rhodiola_sacra
ATGATTGAAGTTTCTCTTTTTGGAATTGTCTTGGGTTTAATTCCTATTACTTTAGCTGGATTATTCGTAACTGCATTTTTACAATACAAACGTGGTGATCAGTTGGACTTT
>Rhodiola_yunnanensis
ATGATTGAAGTCTCTCTTTTTGGAATTGTCTTGGGTTTAATTCCTATTACTTTAGCTGGATTATTCGTAACTGCATTTTTACAATACAAACGTGGTGATCAGTTGGACTTT
>Rhodiola_dumulosa
ATGATTGAAGTTTCTCTTTTTGGAATTGTCTTGGGTTTAATTCCTATTACTTTAGCTGGATTATTCGTAACTGCATTTTTACAATACAAACGTGGTGATCAGTTGGACTTT
>Rhodiola_fastigiata
ATGATTGAAGTTTCTCTTTTTGGAATTGTCTTGGGTTTAATTCCTATTACTTTAGCTGGATTATTCGTAACTGCATTTTTACAATACAAACGTGGTGATCAGTTGGACTTT
>Rhodiola_gelida
ATGATTGAAGTTTCTCTTTTTGGAATTGTCTTGGGTTTAATTCCTATTACTTTAGCTGGATTATTCGTAACTGCATTTTTACAATACAAACGTGGTGATCAGTTGGACTTT
>Rhodiola_hobsonii
ATGATTGAAGTTTCTCTTTTTGGAATTGTCTTGGGTTTAATTCCTATTACTTTAGCTGGATTATTCGTAACTGCATTTTTACAATACAAACGTGGTGATCAGTTGGACTTT
>Rhodiola_humilis
ATGATTGAAGTTTCTCTTTTTGGAATTGTCTTGGGTTTAATTCCTATTACTTTAGCTGGATTATTCGTAACTGCATTTTTACAATACAAACGTGGTGATCAGTTGGACTTT
>Rhodiola_integrifolia
ATGATTGAAGTTTCTCTTTTTGGAATTGTCTTGGGTTTAATTCCTATTACTTTAGCTGGATTATTCGTAACTGCATTTTTACAATACAAACGTGGTGATCAGTTGGACTTT
>Rhodiola_liciae
ATGATTGAAGTTTCTCTTTTTGGAATTGTCTTGGGTTTAATTCCTATTACTTTAGCTGGATTATTCGTAACTGCATTTTTACAATACAAACGTGGTGATCAGTTGGACTTT
>Rhodiola_macrocarpa
ATGATTGAAGTTTCTCTTTTTGGAATTGTCTTGGGTTTAATTCCTATTACTTTAGCTGGATTATTCGTAACTGCATTTTTACAATACAAACGTGGTGATCAGTTGGACTTT
>Rhodiola_ovatisepala
ATGATTGAAGTTTCTCTTTTTGGAATTGTCTTGGGTTTAATTCCTATTACTTTAGCTGGATTATTCGTAACTGCATTTTTACAATACAAACGTGGTGATCAGTTGGACTTT
>Rhodiola_prainii
ATGATTGAAGTTTCTCTTTTTGGAATTGTCTTGGGTTTAATTCCTATTACTTTAGCTGGATTATTCGTAACTGCATTTTTACAATACAAACGTGGTGATCAGTTGGACTTT
>Rhodiola_quadrifida
ATGATTGAAGTTTCTCTTTTTGGAATTGTCTTGGGTTTAATTCCTATTACTTTAGCTGGATTATTCGTAACTGCATTTTTACAATACAAACGTGGTGATCAGTTGGACTTT
>Rhodiola_rhodantha
ATGATTGAAGTTTCTCTTTTTGGAATTGTCTTGGGTTTAATTCCTATTACTTTAGCTGGATTATTCGTAACTGCATTTTTACAATACAAACGTGGTGATCAGTTGGACTTT
>Rhodiola_sexifolia
ATGATTGAAGTTTCTCTTTTTGGAATTGTCTTGGGTTTAATTCCTATTACTTTAGCTGGATTATTCGTAACTGCATTTTTACAATACAAACGTGGTGATCAGTTGGACTTT
>Rhodiola_sinuata
ATGATTGAAGTTTCTCTTTTTGGAATTGTCTTGGGTTTAATTCCTATTACTTTAGCTGGATTATTCGTAACTGCATTTTTACAATACAAACGTGGTGATCAGTTGGACTTT
>Rhodiola_smithii
ATGATTGAAGTTTCTCTTTTTGGAATTGTTTTGGGTTTAATTCCTATTACTTTAGCTGGATTATTCGTAACTGCATTTTTACAATACAAACGTGGTGATCAGTTGGACTTT
>Rhodiola_stapfii
ATGATTGAAGTTTCTCTTTTTGGAATTGTCTTGGGTTTAATTCCTATTACTTTAGCTGGATTATTCGTAACTGCATTTTTACAATACAAACGTGGTGATCAGTTGGACTTT
>Rhodiola_subopposita
ATGATTGAAGTTTCTCTTTTTGGAATTGTCTTGGGTTTAATTCCTATTACTTTAGCTGGATTATTCGTAACTGCATTTTTACAATACAAACGTGGTGATCAGTTGGACTTT
>Rhodiola_tangutica
ATGATTGAAGTTTCTCTTTTTGGAATTGTCTTGGGTTTAATTCCTATTACTTTAGCTGGATTATTCGTAACTGCATTTTTACAATACAAACGTGGTGATCAGTTGGACTTT
>Rhodiola_wallichiana
ATGATTGAAGTTTCTCTTTTTGGAATTGTCTTGGGTTTAATTCCTATTACTTTAGCTGGATTATTCGTAACTGCATTTTTACAATACAAACGTGGTGATCAGTTGGACTTT
>Hylotelephium_ewersii
ATGATTGAAGTTTTTCTTTTTGGAATTGTCTTGGGTTTAATTCCTATTACTTTAGCTGGATTATTCGTAACTGCATTTTTACAATACAAACGTGGTGATCAGTTGGACTTT
>Hylotelephium_verticillatum
ATGATTGAAGTTTTTCTTTTTGGAATTGTCTTGGGTTTAATTCCTATTACTTTAGCTGGATTATTCGTAACTGCATTTTTACAATACAAACGTGGTGATCAGTTGGACTTT
>Hylotelephium_viviparum
ATGATTGAAGTTTTTCTTTTTGGAATTGTCTTGGGTTTAATTCCTATTACTTTAGCTGGATTATTCGTAACTGCATTTTTACAATACAAACGTGGTGATCAGTTGGACTTT
>Meterostachys_sikokianus
ATGATTGAAGTTTTTCTTTTTGGAATTGTCTTGGGTTTAATTCCTATTACTTTAGCTGGATTATTCGTAACTGCATTTTTACAATACAAACGTGGTGATCAGTTGGACTTT
>Orostachys_fimbriata
ATGATTGAAGTTTTTCTTTTTGGAATTGTCTTGGGTTTAATTCCTATTACTTTAGCTGGATTATTCGTAACTGCATTTTTACAATACAAACGCGGTGATCAGTTGGACTTT
>Orostachys_japonica
ATGATTGAAGTTTTTCTTTTTGGAATTGTCTTGGGTTTAATTCCTATTACTTTAGCTGGATTATTCGTAACTGCATTTTTACAATACAAACGTGGTGATCAGTTGGACTTT
>Orostachys_minuta
ATGATTGAAGTTTTTCTTTTTGGAATTGTCTTGGGTTTAATTCCTATTACTTTAGCTGGATTATTCGTAACTGCATTTTTACAATACAAACGTGGTGATCAGTTGGACTTT
>Orostachys_iwarenge_f_magna
ATGATTGAAGTTTTTCTTTTTGGAATTGTCTTGGGTTTAATTCCTATTACTTTAGCTGGATTATTCGTAACTGCATTTTTACAATACAAACGTGGTGATCAGTTGGACTTT
>Sinocrassula_densirosulata
ATGATTGAAGTTTTTCTTTTTGGAATTGTCTTGGGTTTAATTCCTATTACTTTAGCTGGATTATTCGTAACTGCATTTTTACAATATAAACGTGGTGATCAGTTGGACTTT
>Sinocrassula_indica
ATGATTGAAGTTTTTCTTTTTGGAATTGTCTTGGGTTTAATTCCTATTACTTTAGCTGGATTATTCGTAACTGCATTTTTACAATATAAACGTGGTGATCAGTTGGACTTT
>Umbilicus_rupestris
ATGATTGAAGTTTTTCTTTTTGGAATTGTCTTGGGTTTAATTCCTATTACTTTAGCTGGATTATTCGTAACTGCATTTTTACAATACAAACGTGGTGATCAGTTGGACTTT
>Myriophyllum_aquaticum
ATGATTGAAGTTTTTCTATTTGGAATCGTGTTAGGTTTAATTCCTATTACTTTGGCTGGATTATTTGTAACTGCCTATTTACAATACAGGCGCGGCGATCAGTTGGACCTT
>Myriophyllum_spicatum
ATGATTGAAGTTTTTCTATTTGGAATCGTGTTAGGTTTAATTCCTATTACTTTGGCTGGATTATTTGTAACTGCCTATTTACAATACAGGCGCGGCGATCAGTTGGACCTT
