# Supplementary material for: Ten Plastomes of Crassula (Crassulaceae) and Phylogenetic Implications
Source: Biology (Basel). 2022 Dec 7;11(12):1779. doi: 10.3390/biology11121779 (PMC9775174; doi:10.3390/biology11121779)
Supplement: Supplementary file 1 [file biology-11-01779-s001.zip › Supplements/Data S1/petL.fasta]

>Crassula_alstonii
ATGCCTACTATAACTGGTTATTTCGGGTTTCTACTAGCAGCTTTAACTATAACTTCAGGCCTTTTTATTGGTCTGAGCAAGATAAGACTTATT
>Crassula_columella
ATGCCTACTATAACTGGTTATTTCGGGTTTCTACTAGCAGCTTTAACTATAACTTCAGGCCTTTTTATTGGTCTGAGCAAGATAAGACTTATT
>Crassula_dejecta
ATGCCTACTATAACTGGTTATTTCGGGTTTCTACTAGCAGCTTTAACTATAACTTCAGGCCTTTTTATTGGTCTGAGCAAGATAAGACTTATT
>Crassula_mesembryanthoides
ATGCCTACTATAACTGGTTATTTCGGGTTTCTACTAGCAGCTTTAACTATAACTTCAGGCCTTTTTATTGGTCTGAGCAAGATAAGACTTATT
>Crassula_perforata
ATGCCTACTATAACTGGTTATTTCGGGTTTCTACTAGCAGCTTTAACTATAACTTCAGGCCTTTTTATTGGTCTGAGCAAGATAAGACTTATT
>Crassula_socialis
ATGCCTACTATAACTGGTTATTTCGGGTTTCTACTAGCAGCTTTAACTATAACTTCAGGCCTTTTTATTGGTCTGAGCAAGATAAGACTTATT
>Crassula_tecta
ATGCCTACTATAACTGGTTATTTCGGGTTTCTACTAGCAGCTTTAACTATAACTTCAGGCCTTTTTATTGGTCTGAGCAAGATAAGACTTATT
>Crassula_mesembrianthemopsis
ATGCCTACTATAACTGGTTATTTCGGGTTTCTACTAGCAGCTTTAACTATAACTTCAGGCCTTTTTATTGGTCTGAGCAAGATAAGACTTATT
>Crassula_deltoidea
ATGCCTACTATAACTGGTTATTTCGGTTTTCTACTAGCAGCTTTAACTATAACTTCAGGACTTTTTATTGGCCTGAGCAAGATAAGACTTATT
>Crassula_expansa_subsp_fragilis
ATGCCTACTATAACTGGTTATTTCGGTTTTCTACTAGCAGCGTTAACTATAACTTCAGGGCTTTTTATTGGTCTGAGCAAGATACGACTTATT
>Crassula_volkensii
ATGCCTACTATAACTGGTTATTTCGGTTTTCTACTAGCAGCTTTAACTATAACTTCAGGGCTTTTTATTGGTCTGAGCAAGATACGACTTATT
>Cotyledon_tomentosa
ATGCTTACTATAACGGGTTATTTCGGTTTTTTACTAGCAGCTTTAACTATAACTTCAGGCCTTTTTATTGGGCTGAGCAAGATACGACTTATT
>Kalanchoe_daigremontiana
ATGCTTACTATAACGGGTTATTTCGGTTTTTTACTAGCAGCTTTAACTATAACTTCAGGCCTTTTTATTGGGCTGAGCAAGATACGACTTATT
>Kalanchoe_delagoensis
ATGCTTACTATAACGGGTTATTTCGGTTTTTTACTAGCAGCTTTAACTATAACTTCAGGCCTTTTTATTGGGCTGAGCAAGATACGACTTATT
>Kalanchoe_fedtschenkoi
ATGCTTACTATAACGGGTTATTTCGGTTTTTTACTAGCAGCTTTAACTATAACTTCAGGCCTTTTTATTGGGCTGAGCAAGATACGACTTATT
>Kalanchoe_longiflora
ATGCTTACTATAACGGGTTATTTCGGTTTTTTACTAGCAGCTTTAACTATAACTTCAGGCCTTTTTATTGGGCTGAGCAAGATACGACTTATT
>Kalanchoe_tomentosa
ATGCTTACTATAACGGGTTATTTCGGTTTTTTACTATCAGCTTTAACTATAACTTCAGGCCTTTTTATTGGGTTGAGCAAGATACGACTTATT
>Echeveria_lilacina
ATGCTTACTATAACAGGTTATTTCGGGTTTTTACTAGCAGCTTTAACTATAACCTCAGGCCTTTTTATTGGGCTGAGCAAGATACGACTTATT
>Graptopetalum_amethystinum
ATGCTTACTATAACAGGTTATTTCGGGTTTTTACTAGCAGCTTTAACTATAACCTCAGGCCTTTTTATTGGGCTGAGCAAGATACGACTTATT
>Pachyphytum_compactum
ATGCTTACTATAACAGGTTATTTCGGGTTTTTACTAGCAGCTTTAACTATAACCTCAGGCCTTTTTATTGGGCTGAGCAAGATACGACTTATT
>Sedum_alfredii
ATGCTTACTATAACAGGTTATTTCGGTTTTTTACTAGCAGCTTTAACTATAACTTCAGGTCTTTTTATTGGGCTGAGCAAGATACGACTTATT
>Sedum_emarginatum
ATGCTTACTATAACAGGTTATTTCGGTTTTTTACTAGCAGCGTTAACTATAACTTCAGGCCTTTTTATTGGGCTGAGCAAGATACGACTTATT
>Sedum_lineare
ATGCTTACTATAACAGGTTATTTCGGTTTTTTACTAGCAGCTTTAACTATAACTTCAGGCCTTTTTATTGGGCTGAGCAAGATACGACTTATT
>Sedum_oryzifolium
ATGCTTACTATAACAGGTTATTTCGGTTTTTTACTAGCAGCTTTAACTATAACTTCAGGCCTTTTTATTGGGCTGAGCAAGATACGACTTATT
>Sedum_plumbizincicola
ATGCTTACTATAACAGGTTATTTCGGTTTTTTACTAGCAGCTTTAACTATAACTTCAGGCCTTTTTATTGGGCTGAGCAAGATACGACTTATT
>Sedum_sarmentosum
ATGCTTACTATAACAGGTTATTTAGGTTTTTTACTAGCAGCTTTAACTATAACTTCAGGCCTTTTTATTGGGCTGAGCAAGATACGACTTATT
>Sedum_tricarpum
ATGCTTACTATAACAGGTTATTTCGGTTTTTTACTAGCAGCTTTAACTATAACTTCAGGTCTTTTTATTGGGCTGAGCAAGATACGACTTATT
>Aeonium_arboreum
ATGCTTACTATAACAGGTTATTTCGGTTTTTTATTAGCAGCTTTAACTATAACTTCGGGCCTTTTTATTGGGCTGAGCAAGATACGACTTATT
>Aeonium_balsamiferum
ATGCTTACTATAACAGGTTATTTCGGTTTTTTATTAGCAGCTTTAACTATAACTTCGGGCCTTTTTATTGGGCTGAGCAAGATACGACTTATT
>Aeonium_decorum
ATGCTTACTATAACAGGTTATTTCGGTTTTTTATTAGCAGCTTTAACTATAACTTCGGGCCTTTTTATTGGGCTGAGCAAGATACGACTTATT
>Aeonium_diplocyclum
ATGCTTACTATAACAGGTTATTTCGGTTTTTTATTAGCAGCTTTAACTATAACTTCGGGCCTTTTTATTGGGCTGAGCAAGATACGACTTATT
>Aeonium_dodrantale
ATGCTTACTATAACAGGTTATTTCGGTTTTTTATTAGCAGCTTTAACTATAACTTCGGGCCTTTTTATTGGGCTGAGCAAGATACGACTTATT
>Aeonium_nobile
ATGCTTACTATAACAGGTTATTTCGGTTTTTTATTAGCAGCTTTAACTATAACTTCGGGCCTTTTTATTGGGCTGAGCAAGATACGACTTATT
>Aeonium_saundersii
ATGCTTACTATAACAGGTTATTTCGGTTTTTTATTAGCAGCTTTAACTATAACTTCGGGCCTTTTTATTGGGCTGAGCAAGATACGACTTATT
>Aeonium_tabuliforme
ATGCTTACTATAACAGGTTATTTCGGTTTTTTATTAGCAGCTTTAACTATAACTTCGGGCCTTTTTATTGGGCTGAGCAAGATACGACTTATT
>Aeonium_undulatum
ATGCTTACTATAACAGGTTATTTCGGTTTTTTATTAGCAGCTTTAACTATAACTTCGGGCCTTTTTATTGGGCTGAGCAAGATACGACTTATT
>Monanthes_anagensis
ATGCTTACTATAACAGGTTATTTCGGTTTTTTACTAGCAGCTTTAACTATAACTTCGGGCCTTTTTATTGGGCTGAGCAAGATACGACTTATT
>Monanthes_brachycaulos
ATGCTTACTATAACAGGTTATTTCGGTTTTTTACTAGCAGCTTTAACTATAACTTCGGGCCTTTTTATTGGGCTGAGCAAGATACGACTTATT
>Monanthes_muralis
ATGCTTACTATAACAGGTTATTTCGGTTTTTTACTAGCAGCTTTAACTATAACTTCGGGCCTTTTTATTGGGCTGAGCAAGATACGACTTATT
>Monanthes_polyphylla
ATGCTTACTATAACAGGTTATTTCGGTTTTTTACTAGCAGCTTTAACTATAACTTCGGGCCTTTTTATTGGGCTGAGCAAGATACGACTTATT
>Rosularia_alpestris
ATGCTTACTATAACAGGTTATTTCGGTTTTTTACTAGCAGCTTTAACTATAACTTCAGGCCTTTTTATTGGGCTGAGCAAGATACGACTTATT
>Sempervivum_tectorum
ATGCTTACTATAACAGGTTATTTCGGTTTTTTACTAGCAGCTTTAACTATAACTTCAGGCCTTTTTATTGGGCTGAGCAAGATACGACTTATT
>Phedimus_spurius
ATGCTTACTATAACGGGTTATTTCGGTTTTTTACTAGCAGCTTTAACTATAACTTCAGGCCTTTTTATTGGGCTGAGCAAGATACGACTTATT
>Phedimus_aizoon
ATGCTTACTATAACGGGTTATTTCGGTTTTTTACTAGCAGCTTTAACTATAACTTCAGGCCTTTTTATTGGGCTGAGCAAGATACGACTTATT
>Phedimus_kamtschaticus
ATGCTTACTATAACGGGTTATTTCGGTTTTTTACTAGCAGCTTTAACTATAACTTCAGGCCTTTTTATTGGGCTGAGCAAGATACGACTTATT
>Phedimus_odontophyllus
ATGCTTACTATAACGGGTTATTTCGGTTTTTTACTAGCAGTTTTAACTATAACTTCAGGCCTTTTTATTGGGCTGAGCAAGATACGACTTATT
>Phedimus_takesimensis
ATGCTTACTATAACGGGTTATTTCGGTTTTTTACTAGCAGCTTTAACTATAACTTCAGGCCTTTTTATTGGGCTGAGCAAGATACGACTTATT
>Phedimus_yangshanicus
ATGCTTACTATAACGGGTTATTTCGGTTTTTTACTAGCAGTTTTAACTATAACTTCAGGCCTTTTTATTGGGCTGAGCAAGATACGACTTATT
>Rhodiola_bupleuroides
ATGCTTACTATAACAGGTTATTTCGGTTTTTTACTAGCAGCTTTAACTATCACTTCAGGCCTTTTTATTGGGCTGAGCAAGATACGACTTATT
>Rhodiola_calliantha
ATGCTTACTATAACAGGTTATTTCGGTTTTTTACTAGCAGCTTTAACTATCACTTCAGGCCTTTTTATTGGGCTGAGCAAGATACGACTTATT
>Rhodiola_crenulata
ATGCTTACTATAACAGGTTATTTCGGTTTTTTACTAGCAGCTTTAACTATCACTTCAGGCCTTTTTATTGGGCTGAGCAAGATACGACTTATT
>Rhodiola_henryi
ATGCTTACTATAACAGGTTATTTCGGTTTTTTACTAGCAGCTTTAACTATCACTTCAGGCCTTTTTATTGGGCTGAGCAAGATACGACTTATT
>Rhodiola_himalensis
ATGCTTACTATAACAGGTTATTTCGGTTTTTTACTAGCAGCTTTAACTATCACTTCAGGCCTTTTTATTGGGCTGAGCAAGATACGACTTATT
>Rhodiola_kirilowii
ATGCTTACTATAACAGGTTATTTCGGTTTTTTACTAGCAGCTTTAACTATCACTTCAGGCCTTTTTATTGGGCTGAGCAAGATACGACTTATT
>Rhodiola_rosea
ATGCTTACTATAACAGGTTATTTCGGTTTTTTACTAGCAGCTTTAACTATCACTTCAGGCCTTTTTATTGGGCTGAGCAAGATACGACTTATT
>Rhodiola_sacra
ATGCTTACTATAACAGGTTATTTCGGTTTTTTACTAGCAGCTTTAACTATCACTTCAGGCCTTTTTATTGGGCTGAGCAAGATACGACTTATT
>Rhodiola_yunnanensis
ATGCTTACTATAACAGGTTATTTCGGTTTTTTACTAGCAGCTTTAACTATCACTTCAGGCCTTTTTATTGGGCTGAGCAAGATACGACTTATT
>Rhodiola_dumulosa
ATGCTTACTATAACAGGTTATTTCGGTTTTTTACTAGCAGCTTTAACTATCACTTCAGGCCTTTTTATTGGGCTGAGCAAGATACGACTTATT
>Rhodiola_fastigiata
ATGCTTACTATAACAGGTTATTTCGGTTTTTTACTAGCAGCTTTAACTATCACTTCAGGCCTTTTTATTGGGCTGAGCAAGATACGACTTATT
>Rhodiola_gelida
ATGCTTACTATAACAGGTTATTTCGGTTTTTTACTAGCAGCTTTAACTATCACTTCAGGCCTTTTTATTGGGCTGAGCAAGATACGACTTATT
>Rhodiola_hobsonii
ATGCTTACTATAACAGGTTATTTCAGTTTTTTACTAGCAGCTTTAACTATCACTTCAGGCCTTTTTATTGGGCTGAGCAAGATACGACTTATT
>Rhodiola_humilis
ATGCTTACTATAACAGGTTATTTCGGTTTTTTACTAGCAGCTTTAACTATCACTTCAGGCCTTTTTATTGGACTGAGCAAGATACGACTTATT
>Rhodiola_integrifolia
ATGCTTACTATAACAGGTTATTTCGGTTTTTTACTAGCAGCTTTAACTATCACTTCAGGCCTTTTTATTGGGCTGAGCAAGATACGACTTATT
>Rhodiola_liciae
ATGCTTACTATAACAGGTTATTTCGGTTTTTTACTAGCAGCTTTAACTATCACTTCAGGCCTTTTTATTGGGCTGAGCAAGATACGACTTATT
>Rhodiola_macrocarpa
ATGCTTACTATAACAGGTTATTTCGGTTTTTTACTAGCAGCTTTAACTATCACTTCAGGCCTTTTTATTGGGCTGAGCAAGATACGACTTATT
>Rhodiola_ovatisepala
ATGCTTACTATAACAGGTTATTTCGGTTTTTTACTAGCAGCTTTAACTATCACTTCAGGCCTTTTTATTGGGCTGAGCAAGATACGACTTATT
>Rhodiola_prainii
ATGCTTACTATAACAGGTTATTTCGGTTTTTTACTAGCAGCTTTAACTATCACTTCAGGCCTTTTTATTGGGCTGAGCAAGATACGACTTATT
>Rhodiola_quadrifida
ATGCTTACTATAACAGGTTATTTCGGTTTTTTACTAGCAGCTTTAACTATCACTTCAGGCCTTTTTATTGGGCTGAGCAAGATACGACTTATT
>Rhodiola_rhodantha
ATGCTTACTATAACAGGTTATTTCGGTTTTTTACTAGCAGCTTTAACTATCACTTCAGGCCTTTTTATTGGGCTGAGCAAGATACGACTTATT
>Rhodiola_sexifolia
ATGCTTACTATAACAGGTTATTTCGGTTTTTTACTAGCAGCTTTAACTATCACTTCAGGCCTTTTTATTGGGCTGAGCAAGATACGACTTATT
>Rhodiola_sinuata
ATGCTTACTATAACAGGTTATTTCGGTTTTTTACTAGCAGCTTTAACTATCACTTCAGGCCTTTTTATTGGGCTGAGCAAGATACGACTTATT
>Rhodiola_smithii
ATGCTTACTATAACAGGTTATTTCGGTTTTTTACTAGCAGCTTTAACTATCACTTCAGGCCTTTTTATTGGGCTGAGCAAGATACGACTTATT
>Rhodiola_stapfii
ATGCTTACTATAACAGGTTATTTCGGTTTTTTACTAGCAGCTTTAACTATCACTTCAGGCCTTTTTATTGGGCTGAGCAAGATACGACTTATT
>Rhodiola_subopposita
ATGCTTACTATAACAGGTTATTTCGGTTTTTTACTAGCAGCTTTAACTATCACTTCAGGCCTTTTTATTGGGCTGAGCAAGATACGACTTATT
>Rhodiola_tangutica
ATGCTTACTATAACAGGTTATTTCGGTTTTTTACTAGCAGCTTTAACTATCACTTCAGGCCTTTTTATTGGGCTGAGCAAGATACGACTTATT
>Rhodiola_wallichiana
ATGCTTACTATAACAGGTTATTTCGGTTTTTTACTAGCAGCTTTAACTATCACTTCAGGCCTTTTTATTGGGCTGAGCAAGATACGACTTATT
>Hylotelephium_ewersii
ATGCTTACTATAACAGGTTATTTCGGTTTTTTACTAGCAGCTTTAACTATAGCTTCAGGCCTTTTTATTGGGCTGAGCAAGATACGACTTATT
>Hylotelephium_verticillatum
ATGCTTACTATAACAGGTTATTTCGGTTTTTTACTAGCAGCTTTAACTATAGCTTCAGGCCTTTTTATTGGGCTGAGCAAGATACGACTTATT
>Hylotelephium_viviparum
ATGCTTACTATAACAGGTTATTTCGGTTTTTTACTAGCAGCTTTAACTATAGCTTCAGGCCTTTTTATTGGGCTGAGCAAGATACGACTTATT
>Meterostachys_sikokianus
ATGCTTACTATAACAGGTTATTTCGGTTTTTTACTAGCAGCTTTAACTATAGCTTCAGGCCTTTTTATTGGGCTGAGCAAGATACGACTTATT
>Orostachys_fimbriata
ATGCTTACTATAACAGGTTATTTCGGTTTTTTACTAGCAGCTTTAACTATAGCTTCAGGCCTTTTTATTGGGCTGAGCAAGATACGACTTATT
>Orostachys_japonica
ATGCTTACTATAACAGGTTATTTCGGTTTTTTACTAGCAGCTTTAACTATAGCTTCAGGCCTTTTTATTGGGCTGAGCAAGATACGACTTATT
>Orostachys_minuta
ATGCTTACTATAACAGGTTATTTCGGTTTTTTACTAGCAGCTTTAACTATAGCTTCAGGCCTTTTTATTGGGCTGAGCAAGATACGACTTATT
>Orostachys_iwarenge_f_magna
ATGCTTACTATAACAGGTTATTTCGGTTTTTTACTAGCAGCTTTAACTATAGCTTCAGGCCTTTTTATTGGGCTGAGCAAGATACGACTTATT
>Sinocrassula_densirosulata
ATGCTTACTATAACAGGTTATTTCGGTTTTTTACTAGCAGCTTTAACTATAGCTTCAGGCCTTTTTATTGGGCTGAGTAAGATACGACTTATT
>Sinocrassula_indica
ATGCTTACTATAACAGGTTATTTCGGTTTTTTACTAGCAGCTTTAACTATAGCTTCAGGCCTTTTTATTGGGCTGAGTAAGATACGACTTATT
>Umbilicus_rupestris
ATGCTTACTATAACAGGGTATTTCAGTTTTTTACTAGCAGCTTTAACTATCACTTTAGGCCTTTTTATTGGGCTGAGCAAGATACGACTTATT
>Myriophyllum_aquaticum
ATGCTTACTATAACTAGTTATTTTGGTTTTTTACTAGCAGCTTTAACTATAACCTCAGCTCTATTTATTGGTCTGAGCAAGATACGACTTATT
>Myriophyllum_spicatum
ATGCTTACTATAACTAGTTATTTTGGTTTTTTACTAGCAGCTTTAACTATAACCTCAGCTCTATTTATTGGTCTGAGCAAGATACGACTTATT
