# Supplementary material for: Ten Plastomes of Crassula (Crassulaceae) and Phylogenetic Implications
Source: Biology (Basel). 2022 Dec 7;11(12):1779. doi: 10.3390/biology11121779 (PMC9775174; doi:10.3390/biology11121779)
Supplement: Supplementary file 1 [file biology-11-01779-s001.zip › Supplements/Data S1/psaB.fasta]

>Crassula_alstonii
ATGGCATTAAGATTTCCAAGGTTTAGCCAAGGCTTAGCTCAGGACCCCACTACTCGTCGTATTTGGTTTGGTATTGCTACCGCACATGACTTCGAGAGTCATGATGATATTACTGAAGAACGTCTTTATCAGAATATTTTTGCTTCTCACTTCGGGCAATTAGCAATAATTTTTCTGTGGACTTCCGGAAATCTGTTTCATGTAGCTTGGCAAGGAAATTTTGAATCGTGGGTACAAGATCCTTTACACGTAAGACCTATTGCTCATGCAATTTGGGATCCTCATTTTGGTCAACCGGCTGTAGAAGCTTTTACTCGAGGGGGTGCTCTTGGACCAGTCAATATCGCTTATTCTGGTGTTTATCAGTGGTGGTATACAATTGGTTTACGTACGAATGAAGATCTTTATACTGGAGCTTTGTTTCTTCTTTTTCTTTCGGCCATATCTTTAATAGCAGGTTGGTTACACTTACAACCGAAATGGAAACCGAGCGTTTCTTGGTTTAAAAATGCCGAATCCCGTCTTAATCATCATTTGTCAGGACTTTTCGGGGTAAGTTCTTTAGCTTGGACAGGGCACTTAGTCCATGTCGCTATTCCTGCATCCCGAGGTGAGTCTGTTCGATGGAATAATTTCTTATCCGTCTTACCACATCCCCAGGGGTTAGGTCCTCTTTTTAGCGGTCAGTGGAATCTTTATGCTCAAAATCCCGATTCCAGCAGTCATTTATTTGGTACTTCGCAAGGGGCAGGAACTGCTATTCTAACTCTTCTCGGGGGATTTCATCCACAAACGCAAAGTTTATGGCTTACTGATATGGCTCATCATCATTTGGCTATTGCATTTCTTTTTCTCGTTGCCGGTCATATGTATAGAACGAACTTCGGGATTGGGCACAGTATGAAAGATCTTTTAGAAGCACATATTCCGCCAGGAGGCCGATTGGGACGTGGACATAAGGGTCTTTATGACACAATCAATAATTCGATTCATTTTCAATTAGGCCTTGCTCTAGCCTCTTTAGGGGTTATTACTTCTTTGGTAGCTCAACACATGTACTCTTTACCTCCTTATGCATTCCTAGCACAAGACTTTACTACTCAAGCTGCTTTATATACACATCACCAATATATCGCAGGGTTCATCATGACAGGAGCTTTTGCGCACGGAGCTATATTTTTCATTAGAGATTACAATCCGGAGCAGAATGAGGATAATGTATTGGCAAGAATGTTAGACCATAAAGAAGCTATCATATCTCATTTAAGTTGGGCCAGCCTTTTTCTAGGTTTTCATACCCTGGGACTTTATGTTCATAACGATGTCATGCTTGCTTTTGGTACTCCAGAAAAACAAATATTGATTGAACCTATATTTGCACAATGGATACAATCCGCCCATGGAAAAACTTTATATGGATTTGATGTACTTTTATCTTCAACCAGTGGACCAGCATTCAATGCGGGTCGAAGCATCTGGTTGCCTGGCTGGTTAAGTGCGATTAATGAGAATAGTAATTCACTATTTTTAACAATAGGTCCTGGGGACTTCTTGGTTCATCATGCGATTGCTCTAGGTTTACATACAACTACATTGATTTTAGTAAAAGGGGCTTTAGATGCACGTGGTTCCAAGTTAATGCCAGATAAAAAAGATTTTGGTTATAGTTTTCCTTGTGATGGTCCGGGTCGAGGCGGTACTTGTGATATTTCCGCTTGGGACGCTTTTTATTTGGCGGTTTTCTGGATGTTAAATACCATTGGGTGGGTGACTTTTTATTGGCATTGGAAACATATCACATTATGGCAGGGTAACGTTTCACAGTTTAATGAATCTTCCACGTATTTGATGGGCTGGTTAAGAGATTATCTATGGTTAAACTCTTCACAACTTATCAATGGATATAACCCTTTTGGTATGAATAGTTTATCAGTTTGGGCGTGGATGTTCTTGTTCGGACATCTTGTTTGGGCTACTGGATTTATGTTTTTAATTTCTTGGCGTGGCTATTGGCAGGAATTAATTGAAACTTTAGCATGGGCTCATGAACGTACACCGTTGGCCAATTTAATTCGATGGAGAGATAAACCGGTGGCTCTTTCTATTGTGCAAGCACGATTGGTTGGATTAGCCCACTTTTCTGTAGGTTATATATTTACTTATGCAGCTTTCTTGATTGCCTCTACATCTGGTAAATTTGGT
>Crassula_columella
ATGGCATTAAGATTTCCAAGGTTTAGCCAAGGCTTAGCTCAGGACCCCACTACTCGTCGTATTTGGTTTGGTATTGCTACCGCACATGACTTCGAGAGTCATGATGATATTACTGAAGAACGTCTTTATCAGAATATTTTTGCTTCTCACTTCGGGCAATTAGCAATAATTTTTCTGTGGACTTCCGGAAATCTGTTTCATGTAGCTTGGCAAGGAAATTTTGAATCGTGGGTACAAGATCCTTTACACGTAAGACCTATTGCTCATGCAATTTGGGATCCTCATTTTGGTCAACCGGCTGTAGAAGCTTTTACTCGAGGGGGTGCTCTTGGACCAGTCAATATCGCTTATTCTGGTGTTTATCAGTGGTGGTATACAATTGGTTTACGTACGAATGAAGATCTTTATACTGGAGCTTTGTTTCTTCTTTTTCTTTCGGCCATATCTTTAATAGCAGGTTGGTTACACTTACAACCGAAATGGAAACCGAGCGTTTCTTGGTTTAAAAATGCCGAATCCCGTCTTAATCATCATTTGTCAGGACTTTTCGGGGTAAGTTCTTTAGCTTGGACAGGGCACTTAGTCCATGTCGCTATTCCTGCATCCCGAGGTGAGTCTGTTCGATGGAATAATTTCTTATCCGTCTTACCACATCCCCAGGGGTTAGGTCCTCTTTTTAGCGGTCAGTGGAATCTTTATGCTCAAAATCCCGATTCCAGCAGTCATTTATTTGGTACTTCGCAAGGGGCAGGAACTGCTATTCTAACTCTTCTCGGGGGATTTCATCCACAAACGCAAAGTTTATGGCTTACTGATATGGCTCATCATCATTTGGCTATTGCATTTCTTTTTCTCGTTGCCGGTCATATGTATAGAACGAACTTCGGGATTGGGCACAGTATGAAAGATCTTTTAGAAGCACATATTCCGCCAGGAGGCCGATTGGGACGTGGACATAAGGGTCTTTATGACACAATCAATAATTCGATTCATTTTCAATTAGGCCTTGCTCTAGCCTCTTTAGGGGTTATTACTTCTTTGGTAGCTCAACACATGTACTCTTTACCTCCTTATGCATTCCTAGCACAAGACTTTACTACTCAAGCTGCTTTATATACACATCACCAATATATCGCAGGGTTCATCATGACAGGAGCTTTTGCGCACGGAGCTATATTTTTCATTAGAGATTACAATCCGGAGCAGAATGAGGATAATGTATTGGCAAGAATGTTAGACCATAAAGAAGCTATCATATCTCATTTAAGTTGGGCCAGCCTTTTTCTAGGTTTTCATACCCTGGGACTTTATGTTCATAACGATGTCATGCTTGCTTTTGGTACTCCAGAAAAACAAATATTGATTGAACCTATATTTGCACAATGGATACAATCCGCCCATGGAAAAACTTTATATGGATTTGATGTACTTTTATCTTCAACCAGTGGACCAGCATTCAATGCGGGTCGAAGCATCTGGTTGCCTGGCTGGTTAAGTGCGATTAATGAGAATAGTAATTCACTATTTTTAACAATAGGTCCTGGGGACTTCTTGGTTCATCATGCGATTGCTCTAGGTTTACATACAACTACATTGATTTTAGTAAAAGGGGCTTTAGATGCACGTGGTTCCAAGTTAATGCCAGATAAAAAAGATTTTGGTTATAGTTTTCCTTGTGATGGTCCGGGTCGAGGCGGTACTTGTGATATTTCCGCTTGGGACGCTTTTTATTTGGCGGTTTTCTGGATGTTAAATACCATTGGGTGGGTGACTTTTTATTGGCATTGGAAACATATCACATTATGGCAGGGTAACGTTTCACAGTTTAATGAATCTTCCACGTATTTGATGGGCTGGTTAAGAGATTATCTATGGTTAAACTCTTCACAACTTATCAATGGATATAACCCTTTTGGTATGAATAGTTTATCAGTTTGGGCGTGGATGTTCTTGTTCGGACATCTTGTTTGGGCTACTGGATTTATGTTTTTAATTTCTTGGCGTGGCTATTGGCAGGAATTAATTGAAACTTTAGCATGGGCTCATGAACGTACACCGTTGGCCAATTTAATTCGATGGAGAGATAAACCGGTGGCTCTTTCTATTGTGCAAGCACGATTGGTTGGATTAGCCCACTTTTCTGTAGGTTATATATTTACTTATGCAGCTTTCTTGATTGCCTCTACATCTGGTAAATTTGGT
>Crassula_dejecta
ATGGCATTAAGATTTCCAAGGTTTAGCCAAGGCTTAGCTCAGGACCCCACTACTCGTCGTATTTGGTTTGGTATTGCTACCGCACATGACTTCGAGAGTCATGATGATATTACTGAAGAACGTCTTTATCAGAATATTTTTGCTTCTCACTTCGGGCAATTAGCAATAATTTTTCTGTGGACTTCCGGAAATCTGTTTCATGTAGCTTGGCAAGGAAATTTTGAATCGTGGGTACAAGATCCTTTACACGTAAGACCTATTGCTCATGCAATTTGGGATCCTCATTTTGGTCAACCGGCTGTAGAAGCTTTTACTCGAGGGGGTGCTCTTGGACCAGTCAATATCGCTTATTCTGGTGTTTATCAGTGGTGGTATACAATTGGTTTACGTACGAATGAAGATCTTTATACTGGAGCTTTGTTTCTTCTTTTTCTTTCGGCCATATCTTTAATAGCAGGTTGGTTACACTTACAACCGAAATGGAAACCGAGCGTTTCTTGGTTTAAAAATGCCGAATCCCGTCTTAATCATCATTTGTCAGGACTTTTCGGGGTAAGTTCTTTGGCTTGGACAGGGCACTTAGTCCATGTCGCTATTCCTGCATCCCGAGGTGAGTCTGTTCGATGGAATAATTTCTTATCCGTCTTACCACATCCCCAGGGGTTAGGTCCTCTTTTTAGCGGTCAGTGGAATCTTTATGCTCAAAATCCCGATTCCAGCAGTCATTTATTTGGTACTTCGCAAGGGGCAGGAACTGCTATTCTAACTCTTCTCGGGGGATTTCATCCACAAACGCAAAGTTTATGGCTTACTGATATGGCTCATCATCATTTGGCTATTGCATTTCTTTTTCTCGTTGCCGGTCATATGTATAGAACGAACTTCGGGATTGGGCACAGTATGAAAGATCTTTTAGAAGCACATATTCCGCCAGGAGGCCGATTGGGACGTGGACATAAGGGTCTTTATGACACAATCAATAATTCGATTCATTTTCAATTAGGCCTTGCTCTAGCCTCTTTAGGGGTTATTACTTCTTTGGTAGCTCAACACATGTACTCTTTACCTCCTTATGCATTCCTAGCACAAGACTTTACTACTCAAGCTGCTTTATATACACATCACCAATATATCGCAGGGTTCATCATGACAGGAGCTTTTGCGCACGGAGCTATATTTTTCATTAGAGATTACAATCCGGAGCAGAATGAGGATAATGTATTGGCAAGAATGTTAGACCATAAAGAAGCTATCATATCTCATTTAAGTTGGGCCAGCCTTTTTCTAGGTTTTCATACCCTGGGACTTTATGTTCATAACGATGTCATGCTTGCTTTTGGTACTCCAGAAAAACAAATATTGATTGAACCTATATTTGCACAATGGATACAATCCGCTCATGGAAAAACTTTATATGGATTTGATGTACTTTTATCTTCAACCAGTGGACCAGCATTCAATGCGGGTCGAAGCATCTGGTTGCCTGGCTGGTTAAGTGCGATTAATGAGAATAGTAATTCACTATTTTTAACAATAGGTCCTGGGGACTTCTTGGTTCATCATGCGATTGCTCTAGGTTTACATACAACTACATTGATTTTAGTAAAAGGGGCTTTAGATGCACGTGGTTCCAAGTTAATGCCAGATAAAAAAGATTTTGGTTATAGTTTTCCTTGTGATGGTCCGGGCCGAGGCGGTACTTGTGATATTTCCGCTTGGGACGCTTTTTATTTGGCGGTTTTCTGGATGTTAAATACCATTGGGTGGGTGACTTTTTATTGGCATTGGAAACATATCACATTATGGCAGGGTAACGTTTCACAGTTTAATGAATCTTCCACGTATTTGATGGGCTGGTTAAGAGATTATCTATGGTTAAACTCTTCACAACTTATCAATGGATATAACCCTTTTGGTATGAATAGTTTATCAGTCTGGGCGTGGATGTTCTTGTTCGGACATCTTGTTTGGGCTACTGGATTTATGTTTTTAATTTCTTGGCGTGGCTATTGGCAGGAATTAATTGAAACTTTAGCATGGGCTCATGAACGTACACCGTTGGCCAATTTAATTCGATGGAGAGATAAACCGGTGGCTCTTTCTATTGTGCAAGCACGATTGGTTGGATTAGCCCACTTTTCTGTAGGTTATATATTTACTTATGCAGCTTTCTTGATTGCCTCTACATCTGGTAAATTTGGT
>Crassula_mesembryanthoides
ATGGCATTAAGATTTCCAAGGTTTAGCCAAGGCTTAGCTCAGGACCCCACTACTCGTCGTATTTGGTTTGGTATTGCTACCGCACATGACTTCGAGAGTCATGATGATATTACTGAAGAACGTCTTTATCAGAATATTTTTGCTTCTCACTTCGGGCAATTAGCAATAATTTTTCTGTGGACTTCCGGAAATCTGTTTCATGTAGCTTGGCAAGGAAATTTTGAATCGTGGGTACAAGATCCTTTACACGTAAGACCTATTGCTCATGCAATTTGGGATCCTCATTTTGGTCAACCGGCTGTAGAAGCTTTTACTCGAGGGGGTGCTCTTGGACCAGTCAATATCGCTTATTCTGGTGTTTATCAGTGGTGGTATACAATTGGTTTACGTACGAATGAAGATCTTTATACTGGAGCTTTGTTTCTTCTTTTTCTTTCGGCCATATCTTTAATAGCAGGTTGGTTACACTTACAACCGAAATGGAAACCGAGCGTTTCTTGGTTTAAAAATGCCGAATCCCGTCTTAATCATCATTTGTCAGGACTTTTCGGGGTAAGTTCTTTGGCTTGGACAGGGCACTTAGTCCATGTCGCTATTCCTGCATCCCGAGGTGAGTCTGTTCGATGGAATAATTTCTTATCCGTCTTACCCCATCCCCAGGGGTTAGGTCCTCTTTTTAGCGGTCAGTGGAATCTTTATGCTCAAAATCCCGATTCCAGCAGTCATTTATTTGGTACTTCGCAAGGGGCAGGAACTGCTATTCTAACTCTTCTCGGGGGATTTCATCCACAAACGCAAAGTTTATGGCTTACTGATATGGCTCATCATCATTTGGCTATTGCATTTCTTTTTCTCGTTGCCGGTCATATGTATAGAACGAACTTCGGGATTGGGCACAGTATGAAAGATCTTTTAGAAGCACATATTCCGCCAGGAGGCCGATTGGGACGTGGACATAAGGGTCTTTATGACACAATCAATAATTCGATTCATTTTCAATTAGGCCTTGCTCTAGCCTCTTTAGGGGTTATTACTTCTTTGGTAGCTCAACACATGTACTCTTTACCTCCTTATGCATTCCTAGCACAAGACTTTACTACTCAAGCTGCTTTATATACACATCACCAATATATCGCAGGGTTCATCATGACAGGAGCTTTTGCGCACGGAGCTATATTTTTCATTAGAGATTACAATCCGGAGCAGAATGAGGATAATGTATTGGCAAGAATGTTAGACCATAAAGAAGCTATCATATCTCATTTAAGTTGGGCCAGCCTTTTTCTAGGTTTTCATACCCTGGGACTTTATGTTCATAACGATGTCATGCTTGCTTTTGGTACTCCAGAAAAACAAATATTGATTGAACCTATATTTGCACAATGGATACAATCCGCTCATGGAAAAACTTTATATGGATTTGATGTACTTTTATCTTCAACCAGTGGACCAGCATTCAATGCGGGTCGAAGCATCTGGTTGCCTGGCTGGTTAAGTGCGATTAATGAGAATAGTAATTCACTATTTTTAACAATAGGTCCTGGGGACTTCTTGGTTCATCATGCGATTGCTCTAGGTTTACATACAACTACATTGATTTTAGTAAAAGGGGCTTTAGATGCACGTGGTTCCAAGTTAATGCCAGATAAAAAAGATTTTGGTTATAGTTTTCCTTGTGATGGTCCGGGCCGAGGCGGTACTTGTGATATTTCCGCTTGGGACGCTTTTTATTTGGCGGTTTTCTGGATGTTAAATACCATTGGGTGGGTGACTTTTTATTGGCATTGGAAACATATCACATTATGGCAGGGTAACGTTTCACAGTTTAATGAATCTTCCACGTATTTGATGGGCTGGTTAAGAGATTATCTATGGTTAAACTCTTCACAACTTATCAATGGATATAACCCTTTTGGTATGAATAGTTTATCAGTCTGGGCGTGGATGTTCTTGTTCGGACATCTTGTTTGGGCTACTGGATTTATGTTTTTAATTTCTTGGCGTGGCTATTGGCAGGAATTAATTGAAACTTTAGCATGGGCTCATGAACGTACACCGTTGGCCAATTTAATTCGATGGAGAGATAAACCGGTGGCTCTTTCTATTGTGCAAGCACGATTGGTTGGATTAGCCCACTTTTCTGTAGGTTATATATTTACTTATGCAGCTTTCTTGATTGCCTCTACATCTGGTAAATTTGGT
>Crassula_perforata
ATGGCATTAAGATTTCCAAGGTTTAGCCAAGGCTTAGCTCAGGACCCCACTACTCGTCGTATTTGGTTTGGTATTGCTACCGCACATGACTTCGAGAGTCATGATGATATTACTGAAGAACGTCTTTATCAGAATATTTTTGCTTCTCACTTCGGGCAATTAGCAATAATTTTTCTGTGGACTTCCGGAAATCTGTTTCATGTAGCTTGGCAAGGAAATTTTGAATCGTGGGTACAAGATCCTTTACACGTAAGACCTATTGCTCATGCAATTTGGGATCCTCATTTTGGTCAACCGGCTGTAGAAGCTTTTACTCGAGGGGGTGCTCTTGGACCAGTCAATATCGCTTATTCTGGTGTTTATCAGTGGTGGTATACAATTGGTTTACGTACGAATGAAGATCTTTATACTGGAGCTTTGTTTCTTCTTTTTCTTTCGGCCATATCTTTAATAGCAGGTTGGTTACACTTACAACCGAAATGGAAACCGAGCGTTTCTTGGTTTAAAAATGCCGAATCCCGTCTTAATCATCATTTGTCAGGACTTTTCGGGGTAAGTTCTTTGGCTTGGACAGGGCACTTAGTCCATGTCGCTATTCCTGCATCCCGAGGTGAGTCTGTTCGATGGAATAATTTCTTATCCGTCTTACCACATCCCCAGGGGTTAGGTCCTCTTTTTAGCGGTCAGTGGAATCTTTATGCTCAAAATCCCGATTCCAGTAGTCATTTATTTGGTACTTCGCAAGGGGCAGGAACTGCTATTCTAACTCTTCTCGGGGGATTTCATCCACAAACGCAAAGTTTATGGCTTACTGATATGGCTCATCATCATTTGGCTATTGCATTTCTTTTTCTCGTTGCCGGTCATATGTATAGAACGAACTTCGGGATTGGGCACAGTATGAAAGATCTTTTAGAAGCACATATTCCGCCAGGAGGCCGATTGGGACGTGGACATAAGGGTCTTTATGACACAATCAATAATTCGATTCATTTTCAATTAGGCCTTGCTCTAGCCTCTTTAGGGGTTATTACTTCTTTGGTAGCTCAACACATGTACTCTTTACCTCCTTATGCATTCCTAGCACAAGACTTTACTACTCAAGCTGCTTTATATACACATCACCAATATATCGCAGGGTTCATCATGACAGGAGCTTTTGCGCACGGAGCTATATTTTTCATTAGAGATTACAATCCGGAGCAGAATGAGGATAATGTATTGGCAAGAATGTTAGACCATAAAGAAGCTATCATATCTCATTTAAGTTGGGCCAGCCTTTTTCTAGGTTTTCATACCCTGGGACTTTATGTTCATAACGATGTCATGCTTGCTTTTGGTACTCCAGAAAAACAAATATTGATTGAACCTATATTTGCACAATGGATACAATCCGCTCATGGAAAAACTTTATATGGATTTGATGTACTTTTATCTTCAACCAGTGGACCCGCATTCAATGCGGGTCGAAGCATCTGGTTGCCTGGCTGGTTAAGTGCGATTAATGAGAATAGTAATTCACTATTTTTAACAATAGGTCCTGGGGACTTCTTGGTTCATCATGCGATTGCTCTAGGTTTACATACAACTACATTGATTTTAGTAAAAGGGGCTTTAGATGCACGTGGTTCCAAGTTAATGCCAGATAAAAAAGATTTTGGTTATAGTTTTCCTTGTGATGGCCCCGGTCGAGGCGGTACTTGTGATATTTCCGCTTGGGACGCTTTTTATTTGGCGGTTTTCTGGATGTTAAATACCATTGGGTGGGTGACTTTTTATTGGCATTGGAAACATATCACATTATGGCAGGGTAACGTTTCACAGTTTAATGAATCTTCCACGTATTTGATGGGCTGGTTAAGAGATTATCTATGGTTAAACTCTTCACAACTTATCAATGGATATAACCCTTTTGGTATGAATAGTTTATCAGTCTGGGCGTGGATGTTCTTGTTCGGACATCTTGTTTGGGCTACTGGATTTATGTTTTTAATTTCTTGGCGTGGCTATTGGCAGGAATTAATTGAAACTTTAGCATGGGCTCATGAACGTACACCGTTGGCCAATTTAATTCGATGGAGAGATAAACCGGTGGCTCTTTCTATTGTGCAAGCACGATTGGTTGGATTAGCCCACTTTTCTGTAGGTTATATATTTACTTATGCAGCTTTCTTGATTGCCTCTACATCTGGTAAATTTGGT
>Crassula_socialis
ATGGCATTAAGATTTCCAAGGTTTAGCCAAGGCTTAGCTCAGGACCCCACTACTCGTCGTATTTGGTTTGGTATTGCTACCGCACATGACTTCGAGAGTCATGATGATATTACTGAAGAACGTCTTTATCAGAATATTTTTGCTTCTCACTTCGGGCAATTAGCAATAATTTTTCTGTGGACTTCCGGAAATCTGTTTCATGTAGCTTGGCAAGGAAATTTTGAATCGTGGGTACAAGATCCTTTACACGTAAGACCTATTGCTCATGCAATTTGGGATCCTCATTTTGGTCAACCGGCTGTAGAAGCTTTTACTCGAGGGGGTGCTCTTGGACCAGTCAATATCGCTTATTCTGGTGTTTATCAGTGGTGGTATACAATTGGTTTACGTACGAATGAAGATCTTTATACTGGAGCTTTGTTTCTTCTTTTTCTTTCGGCCATATCTTTAATAGCAGGTTGGTTACACTTACAACCGAAATGGAAACCGAGCGTTTCTTGGTTTAAAAATGCCGAATCCCGTCTTAATCATCATTTGTCAGGACTTTTCGGGGTAAGTTCTTTGGCTTGGACAGGGCACTTAGTCCATGTCGCTATTCCTGCATCCCGAGGTGAGTCTGTTCGATGGAATAATTTCTTATCCGTCTTACCACATCCCCAGGGGTTAGGTCCTCTTTTTAGCGGTCAGTGGAATCTTTATGCTCAAAATCCCGATTCCAGCAGTCATTTATTTGGTACTTCGCAAGGGGCAGGAACTGCTATTCTAACTCTTCTCGGGGGATTTCATCCACAAACGCAAAGTTTATGGCTTACTGATATGGCTCATCATCATTTGGCTATTGCATTTCTTTTTCTCGTTGCCGGTCATATGTATAGAACGAACTTCGGGATTGGGCACAGTATGAAAGATCTTTTAGAAGCACATATTCCGCCAGGAGGCCGATTGGGGCGTGGACATAAGGGTCTTTATGACACAATCAATAATTCGATTCATTTTCAATTAGGCCTTGCTCTAGCCTCTTTAGGGGTTATTACTTCTTTGGTAGCTCAACACATGTACTCTTTACCTCCTTATGCATTCCTAGCACAAGACTTTACTACTCAAGCTGCTTTATATACACATCACCAATATATCGCAGGGTTCATCATGACAGGAGCTTTTGCGCACGGAGCTATATTTTTCATTAGAGATTACAATCCGGAGCAGAATGAGGATAATGTATTGGCAAGAATGTTAGACCATAAAGAAGCTATCATATCTCATTTAAGTTGGGCCAGCCTTTTTCTAGGTTTTCATACCCTGGGACTTTATGTTCATAACGATGTCATGCTTGCTTTTGGTACTCCAGAAAAACAAATATTGATTGAACCTATATTTGCACAATGGATACAATCCGCTCATGGAAAAACTTTATATGGATTTGATGTACTTTTATCTTCAACCAGTGGACCAGCATTCAATGCGGGTCGAAGCATCTGGTTGCCTGGCTGGTTAAGTGCGATTAATGAGAATAGTAATTCACTATTTTTAACAATAGGTCCTGGGGACTTCTTGGTTCATCATGCGATTGCTCTAGGTTTACATACAACTACATTGATTTTAGTAAAAGGGGCTTTAGATGCACGTGGTTCCAAGTTAATGCCAGATAAAAAAGATTTTGGTTATAGTTTTCCTTGTGATGGTCCGGGCCGAGGCGGTACTTGTGATATTTCCGCTTGGGACGCTTTTTATTTGGCGGTTTTCTGGATGTTAAATACCATTGGGTGGGTGACTTTTTATTGGCATTGGAAACATATCACATTATGGCAGGGTAACGTTTCACAGTTTAATGAATCTTCCACGTATTTGATGGGCTGGTTAAGAGATTATCTATGGTTAAACTCTTCACAACTTATCAATGGATATAACCCTTTTGGTATGAATAGTTTATCAGTCTGGGCGTGGATGTTCTTGTTCGGACATCTTGTTTGGGCTACTGGATTTATGTTTTTAATTTCTTGGCGTGGCTATTGGCAGGAATTAATTGAAACTTTAGCATGGGCTCATGAACGTACACCGTTGGCCAATTTAATTCGATGGAGAGATAAACCGGTGGCTCTTTCTATTGTGCAAGCACGATTGGTTGGATTAGCCCACTTTTCTGTAGGTTATATATTTACTTATGCAGCTTTCTTGATTGCCTCTACATCTGGTAAATTTGGT
>Crassula_tecta
ATGGCATTAAGATTTCCAAGGTTTAGCCAAGGCTTAGCTCAGGACCCCACTACTCGTCGTATTTGGTTTGGTATTGCTACCGCACATGACTTCGAGAGTCATGATGATATTACTGAAGAACGTCTTTATCAGAATATTTTTGCTTCTCACTTCGGGCAATTAGCAATAATTTTTCTGTGGACTTCCGGAAATCTGTTTCATGTAGCTTGGCAAGGAAATTTTGAATCGTGGGTGCAAGATCCTTTACACGTAAGACCTATTGCTCATGCAATTTGGGATCCTCATTTTGGTCAACCGGCTGTAGAAGCTTTTACTCGAGGGGGTGCTCTTGGACCAGTCAATATCGCTTATTCTGGTGTTTATCAGTGGTGGTATACAATTGGTTTACGTACGAATGAAGATCTTTATACTGGAGCTTTGTTTCTTCTTTTTCTTTCGGCCATATCTTTAATAGCAGGTTGGTTACACTTACAACCGAAATGGAAACCTAGCGTTTCTTGGTTTAAAAATGCCGAATCCCGTCTTAATCATCATTTGTCAGGACTTTTCGGGGTAAGTTCTTTGGCTTGGACAGGGCACTTAGTCCATGTCGCTATTCCTGCATCCCGAGGTGAGTCTGTTCGATGGAATAATTTCTTATCCGTCTTACCACATCCCCAGGGGTTAGGTCCTCTTTTTAGCGGTCAGTGGAATCTTTATGCTCAAAATCCCGATTCCAGCAGTCATTTATTTGGTACTTCACAAGGGGCAGGAACTGCTATTCTAACTCTTCTCGGGGGATTTCATCCACAAACGCAAAGTTTATGGCTTACTGATATGGCTCATCATCATTTGGCTATTGCATTTCTTTTTCTCGTTGCCGGTCATATGTATAGAACGAACTTCGGGATTGGGCACAGTATGAAAGATCTTTTAGAAGCACATATTCCGCCAGGAGGCCGATTGGGACGTGGACATAAGGGTCTTTATGACACAATCAATAATTCGATTCATTTTCAATTAGGCCTTGCTCTAGCCTCTTTAGGGGTTATTACTTCTTTGGTAGCTCAACACATGTACTCTTTACCTCCTTATGCATTCCTAGCACAAGACTTTACTACTCAAGCTGCTTTATATACACATCACCAATATATCGCAGGGTTCATCATGACAGGAGCTTTTGCGCACGGAGCTATATTTTTCATTAGAGATTACAATCCGGAGCAGAATGAGGATAATGTATTGGCAAGAATGTTAGACCATAAAGAAGCTATCATATCTCATTTAAGTTGGGCCAGCCTTTTTCTAGGTTTTCATACCCTGGGACTTTATGTTCATAACGATGTCATGCTTGCTTTTGGTACTCCAGAAAAACAAATATTGATTGAACCTATATTTGCACAATGGATACAATCCGCTCATGGAAAAACTTTATATGGATTTGATGTACTTTTATCTTCAACCAGTGGACCAGCATTCAATGCGGGTCGAAGCATCTGGTTGCCTGGCTGGTTAAGTGCGATTAATGAGAATAGTAATTCACTATTTTTAACAATAGGTCCTGGGGACTTCTTGGTTCATCATGCGATTGCTCTAGGTTTACATACAACTACATTGATTTTAGTAAAAGGGGCTTTAGATGCACGTGGTTCCAAGTTAATGCCAGATAAAAAAGATTTTGGTTATAGTTTTCCTTGTGATGGTCCGGGCCGAGGCGGTACTTGTGATATTTCCGCTTGGGACGCTTTTTATTTGGCGGTTTTCTGGATGTTAAATACCATTGGGTGGGTGACTTTTTATTGGCATTGGAAACATATCACATTATGGCAGGGTAACGTTTCACAGTTTAATGAATCTTCCACGTATTTGATGGGCTGGTTAAGAGATTATCTATGGTTAAACTCTTCACAACTTATCAATGGATATAACCCTTTTGGTATGAATAGTTTATCGGTCTGGGCGTGGATGTTCTTGTTCGGACATCTTGTTTGGGCTACTGGATTTATGTTTTTAATTTCTTGGCGTGGCTATTGGCAGGAATTAATTGAAACTTTAGCATGGGCTCATGAACGTACACCGTTGGCCAATTTAATTCGATGGAGAGATAAACCGGTGGCTCTTTCTATTGTGCAAGCACGATTGGTTGGATTAGCCCACTTTTCTGTAGGTTATATATTTACTTATGCAGCTTTCTTGATTGCCTCTACATCTGGTAAATTTGGT
>Crassula_mesembrianthemopsis
ATGGCATTAAGATTTCCAAGGTTTAGCCAAGGCTTAGCTCAGGACCCCACTACTCGTCGTATTTGGTTTGGTATTGCTACCGCACATGACTTCGAGAGTCATGATGATATTACTGAAGAACGTCTTTATCAGAATATTTTTGCTTCTCACTTCGGGCAATTAGCAATAATTTTTCTGTGGACTTCCGGAAATCTGTTTCATGTAGCTTGGCAAGGAAATTTTGAATCGTGGGTGCAAGATCCTTTACACGTAAGACCTATTGCTCATGCAATTTGGGATCCTCATTTTGGTCAACCGGCTGTAGAAGCTTTTACTCGAGGGGGTGCTCTTGGACCAGTCAATATCGCTTATTCTGGTGTTTATCAGTGGTGGTATACAATTGGTTTACGTACGAATGAAGATCTTTATACTGGAGCTTTGTTTCTTCTTTTTCTTTCGGCCATATCTTTAATAGCAGGTTGGTTACACTTACAACCGAAATGGAAACCTAGCGTTTCTTGGTTTAAAAATGCCGAATCCCGTCTTAATCATCATTTGTCAGGACTTTTCGGGGTAAGTTCTTTGGCTTGGACAGGGCACTTAGTCCATGTCGCTATTCCTGCATCCCGAGGTGAGTCTGTTCGATGGAATAATTTCTTATCCGTCTTACCACATCCCCAGGGGTTAGGTCCTCTTTTTAGCGGTCAGTGGAATCTTTATGCTCAAAATCCCGATTCCAGCAGTCATTTATTTGGTACTTCACAAGGGGCAGGAACTGCTATTCTAACTCTTCTCGGGGGATTTCATCCACAAACGCAAAGTTTATGGCTTACTGATATGGCTCATCATCATTTGGCTATTGCATTTCTTTTTCTCGTTGCCGGTCATATGTATAGAACGAACTTCGGGATTGGGCACAGTATGAAAGATCTTTTAGAAGCACATATTCCGCCAGGAGGCCGATTGGGACGTGGACATAAGGGTCTTTATGACACAATCAATAATTCGATTCATTTTCAATTAGGCCTTGCTCTAGCCTCTTTAGGGGTTATTACTTCTTTGGTAGCTCAACACATGTACTCTTTACCTCCTTATGCATTCCTAGCACAAGACTTTACTACTCAAGCTGCTTTATATACACATCACCAATATATCGCAGGGTTCATCATGACAGGAGCTTTTGCGCACGGAGCTATATTTTTCATTAGAGATTACAATCCGGAGCAGAATGAGGATAATGTATTGGCAAGAATGTTAGACCATAAAGAAGCTATCATATCTCATTTAAGTTGGGCCAGCCTTTTTCTAGGTTTTCATACCCTGGGACTTTATGTTCATAACGATGTCATGCTTGCTTTTGGTACTCCAGAAAAACAAATATTGATTGAACCTATATTTGCACAATGGATACAATCCGCTCATGGAAAAACTTTATATGGATTTGATGTACTTTTATCTTCAACCAGTGGACCAGCATTCAATGCGGGTCGAAGCATCTGGTTGCCTGGCTGGTTAAGTGCGATTAATGAGAATAGTAATTCACTATTTTTAACAATAGGTCCTGGGGACTTCTTGGTTCATCATGCGATTGCTCTAGGTTTACATACAACTACATTGATTTTAGTAAAAGGGGCTTTAGATGCACGTGGTTCCAAGTTAATGCCAGATAAAAAAGATTTTGGTTATAGTTTTCCTTGTGATGGTCCGGGCCGAGGCGGTACTTGTGATATTTCCGCTTGGGACGCTTTTTATTTGGCGGTTTTCTGGATGTTAAATACCATTGGGTGGGTGACTTTTTATTGGCATTGGAAACATATCACATTATGGCAGGGTAACGTTTCACAGTTTAATGAATCTTCCACGTATTTGATGGGCTGGTTAAGAGATTATCTATGGTTAAACTCTTCACAACTTATCAATGGATATAACCCTTTTGGTATGAATAGTTTATCGGTCTGGGCGTGGATGTTCTTGTTCGGACATCTTGTTTGGGCTACTGGATTTATGTTTTTAATTTCTTGGCGTGGCTATTGGCAGGAATTAATTGAAACTTTAGCATGGGCTCATGAACGTACACCGTTGGCCAATTTAATTCGATGGAGAGATAAACCGGTGGCTCTTTCTATTGTGCAAGCACGATTGGTTGGATTAGCCCACTTTTCTGTAGGTTATATATTTACTTATGCAGCTTTCTTGATTGCCTCTACATCTGGTAAATTTGGT
>Crassula_deltoidea
ATGGCATTAAGATTTCCAAGGTTTAGCCAAGGCTTAGCTCAGGACCCCACTACTCGTCGTATTTGGTTTGGTATTGCTACCGCACATGACTTCGAGAGTCATGATGATATTACTGAAGAACGTCTTTACCAGAATATTTTTGCTTCTCACTTTGGGCAATTAGCAATAATTTTTCTGTGGACTTCCGGAAATCTGTTTCATGTAGCTTGGCAAGGCAATTTTGAATCATGGGTACAAGACCCTTTACACGTAAGACCTATTGCTCATGCAATTTGGGATCCTCATTTTGGTCAACCGGCTGTAGAAGCTTTTACTCGAGGGGGCGCTCTTGGACCCGTCAATATAGCTTATTCTGGTGTTTATCAGTGGTGGTATACAATAGGTTTACGTACGAATGAAGATCTTTATACTGGAGCTTTATTTCTCCTTTTTCTTTCCGCCATCTCTTTAATAGCGGGTTGGTTACACTTACAACCGAAATGGAAACCAAGCGTTTCTTGGTTCAAAAACGCCGAATCCCGTCTTAATCATCATTTGTCAGGACTTTTCGGCGTAAGTTCTTTGGCTTGGACAGGGCACTTAGTGCATGTCGCTATTCCTGCATCCCGAGGTGAGTCCGTTCGATGGAATAATTTCTTATCGGTCTTACCCCACCCCCAGGGGTTAGGCCCGCTTTTTAGCGGTCAATGGAATCTTTACGCTCAAAATCCCGATTCCAGCAGTCATTTATTTGGTACTTCGCAAGGGGCAGGGACTGCCATTTTAACCCTTCTCGGGGGATTTCATCCACAAACGCAAAGTTTATGGCTTACTGATATGGCTCATCATCATTTGGCTATTGCATTTCTTTTTCTGGTTGCCGGCCATATGTATAGAACTAACTTCGGGATTGGGCACAGTATGAAAGATCTTTTAGAAGCCCATATTCCGCCGGGAGGTCGATTGGGACGTGGACATAAGGGTCTTTATGACACAATCAATAATTCGATTCATTTTCAATTAGGCCTTGCTCTAGCCTCTTTAGGGGTTATTACTTCTTTGGTAGCTCAACACATGTACTCTTTACCTCCTTATGCGTTCCTAGCACAAGACTTTACTACTCAAGCTGCTTTATATACACATCACCAATACATCGCAGGGTTCATCATGACAGGAGCTTTTGCGCATGGAGCTATATTTTTCATTAGAGATTACAATCCGGAGCAGAATGAGGATAATGTATTGGCAAGAATGTTAGACCATAAAGAGGCGATCATATCTCATTTAAGTTGGGCCAGCCTTTTTCTAGGTTTCCATACCTTAGGGCTTTATGTTCATAACGATGTCATGCTTGCCTTTGGTACTCCAGAAAAACAAATCTTGATTGAACCTATATTTGCACAATGGATACAATCCGCTCATGGGAAAACTTTGTATGGGTTCGATGTACTTTTATCTTCAACCAATGGACCGGCATTCAACGCGGGTCGCAGCATATGGTTGCCTGGCTGGTTAAGTGCGATTAATGAGAATAGTAATTCACTATTCTTAACAATAGGTCCCGGGGACTTCTTGGTTCATCATGCGATTGCTCTAGGTTTACATACAACTACGTTGATTTTAGTAAAAGGGGCTTTAGATGCACGCGGTTCCAAGTTAATGCCAGATAAAAAAGATTTTGGTTATAGTTTTCCTTGCGATGGTCCAGGGCGCGGCGGTACTTGTGATATTTCCGCTTGGGACGCTTTTTATTTGGCGGTTTTCTGGATGTTAAATACCATTGGCTGGGTTACTTTTTATTGGCATTGGAAACACATCACATTGTGGCAGGGTAACGTTTCACAGTTTAATGAATCTTCCACGTATTTGATGGGATGGTTAAGAGATTATCTATGGTTAAACTCTTCACAACTTATTAATGGATATAACCCTTTTGGTATGAATAGTTTATCAGTCTGGGCGTGGATGTTCTTATTCGGACATCTTGTTTGGGCGACTGGATTTATGTTTTTAATTTCTTGGCGTGGCTATTGGCAGGAATTGATTGAAACTTTAGCATGGGCTCATGAACGTACACCTTTGGCCAATTTGATTCGATGGAGAGATAAACCGGTGGCTCTTTCTATTGTGCAAGCAAGACTGGTTGGATTAGCCCACTTTTCTGTAGGTTATATATTTACTTATGCAGCTTTCTTGATTGCCTCTACATCCGGTAAATTTGGT
>Crassula_expansa_subsp_fragilis
ATGGCATTAAGATTTCCAAGGTTTAGCCAAGGCTTAGCTCAGGACCCCACTACTCGTCGTATTTGGTTTGGTATTGCTACCGCACATGACTTCGAGAGTCATGATGATATTACTGAAGAACGTCTTTACCAGAATATTTTTGCTTCTCACTTTGGGCAATTAGCAATAATTTTTCTGTGGACTTCCGGAAATCTGTTTCATGTAGCTTGGCAAGGAAATTTTGAATCATGGGTACAAGACCCTTTACACGTAAGACCTATTGCTCATGCAATTTGGGATCCTCATTTTGGTCAACCAGCTGTAGAAGCTTTTACTAGAGGGGGCGCTCTTGGACCCGTCAATATAGCTTATTCTGGTGTTTATCAGTGGTGGTATACAATAGGTTTACGTACGAATGAAGATCTTTATACTGGAGCTTTATTTCTCCTTGTTCTTTCGGCCATCTCTTTACTAGCGGGTTGGTTACACTTACAACCGAAATGGAAACCGAGCGTTTCTTGGTTCAAAAACGCCGAATCCCGTCTTAATCATCATTTGTCAGGACTTTTCGGCGTAAGTTCTTTGGCTTGGACAGGGCACTTAGTGCACGTCGCTATTCCTGCATCCCGAGGTGAGTCCGTTCGATGGAATAATTTCTTATCGGTCTTACCCCATCCCCAGGGGTTAGGCCCTCTTTTTAGCGGTCAATGGAATCTTTACGCTCAAAATCCCGATTCCAGCAGTCATTTATTTGGTACTTCGCAAGGGGCCGGGACTGCCATTCTAACCCTTCTCGGGGGATTTCATCCACAAACGCAAAGTTTATGGCTTACTGATATGGCTCATCATCATTTGGCTATTGCATTTCTTTTTCTGGTTGCCGGCCATATGTATAGAACTAACTTCGGGATTGGGCACAGTATGAAAGATCTTTTAGAAGCCCATATTCCGCCGGGAGGTCGATTGGGACGTGGACATAAGGGTCTTTATGACACAATCAATAATTCGATTCATTTTCAATTAGGCCTTGCTCTAGCCTCTTTAGGGGTTATTACTTCTTTGGTAGCTCAACACATGTACTCTTTACCTCCTTATGCGTTCCTAGCACAAGATTTTACTACTCAAGCTGCTTTATATACACATCACCAATACATCGCAGGGTTCATCATGACAGGAGCTTTTGCGCATGGAGCTATATTTTTCATTAGAGATTACAATCCGGAGCAGAATGAGGATAATGTATTGGCAAGAATGTTAGACCATAAAGAGGCGATCATATCTCATTTAAGTTGGGCCAGCCTTTTTCTAGGTTTTCATACCTTAGGGCTTTATGTTCATAACGATGTCATGCTTGCTTTTGGTACTCCAGAAAAACAAATCTTGATTGAACCTATATTTGCGCAATGGATACAATCCGCTCATGGGAAAACTTTGTATGGGTTCGATGTACTTTTATCTTCAACCAATGGACCGGCATTCAACGCGGGTCGCAGCATCTGGTTGCCTGGCTGGTTAAGTGCGATTAATGAGAATAGTAATTCACTATTCTTAACAATAGGTCCCGGTGACTTCTTGGTTCATCATGCGATTGCTCTAGGTTTACATACAACTACGTTGATTTTAGTAAAAGGGGCTTTAGATGCGCGCGGTTCTAAGTTAATGCCAGATAAAAAAGATTTTGGTTATAGTTTTCCTTGCGATGGCCCGGGGCGCGGCGGTACTTGTGATATTTCCGCTTGGGACGCTTTTTATTTGGCGGTTTTCTGGATGTTAAATACCATTGGCTGGGTTACGTTTTATTGGCATTGGAAACACATCACATTGTGGCAGGGTAACGTTTCACAGTTTAATGAATCTTCCACGTATTTGATGGGATGGTTAAGAGATTATCTATGGTTAAACTCTTCACAACTTATCAATGGATATAACCCTTTTGGTATGAATAGTTTATCAGTCTGGGCGTGGATGTTCTTGTTCGGACATCTTGTTTGGGCGACTGGATTTATGTTTTTAATTTCTTGGCGTGGCTATTGGCAGGAATTGATTGAAACTTTAGCATGGGCTCATGAACGTACACCTTTGGCCAATTTGATTCGATGGAGAGATAAACCAGTGGCTCTTTCTATTGTGCAAGCAAGACTAGTTGGATTAGCCCACTTTTCTGTAGGTTATATATTTACTTATGCAGCTTTCTTGATTGCCTCTACATCCGGTAAATTTGGT
>Crassula_volkensii
ATGGCATTAAGATTTCCAAGGTTTAGCCAAGGCTTAGCTCAGGACCCCACTACTCGTCGTATTTGGTTTGGTATTGCTACCGCACATGACTTCGAGAGTCATGATGATATTACTGAAGAACGTCTTTACCAGAATATTTTTGCTTCTCACTTTGGGCAATTAGCAATAATTTTTCTGTGGACTTCCGGAAATCTGTTTCATGTAGCTTGGCAAGGAAATTTTGAATCATGGGTACAAGACCCTTTACACGTAAGACCTATTGCTCATGCAATTTGGGATCCTCATTTTGGTCAACCGGCTGTAGAAGCTTTTACTCGAGGGGGCGCTCTTGGACCCGTCAATATAGCTTATTCTGGTGTTTATCAGTGGTGGTATACAATAGGTTTACGTACGAATGAAGATCTTTATACTGGAGCTTTATTTCTCCTTGTTCTTTCGGCCATCTCTTTACTAGCGGGTTGGTTACACTTACAACCGAAATGGAAACCGAGCGTTTCTTGGTTCAAAAACGCCGAATCCCGTCTTAATCATCATTTGTCAGGACTTTTCGGCGTAAGTTCTTTGGCTTGGACAGGGCACTTAGTGCACGTCGCTATTCCTGCATCCCGAGGTGAGTCCGTTCGATGGAATAATTTCTTATCGGTCTTACCCCATCCCCAGGGGTTAGGCCCTCTTTTTAGCGGTCAATGGAATCTTTACGCTCAAAATCCCGATTCCAGCAGTCACTTATTTGGTACTTCGCAAGGGGCCGGGACTGCCATTCTCACCCTTCTCGGGGGATTTCATCCACAAACGCAAAGTTTATGGCTTACTGATATGGCTCATCATCATTTGGCTATTGCATTTCTTTTTCTGGTTGCCGGCCATATGTATAGAACTAACTTCGGGATTGGGCACAGTATGAAAGATCTTTTAGAAGCCCATATTCCGCCGGGAGGTCGATTGGGACGTGGACATAAGGGTCTTTATGACACAATCAACAATTCGATTCATTTTCAATTAGGCCTTGCTCTAGCCTCTTTAGGGGTTATTACTTCTTTGGTAGCTCAACACATGTACTCTTTACCTCCTTATGCGTTCCTAGCCCAAGATTTTACTACGCAAGCTGCTTTATATACACATCACCAATACATCGCAGGGTTCATCATGACAGGAGCTTTTGCGCATGGAGCTATATTTTTCATTAGAGATTACAATCCGGAGCAGAATGAGGATAATGTATTGGCAAGAATGTTAGACCATAAAGAGGCGATCATATCTCATTTAAGTTGGGCCAGCCTTTTTCTAGGTTTTCATACCTTAGGGCTTTATGTTCATAACGATGTCATGCTTGCTTTTGGTACTCCAGAAAAACAAATCTTGATTGAACCTATATTTGCGCAATGGATACAATCCGCTCATGGGAAAACTTTGTATGGGTTCGATGTACTTTTATCTTCAACCAATGGACCGGCATTCAACGCAGGTCGCAGCATCTGGTTGCCTGGCTGGTTAAGTGCGATTAATGAGAATAGTAATTCACTATTCTTAACAATAGGTCCTGGCGACTTCTTGGTTCATCATGCGATTGCTCTAGGTTTACATACAACTACGTTGATTTTAGTAAAAGGGGCTTTAGATGCGCGCGGTTCTAAGTTAATGCCAGATAAAAAAGATTTTGGTTATAGTTTTCCTTGCGATGGCCCGGGGCGCGGCGGTACTTGTGATATTTCCGCTTGGGACGCTTTTTATTTGGCGGTTTTCTGGATGTTAAATACCATTGGCTGGGTTACGTTTTATTGGCATTGGAAACACATCACATTGTGGCAGGGTAACGTTTCACAGTTTAATGAATCTTCCACGTATTTGATGGGATGGTTAAGAGATTATCTATGGTTAAACTCTTCACAACTTATCAATGGATATAACCCTTTTGGTATGAATAGTTTATCAGTCTGGGCGTGGATGTTCTTGTTCGGACATCTTGTTTGGGCGACTGGATTTATGTTTTTAATTTCTTGGCGTGGCTATTGGCAGGAATTGATTGAAACTTTAGCATGGGCTCATGAACGTACACCTTTGGCCAATTTGATTCGATGGAGAGATAAACCTGTGGCTCTTTCTATTGTGCAAGCAAGACTGGTTGGATTAGCCCACTTTTCGGTAGGTTATATATTTACTTATGCAGCTTTCTTGATTGCCTCTACATCCGGTAAATTTGGT
>Cotyledon_tomentosa
ATGGCATTAAGATTTCCAAGGTTTAGCCAAGGCTTAGCTCAGGACCCCACTACTCGTCGTATTTGGTTTGGTATTGCTACCGCACATGATTTCGAGAGTCATGATGATATTACTGAGGAGCGTCTTTATCAGAATATTTTTGCTTCTCACTTCGGGCAATTAGCAATAATTTTTCTGTGGACTTCCGGAAATCTGTTTCATGTAGCTTGGCAAGGAAATTTTGAATCATGGGTACAAGACCCTTTACACGTAAGACCTATTGCTCATGCAATTTGGGATCCTCATTTTGGTCAACCGGCTGTGGAAGCTTTTACTCGAGGAGGTGCTCTTGGACCAGTCAATATCGCTTATTCTGGTGTTTATCAGTGGTGGTATACAATAGGTTTACGTACGAATGAAGATCTTTATACTGGAGCTTTGTTTCTATTATTTCTTTCGGCCATATCTTTAATAGCAGGTTGGTTACACTTACAACCGAAATGGAAACCAAGCGTTTCGTGGTTCAAAAATGCCGAATCGCGTCTTAATCATCATTTGTCAGGACTTTTCGGAGTCAGTTCCTTGGCTTGGACAGGACACTTAGTCCATGTCGCTATTCCTGCATCCCGGGGTGAGTACGTTCGATGGAATAATTTCTTAGCTGTCTTACCGCATCCCCAGGGGTTAGGCCCTCTTTTTACTGGTCAGTGGAATCTTTATGCTCAAAATCCTGATTCCAGCAGTCATTTATTTGGGACTTCGCAAGGGGCAGGAACTGCCATTCTAACTCTTCTCGGGGGATTTCATCCACAAACGCAAAGTTTATGGCTGACTGATATGGCTCATCATCATTTAGCTATTGCATTTCTTTTTCTCGTTGCCGGTCATATGTATAGAACTAACTTCGGGATTGGGCACAGTATGAAAGATCTTTTAGAAGCCCATATTCCTCCGGGGGGGCGATTGGGACGTGGACATAAGGGTCTTTATGACACAATCAATAATTCGATTCATTTTCAATTAGGCCTTGCTCTAGCCTCTTTAGGGGTTATTACTTCTTTGGTAGCTCAACACATGTACTCTTTACCTGCTTATGCCTTCCTAGCACAAGACTTTACTACTCAAGCTGCCTTATATACCCACCACCAATACATCGCAGGGTTCATCATGACAGGAGCTTTTGCGCATGGAGCTATATTTTTCATTCGAGATTACAATCCGGAGCAGAATGAGGATAATGTATTGGCAAGAATGTTAGACCATAAAGAAGCTATTATATCTCATTTAAGTTGGGCCAGTCTTTTTCTGGGTTTTCATACCTTGGGGCTTTATGTTCATAACGATGTTATGCTTGCTTTTGGTACTCCAGAAAAACAAATCTTGATTGAACCTATATTTGCGCAATGGATACAATCCGCTCATGGTAAAACTTTGTATGGGTTCGATGTACTTTTATCTTCAACGAATGGACCGGCATTCAATGCGGGGCGAAGCATATGGTTGCCTGGCTGGTTAAGTGCTATTAATGAGAATAGTAATTCACTATTCTTAACAATAGGTCCTGGGGACTTCTTGGTTCATCATGCTATTGCTCTAGGTTTACATACAACTACATTGATTTTAGTAAAAGGTGCTTTAGATGCACGTGGTTCCAAGTTAATGCCAGATAAAAAGGATTTTGGTTATAGTTTTCCTTGCGATGGTCCGGGGCGAGGTGGTACTTGTGATATTTCGGCTTGGGACGCTTTTTATTTGGCAGTTTTCTGGATGTTAAATACCATTGGATGGGTTACTTTTTATTGGCATTGGAAGCACATCACATTATGGCAGGGTAACGTCTCCCAGTTTAATGAATCTTCCACTTATTTGATGGGATGGTTAAGAGATTATCTATGGTTAAACTCTTCACAACTTATCAATGGATATAACCCTTTTGGTATGAATAGTTTATCAGTCTGGGCGTGGATGTTCTTGTTCGGACATCTTGTTTGGGCTACTGGATTTATGTTTTTAATCTCTTGGCGGGGCTATTGGCAGGAATTGATTGAAACTTTAGCATGGGCTCATGAACGCACACCTTTGGCCAATTTAATTCGATGGAGAGATAAACCAGTGGCTCTTTCCATTGTGCAAGCAAGATTGGTTGGATTAGCCCACTTCTCGGTAGGTTATATATTTACTTATGCAGCTTTCTTGATTGCCTCTACATCTGGTAAATTTGGT
>Kalanchoe_daigremontiana
ATGGCATTAAGATTTCCAAGGTTTAGCCAAGGCTTAGCTCAGGACCCCACTACTCGTCGTATTTGGTTTGGTATTGCTACCGCACATGATTTCGAGAGTCATGATGATATTACTGAGGAACGTCTTTATCAGAATATTTTTGCTTCTCACTTTGGGCAATTAGCAATAATTTTTCTGTGGACTTCCGGAAATCTGTTTCATGTAGCTTGGCAAGGAAATTTTGAATCATGGGTACAAGACCCTTTACACGTAAGACCTATTGCTCATGCAATTTGGGATCCTCATTTTGGTCAACCAGCTGTGGAAGCTTTTACTCGAGGAGGTGCTCTTGGACCAGTCAATATCGCTTATTCTGGTGTTTATCAGTGGTGGTATACAATAGGTTTACGTACGAATGACGATCTTTATACTGGAGCTTTGTTTCTATTATTTCTTTCGGCTATATCTTTAATAGCAGGTTGGTTACACTTACAACCAAAATGGAAACCGAGCGTTTCGTGGTTCAAAAATGCCGAATCTCGTCTTAATCATCATTTGTCAGGACTTTTCGGAGTAAGTTCCTTGGCTTGGACAGGACACTTAGTCCATGTCGCTATTCCTGCATCCCGGGGTGAGTACGTTCGATGGAATAATTTCTTATCTGTCTTACCGCATCCCCAGGGGTTAGGCCCTCTTTTTACTGGTCAGTGGAATCTTTATGCTCAAAATCCCGATTCCAGCAGTCATTTATTTGGGACTTCGCAAGGGGCAGGAACTGCCATTCTAACTCTTCTCGGGGGATTTCATCCACAAACGCAAAGTTTATGGCTGACTGATATTGCTCATCATCATTTAGCTATTGCATTTCTTTTTCTCGTTGCCGGTCATATGTATAGAACTAACTTCGGGATTGGGCACAGTATGAAAGATCTTTTAGAAGCCCATATTCCTCCAGGGGGGCGATTGGGACGTGGACATAAGGGTCTTTATGACACAATCAATAATTCGATTCATTTTCAATTAGGCCTTGCTCTAGCCTCTTTAGGGGTTATTACTTCTTTGGTAGCTCAACACATGTACTCTTTACCTGCTTATGCCTTCCTAGCACAAGACTTTACTACTCAAGCTGCCTTATATACCCACCACCAATACATCGCAGGGTTCATCATGACAGGAGCTTTTGCACATGGAGCTATATTTTTCATTCGAGATTACAATCCGGAGCAGAATAAGGATAATGTATTGGCAAGAATGTTAGACCATAAAGAAGCTATTATATCTCATTTAAGTTGGGCCAGTCTTTTTCTGGGTTTTCATACCTTGGGGCTCTATGTTCATAACGATGTTATGCTTGCTTTTGGTACTCCAGAAAAACAAATCTTGATTGAACCTATATTTGCGCAATGGATACAATCTGCTCATGGTAAAACTTTGTATGGGTTCGATGTACTTTTATCTTCAACGAATGGCCCGGCATTCAATGCGGGGCGAAGCATATGGTTGCCTGGCTGGTTAAGTGCTATTAATGAGAGTAGTAATTCACTATTCTTAACAATAGGTCCTGGGGACTTCTTGGTTCATCATGCTATTGCTCTAGGTTTACATACAACTACATTAATTTTAGTAAAAGGTGCTTTAGATGCACGTGGTTCCAAGTTAATGCCAGATAAAAAGGATTTTGGTTATAGTTTTCCTTGCGATGGTCCGGGGCGAGGTGGTACTTGTGATATTTCGGCCTGGGACGCTTTTTATTTGGCAGTTTTCTGGATGTTAAATACCATTGGATGGGTTACTTTTTATTGGCATTGGAAGCACATCACATTATGGCAGGGTAACGTTTCACAGTTTAATGAATCTTCCACTTATTTGATGGGATGGTTAAGAGATTATCTATGGTTAAACTCTTCACAACTTATCAATGGATATAACCCTTTTGGTATGAATAGTTTATCAGTCTGGGCGTGGATGTTCTTGTTCGGACATCTTGTTTGGGCTACTGGATTTATGTTTTTAATCTCTTGGCGGGGCTATTGGCAGGAATTGATTGAAACTTTAGCATGGGCTCATGAACGCACACCTTTGGCCAATTTAATTCGATGGAGAGATAAACCAGTGGCTCTTTCCATTGTGCAAGCAAGATTGGTTGGATTAGCCCACTTCTCTGTAGGTTATATATTTACTTATGCAGCTTTCTTGATTGCCTCGACATCTGGTAAATTTGGT
>Kalanchoe_delagoensis
ATGGCATTAAGATTTCCAAGGTTTAGCCAAGGCTTAGCTCAGGACCCCACTACTCGTCGTATTTGGTTTGGTATTGCTACCGCACATGATTTCGAGAGTCATGATGATATTACTGAGGAACGTCTTTATCAGAATATTTTTGCTTCTCACTTTGGGCAATTAGCAATAATTTTTCTGTGGACTTCCGGAAATCTGTTTCATGTAGCTTGGCAAGGAAATTTTGAATCATGGGTACAAGACCCTTTACACGTAAGACCTATTGCTCATGCAATTTGGGATCCTCATTTTGGTCAACCAGCTGTGGAAGCTTTTACTCGAGGAGGTGCTCTTGGACCAGTCAATATCGCTTATTCTGGTGTTTATCAGTGGTGGTATACAATAGGTTTACGTACGAATGACGATCTTTATACTGGAGCTTTGTTTCTATTATTTCTTTCGGCTATATCTTTAATAGCAGGTTGGTTACACTTACAACCAAAATGGAAACCGAGCGTTTCGTGGTTCAAAAATGCCGAATCTCGTCTTAATCATCATTTGTCAGGACTTTTCGGAGTAAGTTCCTTGGCTTGGACAGGACACTTAGTCCATGTCGCTATTCCTGCATCCCGGGGTGAGTACGTTCGATGGAATAATTTCTTATCTGTCTTACCGCATCCCCAGGGGTTAGGCCCTCTTTTTACTGGTCAGTGGAATCTTTATGCTCAAAATCCCGATTCCAGCAGTCATTTATTTGGGACTTCGCAAGGGGCAGGAACTGCCATTCTAACTCTTCTCGGGGGATTTCATCCACAAACGCAAAGTTTATGGCTGACTGATATTGCTCATCATCATTTAGCTATTGCATTTCTTTTTCTCGTTGCCGGTCATATGTATAGAACTAACTTCGGGATTGGGCACAGTATGAAAGATCTTTTAGAAGCCCATATTCCTCCAGGGGGGCGATTGGGACGTGGACATAAGGGTCTTTATGACACAATCAATAATTCGATTCATTTTCAATTAGGCCTTGCTCTAGCCTCTTTAGGGGTTATTACTTCTTTGGTAGCTCAACACATGTACTCTTTACCTGCTTATGCCTTCCTAGCACAAGACTTTACTACTCAAGCTGCCTTATATACCCACCACCAATACATCGCAGGGTTCATCATGACAGGAGCTTTTGCACATGGAGCTATATTTTTCATTCGAGATTACAATCCGGAGCAGAATAAGGATAATGTATTGGCAAGAATGTTAGACCATAAAGAAGCTATTATATCTCATTTAAGTTGGGCCAGTCTTTTTCTGGGTTTTCATACCTTGGGGCTCTATGTTCATAACGATGTTATGCTTGCTTTTGGTACTCCAGAAAAACAAATCTTGATTGAACCTATATTTGCGCAATGGATACAATCTGCTCATGGTAAAACTTTGTATGGGTTCGATGTACTTTTATCTTCAACGAATGGACCGGCATTCAATGCGGGGCGAAGCATATGGTTGCCTGGCTGGTTAAGTGCTATTAATGAGAGTAGTAATTCACTATTCTTAACAATAGGTCCTGGGGACTTCTTGGTTCATCATGCTATTGCTCTAGGTTTACATACAACTACATTAATTTTAGTAAAAGGTGCTTTAGATGCACGTGGTTCCAAGTTAATGCCAGATAAAAAGGATTTTGGTTATAGTTTTCCTTGCGATGGTCCGGGGCGAGGTGGTACTTGTGATATTTCGGCCTGGGACGCTTTTTATTTGGCAGTTTTCTGGATGTTAAATACCATTGGATGGGTTACTTTTTATTGGCATTGGAAGCACATCACATTATGGCAGGGTAACGTTTCACAGTTTAATGAATCTTCCACTTATTTGATGGGATGGTTAAGAGATTATCTATGGTTAAACTCTTCACAACTTATCAATGGATATAACCCTTTTGGTATGAATAGTTTATCAGTCTGGGCGTGGATGTTCTTGTTCGGACATCTTGTTTGGGCTACTGGATTTATGTTTTTAATCTCTTGGCGGGGCTATTGGCAGGAATTGATTGAAACTTTAGCATGGGCTCATGAACGCACACCTTTGGCCAATTTAATTCGATGGAGAGATAAACCAGTGGCTCTTTCCATTGTGCAAGCAAGATTGGTTGGATTAGCCCACTTCTCTGTAGGTTATATATTTACTTATGCAGCTTTCTTGATTGCCTCGACATCTGGTAAATTTGGT
>Kalanchoe_fedtschenkoi
ATGGCATTAAGATTTCCAAGGTTTAGCCAAGGCTTAGCTCAGGACCCCACTACTCGTCGTATTTGGTTTGGTATTGCTACCGCACATGATTTCGAGAGTCATGATGATATTACTGAGGAACGTCTTTATCAGAATATTTTTGCTTCTCACTTTGGGCAATTAGCAATAATTTTTCTGTGGACTTCCGGAAATCTGTTTCATGTAGCTTGGCAAGGAAATTTTGAATCATGGGTACAAGACCCTTTACACGTAAGACCTATTGCTCATGCAATTTGGGATCCTCATTTTGGTCAACCAGCTGTGGAAGCTTTTACTCGAGGAGGTGCTCTTGGACCAGTCAATATCGCTTATTCTGGTGTTTATCAGTGGTGGTATACGATAGGTTTACGTACGAATGACGATCTTTATACTGGAGCTTTGTTTCTATTATTTCTTTCGGCTATATCTTTAATAGCAGGTTGGTTACACTTACAACCAAAATGGAAACCGAGCGTTTCGTGGTTCAAAAATGCCGAATCTCGTCTTAATCATCATTTGTCAGGACTTTTCGGAGTAAGTTCCTTGGCTTGGACAGGACACTTAGTCCATGTCGCTATTCCTGCATCCCGGGGTGAGTACGTTCGATGGAATAATTTCTTATCTGTCTTACCGCATCCCCAGGGGTTAGGCCCTCTTTTTACTGGTCAGTGGAATCTTTATGCTCAAAATCCCGATTCCAGCAGTCATTTATTTGGGACTTCGCAAGGGGCAGGAACTGCCATTCTAACTCTTCTCGGGGGATTTCATCCACAAACGCAAAGTTTATGGCTGACTGATATTGCTCATCATCATTTAGCTATTGCATTTCTTTTTCTCGTTGCCGGTCATATGTATAGAACTAACTTCGGGATTGGGCACAGTATGAAAGATCTTTTAGAAGCCCATATTCCTCCAGGGGGGCGATTGGGACGTGGACATAAGGGTCTTTATGACACAATCAATAATTCGATTCATTTTCAATTAGGCCTTGCTCTAGCCTCTTTAGGGGTTATTACTTCTTTGGTAGCTCAACACATGTACTCTTTACCTGCTTATGCCTTCCTAGCACAAGACTTTACTACTCAAGCTGCCTTATATACCCACCACCAATACATCGCAGGGTTCATCATGACAGGAGCTTTTGCACATGGAGCTATATTTTTCATTCGAGATTACAATCCGGAGCAGAATAAGGATAATGTATTGGCAAGAATGTTAGACCATAAAGAAGCTATTATATCTCATTTAAGTTGGGCCAGTCTTTTTCTGGGTTTTCATACCTTGGGGCTCTATGTTCATAACGATGTTATGCTTGCTTTTGGTACTCCAGAAAAACAAATCTTGATTGAACCTATATTTGCGCAATGGATACAATCTGCTCATGGTAAAACTTTGTATGGGTTCGATGTACTTTTATCTTCAACGAATGGACCGGCATTCAATGCGGGGCGAAGCATATGGTTGCCTGGCTGGTTAAGTGCTATTAATGAGAGTAGTAATTCACTATTCTTAACAATAGGTCCTGGGGACTTCTTGGTTCATCATGCTATTGCTCTAGGTTTACATACAACTACATTAATTTTAGTAAAAGGTGCTTTAGATGCACGTGGTTCCAAGTTAATGCCAGATAAAAAGGATTTTGGTTATAGTTTTCCTTGCGATGGTCCGGGGCGAGGTGGTACTTGTGATATTTCGGCCTGGGACGCTTTTTATTTGGCAGTTTTCTGGATGTTAAATACCATTGGATGGGTTACTTTTTATTGGCATTGGAAGCACATCACATTATGGCAGGGTAACGTTTCACAGTTTAATGAATCTTCCACTTATTTGATGGGATGGTTAAGAGATTATCTATGGTTAAACTCTTCACAACTTATCAATGGATATAACCCTTTTGGTATGAATAGTTTATCAGTCTGGGCGTGGATGTTCTTGTTCGGACATCTTGTTTGGGCTACTGGATTTATGTTTTTAATCTCTTGGCGGGGCTATTGGCAGGAATTGATTGAAACTTTAGCATGGGCTCATGAACGCACACCTTTGGCCAATTTAATTCGATGGAGAGATAAACCAGTGGCTCTTTCCATTGTGCAAGCAAGATTGGTTGGATTAGCCCACTTCTCTGTAGGTTATATATTTACTTATGCAGCTTTCTTGATTGCCTCGACATCTGGTAAATTTGGT
>Kalanchoe_longiflora
ATGGCATTAAGATTTCCAAGGTTTAGCCAAGGCTTAGCTCAGGACCCCACTACTCGTCGTATTTGGTTTGGTATTGCTACCGCACATGATTTCGAGAGTCATGATGATATTACTGAGGAACGTCTTTATCAGAATATTTTTGCTTCTCACTTCGGGCAATTAGCAATAATTTTTCTGTGGACTTCCGGAAATCTGTTTCATGTAGCTTGGCAAGGAAATTTTGAATCATGGGTACAAGACCCTTTACACGTAAGACCTATTGCTCATGCAATTTGGGATCCTCATTTTGGTCAACCAGCTGTGGAAGCTTTTACTCGAGGAGGTGCTCTTGGACCAGTCAATATCGCTTATTCTGGTGTTTATCAGTGGTGGTATACAATAGGTTTACGTACGAATGACGATCTTTATACTGGAGCTTTGTTTCTATTATTTCTTTCGGCCATATCTTTAATAGCAGGTTGGTTACACTTACAACCAAAATGGAAACCGAGCGTTTCGTGGTTCAAAAATGCCGAATCTCGTCTTAATCATCATTTGTCAGGACTTTTCGGAGTAAGTTCCTTGGCTTGGACAGGACACTTAGTCCATGTCGCTATTCCTGCATCCCGGGGTGAGTACGTTCGATGGAATAATTTCTTATCTGTCTTACCGCATCCCCAGGGGTTAGGCCCTCTTTTTAGTGGTCAGTGGAATCTTTATGCTCAAAATCCCGATTCCAGCAGTCATTTATTTGGGACTTCGCAAGGGGCAGGAACTGCCATTCTAACTCTTCTCGGGGGATTTCATCCACAAACGCAAAGTTTATGGCTGACTGATATTGCTCATCATCATTTAGCTATTGCATTTCTTTTTCTCGTTGCCGGTCATATGTATAGAACTAACTTCGGGATTGGGCACAGTATGAAAGATCTTTTAGAAGCCCATATTCCTCCAGGGGGGCGATTGGGACGTGGACATAAGGGTCTTTATGACACAATCAATAATTCGATTCATTTTCAATTAGGCCTTGCTCTAGCCTCTTTAGGGGTTATTACTTCTTTGGTAGCTCAACACATGTACTCTTTACCTGCTTATGCCTTCCTAGCACAAGACTTTACTACTCAAGCTGCCTTATATACCCACCACCAATACATCGCAGGGTTCATCATGACAGGAGCTTTTGCACATGGAGCTATATTTTTCATTCGAGATTACAATCCGGAGCAGAATAAGGATAATGTATTGGCAAGAATGTTAGACCATAAAGAAGCTATTATATCTCATTTAAGTTGGGCCAGTCTTTTTCTGGGTTTTCATACCTTGGGGCTCTATGTTCATAACGATGTTATGCTTGCTTTTGGTACTCCAGAAAAACAAATCTTGATTGAACCTATATTTGCGCAATGGATACAATCTGCTCATGGTAAAACTTTGTATGGGTTCGATGTACTTTTATCTTCAACGAATGGACCGGCATTCAATGCGGGGCGAAGCATATGGTTGCCTGGCTGGTTAAGTGCTATTAATGAGAATAGTAATTCACTATTCTTAACAATAGGTCCTGGGGACTTCTTGGTTCATCATGCTATTGCTCTAGGTTTACATACAACTACATTAATTTTAGTAAAAGGTGCTTTAGATGCACGTGGTTCCAAGTTAATGCCAGATAAAAAGGATTTTGGTTATAGTTTTCCTTGCGATGGTCCGGGGCGAGGTGGTACTTGTGATATTTCGGCTTGGGACGCTTTTTATTTGGCAGTTTTCTGGATGTTAAATACCATTGGATGGGTTACTTTTTATTGGCATTGGAAGCACATCACATTATGGCAGGGTAACGTTTCACAGTTTAATGAATCTTCCACTTATTTGATGGGATGGTTAAGAGATTATCTATGGTTAAACTCTTCACAACTTATCAATGGATATAACCCTTTTGGTATGAATAGTTTATCAGTCTGGGCGTGGATGTTCTTGTTCGGACATCTTGTTTGGGCTACTGGATTTATGTTTTTAATCTCTTGGCGGGGCTATTGGCAGGAATTGATTGAAACTTTAGCATGGGCTCATGAACACACACCTTTGGCCAATTTAATTCGATGGAGAGATAAACCAGTGGCTCTTTCCATTGTGCAAGCAAGATTGGTTGGATTAGCCCACTTCTCTGTAGGTTATATATTTACTTATGCAGCTTTCTTGATTGCCTCGACATCTGGTAAATTTGGT
>Kalanchoe_tomentosa
ATGGCATTAAGATTTCCAAGGTTTAGCCAAGGCTTAGCTCAGGACCCCACTACTCGTCGTATTTGGTTTGGTATTGCTACCGCACATGATTTCGAGAGTCATGATGATATTACTGAGGAACGTCTTTATCAGAATATTTTTGCTTCTCACTTCGGGCAATTAGCAATAATTTTTCTGTGGACTTCCGGAAATCTGTTTCATGTAGCTTGGCAAGGAAATTTTGAATCATGGGTACAAGACCCTTTACACGTAAGACCTATTGCTCATGCAATTTGGGATCCTCATTTTGGTCAACCGGCTGTGGAAGCTTTTACTCGAGGAGGTGCTCTTGGACCAGTCAATATCGCTTATTCTGGTGTTTATCAGTGGTGGTATACAATAGGTTTACGTACGAATGACGATCTTTATACTGGAGCTTTGTTTCTATTATTTCTTTCGGCCATATCTTTAATAGCAGGTTGGTTACACTTACAACCGAAATGGAAACCGAGCGTTTCGTGGTTCAAAAATGCCGAATCTCGTCTTAATCATCATTTGTCAGGACTTTTCGGAGTAAGTTCCTTGGCTTGGACAGGACACTTAGTCCATGTCGCTATTCCTGCATCCCGGGGTGAGTACGTTCGATGGAATAATTTCTTAGCTGTCTTACCGCATCCCCAGGGGTTAGGCCCTCTTTTTACTGGTCAGTGGAATCTTTATGCTCAAAATCCCGATTCCAGCAGTCATTTATTTGGGACTTCGCAAGGGGCAGGAACTGCCATTCTAACTCTTCTCGGGGGATTTCATCCACAAACGCAAAGTTTATGGCTGACTGATATTGCTCATCATCATTTAGCTATTGCATTTCTTTTTCTCGTTGCCGGTCATATGTATAGAACTAACTTCGGGATTGGGCACAGTATGAAAGATCTTTTAGAAGCCCATATTCCTCCAGGGGGGCGATTGGGACGTGGACATAAGGGTCTTTATGACACAATCAATAATTCGATGCATTTTCAATTAGGCCTTGCTCTAGCCTCTTTAGGGGTTATTACTTCTTTGGTAGCTCAACACATGTACTCTTTACCTGCTTATGCCTTCCTAGCACAAGACTTTACTACTCAAGCTGCCTTATATACCCACCACCAATACATCGCAGGGTTCATCATGACAGGAGCTTTTGCACATGGAGCTATATTTTTCATTCGAGATTACAATCCGGAGCAGAATGAGGATAATGTATTGGCAAGAATGTTAGACCATAAAGAAGCTATTATATCTCATTTAAGTTGGGCCAGTCTTTTTCTGGGTTTTCATACCTTGGGGCTTTATGTTCATAACGATGTTATGCTTGCTTTTGGTACTCCAGAAAAACAAATCTTGATTGAACCTATATTTGCGCAATGGATACAATCTGCTCATGGTAAAACTGTGTATGGGTTCGATGTACTTTTATCTTCAACGAATGGACCGGCATTCAATGCGGGGCGAAGCATATGGTTGCCTGGCTGGTTAAGTGCTATTAATGAGAATAGTAATTCACTATTCTTAACAATAGGTCCTGGGGACTTCTTGGTTCATCATGCTATTGCTCTAGGTTTACATACAACTACATTGATTTTAGTAAAAGGTGCTTTAGATGCACGTGGTTCCAAGTTAATGCCAGATAAAAAGGATTTTGGTTATAGTTTTCCTTGCGATGGTCCGGGGCGAGGTGGTACTTGTGATATTTCGGCTTGGGACGCTTTTTATTTGGCAGTTTTTTGGATGTTAAATACCATTGGATGGGTTACTTTTTATTGGCATTGGAAGCACATCACATTATGGCAGGGTAACGTTTCACAGTTTAATGAATCTTCCACTTATTTGATGGGATGGTTAAGAGATTATCTATGGTTAAACTCTTCACAACTTATCAATGGATATAACCCTTTTGGTATGAATAGTTTATCAGTCTGGGCGTGGATGTTCTTGTTCGGACATCTTGTTTGGGCTACTGGATTTATGTTTTTAATCTCTTGGAGGGGCTATTGGCAGGAATTGATTGAAACTTTAGCATGGGCTCATGAACGCACACCTTTGGCCAATTTAATTCGATGGAGAGATAAACCAGTGGCTCTTTCCATTGTGCAAGCAAGATTGGTTGGATTAGCCCACTTCTCTGTAGGTTATATATTTACTTATGCAGCTTTCTTGATTGCCTCGACATCTGGTAAATTTGGT
>Echeveria_lilacina
ATGGCATTAAGATTTCCAAGGTTTAGCCAAGGCTTAGCTCAGGACCCCACTACTCGTCGTATTTGGTTTGGTATTGCTACCGCACATGATTTCGAGAGTCATGATGATATTACTGAGGAACGTCTTTATCAGAATATTTTTGCTTCTCACTTCGGGCAATTAGCAATAATTTTTCTGTGGACTTCCGGAAATCTGTTTCATGTAGCTTGGCAAGGAAATTTTGAATCGTGGGTACAAGACCCTTTACACGTAAGACCTATTGCTCATGCAATTTGGGATCCTCATTTTGGTCAACCGGCTGTGGAAGCTTTTACTCGAGGAGGTGCTCTTGGACCAGTCAATATCGCTTATTCCGGTGTTTATCAGTGGTGGTATACGATAGGTTTACGTACGAATGAGGATCTTTATACTGGAGCTTTGTTTCTATTATTTCTTTCGGCCATATCTTTAATAGCAGGTTGGCTACACTTACAACCGAAATGGAAACCGAGCGTTTCGTGGTTCAAAAATGCCGAATCTCGTCTTAATCATCATTTGTCAGGACTTTTCGGAGTAAGTTCTTTGGCTTGGACAGGACACTTAGTCCATGTCGCTATTCCTGCATCCCGGGGTGAGTCCGTTCGATGGAATAATTTCTTAACTGTCTTACCGCATCCCCAGGGTTTAGGCCCTCTTTTTAGTGGTCAGTGGAATCTTTATGCTCAAAATCCCGATTCCAGCAGTCATTTATTTGGGACTTCCCAAGGGGCAGGAACTGCCATTCTAACTCTTCTTGGGGGATTTCATCCACAAACCCAAAGTTTGTGGCTGACTGATATGGCTCATCATCATTTAGCTATCGCATTTCTTTTTCTTGTTGCCGGTCATATGTATAGAACGAACTTCGGGATTGGGCACAGTATGAAAGATCTTTTAGAAGCCCACGTGCCTCCGGGGGGGCGATTGGGACGTGGACATAAGGGTCTTTATGACACAATCAATAATTCAATTCATTTTCAATTAGGCCTTGCTCTAGCCTCTTTAGGGGTTATTACTTCTTTGGTAGCTCAACACATGTACTCTTTACCACCTTATGCGTTCTTAGCACAAGACTTTACTACTCAAGCTGCCTTATATACCCACCACCAATACATCGCAGGGTTCATCATGACAGGAGCTTTTGCACATGGAGCGATCTTTTTTATTCGCGATTACAATCCGGAACAGAATGAGGATAATGTATTGGCAAGAATGTTAGACCATAAAGAAGCTATTATATCTCATTTAAGTTGGGCCAGTCTTTTTCTGGGTTTTCATACCTTGGGGCTTTATGTTCATAACGATGTCATGCTTGCTTTTGGGACTCCAGAAAAACAAATCTTGATTGAACCTATATTTGCGCAATGGATACAATCTGCGCATGGTAAAACTTTGTATGGGTTTGATGTACTTTTATCTTCAACGAATGGACCAGCATTCAATGCGGGTCGAAGCATATGGTTGCCTGGCTGGTTAAGTGCTATTAATGAGAATAGTAATTCACTATTTTTAACAATAGGTCCTGGGGACTTCTTGGTTCATCATGCTATTGCTCTAGGTTTACATACAACTACATTAATTTTAGTAAAAGGTGCTTTAGATGCACGTGGTTCCAAGTTAATGCCAGATAAAAAGGATTTTGGTTATAGTTTTCCTTGCGATGGTCCGGGCCGAGGCGGTACTTGTGATATTTCGGCTTGGGACGCTTTTTATTTAGCAGTTTTCTGGATGTTAAATACCATTGGATGGGTTACTTTTTATTGGCATTGGAAGCACATCACATTATGGCAGGGTAACGTTTCACAGTTTAATGAATCGTCCACTTATTTGATGGGATGGTTAAGAGATTATCTATGGTTAAACTCTTCACAACTTATCAATGGATATAACCCTTTTGGTATGAATAGTTTATCAGTCTGGGCGTGGATGTTCTTGTTTGGACATCTTGTTTGGGCTACTGGATTTATGTTTTTAATCTCTTGGCGGGGCTATTGGCAGGAATTGATTGAAACTTTAGCATGGGCTCATGAACGTACACCTTTGGCTAATTTAATTCGATGGAGAGATAAACCGGTGGCTCTTTCTATTGTACAAGCAAGATTGGTCGGATTGGCCCACTTCTCAGTAGGTTATATATTTACTTATGCAGCTTTCTTAATTGCCTCCACATCTGGTAAATTTGGT
>Graptopetalum_amethystinum
ATGGCATTAAGATTTCCAAGGTTTAGCCAAGGCTTAGCTCAGGACCCCACTACTCGTCGTATTTGGTTTGGTATTGCTACCGCACATGATTTCGAGAGTCATGATGATATTACTGAGGAACGTCTTTATCAGAATATTTTTGCTTCTCACTTCGGGCAATTAGCAATAATTTTTCTGTGGACTTCCGGAAATCTGTTTCATGTAGCTTGGCAAGGAAATTTTGAATCGTGGGTACAAGACCCTTTACACGTAAGACCTATTGCTCATGCAATTTGGGATCCTCATTTTGGTCAACCGGCTGTGGAAGCTTTTACTCGAGGAGGTGCTCTTGGACCAGTCAATATCGCTTATTCCGGTGTTTATCAGTGGTGGTATACAATAGGTTTACGTACGAATGAGGATCTTTATACTGGAGCTTTGTTTCTATTATTTCTTTCGGCCATATCTTTAATAGCAGGTTGGCTACACTTACAACCGAAATGGAAACCGAGCGTTTCGTGGTTCAAAAATGCCGAATCTCGTCTTAATCATCATTTGTCAGGACTTTTCGGAGTAAGTTCTTTGGCTTGGACAGGACACTTAGTCCATGTCGCTATTCCTGCATCCCGGGGTGAGTCCGTTCGATGGAATAATTTCTTAACTGTCTTACCGCATCCCCAGGGTTTAGGCCCTCTTTTTAGTGGTCAGTGGAATCTTTATGCTCAAAATCCCGATTCCAGCAGTCATTTATTTGGGACTTCCCAAGGGGCAGGAACTGCCATTCTAACTCTTCTTGGGGGATTTCATCCACAAACCCGAAGTTTGTGGCTGACTGATATGGCTCATCATCATTTAGCTATCGCATTTCTTTTTCTTGTTGCCGGTCATATGTATAGAACGAACTTCGGGATTGGGCACAGTATGAAAGATCTTTTAGAAGCCCACGTGCCTCCGGGGGGGCGATTGGGACGTGGACATAAGGGTCTTTATGACACAATCAATAATTCAATTCATTTTCAATTAGGCCTTGCTCTAGCCTCTTTAGGGGTTATTACTTCTTTGGTAGCTCAACACATGTACTCTTTACCACCTTATGCGTTCTTAGCACAAGACTTTACTACTCAAGCTGCCTTATATACCCACCACCAATACATCGCAGGGTTCATCATGACAGGAGCTTTTGCACATGGAGCGATCTTTTTTATTCGCGATTACAATCCGGAACAGAATGAGGATAATGTATTGGCAAGAATGTTAGACCATAAAGAAGCTATTATATCTCATTTAAGTTGGGTCAGTCTTTTTCTGGGTTTTCATACCTTGGGGCTTTATGTTCATAACGATGTCATGCTTGCTTTTGGGACTCCAGAAAAACAAATCTTGATTGAACCTATATTTGCGCAATGGATACAATCTGCGCATGGTAAAACTTTGTATGGGTTTGATGTACTTTTATCTTCAACGAATGGACCAGCATTCAATGCGGGTCGAAGCATATGGTTGCCTGGCTGGTTAAGTGCTATTAATGAGAATAGTAATTCACTATTTTTAACAATAGGTCCTGGGGACTTCTTGGTTCATCATGCTATTGCTCTAGGTTTACATACAACTACATTAATTTTAGTAAAAGGTGCTTTAGATGCACGTGGTTCCAAGTTAATGCCAGATAAAAAGGATTTTGGTTATAGTTTTCCTTGCGATGGTCCGGGCCGAGGCGGTACTTGTGATATTTCGGCTTGGGACGCTTTTTATTTAGCAGTTTTCTGGATGTTAAATACCATTGGATGGGTTACTTTTTATTGGCATTGGAAGCACATCACATTATGGCAGGGTAACGTTTCACAGTTTAATGAATCGTCCACTTATTTGATGGGATGGTTAAGAGATTATCTATGGTTAAACTCTTCACAACTTATCAATGGATATAACCCTTTTGGTATGAATAGTTTATCAGTCTGGGCGTGGATGTTCTTGTTTGGACATCTTGTTTGGGCTACTGGATTTATGTTTTTAATCTCTTGGCGGGGCTATTGGCAGGAATTGATTGAAACTTTAGCATGGGCTCATGAACGTACACCTTTGGCTAATTTAATTCGATGGAGAGATAAACCGGTGGCTCTTTCTATTGTACAAGCAAGATTGGTCGGATTGGCCCACTTCTCAGTAGGTTATATATTTACTTATGCAGCTTTCTTAATTGCCTCCACATCTGGTAAATTTGGT
>Pachyphytum_compactum
ATGGCATTAAGATTTCCAAGGTTTAGCCAAGGCTTAGCTCAGGACCCCACTACTCGTCGTATTTGGTTTGGTATTGCTACCGCACATGATTTCGAGAGTCATGATGATATTACTGAGGAACGTCTTTATCAGAATATTTTTGCTTCTCACTTCGGGCAATTAGCAATAATTTTTCTGTGGACTTCCGGAAATCTGTTTCATGTAGCTTGGCAAGGAAATTTTGAATCGTGGGTACAAGACCCTTTACACGTAAGACCTATTGCTCATGCAATTTGGGATCCTCATTTTGGTCAACCGGCTGTGGAAGCTTTTACTCGAGGAGGTGCTCTTGGACCAGTCAATATCGCTTATTCCGGTGTTTATCAGTGGTGGTATACAATAGGTTTACGTACGAATGAGGATCTTTATACTGGAGCTTTGTTTCTATTATTTCTTTCGGCCATATCTTTAATAGCAGGTTGGCTACACTTACAACCGAAATGGAAACCGAGCGTTTCGTGGTTCAAAAATGCCGAATCTCGTCTTAATCATCATTTGTCAGGACTTTTCGGAGTAAGTTCTTTGGCTTGGACAGGACACTTAGTCCATGTCGCTATTCCTGCATCCCGGGGTGAGTCCGTTCGATGGAATAATTTCTTAACTGTCTTACCGCATCCCCAGGGTTTAGGCCCTCTTTTTAGTGGTCAGTGGAATCTTTATGCTCAAAATCCCGATTCCAGCAGTCATTTATTTGGGACTTCCCAAGGGGCAGGAACTGCCATTCTAACTCTTCTTGGGGGATTTCATCCACAAACCCAAAGTTTGTGGCTGACTGATATGGCTCATCATCATTTAGCTATCGCATTTCTTTTTCTTGTTGCCGGTCATATGTATAGAACGAACTTCGGGATTGGGCACAGTATGAAAGATCTTTTAGAAGCCCACGTGCCTCCGGGGGGGCGATTGGGACGTGGACATAAGGGTCTTTATGACACAATCAATAATTCAATTCATTTTCAATTAGGCCTTGCTCTAGCCTCTTTAGGGGTTATTACTTCTTTGGTAGCTCAACACATGTACTCTTTACCACCTTATGCGTTCTTAGCACAAGACTTTACTACTCAAGCTGCCTTATATACCCACCACCAATACATCGCAGGGTTCATCATGACAGGAGCTTTTGCACATGGAGCGATCTTTTTTATTCGCGATTACAATCCGGAACAGAATGAGGATAATGTATTGGCAAGAATGTTAGACCATAAAGAAGCTATTATATCTCATTTAAGTTGGGCCAGTCTTTTTCTGGGTTTTCATACCTTGGGGCTTTATGTTCATAACGATGTCATGCTTGCTTTTGGGACTCCAGAAAAACAAATCTTGATTGAACCTATATTTGCGCAATGGATACAATCTGCACATGGTAAAACTTTGTATGGGTTTGATGTACTTTTATCTTCAACGAATGGACCAGCATTCAATGCGGGTCGAAGCATATGGTTGCCTGGCTGGTTAAGTGCTATTAATGAGAATAGTAATTCACTCTTTTTAACAATAGGTCCTGGGGACTTCTTGGTTCATCATGCTATTGCTCTAGGTTTACATACAACTACATTAATTTTAGTAAAAGGTGCTTTAGATGCACGTGGTTCCAAGTTAATGCCAGATAAAAAGGATTTTGGTTATAGTTTTCCTTGCGATGGTCCGGGCCGAGGCGGTACTTGTGATATTTCGGCTTGGGACGCTTTTTATTTAGCAGTTTTCTGGATGTTAAATACCATTGGATGGGTTACTTTTTATTGGCATTGGAAGCACATCACATTATGGCAGGGTAACGTTTCACAGTTTAATGAATCGTCCACTTATTTGATGGGATGGTTAAGAGATTATCTATGGTTAAACTCTTCACAACTTATCAATGGATATAACCCTTTTGGTATGAATAGTTTATCAGTCTGGGCGTGGATGTTCTTGTTTGGACATCTTGTTTGGGCTACTGGATTTATGTTTTTAATCTCTTGGCGGGGCTATTGGCAGGAATTGATTGAAACTTTAGCATGGGCTCATGAACGTACACCTTTGGCTAATTTAATTCGATGGAGAGATAAACCGGTGGCTCTTTCTATTGTACAAGCAAGATTGGTCGGATTGGCCCACTTCTCAGTAGGTTATATATTTACTTATGCAGCTTTCTTAATTGCCTCCACATCTGGTAAATTTGGT
>Sedum_alfredii
ATGGCATTAAGATTTCCAAGGTTTAGCCAAGGTTTAGCTCAGGACCCCACTACTCGTCGTATTTGGTTTGGTATTGCTACCGCACATGATTTCGAGAGTCATGATGATATTACTGAGGAACGTCTTTATCAGAATATTTTTGCGTCTCACTTCGGGCAATTAGCAATAATTTTTCTGTGGACTTCCGGAAATCTGTTTCATGTAGCTTGGCAAGGAAATTTTGAATCGTGGGTACAAGACCCTTTACACGTAAGACCTATTGCTCATGCAATTTGGGATCCTCATTTTGGTCAACCGGCTGTGGAAGCTTTTACTCGAGGAGGTGCTCTTGGACCAGTCAATATCGCCTATTCCGGTGTTTATCAGTGGTGGTATACGATAGGTTTACGTACGAATGAAGATCTTTATACTGGAGCTTTGTTTCTATTATTTCTTTCCGCCATATCTTTAATAGCGGGTTGGTTACACTTACAACCGAAATGGAAACCAAGCGTTTCGTGGTTCAAAAATGCCGAATCTCGTCTTAATCATCATTTGTCAGGACTTTTCGGAGTAAGTTCCTTGGCTTGGACAGGACACTTAGTCCATGTCGCTATTCCTGCATCTCGAGGTGAGTCCGTTCGATGGAATAATTTCTTAACTGTCTTACCGCATCCCCAGGGTTTAGGCCCTCTTTTTAGTGGTCAGTGGAATCTTTATGCTCAAAATCCCGATTCCAGCAGTCATTTATTTGGGACTTCGCAAGGGGCAGGAACTGCCATTCTAACTCTTCTTGGGGGATTTCATCCACAAACCCAAAGTTTGTGGCTGACTGATATGGCTCATCATCATTTAGCTATCGCATTTCTTTTTCTGGTTGCCGGTCATATGTATAGAACGAACTTCGGGATTGGGCACAGTATGAAAGATCTTTTAGAAGCCCATGTGCCTCCGGGGGGGCGATTGGGACGTGGACATAAGGGTCTTTATGACACAATCAATAATTCGATTCATTTTCAATTAGGCCTTGCTCTAGCCTCTTTAGGGGTTATTACTTCTTTAGTAGCTCAACACATGTACTCTTTACCACCTTATGCGTTCTTAGCACAAGACTTTACTACTCAAGCTGCCTTATATACCCACCACCAATACATCGCAGGGTTCATCATGACAGGAGCTTTTGCACATGGAGCGATCTTTTTTATTCGCGATTACAATCCGGAGCAGAATGAGGATAATGTATTGGCAAGAATGTTAGACCATAAAGAAGCTATTATATCTCATTTAAGTTGGGCCAGTCTTTTTCTGGGTTTTCATACCTTGGGGCTTTATGTTCATAACGATGTCATGCTTGCTTTTGGGACTCCAGAAAAACAAATCTTGATTGAACCTATATTTGCGCAATGGATACAATCTGCGCATGGTAAAACTTTGTATGGATTTGATGTACTTTTATCTTCAACGAATGGACCAGCATTCAATGCGGGTCGAAGCATATGGTTGCCGGGCTGGTTAAGTGCTATTAATGAGAATAGTAATTCACTATTTTTAACAATAGGTCCTGGAGACTTCTTGGTTCATCATGCTATTGCTCTAGGTTTACATACAACTACATTAATTTTAGTAAAAGGTGCTTTAGATGCACGCGGTTCCAAGTTAATGCCAGATAAAAAGGATTTTGGTTATAGTTTTCCTTGTGATGGTCCGGGCCGAGGTGGTACTTGTGATATTTCGGCTTGGGACGCTTTTTATTTAGCAGTTTTCTGGATGTTAAATACCATTGGATGGGTTACTTTTTATTGGCATTGGAAGCACATCACATTATGGCAGGGTAACGTTTCGCAGTTTAATGAATCGTCCACTTATTTGATGGGATGGTTAAGAGATTATCTATGGTTAAACTCTTCACAACTTATCAATGGATATAACCCTTTTGGTATGAATAGTTTATCAGTCTGGGCGTGGATGTTCTTGTTCGGACATCTTGTTTGGGCTACTGGATTTATGTTTTTAATCTCTTGGAGGGGCTATTGGCAGGAATTGATTGAAACTTTAGCATGGGCTCATGAACGTACACCTTTGGCTAATTTAATTCGATGGAGAGATAAACCGGTGGCTCTTTCTATTGTGCAAGCAAGATTGGTTGGATTAGCCCACTTCTCAGTAGGTTATATATTTACTTATGCAGCTTTCTTAATTGCCTCCACATCTGGTAAATTTGGT
>Sedum_emarginatum
ATGGCATTAAGATTTCCAAGGTTTAGCCAAGGCTTAGCTCAGGACCCCACTACTCGTCGTATTTGGTTTGGTATTGCTACCGCACATGATTTCGAGAGTCATGATGATATTACTGAGGAACGTCTTTATCAGAATATTTTTGCGTCTCACTTCGGGCAATTAGCAATAATTTTTCTGTGGACTTCCGGAAATCTGTTTCATGTAGCTTGGCAAGGAAATTTTGAATCGTGGGTACAAGACCCTTTACACGTAAGACCTATTGCTCATGCAATTTGGGATCCTCATTTTGGTCAACCGGCTGTGGAAGCTTTTACTCGAGGAGGTGCTCTTGGACCAGTCAATATCGCTTATTCCGGTGTTTATCAGTGGTGGTATACAATAGGTTTACGTACGAATGAAGATCTTTATACTGGAGCTTTGTTTCTATTATTTATTTCCGCCATATCTTTAATAGCAGGTTGGTTACATTTACAACCGAAATGGAAACCAAGCGTTTCATGGTTCAAAAATGCCGAATCTCGTCTTAATCATCATTTGTCAGGACTTTTCGGAGTAAGTTCCTTGGCTTGGACAGGACACTTAGTCCATGTCGCTATTCCTGCATCTCGGGGTGAGTCTGTTCGATGGAATAATTTCTTAACTGTCTTACCGCATCCCCAGGGTTTAGGCCCTCTTTTTAGTGGTCAGTGGAATCTTTATGCTCAAAATCCCGATTCCAGCAGTCATTTATTTGGGACTTCGCAAGGGGCAGGAACTGCCATTCTAACTCTTCTTGGGGGATTTCATCCACAAACCCAAAGTTTGTGGCTGACTGATATGGCTCATCATCATTTAGCTATCGCATTTCTTTTTCTTGTTGCCGGTCATATGTATAGAACGAACTTCGGGATTGGGCACAGTATGAAAGATCTTTTAGAAGCCCATGTGCCTCCGGGGGGGCGATTGGGACGTGGACATAAGGGTCTTTATGACACAATCAATAATTCGATTCATTTTCAATTAGGCCTTGCTCTAGCCTCTTTAGGGGTTATTACTTCTTTAGTAGCTCAACACATGTACTCTTTACCGCCTTATGCGTTCTTAGCACAAGACTTTACTACTCAAGCTGCCTTATATACCCACCACCAATACATCGCAGGGTTCATCATGACAGGAGCTTTTGCACATGGAGCGATCTTTTTTATTCGCGATTACAATCCGGAGCAGAATGAGGATAATGTATTGGCAAGAATGTTAGACCATAAAGAAGCTATTATATCTCATTTAAGTTGGGCCAGTCTTTTTCTGGGTTTTCATACCTTGGGGCTTTATGTTCATAACGATGTCATGCTTGCTTTTGGGACTCCAGAAAAACAAATCTTGATTGAACCTATATTTGCGCAATGGATACAATCTGCGCATGGTAAAACTTTGTATGGGTTTGATGTACTTTTATCTTCAACGAATGGACCAGCATTCAATGCGGGTCGAAGCATATGGTTGCCGGGCTGGTTAAGTGCTATTAATGAGAATAGTAATTCACTATTTTTAACAATAGGTCCTGGGGACTTCTTGGTTCATCATGCTATTGCTCTAGGTTTACATACAACTACATTAATTTTAGTAAAAGGTGCTTTAGATGCACGCGGTTCCAAGTTAATGCCAGATAAAAAGGATTTTGGTTATAGTTTTCCTTGTGATGGTCCGGGCCGAGGTGGTACTTGTGATATTTCGGCTTGGGACGCTTTTTATTTAGCAGTTTTCTGGATGTTAAATACCATTGGATGGGTTACTTTTTATTGGCATTGGAAGCACATCACATTATGGCAGGGTAACGTTTCACAGTTTAATGAATCGTCCACTTATTTGATGGGATGGTTAAGAGATTATCTATGGTTAAACTCTTCACAACTTATCAATGGATATAACCCTTTTGGTATGAATAGTTTATCAGTCTGGGCGTGGATGTTCTTGTTCGGACATCTTGTTTGGGCTACTGGATTTATGTTTTTAATCTCTTGGAGGGGCTATTGGCAGGAATTGATTGAAACTTTAGCATGGGCTCATGAACGTACACCTTTGGCTACTTTAATTCGATGGAGAGATAAACCGGTGGCTCTTTCTATTGTGCAAGCAAGATTGGTTGGATTAGCTCACTTCTCAGTAGGTTATATATTTACTTATGCAGCTTTTTTAATTGCCTCCACATCTGGTAAATTTGGT
>Sedum_lineare
ATGGCATTAAGATTTCCAAAGTTTAGCCAAGGCTTAGCTCAGGACCCCACTACTCGTCGTATTTGGTTTGGTATTGCTACCGCACATGATTTCGAGAGTCATGATGATATTACTGAGGAACGTCTTTATCAGAATATTTTTGCTTCTCACTTCGGGCAATTAGCAATAATTTTTCTGTGGACTTCCGGAAATCTGTTTCATGTAGCTTGGCAAGGAAATTTTGAATCGTGGGTACAAGACCCTTTACACGTAAGACCTATTGCTCATGCAATTTGGGATCCTCATTTTGGTCAACCGGCTGTGGAAGCTTTTACTCGAGGAGGTGCTATTGGACCAGTCAATATCGCTTATTCCGGTGTTTATCAGTGGTGGTATACAATAGGTTTACGTACGAATGAAGATCTTTATACTGGAGCTTTGTTTCTATTATTTCTTTCGGCCATATCTTTAATAGCAGGTTGGTTACACTTACAACCGAAATGGAAACCAAGCGTTTCGTGGTTCAAAAATGCCGAATCTCGCCTTAATCATCATTTGTCAGGACTTTTCGGAGTAAGTTCCTTGGCTTGGACAGGACACTTAGTCCATGTCGCTATTCCTGCAGCCCGGGGTGAGTCCGTTCGATGGAATAATTTCTTAACTGTCTTACCGCATCCCCAAGGTTTGGGCCCTCTTTTTAGTGGTCAGTGGAATCTTTATGCTCAAAATCCCGATTCCAGCAGTCATTTATTTGGGACTTCGCAAGGGGCAGGAACTGCCATTCTAACTCTTCTTGGGGGATTTCATCCACAAACCCAAAGTTTGTGGCTGACTGATATGGCTCATCATCATTTAGCTATCGCATTTCTTTTTCTTGTTGCCGGTCATATGTATAGAACGAACTTCGGGATTGGGCACAGTATGAAAGATCTTTTAGAAGCCCATGTGCCTCCGGGGGGCCGATTGGGACGTGGACATAAGGGTCTTTATGACACAATCAATAATTCGATTCATTTTCAATTAGGCCTTGCTCTAGCCTCTTTAGGGGTTATTACTTCTTTGGTAGCTCAACACATGTACTCTTTACCGCCGTATGCGTTTTTAGCACAAGACTTTACTACTCAAGCTGCCTTATATACCCACCACCAATACATCGCAGGGTTCATCATGACAGGAGCTTTTGCACATGGAGCGATCTTTTTTATTCGAGATTACAATCCGGAGCAGAATGAGGATAATGTCTTGGCAAGAATGTTAGAGCATAAAGAAGCTATTATATCTCATTTAAGTTGGGCCAGTCTTTTTCTGGGTTTTCATACCTTGGGGCTTTATGTTCATAACGATGTCATGCTTGCTTTTGGGACTCCCGAAAAACAAATCTTGATTGAACCTATATTTGCGCAATGGATACAATCTGCACATGGTAAAACTTTGTATGGGTTTGATGTACTTTTATCTTCAACGAATGGACCAGCATTCACTGCGGGTCGAAGCATATGGTTGCCTGGCTGGTTAAGTGCTATTAATGAGAATAGTAATTCACTATTTTTAACAATAGGTCCTGGGGACTTCTTGGTTCATCATGCTATTGCTCTAGGTTTACATACAACTACATTAATTTTAGTAAAAGGTGCTTTAGATGCACGTGGTTCCAAGTTAATGCCAGATAAAAAGGATTTTGGTTATAGTTTTCCTTGCGATGGTCCGGGCCGAGGTGGTACTTGTGATATTTCGGCTTGGGACGCTTTTTATTTAGCAGTTTTCTGGATGTTAAATACCATTGGATGGGTTACTTTTTATTGGCATTGGAAGCACATCACATTATGGCAGGGTAACGTTTCACAGTTTAATGAATCATCCACTTATTTGATGGGATGGTTAAGAGATTATCTATGGTTAAACTCTTCACAACTTATCAATGGATATAATCCTTTTGGTATGAATAGTTTATCAGTCTGGGCGTGGATGTTCTTGTTCGGACATCTTGTTTGGGCTACTGGATTTATGTTTTTAATCTCTTGGCGGGGCTATTGGCAGGAATTGATTGAAACTTTAGCATGGGCGCATGAACGTACACCTTTGGCTAATTTAATTCGATGGAGAGATAAACCGGTGGCTCTTTCTATTGTGCAAGCAAGATTGGTTGGATTAGCCCACTTCTCAGTAGGTTATATATTTACTTATGCAGCTTTCTTAATTGCCTCCACATCTGGTAAATTTGGT
>Sedum_oryzifolium
ATGGCATTAAGATTTCCAAGGTTTAGCCAAGGCTTAGCTCAGGACCCCACTACTCGTCGTATTTGGTTTGGTATTGCTACCGCACATGATTTCGAGAGTCATGATGATATTACTGAGGAACGTCTTTATCAGAATATTTTTGCTTCTCACTTCGGGCAATTAGCAATAATTTTTCTGTGGACTTCCGGAAATCTGTTTCATGTAGCTTGGCAAGGAAATTTTGAATCGTGGGTACAAGACCCTTTACACGTAAGACCTATTGCTCATGCAATTTGGGATCCTCATTTTGGTCAACCGGCTGTGGAAGCTTTTACTCGAGGAGGTGCTCTTGGACCAGTCAATATCGCTTATTCCGGTGTTTATCAGTGGTGGTATACAATAGGTTTACGTACGAATGAAGATCTTTATATTGGAGCTTTGTTTCTATTATTTATTTCGGCCCTATCTTTAATAGGAGGTTGGTTACACTTACAACCGAAATGGAAACCAAGCGTTTCATGGTTCAAAAATGCCGAATCTCGTCTTAATCATCATTTGTCCGGACTTTTCGGAGTAAGTTCCTTGGCTTGGACAGGACACTTAGTCCATGTCGCTATTCCTGCATCACGGGGTGAGTCCGTTCGATGGAATAATTTCTTAACGGTCTTACCGCATCCCCAAGGTTTGGGCCCTCTTTTTAGTGGTCAGTGGAATCTTTATGCTCAAAATCCTGATTCCAGCAGTCATTTATTTGGGACTTCGCAAGGGGCAGGAACTGCCATTCTAACTCTTCTTGGGGGATTTCATCCACAAACCCAAAGTTTGTGGCTGACTGATATGGCTCATCATCATTTAGCTATTGCATTTCTTTTTCTTGTTGCCGGTCATATGTATAGAACGAACTTCGGGATTGGGCACAGTATGAAAGATCTTTTAGAAGCCCATGTACCTCCGGGTGGCCGATTGGGACGTGGACATAAGGGTCTTTATGACACAATCAATAATTCGATTCATTTTCAATTAGGCCTTGCTCTAGCCTCTTTAGGGGTTATTACTTCTTTGGTAGCTCAACACATGTACTCGTTACCGCCGTATGCGTTTTTAGCACAAGACTTTACTACTCAAGCTGCCTTATATACCCACCACCAATACATCGCAGGGTTCATCATGACAGGAGCTTTTGCACATGGAGCGATCTTTTTTATTCGAGATTACAATCCGGAGCAGAATGAGGATAATGTATTAGCAAGAATGTTAGAGCATAAAGAAGCTATTATATCTCATTTAAGTTGGGCCAGTCTTTTTCTAGGTTTTCATACCTTGGGGCTTTATGTTCATAACGATGTCATGCTTGCTTTTGGGACTCCCGAAAAACAAATCTTGATTGAACCTATATTTGCGCAATGGATACAATCTGCACATGGGAAAACTTTGTATGGGTTTGATGTACTTTTATCTTCAACGAATGGACCAGCATTCAATGCGGGTCGAAGCATATGGTTGCCTGGCTGGTTAAGTGCTATTAATGAGAATAGTAATTCACTATTTTTAACAATAGGTCCTGGGGACTTCTTGGTTCATCATGCTATTGCTCTAGGTTTACATACAACTACATTAATTTTAGTAAAAGGTGCTTTAGATGCACGTGGTTCCAAGTTAATGCCAGATAAAAAGGATTTTGGTTATAGTTTTCCTTGCGATGGTCCGGGGCGAGGCGGTACTTGTGATATTTCGGCTTGGGACGCTTTTTATTTAGCAGTTTTCTGGATGTTAAATACCATTGGATGGGTTACTTTTTATTGGCATTGGAAGCACATCACATTATGGCAGGGTAACGTTTCACAGTTTAATGAATCATCCACTTATTTGATGGGATGGTTAAGAGATTATCTATGGTTAAACTCTTCACAACTTATCAATGGATATAATCCTTTTGGTATGAATAGTTTATCAGTCTGGGCGTGGATGTTCTTGTTCGGACATCTTGTTTGGGCTACTGGATTTATGTTTTTAATCTCTTGGCGGGGCTATTGGCAGGAATTGATTGAAACTTTAGCATGGGCGCATGAACGTACACCTTTGGCTAATTTAATTCGATGGAGAGATAAACCGGTGGCTCTTTCTATTGTGCAAGCAAGATTGGTTGGATTAGCCCACTTCTCAGTAGGTTATATATTTACTTATGCAGCTTTCTTAATTGCCTCCACATCTGGTAAATTTGGT
>Sedum_plumbizincicola
ATGGCATTAAGATTTCCAAGGTTTAGCCAAGGCTTAGCTCAGGACCCCACTACCCGTCGTATTTGGTTTGGTATTGCTACCGCACATGATTTCGAGAGTCATGATGATATTACTGAGGAACGTCTTTATCAGAATATTTTTGCGTCTCACTTCGGGCAATTAGCAATAATTTTTCTGTGGACTTCCGGAAATCTGTTTCATGTAGCTTGGCAAGGAAATTTTGAATCGTGGGTACAAGACCCTTTACACGTAAGACCTATTGCTCATGCAATTTGGGATCCTCATTTTGGTCAACCGGCTGTGGAAGCTTTTACTCGAGGAGGTGCTCTTGGACCAGTCAATATCGCTTATTCCGGTGTTTATCAGTGGTGGTATACAATAGGTTTACGTACGAATGAAGATCTTTATACTGGAGCTTTGTTTCTATTATTTCTTTCCGCCATATCTTTAATAGCAGGTTGGTTACACTTACAACCAAAATGGAAACCAAGCGTTTCGTGGTTCAAAAATGCCGAATCTCGTCTTAATCATCATTTGTCAGGACTTTTCGGAGTAAGTTCCTTGGCTTGGACAGGACACTTAGTCCATGTCGCTATTCCTGCATCTCGGGGTGAGTCCGTTCGATGGAATAATTTCTTAACTGTCTTACCGCATCCCCAGGGTTTAGGCCCTCTTTTTAGTGGTCAGTGGAATCTTTATGCTCAAAATCCCGATTCCAGCAGTCATTTATTTGGGACTTCGCAAGGGGCAGGAACTGCCATTCTAACTCTTCTTGGGGGATTTCATCCACAAACCCAAAGTTTGTGGCTGACTGATATGGCTCATCATCATTTAGCTATCGCATTTCTTTTTCTGGTTGCCGGTCATATGTATAGAACGAACTTCGGGATTGGGCACAGTATGAAAGATCTTTTAGAAGCCCATGTGCCTCCGGGGGGGCGATTGGGACGTGGACATAAGGGTCTTTATGACACAATCAATAATTCGATTCATTTTCAATTAGGCCTTGCTCTAGCCTCTTTAGGGGTTATTACTTCTTTAGTAGCTCAACACATGTACTCTTTACCACCTTATGCGTTCTTAGCACAAGACTTTACTACTCAAGCTGCCTTATATACCCACCACCAATACATCGCAGGGTTCATCATGACAGGAGCTTTTGCACATGGAGCGATCTTTTTTATTCGCGATTACAATCCGGAGCAGAATGAAGATAATGTATTGGCAAGAATGTTAGACCATAAAGAAGCTATTATATCTCATTTAAGTTGGGCCAGTCTTTTTCTGGGTTTTCATACCTTGGGGCTTTATGTTCATAACGATGTCATGCTTGCTTTTGGGACTCCAGAAAAACAAATCTTGATTGAACCTATATTTGCGCAATGGATACAATCTGCGCATGGTAAAACTTTGTATGGATTTGATGTACTTTTATCTTCAACGAATGGACCAGCATTCAATGCGGGTCGAAGCATATGGTTGCCGGGCTGGTTAAGTGCTATTAATGAGAATAGTAATTCACTATTTTTAACAATAGGTCCTGGGGACTTCTTGGTTCATCATGCTATTGCTCTAGGTTTACATACAACTACATTAATTTTAGTAAAAGGTGCTTTAGATGCACGCGGTTCCAAGTTAATGCCAGATAAAAAGGATTTTGGTTATAGTTTTCCTTGTGATGGTCCGGGCCGAGGTGGTACTTGTGATATTTCGGCTTGGGACGCTTTTTATTTAGCAGTTTTCTGGATGTTAAATACCATTGGATGGGTTACTTTTTATTGGCATTGGAAGCACATCACATTATGGCAGGGTAACGTTTCGCAGTTTAATGAATCGTCCACTTATTTGATGGGATGGTTAAGAGATTATCTATGGTTAAACTCTTCACAACTTATCAATGGATATAACCCTTTTGGTATGAATAGTTTATCAGTCTGGGCGTGGATGTTCTTGTTCGGACATCTTGTTTGGGCTACTGGATTTATGTTTTTAATCTCTTGGCGGGGCTATTGGCAGGAATTGATTGAAACTTTAGCATGGGCTCATGAACGTACACCTTTGGCTAATTTAATTCGATGGAGAGATAAACCGGTGGCTCTTTCTATTGTGCAAGCAAGATTGGTTGGATTAGCTCACTTCTCAGTAGGTTATATATTTACTTATGCAGCTTTCTTAATTGCCTCCACATCTGGTAAATTTGGT
>Sedum_sarmentosum
ATGGCATTAAGATTTCCAAGGTTTAGCCAAGGCTTAGCTCAGGACCCCACTACTCGTCGTATTTGGTTTGGTATTGCTACCGCACATGATTTCGAGAGTCATGATGATATTACTGAGGAACGTCTTTATCAGAATATTTTTGCGTCTCACTTCGGGCAATTAGCAATAATTTTTCTGTGGACTTCCGGAAATCTGTTTCATGTAGCTTGGCAAGGAAATTTTGAATCGTGGGTACAAGACCCTTTACACGTAAGACCTATTGCTCATGCTATTTGGGATCCTCATTTTGGTCAACCGGCTGTGGAAGCTTTTACTCGAGGAGGTGCTCTTGGACCAGTCAATATCGCTTATTCCGGTGTTTATCAGTGGTGGTATACAATAGGTTTACGTATGAATGAAGATCTTTATACTGGAGCTTTGTTTCTATTATTTCTTTCCGCCATATCTTTAATAGCAGGTTGGTTACACTTACAACCGAAATGGAAACCAAGCGTTTCGTGGTTCAAAAATGCCGAATCTCGTCTTAATCATCATTTGTCAGGACTTTTCGGAGTAAGTTCCTTGGCTTGGACAGGACACTTAGTCCATGTCGCTATTCCTGCATCCCGGGGTGAGTCCGTTCGATGGAATAATTTCTTAACTGTCTTACCGCATCCCCAGGGTTTAGGCCCTCTTTTTAGTGGTCAGTGGAATCTTTATGCGCAAAATCCCGATTCCAGCAGTCATTTATTTGGGACTTCGCAAGGGGCAGGAACTGCCATTTTAACTCTTCTTGGGGGATTTCATCCACAAACCCAAAGTTTGTGGCTGACTGATATGGCTCATCATCATTTAGCTATCGCATTTCTTTTTCTTGTTGCCGGTCATATGTATAGAACGAACTTCGGGATTGGGCACAGTATGAAAGATCTTTTAGAAGCCCACGTGCCTCCGGGGGGGCGATTGGGACGTGGACATAAGGGTCTTTATGACACAATCAATAATTCGATTCATTTTCAATTAGGCCTTGCTCTAGCCTCTTTAGGGGTTATTACTTCTTTAGTAGCTCAACACATGTACTCTTTACCGCCTTATGCGTTCTTAGCACAAGACTTTACTACTCAAGCTGCCTTATATACCCACCACCAATACATCGCAGGGTTCATCATGACAGGAGCTTTTGCACATGGAGCGATCTTTTTTATTCGCGATTACAATCCGGAGCAGAATGAGGATAATGTATTGGCAAGAATGTTAGACCATAAAGAAGCTATTATATCTCATTTAAGTTGGGCCAGTCTTTTTCTGGGTTTTCATACCTTGGGGCTTTATGTTCATAACGATGTCATGCTTGCTTTTGGGACTCCCGAAAAACAAATCTTGATTGAACCTATATTTGCGCAATGGATACAATCTGCGCATGGTAAAACTTTGTATGGGTTTGATGTACTTTTATCTTCAACGAATGGACCAGCATTCAATGCGGGTCGAAGCATATGGTTGCCGGGCTGGTTAAGTGCTATTAATGAGAATAGTAATTCACTATTTTTAACAATAGGTCCTGGGGACTTCTTGGTTCATCATGCTATTGCTCTAGGTTTACATACAACTACATTAATTTTAGTAAAAGGTGCTTTAGATGCACGCGGTTCCAAGTTAATGCCAGATAAAAAGGATTTTGGTTATAGTTTTCCTTGTGATGGTCCGGGCCGAGGCGGTACTTGTGATATTTCGGCTTGGGACGCTTTTTATTTAGCAGTTTTCTGGATGTTAAATACCATTGGATGGGTTACTTTTTATTGGCATTGGAAGCACATCACATTATGGCAGGGTAACGTTTCACAGTTTAATGAATCGTCCACTTATTTGATGGGATGGTTAAGAGATTATCTATGGTTAAACTCTTCACAACTTATCAATGGATATAACCCTTTTGGTATGAATAGTTTATCAGTCTGGGCGTGGATGTTCTTGTTCGGACATCTTGTTTGGGCTACTGGATTTATGTTTTTAATCTCTTGGAGGGGCTATTGGCAGGAATTGATTGAAACTTTAGCATGGGCTCATGAACGTACACCTTTGGCTAATTTAATTCGATGGAGAGATAAACCGGTGGCTCTTTCTATTGTGCAAGCAAGATTGGTTGGATTAGCCCACTTCTCAGTAGGTTATATATTTACTTATGCAGCTTTCTTAATTGCCTCCACATCTGGTAAATTTGGT
>Sedum_tricarpum
ATGGCATTAAGATTTCCAAGGTTTAGCCAAGGCTTAGCTCAGGACCCCACTACTCGTCGTATTTGGTTTGGTATTGCTACCGCACATGATTTCGAGAGTCATGATGATATTACTGAGGAACGTCTTTATCAGAATATTTTTGCGTCTCACTTCGGGCAATTAGCAATAATTTTTCTGTGGACTTCCGGAAATCTGTTTCATGTAGCTTGGCAAGGAAATTTTGAATCGTGGGTACAAGACCCTTTACACGTAAGACCTATTGCTCATGCAATTTGGGATCCTCATTTTGGTCAACCGGCTGTGGAAGCTTTTACTCGAGGAGGTGCTCTTGGACCAGTCAATATCGCTTATTCCGGTGTTTATCAGTGGTGGTATACAATAGGTTTACGTACGAATGAAGATCTTTATACTGGAGCTTTGTTTCTATTATTTCTTTCCGCCATATCTTTAATAGCAGGTTGGTTACACTTACAACCGAAATGGAAACCAAGCGTTTCGTGGTTCAAAAATGCCGAATCTCGTCTTAATCATCATTTGTCAGGACTTTTCGGAGTAAGTTCCTTGGCTTGGACAGGACACTTAGTCCATGTCGCTATTCCTGCATCTCGAGGTGAGTCCGTTCGATGGAATAATTTCTTAACTGTCTTACCGCATCCCCAGGGTTTAGGCCCTCTTTTTAGTGGTCAGTGGAATCTTTATGCTCAAAATCCCGATTCCAGCAGTCATTTATTTGGGACTTCGCAAGGGGCAGGAACTGCCATTCTAACTCTTCTTGGGGGATTTCATCCGCAAACCCAAAGTTTGTGGCTGACTGATATGGCTCATCATCATTTAGCTATCGCATTTCTTTTTCTGGTTGCCGGTCATATGTATAGAACGAACTTCGGGATTGGGCACAGTATGAAAGATCTTTTAGAAGCCCATGTGCCTCCGGGGGGGCGATTGGGACGTGGACATAAGGGTCTTTATGACACAATCAATAATTCGATTCATTTTCAATTAGGCCTTGCTCTAGCCTCTTTAGGGGTTATTACTTCTTTAGTAGCTCAACACATGTACTCTTTACCACCTTATGCGTTCTTAGCACAAGACTTTACTACTCAAGCTGCCTTATATACCCACCACCAATACATCGCAGGGTTCATCATGACAGGAGCTTTTGCACATGGAGCGATCTTTTTTATTCGCGATTACAATCCGGAGCAGAATGAGGATAATGTATTGGCAAGAATGTTAGACCATAAAGAAGCTATTATATCTCATTTAAGTTGGGCCAGTCTTTTTCTGGGTTTTCATACCTTGGGGCTTTATGTTCATAACGATGTCATGCTTGCTTTTGGGACTCCAGAAAAACAAATCTTGATTGAACCTATATTTGCGCAATGGATACAATCTGCGCATGGTAAAACTTTGTATGGATTTGATGTACTTTTATCTTCAACGAATGGACCAGCATTCAATGCGGGTCGAAGCATATGGTTGCCGGGCTGGTTAAGTGCTATTAATGAGAATAGTAATTCACTATTTTTAACAATAGGTCCTGGAGACTTCTTGGTTCATCATGCTATTGCTCTAGGTTTACATACAACTACATTAATTTTAGTAAAAGGTGCTTTAGATGCACGCGGTTCCAAGTTAATGCCAGATAAAAAGGATTTTGGTTATAGTTTTCCTTGTGATGGTCCGGGCCGAGGTGGTACTTGTGATATTTCGGCTTGGGACGCTTTTTATTTAGCAGTTTTCTGGATGTTAAATACCATTGGATGGGTTACTTTTTATTGGCATTGGAAGCACATCACATTATGGCAGGGTAACGTTTCGCAGTTTAATGAATCGTCCACTTATTTGATGGGATGGTTAAGAGATTATCTATGGTTAAACTCTTCACAACTTATCAATGGATATAACCCTTTTGGTATGAATAGTTTATCAGTCTGGGCGTGGATGTTCTTGTTCGGACATCTTGTTTGGGCTACTGGATTTATGTTTTTAATCTCTTGGAGGGGCTATTGGCAGGAATTGATTGAAACTTTAGCATGGGCTCATGAACGTACACCTTTGGCTAATTTAATTCGATGGAGAGATAAACCGGTGGCTCTTTCTATTGTGCAAGCAAGATTGGTTGGATTAGCCCACTTCTCAGTAGGTTATATATTTACTTATGCAGCTTTCTTAATTGCCTCCACATCTGGTAAATTTGGT
>Aeonium_arboreum
ATGGCATTAAGATTTCCAAGGTTTAGCCAAGGCTTAGCTCAGGACCCCACTACTCGTCGTATTTGGTTTGGTATTGCTACCGCACATGATTTCGAGAGTCATGATGATATTACTGAGGAACGTCTTTATCAGAATATTTTTGCTTCTCACTTCGGGCAATTAGCAATAATTTTTCTGTGGACTTCCGGAAATCTGTTTCATGTAGCTTGGCAAGGAAATTTTGAATCGTGGGTACAAGACCCTTTACACGTAAGACCTATTGCTCACGCAATTTGGGATCCTCATTTTGGTCAACCGGCTGTGGAAGCTTTTACTCGAGGAGGTGCTCTTGGACCAGTCAATATCGCTTATTCTGGTGTTTATCAGTGGTGGTATACAATAGGTTTACGTACGAATGAAGATCTTTATACTGGAGCTTTGTTTCTATTATTTCTTTCGGCCATATCTTTAATAGCAGGTTGGTTACACTTACAACCGAAATGGAAACCGAGCGTTTCATGGTTTAAAAATGCCGAATCTCGTCTTAATCATCATTTGTCAGGACTTTTCGGAGTAAGTTCCTTGGCTTGGACAGGACACTTAGTTCATGTCGCTATTCCTGCATCCCGGGGTGAGTCCGTTCGATGGAATAATTTCTTAACTGTCTTACCGCATCCCCAGGGTTTAGGCCCTCTTTTTAATGGTCAGTGGAATCTTTATGCTCAAAATCCCGATTCCAGCAGTCATTTATTTGGGACTTCGCAAGGGGCAGGAACTGCCATTCTAACTCTTCTTGGGGGATTTCATCCACAAACACAAAGTTTATGGCTGACTGATATTGCTCATCATCATTTAGCTATCGCATTTCTTTTTCTCGTTGCTGGTCATATGTATAGAACTAACTTCGGGATTGGGCACAGTATGAAAGATCTTTTAGAAGCCCATATTCCTCCGGGGGGTCGATTGGGACGTGGACATAAGGGTCTTTATGACACAATCAATAATTCGATTCATTTTCAATTAGGCCTTGCTCTAGCCTCTTTAGGGGTTATTACTTCTTTGGTAGCTCAACACATGTACTCTTTACCGCCTTATGCGTTCTTAGCACAAGACTTTACTACTCAAGCTGCCTTATATACCCACCACCAATACATCGCTGGGTTCATCATGACAGGAGCTTTTGCACATGGAGCTATCTTTTTTATTCGAGATTACAATCCGGAGCAGAATGAGGATAATGTATTGGCAAGAATGTTAGACCATAAAGAAGCTATTATATCTCATTTAAGTTGGGCCAGTCTTTTTCTGGGTTTTCATACCTTGGGGCTTTATGTTCATAATGATGTCATGCTTGCTTTTGGGACTCCAGAAAAACAAATCTTGATTGAACCTATATTTGCGCAATGGATACAATCTGCTCATGGTAAAACTTTGTATGGGTTCGATGTCCTTTTATCTTCAACGAATGGGCCAGCATTCAATGCGGGTCGAAGCATATGGTTGCCTGGCTGGTTAAGTGCTATTAATGAGAATAGTAATTCACTATTCTTAACAATAGGTCCTGGGGACTTCTTGGTTCATCATGCTATTGCTCTAGGTTTACATACAACTACATTAATTTTGGTAAAAGGTGCTTTAGATGCACGTGGTTCCAAGTTAATGCCAGATAAAAAGGATTTTGGTTATAGTTTTCCTTGCGATGGTCCTGGAAGAGGTGGTACTTGTGATATTTCGGCTTGGGATGCTTTTTATTTGGCAGTTTTCTGGATGTTAAATACCATTGGATGGGTTACTTTTTATTGGCATTGGAAGCACATCACATTATGGCAGGGTAACGTTTCACAGTTTAATGAATCTTCCACTTATTTGATGGGATGGTTAAGAGATTATCTCTGGTTAAACTCTTCACAACTTATCAATGGATATAACCCTTTTGGTATGAATAGTTTATCAGTCTGGGCGTGGATGTTTTTATTCGGACATCTTGTTTGGGCTACTGGATTTATGTTTTTAATCTCTTGGCGGGGCTATTGGCAAGAATTGATTGAAACTTTAGCGTGGGCTCATGAACGCACACCTTTGGCTAATTTAATTCGATGGAGAGATAAACCAGTGGCTCTTTCTATTGTGCAAGCAAGATTGGTTGGATTAGCCCACTTCTCTGTAGGTTATATATTTACTTATGCAGCTTTCTTAATTGCCTCTACATCTGGTAAATTTGGT
>Aeonium_balsamiferum
ATGGCATTAAGATTTCCAAGGTTTAGCCAAGGCTTAGCTCAGGACCCCACTACTCGTCGTATTTGGTTTGGTATTGCTACCGCACATGATTTCGAGAGTCATGATGATATTACTGAGGAACGTCTTTATCAGAATATTTTTGCTTCTCACTTCGGGCAATTAGCAATAATTTTTCTGTGGACTTCCGGAAATCTGTTTCATGTAGCTTGGCAAGGAAATTTTGAATCGTGGGTACAAGACCCTTTACACGTAAGACCTATTGCTCACGCAATTTGGGATCCTCATTTTGGTCAACCGGCTGTGGAAGCTTTTACTCGAGGAGGTGCTCTTGGACCAGTCAATATCGCTTATTCTGGTGTTTATCAGTGGTGGTATACAATAGGTTTACGTACGAATGAAGATCTTTATACTGGAGCTTTGTTTCTATTATTTCTTTCGGCCATATCTTTAATAGCAGGTTGGTTACACTTACAACCGAAATGGAAACCGAGCGTTTCATGGTTTAAAAATGCCGAATCTCGTCTTAATCATCATTTGTCAGGACTTTTCGGAGTAAGTTCCTTGGCTTGGACAGGACACTTAGTTCATGTCGCTATTCCTGCATCCCGGGGTGAGTCCGTTCGATGGAATAATTTCTTAACTGTCTTACCGCATCCCCAGGGTTTAGGCCCTCTTTTTAATGGTCAGTGGAATCTTTATGCTCAAAATCCCGATTCCAGCAGTCATTTATTTGGGACTTCGCAAGGGGCAGGAACTGCCATTCTAACTCTTCTTGGGGGATTTCATCCACAAACACAAAGTTTATGGCTGACTGATATTGCTCATCATCATTTAGCTATCGCATTTCTTTTTCTCGTTGCTGGTCATATGTATAGAACTAACTTCGGGATTGGGCACAGTATGAAAGATCTTTTAGAAGCCCATATTCCTCCGGGGGGTCGATTGGGACGTGGACATAAGGGTCTTTATGACACAATCAATAATTCGATTCATTTTCAATTAGGCCTTGCTCTAGCCTCTTTAGGGGTTATTACTTCTTTGGTAGCTCAACACATGTACTCTTTACCGCCTTATGCGTTCTTAGCACAAGACTTTACTACTCAAGCTGCCTTATATACCCACCACCAATACATCGCTGGGTTCATCATGACAGGAGCTTTTGCACATGGAGCTATCTTTTTTATTCGAGATTACAATCCGGAGCAGAATGAGGATAATGTATTGGCAAGAATGTTAGACCATAAAGAAGCTATTATATCTCATTTAAGTTGGGCCAGTCTTTTTCTGGGTTTTCATACCTTGGGGCTTTATGTTCATAATGATGTCATGCTTGCTTTTGGGACTCCAGAAAAACAAATCTTGATTGAACCTATATTTGCGCAATGGATACAATCTGCTCATGGTAAAACTTTGTATGGGTTCGATGTCCTTTTATCTTCAACGAATGGGCCAGCATTCAATGCGGGTCGAAGCATATGGTTGCCTGGCTGGTTAAGTGCTATTAATGAGAATAGTAATTCACTATTCTTAACAATAGGTCCTGGGGACTTCTTGGTTCATCATGCTATTGCTCTAGGTTTACATACAACTACATTAATTTTGGTAAAAGGTGCTTTAGATGCACGTGGTTCCAAGTTAATGCCAGATAAAAAGGATTTTGGTTATAGTTTTCCTTGCGATGGTCCTGGAAGAGGTGGTACTTGTGATATTTCGGCTTGGGATGCTTTTTATTTGGCAGTTTTCTGGATGTTAAATACCATTGGATGGGTTACTTTTTATTGGCATTGGAAGCACATCACATTATGGCAGGGTAACGTTTCACAGTTTAATGAATCTTCCACTTATTTGATGGGATGGTTAAGAGATTATCTCTGGTTAAACTCTTCACAACTTATCAATGGATATAACCCTTTTGGTATGAATAGTTTATCAGTCTGGGCGTGGATGTTTTTATTCGGACATCTTGTTTGGGCTACTGGATTTATGTTTTTAATCTCTTGGCGGGGCTATTGGCAAGAATTGATTGAAACTTTAGCGTGGGCTCATGAACGCACACCTTTGGCTAATTTAATTCGATGGAGAGATAAACCAGTGGCTCTTTCTATTGTGCAAGCAAGATTGGTTGGATTAGCCCACTTCTCTGTAGGTTATATATTTACTTATGCAGCTTTCTTAATTGCCTCTACATCTGGTAAATTTGGT
>Aeonium_decorum
ATGGCATTAAGATTTCCAAGGTTTAGCCAAGGCTTAGCTCAGGACCCCACTACTCGTCGTATTTGGTTTGGTATTGCTACCGCACATGATTTCGAGAGTCATGATGATATTACTGAGGAACGTCTTTATCAGAATATTTTTGCTTCTCACTTCGGGCAATTAGCAATAATTTTTCTGTGGACTTCCGGAAATCTGTTTCATGTAGCTTGGCAAGGAAATTTTGAATCGTGGGTACAAGACCCTTTACACGTAAGACCTATTGCTCACGCAATTTGGGATCCTCATTTTGGTCAACCGGCTGTGGAAGCTTTTACTCGAGGAGGTGCTCTTGGACCAGTCAATATCGCTTATTCTGGTGTTTATCAGTGGTGGTATACAATAGGTTTACGTACGAATGAAGATCTTTATACTGGAGCTTTGTTTCTATTATTTCTTTCGGCCATATCTTTAATAGCAGGTTGGTTACACTTACAACCGAAATGGAAACCGAGCGTTTCATGGTTCAAAAATGCCGAATCTCGTCTTAATCATCATTTGTCAGGACTTTTCGGAGTAAGTTCCTTGGCTTGGACAGGACACTTAGTTCATGTCGCTATTCCTGCATCCCGGGGTGAGTCCGTTCGATGGAATAATTTCTTAACTGTCTTACCGCATCCCCAGGGTTTAGGCCCTCTTTTTAATGGTCAGTGGAATCTTTATGCTCAAAATCCCGATTCCAGCAGTCATTTATTTGGGACTTCGCAAGGGGCAGGAACTGCCATTCTAACTCTTCTTGGGGGATTTCATCCACAAACACAAAGTTTATGGCTGACTGATATTGCTCATCATCATTTAGCTATCGCATTTCTTTTTCTCGTTGCTGGTCATATGTATAGAACTAACTTCGGGATTGGGCACAGTATGAAAGATCTTTTAGAAGCCCATATTCCTCCGGGGGGTCGATTGGGACGTGGACATAAGGGTCTTTATGACACAATCAATAATTCGATTCATTTTCAATTAGGCCTTGCTCTAGCCTCTTTAGGGGTTATTACTTCTTTGGTAGCTCAACACATGTACTCTTTACCGCCTTATGCGTTCTTAGCACAAGACTTTACTACTCAAGCTGCCTTATATACCCACCACCAATACATCGCTGGGTTCATCATGACAGGAGCTTTTGCACATGGAGCTATCTTTTTTATTCGAGATTACAATCCGGAGCAGAATGAGGATAATGTATTGGCAAGAATGTTAGACCATAAAGAAGCTATTATATCTCATTTAAGTTGGGCCAGTCTTTTTCTGGGTTTTCATACCTTGGGGCTTTATGTTCATAATGATGTCATGCTTGCTTTTGGGACTCCAGAAAAACAAATCTTGATTGAACCTATATTTGCGCAATGGATACAATCTGCTCATGGTAAAACTTTGTATGGGTTCGATGTCCTTTTATCTTCAACGAATGGGCCAGCATTCAATGCGGGTCGAAGCATATGGTTGCCTGGCTGGTTAAGTGCTATTAATGAGAATAGTAATTCACTATTCTTAACAATAGGTCCTGGGGACTTCTTGGTTCATCATGCTATTGCTCTAGGTTTACATACAACTACATTAATTTTGGTAAAAGGTGCTTTAGATGCACGTGGTTCCAAGTTAATGCCAGATAAAAAGGATTTTGGTTATAGTTTTCCTTGCGATGGTCCTGGAAGAGGTGGTACTTGTGATATTTCGGCTTGGGATGCTTTTTATTTGGCAGTTTTCTGGATGTTAAATACCATTGGATGGGTTACTTTTTATTGGCATTGGAAGCACATCACATTATGGCAGGGTAACGTTTCACAGTTTAATGAATCTTCCACTTATTTGATGGGATGGTTAAGAGATTATCTCTGGTTAAACTCTTCACAACTTATCAATGGATATAACCCTTTTGGTATGAATAGTTTATCAGTCTGGGCGTGGATGTTTTTATTCGGACATCTTGTTTGGGCTACTGGATTTATGTTTTTAATCTCTTGGCGGGGCTATTGGCAAGAATTGATTGAAACTTTAGCGTGGGCTCATGAACGCACACCTTTGGCTAATTTAATTCGATGGAGAGATAAACCAGTGGCTCTTTCTATTGTGCAAGCAAGATTGGTTGGATTAGCCCACTTCTCTGTAGGTTATATATTTACTTATGCAGCTTTCTTAATTGCCTCTACATCTGGTAAATTTGGT
>Aeonium_diplocyclum
ATGGCATTAAGATTTCCAAGGTTTAGCCAAGGCTTAGCTCAGGACCCCACTACTCGTCGTATTTGGTTTGGTATTGCTACCGCACATGATTTCGAGAGTCATGATGATATTACTGAGGAACGTCTTTATCAGAATATTTTTGCTTCTCACTTCGGGCAATTAGCAATAATTTTTCTGTGGACTTCCGGAAATCTGTTTCATGTAGCTTGGCAAGGAAATTTTGAATCGTGGGTACAAGACCCTTTACACGTAAGACCTATTGCTCACGCAATTTGGGATCCTCATTTTGGTCAACCGGCTGTGGAAGCTTTTACTCGAGGAGGTGCTCTTGGACCAGTCAATATCGCTTATTCTGGTGTTTATCAGTGGTGGTATACGATAGGTTTACGTACGAATGAAGATCTTTATACTGGAGCTTTGTTTCTATTATTTCTTTCGGCCATATCTTTAATAGCAGGTTGGTTACACTTACAACCGAAATGGAAACCGAGCGTTTCATGGTTCAAAAATGCCGAATCTCGTCTTAATCATCATTTGTCAGGACTTTTCGGAGTAAGTTCCTTGGCTTGGACAGGACACTTAGTTCATGTCGCTATTCCTGCATCCCGGGGTGAGTCCGTTCGATGGAATAATTTCTTAACTGTCTTACCGCATCCCCAGGGTTTAGGCCCTCTTTTTAATGGTCAGTGGAATCTTTATGCTCAAAATCCCGATTCCAGCAGTCATTTATTTGGGACTTCGCAAGGGGCAGGAACTGCCATTCTAACTCTTCTTGGGGGATTTCATCCACAAACACAAAGTTTATGGCTGACTGATATTGCTCATCATCATTTAGCTATCGCATTTCTTTTTCTCGTTGCTGGTCATATGTATAGAACTAACTTCGGGATTGGGCACAGTATGAAAGATCTTTTAGAAGCCCATATTCCTCCGGGGGGTCGATTGGGACGTGGACATAAGGGTCTTTATGACACAATCAATAATTCGATTCATTTTCAATTAGGCCTTGCTCTAGCCTCTTTAGGGGTTATTACTTCTTTGGTAGCTCAACACATGTACTCTTTACCGCCTTATGCGTTCTTAGCACAAGACTTTACTACTCAAGCTGCCTTATATACCCACCACCAATACATCGCTGGGTTCATCATGACAGGAGCTTTTGCACATGGAGCTATCTTTTTTATTCGAGATTACAATCCGGAGCAGAATGAGGATAATGTATTGGCAAGAATGTTAGACCATAAAGAAGCTATTATATCTCATTTAAGTTGGGCCAGTCTTTTTCTGGGTTTTCATACCTTGGGGCTTTATGTTCATAATGATGTCATGCTTGCTTTTGGGACTCCAGAAAAACAAATCTTGATTGAACCTATATTTGCGCAATGGATACAATCTGCTCATGGTAAAACTTTGTATGGGTTCGATGTCCTTTTATCTTCAACGAATGGGCCAGCATTCAATGCGGGTCGAAGCATATGGTTGCCTGGCTGGTTAAGTGCTATTAATGAGAATAGTAATTCACTATTCTTAACAATAGGTCCTGGGGACTTCTTGGTTCATCATGCTATTGCTCTAGGTTTACATACAACTACATTAATTTTGGTAAAAGGTGCTTTAGATGCACGTGGTTCCAAGTTAATGCCAGATAAAAAGGATTTTGGTTATAGTTTTCCTTGCGATGGTCCTGGAAGAGGTGGTACTTGTGATATTTCGGCTTGGGATGCTTTTTATTTGGCAGTTTTCTGGATGTTAAATACCATTGGATGGGTTACTTTTTATTGGCATTGGAAGCACATCACATTATGGCAGGGTAACGTTTCACAGTTTAATGAATCTTCCACTTATTTGATGGGATGGTTAAGAGATTATCTCTGGTTAAACTCTTCACAACTTATCAATGGATATAACCCTTTTGGTATGAATAGTTTATCAGTCTGGGCGTGGATGTTTTTATTCGGACATCTTGTTTGGGCTACTGGATTTATGTTTTTAATCTCTTGGCGGGGCTATTGGCAAGAATTGATTGAAACTTTAGCGTGGGCTCATGAACGCACACCCTTGGCTAATTTAATTCGATGGAGAGATAAACCAGTGGCTCTTTCTATTGTGCAAGCAAGATTGGTTGGATTAGCCCACTTCTCTGTAGGTTATATATTTACTTATGCAGCTTTCTTAATTGCCTCTACATCTGGTAAATTTGGT
>Aeonium_dodrantale
ATGGCATTAAGATTTCCAAGGTTTAGCCAAGGCTTAGCTCAGGACCCCACTACTCGTCGTATTTGGTTTGGTATTGCTACCGCACATGATTTCGAGAGTCATGATGATATTACTGAGGAACGTCTTTATCAGAATATTTTTGCTTCTCACTTCGGGCAATTAGCAATAATTTTTCTGTGGACTTCCGGAAATCTGTTTCATGTAGCTTGGCAAGGAAATTTTGAATCGTGGGTACAAGACCCTTTACACGTAAGACCTATTGCTCACGCAATTTGGGATCCTCATTTTGGTCAACCAGCTGTGGAAGCTTTTACTCGAGGAGGTGCTCTTGGACCAGTCAATATCGCTTATTCTGGTGTTTATCAGTGGTGGTATACAATAGGTTTACGTACGAATGAAGATCTTTATACTGGAGCTTTGTTTCTATTATTTCTTTCGGCCATATCTTTAATAGCAGGTTGGTTACACTTACAACCGAAATGGAAACCGAGCGTTTCATGGTTCAAAAATGCCGAATCTCGTCTTAATCATCATTTGTCAGGACTTTTCGGAGTAAGTTCCTTGGCTTGGACAGGACACTTAGTTCATGTCGCTATTCCTGCATCCCGGGGTGAGTCCGTTCGATGGAATAATTTCTTAACTGTCTTACCGCATCCCCAGGGTTTAGGCCCTCTTTTTAATGGTCAGTGGAATCTTTATGCTCAAAATTCCGATTCCAGCAGTCATTTATTTGGGACTTCGCAAGGGGCAGGAACTGCCATTCTAACTCTTCTTGGGGGATTTCATCCACAAACACAAAGTTTATGGCTGACTGATATTGCTCATCATCATTTAGCTATCGCATTTCTTTTTCTCGTTGCTGGTCATATGTATAGAACTAACTTCGGGATTGGGCACAGTATGAAAGATCTTTTAGAAGCCCATATTCCTCCGGGGGGTCGATTGGGACGTGGACATAAGGGTCTTTATGACACAATCAATAATTCGATTCATTTTCAATTAGGCCTTGCTCTAGCCTCTTTAGGGGTTATTACTTCTTTGGTAGCTCAACACATGTACTCTTTACCGCCTTATGCGTTCTTAGCACAAGACTTTACTACTCAAGCTGCCTTATATACCCACCACCAATACATCGCTGGGTTCATCATGACAGGAGCTTTTGCACATGGAGCTATCTTTTTTATTCGAGATTACAATCCGGAGCAGAATGAGGATAATGTATTGGCAAGAATGTTAGACCATAAAGAAGCTATTATATCTCATTTAAGTTGGGCCAGTCTTTTTCTGGGTTTTCATACCTTGGGGCTTTATGTTCATAATGATGTCATGCTTGCTTTTGGGACTCCAGAAAAACAAATCTTGATTGAACCTATATTTGCGCAATGGATACAATCTGCTCATGGTAAAACTTTGTATGGGTTCGATGTCCTTTTATCTTCAACGAATGGGCCAGCATTCAATGCGGGTCGAAGCATATGGTTGCCTGGCTGGTTAAGTGCTATTAATGAGAATAGTAATTCACTATTCTTAACAATAGGTCCTGGGGACTTCTTGGTTCATCATGCTATTGCTCTAGGTTTACATACAACTACATTAATTTTGGTAAAAGGTGCTTTAGATGCACGTGGTTCCAAGTTAATGCCAGATAAAAAGGATTTTGGTTATAGTTTTCCTTGCGATGGTCCTGGAAGAGGTGGTACTTGTGATATTTCGGCTTGGGATGCTTTTTATTTGGCAGTTTTCTGGATGTTAAATACCATTGGATGGGTTACTTTTTATTGGCATTGGAAGCACATCACATTATGGCAGGGTAACGTTTCACAGTTTAATGAATCTTCCACTTATTTGATGGGATGGTTAAGAGATTATCTCTGGTTAAACTCTTCACAACTTATCAATGGATATAACCCTTTTGGTATGAATAGTTTATCAGTCTGGGCGTGGATGTTTTTATTCGGACATCTTGTTTGGGCTACTGGATTTATGTTTTTAATCTCTTGGCGGGGCTATTGGCAAGAATTGATTGAAACTTTAGCGTGGGCTCATGAACGCACACCTTTGGCTAATTTAATTCGATGGAGAGATAAACCAGTGGCTCTTTCTATTGTGCAAGCAAGATTGGTTGGATTAGCCCACTTCTCTGTAGGTTATATATTTACTTATGCAGCTTTCTTAATTGCCTCTACATCTGGTAAATTTGGT
>Aeonium_nobile
ATGGCATTAAGATTTCCAAGGTTTAGCCAAGGCTTAGCTCAGGACCCCACTACTCGTCGTATTTGGTTTGGTATTGCTACCGCACATGATTTCGAGAGTCATGATGATATTACTGAGGAACGTCTTTATCAGAATATTTTTGCTTCTCACTTCGGGCAATTAGCAATAATTTTTCTGTGGACTTCCGGAAATCTGTTTCATGTAGCTTGGCAAGGAAATTTTGAATCGTGGGTACAAGACCCTTTACACGTAAGACCTATTGCTCACGCAATTTGGGATCCTCATTTTGGTCAACCGGCTGTGGAAGCTTTTACTCGAGGAGGTGCTCTTGGACCAGTCAATATCGCTTATTCTGGTGTTTATCAGTGGTGGTATACAATAGGTTTACGTACGAATGAAGATCTTTATACTGGAGCTTTGTTTCTATTATTTCTTTCGGCCATATCTTTAATAGCAGGTTGGTTACACTTACAACCGAAATGGAAACCGAGCGTTTCATGGTTCAAAAATGCCGAATCTCGTCTTAATCATCATTTGTCAGGACTTTTCGGAGTAAGTTCCTTGGCTTGGACAGGACACTTAGTTCATGTCGCTATTCCTGCATCCCGGGGTGAGTCCGTTCGATGGAATAATTTCTTAACTGTCTTACCGCATCCCCAGGGTTTAGGCCCTCTTTTTAATGGTCAGTGGAATCTTTATGCTCAAAATCCCGATTCCAGCAGTCATTTATTTGGGACTTCGCAAGGGGCAGGAACTGCCATTCTAACTCTTCTTGGGGGATTTCATCCACAAACACAAAGTTTATGGCTGACTGATATTGCTCATCATCATTTAGCTATCGCATTTCTTTTTCTCGTTGCTGGTCATATGTATAGAACTAACTTCGGGATTGGGCACAGTATGAAAGATCTTTTAGAAGCCCATATTCCTCCGGGGGGTCGATTGGGACGTGGACATAAGGGTCTTTATGACACAATCAATAATTCGATTCATTTTCAATTAGGCCTTGCTCTAGCCTCTTTAGGGGTTATTACTTCTTTGGTAGCTCAACACATGTACTCTTTACCGCCTTATGCGTTCTTAGCACAAGACTTTACTACTCAAGCTGCCTTATATACCCACCACCAATACATCGCTGGGTTCATCATGACAGGAGCTTTTGCACATGGAGCTATCTTTTTTATTCGAGATTACAATCCGGAGCAGAATGAGGATAATGTATTGGCAAGAATGTTAGACCATAAAGAAGCTATTATATCTCATTTAAGTTGGGCCAGTCTTTTTCTGGGTTTTCATACCTTGGGGCTTTATGTTCATAATGATGTCATGCTTGCTTTTGGGACTCCAGAAAAACAAATCTTGATTGAACCTATATTTGCGCAATGGATACAATCTGCTCATGGTAAAACTTTGTATGGGTTCGATGTCCTTTTATCTTCAACGAATGGGCCAGCATTCAATGCGGGTCGAAGCATATGGTTGCCTGGCTGGTTAAGTGCTATTAATGAGAATAGTAATTCACTATTCTTAACAATAGGTCCTGGGGACTTCTTGGTTCATCATGCTATTGCTCTAGGTTTACATACAACTACATTAATTTTGGTAAAAGGTGCTTTAGATGCACGTGGTTCCAAGTTAATGCCAGATAAAAAGGATTTTGGTTATAGTTTTCCTTGCGATGGTCCTGGAAGAGGTGGTACTTGTGATATTTCGGCTTGGGATGCTTTTTATTTGGCAGTTTTCTGGATGTTAAATACCATTGGATGGGTTACTTTTTATTGGCATTGGAAGCACATCACATTATGGCAGGGTAACGTTTCACAGTTTAATGAATCTTCCACTTATTTGATGGGATGGTTAAGAGATTATCTCTGGTTAAACTCTTCACAACTTATCAATGGATATAACCCTTTTGGTATGAATAGTTTATCAGTCTGGGCGTGGATGTTTTTATTCGGACATCTTGTTTGGGCTACTGGATTTATGTTTTTAATCTCTTGGCGGGGCTATTGGCAAGAATTGATTGAAACTTTAGCGTGGGCTCATGAACGCACACCTTTGGCTAATTTAATTCGATGGAGAGATAAACCAGTGGCTCTTTCTATTGTGCAAGCAAGATTGGTTGGATTAGCCCACTTCTCTGTAGGTTATATATTTACTTATGCAGCTTTCTTAATTGCCTCTACATCTGGTAAATTTGGT
>Aeonium_saundersii
ATGGCATTAAGATTTCCAAGGTTTAGCCAAGGCTTAGCTCAGGACCCCACTACTCGTCGTATTTGGTTTGGTATTGCTACCGCACATGATTTCGAGAGTCATGATGATATTACTGAGGAACGTCTTTATCAGAATATTTTTGCTTCTCACTTCGGGCAATTAGCAATAATTTTTCTGTGGACTTCCGGAAATCTGTTTCATGTAGCTTGGCAAGGAAATTTTGAATCGTGGGTACAAGACCCTTTACACGTAAGACCTATTGCTCACGCAATTTGGGATCCTCATTTTGGTCAACCGGCTGTGGAAGCTTTTACTCGAGGAGGTGCTCTTGGACCAGTCAATATCGCTTATTCTGGTGTTTATCAGTGGTGGTATACAATAGGTTTACGTACGAATGAAGATCTTTATACTGGAGCTTTGTTTCTATTATTTCTTTCGGCCATATCTTTAATAGCAGGTTGGTTACACTTACAACCGAAATGGAAACCGAGCGTTTCATGGTTCAAAAATGCCGAATCTCGTCTTAATCATCATTTGTCAGGACTTTTCGGAGTAAGTTCCTTGGCTTGGACAGGACACTTAGTTCATGTCGCTATTCCTGCATCCCGGGGTGAGTCCGTTCGATGGAATAATTTCTTAACTGTCTTACCGCATCCCCAGGGTTTAGGCCCTCTTTTTAATGGTCAGTGGAATCTTTATGCTCAAAATCCCGATTCCAGCAGTCATTTATTTGGGACTTCGCAAGGGGCAGGAACTGCCATTCTAACTCTTCTTGGGGGATTTCATCCACAAACACAAAGTTTATGGCTGACTGATATTGCTCATCATCATTTAGCTATCGCATTTCTTTTTCTCGTTGCTGGTCATATGTATAGAACTAACTTCGGGATTGGGCACAGTATGAAAGATCTTTTAGAAGCCCATATTCCTCCGGGGGGTCGATTGGGACGTGGACATAAGGGTCTTTATGACACAATCAATAATTCGATTCATTTTCAATTAGGCCTTGCTCTAGCCTCTTTAGGGGTTATTACTTCTTTGGTAGCTCAACACATGTACTCTTTACCGCCTTATGCGTTCTTAGCACAAGACTTTACTACTCAAGCTGCCTTATATACCCACCACCAATACATCGCTGGGTTCATCATGACAGGAGCTTTTGCACATGGAGCTATCTTTTTTATTCGAGATTACAATCCGGAGCAGAATGAGGATAATGTATTGGCAAGAATGTTAGACCATAAAGAAGCTATTATATCTCATTTAAGTTGGGCCAGTCTTTTTCTGGGTTTTCATACCTTGGGGCTTTATGTTCATAATGATGTCATGCTTGCTTTTGGGACTCCAGAAAAACAAATCTTGATTGAACCTATATTTGCGCAATGGATACAATCTGCTCATGGTAAAACTTTGTATGGGTTCGATGTCCTTTTATCTTCAACGAATGGGCCAGCATTCAATGCGGGTCGAAGCATATGGTTGCCTGGCTGGTTAAGTGCTATTAATGAGAATAGTAATTCACTATTCTTAACAATAGGTCCTGGGGACTTCTTGGTTCATCATGCTATTGCTCTAGGTTTACATACAACTACATTAATTTTGGTAAAAGGTGCTTTAGATGCACGTGGTTCCAAGTTAATGCCAGATAAAAAGGATTTTGGTTATAGTTTTCCTTGCGATGGTCCTGGAAGAGGTGGTACTTGTGATATTTCGGCTTGGGATGCTTTTTATTTGGCAGTTTTCTGGATGTTAAATACCATTGGATGGGTTACTTTTTATTGGCATTGGAAGCACATCACATTATGGCAGGGTAACGTTTCACAGTTTAATGAATCTTCCACTTATTTGATGGGATGGTTAAGAGATTATCTCTGGTTAAACTCTTCACAACTTATCAATGGATATAACCCTTTTGGTATGAATAGTTTATCAGTCTGGGCGTGGATGTTTTTATTCGGACATCTTGTTTGGGCTACTGGATTTATGTTTTTAATCTCTTGGCGGGGCTATTGGCAAGAATTGATTGAAACTTTAGCGTGGGCTCATGAACGCACACCTTTGGCTAATTTAATTCGATGGAGAGATAAACCAGTGGCTCTTTCTATTGTGCAAGCAAGATTGGTTGGATTAGCCCACTTCTCTGTAGGTTATATATTTACTTATGCAGCTTTCTTAATTGCCTCTACATCTGGTAAATTTGGT
>Aeonium_tabuliforme
ATGGCATTAAGATTTCCAAGGTTTAGCCAAGGCTTAGCTCAGGACCCCACTACTCGTCGTATTTGGTTTGGTATTGCTACCGCACATGATTTCGAGAGTCATGATGATATTACTGAGGAACGTCTTTATCAGAATATTTTTGCTTCTCACTTCGGGCAATTAGCAATAATTTTTCTGTGGACTTCCGGAAATCTGTTTCATGTAGCTTGGCAAGGAAATTTTGAATCGTGGGTACAAGACCCTTTACACGTAAGACCTATTGCTCACGCAATTTGGGATCCTCATTTTGGTCAACCGGCTGTGGAAGCTTTTACTCGAGGAGGTGCTCTTGGACCAGTCAATATCGCTTATTCTGGTGTTTATCAGTGGTGGTATACAATAGGTTTACGTACGAATGAAGATCTTTATACTGGAGCTTTGTTTCTATTATTTCTTTCGGCCATATCTTTAATAGCAGGTTGGTTACACTTACAACCGAAATGGAAACCGAGCGTTTCATGGTTCAAAAATGCCGAATCTCGTCTTAATCATCATTTGTCAGGACTTTTCGGAGTAAGTTCCTTGGCTTGGACAGGACACTTAGTTCATGTCGCTATTCCTGCATCCCGGGGTGAGTCCGTTCGATGGAATAATTTCTTAACTGTCTTACCGCATCCCCAGGGTTTAGGCCCTCTTTTTAATGGTCAGTGGAATCTTTATGCTCAAAATCCCGATTCCAGCAGTCATTTATTTGGGACTTCGCAAGGGGCAGGAACTGCCATTCTAACTCTTCTTGGGGGATTTCATCCACAAACACAAAGTTTATGGCTGACTGATATTGCTCATCATCATTTAGCTATCGCATTTCTTTTTCTCGTTGCTGGTCATATGTATAGAACTAACTTCGGGATTGGGCACAGTATGAAAGATCTTTTAGAAGCCCATATTCCTCCGGGGGGTCGATTGGGACGTGGACATAAGGGTCTTTATGACACAATCAATAATTCGATTCATTTTCAATTAGGCCTTGCTCTAGCCTCTTTAGGGGTTATTACTTCTTTGGTAGCTCAACACATGTACTCTTTACCGCCTTATGCGTTCTTAGCACAAGACTTTACTACTCAAGCTGCCTTATATACCCACCACCAATACATCGCTGGGTTCATCATGACAGGAGCTTTTGCACATGGAGCTATCTTTTTTATTCGAGATTACAATCCGGAGCAGAATGAGGATAATGTATTGGCAAGAATGTTAGACCATAAAGAAGCTATTATATCTCATTTAAGTTGGGCCAGTCTTTTTCTGGGTTTTCATACCTTGGGGCTTTATGTTCATAATGATGTCATGCTTGCTTTTGGGACTCCAGAAAAACAAATCTTGATTGAACCTATATTTGCGCAATGGATACAATCTGCTCATGGTAAAACTTTGTATGGGTTCGATGTCCTTTTATCTTCAACGAATGGGCCAGCATTCAATGCGGGTCGAAGCATATGGTTGCCTGGCTGGTTAAGTGCTATTAATGAGAATAGTAATTCACTATTCTTAACAATAGGTCCTGGGGACTTCTTGGTTCATCATGCTATTGCTCTAGGTTTACATACAACTACATTAATTTTGGTAAAAGGTGCTTTAGATGCACGTGGTTCCAAGTTAATGCCAGATAAAAAGGATTTTGGTTATAGTTTTCCTTGCGATGGTCCTGGAAGAGGTGGTACTTGTGATATTTCGGCTTGGGATGCTTTTTATTTGGCAGTTTTCTGGATGTTAAATACCATTGGATGGGTTACTTTTTATTGGCATTGGAAGCACATCACATTATGGCAGGGTAACGTTTCACAGTTTAATGAATCTTCCACTTATTTGATGGGATGGTTAAGAGATTATCTCTGGTTAAACTCTTCACAACTTATCAATGGATATAACCCTTTTGGTATGAATAGTTTATCAGTCTGGGCGTGGATGTTTTTATTCGGACATCTTGTTTGGGCTACTGGATTTATGTTTTTAATCTCTTGGCGGGGCTATTGGCAAGAATTGATTGAAACTTTAGCGTGGGCTCATGAACGCACACCTTTGGCTAATTTAATTCGATGGAGAGATAAACCAGTGGCTCTTTCTATTGTGCAAGCAAGATTGGTTGGATTAGCCCACTTCTCTGTAGGTTATATATTTACTTATGCAGCTTTCTTAATTGCCTCTACATCTGGTAAATTTGGT
>Aeonium_undulatum
ATGGCATTAAGATTTCCAAGGTTTAGCCAAGGCTTAGCTCAGGACCCCACTACTCGTCGTATTTGGTTTGGTATTGCTACCGCACATGATTTCGAGAGTCATGATGATATTACTGAGGAACGTCTTTATCAGAATATTTTTGCTTCTCACTTCGGGCAATTAGCAATAATTTTTCTGTGGACTTCCGGAAATCTGTTTCATGTAGCTTGGCAAGGAAATTTTGAATCGTGGGTACAAGACCCTTTACACGTAAGACCTATTGCTCACGCAATTTGGGATCCTCATTTTGGTCAACCGGCTGTGGAAGCTTTTACTCGAGGAGGTGCTCTTGGACCAGTCAATATCGCTTATTCTGGTGTTTATCAGTGGTGGTATACAATAGGTTTACGTACGAATGAAGATCTTTATACTGGAGCTTTGTTTCTATTATTTCTTTCGGCCATATCTTTAATAGCAGGTTGGTTACACTTACAACCGAAATGGAAACCGAGCGTTTCATGGTTTAAAAATGCCGAATCTCGTCTTAATCATCATTTGTCAGGACTTTTCGGAGTAAGTTCCTTGGCTTGGACAGGACACTTAGTTCATGTCGCTATTCCTGCATCCCGGGGTGAGTCCGTTCGATGGAATAATTTCTTAACTGTCTTACCGCATCCCCAGGGTTTAGGCCCTCTTTTTAATGGTCAGTGGAATCTTTATGCTCAAAATCCCGATTCCAGCAGTCATTTATTTGGGACTTCGCAAGGGGCAGGAACTGCCATTCTAACTCTTCTTGGGGGATTTCATCCACAAACACAAAGTTTATGGCTGACTGATATTGCTCATCATCATTTAGCTATCGCATTTCTTTTTCTCGTTGCTGGTCATATGTATAGAACTAACTTCGGGATTGGGCACAGTATGAAAGATCTTTTAGAAGCCCATATTCCTCCGGGGGGTCGATTGGGACGTGGACATAAGGGTCTTTATGACACAATCAATAATTCGATTCATTTTCAATTAGGCCTTGCTCTAGCCTCTTTAGGGGTTATTACTTCTTTGGTAGCTCAACACATGTACTCTTTACCGCCTTATGCGTTCTTAGCACAAGACTTTACTACTCAAGCTGCCTTATATACCCACCACCAATACATCGCTGGGTTCATCATGACAGGAGCTTTTGCACATGGAGCTATCTTTTTTATTCGAGATTACAATCCGGAGCAGAATGAGGATAATGTATTGGCAAGAATGTTAGACCATAAAGAAGCTATTATATCTCATTTAAGTTGGGCCAGTCTTTTTCTGGGTTTTCATACCTTGGGGCTTTATGTTCATAATGATGTCATGCTTGCTTTTGGGACTCCAGAAAAACAAATCTTGATTGAACCTATATTTGCGCAATGGATACAATCTGCTCATGGTAAAACTTTGTATGGGTTCGATGTCCTTTTATCTTCAACGAATGGGCCAGCATTCAATGCGGGTCGAAGCATATGGTTGCCTGGCTGGTTAAGTGCTATTAATGAGAATAGTAATTCACTATTCTTAACAATAGGTCCTGGGGACTTCTTGGTTCATCATGCTATTGCTCTAGGTTTACATACAACTACATTAATTTTGGTAAAAGGTGCTTTAGATGCACGTGGTTCCAAGTTAATGCCAGATAAAAAGGATTTTGGTTATAGTTTTCCTTGCGATGGTCCTGGAAGAGGTGGTACTTGTGATATTTCGGCTTGGGATGCTTTTTATTTGGCAGTTTTCTGGATGTTAAATACCATTGGATGGGTTACTTTTTATTGGCATTGGAAGCACATCACATTATGGCAGGGTAACGTTTCACAGTTTAATGAATCTTCCACTTATTTGATGGGATGGTTAAGAGATTATCTCTGGTTAAACTCTTCACAACTTATCAATGGATATAACCCTTTTGGTATGAATAGTTTATCAGTCTGGGCGTGGATGTTTTTATTCGGACATCTTGTTTGGGCTACTGGATTTATGTTTTTAATCTCTTGGCGGGGCTATTGGCAAGAATTGATTGAAACTTTAGCGTGGGCTCATGAACGCACACCTTTGGCTAATTTAATTCGATGGAGAGATAAACCAGTGGCTCTTTCTATTGTGCAAGCAAGATTGGTTGGATTAGCCCACTTCTCTGTAGGTTATATATTTACTTATGCAGCTTTCTTAATTGCCTCTACATCTGGTAAATTTGGT
>Monanthes_anagensis
ATGGCATTAAGATTTCCAAGGTTTAGCCAAGGCTTAGCTCAGGACCCCACTACTCGTCGTATTTGGTTTGGTATTGCTACCGCACATGATTTCGAGAGTCATGATGATATTACTGAGGAACGTCTTTATCAGAATATTTTTGCTTCTCACTTCGGGCAATTAGCAATAATTTTTCTGTGGACTTCCGGAAATCTGTTTCATGTAGCTTGGCAAGGAAATTTTGAATCGTGGGTACAAGACCCTTTACACGTAAGACCTATTGCTCACGCAATTTGGGATCCTCATTTTGGTCAACCGGCTGTGGAAGCTTTTACTCGAGGAGGTGCTCTTGGACCAGTCAATATCGCTTATTCTGGTGTTTATCAGTGGTGGTATACAATAGGTTTACGTACGAATGAAGATCTTTATACTGGAGCTTTGTTTCTATTATTTCTTTCGGCCATATCTTTAATAGCAGGTTGGTTACACTTACAACCGAAATGGAAACCGAGCGTTTCATGGTTCAAAAATGCCGAATCTCGTCTTAATCATCATTTGTCAGGACTTTTCGGAGTAAGTTCCTTGGCTTGGACAGGACACTTAGTTCATGTCGCTATTCCTGCATCCCGGGGTGAGTCCGTTCGATGGAATAATTTCTTAACTGTCTTACCACATCCCCAGGGTTTAGGCCCTCTTTTTAATGGTCAGTGGAATCTTTATGCTCAAAATCCCGATTCCAGCAGTCATTTATTTGGGACTTCGCAAGGGGCAGGAACTGCTATTCTAACTCTTCTTGGGGGATTTCATCCACAAACACAAAGTTTATGGCTGACTGATATTGCTCATCATCATTTAGCTATCGCATTTCTTTTTCTCGTTGCTGGTCATATGTATAGAACTAACTTCGGGATTGGGCACAGTATGAAAGATCTTTTAGAAGCCCATATTCCTCCGGGGGGTCGATTGGGACGTGGACATAAGGGTCTTTATGACACAATCAATAATTCGATTCATTTTCAATTAGGCCTTGCTCTAGCCTCTTTAGGGGTTATTACTTCTTTGGTAGCTCAACACATGTACTCTTTACCGCCTTATGCGTTCTTAGCACAAGACTTTACTACTCAAGCTGCCTTATATACCCACCACCAATACATCGCTGGGTTCATTATGACAGGAGCTTTTGCACATGGAGCTATCTTTTTTATTCGAGATTACAATCCGGAGCAGAATGAGGATAATGTATTGGCAAGAATGTTAGACCATAAAGAAGCTATTATATCTCATTTAAGTTGGGCCAGTCTTTTTCTGGGTTTTCATACCTTGGGGCTTTATGTTCATAATGATGTCATGCTTGCTTTTGGGACTCCAGAAAAACAAATCTTGATTGAACCTATATTTGCGCAATGGATACAATCTGCTCATGGTAAAACTTTGTATGGGTTCGATGTCCTTTTATCTTCAACGAATGGGCCAGCATTCAATGCGGGTCGAAGCATATGGTTGCCTGGCTGGTTAAGTGCTATTAATGAGAATAGTAATTCACTATTCTTAACAATAGGTCCTGGGGACTTCTTGGTTCATCATGCTATTGCTCTAGGTTTACATACAACTACATTAATTTTGGTAAAAGGTGCTTTAGATGCACGTGGTTCCAAGTTAATGCCAGATAAAAAGGATTTTGGTTATAGTTTTCCGTGCGATGGTCCTGGAAGAGGTGGTACTTGTGATATTTCGGCTTGGGATGCTTTTTATTTGGCAGTTTTCTGGATGTTAAATACTATTGGATGGGTTACTTTTTATTGGCATTGGAAGCACATCACATTATGGCAGGGTAACGTTTCACAGTTTAATGAATCTTCCACTTATTTGATGGGATGGTTAAGGGATTATCTCTGGTTAAACTCTTCACAACTTATCAATGGATATAACCCTTTTGGTATGAATAGTTTATCAGTCTGGGCGTGGATGTTTTTATTCGGACATCTTGTTTGGGCTACTGGATTTATGTTTTTAATCTCTTGGCGGGGCTATTGGCAAGAATTGATTGAAACTTTAGCGTGGGCTCATGAACGCACACCTTTGGCTAATTTAATTCGATGGAGAGATAAACCAGTGGCTCTTTCTATTGTGCAAGCAAGATTGGTTGGATTAGCCCACTTCTCTGTAGGTTATATATTTACTTATGCAGCTTTCTTAATTGCCTCTACATCTGGTAAATTTGGT
>Monanthes_brachycaulos
ATGGCATTAAGATTTCCAAGGTTTAGCCAAGGCTTAGCTCAGGACCCCACTACTCGTCGTATTTGGTTTGGTATTGCTACCGCACATGATTTCGAGAGTCATGATGATATTACTGAGGAACGTCTTTATCAGAATATTTTTGCTTCTCACTTCGGGCAATTAGCAATAATTTTTCTGTGGACTTCCGGAAATCTGTTTCATGTAGCTTGGCAAGGAAATTTTGAATCGTGGGTACAAGACCCTTTACACGTAAGACCTATTGCTCACGCAATTTGGGATCCTCATTTTGGTCAACCGGCTGTGGAAGCTTTTACTCGAGGAGGTGCTCTTGGACCAGTCAATATCGCTTATTCTGGTGTTTATCAGTGGTGGTATACAATAGGTTTACGTACGAATGAAGATCTTTATACTGGAGCTTTGTTTCTATTATTTCTTTCGGCCATATCTTTAATAGCAGGTTGGTTACACTTACAACCGAAATGGAAACCGAGCGTTTCATGGTTTAAAAATGCCGAATCTCGTCTTAATCATCATTTGTCAGGACTTTTCGGAGTAAGTTCCTTGGCTTGGACAGGACACTTAGTTCATGTCGCTATTCCTGCATCCCGGGGTGAGTCCGTTCGATGGAATAATTTCTTAACTGTCTTACCACATCCCCAGGGTTTAGGCCCTCTTTTTAATGGTCAGTGGAATCTTTATGCTCAAAATCCCGATTCCAGCAGTCATTTATTTGGGACTTCGCAAGGGGCAGGAACTGCTATTCTAACTCTTCTTGGGGGATTTCATCCACAAACACAAAGTTTATGGCTGACTGATATTGCTCATCATCATTTAGCTATCGCATTTCTTTTTCTCGTTGCTGGTCATATGTATAGAACTAACTTCGGGATTGGGCACAGTATGAAAGATCTTTTAGAAGCCCATATTCCTCCGGGGGGTCGATTGGGACGTGGACATAAGGGTCTTTATGACACAATCAATAATTCGATTCATTTTCAATTAGGCCTTGCTCTAGCCTCTTTAGGGGTTATTACTTCTTTGGTAGCTCAACACATGTACTCTTTACCGCCTTATGCGTTCTTAGCACAAGACTTTACTACTCAAGCTGCCTTATATACCCACCACCAATACATCGCTGGGTTCATTATGACAGGAGCTTTTGCACATGGAGCTATCTTTTTTATTCGAGATTACAATCCGGAGCAGAATGAGGATAATGTATTGGCAAGAATGTTAGACCATAAAGAAGCTATTATATCTCATTTAAGTTGGGCCAGTCTTTTTCTGGGTTTTCATACCTTGGGGCTTTATGTTCATAATGATGTCATGCTTGCTTTTGGGACTCCAGAAAAACAAATCTTGATTGAACCTATATTTGCGCAATGGATACAATCTGCTCATGGTAAAACTTTGTATGGGTTCGATGTCCTTTTATCTTCAACGAATGGGCCAGCATTCAATGCGGGTCGAAGCATATGGTTGCCTGGCTGGTTAAGTGCTATTAATGAGAATAGTAATTCACTATTCTTAACAATAGGTCCTGGGGACTTCTTGGTTCATCATGCTATTGCTCTAGGTTTACATACAACTACATTAATTTTGGTAAAAGGTGCTTTAGATGCACGTGGTTCCAAGTTAATGCCAGATAAAAAGGATTTTGGTTATAGTTTTCCGTGCGATGGTCCTGGAAGAGGTGGTACTTGTGATATTTCGGCTTGGGATGCTTTTTATTTGGCAGTTTTCTGGATGTTAAATACTATTGGATGGGTTACTTTTTATTGGCATTGGAAGCACATCACATTATGGCAGGGTAACGTTTCACAGTTTAATGAATCTTCCACTTATTTGATGGGATGGTTAAGGGATTATCTCTGGTTAAACTCTTCACAACTTATCAATGGATATAACCCTTTTGGTATGAATAGTTTATCAGTCTGGGCGTGGATGTTTTTATTCGGACATCTTGTTTGGGCTACTGGATTTATGTTTTTAATCTCTTGGCGGGGCTATTGGCAAGAATTGATTGAAACTTTAGCGTGGGCTCATGAACGCACACCTTTGGCTAATTTAATTCGATGGAGAGATAAACCAGTGGCTCTTTCTATTGTGCAAGCAAGATTGGTTGGATTAGCCCACTTCTCTGTAGGTTATATATTTACTTATGCAGCTTTCTTAATTGCCTCTACATCTGGTAAATTTGGT
>Monanthes_muralis
ATGGCATTAAGATTTCCAAGGTTTAGCCAAGGCTTAGCTCAGGACCCCACTACTCGTCGTATTTGGTTTGGTATTGCTACCGCACATGATTTCGAGAGTCATGATGATATTACTGAGGAACGTCTTTATCAGAATATTTTTGCTTCTCACTTCGGGCAATTAGCAATAATTTTTCTGTGGACTTCCGGAAATCTGTTTCATGTAGCTTGGCAAGGAAATTTTGAATCGTGGGTACAAGACCCTTTACACGTAAGACCTATTGCTCACGCAATTTGGGATCCTCATTTTGGTCAACCGGCTGTGGAAGCTTTTACTCGAGGAGGTGCTCTTGGACCAGTCAATATCGCTTATTCTGGTGTTTATCAGTGGTGGTATACAATAGGTTTACGTACGAATGAAGATCTTTATACTGGAGCTTTGTTTCTATTATTTCTTTCGGCCATATCTTTAATAGCAGGTTGGTTACACTTACAACCGAAATGGAAACCGAGCGTTTCATGGTTCAAAAATGCCGAATCTCGTCTTAATCATCATTTGTCAGGACTTTTCGGAGTAAGTTCCTTGGCTTGGACAGGACACTTAGTTCATGTCGCTATTCCTGCATCCCGGGGTGAGTCCGTTCGATGGAATAATTTCTTAACTGTCTTACCACATCCCCAGGGTTTAGGCCCTCTTTTTAATGGTCAGTGGAATCTTTATGCTCAAAATCCCGATTCCAGCAGTCATTTATTTGGGACTTCGCAAGGGGCAGGAACTGCCATTCTAACTCTTCTTGGGGGATTTCATCCACAAACACAAAGTTTATGGCTGACTGATATTGCTCATCATCATTTAGCTATCGCATTTCTTTTTCTCGTTGCTGGTCATATGTATAGAACTAACTTCGGGATTGGGCACAGTATGAAAGATCTTTTAGAAGCCCATATTCCTCCGGGGGGTCGATTGGGACGTGGACATAAGGGTCTTTATGACACAATCAATAATTCGATTCATTTTCAATTAGGCCTTGCTCTAGCCTCTTTAGGGGTTATTACTTCTTTGGTAGCTCAACACATGTACTCTTTACCGCCTTATGCGTTCTTAGCACAAGACTTTACTACTCAAGCTGCCTTATATACCCACCACCAATACATCGCTGGGTTCATTATGACAGGAGCTTTTGCACATGGAGCTATCTTTTTTATTCGAGATTACAATCCGGAGCAGAATGAGGATAATGTATTGGCAAGAATGTTAGACCATAAAGAAGCTATTATATCTCATTTAAGTTGGGCCAGTCTTTTTCTGGGTTTTCATACCTTGGGGCTTTATGTTCATAATGATGTCATGCTTGCTTTTGGGACTCCAGAAAAACAAATCTTGATTGAACCTATATTTGCGCAATGGATACAATCTGCTCATGGTAAAACTTTGTATGGGTTCGATGTCCTTTTATCTTCAACGAATGGGCCAGCATTCAATGCGGGTCGAAGCATATGGTTGCCTGGCTGGTTAAGTGCTATTAATGAGAATAGTAATTCACTATTCTTAACAATAGGTCCTGGGGACTTCTTGGTTCATCATGCTATTGCTCTAGGTTTACATACAACTACATTAATTTTGGTAAAAGGTGCTTTAGATGCACGTGGTTCCAAGTTAATGCCAGATAAAAAGGATTTTGGTTATAGTTTTCCGTGCGATGGTCCTGGAAGAGGTGGTACTTGTGATATTTCGGCTTGGGATGCTTTTTATTTGGCAGTTTTCTGGATGTTAAATACTATTGGATGGGTTACTTTTTATTGGCATTGGAAGCACATCACATTATGGCAGGGTAACGTTTCACAGTTTAATGAATCTTCCACTTATTTGATGGGATGGTTAAGGGATTATCTCTGGTTAAACTCTTCACAACTTATCAATGGATATAACCCTTTTGGTATGAATAGTTTATCAGTCTGGGCGTGGATGTTTTTATTCGGACATCTTGTTTGGGCTACTGGATTTATGTTTTTAATCTCTTGGCGGGGCTATTGGCAAGAATTGATTGAAACTTTAGCGTGGGCTCATGAACGCACACCTTTGGCTAATTTAATTCGATGGAGAGATAAACCAGTGGCTCTTTCTATTGTGCAAGCAAGATTGGTTGGATTAGCCCACTTCTCTGTAGGTTATATATTTACTTATGCAGCTTTCTTAATTGCCTCTACATCTGGTAAATTTGGT
>Monanthes_polyphylla
ATGGCATTAAGATTTCCAAGGTTTAGCCAAGGCTTAGCTCAGGACCCCACTACTCGTCGTATTTGGTTTGGTATTGCTACCGCACATGATTTCGAGAGTCATGATGATATTACTGAGGAACGTCTTTATCAGAATATTTTTGCTTCTCACTTCGGGCAATTAGCAATAATTTTTCTGTGGACTTCCGGAAATCTGTTTCATGTAGCTTGGCAAGGAAATTTTGAATCGTGGGTACAAGACCCTTTACACGTAAGACCTATTGCTCACGCAATTTGGGATCCTCATTTTGGTCAACCGGCTGTGGAAGCTTTTACTCGAGGAGGTGCTCTTGGACCAGTCAATATCGCTTATTCTGGTGTTTATCAGTGGTGGTATACAATAGGTTTACGTACGAATGAAGATCTTTATACTGGAGCTTTGTTTCTATTATTTCTTTCGGCCCTATCTTTAATAGCAGGTTGGTTACACTTACAACCGAAATGGAAACCGAGCGTTTCATGGTTCAAAAATGCCGAATCTCGTCTTAATCATCATTTGTCAGGACTTTTCGGAGTAAGTTCCTTGGCTTGGACAGGACACTTAGTTCATGTCGCTATTCCTGCATCCCGGGGTGAGTCCGTTCGATGGAATAATTTCTTAACTGTCTTACCGCATCCCCAGGGTTTAGGCCCTCTTTTTAATGGTCAGTGGAATCTTTATGCTCAAAATCCCGATTCCAGCAGTCATTTATTTGGGACTTCGCAAGGGGCAGGAACTGCCATTCTAACTCTTCTTGGGGGATTTCATCCACAAACACAAAGTTTATGGCTGACTGATATTGCTCATCATCATTTAGCTATCGCATTTCTTTTTCTCGTTGCTGGTCATATGTATAGAACTAACTTCGGGATTGGGCACAGTATGAAAGATCTTTTAGAAGCCCATATTCCTCCGGGGGGTCGATTGGGACGTGGACATAAGGGTCTTTATGACACAATCAATAATTCGATTCATTTTCAATTAGGCCTTGCTCTAGCCTCTTTAGGGGTTATTACTTCTTTGGTAGCTCAACACATGTACTCTTTACCGCCTTATGCGTTCTTAGCACAAGACTTTACTACTCAAGCTGCCTTATATACCCACCACCAATACATCGCTGGGTTCATCATGACAGGAGCTTTTGCACATGGAGCTATCTTTTTTATTCGAGATTACAATCCGGAGCAGAATGAGGATAATGTATTAGCAAGAATGTTAGACCATAAAGAAGCTATTATATCTCATTTAAGTTGGGCCAGTCTTTTTCTGGGTTTTCATACCTTGGGGCTTTATGTTCATAATGATGTCATGCTTGCTTTTGGGACTCCAGAAAAACAAATCTTGATTGAACCTATATTTGCGCAATGGATACAATCTGCTCATGGTAAAACTTTGTATGGGTTCGATGTCCTTTTATCTTCAACGAATGGGCCAGCATTCAATGCGGGTCGAAGCATATGGTTGCCTGGCTGGTTAAGTGCTATTAATGAGAATAGTAACTCACTATTCTTAACAATAGGTCCTGGGGACTTCTTGGTTCATCATGCTATTGCTCTAGGTTTACATACAACTACATTAATTTTGGTAAAAGGTGCTTTAGATGCACGTGGTTCCAAGTTAATGCCAGATAAAAAGGATTTTGGTTATAGTTTTCCGTGCGATGGTCCTGGAAGAGGTGGTACTTGTGATATTTCGGCTTGGGATGCTTTTTATTTGGCAGTTTTCTGGATGTTAAATACCATTGGATGGGTTACTTTTTATTGGCATTGGAAGCACATCACATTATGGCAGGGTAACGTTTCACAGTTTAATGAATCTTCCACTTATTTGATGGGATGGTTAAGAGATTATCTCTGGTTAAACTCTTCCCAACTTATCAATGGATATAACCCTTTTGGTATGAATAGTTTATCAGTCTGGGCGTGGATGTTTTTATTCGGACATCTTGTTTGGGCTACTGGATTTATGTTTTTAATCTCTTGGCGGGGCTATTGGCAAGAATTGATTGAAACTTTAGCGTGGGCTCATGAACGCACACCTTTGGCTAATTTAATTCGATGGAGAGATAAACCAGTGGCTCTTTCTATTGTGCAAGCAAGATTGGTTGGATTAGCCCACTTCTCTGTAGGTTATATATTTACTTATGCAGCTTTCTTAATTGCCTCTACATCTGGTAAATTTGGT
>Rosularia_alpestris
ATGGCATTAAGATTTCCAAGGTTTAGCCAAGGCTTAGCTCAGGACCCCACTACTCGTCGTATTTGGTTTGGTATTGCTACCGCACATGATTTCGAGAGTCATGATGATATTACTGAGGAACGTCTTTATCAGAATATTTTTGCTTCTCACTTCGGGCAATTAGCAATAATTTTTCTGTGGACTTCCGGAAATCTGTTTCATGTAGCTTGGCAAGGGAATTTTGAATCATGGGTACAAGACCCTTTACACGTAAGACCTATTGCTCATGCAATTTGGGATCCTCATTTTGGTCAACCGGCTGTGGAAGCTTTTACGCGAGGAGGTGCTCTTGGACCAGTCAATATCGCTTATTCTGGTGTTTATCAGTGGTGGTATACAATAGGTTTACGTACGAATGAAGATCTTTATACTGGAGCTTTGTTTCTATTATTTCTTTCGGCCGTATCTTTAATAGCAGGTTGGTTACACTTACAACCGAAATGGAAACCGAGCGTTTCGTGGTTCAAAAATGCCGAATCTCGTCTTAATCATCATTTGTCAGGACTTTTCGGAGTAAGTTCCTTGGCTTGGACAGGGCACTTAGTCCATGTCGCTATTCCTGCATCCCGGGGTGAGTCCGTTCGATGGAATAATTTCTTAACTGTCTTACCGCATCCCCAGGGTTTAGGCCCTCTTTTTAGTGGTCAGTGGAATCTTTATGCTCAAAATCCCGATTCCAGCAGTCATTTATTTGGGACTTCGCAAGGGGCAGGAACTGCCATTCTAACTCTTCTTGGGGGATTTCATCCACAAACACAAAGTTTGTGGCTGACTGATATGGCTCATCATCATTTAGCTATCGCATTTCTTTTTCTCGTTGCCGGTCATATGTATAGAACTAACTTCGGGATTGGACACAGTATGAAAGATCTTTTAGAAGCCCATATTCCTCCGGGGGGACGATTGGGACGTGGACATAAGGGTCTTTATGACACAATCAATAATTCTATTCATTTTCAATTAGGCCTTGCTCTAGCCTCTTTAGGGGTTATTACTTCTTTGGTAGCTCAACACATGTACTCTTTACCACCTTATGCGTTCTTAGCACAAGACTTTACTACTCAAGCTGCCTTATATACCCACCACCAATACATCGCAGGGTTCATCATGACAGGAGCTTTTGCACATGGAGCTATCTTTTTTATTCGAGATTACAATCCGGAGCAGAATGAGGATAATGTATTGGCAAGAATGTTAGACCATAAAGAAGCTATTATATCTCATTTAAGTTGGGCCAGTCTTTTTCTGGGTTTTCATACCTTGGGGCTTTATGTTCATAACGATGTCATGCTTGCTTTTGGGACTCCAGAAAAACAAATCTTGATTGAACCTATATTTGCACAATGGATACAATCTGCTCATGGTAAAACTTTGTATGGGTTCGATGTACTTTTATCTTCAACGAATGGACCAGCATTCAATGCGGGTCGAAGTATATGGTTGCCTGGCTGGTTAAGTGCTATTAATGAGAATAGTAATTCACTATTCTTAACAATAGGTCCTGGGGACTTCTTGGTTCATCATGCTATTGCTCTAGGTTTACATACAACTACATTAATTTTAGTAAAAGGTGCTTTAGATGCACGTGGTTCCAAGTTAATGCCAGATAAAAAGGATTTTGGTTATAGTTTTCCTTGCGATGGTCCGGGTCGAGGCGGTACTTGTGATATTTCGGCTTGGGACGCTTTTTATTTGGCAGTTTTCTGGATGTTAAATACCATCGGATGGGTTACTTTTTATTGGCATTGGAAGCACATCACATTATGGCAGGGTAACGTTTCACAGTTTAATGAATCTTCCACCTATTTGATGGGATGGTTAAGAGATTATCTATGGTTAAACTCTTCACAACTTATCAATGGATATAACCCTTTTGGTATGAATAGTTTATCAGTCTGGGCGTGGATGTTCTTGTTCGGGCATCTTGTTTGGGCTACTGGATTTATGTTTTTAATCTCTTGGCGGGGCTATTGGCAGGAATTGATTGAAACTTTAGCATGGGCTCATGAACGCACACCTTTGGCTAATTTAATTCGATGGAGAGATAAACCAGTGGCTCTTTCTATTGTGCAAGCAAGATTGGTTGGATTAGCCCACTTCTCCGTAGGTTATATATTTACTTATGCAGCTTTCTTAATTGCCTCTACATCTGGTAAATTTGGT
>Sempervivum_tectorum
ATGGCATTAAGATTTCCAAGGTTTAGCCAAGGCTTAGCTCAGGACCCCACTACTCGTCGTATTTGGTTTGGTATTGCTACCGCACATGATTTCGAGAGTCATGATGATATTACTGAGGAACGTCTTTATCAGAATATTTTTGCTTCTCACTTCGGGCAATTAGCAATAATTTTTCTGTGGACTTCCGGAAATCTGTTTCATGTAGCTTGGCAAGGAAATTTTGAATCATGGGTACAAGACCCTTTACACGTAAGACCTATTGCTCATGCAATTTGGGATCCTCATTTTGGTCAACCGGCTGTGGAAGCTTTTACTCGAGGAGGTGCTCTTGGACCAGTCAATATCGCTTATTCTGGTGTTTATCAGTGGTGGTATACAATAGGTTTACGTACTAATGAAGATCTTTATACTGGAGCTTTGTTTCTATTATTTCTTTCGGCCATATCTTTAATAGCAGGTTGGTTACACTTACAACCGAAATGGAAACCGAGCGTTTCGTGGTTCAAAAATGCGGAATCTCGTCTTAATCATCATTTGTCAGGACTTTTCGGAGTAAGTTCCTTGGCTTGGACAGGACACTTAGTCCATGTCGCTATTCCTGCATCCCGGGGTGAGTACGTTCGATGGAATAATTTCTTAGCTGTCTTACCGCATCCCCAGGGTTTAGGCCCTCTTTTTACTGGTCAGTGGAATCTTTATGCTCAAAATCCCGATTCTAGCAGTCATTTATTTGGGACTTCGGAAGGGGCAGGAACTGCCATTCTAACTCTTCTTGGGGGATTTCATCCACAAACACAAAGTTTGTGGCTGACTGATATTGCTCATCATCATTTAGCTATCGCATTTCTTTTTCTCGTTGCCGGTCATATGTATAGAACTAACTTCGGGATTGGGCACAGTATGAAAGATCTTTTAGAAGCCCATATTCCTCCGGGGGGTCGATTGGGACGTGGACATAAGGGTCTTTATGACACAATCAATAATTCGATTCATTTTCAATTAGGCCTTGCTCTAGCCTCTTTAGGGGTTATTACTTCTTTGGTAGCTCAACACATGTACTCTTTACCGCCTTATGCGTTCCTAGCACAAGACTTTACTACTCAAGCTGCCTTATATACCCACCACCAATACATCGCAGGGTTCATCATGACAGGAGCTTTTGCACATGGAGCTATCTTTTTTATTCGAGATTACAATCCGGAGCAGAATGAGGATAATGTATTGGCAAGAATGTTAGACCATAAAGAAGCTATTATATCTCATTTAAGTTGGGCCAGTCTTTTTCTGGGTTTTCATACCTTGGGGCTTTATGTTCATAACGATGTCATGCTTGCTTTTGGGACTCCAGAAAAACAAATCTTGATTGAACCTATATTTGCGCAATGGATACAATCTGCTCATGGTAAAACTTTGTATGGGTTTGATGTACTTTTATCTTCAACGAATGGACCAGCATTCAATGCGGGTCGAAGCATATGGTTGCCTGGCTGGTTAAGTGCTATTAATGAGAATAGTAATTCACTATTCTTAACAATAGGTCCTGGGGACTTCTTGGTTCATCATGCTATTGCTCTAGGTTTACATACAACTACATTAATTTTAGTAAAGGGTGCTTTAGATGCACGTGGTTCCAAGTTAATGCCAGATAAAAAGGATTTTGGTTATAGTTTTCCTTGCGATGGTCCGGGTCGAGGCGGTACTTGTGATATTTCGGCTTGGGACGCTTTTTATTTGGCAGTTTTCTGGATGTTAAATACCATTGGATGGGTTACTTTTTATTGGCATTGGAAGCACATCACATTATGGCAGGGTAACGTTTCACAGTTTAATGAATCTTCCACTTATTTGATGGGATGGTTAAGAGATTATCTATGGTTAAACTCTTCACAACTTATCAATGGATATAACCCTTTTGGTATGAATAGTTTATCAGTCTGGGCGTGGATGTTCTTGTTCGGACATCTTGTTTGGGCTACTGGATTTATGTTTTTAATCTCTTGGCGGGGCTATTGGCAGGAATTGATTGAAACTTTAGCATGGGCTCATGAACGCACACCTTTGGCTAATTTAATTCGATGGAGAGATAAACCAGTGGCTCTTTCTATTGTGCAAGCAAGATTGGTTGGATTAGCCCACTTCTCTGTAGGTTATATATTTACTTATGCAGCTTTCTTAATTGCCTCTACATCTGGTAAATTTGGT
>Phedimus_spurius
ATGGCATTAAGATTTCCAAGGTTTAGCCAAGGCTTAGCTCAGGACCCCACTACTCGTCGTATTTGGTTTGGTATTGCTACCGCACATGATTTCGAGAGTCATGATGATATTACTGAGGAACGTCTTTATCAGAATATTTTTGCTTCTCACTTCGGGCAATTAGCAATAATTTTTCTGTGGACTTCCGGAAATCTGTTTCATGTAGCTTGGCAAGGAAATTTTGAATCATGGGTACAAGACCCTTTACACGTAAGACCTATTGCTCATGCAATTTGGGATCCTCATTTTGGTCAACCGGCTGTGGAAGCTTTTACTCGAGGGGGTGCTCTTGGACCTGTCAATATCGCTTATTCGGGTGTTTATCAGTGGTGGTATACAATAGGTTTACGTACGAATGAAGATCTTTATACTGGAGCTTTGTTTCTATTATTTCTTTCGACCATATCTTTAATAGCAGGTTGGTTACACTTACAACCAAAATGGAAACCGAGCGTTTCGTGGTTCAAAAATGCGGAATCTCGTCTTAATCATCATTTGTCAGGGCTTTTCGGAGTAAGTTCCTTGGCTTGGACAGGACACTTAGTCCATGTCGCTATTCCGGCATCCCGGGGTGAGTCCGTTCGATGGAATAATTTCTTAACTGTCTTACCGCATCCCCAGGGGTTAGGCCCTCTTTTTAGCGGTCAGTGGAATCTTTATGCTCAAAATCCCGATTCCAGCAATCATTTATTTGGGACTTCGCAAGGGGCGGGAACTGCCATTCTAACTCTTCTCGGGGGATTTCATCCACAAACGCAAAGTTTATGGCTGACTGATATGGCTCATCATCATTTAGCTATTGCATTTCTTTTTCTCGTTGCCGGTCATATGTATAGAACTAACTTCGGGATTGGGCACAGTATGAAAGATCTTTTAGAAGCCCATATTCCTCCGGGGGGGCGATTGGGACGTGGACATAAGGGTCTTTATGACACAATCAATAATTCGATTCATTTTCAATTAGGCCTTGCTCTAGCCTCTTTAGGGGTTATTACTTCTTTGGTAGCTCAACACATGTACTCTTTACCTCCTTATGCGTTCCTAGCACAAGACTTTACTACCCAAGCTGCCTTATATACCCACCACCAATACATCGCAGGGTTCATTATGACAGGAGCTTTCGCGCATGGAGCTATATTTTTCATTCGAGATTACAATCCAGAGCAAAATGAGGATAATGTATTGGCAAGAATGTTAGACCATAAAGAAGCTATTATATCTCATTTAAGTTGGGCCAGTCTTTTTCTGGGTTTTCATACCTTGGGGCTTTATGTTCATAACGATGTCATGCTTGCTTTTGGTACTCCAGAAAAACAAATCTTGATTGAACCTATATTTGCGCAATGGATACAATCTGCTCATGGTAAAACTTTGTATGGGTTCGATGTACTTTTATCTTCAACGAATGGACCAGCATTCAATGCGGGTCGAAGCATATGGTTACCTGGCTGGTTAAGTGCTATTAATGAGAATAGTAATTCACTATTCTTAACAATAGGTCCGGGGGACTTCTTGGTTCATCATGCTATTGCTCTAGGTTTACATACAACTACATTAATTTTAGTAAAAGGTGCTTTAGATGCACGTGGTTCCAAGTTAATGCCAGATAAAAAGGATTTTGGTTATAGTTTTCCTTGCGATGGTCCGGGCCGAGGCGGTACTTGTGATATTTCGGCTTGGGATGCTTTTTATTTGGCAGTTTTCTGGATGTTAAATACCATTGGATGGGTTACTTTTTATTGGCATTGGAAGCACATCACATTATGGCAGGGGAACGTTTCACAGTTTAATGAATCTTCCACTTATTTGATGGGATGGTTAAGAGATTATCTATGGTTAAACTCTTCACAACTTATCAATGGATATAACCCTTTTGGTATGAATAGTTTATCAGTCTGGGCGTGGATGTTCTTGTTCGGACATCTTGTTTGGGCTACTGGATTTATGTTTTTAATCTCTTGGCGGGGCTATTGGCAGGAATTGATTGAAACTTTAGCATGGGCTCATGAACGCACACCTTTGGCCAATTTAATTCGATGGAGAGATAAACCAGTGGCTCTTTCCATTGTGCAAGCAAGATTGGTTGGATTAGCCCATTTCTCTGTAGGTTATATATTTACTTATGCAGCTTTCTTGATTGCCTCTACGTCTGGTAAATTTGGT
>Phedimus_aizoon
ATGGCATTAAGATTTCCAAGGTTTAGCCAAGGCTTAGCTCAGGACCCCACTACTCGTCGTATTTGGTTTGGTATTGCTACCGCACATGATTTCGAGAGTCATGACGATATTACTGAGGAACGTCTTTATCAGAATATTTTTGCTTCTCACTTCGGGCAATTAGCAATAATTTTTCTGTGGACTTCCGGAAATCTGTTTCATGTAGCTTGGCAAGGAAATTTTGAATCATGGGTACAAGACCCTTTACACGTAAGACCTATTGCTCATGCAATTTGGGATCCTCATTTTGGTCAACCGGCTGTGGAAGCTTTTACTCGAGGGGGTGCTCTTGGACCAGTCAATATCGCTTATTCGGGTGTTTATCAGTGGTGGTATACAATAGGTTTACGTACGAATGAAGATCTTTATACCGGAGCTTTGTTTCTATTATTTCTTTCGGCCATATCTTTAATAGCGGGTTGGTTACACTTACAACCAAAATGGAAACCGAGCGTTTCCTGGTTCAAAAATGCCGAATCTCGTCTTAATCATCATTTGTCAGGGCTTTTCGGAGTAAGTTCCTTGGCTTGGACAGGACACTTAGTCCATGTCGCTATTCCTGCATCCCGGGGTGAGTCCGTTCGATGGAATAATTTCTTAACTGTCTTACCGCATCCCCAGGGGTTAGGCCCTCTTTTTAGCGGTCAGTGGAATCTTTATGCTCAAAATCCCGATTCCAGCAGTCATTTATTTGGTACTTCGCAAGGGGCGGGAACTGCCATTCTAACTCTTCTCGGGGGATTTCATCCACAAACGCAAAGTTTATGGCTGACTGATATGGCTCATCATCATTTAGCTATTGCATTTCTTTTTCTTGTTGCCGGTCATATGTATAGAACTAACTTCGGGATTGGGCACAGTATGAAAGATCTTTTAGAAGCCCATATTCCTCCGGGGGGGCGATTGGGACGTGGACATAAGGGTCTTTATGACACAATCAATAATTCGCTTCATTTTCAATTAGGCCTTGCTCTAGCCTCTTTAGGGGTTATTACTTCTTTGGTAGCTCAACACATGTACTCTTTACCGCCTTATGCGTTCCTAGCACAAGACTTTACTACCCAAGCTGCCTTATATACCCACCACCAATACATCGCAGGGTTCATTATGACAGGAGCTTTCGCGCATGGAGCTATATTTTTCATTCGAGATTACAATCCGGAGCAAAATGAGGATAATGTATTGGCAAGAATGTTAGACCATAAAGAAGCTATTATATCTCATTTAAGTTGGGCCAGTCTTTTTCTGGGTTTTCATACCTTGGGGCTTTATGTTCATAACGATGTCATGCTTGCTTTTGGTACTCCAGAAAAACAAATCTTGATTGAACCTATATTTGCGCAATGGATACAATCTGCGCATGGTAAAACTTTGTATGGGTTCGATGTACTTTTATCTTCAACGAATGGACCAGCATTCAATGCGGGTCGAAGCATATGGTTACCTGGCTGGTTAAGTGCTATTAATGAGAATAGTAATTCATTATTCTTAACAATAGGTCCTGGGGACTTCTTGGTTCATCATGCTATTGCTCTAGGTTTACATACAACTACATTAATTTTAGTAAAGGGTGCTTTAGATGCACGTGGTTCCAAGTTAATGCCAGATAAAAAGGATTTTGGTTATAGTTTTCCTTGCGATGGTCCGGGGCGAGGCGGTACTTGTGATATTTCGGCTTGGGATGCTTTTTATTTGGCAGTTTTCTGGATGTTAAATACCATTGGATGGGTTACTTTTTATTGGCATTGGAAGCACATCACATTATGGCAGGGTAACGTTTCACAGTTTAATGAATCTTCCACTTATTTGATGGGATGGTTAAGAGATTATCTATGGTTAAACTCTTCACAACTTATCAATGGATATAACCCTTTTGGTATGAATAGTTTATCAGTCTGGGCGTGGATGTTCTTGTTCGGACATCTTGTTTGGGCTACTGGATTTATGTTTTTAATCTCTTGGCGGGGCTATTGGCAGGAATTGATTGAAACTTTAGCATGGGCTCATGAACGCACACCTTTGGCCAATTTAATTCGATGGAGAGATAAACCAGTGGCTCTTTCCATTGTGCAAGCAAGATTGGTTGGATTAGCCCATTTCTCTGTAGGTTATATATTTACTTATGCAGCTTTCTTGATTGCCTCTACATCTGGGAAATTTGGT
>Phedimus_kamtschaticus
ATGGCATTAAGATTTCCAAGGTTTAGCCAAGGCTTAGCTCAGGACCCCACTACTCGTCGTATTTGGTTTGGTATTGCTACCGCACATGATTTCGAGAGTCATGATGATATTACTGAGGAACGTCTTTATCAGAATATTTTTGCTTCTCACTTCGGGCAATTAGCAATAATTTTTCTGTGGACTTCCGGAAATCTGTTTCATGTAGCTTGGCAAGGAAATTTTGAATCATGGGTACAAGACCCTTTACACGTAAGACCTATTGCTCATGCAATTTGGGATCCTCATTTTGGTCAACCGGCTGTGGAAGCTTTTACTCGAGGGGGTGCTCTTGGACCAGTCAATATCGCTTATTCGGGTGTTTATCAGTGGTGGTATACAATAGGTTTACGTACGAATGAAGATCTTTATACCGGAGCTTTGTTTCTATTATTTCTTTCGGCCATATCTTTAATAGCGGGTTGGTTACACTTACAACCAAAATGGAAACCGAGCGTTTCCTGGTTCAAAAATGCCGAATCTCGTCTTAATCATCATTTGTCAGGGCTTTTCGGAGTAAGTTCCTTGGCTTGGACAGGACACTTAGTCCATGTCGCTATTCCTGCATCCCGGGGTGAGTCCGTTCGATGGAATAATTTTTTAACTGTCTTACCGCATCCCCAGGGGTTAGGCCCTCTTTTTAGCGGTCAGTGGAATCTTTATGCTCAAAATCCCGATTCCAGCAGTCATTTATTTGGTACTTCGCAAGGGGCGGGAACTGCCATTCTAACTCTTCTCGGGGGATTTCATCCACAAACGCAAAGTTTATGGCTGACTGATATGGCTCATCATCATTTAGCTATTGCATTTCTTTTTCTTGTTGCCGGTCATATGTATAGAACTAACTTCGGGATTGGGCACAGTATGAAAGATCTTTTAGAAGCCCATATTCCTCCGGGGGGGCGATTGGGACGTGGGCATAAGGGTCTTTATGACACAATCAATAATTCGCTTCATTTTCAATTAGGCCTTGCTCTAGCCTCTTTAGGGGTTATTACTTCTTTGGTAGCTCAACACATGTACTCTTTACCGCCTTATGCGTTCCTAGCACAAGACTTTACTACCCAAGCTGCCTTATATACCCACCACCAATACATCGCAGGGTTCATTATGACAGGAGCTTTCGCGCATGGAGCTATATTTTTCATTCGAGATTACAATCCGGAGCAAAATGAGGATAATGTATTGGCAAGAATGTTAGACCATAAAGAAGCTATTATATCTCATTTAAGTTGGGCCAGTCTTTTTCTGGGTTTTCATACCTTGGGGCTTTATGTTCATAACGATGTCATGCTTGCTTTTGGTACTCCAGAAAAACAAATCTTGATTGAACCTATATTTGCGCAATGGATACAATCTGCGCATGGTAAAACTTTGTATGGGTTCGATGTACTTTTATCTTCAACGAATGGACCAGCATTCAATGCGGGTCGAAGCATATGGTTACCTGGCTGGTTAAGTGCTATTAATGAGAATAGTAATTCATTATTCTTAACAATAGGTCCTGGGGACTTCTTGGTTCATCATGCTATTGCTCTAGGTTTACATACAACTACATTAATTTTAGTAAAGGGTGCTTTAGATGCACGTGGTTCCAAGTTAATGCCAGATAAAAAGGATTTTGGTTATAGTTTTCCTTGCGACGGTCCGGGGCGAGGCGGTACTTGTGATATTTCGGCTTGGGATGCTTTTTATTTGGCAGTTTTCTGGATGTTAAATACCATTGGATGGGTTACTTTTTATTGGCATTGGAAGCACATCACATTATGGCAGGGTAACGTTTCACAGTTTAATGAATCTTCCACTTATTTGATGGGATGGTTAAGAGATTATCTATGGTTAAACTCTTCACAACTTATCAATGGATATAACCCTTTTGGTATGAATAGTTTATCAGTCTGGGCGTGGATGTTCTTGTTCGGACATCTTGTTTGGGCTACTGGATTTATGTTTTTAATCTCTTGGCGGGGCTATTGGCAGGAATTGATTGAAACTTTAGCATGGGCTCATGAACGCACACCTTTGGCCAATTTAATTCGATGGAGAGATAAACCAGTGGCTCTTTCCATTGTGCAAGCAAGATTGGTTGGATTAGCCCATTTCTCTGTAGGTTATATATTTACTTATGCAGCTTTCTTGATTGCCTCTACATCTGGAAAATTTGGT
>Phedimus_odontophyllus
ATGGCATTAAGATTTCCAAGGTTTAGCCAAGGCTTAGCTCAAGACCCCACTACTCGTCGTATTTGGTTTGGTATTGCTACCGCACATGATTTCGAGAGTCATGATGATATTACTGAGGAACGTCTTTATCAGAATATTTTTGCTTCTCACTTCGGGCAATTAGCAATAATTTTTCTGTGGACTTCCGGAAATCTGTTTCATGTAGCTTGGCAAGGAAATTTTGAATCATGGGTACAAGACCCTTTACACGTACGACCTATTGCTCATGCAATTTGGGATCCTCATTTTGGTCAACCGGCTGTGGAAGCTTTTACTCGAGGGGGTGCTCTTGGACCAGTCAATATCGCTTATTCGGGTGTTTATCAGTGGTGGTATACAATAGGTTTACGTACTAAGGAAGATCTTTATACTGGAGCTTTGTTTCTATTATTTCTTTCGACCATATCTTTAATAGCAGGTTGGTTACACTTACAACCAAAATGGAAACCGAGCGTTTCGTGGTTCAAAAATGCGGAATCTCGTCTTAATCATCATTTGTCAGGGCTTTTCGGAGTAAGTTCCTTGGCTTGGACAGGACACTTAGTCCATGTCGCTATTCCTGCATCCAGGGGTGAGTCCGTTCGATGGAATAATTTCTTAACTGTCTTACCACATCCCCAGGGGTTAGGCCCTCTTTTTAGCGGTCAGTGGAATCTTTATGCTCAAAATCCCGATTCCAGCAGTCATTTATTTGGGACTTCGCAAGGGGCGGGAACTGCCATTCTAACTCTTCTCGGGGGATTTCATCCACAAACGCAAAGTTTATGGCTGACTGATATGGCTCATCATCATTTAGCTATTGCATTTCTTTTTCTGGTTGCCGGTCATATGTATAGAACTAACTTCGGGATTGGGCACAGTATGAAAGATCTTTTAGAAGCCCATATTCCTCCGGGGGGGCGATTGGGACGTGGACATAAGGGTCTTTATGACACAATCAATAATTCGATCCATTTTCAATTAGGCCTTGCTCTAGCTTCTTTAGGGGTTATTACTTCTTTGGTAGCTCAACACATGTACTCTTTACCTCCTTATGCGTTCCTAGCACAAGACTTTACTACCCAAGCTGCCTTATATACCCACCACCAATACATCGCAGGGTTCATTATGACAGGAGCTTTCGCGCATGGAGCTATATTTTTCATTCGAGATTACAATCCGGAGCAAAATGAGGATAATGTATTGGCAAGAATGTTAGACCATAAAGAAGCTATTATATCTCATTTAAGTTGGGCCAGTCTTTTTCTGGGTTTTCATACCTTGGGGCTTTATGTTCATAACGATGTCATGCTTGCTTTTGGTACTCCAGAAAAACAAATCTTGATTGAACCTATATTTGCGCAATGGATCCAATCTGCTCATGGTAAAACTTTGTATGGGTTCGATGTACTTTTATCTTCAACGAATGGACCAGCATTCAATGCGGGTCGAAGCATATGGTTACCTGGCTGGTTAAGTGCTATTAATGAGAATAGTAATTCACTATTCTTAACAATAGGTCCTGGGGACTTCTTGGTTCATCATGCTATTGCTCTAGGTTTACATACAACTACATTAATTTTAGTAAAAGGTGCTTTAGATGCACGTGGTTCCAAGTTAATGCCAGATAAAAAGGATTTTGGTTATAGTTTTCCTTGCGATGGTCCGGGGCGAGGCGGTACTTGTGATATTTCGGCTTGGGATGCTTTTTATTTGGCAGTTTTCTGGATGTTAAATACCATTGGATGGGTTACTTTTTATTGGCATTGGAAGCACATCACATTATGGCAGGGGAACGTTTCACAGTTTAATGAATCTTCCACTTATTTGATGGGATGGTTAAGAGATTATCTATGGTTAAACTCGTCACAACTTATCAATGGATATAACCCTTTTGGTATGAATAGTTTATCAGTCTGGGCGTGGATGTTCTTGTTCGGACATCTTGTTTGGGCTACTGGATTTATGTTTTTAATCTCTTGGCGGGGCTATTGGCAGGAATTGATTGAAACTTTAGCATGGGCTCATGAACGCACACCTTTGGCCAATTTAATTCGATGGAGAGATAAACCAGTGGCTCTTTCCATTGTGCAAGCAAGATTGGTTGGATTAGCCCATTTCTCTGTAGGTTATATATTTACTTATGCAGCTTTCTTGATTGCCTCTACATCTGGTAAATTTGGT
>Phedimus_takesimensis
ATGGCATTAAGATTTCCAAGGTTTAGCCAAGGCTTAGCTCAGGACCCCACTACTCGTCGTATTTGGTTTGGTATTGCTACCGCACATGATTTCGAGAGTCATGATGATATTACTGAGGAACGTCTTTATCAGAATATTTTTGCTTCTCACTTCGGGCAATTAGCAATAATTTTTCTGTGGACTTCCGGAAATCTGTTTCATGTAGCTTGGCAAGGAAATTTTGAATCATGGGTACAAGACCCTTTACACGTAAGACCTATTGCTCATGCAATTTGGGATCCTCATTTTGGTCAACCGGCTGTGGAAGCTTTTACTCGAGGGGGTGCTCTTGGACCAGTCAATATCGCTTATTCGGGTGTTTATCAGTGGTGGTATACAATAGGTTTACGTACGAATGAAGATCTTTATACCGGAGCTTTGTTTCTATTATTTCTTTCGGCCATATCTTTAATAGCGGGTTGGTTACACTTACAACCAAAATGGAAACCGAGCGTTTCCTGGTTCAAAAATGCCGAATCTCGTCTTAATCATCATTTGTCAGGGCTTTTCGGAGTAAGTTCCTTGGCTTGGACAGGACACTTAGTCCATGTCGCTATTCCTGCATCCCGGGGTGAGTCCGTTCGATGGAATAATTTCTTAACTGTCTTACCGCATCCCCAGGGGTTAGGCCCTCTTTTTAGCGGTCAGTGGAATCTTTATGCTCAAAATCCCGATTCCAACAGTCATTTATTTGGTACTTCGCAAGGGGCGGGAACTGCCATTCTAACTCTTCTCGGGGGATTTCATCCACAAACGCAAAGTTTATGGCTGACTGATATGGCTCATCATCATTTAGCTATTGCATTTCTTTTTCTTGTTGCCGGTCATATGTATAGAACTAACTTCGGGATTGGGCACAGTATGAAAGATCTTTTAGAAGCCCATATTCCTCCGGGGGGGCGATTGGGACGTGGACATAAGGGTCTTTATGACACAATCAATAATTCGCTTCATTTTCAATTAGGCCTTGCTCTAGCCTCTTTAGGGGTTATTACTTCTTTGGTAGCTCAACACATGTACTCTTTACCGCCTTATGCGTTCCTAGCACAAGACTTTACTACCCAAGCTGCCTTATATACCCACCACCAATACATCGCAGGGTTCATTATGACAGGAGCTTTCGCGCATGGAGCTATATTTTTCATTCGAGATTACAATCCGGAGCAAAATGAGGATAATGTATTGGCAAGAATGTTAGACCATAAAGAAGCTATTATATCTCATTTAAGTTGGGCCAGTCTTTTTCTGGGTTTTCATACCTTGGGGCTTTATGTTCATAACGATGTCATGCTTGCTTTTGGTACTCCAGAAAAACAAATCTTGATTGAACCTATATTTGCGCAATGGATACAATCTGCGCATGGTAAAACTTTGTATGGGTTCGATGTACTTTTATCTTCAACGAATGGACCAGCATTCAATGCGGGTCGAAGCATATGGTTACCTGGCTGGTTAAGTGCTATTAATGAGAATAGTAATTCATTATTCTTAACAATAGGTCCTGGGGACTTCTTGGTTCATCATGCTATTGCTCTAGGTTTACATACAACTACATTAATTTTAGTAAAGGGTGCTTTAGATGCACGTGGTTCCAAGTTAATGCCAGATAAAAAGGATTTTGGTTATAGTTTTCCTTGCGACGGTCCGGGGCGAGGCGGTACTTGTGATATTTCGGCTTGGGATGCTTTTTATTTGGCAGTTTTCTGGATGTTAAATACCATTGGATGGGTTACTTTTTATTGGCATTGGAAGCACATCACATTATGGCAGGGTAACGTTTCACAGTTTAATGAATCTTCCACTTATTTGATGGGATGGTTAAGAGATTATCTATGGTTAAACTCTTCACAACTTATCAATGGATATAACCCTTTTGGTATGAATAGTTTATCAGTCTGGGCGTGGATGTTCTTGTTCGGACATCTTGTTTGGGCTACTGGATTTATGTTTTTAATCTCTTGGCGGGGCTATTGGCAGGAATTGATTGAAACTTTAGCATGGGCTCATGAACGCACACCTTTGGCCAATTTAATTCGATGGAGAGATAAACCAGTGGCTCTTTCCATTGTGCAAGCAAGATTGGTTGGATTAGCCCATTTCTCTGTAGGTTATATATTTACTTATGCAGCTTTCTTGATTGCCTCTACATCTGGGAAATTTGGT
>Phedimus_yangshanicus
ATGGCATTAAGATTTCCAAGGTTTAGCCAAGGCTTAGCTCAAGACCCCACTACTCGTCGTATTTGGTTTGGTATTGCTACCGCACATGATTTCGAGAGTCATGATGATATTACTGAGGAACGTCTTTATCAGAATATTTTTGCTTCTCACTTCGGGCAATTAGCAATAATTTTTCTGTGGACTTCCGGAAATCTGTTTCATGTAGCTTGGCAAGGAAATTTTGAATCATGGGTACAAGACCCTTTACACGTACGACCTATTGCTCATGCAATTTGGGATCCTCATTTTGGTCAACCGGCTGTGGAAGCTTTTACTCGAGGGGGTGCTCTTGGACCAGTCAATATCGCTTATTCGGGTGTTTATCAGTGGTGGTATACAATAGGTTTACGTACTAAGGAAGATCTTTATACTGGAGCTTTGTTTCTATTATTTCTTTCGACCATATCTTTAATAGCAGGTTGGTTACACTTACAACCAAAATGGAAACCGAGCGTTTCGTGGTTCAAAAATGCGGAATCTCGTCTTAATCATCATTTGTCAGGGCTTTTCGGAGTAAGTTCCTTGGCTTGGACAGGACACTTAGTCCATGTCGCTATTCCTGCATCCAGGGGTGAGTCCGTTCGATGGAATAATTTCTTAACTGTCTTACCACATCCCCAGGGGTTAGGCCCTCTTTTTAGCGGTCAGTGGAATCTTTATGCTCAAAATCCCGATTCCAGCAGTCATTTATTTGGGACTTCGCAAGGGGCGGGAACTGCCATTCTAACTCTTCTCGGGGGATTTCATCCACAAACGCAAAGTTTATGGCTGACTGATATGGCTCATCATCATTTAGCTATTGCATTTCTTTTTCTGGTTGCCGGTCATATGTATAGAACTAACTTCGGGATTGGGCACAGTATGAAAGATCTTTTAGAAGCCCATATTCCTCCGGGGGGGCGATTGGGACGTGGACATAAGGGTCTTTATGACACAATCAATAATTCGATCCATTTTCAATTAGGCCTTGCTCTAGCTTCTTTAGGGGTTATTACTTCTTTGGTAGCTCAACACATGTACTCTTTACCTCCTTATGCGTTCCTAGCACAAGACTTTACTACCCAAGCTGCCTTATATACCCACCACCAATACATCGCAGGGTTCATTATGACAGGAGCTTTCGCGCATGGAGCTATATTTTTCATTCGAGATTACAATCCGGAGCAAAATGAGGATAATGTATTGGCAAGAATGTTAGACCATAAAGAAGCTATTATATCTCATTTAAGTTGGGCCAGTCTTTTTCTGGGTTTTCATACCTTGGGGCTTTATGTTCATAACGATGTCATGCTTGCTTTTGGTACTCCAGAAAAACAAATCTTGATTGAACCTATATTTGCGCAATGGATCCAATCTGCTCATGGTAAAACTTTGTATGGGTTCGATGTACTTTTATCTTCAACGAATGGACCAGCATTCAATGCGGGTCGAAGCATATGGTTACCTGGCTGGTTAAGTGCTATTAATGAGAATAGTAATTCACTATTCTTAACAATAGGTCCTGGGGACTTCTTGGTTCATCATGCTATTGCTCTAGGTTTACATACAACTACATTAATTTTAGTAAAAGGTGCTTTAGATGCACGTGGTTCCAAGTTAATGCCAGATAAAAAGGATTTTGGTTATAGTTTTCCTTGCGATGGTCCGGGGCGAGGCGGTACTTGTGATATTTCGGCTTGGGATGCTTTTTATTTGGCAGTTTTCTGGATGTTAAATACCATTGGATGGGTTACTTTTTATTGGCATTGGAAGCACATCACATTATGGCAGGGGAACGTTTCACAGTTTAATGAATCTTCCACTTATTTGATGGGATGGTTAAGAGATTATCTATGGTTAAACTCGTCACAACTTATCAATGGATATAACCCTTTTGGTATGAATAGTTTATCAGTCTGGGCGTGGATGTTCTTGTTCGGACATCTTGTTTGGGCTACTGGATTTATGTTTTTAATCTCTTGGCGGGGCTATTGGCAGGAATTGATTGAAACTTTAGCATGGGCTCATGAACGCACACCTTTGGCCAATTTAATTCGATGGAGAGATAAACCAGTGGCTCTTTCCATTGTGCAAGCAAGATTGGTTGGATTAGCCCATTTCTCTGTAGGTTATATATTTACTTATGCAGCTTTCTTGATTGCCTCTACATCTGGTAAATTTGGT
>Rhodiola_bupleuroides
ATGGCATTAAGATTTCCAAGGTTTAGCCAAGGCTTAGCTCAGGACCCCACTACTCGTCGTATTTGGTTTGGTATTGCTACCGCACATGATTTCGAGAGTCATGATGATATTACTGAGGAACGTCTTTATCAGAATATTTTTGCTTCTCACTTCGGGCAATTAGCAATAATTTTTCTGTGGACTTCCGGAAATCTGTTTCATGTAGCTTGGCAAGGAAATTTTGAATCATGGGTACAAGACCCTTTACACGTAAGACCTATTGCTCATGCAATTTGGGATCCTCATTTTGGTCAACCAGCTGTGGAAGCTTTTACTCGAGGAGGTGCTCTTGGACCAGTCAATATCGCTTATTCGGGTGTTTATCAGTGGTGGTATACAATAGGTTTACGTACGAATGAAGATCTTTATACTGGAGCTTTGTTTCTATTATTTCTTTCGGCCATATCTTTAATAGCAGGTTGGTTACACTTACAACCAAAATGGAAACCGAGCGTTTCGTGGTTCAAAAATGCCGAATCTCGTCTTAATCATCATTTGTCAGGGCTTTTCGGAGTAAGTTCCTTGGCTTGGACAGGACACTTAGTCCATGTCGCTATTCCTGCATCCCGGGGTGAGTCCGTTCGATGGAATAATTTCTTAGCTGTCTTACCGCATCCCCAGGGGTTAGGCCCTCTTTTTAGCGGTCAGTGGAATCTTTATGCTCAAAATCCCGATTCCGGTAGTCATTTATTTGGGACTTCGCAAGGGGCAGGAACTGCCATTCTAACTCTTCTCGGGGGATTTCATCCACAAACGCAAAGTTTATGGCTGACTGATATGGCTCATCATCATTTAGCTATTGCAGTTCTTTTTCTCGTTGCCGGTCATATGTATAGAACTAACTTCGGGATTGGGCACAGTATGAAAGATCTTTTAGAAGCCCATATTCCTCCGGGGGGGCGATTGGGACGTGGACATAAGGGTCTTTATGACACAATCAATAATTCGATTCATTTTCAATTAGGCCTTGCTCTAGCCTCTTTAGGGGTTATTACTTCTTTGGTAGCTCAACACATGTACTCTTTACCTCCTTATGCGTTCCTAGCACAAGACTTTACTACCCAAGCTGCCTTATATACCCACCACCAATACATCGCAGGGTTCATCATGACAGGAGCTTTCGCGCATGGAGCTATATTTTTCATTCGAGATTACAATCCGGAGCAAAATGAGGATAATGTATTGGCAAGAATGTTAGACCATAAAGAAGCTATTATATCTCATTTAAGTTGGGCCAGTCTTTTTCTGGGTTTTCATACCTTGGGGCTTTATGTTCATAACGATGTCATGCTTGCTTTTGGTACTCCAGAAAAACAAATCTTGATTGAACCTATATTTGCGCAATGGATACAATCTGCTCATGGTAAAACTTTGTATGGGTTCGATGTACTTTTATCTTCAACGAATGGACCAGCATTCAATGCGGGTCGAAGCATATGGTTACCGGGCTGGTTAAGTGCTATTAATGAGAATAGTAATTCACTATTCTTAACAATAGGTCCTGGGGACTTCTTGGTTCATCATGCTATTGCTCTAGGTTTACATACAACTACATTAATTTTAGTAAAAGGTGCTTTAGATGCACGTGGTTCCAAGTTAATGCCAGATAAAAAGGATTTTGGTTATAGTTTTCCTTGCGATGGTCCGGGGCGAGGCGGTACTTGTGATATTTCGGCTTGGGATGCTTTTTATTTGGCAGTTTTCTGGATGTTAAATACCATTGGATGGGTTACTTTTTATTGGCATTGGAAGCACATCACATTATGGCAGGGTAACGTTTCACAGTTTAATGAATCTTCCACTTATTTGATGGGATGGTTAAGAGATTATCTATGGTTAAACTCTTCACAACTTATCAACGGATATAACCCTTTTGGTATGAATAGTTTATCAGTCTGGGCGTGGATGTTCTTGTTCGGACATCTTGTTTGGGCTACTGGATTTATGTTTTTAATCTCTTGGCGGGGCTATTGGCAGGAATTGATTGAAACTTTAGCATGGGCTCATGAACGCACACCTTTGGCCAATTTAATTCGATGGAGAGATAAACCAGTGGCTCTTTCCATTGTGCAAGCAAGATTGGTTGGATTAGCCCACTTCTCTGTAGGTTATATATTTACTTATGCAGCTTTCTTGATTGCCTCTACATCTGGTAAATTTGGT
>Rhodiola_calliantha
ATGGCATTAAGATTTCCAAGGTTTAGCCAAGGCTTAGCTCAGGACCCCACTACTCGTCGTATTTGGTTTGGTATTGCTACCGCACATGATTTCGAGAGTCATGATGATATTACTGAGGAACGTCTTTATCAGAATATTTTTGCTTCTCACTTCGGGCAATTAGCAATAATTTTTCTGTGGACTTCCGGAAATCTGTTTCATGTAGCTTGGCAAGGAAATTTTGAATCATGGGTACAAGACCCTTTACACGTAAGACCTATTGCTCATGCAATTTGGGATCCTCATTTTGGTCAACCAGCTGTGGAAGCTTTTACTCGAGGAGGTGCTCTTGGACCAGTCAATATCGCTTATTCGGGTGTTTATCAGTGGTGGTATACAATAGGTTTACGTACGAATGAAGATCTTTATACTGGAGCTTTGTTTCTATTATTTCTTTCGGCCATATCTTTAATAGCAGGTTGGTTACACTTACAACCAAAATGGAAACCGAGCGTTTCGTGGTTCAAAAATGCCGAATCTCGTCTTAATCATCATTTGTCAGGGCTTTTCGGAGTAAGTTCTTTGGCTTGGACAGGACACTTAGTCCATGTCGCTATTCCTGCATCCCGGGGTGAGTCCGTTCGATGGAATAATTTCTTAGCTGTCTTACCGCATCCCCAGGGGTTAGGCCCTCTTTTTAGCGGTCAGTGGAATCTTTATGCTCAAAATCCCGATTCCGGTAGTCATTTATTTGGGACTTCGCAAGGGGCAGGAACTGCCATTCTAACTCTTCTCGGGGGATTTCATCCACAAACGCAAAGTTTATGGCTGACTGATATGGCTCATCATCATTTAGCTATTGCAGTTCTTTTTCTCGTTGCCGGTCATATGTATAGAACTAACTTCGGGATTGGGCACAGTATGAAAGATCTTTTAGAAGCCCATATTCCTCCGGGGGGGCGATTGGGACGTGGACATAAGGGTCTTTATGACACAATCAATAATTCGATTCATTTTCAATTAGGCCTTGCTCTAGCCTCTTTAGGGGTTATTACTTCTTTGGTAGCTCAACACATGTACTCTTTACCTCCTTATGCGTTCCTAGCACAAGACTTTACTACCCAAGCTGCCTTATATACCCACCACCAATACATCGCAGGGTTCATCATGACAGGAGCTTTCGCGCATGGAGCTATATTTTTCATTCGAGATTACAATCCGGAGCAAAATGAGGATAATGTATTGGCAAGAATGTTAGACCATAAAGAAGCTATTATATCTCATTTAAGTTGGGCCAGTCTTTTTCTGGGTTTTCATACCTTGGGGCTTTATGTTCATAACGATGTCATGCTTGCTTTTGGTACTCCAGAAAAACAAATCTTGATTGAACCTATATTTGCGCAATGGATACAATCTGCTCATGGTAAAACTTTGTATGGGTTCGATGTACTTTTATCTTCAACGAATGGACCAGCATTCAATGCGGGTCGAAGCATATGGTTACCGGGCTGGTTAAGTGCTATTAATGAGAATAGTAATTCACTATTCTTAACAATAGGTCCTGGGGACTTCTTGGTTCATCATGCTATTGCTCTAGGTTTACATACAACTACATTAATTTTAGTAAAAGGTGCTTTAGATGCACGTGGTTCCAAGTTAATGCCGGATAAAAAGGATTTTGGTTATAGTTTTCCTTGCGATGGTCCGGGGCGAGGCGGTACTTGTGATATTTCGGCTTGGGATGCTTTTTATTTGGCAGTTTTCTGGATGTTAAATACCATTGGATGGGTTACTTTTTATTGGCATTGGAAGCACATCACATTATGGCAGGGTAACGTTTCACAGTTTAATGAATCTTCCACTTATTTGATGGGATGGTTAAGAGATTATCTATGGTTAAACTCTTCACAACTTATCAACGGATATAACCCTTTTGGTATGAATAGTTTATCAGTCTGGGCGTGGATGTTCTTGTTCGGACATCTTGTTTGGGCTACTGGATTTATGTTTTTAATCTCTTGGCGGGGCTATTGGCAGGAATTGATTGAAACTTTAGCATGGGCTCATGAACGCACACCTTTGGCCAATTTAATTCGATGGAGAGATAAACCAGTGGCTCTTTCCATTGTGCAAGCAAGATTGGTTGGATTAGCCCACTTCTCTGTAGGTTATATATTTACTTATGCAGCTTTCTTGATTGCCTCTACATCTGGTAAATTTGGT
>Rhodiola_crenulata
ATGGCATTAAGATTTCCAAGGTTTAGCCAAGGCTTAGCTCAGGACCCCACTACTCGTCGTATTTGGTTTGGTATTGCTACCGCACATGATTTCGAGAGTCATGATGATATTACTGAGGAACGTCTTTATCAGAATATTTTTGCTTCTCACTTCGGGCAATTAGCAATAATTTTTCTGTGGACTTCCGGAAATCTGTTTCATGTAGCTTGGCAAGGAAATTTTGAATCATGGGTACAAGACCCTTTACACGTAAGACCTATTGCTCATGCAATTTGGGATCCTCATTTTGGTCAACCGGCTGTGGAAGCTTTTACTCGAGGAGGTGCTCTTGGACCAGTCAATATCGCTTATTCGGGTGTTTATCAGTGGTGGTATACAATAGGTTTACGTACGAATGAAGATCTTTATACTGGAGCTTTGTTTCTATTATTTCTTTCGGCCATATCTTTAATAGCAGGTTGGTTACACTTACAACCAAAATGGAAACCGAGCGTTTCGTGGTTCAAAAATGCCGAATCTCGTCTTAATCATCATTTGTCAGGGCTTTTCGGAGTAAGTTCCTTGGCTTGGACAGGACACTTAGTCCATGTCGCTATTCCTGCATCCCGGGGTGAGTCCGTTCGATGGAATAATTTCTTAGCTGTCTTACCGCATCCCCAGGGGTTAGGCCCTCTTTTTAGCGGTCAGTGGAATCTTTATGCTCAAAATCCCGATTCCGGCAGTCATTTATTTGGGACTTCGCAAGGGGCAGGAACTGCCATTCTAACTCTTCTCGGGGGATTTCATCCACAAACGCAAAGTTTATGGCTGACTGATATGGCTCATCATCATTTAGCTATTGCAGTTCTTTTTCTCGTTGCCGGTCATATGTATAGAACTAACTTCGGGATTGGGCACAGTATGAAAGATCTTTTAGAAGCCCATATTCCTCCGGGGGGGCGATTGGGACGTGGACATAAGGGTCTTTATGACACAATCAATAATTCGATTCATTTTCAATTAGGCCTTGCTCTAGCCTCTTTAGGGGTTATTACTTCTTTGGTAGCTCAACACATGTACTCTTTACCTCCTTATGCGTTCCTAGCACAAGACTTTACTACCCAAGCTGCCTTATATACCCACCACCAATACATCGCAGGGTTCATCATGACAGGAGCTTTCGCGCATGGAGCTATATTTTTCATTCGAGATTACAATCCGGAGCAAAATGAGGATAATGTATTGGCAAGAATGTTAGACCATAAAGAAGCTATTATATCTCATTTAAGTTGGGCCAGTCTTTTTCTGGGTTTTCATACCTTGGGGCTTTATGTTCATAACGATGTCATGCTTGCTTTTGGTACTCCAGAAAAACAAATCTTGATTGAACCTATATTTGCGCAATGGATACAATCTGCTCATGGTAAAACTTTGTATGGGTTCGATGTACTTTTATCTTCAACGAATGGACCAGCATTCAATGCGGGTCGAAGCATATGGTTACCGGGCTGGTTAAGTGCTATTAATGAGAATAGTAATTCACTATTCTTAACAATAGGTCCTGGGGATTTCTTGGTTCATCATGCTATTGCTCTAGGTTTACATACAACTACATTAATTTTAGTAAAAGGTGCTTTAGATGCACGTGGTTCCAAGTTAATGCCAGATAAAAAGGATTTTGGTTATAGTTTTCCTTGCGATGGTCCGGGGCGAGGCGGTACTTGTGATATTTCGGCTTGGGATGCTTTTTATTTGGCAGTTTTCTGGATGTTAAATACCATTGGATGGGTTACTTTTTATTGGCATTGGAAGCACATCACATTATGGCAGGGTAACGTTTCACAGTTTAATGAATCTTCCACTTATTTGATGGGATGGTTAAGAGATTATCTATGGTTAAACTCTTCACAACTTATCAACGGATATAACCCTTTTGGTATGAATAGTTTATCAGTCTGGGCGTGGATGTTCTTGTTCGGACATCTTGTTTGGGCTACTGGATTTATGTTTTTAATCTCTTGGCGGGGCTATTGGCAGGAATTGATTGAAACTTTAGCATGGGCTCATGAACGCACACCTTTGGCCAATTTAATTCGATGGAGAGATAAACCAGTGGCTCTTTCCATTGTGCAAGCAAGATTGGTTGGATTAGCCCACTTCTCTGTAGGTTATATATTTACTTATGCAGCTTTCTTGATTGCCTCTACATCTGGTAAATTTGGT
>Rhodiola_henryi
ATGGCATTAAGATTTCCAAGGTTTAGCCAAGGCTTAGCTCAGGACCCCACTACTCGTCGTATTTGGTTTGGTATTGCTACCGCACATGATTTCGAGAGTCATGATGATATTACTGAGGAACGTCTTTATCAGAATATTTTTGCTTCTCACTTCGGGCAATTAGCAATAATTTTTCTGTGGACTTCCGGAAATCTGTTTCATGTAGCTTGGCAAGGAAATTTTGAATCATGGGTACAAGACCCTTTACACGTAAGACCTATTGCTCATGCAATTTGGGATCCTCATTTTGGTCAACCGGCTGTGGAAGCTTTTACTCGAGGAGGTGCTCTTGGACCAGTCAATATCGCTTATTCGGGTGTTTATCAGTGGTGGTATACAATAGGTTTACGTACGAATGAGGATCTTTATACTGGAGCTTTGTTTCTATTATTTCTTTCGGCCATATCTTTAATAGCAGGTTGGTTACACTTACAACCAAAATGGAAACCGAGCGTTTCGTGGTTCAAAAATGCCGAATCTCGTCTTAATCATCATTTGTCAGGGCTTTTCGGAGTAAGTTCCTTGGCTTGGACAGGACACTTAGTCCATGTCGCTATTCCTGCATCCCGGGGTGAGTCCGTTCGATGGAATAATTTCTTAGCTGTCTTACCGCATCCCCAGGGGTTAGGCCCTCTTTTTAGCGGTCAGTGGAATCTTTATGCTCAAAATCCCGATTCCGGCAGTCATTTATTTGGGACTTCGCAAGGGGCAGGAACTGCCATTCTAACTCTTCTCGGGGGATTTCATCCACAAACGCAAAGTTTATGGCTGACTGATATGGCTCATCATCATTTAGCTATTGCAGTTCTTTTTCTCGTTGCCGGTCATATGTATAGAACTAACTTCGGGATTGGGCACAGTATGAAAGATCTTTTAGAAGTCCATATTCCTCCGGGGGGGCGATTGGGACGTGGACATAAGGGTCTTTATGACACAATCAATAATTCGATTCATTTTCAATTAGGCCTTGCTCTAGCCTCTTTAGGGGTTATTACTTCTTTGGTAGCTCAACACATGTACTCTTTACCTCCTTATGCGTTCCTAGCACAAGACTTTACTACCCAAGCTGCCTTATATACCCACCACCAATACATCGCAGGGTTCATCATGACAGGAGCTTTCGCGCATGGAGCTATATTTTTCATTCGAGATTACAATCCGGAGCAAAATGAGGATAATGTATTGGCAAGAATGTTAGACCATAAAGAAGCTATTATATCTCATTTAAGTTGGGCCAGTCTTTTTCTGGGTTTTCATACCTTGGGGCTTTATGTTCATAACGATGTCATGCTTGCTTTTGGTACTCCAGAAAAACAAATCTTGATTGAACCTATATTTGCGCAATGGATACAATCTGCTCATGGTAAAACTTTGTATGGGTTCGATGTACTTTTATCTTCAACGAATGGACCAGCATTCAATGCGGGTCGAAGCATATGGTTACCGGGCTGGTTAAGTGCTATTAATGAGAATAGTAATTCACTATTCTTAACAATAGGTCCTGGGGACTTCTTGGTTCATCATGCTATTGCTCTAGGTTTACATACAACTACATTAATTTTAGTAAAAGGTGCTTTAGATGCACGTGGTTCCAAGTTAATGCCAGATAAAAAGGATTTTGGTTATAGTTTTCCTTGCGATGGTCCGGGGCGAGGCGGTACTTGTGATATTTCGGCTTGGGATGCTTTTTATTTGGCAGTTTTCTGGATGTTAAATACCATTGGATGGGTTACTTTTTATTGGCATTGGAAGCACATCACATTATGGCAGGGTAACGTTTCACAGTTTAATGAATCTTCCACTTATTTGATGGGATGGTTAAGAGATTATCTATGGTTAAACTCTTCACAACTTATCAACGGATATAACCCTTTTGGTATGAATAGTTTATCAGTCTGGGCGTGGATGTTCTTGTTCGGACATCTTGTTTGGGCTACTGGATTTATGTTTTTAATCTCTTGGCGGGGCTATTGGCAGGAATTGATTGAAACTTTAGCATGGGCTCATGAACGCACACCTTTGGCCAATTTAATTCGATGGAGAGATAAACCAGTGGCTCTTTCCATTGTGCAAGCAAGATTGGTTGGATTAGCCCACTTCTCTGTAGGTTATATATTTACTTATGCAGCTTTCTTGATTGCCTCTACATCTGGTAAATTTGGT
>Rhodiola_himalensis
ATGGCATTAAGATTTCCAATGTTTAGCCAAGGCTTAGCTCAGGACCCCACTACTCGTCGTATTTGGTTTGGTATTGCTACCGCACATGATTTCGAGAGTCATGATGATATTACTGAGGAACGTCTTTATCAGAATATTTTTGCTTCTCACTTCGGGCAATTAGCAATAATTTTTCTGTGGACTTCCGGAAATCTGTTTCATGTAGCTTGGCAAGGAAATTTTGAATCATGGGTACAAGACCCTTTACACGTAAGACCTATTGCTCATGCAATTTGGGATCCTCATTTTGGTCAACCGGCTGTGGAAGCTTTTACTCGAGGAGGTGCTCTTGGACCAGTCAATATCGCTTATTCGGGTGTTTATCAGTGGTGGTATACAATAGGTTTACGTACGAATGAAGATCTTTATACTGGAGCTTTGTTTCTATTATTTCTTTCGGCCATATCTTTAATAGCAGGTTGGTTACACTTACAACCAAAATGGAAACCGAGCGTTTCGTGGTTCAAAAATGCCGAATCTCGTCTTAATCATCATTTGTCAGGGCTTTTCGGAGTAAGTTCCTTGGCTTGGACAGGACACTTAGTCCATGTCGCTATTCCTGCATCCCGGGGTGAGTCCGTTCGATGGAATAATTTCTTAGCTGTCTTACCGCATCCCCAGGGGTTAGGCCCTCTTTTTAGCGGTCAGTGGAATCTTTATGCTCAAAATCCCGATTCCGGCAGTCATTTATTTGGGACTTCGCAAGGGGCAGGAACTGCCATTCTAACTCTTCTCGGGGGATTTCATCCACAAACGCAAAGTTTATGGCTGACTGATATGGCTCATCATCATTTAGCTATTGCAGTTCTTTTTCTCGTTGCCGGTCATATGTATAGAACTAACTTCGGGATTGGGCACAGTATGAAAGATCTTTTAGAAGCCCATATTCCTCCGGGGGGGCGATTGGGACGTGGACATAAGGGTCTTTATGACACAATCAATAATTCGATTCATTTTCAATTAGGCCTTGCTCTAGCCTCTTTAGGGGTTATTACTTCTTTGGTAGCTCAACACATGTACTCTTTACCTCCTTATGCGTTCCTAGCACAAGACTTTACTACCCAAGCTGCCTTATATACCCACCACCAATACATCGCAGGGTTCATCATGACAGGAGCTTTCGCGCATGGAGCTATATTTTTCATTCGAGATTACAATCCGGAGCAAAATGAGGATAATGTATTGGCAAGAATGTTAGACCATAAAGAAGCTATTATATCTCATTTAAGTTGGGCCAGTCTTTTTCTGGGTTTTCATACCTTGGGGCTTTATGTTCATAACGATGTCATGCTTGCTTTTGGTACTCCAGAAAAACAAATCTTGATTGAACCTATATTTGCGCAATGGATACAATCTGCTCATGGTAAAACTTTGTATGGGTTCGATGTACTTTTATCTTCAACGAATGGACCAGCATTCAATGCGGGTCGAAGCATATGGTTACCGGGCTGGTTAAGTGCTATTAATGAGAATAGTAATTCACTATTCTTAACAATAGGTCCTGGGGACTTCTTGGTTCATCATGCTATTGCTCTAGGTTTACATACAACTACATTAATTTTAGTAAAAGGTGCTTTAGATGCACGTGGTTCCAAGTTAATGCCAGATAAAAAGGATTTTGGTTATAGTTTTCCTTGCGATGGTCCGGGGCGAGGCGGTACTTGTGATATTTCGGCTTGGGATGCTTTTTATTTGGCAGTTTTCTGGATGTTAAATACCATTGGATGGGTTACTTTTTATTGGCATTGGAAGCACATCACATTATGGCAGGGTAACATTTCACAGTTTAATGAATCTTCCACTTATTTGATGGGATGGTTAAGAGATTATCTATGGTTAAACTCTTCACAACTTATCAACGGATATAACCCTTTTGGTATGAATAGTTTATCAGTCTGGGCGTGGATGTTCTTGTTCGGACATCTTGTTTGGGCTACTGGATTTATGTTTTTAATCTCTTGGCGGGGCTATTGGCAGGAATTGATTGAAACTTTAGCATGGGCTCATGAACGCACACCTTTGGCCAATTTAATTCGATGGAGAGATAAACCAGTGGCTCTTTCCATTGTGCAAGCAAGATTGGTTGGATTAGCCCACTTCTCTGTAGGTTATATATTTACTTATGCAGCTTTCTTGATTGCCTCTACATCTGGTAAATTTGGT
>Rhodiola_kirilowii
ATGGCATTAAGATTTCCAATGTTTAGCCAAGGCTTAGCTCAGGACCCCACTACTCGTCGTATTTGGTTTGGTATTGCTACCGCACATGATTTCGAGAGTCATGATGATATTACTGAGGAACGTCTTTATCAGAATATTTTTGCTTCTCACTTCGGGCAATTAGCAATAATTTTTCTGTGGACTTCCGGAAATCTGTTTCATGTAGCTTGGCAAGGAAATTTTGAATCATGGGTACAAGACCCTTTACACGTAAGACCTATTGCTCATGCAATTTGGGATCCTCATTTTGGTCAACCGGCTGTGGAAGCTTTTACTCGAGGAGGTGCTCTTGGACCAGTCAATATCGCTTATTCGGGTGTTTATCAGTGGTGGTATACAATAGGTTTACGTATGAATGAAGATCTTTATACTGGAGCTTTGTTTCTATTATTTCTTTCGGCCATATCTTTAATAGCAGGTTGGTTACACTTACAACCAAAATGGAAACCGAGCGTTTCGTGGTTCAAAAATGCCGAATCTCGTCTTAATCATCATTTGTCAGGGCTTTTCGGAGTAAGTTCCTTGGCTTGGACAGGACACTTAGTCCATGTCGCTATTCCTGCATCCCGGGGTGAGTCCGTTCGATGGAATAATTTCTTAGCTGTCTTACCGCATCCCCAGGGGTTAGGCCCTCTTTTTAGCGGTCAGTGGAATCTTTATGCTCAAAATCCCGATTCCGGCAGTCATTTATTTGGGACTTCGCAAGGGGCAGGAACTGCCATTCTAACTCTTCTCGGGGGATTTCATCCACAAACGCAAAGTTTATGGCTGACTGATATGGCTCATCATCATTTAGCTATTGCAGTTCTTTTTCTCGTTGCCGGTCATATGTATAGAACTAACTTCGGGATTGGGCACAGTATGAAAGATCTTTTAGAAGCCCATATTCCTCCGGGGGGGCGATTGGGACGTGGACATAAGGGTCTTTATGACACAATCAATAATTCGATTCATTTTCAATTAGGCCTTGCTCTAGCCTCTTTAGGGGTTATTACTTCTTTGGTAGCTCAACACATGTACTCTTTACCTCCTTATGCGTTCCTAGCACAAGACTTTACTACCCAAGCTGCCTTATATACCCACCACCAATACATCGCAGGGTTCATCATGACAGGAGCTTTCGCGCATGGAGCTATATTTTTCATTCGAGATTACAATCCGGAGCAAAATGAGGATAATGTATTGGCAAGAATGTTAGACCATAAAGAAGCTATTATATCTCATTTAAGTTGGGCCAGTCTTTTTCTGGGTTTTCATACCTTGGGGCTTTATGTTCATAACGATGTCATGCTTGCTTTTGGTACTCCAGAAAAACAAATCTTGATTGAACCTATATTTGCGCAATGGATACAATCTGCTCATGGTAAAACTTTGTATGGGTTCGATGTACTTTTATCTTCAACGAATGGACCAGCATTCAATGCGGGTCGAAGCATATGGTTACCGGGCTGGTTAAGTGCTATTAATGAGAATAGTAATTCACTATTCTTAACAATAGGTCCTGGGGACTTCTTGGTTCATCATGCTATTGCTCTAGGTTTACATACAACTACATTAATTTTAGTAAAAGGTGCTTTAGATGCACGTGGTTCCAAGTTAATGCCAGATAAAAAGGATTTTGGTTATAGTTTTCCTTGCGATGGTCCGGGGCGAGGCGGTACTTGTGATATTTCGGCTTGGGATGCTTTTTATTTGGCAGTTTTCTGGATGTTAAATACCATTGGATGGGTTACTTTTTATTGGCATTGGAAGCACATCACATTATGGCAGGGTAACGTTTCACAGTTTAATGAATCTTCCACTTATTTGATGGGATGGTTAAGAGATTATCTATGGTTAAACTCTTCACAACTTATCAACGGATATAACCCTTTTGGTATGAATAGTTTATCAGTCTGGGCGTGGATGTTCTTGTTCGGACATCTTGTTTGGGCTACTGGATTTATGTTTTTAATCTCTTGGCGGGGCTATTGGCAGGAATTGATTGAAACTTTAGCATGGGCTCATGAACGCACACCTTTGGCCAATTTAATTCGATGGAGAGATAAACCAGTGGCTCTTTCCATTGTGCAAGCAAGATTGGTTGGATTAGCCCACTTCTCTGTAGGTTATATATTTACTTATGCAGCTTTCTTGATTGCCTCTACATCTGGTAAATTTGGT
>Rhodiola_rosea
ATGGCATTAAGATTTCCAAGGTTTAGCCAAGGCTTAGCTCAGGACCCCACTACTCGTCGTATTTGGTTTGGTATTGCTACCGCACATGATTTCGAGAGTCATGATGATATTACTGAGGAACGTCTTTATCAGAATATTTTTGCTTCTCACTTCGGGCAATTAGCAATAATTTTTCTGTGGACTTCCGGAAATCTGTTTCATGTAGCTTGGCAAGGAAATTTTGAATCATGGGTACAAGACCCTTTACACGTAAGACCTATTGCTCATGCAATTTGGGATCCTCATTTTGGTCAACCGGCTGTGGAAGCTTTTACTCGAGGAGGTGCTCTTGGACCAGTCAATATCGCTTATTCGGGTGTTTATCAGTGGTGGTATACAATAGGTTTACGTACGAATGAAGATCTATATACTGGAGCTTTGTTTCTATTATTTCTTTCGGCCATATCTTTAATAGCAGGTTGGTTACACTTACAACCAAAATGGAAACCGAGCGTTTCGTGGTTCAAAAATGCCGAATCTCGTCTTAATCATCATTTGTCAGGGCTTTTCGGAGTAAGTTCCTTGGCTTGGACAGGACACTTAGTCCATGTCGCTATTCCTGCATCCCGGGGTGAGTCCGTTCGATGGAATAATTTCTTAGCTGTCTTACCGCATCCCCAGGGGTTAGGCCCTCTTTTTAGCGGTCAGTGGAATCTTTATGCTCAAAATCCCGATTCCGGCAGTCATTTATTTGGGACTTCGCAAGGGGCAGGAACTGCCATTCTAACTCTTCTCGGGGGATTTCATCCACAAACGCAAAGTTTATGGCTGACTGATATGGCTCATCATCATTTAGCTATTGCAGTTCTTTTTCTCGTTGCCGGTCATATGTATAGAACTAACTTCGGGATTGGGCACAGTATGAAAGATCTTTTAGAAGCCCATATTCCTCCGGGGGGGCGATTGGGACGTGGACATAAGGGTCTTTATGACACAATCAATAATTCGATTCATTTTCAATTAGGCCTTGCTCTAGCCTCTTTAGGGGTTATTACTTCTTTGGTAGCTCAACACATGTACTCTTTACCTCCTTATGCGTTCCTAGCACAAGACTTTACTACCCAAGCTGCCTTATATACCCACCACCAATACATCGCAGGGTTCATCATGACAGGAGCTTTCGCGCATGGAGCTATATTTTTCATTCGAGATTACAATCCGGAGCAAAATGAGGATAATGTATTGGCAAGAATGTTAGACCATAAAGAAGCTATTATATCTCATTTAAGTTGGGCCAGTCTTTTTCTGGGTTTTCATACCTTGGGGCTTTATGTTCATAACGATGTCATGCTTGCTTTTGGTACTCCAGAAAAACAAATCTTGATTGAACCTATATTTGCGCAATGGATACAATCCGCTCATGGTAAAACTTTGTATGGGTTCGATGTACTTTTATCTTCAACGAATGGACCAGCATTCAATGCGGGTCGAAGCATATGGTTACCGGGCTGGTTAAGTGCTATTAATGAGAATAGTAATTCACTATTCTTAACAATAGGTCCTGGGGACTTCTTGGTTCATCATGCTATTGCTCTAGGTTTACATACAACTACATTAATTTTAGTAAAAGGTGCTTTAGATGCACGTGGTTCCAAGTTAATGCCAGATAAAAAGGATTTTGGTTATAGTTTTCCTTGCGATGGTCCGGGGCGAGGCGGTACTTGTGATATTTCGGCTTGGGATGCTTTTTATTTGGCAGTTTTCTGGATGTTAAATACCATTGGATGGGTTACTTTTTATTGGCATTGGAAGCACATCACATTATGGCAGGGTAACGTTTCACAGTTTAATGAATCTTCCACTTATTTGATGGGATGGTTAAGAGATTATCTATGGTTAAACTCTTCACAACTTATCAACGGATATAACCCTTTTGGTATGAATAGTTTATCAGTCTGGGCGTGGATGTTCTTGTTCGGACATCTTGTTTGGGCTACTGGATTTATGTTTTTAATCTCTTGGCGGGGCTATTGGCAGGAATTGATTGAAACTTTAGCATGGGCTCATGAACGCACACCTTTGGCCAATTTAATTCAATGGAGAGATAAACCAGTGGCTCTTTCCATTGTGCAAGCAAGATTGGTTGGATTAGCCCACTTCTCTGTAGGTTATATATTTACTTATGCAGCTTTCTTGATTGCCTCTACATCTGGTAAATTTGGT
>Rhodiola_sacra
ATGGCATTAAGATTTCCAATGTTTAGCCAAGGCTTAGCTCAGGACCCCACTACTCGTCGTATTTGGTTTGGTATTGCTACCGCACATGATTTCGAGAGTCATGATGATATTACTGAGGAACGTCTTTATCAGAATATTTTTGCTTCTCACTTCGGGCAATTAGCAATAATTTTTCTGTGGACTTCCGGAAATCTGTTTCATGTAGCTTGGCAAGGAAATTTTGAATCATGGGTACAAGACCCTTTACACGTAAGACCTATTGCTCATGCAATTTGGGATCCTCATTTTGGTCAACCGGCTGTGGAAGCTTTTACTCGAGGAGGTGCTCTTGGACCAGTCAATATCGCTTATTCGGGTGTTTATCAGTGGTGGTATACAATAGGTTTACGTACGAATGAAGATCTTTATACTGGAGCTTTGTTTCTATTATTTCTTTCGGCCATATCTTTAATAGCAGGTTGGTTACACTTACAACCAAAATGGAAACCGAGCGTTTCGTGGTTCAAAAATGCCGAATCTCGTCTTAATCATCATTTGTCAGGGCTTTTCGGAGTAAGTTCCTTGGCTTGGACAGGACACTTAGTCCATGTCGCTATTCCTGCATCCCGGGGTGAGTCCGTTCGATGGAATAATTTCTTAGCTGTCTTACCGCATCCCCAGGGGTTAGGCCCTCTTTTTAGCGGTCAGTGGAATCTTTATGCTCAAAATCCCGATTCCGGCAGTCATTTATTTGGGACTTCGCAAGGGGCAGGAACTGCTATTCTAACTCTTCTCGGGGGATTTCATCCACAAACGCAAAGTTTATGGCTGACTGATATGGCTCATCATCATTTAGCTATTGCAGTTCTTTTTCTCGTTGCCGGTCATATGTATAGAACTAACTTCGGGATTGGGCACAGTATGAAAGATCTTTTAGAAGCCCATATTCCTCCGGGGGGGCGATTGGGACGTGGACATAAGGGTCTTTATGACACAATCAATAATTCGATTCATTTTCAATTAGGCCTTGCTCTAGCCTCTTTAGGGGTTATTACTTCTTTGGTAGCTCAACACATGTACTCTTTACCTCCTTATGCGTTCCTAGCACAAGACTTTACTACCCAAGCTGCCTTATATACCCACCACCAATACATCGCAGGGTTCATCATGACAGGAGCTTTCGCGCATGGAGCTATATTTTTCATTCGAGATTACAATCCGGAGCAAAATGAGGATAATGTATTGGCAAGAATGTTAGACCATAAAGAAGCTATTATATCTCATTTAAGTTGGGCCAGTCTTTTTCTGGGTTTTCATACCTTGGGGCTTTATGTTCATAACGATGTCATGCTTGCTTTTGGTACTCCAGAAAAACAAATCTTGATTGAACCTATATTTGCGCAATGGATACAATCTGCTCATGGTAAAACTTTGTATGGGTTCGATGTACTTTTATCTTCAACGAATGGACCAGCATTCAATGCGGGTCGAAGCATATGGTTACCGGGCTGGTTAAGTGCTATTAATGAGAATAGTAATTCACTATTCTTAACAATAGGTCCTGGGGACTTCTTGGTTCATCATGCTATTGCTCTAGGTTTACATACAACTACATTAATTTTAGTAAAAGGTGCTTTAGATGCACGTGGTTCCAAGTTAATGCCAGATAAAAAGGATTTTGGTTATAGTTTTCCTTGCGATGGTCCGGGGCGAGGCGGTACTTGTGATATTTCGGCTTGGGATGCTTTTTATTTGGCAGTTTTCTGGATGTTAAATACCATTGGATGGGTTACTTTTTATTGGCATTGGAAGCACATCACATTATGGCAGGGTAACGTTTCACAGTTTAATGAATCTTCCACTTATTTGATGGGATGGTTAAGAGATTATCTATGGTTAAACTCTTCACAACTTATCAACGGATATAACCCTTTTGGTATGAATAGTTTATCAGTCTGGGCGTGGATGTTCTTGTTCGGACATCTTGTTTGGGCTACTGGATTTATGTTTTTAATCTCTTGGCGGGGCTATTGGCAGGAATTGATTGAAACTTTAGCATGGGCTCATGAACGCACACCTTTGGCCAATTTAATTCGATGGAGAGATAAACCAGTGGCTCTTTCCATTGTGCAAGCAAGATTGGTTGGATTAGCCCACTTCTCTGTAGGTTATATATTTACTTATGCAGCTTTCTTGATTGCCTCTACATCTGGTAAATTTGGT
>Rhodiola_yunnanensis
ATGGCATTAAGATTTCCAAGGTTTAGCCAAGGCTTAGCTCAGGACCCCACTACTCGTCGTATTTGGTTTGGTATTGCTACCGCACATGATTTCGAGAGTCATGATGATATTACTGAGGAACGTCTTTATCAGAATATTTTTGCTTCTCACTTCGGGCAATTAGCAATAATTTTTCTGTGGACTTCCGGAAATCTGTTTCATGTAGCTTGGCAAGGAAATTTTGAATCATGGGTACAAGACCCTTTACACGTAAGACCTATTGCTCATGCAATTTGGGATCCTCATTTTGGTCAACCGGCTGTGGAAGCTTTTACTCGAGGAGGTGCTCTTGGACCAGTCAATATCGCTTATTCGGGTGTTTATCAGTGGTGGTATACAATAGGTTTACGTACGAATGAGGATCTTTATACTGGAGCTTTGTTTCTATTATTTCTTTCGGCCATATCTTTAATAGCAGGTTGGTTACACTTACAACCAAAATGGAAACCGAGCGTTTCGTGGTTCAAAAATGCCGAATCTCGTCTTAATCATCATTTGTCAGGGCTTTTCGGAGTAAGTTCCTTGGCTTGGACAGGACACTTAGTCCATGTCGCTATTCCTGCATCCCGGGGTGAGTCCGTTCGATGGAATAATTTCTTAGCTGTCTTACCGCATCCCCAGGGGTTAGGCCCTCTTTTTAGCGGTCAGTGGAATCTTTATGCTCAAAATCCCGATTCCGGCAGTCATTTATTTGGGACTTCGCAAGGGGCAGGAACTGCCATTCTAACTCTTCTCGGGGGATTTCATCCACAAACGCAAAGTTTATGGCTGACTGATATGGCTCATCATCATTTAGCTATTGCAGTTCTTTTTCTCGTTGCCGGTCATATGTATAGAACTAACTTCGGGATTGGGCACAGTATGAAAGATCTTTTAGAAGCCCATATTCCTCCGGGGGGTCGATTGGGACGTGGACATAAGGGTCTTTATGACACAATCAATAATTCGATTCATTTTCAATTAGGCCTTGCTCTAGCCTCTTTAGGGGTTATTACTTCTTTGGTAGCTCAACACATGTACTCTTTACCTCCTTATGCGTTCCTAGCACAAGACTTTACTACCCAAGCTGCCTTATATACCCACCACCAATACATCGCAGGGTTCATCATGACAGGAGCTTTCGCGCATGGAGCTATATTTTTCATTCGAGATTACAATCCGGAGCAAAATGAGGATAATGTATTGGCAAGAATGTTAGACCATAAAGAAGCTATTATATCTCATTTAAGTTGGGCCAGTCTTTTTCTGGGTTTTCATACCTTGGGGCTTTATGTTCATAACGATGTCATGCTTGCTTTTGGTACTCCAGAAAAACAAATCTTGATTGAACCTATATTTGCGCAATGGATACAATCTGCTCATGGTAAAACTTTGTATGGGTTCGATGTACTTTTATCTTCAACGAATGGACCAGCATTCAATGCGGGTCGAAGCATATGGTTACCGGGCTGGTTAAGTGCTATTAATGAGAATAGTAATTCACTATTCTTAACAATAGGTCCTGGGGACTTCTTGGTTCATCATGCTATTGCTCTAGGTTTACATACAACTACATTAATTTTAGTAAAAGGTGCTTTAGATGCACGTGGTTCCAAGTTAATGCCAGATAAAAAGGATTTTGGTTATAGTTTTCCTTGCGATGGTCCGGGGCGAGGCGGTACTTGTGATATTTCGGCTTGGGATGCTTTTTATTTGGCAGTTTTCTGGATGTTAAATACCATTGGATGGGTTACTTTTTATTGGCATTGGAAGCACATCACATTATGGCAGGGTAACGTTTCACAGTTTAATGAATCTTCCACTTATTTGATGGGATGGTTAAGAGATTATCTATGGTTAAACTCTTCACAACTTATCAACGGATATAACCCTTTTGGTATGAATAGTTTATCAGTCTGGGCGTGGATGTTCTTGTTCGGACATCTTGTTTGGGCTACTGGATTTATGTTTTTAATCTCTTGGCGGGGCTATTGGCAGGAATTGATTGAAACTTTAGCATGGGCTCATGAACGCACACCTTTGGCCAATTTAATTCGATGGAGAGATAAACCAGTGGCTCTTTCCATTGTGCAAGCAAGATTGGTTGGATTAGCCCACTTCTCTGTAGGTTATATATTTACTTATGCAGCTTTCTTGATTGCCTCTACATCTGGTAAATTTGGT
>Rhodiola_dumulosa
ATGGCATTAAGATTTCCAATGTTTAGCCAAGGCTTAGCTCAGGACCCCACTACTCGTCGTATTTGGTTTGGTATTGCTACCGCACATGATTTCGAGAGTCATGATGATATTACTGAGGAACGTCTTTATCAGAATATTTTTGCTTCTCACTTCGGGCAATTAGCAATAATTTTTCTGTGGACTTCCGGAAATCTGTTTCATGTAGCTTGGCAAGGAAATTTTGAATCATGGGTACAAGACCCTTTACACGTAAGACCTATTGCTCATGCAATTTGGGATCCTCATTTTGGTCAACCGGCTGTGGAAGCTTTTACTCGAGGAGGTGCTCTTGGACCAGTCAATATCGCTTATTCGGGTGTTTATCAGTGGTGGTATACAATAGGTTTACGTACGAATGAAGATCTTTATACTGGAGCTTTGTTTCTATTATTTCTTTCGGCCATATCTTTAATAGCAGGTTGGTTACACTTACAACCAAAATGGAAACCGAGCGTTTCGTGGTTCAAAAATGCCGAATCTCGTCTTAATCATCATTTGTCAGGGCTTTTCGGAGTAAGTTCCTTGGCTTGGACAGGACACTTAGTCCATGTCGCTATTCCTGCATCCCGGGGTGAGTCCGTTCGATGGAATAATTTCTTAGCTGTCTTACCGCATCCCCAGGGGTTAGGCCCTCTTTTTAGCGGTCAGTGGAATCTTTATGCTCAAAATCCCGATTCCGGCAGTCATTTATTTGGGACTTCGCAAGGGGCAGGAACTGCCATTCTAACTCTTCTCGGGGGATTTCATCCACAAACGCAAAGTTTATGGCTGACTGATATGGCTCATCATCATTTAGCTATTGCAGTTATTTTTCTCGTTGCCGGTCATATGTATAGAACTAACTTCGGGATTGGGCACAGTATGAAAGATCTTTTAGAAGCCCATATTCCTCCGGGGGGGCGATTGGGACGTGGACATAAGGGTCTTTATGACACAATCAATAATTCGATTCATTTTCAATTAGGCCTTGCTCTAGCCTCTTTAGGGGTTATTACTTCTTTGGTAGCTCAACACATGTACTCTTTACCTCCTTATGCGTTCCTAGCACAAGACTTTACTACCCAAGCTGCCTTATATACCCACCACCAATACATCGCAGGGTTCATCATGACAGGAGCTTTCGCGCATGGAGCTATATTTTTCATTCGAGATTACAATCCGGAGCAAAATGAGGATAATGTATTGGCAAGAATGTTAGACCATAAAGAAGCTATTATATCTCATTTAAGTTGGGCCAGTCTTTTTCTGGGTTTTCATACCTTGGGGCTTTATGTTCATAACGATGTCATGCTTGCTTTTGGTACTCCAGAAAAACAAATCTTGATTGAACCTATATTTGCGCAATGGATACAATCTGCTCATGGTAAAACTTTGTATGGGTTCGATGTACTTTTATCTTCAACGAATGGACCAGCATTCAATGCGGGTCGAAGCATATGGTTACCGGGCTGGTTAAGTGCTATTAATGAGAATAGTAATTCACTATTCTTAACAATAGGTCCTGGGGACTTCTTGGTTCATCATGCTATTGCTCTAGGTTTACATACAACTACATTAATTTTAGTAAAAGGTGCTTTAGATGCACGTGGTTCCAAGTTAATGCCAGATAAAAAGGATTTTGGTTATAGTTTTCCTTGCGATGGTCCGGGGCGAGGCGGTACTTGTGATATTTCGGCTTGGGATGCTTTTTATTTGGCAGTTTTCTGGATGTTAAATACCATTGGATGGGTTACTTTTTATTGGCATTGGAAGCACATCACATTATGGCAGGGTAACATTTCACAGTTTAATGAATCTTCCACTTATTTGATGGGATGGTTAAGAGATTATCTATGGTTAAACTCTTCACAACTTATCAACGGATATAACCCTTTTGGTATGAATAGTTTATCAGTCTGGGCGTGGATGTTCTTGTTCGGACATCTTGTTTGGGCTACTGGATTTATGTTTTTAATCTCTTGGCGGGGCTATTGGCAGGAATTGATTGAAACTTTAGCATGGGCTCATGAACGCACACCTTTGGCCAATTTAATTCGATGGAGAGATAAACCAGTGGCTCTTTCCATTGTGCAAGCAAGATTGGTTGGATTAGCCCACTTCTCTGTAGGTTATATATTTACTTATGCAGCTTTCTTGATTGCCTCTACATCTGGTAAATTTGGT
>Rhodiola_fastigiata
ATGGCATTAAGATTTCCAAGGTTTAGCCAAGGCTTAGCTCAGGACCCCACTACTCGTCGTATTTGGTTTGGTATTGCTACCGCACATGATTTCGAGAGTCATGATGATATTACTGAGGAACGTCTTTATCAGAATATTTTTGCTTCTCACTTCGGGCAATTAGCAATAATTTTTCTGTGGACTTCCGGAAATCTGTTTCATGTAGCTTGGCAAGGAAATTTTGAATCATGGGTACAAGACCCTTTACACGTAAGACCTATTGCTCATGCAATTTGGGATCCTCATTTTGGTCAACCGGCTGTGGAAGCTTTTACTCGAGGAGGTGCTCTTGGACCAGTCAATATCGCTTATTCGGGTGTTTATCAGTGGTGGTATACAATAGGTTTACGTACGAATGAAGATCTTTATACTGGAGCTTTGTTTCTATTATTTCTTTCGGCCATATCTTTAATAGCAGGTTGGTTACACTTACAACCAAAATGGAAACCGAGCGTTTCGTGGTTCAAAAATGCCGAATCTCGTCTTAATCATCATTTGTCAGGGCTTTTCGGAGTAAGTTCCTTGGCTTGGACAGGACACTTAGTCCATGTCGCTATTCCTGCATCCCGGGGTGAGTCCGTTCGATGGAATAATTTCTTAGCTGTCTTACCGCATCCCCAGGGGTTAGGCCCTCTTTTTAGCGGTCAGTGGAATCTTTATGCTCAAAATCCCGATTCCGGCAGTCATTTATTTGGGACTTCGCAAGGGGCAGGAACTGCCATTCTAACTCTTCTCGGGGGATTTCATCCACAAACGCAAAGTTTATGGCTGACTGATATGGCTCATCATCATTTAGCTATTGCAGTTCTTTTTCTCGTTGCCGGTCATATGTATAGAACTAACTTCGGGATTGGGCACAGTATGAAAGATCTTTTAGAAGCCCATATTCCTCCGGGGGGGCGATTGGGACGTGGACATAAGGGTCTTTATGACACAATCAATAATTCGATTCATTTTCAATTAGGCCTTGCTCTAGCCTCTTTAGGGGTTATTACTTCTTTGGTAGCTCAACACATGTACTCTTTACCTCCTTATGCGTTCCTAGCACAAGACTTTACTACCCAAGCTGCCTTATATACCCACCACCAATACATCGCAGGGTTCATCATGACAGGAGCTTTCGCGCATGGAGCTATATTTTTCATTCGAGATTACAATCCGGAGCAAAATGAGGATAATGTATTGGCAAGAATGTTAGACCATAAAGAAGCTATTATATCTCATTTAAGTTGGGCCAGTCTTTTTCTGGGTTTTCATACCTTGGGGCTTTATGTTCATAACGATGTCATGCTTGCTTTTGGTACTCCAGAAAAACAAATCTTGATTGAACCTATATTTGCGCAATGGATACAATCTGCTCATGGTAAAACTTTGTATGGGTTCGATGTACTTTTATCTTCAACGAATGGACCAGCATTCAATGCGGGTCGAAGCATATGGTTACCGGGCTGGTTAAGTGCTATTAATGAGAATAGTAATTCACTATTCTTAACAATAGGTCCTGGGGATTTCTTGGTTCATCATGCTATTGCTCTAGGTTTACATACAACTACATTAATTTTAGTAAAAGGTGCTTTAGATGCACGTGGTTCCAAGTTAATGCCAGATAAAAAGGATTTTGGTTATAGTTTTCCTTGCGATGGTCCGGGGCGAGGCGGTACTTGTGATATTTCGGCTTGGGATGCTTTTTATTTGGCAGTTTTCTGGATGTTAAATACCATTGGATGGGTTACTTTTTATTGGCATTGGAAGCACATCACATTATGGCAGGGTAACGTTTCACAGTTTAATGAATCTTCCACTTATTTGATGGGATGGTTAAGAGATTATCTATGGTTAAACTCTTCACAACTTATCAACGGATATAACCCTTTTGGTATGAATAGTTTATCAGTCTGGGCGTGGATGTTCTTGTTCGGACATCTTGTTTGGGCTACTGGATTTATGTTTTTAATCTCTTGGCGGGGCTATTGGCAGGAATTGATTGAAACTTTAGCATGGGCTCATGAACGCACACCTTTGGCCAATTTAATTCGATGGAGAGATAAACCAGTGGCTCTTTCCATTGTGCAAGCAAGATTGGTTGGATTAGCCCACTTCTCTGTAGGTTATATATTTACTTATGCAGCTTTCTTGATTGCCTCTACATCTGGTAAATTTGGT
>Rhodiola_gelida
ATGGCATTAAGATTTCCAAGGTTTAGCCAAGGCTTAGCTCAGGACCCCACTACTCGTCGTATTTGGTTTGGTATTGCTACCGCACATGATTTCGAAAGTCATGATGATATTACTGAGGAACGTCTTTATCAGAATATTTTTGCTTCTCACTTCGGGCAATTAGCAATAATTTTTCTGTGGACTTCCGGAAATCTGTTTCATGTAGCTTGGCAAGGAAATTTTGAATCATGGGTACAAGACCCTTTACACGTAAGACCTATTGCTCATGCAATTTGGGATCCTCATTTTGGTCAACCGGCTGTGGAAGCTTTTACTCGAGGAGGTGCTCTTGGACCAGTCAATATCGCTTATTCGGGTGTTTATCAGTGGTGGTATACAATAGGTTTACGTACGAATGAAGATCTTTATACTGGAGCTTTGTTTCTATTATTTCTTTCGGCCATATCTTTAATAGCAGGTTGGTTACACTTACAACCAAAATGGAAACCGAGCGTTTCGTGGTTCAAAAATGCCGAATCTCGTCTTAATCATCATTTGTCAGGGCTTTTCGGAGTAAGTTCCTTGGCTTGGACAGGACACTTAGTCCATGTCGCTATTCCTGCATCCCGGGGTGAGTCCGTTCGATGGAATAATTTCTTAGCTGTCTTACCGCATCCCCAGGGGTTAGGCCCTCTTTTTAGCGGTCAGTGGAATCTTTATGCTCAAAATCCCGATTCCGGCAGTCATTTATTTGGGACTTCGCAAGGGGCAGGAACTGCCATTCTAACTCTTCTCGGGGGATTTCATCCACAAACACAAAGTTTATGGCTGACTGATATGGCTCATCATCATTTAGCTATTGCAGTTCTTTTTCTCGTTGCCGGTCATATGTATAGAACTAACTTCGGGATTGGGCACAGTATGAAAGATCTTTTAGAAGCCCATATTCCTCCGGGGGGGCGATTAGGACGTGGACATAAGGGTCTTTATGACACAATCAATAATTCGATTCATTTTCAATTAGGCCTTGCTCTAGCCTCTTTAGGGGTTATTACTTCTTTGGTAGCTCAACACATGTACTCTTTACCTCCTTATGCGTTCCTAGCACAAGACTTTACTACCCAAGCTGCCTTATATACCCACCACCAATACATCGCAGGGTTCATCATGACAGGAGCTTTCGCGCATGGAGCTATATTTTTCATTCGAGATTACAATCCGGAGCAAAATGAGGATAATGTATTGGCAAGAATGTTAGACCATAAAGAAGCTATTATATCTCATTTAAGTTGGGCCAGTCTTTTTCTGGGTTTTCATACCTTGGGGCTTTATGTTCATAACGATGTCATGCTTGCTTTTGGTACTCCAGAAAAACAAATCTTGATTGAACCTATATTTGCGCAATGGATACAATCTGCTCATGGTAAAACTTTGTATGGGTTCGATGTACTTTTATCTTCAACGAATGGACCAGCATTCAATGCGGGTCGAAGCATATGGTTACCGGGCTGGTTAAGTGCTATTAATGAGAATAGTAATTCACTATTCTTAACAATAGGTCCTGGGGACTTCTTGGTTCATCATGCTATTGCTCTAGGTTTACATACAACTACATTAATTTTAGTAAAAGGTGCTTTAGATGCACGTGGTTCCAAGTTAATGCCAGATAAAAAGGATTTTGGTTATAGTTTTCCTTGCGATGGTCCGGGGCGAGGCGGTACTTGTGATATTTCGGCTTGGGATGCTTTTTATTTGGCAGTTTTCTGGATGTTAAATACCATTGGATGGGTTACTTTTTATTGGCATTGGAAGCACATCACATTATGGCAGGGTAACGTTTCACAGTTTAATGAATCTTCCACTTATTTGATGGGATGGTTAAGAGATTATCTATGGTTAAACTCTTCACAACTTATCAACGGATATAACCCTTTTGGTATGAATAGTTTATCAGTCTGGGCGTGGATGTTCTTGTTCGGACATCTTGTTTGGGCTACTGGATTTATGTTTTTAATCTCTTGGCGGGGCTATTGGCAGGAATTGATTGAAACTTTAGCATGGGCTCATGAACGCACACCTTTGGCCAATTTAATTCGATGGAGAGATAAACCAGTGGCTCTTTCCATTGTGCAAGCAAGATTGGTTGGATTAGCCCACTTCTCTGTAGGTTATATATTTACTTATGCAGCTTTCTTGATTGCCTCTACATCTGGTAAATTTGGT
>Rhodiola_hobsonii
ATGGCATTAAGATTTCCAAGGTTTAGCCAAGGCTTAGCTCAGGACCCCACTACTCGTCGTATTTGGTTTGGTATTGCTACCGCACATGATTTCGAGAGTCATGATGATATTACTGAGGAACGTCTTTATCAGAATATTTTTGCTTCTCACTTCGGGCAATTAGCAATAATTTTTCTGTGGACTTCCGGAAATCTGTTTCATGTAGCTTGGCAAGGAAATTTTGAATCGTGGGTACAAGACCCTTTACACGTAAGACCTATTGCTCATGCAATTTGGGATCCTCATTTTGGTCAACCGGCTGTGGAAGCTTTTACTCGAGGAGGTGCTCTTGGACCAGTCAATATCGCTTATTCGGGTGTTTATCAGTGGTGGTATACAATAGGTTTACGTACGAATGAAGATCTTTATACTGGAGCTTTGTTTCTATTATTTCTTTCGGCCATATCTTTAATAGCAGGTTGGTTACACTTACAACCAAAATGGAAACCGAGCGTTTCGTGGTTCAAAAATGCCGAATCTCGTCTTAATCATCATTTGTCAGGGCTTTTCGGAGTAAGTTCCTTGGCTTGGACAGGACACTTAGTCCATGTCGCTATTCCTGCATCCCGGGGTGAGTCCGTTCGATGGAATAATTTCTTAGCTGTCTTACCGCATCCCCAGGGGTTAGGCCCTCTTTTTAGCGGTCAGTGGAATCTTTATGCTCAAAATCCCGATTCCGGCAGTCATTTATTTGGGACTTCGCAAGGGGCAGGAACTGCCATTCTAACTCTTCTCGGGGGATTTCATCCACAAACGCAAAGTTTATGGCTGACTGATATGGCTCATCATCATTTAGCTATTGCAGTTCTTTTTCTCGTTGCCGGTCATATGTATAGAACTAACTTCGGGATTGGGCACAGTATGAAAGATCTTTTAGAAGCCCATATTCCTCCGGGGGGGCGATTGGGACGTGGACATAAGGGTCTTTATGACACAATCAATAATTCGATTCATTTTCAATTAGGCCTTGCTCTAGCCTCTTTAGGGGTTATTACTTCTTTGGTAGCTCAACACATGTACTCTTTACCTCCTTATGCGTTCCTAGCACAAGACTTTACTACCCAAGCTGCCTTATATACCCACCACCAATACATCGCAGGGTTCATCATGACAGGAGCTTTCGCGCATGGAGCTATATTTTTCATTCGAGATTACAATCCGGAGCAAAATGAGGATAATGTATTGGCAAGAATGTTAGACCATAAAGAAGCTATTATATCTCATTTAAGTTGGGCCAGTCTTTTTCTGGGTTTTCATACCTTGGGGCTTTATGTTCATAACGATGTCATGCTTGCTTTTGGTACTCCAGAAAAACAAATCTTGATTGAACCTATATTTGCGCAATGGATACAATCTGCTCATGGTAAAACTTTGTATGGGTTCGATGTACTTTTATCTTCAACGACTGGACCAGCATTCAATGCGGGTCGAAGCATATGGTTACCGGGCTGGTTAAGTGCTATTAATGAGAATAGTAATTCACTATTCTTAACAATAGGTCCTGGGGACTTCTTGGTTCATCATGCTATTGCTCTAGGTTTACATACAACTACATTAATTTTAGTAAAAGGTGCTTTAGATGCACGTGGTTCCAAGTTAATGCCAGATAAAAAGGATTTTGGTTATAGTTTTCCTTGCGATGGTCCGGGGCGAGGCGGTACTTGTGATATTTCGGCTTGGGATGCTTTTTATTTGGCAGTTTTCTGGATGTTAAATACCATTGGATGGGTTACTTTTTATTGGCATTGGAAGCACATCACATTATGGCAGGGTAACGTTTCACAGTTTAATGAATCTTCCACTTATTTGATGGGATGGTTAAGAGATTATCTATGGTTAAACTCTTCACAACTTATTAACGGATATAACCCTTTTGGTATGAATAGTTTATCAGTCTGGGCGTGGATGTTCTTGTTCGGACATCTTGTTTGGGCTACTGGATTTATGTTTTTAATCTCTTGGCGGGGCTATTGGCAGGAATTGATTGAAACTTTAGCATGGGCTCATGAACGCACACCTTTGGCCAATTTAATTCGATGGAGAGATAAACCAGTGGCTCTTTCCATTGTGCAAGCAAGATTGGTTGGATTAGCCCACTTCTCTGTAGGTTATATATTTACTTATGCAGCTTTCTTGATTGCCTCTACATCTGGTAAATTTGGT
>Rhodiola_humilis
ATGGCATTAAGATTTCCAAGGTTTAGCCAAGGCTTAGCTCAGGACCCCACTACTCGTCGTATTTGGTTTGGTATTGCTACCGCACATGATTTCGAGAGTCATGATGATATTACTGAGGAACGTCTTTATCAGAATATTTTTGCTTCTCACTTCGGGCAATTAGCAATAATTTTTCTGTGGACTTCCGGAAATCTGTTTCATGTAGCTTGGCAAGGAAATTTTGAATCATGGGTACAAGACCCTTTACACGTAAGACCTATTGCTCATGCAATTTGGGATCCTCATTTTGGTCAACCGGCTGTGGAAGCTTTTACTCGAGGAGGTGCTCTTGGACCAGTCAATATCGCTTATTCGGGTGTTTATCAGTGGTGGTATACAATAGGTTTACGTACGAATGAAGATCTTTATACTGGAGCTTTGTTTCTATTATTTCTTTCGGCCATATCTTTAATAGCAGGTTGGTTACACTTACAACCAAAATGGAAACCGAGCGTTTCGTGGTTCAAAAATGCCGAATCTCGTCTTAATCATCATTTGTCAGGGCTTTTCGGAGTAAGTTCCTTGGCTTGGACAGGACACTTAGTCCATGTCGCTATTCCTGCATCCCGGGGTGAGTCCGTTCGATGGAATAATTTCTTAGCTGTCTTACCGCATCCCCAGGGGTTAGGCCCTCTTTTTAGCGGTCAGTGGAATCTTTATGCTCAAAATCCCGATTCCGGCAGTCATTTATTTGGGACTTCGCAAGGGGCAGGAACTGCCATTCTAACTCTTCTCGGGGGATTTCATCCACAAACGCAAAGTTTATGGCTGACTGATATGGCTCATCATCATTTAGCTATTGCAGTTCTTTTTCTCGTTGCCGGTCATATGTATAGAACTAACTTCGGGATTGGGCACAGTATGAAAGATCTTTTAGAAGCCCATATTCCTCCGGGGGGGCGATTGGGACGTGGACATAAGGGTCTTTATGACACAATCAATAATTCGATTCATTTTCAATTAGGCCTTGCTCTAGCCTCTTTAGGGGTTATTACTTCTTTGGTAGCTCAACACATGTACTCTTTACCTCCTTATGCGTTCCTAGCACAAGACTTTACTACCCAAGCTGCCTTATATACCCACCACCAATACATCGCAGGGTTCATCATGACAGGAGCTTTCGCGCATGGAGCTATATTTTTCATTCGAGATTACAATCCGGAGCAAAATGAGGATAATGTATTGGCAAGAATGTTAGACCATAAAGAAGCTATTATATCTCATTTAAGTTGGGCCAGTCTTTTTCTGGGTTTTCATACCTTGGGGCTTTATGTTCATAACGATGTCATGCTTGCTTTTGGTACTCCAGAAAAACAAATCTTGATTGAACCTATATTTGCGCAATGGATACAATCTGCTCATGGTAAAACTTTGTATGGGTTCGATGTACTTTTATCTTCAACGACTGGACCAGCATTCAATGCGGGTCGAAGCATATGGTTACCGGGCTGGTTAAGTGCTATTAATGAAAATAGTAATTCACTATTCTTAACAATAGGTCCTGGGGACTTCTTGGTTCATCATGCTATTGCTCTAGGTTTACATACAACTACATTAATTTTAGTAAAAGGTGCTTTAGATGCACGTGGTTCCAAGTTAATGCCAGATAAAAAGGATTTTGGTTATAGTTTTCCTTGCGATGGTCCGGGGCGAGGCGGTACTTGTGATATTTCGGCTTGGGATGCTTTTTATTTGGCAGTTTTCTGGATGTTAAATACCATTGGATGGGTTACTTTTTATTGGCATTGGAAGCACATCACATTATGGCAGGGTAACGTTTCACAGTTTAATGAATCTTCCACTTATTTGATGGGATGGTTAAGAGATTATCTATGGTTAAACTCTTCACAACTTATTAACGGATATAACCCTTTTGGTATGAATAGTTTATCAGTCTGGGCGTGGATGTTCTTGTTCGGACATCTTGTTTGGGCTACTGGATTTATGTTTTTAATCTCTTGGCGGGGCTATTGGCAGGAATTGATTGAAACTTTAGCATGGGCTCATGAACGCACACCTTTGGCCAATTTAATTCGATGGAGAGATAAACCAGTGGCTCTTTCCATTGTGCAAGCAAGATTGGTTGGATTAGCCCACTTCTCTGTAGGTTATATATTTACTTATGCAGCTTTCTTGATTGCCTCTACATCTGGTAAATTTGGT
>Rhodiola_integrifolia
ATGGCATTAAGATTTCCAAGGTTTAGCCAAGGCTTAGCTCAGGACCCCACTACTCGTCGTATTTGGTTTGGTATTGCTACCGCACATGATTTCGAGAGTCATGATGATATTACTGAGGAACGTCTTTATCAGAATATTTTTGCTTCTCACTTCGGGCAATTAGCAATAATTTTTCTGTGGACTTCCGGAAATCTGTTTCATGTAGCTTGGCAAGGAAATTTTGAATCATGGGTACAAGACCCTTTACACGTAAGACCTATTGCTCATGCAATTTGGGATCCTCATTTTGGTCAACCGGCTGTGGAAGCTTTTACTCGAGGAGGTGCTCTTGGACCAGTCAATATCGCTTATTCGGGTGTTTATCAGTGGTGGTATACAATAGGTTTACGTACGAATGAAGATCTTTATACTGGAGCTTTGTTTCTATTATTTCTTTCGGCCATATCTTTAATAGCAGGTTGGTTACACTTACAACCAAAATGGAAACCGAGCGTTTCGTGGTTCAAAAATGCCGAATCTCGTCTTAATCATCATTTGTCAGGGCTTTTCGGAGTAAGTTCCTTGGCTTGGACAGGACACTTAGTCCATGTCGCTATTCCTGCATCCCGGGGTGAGTCCGTTCGATGGAATAATTTATTAGCTGTCTTACCGCATCCCCAGGGGTTAGGCCCTCTTTTTAGCGGTCAGTGGAATCTTTATGCTCAAAATCCCGATTCCGGCAGTCATTTATTTGGGACTTCGCAAGGGGCAGGAACTGCCATTTTAACTCTTCTCGGGGGATTTCATCCACAAACGCAAAGTTTATGGCTGACTGATATGGCTCATCATCATTTAGCTATTGCAGTTCTTTTTCTCGTTGCCGGTCATATGTATAGAACTAACTTCGGGATTGGGCACAGTATGAAAGATCTTTTAGAAGCCCATATTCCTCCGGGGGGGCGATTGGGACGTGGACATAAGGGTCTTTATGACACAATCAATAATTCGATTCATTTTCAATTAGGCCTTGCTCTAGCCTCTTTAGGGGTTATTACTTCTTTGGTAGCTCAACACATGTACTCTTTACCTCCTTATGCGTTCCTAGCACAAGACTTTACTACCCAAGCTGCCTTATATACCCACCACCAATACATCGCAGGGTTCATCATGACAGGAGCTTTTGCGCATGGAGCTATATTTTTCATTCGAGATTACAATCCGGAGCAAAATGAGGATAATGTATTGGCAAGAATGTTAGACCATAAAGAAGCTATTATATCTCATTTAAGTTGGGCCAGTCTTTTTCTGGGTTTTCATACCTTGGGGCTTTATGTTCATAACGATGTCATGCTTGCTTTTGGTACTCCAGAAAAACAAATCTTGATTGAACCTATATTTGCGCAATGGATACAATCTGCTCATGGTAAAACTTTGTATGGGTTCGATGTACTTTTATCTTCAACGAATGGACCAGCATTCAATGCGGGTCGAAGCATATGGTTACCGGGCTGGTTAAGTGCTATTAATGAGAATAGTAATTCACTATTCTTAACAATAGGTCCTGGGGACTTCTTGGTTCATCATGCTATTGCTCTAGGTTTACATACAACTACATTAATTTTAGTAAAAGGTGCTTTAGATGCACGTGGTTCCAAGTTAATGCCAGATAAAAAGGATTTTGGTTATAGTTTTCCTTGCGATGGTCCGGGGCGAGGCGGTACTTGTGATATTTCGGCTTGGGATGCTTTTTATTTGGCAGTTTTCTGGATGTTAAATACCATTGGATGGGTTACTTTTTATTGGCATTGGAAGCACATCACATTATGGCAGGGTAACGTTTCACAGTTTAATGAATCTTCCACTTATTTGATGGGATGGTTAAGAGATTATCTATGGTTAAACTCTTCACAACTTATCAACGGATATAACCCTTTTGGTATGAATAGTTTATCAGTCTGGGCGTGGATGTTCTTGTTCGGACATCTTGTTTGGGCTACTGGATTTATGTTTTTAATCTCTTGGCGGGGCTATTGGCAGGAATTGATTGAAACTTTAGCATGGGCTCATGAACGCACACCTTTGGCCAATTTAATTCGATGGAGAGATAAACCAGTGGCTCTTTCCATTGTGCAAGCAAGATTGGTTGGATTAGCCCACTTCTCTGTAGGTTATATATTTACTTATGCAGCTTTCTTGATTGCCTCTACATCTGGTAAATTTGGT
>Rhodiola_liciae
ATGGCATTAAGATTTCCAAGGTTTAGCCAAGGCTTAGCTCAGGACCCCACTACTCGTCGTATTTGGTTTGGTATTGCTACCGCACATGATTTCGAGAGTCATGATGATATTACTGAGGAACGTCTTTATCAGAATATTTTTGCTTCTCACTTCGGGCAATTAGCAATAATTTTTCTGTGGACTTCCGGAAATCTGTTTCATGTAGCTTGGCAAGGAAATTTTGAATCATGGGTACAAGACCCTTTACACGTAAGACCTATTGCTCATGCAATTTGGGATCCTCATTTTGGTCAACCGGCTGTGGAAGCTTTTACTCGAGGAGGTGCTCTTGGACCAGTCAATATCGCTTATTCGGGTGTTTATCAGTGGTGGTATACAATAGGTTTACGTACGAATGAAGATCTTTATACTGGAGCTTTGTTTCTATTATTTCTTTCGGCCATATCTTTAATAGCAGGTTGGTTACACTTACAACCAAAATGGAAACCGAGCGTTTCGTGGTTCAAAAATGCCGAATCTCGTCTTAATCATCATTTGTCAGGGCTTTTCGGAGTAAGTTCCTTGGCTTGGACAGGACACTTAGTCCATGTCGCTATTCCTGCATCCCGGGGTGAGTCCGTTCGATGGAATAATTTCTTAGCTGTCTTACCGCATCCCCAGGGGTTAGGCCCTCTTTTTAGCGGTCAGTGGAATCTTTATGCTCAAAATCCCGATTCCGGCAGTCATTTATTTGGGACTTCGCAAGGGGCAGGAACTGCCATTCTAACTCTTCTCGGGGGATTTCATCCACAAACGCAAAGTTTATGGCTGACTGATATGGCTCATCATCATTTAGCTATTGCAGTTCTTTTTCTCGTTGCCGGTCATATGTATAGAACTAACTTCGGGATTGGGCACAGTATGAAAGATCTTTTAGAAGCCCATATTCCTCCGGGGGGGCGATTGGGACGTGGACATAAGGGTCTTTATGACACAATCAATAATTCGATTCATTTTCAATTAGGCCTTGCTCTAGCCTCTTTAGGGGTTATTACTTCTTTGGTAGCTCAACACATGTACTCTTTACCTCCTTATGCGTTCCTAGCACAAGACTTTACTACCCAAGCTGCCTTATATACCCACCACCAATACATCGCAGGGTTCATCATGACAGGAGCTTTCGCGCATGGAGCTATATTTTTCATTCGAGATTACAATCCGGAGCAAAATGAGGATAATGTATTGGCAAGAATGTTAGACCATAAAGAAGCTATTATATCTCATTTAAGTTGGGCCAGTCTTTTTCTGGGTTTTCATACCTTGGGGCTTTATGTTCATAACGATGTCATGCTTGCTTTTGGTACTCCAGAAAAACAAATCTTGATTGAACCTATATTTGCGCAATGGATACAATCTGCTCATGGTAAAACTTTGTATGGGTTCGATGTACTTTTATCTTCAACGAATGGACCAGCATTCAATGCGGGTCGAAGCATATGGTTACCGGGCTGGTTAAGTGCTATTAATGAGAATAGTAATTCACTATTCTTAACAATAGGTCCTGGGGACTTCTTGGTTCATCATGCTATTGCTCTAGGTTTACATACAACTACATTAATTTTAGTAAAAGGTGCTTTAGATGCACGTGGTTCCAAGTTAATGCCAGATAAAAAGGATTTTGGTTATAGTTTTCCTTGCGATGGTCCGGGGCGAGGCGGTACTTGTGATATTTCGGCTTGGGATGCTTTTTATTTGGCAGTTTTCTGGATGTTAAATACCATTGGATGGGTTACTTTTTATTGGCATTGGAAGCACATCACATTATGGCAGGGTAACGTTTCACAGTTTAATGAATCTTCCACTTATTTGATGGGATGGTTAAGAGATTATCTATGGTTAAACTCTTCACAACTTATCAACGGATATAACCCTTTTGGTATGAATAGTTTATCAGTCTGGGCGTGGATGTTCTTGTTCGGACATCTTGTTTGGGCTACTGGATTTATGTTTTTAATCTCTTGGCGGGGCTATTGGCAGGAATTGATTGAAACTTTAGCATGGGCTCATGAACGCACACCTTTGGCCAATTTAATTCGATGGAGAGATAAACCAGTGGCTCTTTCCATTGTGCAAGCAAGATTGGTTGGATTAGCCCACTTCTCTGTAGGTTATATATTTACTTATGCAGCTTTCTTGATTGCCTCTACATCTGGTAAATTTGGT
>Rhodiola_macrocarpa
ATGGCATTAAGATTTCCAAGGTTTAGCCAAGGCTTAGCTCAGGACCCCACTACTCGTCGTATTTGGTTTGGTATTGCTACCGCACATGATTTCGAAAGTCATGATGATATTACTGAGGAACGTCTTTATCAGAATATTTTTGCTTCTCACTTCGGGCAATTAGCAATAATTTTTCTGTGGACTTCCGGAAATCTGTTTCATGTAGCTTGGCAAGGAAATTTTGAATCATGGGTACAAGACCCTTTACACGTAAGACCTATTGCTCATGCAATTTGGGATCCTCATTTTGGTCAACCGGCTGTGGAAGCTTTTACTCGAGGAGGTGCTCTTGGACCAGTCAATATCGCTTATTCGGGTGTTTATCAGTGGTGGTATACAATAGGTTTACGTATGAATGAAGATCTTTATACTGGAGCTTTGTTTCTATTATTTCTTTCGGCCATATCTTTAATAGCAGGTTGGTTACACTTACAACCAAAATGGAAACCGAGCGTTTCGTGGTTCAAAAATGCCGAATCTCGTCTTAATCATCATTTGTCAGGGCTTTTCGGAGTAAGTTCCTTGGCTTGGACAGGACACTTAGTCCATGTCGCTATTCCTGCATCCCGGGGTGAGTCCGTTCGATGGAATAATTTCTTAGCTGTCTTACCGCATCCCCAGGGGTTAGGCCCTCTTTTTAGCGGTCAGTGGAATCTTTATGCTCAAAATCCCGATTCCGGCAGTCATTTATTTGGGACTTCGCAAGGGGCAGGAACTGCCATTCTAACTCTTCTCGGGGGATTTCATCCACAAACACAAAGTTTATGGCTGACTGATATGGCTCATCATCATTTAGCTATTGCAGTTCTTTTTCTCGTTGCCGGTCATATGTATAGAACTAACTTCGGGATTGGGCACAGTATGAAAGATCTTTTAGAAGCCCATATTCCTCCGGGGGGGCGATTAGGACGTGGACATAAGGGTCTTTATGACACAATCAATAATTCGATTCATTTTCAATTAGGCCTTGCTCTAGCCTCTTTAGGGGTTATTACTTCTTTGGTAGCTCAACACATGTACTCTTTACCTCCTTATGCGTTCCTAGCACAAGACTTTACTACCCAAGCTGCCTTATATACCCACCACCAATACATCGCAGGGTTCATCATGACAGGAGCTTTCGCGCATGGAGCTATATTTTTCATTCGAGATTACAATCCGGAGCAAAATGAGGATAATGTATTGGCAAGAATGTTAGACCATAAAGAAGCTATTATATCTCATTTAAGTTGGGCCAGTCTTTTTCTGGGTTTTCATACCTTGGGGCTTTATGTTCATAACGATGTCATGCTTGCTTTTGGTACTCCAGAAAAACAAATCTTGATTGAACCTATATTTGCGCAATGGATACAATCTGCTCATGGTAAAACTTTGTATGGGTTCGATGTACTTTTATCTTCAACGAATGGACCAGCATTCAATGCGGGTCGAAGCATATGGTTACCGGGCTGGTTAAGTGCTATTAATGAGAATAGTAATTCACTATTCTTAACAATAGGTCCTGGGGACTTCTTGGTTCATCATGCTATTGCTCTAGGTTTACATACAACTACATTAATTTTAGTAAAAGGTGCTTTAGATGCACGTGGTTCCAAGTTAATGCCAGATAAAAAGGATTTTGGTTATAGTTTTCCTTGCGATGGTCCGGGGCGAGGCGGTACTTGTGATATTTCGGCTTGGGATGCTTTTTATTTGGCAGTTTTCTGGATGTTAAATACCATTGGATGGGTTACTTTTTATTGGCATTGGAAGCACATCACATTATGGCAGGGTAACGTTTCACAGTTTAATGAATCTTCCACTTATTTGATGGGATGGTTAAGAGATTATCTATGGTTAAACTCTTCACAACTTATCAACGGATATAACCCTTTTGGTATGAATAGTTTATCAGTCTGGGCGTGGATGTTCTTGTTCGGACATCTTGTTTGGGCTACTGGATTTATGTTTTTAATCTCTTGGCGGGGCTATTGGCAGGAATTGATTGAAACTTTAGCATGGGCTCATGAACGCACACCTTTGGCCAATTTAATTCGATGGAGAGATAAACCAGTGGCTCTTTCCATTGTGCAAGCAAGATTGGTTGGATTAGCCCACTTCTCTGTAGGTTATATATTTACTTATGCAGCTTTCTTGATTGCCTCTACATCTGGTAAATTTGGT
>Rhodiola_ovatisepala
ATGGCATTAAGATTTCCAAGGTTTAGCCAAGGCTTAGCTCAGGACCCCACTACTCGTCGTATTTGGTTTGGTATTGCTACCGCACATGATTTCGAGAGTCATGATGATATTACTGAGGAACGTCTTTATCAGAATATTTTTGCTTCTCACTTCGGGCAATTAGCAATAATTTTTCTGTGGACTTCCGGAAATCTGTTTCATGTAGCTTGGCAAGGAAATTTTGAATCATGGGTACAAGACCCTTTACACGTAAGACCTATTGCTCATGCAATTTGGGATCCTCATTTTGGTCAACCGGCTGTGGAAGCTTTTACTCGAGGAGGTGCTCTTGGACCAGTCAATATCGCTTATTCGGGTGTTTATCAGTGGTGGTATACAATAGGTTTACGTACGAATGAAGATCTTTATACTGGAGCTTTGTTTCTATTATTTCTTTCGGCCATATCTTTAATAGCAGGTTGGTTACACTTACAACCAAAATGGAAACCGAGCGTTTCGTGGTTCAAAAATGCCGAATCTCGTCTTAATCATCATTTGTCAGGGCTTTTCGGAGTAAGTTCCTTGGCTTGGACAGGACACTTAGTCCATGTCGCTATTCCTGCATCCCGGGGTGAGTCCGTTCGATGGAATAATTTCTTAGCTGTCTTACCGCATCCCCAGGGGTTAGGCCCTCTTTTTAGCGGTCAGTGGAATCTTTATGCTCAAAATCCCGATTCCGGCAGTCATTTATTTGGGACTTCGCAAGGGGCAGGAACTGCCATTCTAACTCTTCTGGGGGGATTTCATCCACAAACGCAAAGTTTATGGCTGACTGATATGGCTCATCATCATTTAGCTATTGCAGTTCTTTTTCTCGTTGCCGGTCATATGTATAGAACTAACTTCGGGATTGGGCACAGTATGAAAGATCTTTTAGAAGCCCATATTCCTCCGGGGGGGCGATTGGGACGTGGACATAAGGGTCTTTATGACACAATCAATAATTCGATTCATTTTCAATTAGGCCTTGCTCTAGCCTCTTTAGGGGTTATTACTTCTTTGGTAGCTCAACACATGTACTCTTTACCTCCTTATGCGTTCCTAGCACAAGACTTTACTACCCAAGCTGCCTTATATACCCACCACCAATACATCGCAGGGTTCATCATGACAGGAGCTTTCGCGCATGGAGCTATATTTTTCATTCGAGATTACAATCCGGAGCAAAATGAGGATAATGTATTGGCAAGAATGTTAGACCATAAAGAAGCTATTATATCTCATTTAAGTTGGGCCAGTCTTTTTCTGGGTTTTCATACCTTGGGGCTTTATGTTCATAACGATGTCATGCTTGCTTTTGGTACTCCAGAAAAACAAATCTTGATTGAACCTATATTTGCGCAATGGATACAATCTGCTCATGGTAAAACTTTGTATGGGTTCGATGTACTTTTATCTTCAACGACTGGACCAGCATTCAATGCGGGTCGAAGCATATGGTTACCAGGCTGGTTAAGTGCTATTAATGAGAATAGTAATTCACTATTCTTAACAATAGGTCCTGGGGACTTCTTGGTTCATCATGCTATTGCTCTAGGTTTACATACAACTACATTAATTTTAGTAAAAGGTGCTTTAGATGCACGTGGTTCCAAGTTAATGCCAGATAAAAAGGATTTTGGTTATAGTTTTCCTTGCGATGGTCCGGGGCGAGGTGGTACTTGTGATATTTCGGCTTGGGATGCTTTTTATTTGGCAGTTTTCTGGATGTTAAATACCATTGGATGGGTTACTTTTTATTGGCATTGGAAGCACATCACATTATGGCAGGGTAACGTTTCACAGTTTAATGAATCTTCCACTTATTTGATGGGATGGTTAAGAGATTATCTATGGTTAAACTCTTCACAACTTATTAACGGATATAACCCTTTTGGTATGAATAGTTTATCAGTCTGGGCGTGGATGTTCTTGTTCGGACATCTTGTTTGGGCTACTGGATTTATGTTTTTAATCTCTTGGCGGGGCTATTGGCAGGAATTGATTGAAACTTTAGCATGGGCTCATGAACGCACACCTTTGGCCAATTTAATTCGATGGAGAGATAAACCAGTGGCTCTTTCCATTGTGCAAGCAAGATTGGTTGGATTAGCCCACTTCTCTGTAGGTTATATATTTACTTATGCAGCTTTCTTGATTGCCTCTACATCTGGTAAATTTGGT
>Rhodiola_prainii
ATGGCATTAAGATTTCCAAGGTTTAGCCAAGGCTTAGCTCAGGACCCCACTACTCGTCGTATTTGGTTTGGTATTGCTACCGCACATGATTTCGAGAGTCATGATGATATTACTGAGGAACGTCTTTATCAGAATATTTTTGCTTCTCACTTCGGGCAATTAGCAATAATTTTTCTGTGGACTTCCGGAAATCTGTTTCATGTAGCTTGGCAAGGAAATTTTGAATCATGGGTACAAGACCCTTTACACGTAAGACCTATTGCTCATGCAATTTGGGATCCTCATTTTGGTCAACCGGCTGTGGAAGCTTTTACTCGAGGAGGTGCTCTTGGACCAGTCAATATCGCTTATTCGGGTGTTTATCAGTGGTGGTATACAATAGGTTTACGTACGAATGAAGATCTTTATACTGGAGCTTTGTTTCTATTATTTCTTTCGGCCATATCTTTAATAGCAGGTTGGTTACACTTACAACCAAAATGGAAACCGAGCGTTTCGTGGTTCAAAAATGCCGAATCTCGTCTTAATCATCATTTGTCAGGGCTTTTCGGAGTAAGTTCCTTGGCTTGGACAGGACACTTAGTCCATGTCGCTATTCCTGCATCCCGGGGTGAGTCCGTTCGATGGAATAATTTCTTAGCTGTCTTACCGCATCCCCAGGGGTTAGGCCCTCTTTTTAGCGGTCAGTGGAATCTTTATGCTCAAAATCCCGATTCCGGCAGTCATTTATTTGGGACTTCGCAAGGGGCAGGAACTGCCATTCTAACTCTTCTCGGGGGATTTCATCCACAAACGCAAAGTTTATGGCTGACTGATATGGCTCATCATCATTTAGCTATTGCAGTTCTTTTTCTCGTTGCCGGTCATATGTATAGAACTAACTTCGGGATTGGGCACAGTATGAAAGATCTTTTAGAAGCCCATATTCCTCCGGGGGGGCGATTGGGACGTGGACATAAGGGTCTTTATGACACAATCAATAATTCGATTCATTTTCAATTAGGCCTTGCTCTAGCCTCTTTAGGGGTTATTACTTCTTTGGTAGCTCAACACATGTACTCTTTACCTCCTTATGCGTTCCTAGCACAAGACTTTACTACCCAAGCTGCCTTATATACCCACCACCAATACATCGCAGGGTTCATCATGACAGGAGCTTTCGCGCATGGAGCTATATTTTTCATTCGAGATTACAATCCGGAGCAAAATGAGGATAATGTATTGGCAAGAATGTTAGACCATAAAGAAGCTATTATATCTCATTTAAGTTGGGCCAGTCTTTTTCTGGGTTTTCATACCTTGGGGCTTTATGTTCATAACGATGTCATGCTTGCTTTTGGTACTCCAGAAAAACAAATCTTGATTGAACCTATATTTGCGCAATGGATACAATCTGCTCATGGTAAAACTTTGTATGGGTTCGATGTACTTTTATCTTCAACGACTGGACCAGCATTCAATGCGGGTCGAAGCATATGGTTACCGGGCTGGTTAAGTGCTATTAATGAGAATAGTAATTCACTATTCTTAACAATAGGTCCTGGGGACTTCTTGGTTCATCATGCTATTGCTCTAGGTTTACATACAACTACATTAATTTTAGTAAAAGGTGCTTTAGATGCACGTGGTTCCAAGTTAATGCCAGATAAAAAGGATTTTGGTTATAGTTTTCCTTGCGATGGTCCGGGGCGAGGCGGTACTTGTGATATTTCGGCTTGGGATGCTTTTTATTTGGCAGTTTTCTGGATGTTAAATACCATTGGATGGGTTACTTTTTATTGGCATTGGAAGCACATCACATTATGGCAGGGTAACGTTTCACAGTTTAATGAATCTTCCACTTATTTGATGGGATGGTTAAGAGATTATCTATGGTTAAACTCTTCACAACTTATTAACGGATATAACCCTTTTGGTATGAATAGTTTATCAGTCTGGGCGTGGATGTTCTTGTTCGGACATCTTGTTTGGGCTACTGGATTTATGTTTTTAATCTCTTGGCGGGGCTATTGGCAGGAATTGATTGAAACTTTAGCATGGGCTCATGAACGCACACCTTTGGCCAATTTAATTCGATGGAGAGATAAACCAGTGGCTCTTTCCATTGTGCAAGCAAGATTGGTTGGATTAGCCCACTTCTCTGTAGGTTATATATTTACTTATGCAGCTTTCTTGATTGCCTCTACATCTGGTAAATTTGGT
>Rhodiola_quadrifida
ATGGCATTAAGATTTCCAATGTTTAGCCAAGGCTTAGCTCAGGACCCCACTACTCGTCGTATTTGGTTTGGTATTGCTACCGCACATGATTTCGAGAGTCATGATGATATTACTGAGGAACGTCTTTATCAGAATATTTTTGCTTCTCACTTCGGGCAATTAGCAATAATTTTTCTGTGGACTTCCGGAAATCTGTTTCATGTAGCTTGGCAAGGAAATTTTGAATCATGGGTACAAGACCCTTTACACGTAAGACCTATTGCTCATGCAATTTGGGATCCTCATTTTGGTCAACCGGCTGTGGAAGCTTTTACTCGAGGAGGTGCTCTTGGACCAGTCAATATCGCTTATTCGGGTGTTTATCAGTGGTGGTATACAATAGGTTTACGTACGAATGAAGATCTTTATACTGGAGCTTTGTTTCTATTATTTCTTTCGGCCATATCTTTAATAGCAGGTTGGTTACACTTACAACCAAAATGGAAACCGAGCGTTTCGTGGTTCAAAAATGCTGAATCTCGTCTTAATCATCATTTGTCAGGGCTTTTCGGAGTAAGTTCCTTGGCTTGGACAGGACACTTAGTCCATGTCGCTATTCCTGCATCCCGGGGTGAGTCCGTTCGATGGAATAATTTCTTAGCTGTCTTACCGCATCCCCAGGGGTTAGGCCCTCTTTTTAGCGGTCAGTGGAATCTTTATGCTCAAAATCCCGATTCCGGCAGTCATTTATTTGGGACTTCGCAAGGGGCAGGAACTGCCATTCTAACTCTTCTCGGGGGATTTCATCCACAAACGCAAAGTTTATGGCTGACTGATATGGCTCATCATCATTTAGCTATTGCAGTTATTTTTCTCGTTGCCGGTCATATGTATAGAACTAACTTCGGGATTGGGCACAGTATGAAAGATCTTTTAGAAGCCCATATTCCTCCGGGGGGGCGATTGGGACGTGGACATAAGGGTCTTTATGACACAATCAATAATTCGATTCATTTTCAATTAGGCCTTGCTCTAGCCTCTTTAGGGGTTATTACTTCTTTGGTAGCTCAACACATGTACTCTTTACCTCCTTATGCGTTCCTAGCACAAGACTTTACTACCCAAGCTGCCTTATATACCCACCACCAATACATCGCAGGGTTCATCATGACAGGAGCTTTCGCGCATGGAGCTATATTTTTCATTCGAGATTACAATCCGGAGCAAAATGAGGATAATGTATTGGCAAGAATGTTAGACCATAAAGAAGCTATTATATCTCATTTAAGTTGGGCCAGTCTTTTTCTGGGTTTTCATACCTTGGGGCTTTATGTTCATAACGATGTCATGCTTGCTTTTGGTACTCCAGAAAAACAAATCTTGATTGAACCTATATTTGCGCAATGGATACAATCTGCTCATGGTAAAACTTTGTATGGGTTCGATGTACTTTTATCTTCAACGAATGGACCAGCATTCAATGCGGGTCGAAGCATATGGTTACCGGGCTGGTTAAGTGCTATTAATGAGAATAGTAATTCACTATTCTTAACAATAGGTCCTGGGGACTTCTTGGTTCATCATGCTATTGCTCTAGGTTTACATACAACTACATTAATTTTAGTAAAAGGTGCTTTAGATGCACGTGGTTCCAAGTTAATGCCAGATAAAAAGGATTTTGGTTATAGTTTTCCTTGCGATGGTCCGGGGCGAGGCGGTACTTGTGATATTTCGGCTTGGGATGCTTTTTATTTGGCAGTTTTCTGGATGTTAAATACCATTGGATGGGTTACTTTTTATTGGCATTGGAAGCACATCACATTATGGCAGGGTAACATTTCACAGTTTAATGAATCTTCCACTTATTTGATGGGATGGTTAAGAGATTATCTATGGTTAAACTCTTCACAACTTATCAACGGATATAACCCTTTTGGTATGAATAGTTTATCAGTCTGGGCGTGGATGTTCTTGTTCGGACATCTTGTTTGGGCTACTGGATTTATGTTTTTAATCTCTTGGCGGGGCTATTGGCAGGAATTGATTGAAACTTTAGCATGGGCTCATGAACGCACACCTTTGGCCAATTTAATTCGATGGAGAGATAAACCAGTGGCTCTTTCCATTGTGCAAGCAAGATTGGTTGGATTAGCCCACTTCTCTGTAGGTTATATATTTACTTATGCAGCTTTCTTGATTGCCTCTACATCTGGTAAATTTGGT
>Rhodiola_rhodantha
ATGGCATTAAGATTTCCAAGGTTTAGCCAAGGCTTAGCTCAGGACCCCACTACTCGTCGTATTTGGTTTGGTATTGCTACCGCACATGATTTCGAGAGTCATGATGATATTACTGAGGAACGTCTTTATCAGAATATTTTTGCTTCTCACTTCGGGCAATTAGCAATAATTTTTCTGTGGACTTCCGGAAATCTGTTTCATGTAGCTTGGCAAGGAAATTTTGAATCATGGGTACAAGACCCTTTACACGTAAGACCTATTGCTCATGCAATTTGGGATCCTCATTTTGGTCAACCGGCTGTGGAAGCTTTTACTCGAGGAGGTGCTCTTGGACCAGTCAATATCGCTTATTCGGGTGTTTATCAGTGGTGGTATACAATAGGTTTACGTACGAATGAAGATCTTTATACTGGAGCTTTGTTTCTATTATTTCTTTCGGCCATATCTTTAATAGCAGGTTGGTTACACTTACAACCAAAATGGAAACCGAGCGTTTCGTGGTTCAAAAATGCCGAATCTCGTCTTAATCATCATTTGTCAGGGCTTTTCGGAGTAAGTTCCTTGGCTTGGACAGGACACTTAGTCCATGTCGCTATTCCTGCATCCCGGGGTGAGTCCGTTCGATGGAATAATTTCTTAGCTGTCTTACCGCATCCCCAGGGGTTAGGCCCTCTTTTTAGCGGTCAGTGGAATCTTTATGCTCAAAATCCCGATTCCGGCAGTCATTTATTTGGGACTTCGCAAGGGGCAGGAACTGCCATTTTAACTCTTCTCGGGGGATTTCATCCACAAACGCAAAGTTTATGGCTGACTGATATGGCTCATCATCATTTAGCTATTGCAGTTCTTTTTCTCGTTGCCGGTCATATGTATAGAACTAACTTCGGGATTGGGCACAGTATGAAAGATCTTTTAGAAGCCCATATTCCTCCGGGGGGGCGATTGGGACGTGGACATAAGGGTCTTTATGACACAATCAATAATTCGATTCATTTTCAATTAGGCCTTGCTCTAGCCTCTTTAGGGGTTATTACTTCTTTGGTAGCTCAACACATGTACTCTTTACCTCCTTATGCGTTCCTAGCACAAGACTTTACTACCCAAGCTGCCTTATATACCCACCACCAATACATCGCAGGGTTCATCATGACAGGAGCTTTCGCGCATGGAGCTATATTTTTCATTCGAGATTACAATCCGGAGCAAAATGAGGATAATGTATTAGCAAGAATGTTAGACCATAAAGAAGCTATTATATCTCATTTAAGTTGGGCCAGTCTTTTTCTGGGTTTTCATACCTTGGGGCTTTATGTTCATAACGATGTCATGCTTGCTTTTGGTACTCCAGAAAAACAAATCTTGATTGAACCTATATTTGCGCAATGGATACAATCTGCTCATGGTAAAACTTTGTATGGGTTCGATGTACTTTTATCTTCAACGAATGGACCAGCATTCAATGCGGGTCGAAGCATATGGTTACCGGGCTGGTTAAGTGCTATTAATGAGAATAGTAATTCACTATTCTTAACAATAGGTCCTGGGGACTTCTTGGTTCATCATGCTATTGCTCTAGGTTTACATACAACTACATTAATTTTAGTAAAAGGTGCTTTAGATGCACGTGGTTCCAAGTTAATGCCAGATAAAAAGGATTTTGGTTATAGTTTTCCTTGCGATGGTCCGGGGCGAGGCGGTACTTGTGATATTTCGGCTTGGGATGCTTTTTATTTGGCAGTTTTCTGGATGTTAAATACCATTGGATGGGTTACTTTTTATTGGCATTGGAAGCACATCACATTATGGCAGGGTAACGTTTCACAGTTTAATGAATCTTCCACTTATTTGATGGGATGGTTAAGAGATTATCTATGGTTAAACTCTTCACAACTTATCAACGGATATAACCCTTTTGGTATGAATAGTTTATCAGTCTGGGCGTGGATGTTCTTGTTCGGACATCTTGTTTGGGCTACTGGATTTATGTTTTTAATCTCTTGGCGGGGCTATTGGCAGGAATTGATTGAAACTTTAGCATGGGCTCATGAACGCACACCTTTGGCCAATTTAATTCGATGGAGAGATAAACCAGTGGCTCTTTCCATTGTGCAAGCAAGATTGGTTGGATTAGCCCACTTCTCTGTAGGTTATATATTTACTTATGCAGCTTTCTTGATTGCCTCTACATCTGGTAAATTTGGT
>Rhodiola_sexifolia
ATGGCATTAAGATTTCCAAGGTTTAGCCAAGGCTTAGCTCAGGACCCCACTACTCGTCGTATTTGGTTTGGTATTGCTACCGCACATGATTTCGAGAGTCATGATGATATTACTGAGGAACGTCTTTATCAGAATATTTTTGCTTCTCACTTCGGGCAATTAGCAATAATTTTTCTGTGGACTTCCGGAAATCTGTTTCATGTAGCTTGGCAAGGAAATTTTGAATCATGGGTACAAGACCCTTTACACGTAAGACCTATTGCTCATGCAATTTGGGATCCTCATTTTGGTCAACCGGCTGTGGAAGCTTTTACTCGAGGAGGTGCTCTTGGACCAGTCAATATCGCTTATTCGGGTGTTTATCAGTGGTGGTATACAATAGGTTTACGTACGAATGAAGATCTTTATACTGGAGCTTTGTTTCTATTATTTCTTTCGGCCATATCTTTAATAGCAGGTTGGTTACACTTACAACCAAAATGGAAACCGAGCGTTTCGTGGTTCAAAAATGCCGAATCTCGTCTTAATCATCATTTGTCAGGGCTTTTCGGAGTAAGTTCCTTGGCTTGGACAGGACACTTAGTCCATGTCGCTATTCCTGCATCCCGGGGTGAGTCCGTTCGATGGAATAATTTCTTAGCTGTCTTACCGCATCCCCAGGGGTTAGGCCCTCTTTTTAGCGGTCAGTGGAATCTTTATGCTCAAAATCCCGATTCCGGCAGTCATTTATTTGGGACTTCGCAAGGGGCAGGAACTGCCATTCTAACTCTTCTCGGGGGATTTCATCCACAAACGCAAAGTTTATGGCTGACTGATATGGCTCATCATCATTTAGCTATTGCAGTTCTTTTTCTCGTTGCCGGTCATATGTATAGAACTAACTTCGGGATTGGGCACAGTATGAAAGATCTTTTAGAAGCCCATATTCCTCCGGGGGGGCGATTGGGACGTGGACATAAGGGTCTTTATGACACAATCAATAATTCGATTCATTTTCAATTAGGCCTTGCTCTAGCCTCTTTAGGGGTTATTACTTCTTTGGTAGCTCAACACATGTACTCTTTACCTCCTTATGCGTTCCTAGCACAAGACTTTACTACCCAAGCTGCCTTATATACCCACCACCAATACATCGCAGGGTTCATCATGACAGGAGCTTTCGCGCATGGAGCTATATTTTTCATTCGAGATTACAATCCGGAGCAAAATGAGGATAATGTATTGGCAAGAATGTTAGACCATAAAGAAGCTATTATATCTCATTTAAGTTGGGCCAGTCTTTTTCTGGGTTTTCATACCTTGGGGCTTTATGTTCATAACGATGTCATGCTTGCTTTTGGTACTCCAGAAAAACAAATCTTGATTGAACCTATATTTGCGCAATGGATACAATCTGCTCATGGTAAAACTTTGTATGGGTTCGATGTACTTTTATCTTCAACGACTGGACCAGCATTCAATGCGGGTCGAAGCATATGGTTACCGGGCTGGTTAAGTGCTATTAATGAGAATAGTAATTCACTATTCTTAACAATAGGTCCTGGGGACTTCTTGGTTCATCATGCTATTGCTCTAGGTTTACATACAACTACATTAATTTTAGTAAAAGGTGCTTTAGATGCACGTGGTTCCAAGTTAATGCCAGATAAAAAGGATTTTGGTTATAGTTTTCCTTGCGATGGTCCGGGGCGAGGCGGTACTTGTGATATTTCGGCTTGGGATGCTTTTTATTTGGCAGTTTTCTGGATGTTAAATACCATTGGATGGGTTACTTTTTATTGGCATTGGAAGCACATCACATTATGGCAGGGTAACGTTTCACAGTTTAATGAATCTTCCACTTATTTGATGGGATGGTTAAGAGATTATCTATGGTTAAACTCTTCACAACTTATTAACGGATATAACCCTTTTGGTATGAATAGTTTATCAGTCTGGGCGTGGATGTTCTTGTTCGGACATCTTGTTTGGGCTACTGGATTTATGTTTTTAATCTCTTGGCGGGGCTATTGGCAGGAATTGATTGAAACTTTAGCATGGGCTCATGAACGCACACCTTTGGCCAATTTAATTCGATGGAGAGATAAACCAGTGGCTCTTTCCATTGTGCAAGCAAGATTGGTTGGATTAGCCCACTTCTCTGTAGGTTATATATTTACTTATGCAGCTTTCTTGATTGCCTCTACATCTGGTAAATTTGGT
>Rhodiola_sinuata
ATGGCATTAAGATTTCCAAGGTTTAGCCAAGGCTTAGCTCAGGACCCCACTACTCGTCGTATTTGGTTTGGTATTGCTACCGCACATGATTTCGAGAGTCATGATGATATTACTGAGGAACGTCTTTATCAGAATATTTTTGCTTCTCACTTCGGGCAATTAGCAATAATTTTTCTGTGGACTTCCGGAAATCTGTTTCATGTAGCTTGGCAAGGAAATTTTGAATCATGGGTACAAGACCCTTTACACGTAAGACCTATTGCTCATGCAATTTGGGATCCTCATTTTGGTCAACCGGCTGTGGAAGCTTTTACTCGAGGAGGTGCTCTTGGACCAGTCAATATCGCTTATTCGGGTGTTTATCAGTGGTGGTATACAATAGGTTTACGTACGAATGAAGATCTTTATACTGGAGCTTTGTTTCTATTATTTCTTTCGGCCATATCTTTAATAGCAGGTTGGTTACACTTACAACCAAAATGGAAACCGAGCGTTTCGTGGTTCAAAAATGCCGAATCTCGTCTTAATCATCATTTGTCAGGGCTTTTCGGAGTAAGTTCCTTGGCTTGGACAGGACACTTAGTCCATGTCGCTATTCCTGCATCCCGGGGTGAGTCCGTTCGATGGAATAATTTCTTAGCTGTCTTACCGCATCCCCAGGGGTTAGGCCCTCTTTTTAGCGGTCAGTGGAATCTTTATGCTCAAAATCCCGATTCCGGCAGTCATTTATTTGGGACTTCGCAAGGGGCAGGAACTGCCATTCTAACTTTTCTCGGGGGATTTCATCCACAAACGCAAAGTTTATGGCTGACTGATATGGCTCATCATCATTTAGCTATTGCAGTTCTTTTTCTCGTTGCCGGTCATATGTATAGAACTAACTTCGGGATTGGGCACAGTATGAAAGATCTTTTAGAAGCCCATATTCCTCCGGGGGGGCGATTGGGACGTGGACATAAGGGTCTTTATGACACAATCAATAATTCGATTCATTTTCAATTAGGCCTTGCTCTAGCCTCTTTAGGGGTTATTACTTCTTTGGTAGCTCAACACATGTACTCTTTACCTCCTTATGCGTTCCTAGCACAAGACTTTACTACCCAAGCTGCCTTATATACCCACCACCAATACATCGCAGGGTTCATCATGACAGGAGCTTTCGCGCATGGAGCTATATTTTTCATTCGAGATTACAATCCGGAGCAAAATGAGGATAATGTATTGGCAAGAATGTTAGACCATAAAGAAGCTATTATATCTCATTTAAGTTGGGCCAGTCTTTTTCTGGGTTTTCATACCTTGGGGCTTTATGTTCATAACGATGTCATGCTTGCTTTTGGTACTCCAGAAAAACAAATCTTGATTGAACCTATATTTGCGCAATGGATACAATCTGCTCATGGTAAAACTTTGTATGGGTTCGATGTACTTTTATCTTCAACGACTGGACCAGCATTCAATGCGGGTCGAAGCATATGGTTACCGGGCTGGTTAAGTGCTATTAATGAGAATAGTAATTCACTATTCTTAACAATAGGTCCTGGGGACTTCTTGGTTCATCATGCTATTGCTCTAGGTTTACATACAACTACATTAATTTTAGTAAAAGGTGCTTTAGATGCACGTGGTTCCAAGTTAATGCCAGATAAAAAGGATTTTGGTTATAGTTTTCCTTGCGATGGTCCGGGGCGAGGCGGTACTTGTGATATTTCGGCTTGGGATGCTTTTTATTTGGCAGTTTTCTGGATGTTAAATACCATTGGATGGGTTACTTTTTATTGGCATTGGAAGCACATCACATTATGGCAGGGTAACGTTTCACAGTTTAATGAATCTTCCACTTATTTGATGGGATGGTTAAGAGATTATCTATGGTTAAACTCTTCACAACTTATTAACGGATATAACCCTTTTGGTATGAATAGTTTATCAGTCTGGGCGTGGATGTTCTTGTTCGGACATCTTGTTTGGGCTACTGGATTTATGTTTTTAATCTCTTGGCGGGGCTATTGGCAGGAATTGATTGAAACTTTAGCATGGGCTCATGAACGCACACCTTTGGCCAATTTAATTCGATGGAGAGATAAACCAGTGGCTCTTTCCATTGTGCAAGCAAGATTGGTTGGATTAGCCCACTTCTCTGTAGGTTATATATTTACTTATGCAGCTTTCTTGATTGCCTCTACATCTGGTAAATTTGGT
>Rhodiola_smithii
ATGGCATTAAGATTTCCAAGGTTTAGCCAAGGCTTAGCTCAGGACCCCACTACTCGTCGTATTTGGTTTGGTATTGCTACCGCACATGATTTCGAGAGTCATGATGATATTACTGAGGAACGTCTTTATCAGAATATTTTTGCTTCTCACTTCGGGCAATTAGCAATAATTTTTCTGTGGACTTCCGGAAATCTGTTTCATGTAGCTTGGCAAGGAAATTTTGAATCATGGGTACAAGACCCTTTACACGTAAGACCTATTGCTCATGCAATTTGGGATCCTCATTTTGGTCAACCGGCTGTGGAAGCTTTTACTCGAGGAGGTGCTCTTGGACCCGTCAATATCGCTTATTCGGGTGTTTATCAGTGGTGGTATACAATAGGTTTACGTACGAATGAAGATCTTTATACTGGAGCTTTGTTTCTATTATTTCTTTCGGCCATATCTTTAATAGCAGGTTGGTTACACTTACAACCAAAATGGAAACCGAGCGTTTCGTGGTTCAAAAATGCCGAATCTCGTCTTAATCATCATTTGTCAGGGCTTTTCGGAGTAAGTTCCTTGGCTTGGACAGGACACTTAGTCCATGTCGCTATTCCTGCATCCCGGGGTGAGTCCGTTCGATGGAATAATTTCTTAGCTGTCTTACCGCATCCCCAGGGGTTAGGCCCTCTTTTTAGCGGTCAGTGGAATCTTTATGCTCAAAATCCCGATTCCGGCAGTCATTTATTTGGGACTTCGCAAGGGGCAGGAACTGCCATTCTAACTCTTCTGGGGGGATTTCATCCACAAACGCAAAGTTTATGGCTGACTGATATGGCTCATCATCATTTAGCTATTGCAGTTCTTTTTCTCGTTGCCGGTCATATGTATAGAACTAACTTCGGGATTGGGCACAGTATGAAAGATCTTTTAGAAGCCCATATTCCTCCGGGGGGGCGATTGGGACGTGGACATAAGGGTCTTTATGACACAATCAATAATTCGATTCATTTTCAATTAGGCCTTGCTCTAGCCTCTTTAGGGGTTATTACTTCTTTGGTAGCTCAACACATGTACTCTTTACCTCCTTATGCGTTCCTAGCACAAGACTTTACTACCCAAGCTGCCTTATATACCCACCACCAATACATCGCAGGGTTCATCATGACAGGAGCTTTCGCGCATGGAGCTATATTTTTCATTCGAGATTACAATCCGGAGCAAAATGAGGATAATGTATTGGCAAGAATGTTAGACCATAAAGAAGCTATTATATCTCATTTAAGTTGGGCCAGTCTTTTTCTGGGTTTTCATACCTTGGGGCTTTATGTTCATAACGATGTCATGCTTGCTTTTGGTACTCCAGAAAAACAAATCTTGATTGAACCTATATTTGCGCAATGGATACAATCTGCTCATGGTAAAACTTTGTATGGGTTCGATGTACTTTTATCTTCAACGAATGGACCAGCATTCAATGCGGGTCGAAGCATATGGTTACCGGGCTGGTTAAGTGCTATTAATGAGAATAGTAATTCACTATTCTTAACAATAGGTCCTGGGGACTTCTTGGTTCATCATGCTATTGCTCTAGGTTTACATACAACTACATTAATTTTAGTAAAAGGTGCTTTAGATGCACGTGGTTCCAAGTTAATGCCAGATAAAAAGGATTTTGGTTATAGTTTTCCTTGCGATGGTCCGGGGCGAGGCGGTACTTGTGATATTTCGGCTTGGGATGCTTTTTATTTGGCAGTTTTCTGGATGTTAAATACCATTGGATGGGTTACTTTTTATTGGCATTGGAAGCACATCACATTATGGCAGGGTAACGTTTCACAGTTTAATGAATCTTCCACTTATTTGATGGGATGGTTAAGAGATTATCTATGGTTAAACTCTTCACAACTTATCAACGGATATAACCCTTTTGGTATGAATAGTTTATCAGTCTGGGCGTGGATGTTCTTGTTCGGACATCTTGTTTGGGCTACTGGATTTATGTTTTTAATCTCTTGGCGGGGCTATTGGCAGGAATTGATTGAAACTTTAGCATGGGCTCATGAACGCACACCTTTGGCCAATTTAATTCGATGGAGAGATAAACCAGTGGCTCTTTCCATTGTGCAAGCAAGATTGGTTGGATTAGCTCACTTCTCTGTAGGTTATATATTTACTTATGCAGCTTTCTTGATTGCCTCTACATCTGGTAAATTTGGT
>Rhodiola_stapfii
ATGGCATTAAGATTTCCAAGGTTTAGCCAAGGCTTAGCTCAGGACCCCACTACTCGTCGTATTTGGTTTGGTATTGCTACCGCACATGATTTCGAGAGTCATGATGATATTACTGAGGAACGTCTTTATCAGAATATTTTTGCTTCTCACTTCGGGCAATTAGCAATAATTTTTCTGTGGACTTCCGGAAATCTGTTTCATGTAGCTTGGCAAGGAAATTTTGAATCATGGGTACAAGACCCTTTACACGTAAGACCTATTGCTCATGCAATTTGGGATCCTCATTTTGGTCAACCGGCTGTGGAAGCTTTTACTCGAGGAGGTGCTCTTGGACCAGTCAATATCGCTTATTCGGGTGTTTATCAGTGGTGGTATACAATAGGTTTACGTACGAATGAAGATCTTTATACTGGAGCTTTGTTTCTATTATTTCTTTCGGCCATATCTTTAATAGCAGGTTGGTTACACTTACAACCAAAATGGAAACCTAGCGTTTCGTGGTTCAAAAATGCCGAATCTCGTCTTAATCATCATTTGTCAGGGCTTTTCGGAGTAAGTTCCTTGGCTTGGACAGGACACTTAGTCCATGTCGCTATTCCTGCATCCCGGGGTGAGTCCGTTCGATGGAATAATTTCTTAGCTGTCTTACCGCATCCCCAGGGGTTAGGCCCTCTTTTTAGCGGTCAGTGGAATCTTTATGCTCAAAATCCCGATTCCGGCAGTCATTTATTTGGGACTTCGCAAGGGGCAGGAACTGCCATTCTAACTCTTCTCGGGGGATTTCATCCACAAACGCAAAGTTTATGGCTGACTGATATGGCTCATCATCATTTAGCTATTGCAGTTCTTTTTCTCGTTGCCGGTCATATGTATAGAACTAACTTCGGGATTGGGCACAGTATGAAAGATCTTTTAGAAGCCCATATTCCTCCGGGGGGGCGATTGGGACGTGGACATAAGGGTCTTTATGACACAATCAATAATTCGATTCATTTTCAATTAGGCCTTGCTCTAGCCTCTTTAGGGGTTATTACTTCTTTGGTAGCTCAACACATGTACTCTTTACCTCCTTATGCGTTCCTAGCACAAGACTTTACTACCCAAGCTGCCTTATATACCCACCACCAATACATCGCAGGGTTCATCATGACAGGAGCTTTCGCGCATGGAGCTATATTTTTCATTCGAGATTACAATCCGGAGCAAAATGAGGATAATGTATTGGCAAGAATGTTAGACCATAAAGAAGCTATTATATCTCATTTAAGTTGGGCCAGTCTTTTTCTGGGTTTTCATACCTTGGGGCTTTATGTTCATAACGATGTCATGCTTGCTTTTGGTACTCCAGAAAAACAAATCTTGATTGAACCTATATTTGCGCAATGGATACAATCTGCTCATGGTAAAACTTTGTATGGGTTCGATGTACTTTTATCTTCAACGACTGGACCAGCATTCAATGCGGGTCGAAGCATATGGTTACCGGGCTGGTTAAGTGCTATTAATGAGAATAGTAATTCACTATTCTTAACAATAGGTCCTGGGGACTTCTTGGTTCATCATGCTATTGCTCTAGGTTTACATACAACTACATTAATTTTAGTAAAAGGTGCTTTAGATGCACGTGGTTCCAAGTTAATGCCAGATAAAAAGGATTTTGGTTATAGTTTTCCTTGCGATGGTCCGGGGCGAGGCGGTACTTGTGATATTTCGGCTTGGGATGCTTTTTATTTGGCAGTTTTCTGGATGTTAAATACCATTGGATGGGTTACTTTTTATTGGCATTGGAAGCACATCACATTATGGCAGGGTAACGTTTCACAGTTTAATGAATCTTCCACTTATTTGATGGGATGGTTAAGAGATTATCTATGGTTAAACTCTTCACAACTTATTAACGGATATAACCCTTTTGGTATGAATAGTTTATCAGTCTGGGCGTGGATGTTCTTGTTCGGACATCTTGTTTGGGCTACTGGATTTATGTTTTTAATCTCTTGGCGGGGCTATTGGCAGGAATTGATTGAAACTTTAGCATGGGCTCATGAACGCACACCTTTGGCCAATTTAATTCGATGGAGAGATAAACCAGTGGCTCTTTCCATTGTGCAAGCAAGATTGGTTGGATTAGCCCACTTCTCTGTAGGTTATATATTTACTTATGCAGCTTTCTTGATTGCCTCTACATCTGGTAAATTTGGT
>Rhodiola_subopposita
ATGGCATTAAGATTTCCAAGGTTTAGCCAAGGCTTAGCTCAGGACCCCACTACTCGTCGTATTTGGTTTGGTATTGCTACCGCACATGATTTCGAAAGTCATGATGATATTACTGAGGAACGTCTTTATCAGAATATTTTTGCTTCTCACTTCGGGCAATTAGCAATAATTTTTCTGTGGACTTCCGGAAATCTGTTTCATGTAGCTTGGCAAGGAAATTTTGAATCATGGGTACAAGACCCTTTACACGTAAGACCTATTGCTCATGCAATTTGGGATCCTCATTTTGGTCAACCGGCTGTGGAAGCTTTTACTCGAGGAGGTGCTCTTGGACCAGTCAATATCGCTTATTCGGGTGTTTATCAGTGGTGGTATACAATAGGTTTACGTACGAATGAAGATCTTTATACTGGAGCTTTGTTTCTATTATTTCTTTCGGCCATATCTTTAATAGCAGGTTGGTTACACTTACAACCAAAATGGAAACCAAGCGTTTCGTGGTTCAAAAATGCCGAATCTCGTCTTAATCATCATTTGTCAGGGCTTTTCGGAGTAAGTTCCTTGGCTTGGACAGGACACTTAGTCCATGTCGCTATTCCTGCATCCCGGGGTGAGTCCGTTCGATGGAATAATTTCTTAGCTGTCTTACCGCATCCCCAGGGGTTAGGCCCTCTTTTTAGCGGTCAGTGGAATCTTTATGCTCAAAATCCCGATTCCGGCAGTCATTTATTTGGGACTTCGCAAGGGGCAGGAACTGCCATTCTAACTCTTCTCGGGGGATTTCATCCACAAACACAAAGTTTATGGCTGACTGATATGGCTCATCATCATTTAGCTATTGCAGTTCTTTTTCTCGTTGCCGGTCATATGTATAGAACTAACTTCGGGATTGGGCACAGTATGAAAGATCTTTTAGAAGCCCATATTCCTCCGGGGGGGCGATTAGGACGTGGACATAAGGGTCTTTATGACACAATCAATAATTCGATTCATTTTCAATTAGGCCTTGCTCTAGCCTCTTTAGGGGTTATTACTTCTTTGGTAGCTCAACACATGTACTCTTTACCTCCTTATGCGTTCCTAGCACAAGACTTTACTACCCAAGCTGCCTTATATACCCACCACCAATACATCGCAGGGTTCATCATGACAGGAGCTTTCGCGCATGGAGCTATATTTTTCATTCGAGATTACAATCCGGAGCAAAATGAGGATAATGTATTGGCAAGAATGTTAGACCATAAAGAAGCTATTATATCTCATTTAAGTTGGGCCAGTCTTTTTCTGGGTTTTCATACCTTGGGGCTTTATGTTCATAACGATGTCATGCTTGCTTTTGGTACTCCAGAAAAACAAATCTTGATTGAACCTATATTTGCGCAATGGATACAATCTGCTCATGGTAAAACTTTGTATGGGTTCGATGTACTTTTATCTTCAACGAATGGACCAGCATTCAATGCGGGTCGAAGCATATGGTTACCGGGCTGGTTAAGTGCTATTAATGAGAATAGTAATTCACTATTCTTAACAATAGGTCCTGGGGACTTCTTGGTTCATCATGCTATTGCTCTAGGTTTACATACAACTACATTAATTTTAGTAAAAGGTGCTTTAGATGCACGTGGTTCCAAGTTAATGCCAGATAAAAAGGATTTTGGTTATAGTTTTCCTTGCGATGGTCCGGGGCGAGGCGGTACTTGTGATATTTCGGCTTGGGATGCTTTTTATTTGGCAGTTTTCTGGATGTTAAATACCATTGGATGGGTTACTTTTTATTGGCATTGGAAGCACATCACATTATGGCAGGGTAACGTTTCACAGTTTAATGAATCTTCCACTTATTTGATGGGATGGTTAAGAGATTATCTATGGTTAAACTCTTCACAACTTATCAACGGATATAACCCTTTTGGTATGAATAGTTTATCAGTCTGGGCGTGGATGTTCTTGTTCGGACATCTTGTTTGGGCTACTGGATTTATGTTTTTAATCTCTTGGCGGGGCTATTGGCAGGAATTGATTGAAACTTTAGCATGGGCTCATGAACGCACACCTTTGGCCAATTTAATTCGATGGAGAGATAAACCAGTGGCTCTTTCCATTGTGCAAGCAAGATTGGTTGGATTAGCCCACTTCTCTGTAGGTTATATATTTACTTATGCAGCTTTCTTGATTGCCTCTACATCTGGTAAATTTGGT
>Rhodiola_tangutica
ATGGCATTAAGATTTCCAATGTTTAGCCAAGGCTTAGCTCAGGACCCCACTACTCGTCGTATTTGGTTTGGTATTGCTACCGCACATGATTTCGAGAGTCATGATGATATTACTGAGGAACGTCTTTATCAGAATATTTTTGCTTCTCACTTCGGGCAATTAGCAATAATTTTTCTGTGGACTTCCGGAAATCTGTTTCATGTAGCTTGGCAAGGAAATTTTGAATCATGGGTACAAGACCCTTTACACGTAAGACCTATTGCTCATGCAATTTGGGATCCTCATTTTGGTCAACCGGCTGTGGAAGCTTTTACTCGAGGAGGTGCTCTTGGACCAGTCAATATCGCTTATTCGGGTGTTTATCAGTGGTGGTATACAATAGGTTTACGTACGAATGAAGATCTTTATACTGGAGCTTTGTTTCTATTATTTCTTTCGGCCATATCTTTAATAGCAGGTTGGTTACACTTACAACCAAAATGGAAACCGAGCGTTTCGTGGTTCAAAAATGCCGAATCTCGTCTTAATCATCATTTGTCAGGGCTTTTCGGAGTAAGTTCCTTGGCTTGGACAGGACACTTAGTCCATGTCGCTATTCCTGCATCCCGGGGTGAGTCCGTTCGATGGAATAATTTCTTAGCTGTCTTACCGCATCCCCAGGGGTTAGGCCCTCTTTTTAGCGGTCAGTGGAATCTTTATGCTCAAAATCCCGATTCCGGCAGTCATTTATTTGGGACTTCGCAAGGGGCAGGAACTGCCATTCTAACTCTTCTCGGGGGATTTCATCCACAAACGCAAAGTTTATGGCTGACTGATATGGCTCATCATCATTTAGCTATTGCAGTTCTTTTTCTCGTTGCCGGTCATATGTATAGAACTAACTTCGGGATTGGGCACAGTATGAAAGATCTTTTAGAAGCCCATATTCCTCCGGGGGGGCGATTGGGACGTGGACATAAGGGTCTTTATGACACAATCAATAATTCGATTCATTTTCAATTAGGCCTTGCTCTAGCCTCTTTAGGGGTTATTACTTCTTTGGTAGCTCAACACATGTACTCTTTACCTCCTTATGCGTTCCTAGCACAAGACTTTACTACCCAAGCTGCCTTATATACCCACCACCAATACATCGCAGGGTTCATCATGACAGGAGCTTTCGCGCATGGAGCTATATTTTTCATTCGAGATTACAATCCGGAGCAAAATGAGGATAATGTATTGGCAAGAATGTTAGACCATAAAGAAGCTATTATATCTCATTTAAGTTGGGCCAGTCTTTTTCTGGGTTTTCATACCTTGGGGCTTTATGTTCATAACGATGTCATGCTTGCTTTTGGTACTCCAGAAAAACAAATCTTGATTGAACCTATATTTGCGCAATGGATACAATCTGCTCATGGTAAAACTTTGTATGGGTTCGATGTACTTTTATCTTCAACGAATGGACCAGCATTCAATGCGGGTCGAAGCATATGGTTACCGGGCTGGTTAAGTGCTATTAATGAGAATAGTAATTCACTATTCTTAACAATAGGTCCTGGGGACTTCTTGGTTCATCATGCTATTGCTCTAGGTTTACATACAACTACATTAATTTTAGTAAAAGGTGCTTTAGATGCACGTGGTTCCAAGTTAATGCCAGATAAAAAGGATTTTGGTTATAGTTTTCCTTGCGATGGTCCGGGGCGAGGCGGTACTTGTGATATTTCGGCTTGGGATGCTTTTTATTTGGCAGTTTTCTGGATGTTAAATACCATTGGATGGGTTACTTTTTATTGGCATTGGAAGCACATCACATTATGGCAGGGTAACATTTCACAGTTTAATGAATCTTCCACTTATTTGATGGGATGGTTAAGAGATTATCTATGGTTAAACTCTTCACAACTTATCAACGGATATAACCCTTTTGGTATGAATAGTTTATCAGTCTGGGCGTGGATGTTCTTGTTCGGACATCTTGTTTGGGCTACTGGATTTATGTTTTTAATCTCTTGGCGGGGCTATTGGCAGGAATTGATTGAAACTTTAGCATGGGCTCATGAACGCACACCTTTGGCCAATTTAATTCGATGGAGAGATAAACCAGTGGCTCTTTCCATTGTGCAAGCAAGATTGGTTGGATTAGCCCACTTCTCTGTAGGTTATATATTTACTTATGCAGCTTTCTTGATTGCCTCTACATCTGGTAAATTTGGT
>Rhodiola_wallichiana
ATGGCATTAAGATTTCCAAGGTTTAGCCAAGGCTTAGCTCAGGACCCCACTACTCGTCGTATTTGGTTTGGTATTGCTACCGCACATGATTTCGAGAGTCATGATGATATTACTGAGGAACGTCTTTATCAGAATATTTTTGCTTCTCACTTCGGGCAATTAGCAATAATTTTTCTGTGGACTTCCGGAAATCTGTTTCATGTAGCTTGGCAAGGAAATTTTGAATCATGGGTACAAGACCCTTTACACGTAAGACCTATTGCTCATGCAATTTGGGATCCTCATTTTGGTCAACCGGCTGTGGAAGCTTTTACTCGAGGAGGTGCTCTTGGACCAGTCAATATCGCTTATTCGGGTGTTTATCAGTGGTGGTATACAATAGGTTTACGTACGAATGAAGATCTTTATACTGGAGCTTTGTTTCTATTATTTCTTTCGGCCATATCTTTAATAGCAGGTTGGTTACACTTACAACCAAAATGGAAACCGAGCGTTTCGTGGTTCAAAAATGCCGAATCTCGTCTTAATCATCATTTGTCAGGGCTTTTCGGAGTAAGTTCCTTGGCTTGGACAGGACACTTAGTCCATGTCGCTATTCCTGCATCCCGGGGTGAGTCCGTTCGATGGAATAATTTCTTAGCTGTCTTACCGCATCCCCAGGGGTTAGGCCCTCTTTTTAGCGGTCAGTGGAATCTTTATGCTCAAAATCCCGATTCCGGCAGTCATTTATTTGGGACTTCGCAAGGGGCAGGAACTGCCATTCTAACTCTTCTCGGGGGATTTCATCCACAAACGCAAAGTTTATGGCTGACTGATATGGCTCATCATCATTTAGCTATTGCAGTTCTTTTTCTCGTTGCCGGTCATATGTATAGAACTAACTTCGGGATTGGGCACAGTATGAAAGATCTTTTAGAAGCCCATATTCCTCCGGGGGGGCGATTGGGACGTGGACATAAGGGTCTTTATGACACAATCAATAATTCGATTCATTTTCAATTAGGCCTTGCTCTAGCCTCTTTAGGGGTTATTACTTCTTTGGTAGCTCAACACATGTACTCTTTACCTCCTTATGCGTTCCTAGCACAAGACTTTACTACCCAAGCTGCCTTATATACCCACCACCAATACATCGCAGGGTTCATCATGACAGGAGCTTTCGCGCATGGAGCTATATTTTTCATTCGAGATTACAATCCGGAGCAAAATGAGGATAATGTATTGGCAAGAATGTTAGACCATAAAGAAGCTATTATATCTCATTTAAGTTGGGCCAGTCTTTTTCTGGGTTTTCATACCTTGGGGCTTTATGTTCATAACGATGTCATGCTTGCTTTTGGTACTCCAGAAAAACAAATCTTGATTGAACCTATATTTGCGCAATGGATACAATCTGCTCATGGTAAAACTTTGTATGGGTTCGATGTACTTTTATCTTCAACGAATGGACCAGCATTCAATGCGGGTCGAAGCATATGGTTACCGGGCTGGTTAAGTGCTATTAATGAGAATAGTAATTCACTATTCTTAACAATAGGTCCTGGGGACTTCTTGGTTCATCATGCTATTGCTCTAGGTTTACATACAACTACATTAATTTTAGTAAAAGGTGCTTTAGATGCACGTGGTTCCAAGTTAATGCCAGATAAAAAGGATTTTGGTTATAGTTTTCCTTGCGATGGTCCGGGGCGAGGCGGTACTTGTGATATTTCGGCTTGGGATGCTTTTTATTTGGCAGTTTTCTGGATGTTAAATACCATTGGATGGGTTACTTTTTATTGGCATTGGAAGCACATCACATTATGGCAGGGTAACGTTTCACAGTTTAATGAATCTTCCACTTATTTGATGGGATGGTTAAGAGATTATCTATGGTTAAACTCTTCACAACTTATTAACGGATATAACCCTTTTGGTATGAATAGTTTATCAGTCTGGGCGTGGATGTTCTTGTTCGGACATCTTGTTTGGGCTACTGGATTTATGTTTTTAATCTCTTGGCGGGGCTATTGGCAGGAATTGATTGAAACTTTAGCATGGGCTCATGAACGCACACCTTTGGCCAATTTAATTCGATGGAGAGATAAACCAGTGGCTCTTTCCATTGTGCAAGCAAGATTGGTTGGATTAGCCCACTTCTCTGTAGGTTATATATTTACTTATGCAGCTTTCTTGATTGCCTCTACATCTGGTAAATTTGGT
>Hylotelephium_ewersii
ATGGCATTAAGATTTCCAAGGTTTAGCCAAGGCTTAGCTCAGGACCCCACTACTCGTCGTATTTGGTTTGGTATTGCTACCGCACATGATTTCGAGAGTCATGATGATATTACTGAGGAACGTCTTTATCAGAATATTTTTGCTTCTCACTTCGGGCAATTAGCAATAATTTTTCTGTGGACTTCCGGAAATCTGTTTCATGTAGCTTGGCAAGGAAATTTTGAATCATGGGTACAAGACCCTTTACACGTAAGACCTATTGCTCATGCAATTTGGGATCCTCATTTTGGTCAACCGGCTGTGGAAGCTTTTACTCGAGGAGGTGCTCTTGGACCAGTGAATATCGCTTATTCTGGTGTTTATCAGTGGTGGTATACAATAGGTTTACGTACGAATGAAGATCTTTATACTGGAGCTTTGTTTCTATTATTTCTTTCGGCCATATCTTTAATAGCAGGTTGGTTACACTTACAACCAAAATGGAAACCGAGCGTTTCGTGGTTCAAAAATGCTGAATCTCGTCTTAATCATCATTTGTCAGGACTTTTCGGAGTAAGTTCCTTGGCTTGGACAGGACACTTAGTCCACGTCGCTATTCCTGCATCCCGGGGTGAGTACGTTCGATGGAATAATTTCTTAGCTGTCTTACCGCATCCCCAGGGGTTAGGCCCTCTTTTGACCGGTCAGTGGAATCTTTATGCTCAAAATCCCGATTCCAGCAGTCATTTATTTGGGACTTCGCAAGGGGCAGGAACTGCCATTCTAACTCTTCTCGGGGGATTTCATCCACAAACGCAAAGTTTATGGCTGACTGATATTGCTCATCATCATTTAGCTATTGCATTTCTTTTTCTCGTTGCCGGTCATATGTATAGAACTAACTTCGGGATTGGGCACAGTATGAAAGATCTTTTAGAAGCCCATAGTCCTCCGGGGGGGCGATTGGGACGTGGACATAAGGGTCTTTATGACACAATCAATAATTCGATTCATTTTCAATTAGGCCTTGCTCTAGCCTCGTTAGGGGTTATTACTTCTTTGGTAGCTCAACACATGTACTCTTTACCTGCTTATGCATTCCTAGCACAAGACTTTACTACTCAAGCTGCCTTATATACCCACCACCAATACATCGCAGGGTTCATCATGACAGGAGCTTTTGCGCATGGAGCTATATTTTTCATTCGAGATTACAATCCGGAGCAAAATGAGGATAATGTATTGGCAAGAATGTTAGACCATAAAGAAGCTATTATATCTCATTTAAGTTGGGCCAGTCTTTTTCTGGGTTTTCATACCTTGGGGCTTTATGTTCATAACGATGTCATGCTTGCTTTTGGTACTCCAGAAAAACAAATCTTGATTGAACCTATATTTGCGCAATGGATCCAATCTGCTCATGGTAAAACTTTGTATGGGTTCGATGTACTTTTATCTTCAACGAATGGACCAGCATTCAATGCGGGTCGAAGCATATGGTTACCTGGCTGGTTAAGTGCTATTAATGAGAATAGTAATTCACTATTCTTAACAATAGGTCCTGGGGACTTCTTGGTTCATCATGCTATTGCGCTAGGTTTACATACAACTACATTAATTTTAGTAAAAGGGGCTTTAGATGCACGTGGTTCCAAGTTAATGCCAGATAAAAAGGATTTTGGTTATAGTTTTCCTTGCGATGGTCCGGGGCGAGGCGGTACTTGTGATATTTCGGCTTGGGACGCTTTTTATTTGGCAGTTTTCTGGATGTTAAATACCATTGGATGGGTTACTTTTTATTGGCATTGGAAGCACATCACATTATGGCAGGGTAACGTTTCACAGTTTAATGAATCTTCCACTTATTTGATGGGATGGTTAAGAGATTATCTATGGTTAAACTCTTCACAACTTATCAATGGATATAACCCTTTTGGTATGAATAGTTTATCAGTCTGGGCGTGGATGTTCTTGTTCGGACATCTTGTTTGGGCTACTGGATTTATGTTTTTAATCTCTTGGCGGGGCTATTGGCAGGAATTGATTGAAACTTTAGCATGGGCTCATGAACGCACACCTTTGGCCAATTTAATTCGATGGAGAGATAAACCAGTGGCTCTTTCCATTGTGCAAGCAAGATTGGTTGGATTAGCCCACTTCTCTGTAGGTTATATATTTACTTATGCAGCTTTCTTGATTGCCTCTACATCTGGTAAATTTGGT
>Hylotelephium_verticillatum
ATGGCATTAAGATTTCCAAGGTTTAGCCAAGGCTTAGCTCAGGACCCCACTACTCGTCGTATTTGGTTTGGTATTGCTACCGCACATGATTTCGAGAGTCATGATGATATTACTGAGGAACGTCTTTATCAGAATATTTTTGCTTCTCACTTCGGGCAATTAGCAATAATTTTTCTGTGGACTTCCGGAAATCTGTTTCATGTAGCTTGGCAAGGAAATTTTGAATCATGGGTACAAGACCCTTTACACGTAAGACCTATTGCTCATGCAATTTGGGATCCTCATTTTGGTCAACCGGCTGTGGAAGCTTTTACTCGAGGAGGTGCTCTTGGACCAGTGAATATCGCTTATTCTGGTGTTTATCAGTGGTGGTATACAATAGGTTTACGTACGAATGAAGATCTTTATACTGGAGCTTTGTTTCTATTATTTCTTTCGGCCATATCTTTAATAGCAGGTTGGTTACACTTACAACCAAAATGGAAACCGAGCGTTTCGTGGTTCAAAAATGCTGAATCTCGTCTTAATCATCATTTGTCAGGACTTTTCGGAGTAAGTTCCTTGGCTTGGACAGGACACTTAGTCCACGTCGCTATTCCTGCATCCCGGGGTGAGTACGTTCGATGGAATAATTTCTTAGCTGTCTTACCGCATCCCCAGGGGTTAGGCCCTCTTTTGACCGGTCAGTGGAATCTTTATGCTCAAAATCCCGATTCCAGCAGTCATTTATTTGGGACTTCGCAAGGGGCAGGAACTGCCATTCTAACTCTTCTCGGGGGATTTCATCCACAAACGCAAAGTTTATGGCTGACTGATATTGCTCATCATCATTTAGCTATTGCATTTCTTTTTCTCGTTGCCGGTCATATGTATAGAACTAACTTCGGGATTGGGCACAGTATGAAAGATCTTTTAGAAGCCCATAGTCCTCCGGGGGGGCGATTGGGACGTGGACATAAGGGTCTTTATGACACAATCAATAATTCGATTCATTTTCAATTAGGCCTTGCTCTAGCCTCGTTAGGGGTTATTACTTCTTTGGTAGCTCAACACATGTACTCTTTACCTGCTTATGCATTCCTAGCACAAGACTTTACTACTCAAGCTGCCTTATATACCCACCACCAATACATCGCAGGGTTCATCATGACAGGAGCTTTTGCGCATGGAGCTATATTTTTCATTCGAGATTACAATCCGGAGCAAAATGAGGATAATGTATTGGCAAGAATGTTAGACCATAAAGAAGCTATTATATCTCATTTAAGTTGGGCCAGTCTTTTTCTGGGTTTTCATACCTTGGGGCTTTATGTTCATAACGATGTCATGCTTGCTTTTGGTACTCCAGAAAAACAAATCTTGATTGAACCTATATTTGCGCAATGGATCCAATCTGCTCATGGTAAAACTTTGTATGGGTTCGATGTACTTTTATCTTCAACGAATGGACCAGCATTCAATGCGGGTCGAAGCATATGGTTACCTGGCTGGTTAAGTGCTATTAATGAGAATAGTAATTCACTATTCTTAACAATAGGTCCTGGGGACTTCTTGGTTCATCATGCTATTGCGCTAGGTTTACATACAACTACATTAATTTTAGTAAAAGGGGCTTTAGATGCACGTGGTTCCAAGTTAATGCCAGATAAAAAGGATTTTGGTTATAGTTTTCCTTGCGATGGTCCGGGGCGAGGCGGTACTTGTGATATTTCGGCTTGGGACGCTTTTTATTTGGCAGTTTTCTGGATGTTAAATACCATTGGATGGGTTACTTTTTATTGGCATTGGAAGCACATCACATTATGGCAGGGTAACGTTTCACAGTTTAATGAATCTTCCACTTATTTGATGGGATGGTTAAGAGATTATCTATGGTTAAACTCTTCACAACTTATCAATGGATATAACCCTTTTGGTATGAATAGTTTATCAGTCTGGGCGTGGATGTTCTTGTTCGGACATCTTGTTTGGGCTACTGGATTTATGTTTTTAATCTCTTGGCGGGGCTATTGGCAGGAATTGATTGAAACTTTAGCATGGGCTCATGAACGCACACCTTTGGCCAATTTAATTCGATGGAGAGATAAACCAGTGGCTCTTTCCATTGTGCAAGCAAGATTGGTTGGATTAGCCCACTTCTCTGTAGGTTATATATTTACTTATGCAGCTTTCTTGATTGCCTCTACATCTGGTAAATTTGGT
>Hylotelephium_viviparum
ATGGCATTAAGATTTCCAAGGTTTAGCCAAGGCTTAGCTCAGGACCCCACTACTCGTCGTATTTGGTTTGGTATTGCTACCGCACATGATTTCGAGAGTCATGATGATATTACTGAGGAACGTCTTTATCAGAATATTTTTGCTTCTCACTTCGGGCAATTAGCAATAATTTTTCTGTGGACTTCCGGAAATCTGTTTCATGTAGCTTGGCAAGGAAATTTTGAATCATGGGTACAAGACCCTTTACACGTAAGACCTATTGCTCATGCAATTTGGGATCCTCATTTTGGTCAACCGGCTGTGGAAGCTTTTACTCGAGGAGGTGCTCTTGGACCAGTGAATATCGCTTATTCTGGTGTTTATCAGTGGTGGTATACAATAGGTTTACGTACGAATGAAGATCTTTATACTGGAGCTTTGTTTCTATTATTTCTTTCGGCCATATCTTTAATAGCAGGTTGGTTACACTTACAACCAAAATGGAAACCGAGCGTTTCGTGGTTCAAAAATGCTGAATCTCGTCTTAATCATCATTTGTCAGGACTTTTCGGAGTAAGTTCCTTGGCTTGGACAGGACACTTAGTCCACGTCGCTATTCCTGCATCCCGGGGTGAGTACGTTCGATGGAATAATTTCTTAGCTGTCTTACCGCATCCCCAGGGGTTAGGCCCTCTTTTGACCGGTCAGTGGAATCTTTATGCTCAAAATCCCGATTCCAGCAGTCATTTATTTGGGACTTCGCAAGGGGCAGGAACTGCCATTCTAACTCTTCTCGGGGGATTTCATCCACAAACGCAAAGTTTATGGCTGACTGATATTGCTCATCATCATTTAGCTATTGCATTTCTTTTTCTCGTTGCCGGTCATATGTATAGAACTAACTTCGGGATTGGGCACAGTATGAAAGATCTTTTAGAAGCCCATAGTCCTCCGGGGGGGCGATTGGGACGTGGACATAAGGGTCTTTATGACACAATCAATAATTCGATTCATTTTCAATTAGGCCTTGCTCTAGCCTCGTTAGGGGTTATTACTTCTTTGGTAGCTCAACACATGTACTCTTTACCTGCTTATGCATTCCTAGCACAAGACTTTACTACTCAAGCTGCCTTATATACCCACCACCAATACATCGCAGGGTTCATCATGACAGGAGCTTTTGCGCATGGAGCTATATTTTTCATTCGAGATTACAATCCGGAGCAAAATGAGGATAATGTATTGGCAAGAATGTTAGACCATAAAGAAGCTATTATATCTCATTTAAGTTGGGCCAGTCTTTTTCTGGGTTTTCATACCTTGGGGCTTTATGTTCATAACGATGTCATGCTTGCTTTTGGTACTCCAGAAAAACAAATCTTGATTGAACCTATATTTGCGCAATGGATCCAATCTGCTCATGGTAAAACTTTGTATGGGTTCGATGTACTTTTATCTTCAACGAATGGACCAGCATTCAATGCGGGTCGAAGCATATGGTTACCTGGCTGGTTAAGTGCTATTAATGAGAATAGTAATTCACTATTCTTAACAATAGGTCCTGGGGACTTCTTGGTTCATCATGCTATTGCGCTAGGTTTACATACAACTACATTAATTTTAGTAAAAGGGGCTTTAGATGCACGTGGTTCCAAGTTAATGCCAGATAAAAAGGATTTTGGTTATAGTTTTCCTTGCGATGGTCCGGGGCGAGGCGGTACTTGTGATATTTCGGCTTGGGACGCTTTTTATTTGGCAGTTTTCTGGATGTTAAATACCATTGGATGGGTTACTTTTTATTGGCATTGGAAGCACATCACATTATGGCAGGGTAACGTTTCACAGTTTAATGAATCTTCCACTTATTTGATGGGATGGTTAAGAGATTATCTATGGTTAAACTCTTCACAACTTATCAATGGATATAACCCTTTTGGTATGAATAGTTTATCAGTCTGGGCGTGGATGTTCTTGTTCGGACATCTTGTTTGGGCTACTGGATTTATGTTTTTAATCTCTTGGCGGGGCTATTGGCAGGAATTGATTGAAACTTTAGCATGGGCTCATGAACGCACACCTTTGGCCAATTTAATTCGATGGAGAGATAAACCAGTGGCTCTTTCCATTGTGCAAGCAAGATTGGTTGGATTAGCCCACTTCTCTGTAGGTTATATATTTACTTATGCAGCTTTCTTGATTGCCTCTACATCTGGTAAATTTGGT
>Meterostachys_sikokianus
ATGGCATTAAGATTTCCAAGGTTTAGCCAAGGCTTAGCTCAGGACCCCACTACTCGTCGTATTTGGTTTGGTATTGCTACCGCACATGATTTCGAGAGTCATGATGATATTACTGAGGAACGTCTTTATCAGAATATTTTTGCTTCTCACTTCGGGCAATTAGCAATAATTTTTCTGTGGACTTCCGGAAATCTGTTTCATGTAGCTTGGCAAGGAAATTTTGAATCATGGGTACAAGACCCTTTACACGTACGACCTATTGCTCATGCAATTTGGGATCCTCATTTTGGTCAACCGGCTGTGGAAGCTTTTACTCGAGGAGGTGCTCTTGGACCAGTGAATATCGCTTATTCTGGTGTTTATCAGTGGTGGTATACAATAGGTTTACGTACGAATGAAGATCTTTATACTGGAGCTTTGTTTCTATTATTTCTTTCGGCCCTATCTTTAATAGCAGGTTGGTTACACTTACAACCAAAATGGAAACCGAGCGTTTCATGGTTCAAAAATGCTGAATCTCGTCTTAATCATCATTTGTCAGGACTTTTCGGAGTAAGTTCCTTGGCTTGGACAGGACACTTAGTCCATGTCGCTATTCCTGCATCCCGGGGTGAGTACGTTCGATGGAATAATTTATTAGCTGTCTTACCGCATCCCCAGGGGTTAGGCCCTCTTTTGACCGGTCAGTGGAATCTTTATGCTCAAAATCCCGATTCCAGCAGTCATTTATTTGGGACTTCGCAAGGGGCAGGAACTGCCATTCTAACTCTTCTCGGGGGATTTCATCCACAAACGCAAAGTTTATGGCTGACTGATATTGCTCATCATCATTTAGCTATTGCATTTCTTTTTCTCGTTGCGGGTCATATGTATAGAACTAACTTCGGGATTGGGCACAGTATGAAAGATCTTTTAGAAGCCCATAGTCCTCCGGGGGGGCGATTGGGACGTGGACATAAGGGTCTTTATGACACAATCAATAATTCGCTTCATTTTCAATTAGGCCTTGCTCTAGCCTCGTTAGGGGTTATTACTTCTTTGGTAGCTCAACACATGTACTCTTTACCTGCTTATGCATTCCTAGCACAAGACTTTACTACTCAAGCTGCCTTATATACCCACCACCAATACATCGCAGGGTTCATCATGACAGGAGCTTTTGCGCATGGAGCTATATTTTTCATTCGAGATTACAATCCGGAGCAAAATGAGGATAATGTATTGGCAAGAATGTTAGACCATAAAGAAGCTATTATATCTCATTTAAGTTGGGCTAGCCTTTTTCTGGGTTTTCATACCTTGGGGCTTTATGTTCATAACGATGTCATGCTTGCTTTTGGTACTCCAGAAAAACAAATCTTGATTGAACCTATATTTGCGCAATGGATACAATCTGCTCATGGTAAAACTTTGTATGGGTTCGATGTACTTTTATCTTCAACGAATGGACCAGCATTCAATGCGGGTCGAAGCATATGGTTACCTGGCTGGTTAAGTGCTATTAATGAGAATAGTAATTCACTATTCTTAACAATAGGTCCTGGGGACTTCTTGGTGCATCATGCTATTGCGCTAGGTTTACATACAACTACATTAATTTTAGTAAAAGGGGCTTTAGATGCACGTGGTTCCAAGTTAATGCCAGATAAAAAGGATTTTGGTTATAGTTTTCCTTGCGATGGTCCGGGGCGAGGCGGTACTTGTGATATTTCGGCTTGGGACGCTTTTTATTTGGCAGTTTTCTGGATGTTAAATACCATTGGATGGGTTACTTTTTATTGGCATTGGAAGCACATCACATTATGGCAGGGTAACGTTTCCCAGTTTAATGAATCTTCCACTTATTTGATGGGATGGTTAAGAGATTATCTATGGTTAAACTCTTCACAACTTATCAATGGATATAACCCTTTTGGTATGAATAGTTTATCAGTCTGGGCGTGGATGTTTTTGTTCGGACATCTTGTTTGGGCTACTGGATTTATGTTTTTAATCTCTTGGCGGGGGTATTGGCAGGAATTGATTGAAACTTTAGCATGGGCTCATGAACGCACACCTTTGGCCAATTTAATTCGATGGAGAGATAAACCAGTGGCTCTTTCCATTGTGCAAGCAAGATTGGTTGGATTAGCCCACTTCTCTGTAGGTTATATATTTACTTATGCAGCTTTCTTGATTGCCTCTACATCTGGTAAATTTGGT
>Orostachys_fimbriata
ATGGCATTAAGATTTCCAAGGTTTAGCCAAGGCTTAGCTCAGGACCCCACTACTCGTCGTATTTGGTTTGGTATTGCTACCGCACATGATTTCGAGAGTCATGATGATATTACTGAGGAACGTCTTTATCAGAATATTTTTGCTTCTCACTTCGGGCAATTAGCAATAATTTTTCTGTGGACTTCCGGAAATCTGTTTCATGTAGCTTGGCAAGGAAATTTTGAATCATGGGTACAAGACCCTTTACACGTAAGACCTATTGCTCATGCAATTTGGGATCCTCATTTTGGTCAACCGGCTGTGGAAGCTTTTACTCGAGGAGGTGCTCTTGGACCAGTGAATATCGCTTATTCTGGTGTTTATCAGTGGTGGTATACAATAGGTTTACGTACGAATGAAGATCTTTATACTGGAGCTTTGTTTCTATTATTTCTTTCGGCCTTATCTTTAATAGCAGGTTGGTTACACTTACAACCAAAATGGAAACCGAGCGTTTCGTGGTTCAAAAATGCTGAATCTCGTCTTAATCATCATTTGTCAGGACTTTTCGGAGTAAGTTCCTTGGCTTGGACAGGACACTTAGTCCATGTCGCTATTCCTGCATCCCGGGGTGAGTACGTTCGATGGAATAATTTATTAGCTGTCTTACCGCATCCCCAGGGGTTAGGCCCTCTTTTGACCGGTCAGTGGAATCTTTATGCTCAAAATCCCGATTCCAGCAGTCATTTATTTGGGACTTCGCAAGGGGCAGGAACTGCCATTCTAACTCTTCTCGGGGGATTTCATCCACAAACGCAAAGTTTATGGCTGACTGATATTGCTCATCATCATTTAGCTATTGCATTTCTTTTTCTCGTTGCGGGTCATATGTATAGAACTAACTTCGGGATTGGGCACAGTATGAAAGATCTTTTAGAAGCCCATAGTCCTCCGGGGGGGCGATTGGGACGTGGACATAAGGGTCTTTATGACACAATCAATAATTCGCTTCATTTTCAATTAGGCCTTGCTCTAGCCTCGTTAGGGGTTATTACTTCTTTGGTAGCTCAACACATGTACTCTTTACCTGCTTATGCATTCCTAGCACAAGACTTTACTACTCAAGCTGCCTTATATACCCACCACCAATACATCGCAGGGTTCATCATGACAGGAGCTTTTGCGCATGGAGCTATATTTTTCATTCGCGATTACAATCCGGAGCAAAATGAGGATAATGTATTGGCAAGAATGTTAGACCATAAAGAAGCTATTATATCTCATTTAAGTTGGGCCAGCCTTTTTCTGGGTTTTCATACCTTGGGGCTTTATGTTCATAACGATGTCATGCTTGCTTTTGGTACTCCAGAAAAACAAATCTTGATTGAACCTATATTTGCGCAATGGATACAATCTGCTCATGGTAAAACTTTGTATGGGTTCGATGTACTTTTATCTTCAACGAATGGACCAGCATTCAATGCGGGTCGAAGCATATGGTTACCTGGCTGGTTAAGTGCTATTAATGAGAATAATAATTCACTATTCTTAACAATAGGTCCTGGGGACTTCTTGGTGCATCATGCTATTGCGCTAGGTTTACATACAACTACATTAATTTTAGTAAAAGGGGCTTTAGATGCACGCGGTTCCAAGTTAATGCCAGATAAAAAGGATTTTGGTTATAGTTTTCCTTGCGATGGTCCGGGGCGAGGCGGTACTTGTGATATTTCGGCTTGGGACGCTTTTTATTTGGCAGTTTTCTGGATGTTAAATACCATTGGGTGGGTTACTTTTTATTGGCATTGGAAGCACATCACATTATGGCAGGGTAACGTTTCCCAGTTTAATGAATCTTCCACTTATTTGATGGGATGGTTAAGAGATTATCTATGGTTAAACTCGTCACAACTTATCAATGGATATAACCCTTTTGGTATGAATAGTTTATCAGTCTGGGCGTGGATGTTCTTGTTCGGACATCTTGTTTGGGCTACTGGATTTATGTTTTTAATCTCTTGGCGGGGCTATTGGCAGGAATTGATTGAAACTTTAGCATGGGCTCATGAACGCACACCTTTGGCCAATTTAATTCGATGGAGAGATAAACCAGTGGCTCTTTCCATTGTGCAAGCAAGATTGGTTGGATTAGCCCACTTCTCTGTAGGTTATATATTTACTTATGCAGCTTTCTTGATTGCCTCTACATCTGGTAAATTTGGT
>Orostachys_japonica
ATGGCATTAAGATTTCCAAGGTTTAGCCAAGGCTTAGCTCAGGACCCCACTACTCGTCGTATTTGGTTTGGTATTGCTACCGCACATGATTTCGAGAGTCATGATGATATTACTGAGGAACGTCTTTATCAGAATATTTTTGCTTCTCACTTCGGGCAATTAGCAATAATTTTTCTGTGGACTTCCGGAAATCTGTTTCATGTAGCTTGGCAAGGAAATTTTGAATCATGGGTACAAGACCCTTTACACGTAAGACCTATTGCTCATGCAATTTGGGATCCTCATTTTGGTCAACCGGCTGTGGAAGCTTTTACTCGAGGAGGTGCTCTTGGACCAGTGAATATCGCTTATTCTGGTGTTTATCAGTGGTGGTATACAATAGGTTTACGTACGAATGAAGATCTTTATACTGGAGCTTTGTTTCTATTATTTCTTTCGGCCTTATCTTTAATAGCAGGTTGGTTACACTTACAACCAAAATGGAAACCGAGCGTTTCGTGGTTCAAAAATGCTGAATCTCGTCTTAATCATCATTTGTCAGGACTTTTCGGAGTAAGTTCCTTGGCTTGGACAGGACACTTAGTCCATGTCGCTATTCCTGCATCCCGGGGTGAGTACGTTCGATGGAATAATTTATTAGCTGTCTTACCGCATCCCCAGGGGTTAGGCCCTCTTTTGACCGGTCAGTGGAATCTTTATGCTCAAAATCCCGATTCCAGCAGTCATTTATTTGGGACTTCGCAAGGGGCAGGAACTGCCATTCTAACTCTTCTCGGGGGATTTCATCCACAAACGCAAAGTTTATGGCTGACTGATATTGCTCATCATCATTTAGCTATTGCATTTCTTTTTCTCGTTGCGGGTCATATGTATAGAACTAACTTCGGGATTGGGCACAGTATGAAAGATCTTTTAGAAGCCCATAGTCCTCCGGGGGGGCGATTGGGACGTGGACATAAGGGTCTTTATGACACAATCAATAATTCGCTTCATTTTCAATTAGGCCTTGCTCTAGCCTCGTTAGGGGTTATTACTTCTTTGGTAGCTCAACACATGTACTCTTTACCTGCTTATGCATTCCTAGCACAAGACTTTACTACTCAAGCTGCCTTATATACCCACCACCAATACATCGCAGGGTTCATCATGACAGGAGCTTTTGCGCATGGAGCTATATTTTTCATTCGAGATTACAATCCGGAGCAAAATGAGGATAATGTATTGGCAAGAATGTTAGACCATAAAGAAGCTATTATATCTCATTTAAGTTGGGCCAGCCTTTTTCTGGGTTTTCATACCTTGGGGCTTTATGTTCATAACGATGTCATGCTTGCTTTTGGTACTCCAGAAAAACAAATCTTGATTGAACCTATATTTGCCCAATGGATACAATCTGCTCATGGTAAAACTTTGTATGGGTTCGATGTACTTTTATCTTCAACGAATGGACCAGCATTCAATGCGGGTCGAAGCATATGGTTACCTGGCTGGTTAAGTGCTATTAATGAGAATAGTAATTCACTATTCTTAACAATAGGTCCTGGGGACTTCTTGGTGCATCATGCTATTGCGCTAGGTTTACATACAACTACATTAATTTTAGTAAAAGGGGCTTTAGATGCACGCGGTTCCAAGTTAATGCCAGATAAAAAGGATTTTGGTTATAGTTTTCCTTGCGATGGTCCGGGGCGAGGCGGTACTTGTGATATTTCGGCTTGGGACGCTTTTTATTTGGCAGTTTTCTGGATGTTAAATACCATTGGGTGGGTTACTTTTTATTGGCATTGGAAGCACATTACATTATGGCAGGGTAACGTTTCCCAGTTTAATGAATCTTCCACTTATTTGATGGGATGGTTAAGAGATTATCTATGGTTAAACTCTTCACAACTTATCAATGGATATAACCCTTTTGGTATGAATAGTTTATCAGTCTGGGCGTGGATGTTCTTGTTCGGACATCTTGTTTGGGCTACTGGATTTATGTTTTTAATCTCTTGGCGGGGCTATTGGCAGGAATTGATTGAAACTTTAGCATGGGCTCATGAACGCACACCTTTGGCCAATTTAATTCGATGGAGAGATAAACCAGTGGCTCTTTCCATTGTGCAAGCAAGATTGGTTGGATTAGCCCACTTCTCTGTAGGTTATATATTTACTTATGCAGCTTTCTTGATTGCCTCTACATCTGGTAAATTTGGT
>Orostachys_minuta
ATGGCATTAAGATTTCCAAGGTTTAGCCAAGGCTTAGCTCAGGACCCCACTACTCGTCGTATTTGGTTTGGTATTGCTACCGCACATGATTTCGAGAGTCATGATGATATTACTGAGGAACGTCTTTATCAGAATATTTTTGCTTCTCACTTCGGGCAATTAGCAATAATTTTTCTGTGGACTTCCGGAAATCTGTTTCATGTAGCTTGGCAAGGAAATTTTGAATCATGGGTACAAGACCCTTTACACGTAAGACCTATTGCTCATGCAATTTGGGATCCTCATTTTGGTCAACCAGCTGTGGAAGCTTTTACTCGAGGAGGTGCTCTTGGACCAGTGAATATCGCTTATTCTGGTGTTTATCAGTGGTGGTATACAATAGGTTTACGTACGAATGAAGATCTTTATACTGGAGCTTTGTTTCTATTATTTCTTTCGGCCTTATCTTTAATAGCAGGTTGGTTACACTTACAACCAAAATGGAAACCGAGCGTTTCGTGGTTCAAAAATGCTGAATCTCGTCTTAATCATCATTTGTCAGGACTTTTCGGAGTAAGTTCCTTGGCTTGGACAGGACACTTAGTCCATGTCGCTATTCCTGCATCCCGGGGTGAGTACGTTCGATGGAATAATTTATTAGCTGTCTTACCGCATCCCCAGGGGTTAGGCCCTCTTTTGACCGGTCAGTGGAATCTTTATGCTCAAAATCCCGATTCCAGCAGTCATTTATTTGGGACTTCGCAAGGGGCAGGAACTGCCATTCTAACTCTTCTCGGGGGATTTCATCCACAAACGCAAAGTTTATGGCTGACTGATATTGCTCATCATCATTTAGCTATTGCATTTCTTTTTCTCGTTGCGGGTCATATGTATAGAACTAACTTCGGGATTGGGCACAGTATGAAAGATCTTTTAGAAGCCCATAGTCCTCCGGGGGGGCGATTGGGACGTGGACATAAGGGTCTTTATGACACAATCAATAATTCGCTTCATTTTCAATTAGGCCTTGCTCTAGCCTCGTTAGGGGTTATTACTTCTTTGGTAGCTCAACACATGTACTCTTTACCTGCTTATGCATTCCTAGCACAAGACTTTACTACTCAAGCTGCCTTATATACCCACCACCAATACATCGCAGGGTTCATCATGACAGGAGCTTTTGCGCATGGAGCTATATTTTTCATTCGAGATTACAATCCGGAGCAAAATGAGGATAATGTATTGGCAAGAATGTTAGACCATAAAGAAGCTATTATATCTCATTTAAGTTGGGCCAGCCTTTTTCTGGGTTTTCATACCTTGGGGCTTTATGTTCATAACGATGTCATGCTTGCTTTTGGTACTCCAGAAAAACAAATCTTGATTGAACCTATATTTGCCCAATGGATACAATCTGCTCATGGTAAAACTTTGTATGGGTTCGATGTACTTTTATCTTCAACGAATGGACCAGCATTCAATGCGGGTCGAAGCATATGGTTACCTGGCTGGTTAAGTGCTATTAATGAGAATAGTAATTCACTATTCTTAACAATAGGTCCTGGGGACTTCTTGGTGCATCATGCTATTGCGCTAGGTTTACATACAACTACATTAATTTTAGTAAAAGGGGCTTTAGATGCACGCGGTTCCAAGTTAATGCCAGATAAAAAGGATTTTGGTTATAGTTTTCCTTGCGATGGTCCGGGGCGAGGCGGTACTTGTGATATTTCGGCTTGGGACGCTTTTTATTTGGCAGTTTTCTGGATGTTAAATACCATTGGGTGGGTTACTTTTTATTGGCATTGGAAGCACATTACATTATGGCAGGGTAACGTTTCCCAGTTTAATGAATCTTCCACTTATTTGATGGGATGGTTAAGAGATTATCTATGGTTAAACTCTTCACAACTTATCAATGGATATAACCCTTTTGGTATGAATAGTTTATCAGTCTGGGCGTGGATGTTCTTGTTCGGACATCTTGTTTGGGCTACTGGATTTATGTTTTTAATCTCTTGGCGGGGCTATTGGCAGGAATTGATTGAAACTTTAGCATGGGCTCATGAACGCACACCTTTGGCCAATTTAATTCGATGGAGAGATAAACCAGCGGCTCTTTCCATTGTGCAAGCAAGATTGGTTGGATTAGCCCACTTCTCTGTAGGTTATATATTTACTTATGCAGCTTTCTTGATTGCCTCTACATCTGGTAAATTTGGT
>Orostachys_iwarenge_f_magna
ATGGCATTAAGATTTCCAAGGTTTAGCCAAGGCTTAGCTCAGGACCCCACTACTCGTCGTATTTGGTTTGGTATTGCTACCGCACATGATTTCGAGAGTCATGATGATATTACTGAGGAACGTCTTTATCAGAATATTTTTGCTTCTCACTTCGGGCAATTAGCAATAATTTTTCTGTGGACTTCCGGAAATCTGTTTCATGTAGCTTGGCAAGGAAATTTTGAATCATGGGTACAAGACCCTTTACACGTAAGACCTATTGCTCATGCAATTTGGGATCCTCATTTTGGTCAACCGGCTGTGGAAGCTTTTACTCGAGGAGGTGCTCTTGGACCAGTGAATATCGCTTATTCTGGTGTTTATCAGTGGTGGTATACAATAGGTTTACGTACGAATGAGGATCTTTATACTGGAGCTTTGTTTCTATTATTTCTTTCGGCCATATCTTTAATAGCAGGTTGGTTACACTTACAACCAAAATGGAAACCGAGCGTTTCGTGGTTCAAAAATGCTGAATCTCGTCTTAATCATCATTTGTCAGGACTTTTCGGAGTAAGTTCCTTGGCTTGGACAGGCCACTTAGTCCATGTTGCTATTCCTGCATCCCGGGGTGAGTACGTTCGATGGAATAATTTCTTAGCTGTCTTACCGCATCCCCAGGGGTTAGGCCCTCTTTTGACCGGTCAGTGGAATCTTTATGCTCAAAATCCCGATTCCAGCAGTCATTTATTTGGGACTTCGCAAGGGGCAGGAACTGCCATTCTAACTCTTCTCGGGGGATTTCATCCACAAACGCAAAGTTTATGGCTGACTGATATTGCTCATCATCATTTAGCTATTGCATTTCTTTTTCTCGTTGCCGGTCATATGTATAGAACTAACTTCGGGATTGGGCACAGTATGAAAGATCTTTTAGAAGCCCATAGTCCTCCGGGGGGGCGATTGGGACGTGGACATAAGGGTCTTTATGACACAATCAATAATTCGATTCATTTTCAATTAGGCCTTGCTCTAGCCTCGTTAGGGGTTATTACTTCTTTGGTAGCTCAACACATGTACTCTTTACCTGCTTATGCATTCCTAGCACAAGACTTTACTACTCAAGCTGCCTTATATACCCACCACCAATACATCGCAGGGTTCATCATGACAGGAGCTTTTGCGCATGGAGCTATATTTTTCATTCGAGATTACAATCCGGAGCAAAATGAGGATAATGTATTGGCAAGAATGTTAGACCATAAAGAAGCTATTATATCTCATTTAAGTTGGGCCAGTCTTTTTCTGGGTTTTCATACCTTGGGGCTTTATGTTCATAACGATGTCATGCTTGCTTTTGGTACTCCAGAAAAACAAATCTTGATTGAACCTATATTTGCGCAATGGATACAATCTGCTCATGGTAAAACTTTGTATGGGTTCGATGTACTTTTATCTTCAACGAATGGACCAGCATTCAATGCGGGTCGAAGCATATGGTTACCTGGCTGGTTAAGTGCTATTAATGAGAATAGTAATTCACTATTCTTAACAATAGGTCCTGGGGACTTCTTGGTTCATCATGCTATTGCGCTAGGTTTACATACAACTACATTAATTTTAGTAAAAGGGGCTTTAGATGCACGTGGTTCCAAGTTAATGCCAGATAAAAAGGATTTTGGTTATAGTTTTCCTTGCGATGGTCCGGGGCGAGGCGGTACTTGTGATATTTCGGCTTGGGACGCTTTTTATTTGGCAGTTTTCTGGATGTTAAATACCATTGGATGGGTTACTTTTTATTGGCATTGGAAGCACATCACATTATGGCAGGGTAACGTTTCACAGTTTAATGAATCTTCCACTTATTTGATGGGATGGTTAAGAGATTATCTATGGTTAAACTCTTCACAACTTATCAATGGATATAACCCTTTTGGTATGAATAGTTTATCAGTCTGGGCGTGGATGTTCTTGTTCGGACATCTTGTTTGGGCTACTGGATTTATGTTTTTAATCTCTTGGCGGGGCTATTGGCAGGAATTGATTGAAACTTTAGCATGGGCTCATGAACGCACACCTTTGGCCAATTTAATTCGATGGAGAGATAAACCAGTGGCTCTTTCCATTGTGCAAGCAAGATTGGTTGGATTAGCCCACTTCTCTGTAGGTTATATATTTACTTATGCAGCTTTCTTGATTGCCTCTACATCTGGTAAATTTGGT
>Sinocrassula_densirosulata
ATGGCATTAAGATTTCCAAGGTTTAGCCAAGGCTTAGCTCAGGACCCCACTACTCGTCGTATTTGGTTTGGTATTGCTACCGCACATGATTTCGAGAGTCATGATGATATTACTGAGGAACGTCTTTATCAGAATATTTTTGCTTCTCACTTCGGGCAATTAGCAATAATTTTTCTGTGGACTTCCGGAAATCTGTTTCATGTAGCTTGGCAAGGAAATTTTGAATCATGGGTACAAGACCCTTTACACGTAAGACCTATTGCTCATGCAATTTGGGATCCTCATTTTGGTCAACCGGCTGTGGAAGCTTTTACTCGAGGAGGTGCTCTTGGACCAGTGAATATCGCTTATTCTGGTGTTTATCAGTGGTGGTATACCATAGGTTTACGTATGAATGAAGATCTTTATACTGGAGCTTTGTTTCTATTATTTCTTTCGGCCATATCTTTAATAGCAGGTTGGTTACACTTACAACCAAAATGGAAACCGAGCGTTTCGTGGTTCAAAAATGCTGAATCTCGTCTTAATCATCATTTGTCAGGGCTTTTCGGAGTAAGTTCCTTGGCTTGGACAGGACACTTAGTTCATGTCGCTATTCCTGCATCCCGGGGTGAGTACGTTCGATGGAATAATTTCTTAGCTGTCTTACCGCATCCCCAGGGATTAGGCCCTCTTTTGACCGGTCAGTGGAATCTTTATGCTCAAAATCCCGATTCCAGCAGTCATTTATTTGGGACTTCGCAAGGGTCAGGAACTGCCATTCTAACTCTTCTCGGGGGATTTCATCCACAAACGCAAAGTTTATGGCTGACTGATATTGCTCATCATCATTTAGCTATTGCATTTCTTTTTCTCGTTGCCGGTCATATGTATAGAACGAACTTCGGGATTGGGCACAGTATGAAAGATCTTTTAGAAGCCCATAGTCCTCCGGGGGGGCGATTGGGACGTGGACATAAGGGTCTTTATGACACAATCAATAATTCGATTCATTTTCAATTAGGCCTTGCTCTAGCCTCTTTAGGGGTTATTACTTCTTTGGTAGCTCAACACATGTACTCTTTACCTGCTTATGCATTCCTAGCACAAGACTTTACTACTCAAGCTGCCTTATATACCCACCACCAATACATCGCAGGGTTCATCATGACAGGAGCTTTTGCGCATGGAGCTATATTTTTCATTCGAGATTACAATCCGGAGCAAAATGAGGATAATGTATTGGCAAGAATGTTAGACCATAAAGAAGCTATTATATCTCATTTAAGTTGGGCCAGTCTTTTTCTGGGTTTTCATACCTTGGGGCTTTATGTTCATAACGATGTTATGCTTGCTTTTGGTACTCCAGAAAAACAAATCTTGATTGAACCTATATTTGCGCAATGGATACAATCTGCTCATGGTAAAACTTTATACGGGTTCGATGTACTTTTATCTTCAACCAATGGACCAGCATTCAATGCGGGTCGAAGCATATGGTTACCTGGCTGGTTAAGTGCTATTAATGAGAATAGTAATTCACTATTCTTAACAATAGGTCCTGGGGACTTCTTGGTTCATCATGCTATTGCGCTAGGTTTACATACAACTACATTAATTTTAGTAAAAGGGGCTTTAGATGCACGTGGTTCCAAGTTAATGCCAGATAAAAAGGATTTTGGTTATAGTTTTCCTTGCGATGGTCCGGGGCGAGGCGGTACTTGTGATATTTCGGCTTGGGATGCTTTTTATTTGGCAGTTTTCTGGATGTTAAATACCATTGGATGGGTTACTTTTTATTGGCATTGGAAGCACATCACATTATGGCAGGGTAACGTTTCACAGTTTAATGAATCTTCCACTTATTTGATGGGATGGTTAAGAGATTATCTATGGTTAAACTCTTCACAACTTATCAATGGATATAACCCTTTTGGTATGAATAGTTTATCAGTCTGGGCGTGGATGTTCTTGTTCGGACATCTTGTTTGGGCTACTGGATTTATGTTTTTAATCTCTTGGCGGGGCTATTGGCAGGAATTGATTGAAACTTTAGCATGGGCTCATGAACGCACACCTTTGGCCAATTTAATTCGATGGAGAGATAAACCAGTGGCTCTTTCCATTGTGCAAGCAAGATTGGTTGGATTAGCCCACTTCTCTGTAGGTTATATATTTACTTATGCAGCTTTCTTGATTGCCTCTACATCTGGTAAATTTGGT
>Sinocrassula_indica
ATGGCATTAAGATTTCCAAGGTTTAGCCAAGGCTTAGCTCAGGACCCCACTACTCGTCGTATTTGGTTTGGTATTGCTACCGCACATGATTTCGAGAGTCATGATGATATTACTGAGGAACGTCTTTATCAGAATATTTTTGCTTCTCACTTCGGGCAATTAGCAATAATTTTTCTGTGGACTTCCGGAAATCTGTTTCATGTAGCTTGGCAAGGAAATTTTGAATCATGGGTACAAGACCCTTTACACGTAAGACCTATTGCTCATGCAATTTGGGATCCTCATTTTGGTCAACCGGCTGTGGAAGCTTTTACTCGAGGAGGTGCTCTTGGACCAGTGAATATCGCTTATTCTGGTGTTTATCAGTGGTGGTATACCATAGGTTTACGTACGAATGAAGATCTTTATACTGGAGCTTTGTTTCTATTATTTCTTTCGGCCATATCTTTAATAGCAGGTTGGTTACACTTACAACCAAAATGGAAACCGAGCGTTTCGTGGTTCAAAAATGCTGAATCTCGTCTTAATCATCATTTGTCAGGGCTTTTCGGAGTAAGTTCCTTGGCTTGGACAGGACACTTAGTTCATGTCGCTATTCCTGCATCCCGGGGTGAGTACGTTCGATGGAATAATTTCTTAGCTGTCTTACCGCATCCCCAGGGATTAGGCCCTCTTTTGACCGGTCAGTGGAATCTTTATGCTCAAAATCCCGATTCCAGCAGTCATTTATTTGGTACTTCGCAAGGGTCAGGAACTGCCATTCTAACTCTTCTCGGGGGATTTCATCCACAAACGCAAAGTTTATGGCTGACTGATATTGCTCATCATCATTTAGCTATTGCATTTCTTTTTCTCGTTGCCGGTCATATGTATAGAACGAACTTCGGGATTGGGCACAGTATGAAAGATCTTTTAGAAGCCCATAGTCCTCCGGGGGGGCGATTGGGACGTGGACATAAGGGTCTTTATGACACAATCAATAATTCGATTCATTTTCAATTAGGCCTTGCTCTAGCCTCTTTAGGGGTTATTACTTCTTTGGTAGCTCAACACATGTACTCTTTACCTGCTTATGCATTCCTAGCACAAGACTTTACTACTCAAGCTGCCTTATATACCCACCACCAATACATCGCAGGGTTCATCATGACAGGAGCTTTTGCGCATGGAGCTATATTTTTCATTCGAGATTACAATCCGGAGCAAAATGAGGATAATGTATTGGCAAGAATGTTAGACCATAAAGAAGCTATTATATCTCATTTAAGTTGGGCCAGTCTTTTTCTGGGTTTTCATACCTTGGGGCTTTATGTTCATAACGATGTTATGCTTGCTTTTGGTACTCCAGAAAAACAAATCTTGATTGAACCTATATTTGCGCAATGGATACAATCTGCTCATGGTAAAACTTTATACGGGTTCGATGTACTTTTATCTTCAACCAATGGACCAGCATTCAATGCGGGTCGAAGCATATGGTTACCTGGCTGGTTAAGTGCTATTAATGAGAATAGTAATTCACTATTCTTAACAATAGGTCCTGGGGACTTCTTGGTTCATCATGCTATTGCGCTAGGTTTACATACAACTACATTAATTTTAGTAAAAGGGGCTTTAGATGCACGTGGTTCCAAGTTAATGCCAGATAAAAAGGATTTTGGTTATAGTTTTCCTTGCGATGGTCCGGGGCGAGGCGGTACTTGTGATATTTCGGCTTGGGATGCTTTTTATTTGGCAGTTTTCTGGATGTTAAATACCATTGGATGGGTTACTTTTTATTGGCATTGGAAGCACATCACATTATGGCAGGGTAACGTTTCACAGTTTAATGAATCTTCCACTTATTTGATGGGATGGTTAAGAGATTATCTATGGTTAAACTCTTCACAACTTATCAATGGATATAACCCTTTTGGTATGAATAGTTTATCAGTCTGGGCGTGGATGTTCTTGTTCGGACATCTTGTTTGGGCTACTGGATTTATGTTTTTAATCTCTTGGCGGGGCTATTGGCAGGAATTGATTGAAACTTTAGCATGGGCTCATGAACGCACACCTTTGGCCAATTTAATTCGATGGAGAGATAAACCAGTGGCTCTTTCCATTGTGCAAGCAAGATTGGTTGGATTAGCCCACTTCTCTGTAGGTTATATATTTACTTATGCAGCTTTCTTGATTGCCTCTACATCTGGTAAATTTGGT
>Umbilicus_rupestris
ATGGCATTAAGATTTCCAAGGTTTAGCCAAGGTTTAGCTCAGGACCCCACTACTCGTCGTATTTGGTTTGGTATTGCTACCGCACATGATTTCGAAAGTCATGATGATATTACTGAGGAACGTCTTTATCAGAATATTTTTGCTTCTCACTTCGGGCAATTAGCAATAATTTTTCTGTGGACTTCCGGAAATCTGTTTCATGTAGCTTGGCAAGGAAATTTTGAATCATGGGTACAAGACCCTTTACACGTAAGACCTATCGCTCATGCAATTTGGGATCCTCATTTTGGTCAACCGGCTGTGGAAGCTTTTACTCGAGGAGGTGCTCTTGGCCCAGTCAATATCGCTTATTCTGGTGTTTATCAGTGGTGGTATACAATAGGTTTACGTACGAATGAAGATCTTTATACTGGAGCTTTGTTTCTATTATTTCTTTCGGCCATATCTTTAATAGCAGGTTGGTTACACTTACAACCAAAATGGAAACCGAGCGTTTCGTGGTTCAAAAATGCCGAATCTCGTCTTAATCATCATTTGTCCGGACTTTTCGGAGTAAGTTCCTTGGCTTGGACAGGACACTTAGTCCATGTCGCTATTCCTGCATCCCGGGGTGAGTACGTTCGATGGAATAATTTCTTAGCTGTCTTACCGCATCCCCAGGGGTTAGGCCCTCTTTTTACCGGTCAGTGGAATCTTTATGCTCAAAATCCCGATTCCAGCAGTCATTTATTTGGGACTTCGCAAGGGGCAGGAACTGCCATTCTAACTCTTCTCGGGGGATTTCATCCACAAACGCAAAGTTTATGGCTGACTGATATTGCTCATCATCATTTAGCTATTGCATTTCTTTTTCTCATTGCCGGTCATATGTATAGAACTAACTTCGGGATTGGGCACAGTATGAAAGATCTTTTAGAAGCCCATATTCCTCCGGGGGGGCGCTTGGGACGTGGACATAAGGGTCTTTATGACACAATCAATAATTCGATTCATTTTCAATTAGGCCTTGCTCTAGCCTCTTTAGGGGTTATTACTTCTTTGGTAGCTCAACACATGTACTCTTTACCTGCTTATGCGTTCCTAGCACAAGACTTTACTACTCAAGCTGCCTTATATACCCACCACCAATACATCGCAGGGTTCATCATGACAGGAGCTTTTGCGCATGGAGCTATATTTTTCATTCGAGATTACAATCCGGAGCAAAATGAGGATAATGTATTGGCAAGAATGTTAGACCATAAAGAAGCTATTATATCTCATTTAAGTTGGGCCAGTCTTTTTCTGGGTTTTCATACCTTAGGGCTTTATGTTCATAACGATGTCATGCTTGCTTTTGGTACTCCAGAAAAACAAATCTTGATTGAACCTATATTTGCGCAATGGATACAATCTGCTCATGGTAAAACTTTGTATGGGTTCGATGTACTTTTATCTTCAACGAATGGACCAGCATTCAATGCGGGTCGAAGCATATGGTTACCTGGCTGGTTAAGTGCTATTAATGAGAATAGTAATTCACTATTCTTAACAATAGGTCCTGGGGACTTCTTGGTTCATCATGCTATTGCTCTAGGTTTACATACAACTACATTAATTTTAGTAAAAGGTGCTTTAGATGCACGTGGTTCCAAGTTAATGCCAGATAAAAAGGATTTTGGTTATAGTTTTCCTTGCGATGGTCCGGGGCGAGGCGGTACTTGTGATATTTCGGCTTGGGACGCTTTTTATTTGGCAGTTTTCTGGATGTTAAATACCATTGGATGGGTTACTTTTTATTGGCATTGGAAGCACATCACATTATGGCAGGGTAACGTTTCACAGTTTAATGAATCTTCCACTTATTTGATGGGATGGTTAAGAGATTATCTATGGTTAAACTCTTCACAACTTATCAATGGATATAACCCTTTTGGTATGAATAGTTTATCAGTCTGGGCGTGGATGTTCTTGTTCGGACATCTTGTTTGGGCTACTGGATTTATGTTTTTAATCTCTTGGCGGGGCTATTGGCAGGAATTGATTGAAACTTTAGCATGGGCTCATGAACGCACACCTTTGGCCAATTTAATTCGATGGAGAGATAAACCAGTGGCTCTTTCCATTGTGCAAGCAAGATTGGTTGGATTAGCCCACTTCTCTGTAGGTTATATATTTACTTATGCAGCTTTCTTGATTGCCTCTACATCTGGTAAATTTGGT
>Myriophyllum_aquaticum
ATGGCATTAAGATTTCCAAGGTTTAGCCAAGGCTTAGCTCAGGACCCCACTACTCGTCGTATTTGGTTTGGTATTGCTACCGCACATGACTTCGAGAGTCATGATGATATTACTGAGGAACGTCTTTATCAGAATATTTTTGCTTCTCACTTCGGGCAATTAGCAATAATTTTTCTGTGGACTTCCGGAAATCTGTTTCATGTAGCTTGGCAAGGAAATTTTGAGTCATGGGTACAAGACCCTTTACATGTAAGACCTATTGCTCATGCAATTTGGGATCCTCATTTTGGTCAACCGGCTGTGGAAGCTTTTACTCGAGGGGGTGCTCTTGGACCAGTGAATATCGCTTATTCTGGTGTTTATCAGTGGTGGTATACAATAGGTTTACGCAACAATGAAGATCTTTATATTGGAGCTCTTTTTCTATTATTTCTTTCTGCCATATCTTTAATAGCGGGTTGGTTACACTTACAACCGAAATGGAAACCAAGTGTTTCATGGTTCAAAAATGCTGAATCTCGTCTTAATCACCATTTGTCAGGACTATTCGGAGTAAGTTCCTTGGCTTGGACCGGTCATTTAGTCCACGTCGCTATTCCTGGATCCAGAGGGGAGTACGTTCGATGGAATAATTTCTTAGATGTATTACCACATCCCCAGGGGTTAGCTCCACTTTTTACCGGTCAGTGGAATCTTTATGCTCAAAATCCTGATTCGAGTAGTCATTTATTTAGTACTTCTCAAGGGGCAGGAACGGCCATTCTAACCCTTCTCGGGGGATTTCATCCACAAACGCAAAGTTTATGGCTGACTGATATTGCACACCATCATTTAGCTATTGCATTTATTTTTCTCATTGCTGGTCATATGTATAGAACTAACTTTGGGATTGGGCATAGTATGAAAGATCTTTTAGAAGCACATATTCCTCCGGGGGGGCGATTAGGACGTGGACATAAGGGGCTTTATGACACAATCAACAATTCGATTCATTTTCAATTAGGCCTTGCTCTAGCCTCTTTAGGGGTTATTACTTCTTTGGTAGCTCAACACATGTACTCTTTACCCGCTTATGCGTTCATAGCACAAGACTTTACTACTCAAGCTGCATTATATACGCATCACCAATACATTGCAGGATTCATAATGACAGGAGCTTTTGCGCATGGAGCTATATTTTTCATTAGAGATTACAATCCGGAACAGAATGAGGATAATGTATTGGCAAGAATGTTAGATCATAAAGAAGCAATCATATCTCATTTAAGTTGGGCCAGCCTCTTTCTGGGGTTCCATACTTTGGGACTTTATGTTCATAATGATGTCATGCTTGCTTTTGGTACTCCAGAGAAACAAATCTTGATCGAACCCATATTTGCCCAATGGATACAATCTGCTCATGGTAAAACTTTATATGGGTTCGATGTACTTTTATCTTCAACGAATGGACCAGCATTCAATGCGGGTCGAAGCATATGGTTGCCTGGCTGGTTAAATGCTATTAATGAGAATAGTAATTCACTATTCTTAACAATTGGTCCTGGAGATTTCTTGGTTCATCATGCTATTGCTCTAGGTTTACATACAACTACGCTGATCTTAGTAAAAGGTGCTTTAGATGCACGTGGTTCCAAGTTAATGCCAGATAAAAAGGATTTCGGGTATAGTTTTCCTTGCGATGGTCCGGGACGAGGTGGTACTTGTGATATTTCGGCTTGGGACGCTTTTTATTTGGCAGTTTTTTGGATGTTAAATACCATAGGTTGGGTTACTTTTTATTGGCATTGGAAGCACATCACATTATGGCAGGGAAATGTTTCACAGTTTAATGAATCTTCCACTTATTTGATGGGATGGTTAAGAGATTATTTATGGTTAAACTCTTCACAACTTATCAATGGATATAACCCCTTTGGTATGAATAGTTTATCCGTCTGGGCGTGGATGTTCTTATTTGGACATCTTGTTTGGGCTACTGGATTTATGTTCTTAATTTCCTGGCGCGGATATTGGCAGGAATTGATTGAAACTTTAGCATGGGCTCATGAACGCACACCCTTGGCCAATTTGATTCGATGGAGAGATAAACCTGTGGCTCTTTCCATTGTGCAAGCAAGATTAGTTGGATTAGCCCACTTTTCTGTAGGTTATATATTCACTTATGCAGCTTTCTTGATTGCCTCTACATCGGGCAAATTTGGT
>Myriophyllum_spicatum
ATGGCATTAAGATTTCCAAGGTTTAGCCAAGGCTTAGCTCAGGACCCCACTACTCGTCGTATTTGGTTTGGTATTGCTACTGCACATGACTTCGAGAGTCATGATGATATTACTGAGGAACGTCTTTATCAGAATATTTTTGCTTCTCACTTCGGGCAATTAGCAATAATTTTTCTGTGGACTTCCGGAAATCTGTTTCATGTAGCTTGGCAAGGAAATTTTGAGTCATGGGTACAAGACCCTTTACATGTAAGACCTATTGCTCATGCAATTTGGGATCCTCATTTTGGTCAACCGGCTGTGGAAGCTTTTACTCGAGGGGGTGCTCTTGGACCAGTGAATATCGCTTATTCTGGTGTTTATCAGTGGTGGTATACAATAGGTTTACGCAACAATGAAGATCTTTATATTGGAGCTCTTTTTCTATTATTTCTTTCTGCCATATCTTTAATAGCGGGTTGGTTACACTTACAACCGAAATGGAAACCAAGTGTTTCATGGTTCAAAAATGCCGAATCTCGTCTTAATCACCATTTGTCAGGACTATTCGGAGTAAGTTCCTTGGCTTGGACCGGTCATTTAGTCCACGTCGCTATTCCTGGATCCAGAGGGGAGTACGTTCGATGGAATAATTTCTTAGATGTATTACCACATCCCCAGGGGTTAGCTCCACTTTTTACCGGTCAGTGGAATCTTTATGCTCAAAATCCTGATTCGAGTAGTCATTTATTTAGTACTTCTCAAGGGGCAGGAACGGCCATTCTAACCCTTCTCGGGGGATTTCATCCACAAACGCAAAGTTTATGGCTGACCGATATTGCACACCATCATTTAGCTATTGCATTTATTTTTCTCATTGCTGGTCATATGTATAGAACTAACTTCGGGATTGGGCATAGTATGAAAGATCTTTTAGAAGCACATATTCCTCCGGGGGGGCGATTAGGACGTGGACATAAGGGGCTTTATGACACAATCAACAATTCGATTCATTTTCAATTAGGCCTTGCTCTAGCCTCTTTAGGGGTTATTACTTCTTTGGTAGCTCAACACATGTACTCTTTACCCGCTTATGCGTTCATAGCACAAGACTTTACTACTCAAGCTGCATTATATACGCATCACCAATACATTGCAGGATTCATAATGACAGGAGCTTTTGCGCATGGAGCTATATTTTTCATTAGAGATTACAATCCGGAACAGAATGAGGATAATGTATTGGCAAGAATGTTAGATCATAAAGAAGCAATCATATCTCATTTAAGTTGGGCCAGCCTCTTTCTGGGGTTCCATACTTTGGGACTTTATGTTCATAATGATGTCATGCTTGCTTTTGGTACTCCAGAGAAACAAATCTTGATCGAACCCATATTTGCCCAATGGATACAATCTGCTCATGGTAAAACTTTATATGGGTTCGATGTACTTTTATCTTCAACGAATGGACCAGCATTCAATGCGGGTCGAAGCATATGGTTGCCTGGCTGGTTAAATGCTATTAATGAGAATAGTAATTCACTATTCTTAACAATAGGTCCTGGAGATTTCTTGGTTCATCATGCTATTGCTCTAGGTTTACATACAACTACGCTGATCTTAGTAAAAGGTGCTTTAGATGCACGTGGTTCCAAGTTAATGCCAGATAAAAAGGATTTCGGGTATAGTTTTCCTTGCGATGGTCCGGGACGAGGTGGTACTTGTGATATTTCGGCTTGGGACGCTTTTTATTTGGCAGTTTTTTGGATGTTAAATACCATAGGTTGGGTTACTTTTTATTGGCATTGGAAGCACATCACATTATGGCAGGGTAATGTTTCACAGTTTAATGAATCTTCCACTTATTTGATGGGATGGTTAAGAGATTATTTATGGTTAAACTCTTCACAACTTATCAATGGATATAACCCCTTTGGTATGAATAGTTTATCCGTCTGGGCGTGGATGTTCTTATTTGGACATCTTGTTTGGGCTACTGGATTTATGTTCTTAATTTCCTGGCGCGGATATTGGCAGGAATTGATTGAAACTTTAGCATGGGCTCATGAACGCACACCTTTGGCTAATTTAATTCGATGGAGAGATAAACCTGTGGCTCTTTCCATTGTGCAAGCAAGATTAGTTGGATTAGCCCACTTTTCTGTAGGTTATATATTCACTTATGCAGCTTTCTTGATTGCCTCTACATCGGGCAAATTTGGT
