# Supplementary material for: Ten Plastomes of Crassula (Crassulaceae) and Phylogenetic Implications
Source: Biology (Basel). 2022 Dec 7;11(12):1779. doi: 10.3390/biology11121779 (PMC9775174; doi:10.3390/biology11121779)
Supplement: Supplementary file 1 [file biology-11-01779-s001.zip › Supplements/Data S1/psaC.fasta]

>Crassula_alstonii
ATGTCACACTCAGTAAAGATTTATGATACATGTATAGGATGTACTCAATGTGTTCGAGCTTGCCCCACAGATGTATTAGAAATGATCCCTTGGGACGGGTGTAAAGCTAAACAAATAGCATCCGCTCCAAGAACAGAGGACTGTGTTGGTTGTAAACGATGTGAGTCCGCCTGTCCAACGGATTTCTTGAGTGTTCGGGTTTATTTATGGCATGAAACAACTCGTAGCATGGGTCTAGCTTAT
>Crassula_columella
ATGTCACACTCAGTAAAGATTTATGATACATGTATAGGATGTACTCAATGTGTTCGAGCTTGCCCCACAGATGTATTAGAAATGATCCCTTGGGACGGGTGTAAAGCTAAACAAATAGCATCCGCTCCAAGAACAGAGGACTGTGTTGGTTGTAAACGATGTGAGTCCGCCTGTCCAACGGATTTCTTGAGTGTTCGGGTTTATTTATGGCATGAAACAACTCGTAGCATGGGTCTAGCTTAT
>Crassula_dejecta
ATGTCACACTCAGTAAAGATTTATGATACATGTATAGGATGTACTCAATGTGTTCGAGCTTGCCCCACAGATGTATTAGAAATGATCCCTTGGGACGGGTGTAAAGCTAAACAAATAGCATCCGCTCCAAGAACAGAGGACTGTGTTGGTTGTAAACGATGTGAGTCCGCTTGTCCAACGGATTTCTTGAGTGTTCGGGTTTATTTATGGCATGAAACAACTCGTAGCATGGGTCTAGCTTAT
>Crassula_mesembryanthoides
ATGTCACACTCAGTAAAGATTTATGATACATGTATAGGATGTACTCAATGTGTTCGAGCTTGCCCCACAGATGTATTAGAAATGATCCCTTGGGACGGGTGTAAAGCTAAACAAATAGCATCCGCTCCAAGAACAGAGGACTGTGTTGGTTGTAAACGATGTGAGTCCGCTTGTCCAACGGATTTCTTGAGTGTTCGGGTTTATTTATGGCATGAAACAACTCGTAGCATGGGTCTAGCTTAT
>Crassula_perforata
ATGTCACACTCAGTAAAGATTTATGATACATGTATAGGATGTACTCAATGTGTTCGAGCTTGCCCCACAGATGTATTAGAAATGATCCCTTGGGACGGGTGTAAAGCTAAACAAATAGCATCCGCTCCAAGAACAGAGGACTGTGTTGGTTGTAAACGATGTGAGTCCGCCTGTCCAACGGATTTCTTGAGTGTTCGGGTTTATTTATGGCATGAAACAACTCGTAGCATGGGTCTAGCTTAT
>Crassula_socialis
ATGTCACACTCAGTAAAGATTTATGATACATGTATAGGATGTACTCAATGTGTTCGAGCTTGCCCCACAGATGTATTAGAAATGATCCCTTGGGACGGGTGTAAAGCTAAACAAATAGCATCCGCTCCAAGAACAGAGGACTGTGTTGGTTGTAAACGATGTGAGTCCGCTTGTCCAACGGATTTCTTGAGTGTTCGGGTTTATTTATGGCATGAAACAACTCGTAGCATGGGTCTAGCTTAT
>Crassula_tecta
ATGTCACACTCAGTAAAAATTTATGATACATGTATAGGATGTACTCAATGTGTTCGAGCTTGCCCCACAGATGTATTAGAAATGATCCCTTGGGACGGGTGTAAAGCTAAACAAATAGCATCCGCTCCAAGAACAGAGGACTGTGTTGGTTGTAAACGATGTGAGTCCGCTTGTCCAACGGATTTCTTGAGTGTTCGGGTTTATTTATGGCATGAAACAACTCGTAGCATGGGTCTAGCTTAT
>Crassula_mesembrianthemopsis
ATGTCACACTCAGTAAAAATTTATGATACATGTATAGGATGTACTCAATGTGTTCGAGCTTGCCCCACAGATGTATTAGAAATGATCCCTTGGGACGGGTGTAAAGCTAAACAAATAGCATCCGCTCCAAGAACAGAGGACTGTGTTGGTTGTAAACGATGTGAGTCCGCTTGTCCAACGGATTTCTTGAGTGTTCGGGTTTATTTATGGCATGAAACAACTCGTAGCATGGGTCTAGCTTAT
>Crassula_deltoidea
ATGTCACATTCCGTAAAAATTTATGATACATGTATAGGCTGTACTCAATGCGTTCGAGCTTGCCCCACAGACGTATTAGAAATGATCCCATGGGATGGGTGTAAAGCAAAACAAATTGCATCTGCTCCAAGAACAGAGGACTGTGTTGGTTGTAAACGATGTGAATCCGCTTGTCCAACGGATTTCTTGAGTGTTAGGGTTTATTTATGGCATGAAACAACTCGGAGCATGGGTCTAGCTTAT
>Crassula_expansa_subsp_fragilis
ATGTCACATTCAGTAAAAATTTATGATACATGTATAGGATGTACTCAATGTGTTCGAGCTTGCCCCACAGATGTATTAGAAATGATACCGTGGGATGGGTGTAAAGCAAAACAAATTGCATCCGCTCCAAGAACAGAGGACTGTGTTGGTTGTAAACGATGTGAATCCGCCTGTCCAACGGATTTCTTGAGTGTTAGGGTTTATTTATGGCATGAAACAACTCGGAGCATGGGTCTAGCTTAT
>Crassula_volkensii
ATGTCACATTCAGTCAAAATTTATGATACATGTATAGGATGTACTCAATGTGTTCGAGCTTGCCCCACAGATGTATTAGAAATGATACCGTGGGATGGGTGTAAAGCAAAACAAATTGCATCCGCTCCAAGAACAGAGGACTGTGTTGGTTGTAAACGATGTGAATCCGCCTGTCCAACGGATTTCTTGAGTGTTAGGGTTTATTTATGGCATGAAACAACTCGGAGCATGGGTCTAGCTTAT
>Cotyledon_tomentosa
ATGTCACATTCAGTAAAGATTTATGATACATGTATAGGATGTACTCAATGTGTTCGAGCCTGCCCCACAGATGTATTAGAAATGATACCGTGGGACGGGTGTAAAGCTAAACAAATAGCATCCGCTCCAAGAACAGAGGACTGTGTTGGTTGTAAACGATGTGAATCCGCCTGTCCAACGGATTTCTTGAGTGTTCGGGTTTATTTATGGCATGAAACAACTCGTAGCATGGGTCTAGCTTAT
>Kalanchoe_daigremontiana
ATGTCACATTCAGTAAAGATTTATGATACATGTATAGGATGTACTCAATGTGTTCGAGCCTGCCCCACAGATGTATTAGAAATGATACCGTGGGACGGGTGTAAAGCTAAACAAATAGCATCCGCTCCAAGAACAGAGGACTGTGTTGGTTGTAAACGATGTGAATCTGCCTGTCCAACGGATTTCTTGAGTGTTCGGGTTTATTTATGGCATGAAACAACTCGTAGCATGGGTCTAGCTTAT
>Kalanchoe_delagoensis
ATGTCACATTCAGTAAAGATTTATGATACATGTATAGGATGTACTCAATGTGTTCGAGCCTGCCCCACAGATGTATTAGAAATGATACCGTGGGACGGGTGTAAAGCTAAACAAATAGCATCCGCTCCAAGAACAGAGGACTGTGTTGGTTGTAAACGATGTGAATCTGCCTGTCCAACGGATTTCTTGAGTGTTCGGGTTTATTTATGGCATGAAACAACTCGTAGCATGGGTCTAGCTTAT
>Kalanchoe_fedtschenkoi
ATGTCACATTCAGTAAAGATTTATGATACATGTATAGGATGTACTCAATGTGTTCGAGCCTGCCCCACAGATGTATTAGAAATGATACCGTGGGACGGGTGTAAAGCTAAACAAATAGCATCCGCTCCAAGAACAGAGGACTGTGTTGGTTGTAAACGATGTGAATCTGCCTGTCCAACGGATTTCTTGAGTGTTCGGGTTTATTTATGGCATGAAACAACTCGTAGCATGGGTCTAGCTTAT
>Kalanchoe_longiflora
ATGTCACATTCAGTAAAGATTTATGATACATGTATAGGATGTACTCAATGTGTTCGAGCCTGCCCCACAGATGTATTAGAAATGATACCGTGGGACGGGTGTAAAGCTAAACAAATAGCATCCGCTCCAAGAACAGAGGACTGTGTTGGTTGTAAACGATGTGAATCTGCCTGTCCAACGGATTTCTTGAGTGTTCGGGTTTATTTATGGCATGAAACAACTCGTAGCATGGGTCTAGCTTAT
>Kalanchoe_tomentosa
ATGTCACATTCAGTAAAGATTTATGATACATGTATAGGATGTACTCAATGTGTTCGAGCCTGCCCCACAGATGTATTAGAAATGATACCGTGGGACGGGTGTAAAGCTAAACAAATAGCATCCGCTCCAAGAACAGAGGACTGTGTTGGTTGTAAACGATGTGAATCTGCCTGTCCAACGGATTTCTTGAGTGTTCGGGTTTATTTATGGCATGAAACAACTCGTAGCATGGGTCTAGCTTAT
>Echeveria_lilacina
ATGTCACATTCAGTAAAAATTTATGATACATGTATAGGATGTACTCAATGTGTTCGAGCCTGCCCCACAGATGTATTAGAAATGATACCGTGGGACGGGTGTAAAGCTAAACAAATAGCCTCTGCTCCAAGAACAGAAGACTGTGTTGGTTGTAAACGATGTGAATCTGCCTGTCCAACGGATTTCTTGAGCGTTCGAGTTTATTTATGGCATGAAACAACTCGTAGCATGGGTCTAGCTTAT
>Graptopetalum_amethystinum
ATGTCACATTCAGTAAAAATTTATGATACATGTATAGGATGTACTCAATGTGTTCGAGCCTGCCCCACAGATGTATTAGAAATGATACCGTGGGACGGGTGTAAAGCTAAACAAATAGCCTCTGCTCCAAGAACAGAAGACTGTGTTGGTTGTAAACGATGTGAATCTGCCTGTCCAACGGATTTCTTGAGTGTTCGAGTTTATTTATGGCATGAAACAACTCGTAGCATGGGTCTAGCTTAT
>Pachyphytum_compactum
ATGTCACATTCAGTAAAAATTTATGATACATGTATAGGATGTACTCAATGTGTTCGAGCCTGCCCCACAGATGTATTAGAAATGATACCGTGGGACGGGTGTAAAGCTAAACAAATAGCCTCTGCTCCAAGAACAGAAGACTGTGTTGGTTGTAAACGATGTGAATCTGCCTGTCCAACGGATTTCTTGAGTGTTCGAGTTTATTTATGGCATGAAACAACTCGTAGCATGGGTCTAGCTTAT
>Sedum_alfredii
ATGTCACATTCAGTAAAAATTTATGATACATGTATAGGATGTACTCAATGTGTTCGAGCCTGCCCCACAGATGTATTAGAAATGATACCGTGGGACGGGTGTAAAGCTAAACAAATAGCATCTGCTCCAAGAACAGAAGACTGTGTTGGTTGTAAACGATGTGAATCTGCCTGTCCAACGGATTTCTTGAGTGTTCGGGTTTATTTATGGCATGAAACAACTCGTAGCATGGGTCTAGCTTAT
>Sedum_emarginatum
ATGTCACATTCAGTAAAAATTTATGATACATGTATAGGATGTACTCAATGTGTTCGAGCCTGCCCCACAGATGTATTAGAAATGATACCGTGGGACGGGTGTAAAGCTAAACAAATAGCATCTGCTCCAAGAACAGAAGACTGTGTTGGTTGTAAACGATGTGAATCCGCCTGTCCAACGGATTTCTTGAGTGTTCGGGTTTATTTATGGCATGAAACAACTCGTAGCATGGGTCTAGCTTAT
>Sedum_lineare
ATGTCACATTCAGTAAAAATTTATGATACATGTATCGGATGTACTCAATGTGTTCGAGCCTGCCCCACAGATGTATTAGAAATGATACCGTGGGACGGGTGTAAAGCTAAACAAATAGCATCTGCTCCAAGAACAGAAGACTGTGTTGGTTGTAAACGATGTGAATCTGCTTGTCCAACAGATTTCTTGAGTGTTCGGGTTTATTTATGGCATGAAACAACGCGTAGCATGGGTCTAGCTTAT
>Sedum_oryzifolium
ATGTCACATTCAGTAAAAATTTATGATACATGTATAGGATGTACTCAATGTGTTCGAGCCTGCCCCACAGATGTATTAGAAATGATACCCTGGGACGGGTGTAAAGCTAAACAAATAGCATCTGCTCCAAGAACAGAAGACTGTGTTGGTTGTAAACGATGTGAATCTGCTTGTCCAACGGATTTCTTGAGTGTTCGGGTTTATTTATGGCATGAAACAACTCGTAGCATGGGTCTAGCGTAT
>Sedum_plumbizincicola
ATGTCACATTCAGTAAAAATTTATGATACATGTATAGGATGTACTCAATGTGTTCGAGCCTGCCCCACAGATGTATTAGAAATGATACCGTGGGACGGGTGTAAAGCTAAACAAATAGCATCTGCTCCAAGAACAGAAGACTGTGTTGGTTGTAAACGATGTGAATCTGCCTGTCCAACGGATTTCTTGAGTGTTCGGGTTTATTTATGGCATGAAACAACTCGTAGCATGGGTCTAGCTTAT
>Sedum_sarmentosum
ATGTCCCATTCAGTAAAAATTTATGATACATGTATAGGATGTACTCAATGTGTTCGAGCCTGCCCCACAGATGTATTAGAAATGATACCGTGGGACGGGTGTAAAGCTAAACAAATAGCATCTGCTCCAAGAACAGAAGACTGTGTTGGTTGTAAACGATGTGAATCTGCCTGTCCAACGGATTTCTTGAGTGTTCGAGTTTATTTATGGCATGAAACAACTCGTAGCATGGGTCTAGCTTAT
>Sedum_tricarpum
ATGTCACATTCAGTAAAAATTTATGATACATGTATAGGATGTACTCAATGTGTTCGAGCCTGCCCCACAGATGTATTAGAAATGATACCGTGGGACGGGTGTAAAGCTAAACAAATAGCATCTGCTCCAAGAACAGAAGACTGTGTTGGTTGTAAACGATGTGAATCTGCCTGTCCAACGGATTTCTTGAGTGTTCGGGTTTATTTATGGCATGAAACAACTCGTAGCATGGGTCTAGCTTAT
>Aeonium_arboreum
ATGTCACATTCAGTAAAGATTTATGATACATGTATAGGATGTACTCAATGTGTTCGAGCTTGCCCCACAGATGTATTAGAAATGATACCGTGGGACGGGTGTAAAGCTAAACAAATAGCATCCGCTCCAAGAACAGAAGACTGTGTTGGTTGTAAACGATGTGAATCCGCCTGCCCAACGGATTTCTTGAGTGTTCGGGTTTATTTATGGCATGAAACAACCCGTAGCATGGGTCTAGCTTAT
>Aeonium_balsamiferum
ATGTCACATTCAGTAAAGATTTATGATACATGTATAGGATGTACTCAATGTGTTCGAGCTTGCCCCACAGATGTATTAGAAATGATACCGTGGGACGGGTGTAAAGCTAAACAAATAGCATCCGCTCCAAGAACAGAAGACTGTGTTGGTTGTAAACGATGTGAATCCGCCTGCCCAACGGATTTCTTGAGTGTTCGGGTTTATTTATGGCATGAAACAACCCGTAGCATGGGTCTAGCTTAT
>Aeonium_decorum
ATGTCACATTCAGTAAAGATTTATGATACATGTATAGGATGTACTCAATGTGTTCGAGCTTGCCCCACAGATGTATTAGAAATGATACCGTGGGACGGGTGTAAAGCTAAACAAATAGCATCCGCTCCAAGAACAGAAGACTGTGTTGGTTGTAAACGATGTGAATCCGCCTGCCCAACGGATTTCTTGAGTGTTCGGGTTTATTTATGGCATGAAACAACCCGTAGCATGGGTCTAGCTTAT
>Aeonium_diplocyclum
ATGTCACATTCAGTAAAGATTTATGATACATGTATAGGATGTACTCAATGTGTTCGAGCTTGCCCCACAGATGTATTAGAAATGATACCGTGGGACGGGTGTAAAGCTAAACAAATAGCATCCGCTCCAAGAACAGAAGACTGTGTTGGTTGTAAACGATGTGAATCCGCCTGCCCAACGGATTTCTTGAGTGTTCGGGTTTATTTATGGCATGAAACAACCCGTAGCATGGGTCTAGCTTAT
>Aeonium_dodrantale
ATGTCACATTCAGTAAAGATTTATGATACATGTATAGGATGTACTCAATGTGTTCGAGCTTGCCCCACAGATGTATTAGAAATGATACCGTGGGACGGGTGTAAAGCTAAACAAATAGCATCCGCTCCAAGAACAGAAGACTGTGTTGGTTGTAAACGATGTGAATCCGCCTGCCCAACGGATTTCTTGAGTGTTCGGGTTTATTTATGGCATGAAACAACCCGTAGCATGGGTCTAGCTTAT
>Aeonium_nobile
ATGTCACATTCAGTAAAGATTTATGATACATGTATAGGATGTACTCAATGTGTTCGAGCTTGCCCCACAGATGTATTAGAAATGATACCGTGGGACGGGTGTAAAGCTAAACAAATAGCATCCGCTCCAAGAACAGAAGACTGTGTTGGTTGTAAACGATGTGAATCCGCCTGCCCAACGGATTTCTTGAGTGTTCGGGTTTATTTATGGCATGAAACAACCCGTAGCATGGGTCTAGCTTAT
>Aeonium_saundersii
ATGTCACATTCAGTAAAGATTTATGATACATGTATAGGATGTACTCAATGTGTTCGAGCTTGCCCCACAGATGTATTAGAAATGATACCGTGGGACGGGTGTAAAGCTAAACAAATAGCATCCGCTCCAAGAACAGAAGACTGTGTTGGTTGTAAACGATGTGAATCCGCCTGCCCAACGGATTTCTTGAGTGTTCGGGTTTATTTATGGCATGAAACAACCCGTAGCATGGGTCTAGCTTAT
>Aeonium_tabuliforme
ATGTCACATTCAGTAAAGATTTATGATACATGTATAGGATGTACTCAATGTGTTCGAGCTTGCCCCACAGATGTATTAGAAATGATACCGTGGGACGGGTGTAAAGCTAAACAAATAGCATCCGCTCCAAGAACAGAAGACTGTGTTGGTTGTAAACGATGTGAATCCGCCTGCCCAACGGATTTCTTGAGTGTTCGGGTTTATTTATGGCATGAAACAACCCGTAGCATGGGTCTAGCTTAT
>Aeonium_undulatum
ATGTCACATTCAGTAAAGATTTATGATACATGTATAGGATGTACTCAATGTGTTCGAGCTTGCCCCACAGATGTATTAGAAATGATACCGTGGGACGGGTGTAAAGCTAAACAAATAGCATCCGCTCCAAGAACAGAAGACTGTGTTGGTTGTAAACGATGTGAATCCGCCTGCCCAACGGATTTCTTGAGTGTTCGGGTTTATTTATGGCATGAAACAACCCGTAGCATGGGTCTAGCTTAT
>Monanthes_anagensis
ATGTCACATTCAGTAAAGATTTATGATACATGTATAGGATGTACTCAATGTGTTCGAGCTTGCCCCACAGATGTATTAGAAATGATACCGTGGGACGGGTGTAAAGCTAAACAAATAGCATCCGCTCCAAGAACAGAAGACTGTGTTGGTTGTAAACGATGTGAATCCGCCTGCCCAACGGATTTCTTGAGTGTTCGGGTTTATTTATGGCATGAAACAACCCGTAGCATGGGTCTAGCTTAT
>Monanthes_brachycaulos
ATGTCACATTCAGTAAAGATTTATGATACATGTATAGGATGTACTCAATGTGTTCGAGCTTGCCCCACAGATGTATTAGAAATGATACCGTGGGACGGGTGTAAAGCTAAACAAATAGCATCTGCTCCAAGAACAGAAGACTGTGTTGGTTGTAAACGATGTGAATCCGCCTGCCCAACGGATTTCTTGAGTGTTCGGGTTTATTTATGGCATGAAACAACCCGTAGCATGGGTCTAGCTTAT
>Monanthes_muralis
ATGTCACATTCAGTAAAGATTTATGATACATGTATAGGATGTACTCAATGTGTTCGAGCTTGCCCCACGGATGTATTAGAAATGATACCGTGGGACGGGTGTAAAGCTAAACAAATAGCATCCGCTCCAAGAACAGAAGACTGTGTTGGTTGTAAACGATGTGAATCCGCCTGCCCAACGGATTTCTTGAGTGTTCGGGTTTATTTATGGCATGAAACAACCCGTAGCATGGGTCTAGCTTAT
>Monanthes_polyphylla
ATGTCACATTCAGTAAAGATTTATGATACATGTATAGGATGTACTCAATGTGTTCGAGCTTGCCCCACAGATGTATTAGAAATGATACCGTGGGACGGGTGTAAAGCTAAACAAATAGCATCCGCTCCAAGAACAGAAGACTGTGTTGGTTGTAAACGGTGTGAATCCGCCTGCCCAACGGATTTCTTGAGTGTTCGGGTTTATTTATGGCATGAAACAACCCGTAGCATGGGTCTAGCTTAT
>Rosularia_alpestris
ATGTCACATTCAGTAAAGATTTATGATACATGTATAGGATGTACTCAATGTGTTCGAGCCTGCCCCACAGATGTATTAGAAATGATACCGTGGGACGGGTGTAAAGCTAAACAAATAGCATCCGCTCCAAGAACAGAAGACTGTGTTGGTTGTAAACGATGTGAATCCGCCTGTCCAACGGATTTCTTGAGTGTTCGGGTTTATTTATGGCATGAAACAACTCGTAGCATGGGTCTAGCTTAT
>Sempervivum_tectorum
ATGTCACATTCAGTAAAGATTTATGATACATGTATAGGATGTACTCAATGTGTTCGAGCCTGCCCCACAGATGTATTAGAAATGATACCGTGGGACGGGTGTAAAGCTAAACAAATAGCATCTGCTCCAAGAACAGAAGACTGTGTTGGTTGTAAACGATGTGAATCCGCCTGTCCAACGGATTTCTTGAGTGTTCGGGTTTATTTATGGCATGAAACAACTCGTAGTATGGGTCTAGCTTAT
>Phedimus_spurius
ATGTCACATTCAGTAAAGATTTATGATACATGTATAGGATGTACTCAATGTGTTCGAGCCTGCCCCACAGATGTATTAGAAATGATACCGTGGGACGGGTGTAAAGCTAAACAAATAGCATCCGCCCCAAGAACAGAAGACTGTGTTGGTTGTAAACGATGTGAATCCGCCTGTCCAACAGATTTCTTGAGTGTTCGGGTTTATTTATGGCATGAAACAACTCGTAGCATGGGTCTAGCTTAT
>Phedimus_aizoon
ATGTCACATTCAGTAAAAATTTATGATACATGTATAGGATGTACTCAATGTGTTCGAGCCTGCCCCACAGATGTATTAGAAATGATACCGTGGGACGGGTGTAAAGCGAAACAAATAGCATCCGCCCCAAGAACAGAAGACTGTGTTGGTTGTAAACGATGTGAATCCGCCTGTCCAACGGATTTCTTGAGTGTTCGGGTTTATTTATGGCATGAAACAACTCGTAGCATGGGCCTAGCTTAT
>Phedimus_kamtschaticus
ATGTCACATTCAGTAAAAATTTACGATACATGTATAGGATGTACTCAATGTGTTCGAGCCTGCCCCACAGATGTATTAGAAATGATACCGTGGGACGGGTGTAAAGCGAAACAAATAGCATCCGCCCCAAGAACAGAAGACTGTGTTGGTTGTAAACGATGTGAATCCGCCTGTCCAACGGATTTCTTGAGTGTTCGGGTTTATTTATGGCATGAAACAACTCGTAGCATGGGCCTAGCTTAT
>Phedimus_odontophyllus
ATGTCACATTCAGTAAAGATTTATGATACATGTATAGGATGTACTCAATGTGTTCGAGCCTGCCCCACAGATGTATTAGAAATGATACCTTGGGACGGGTGTAAAGCTAAACAAATAGCATCGGCCCCAAGAACAGAAGACTGTGTTGGTTGTAAACGATGTGAATCCGCCTGTCCAACGGATTTCTTGAGTGTTCGGGTTTATTTATGGCATGAAACAACTCGTAGCATGGGTCTAGCTTAT
>Phedimus_takesimensis
ATGTCACATTCAGTAAAAATTTACGATACATGTATAGGATGTACTCAATGTGTTCGAGCCTGCCCCACAGATGTATTAGAAATGATACCGTGGGACGGGTGTAAAGCGAAACAAATAGCATCCGCCCCAAGAACAGAAGACTGTGTTGGTTGTAAACGATGTGAATCCGCCTGTCCAACGGATTTCTTGAGTGTTCGGGTTTATTTATGGCATGAAACAACTCGTAGCATGGGCCTAGCTTAT
>Phedimus_yangshanicus
ATGTCACATTCAGTAAAGATTTATGATACATGTATAGGATGTACTCAATGTGTTCGAGCCTGCCCCACAGATGTATTAGAAATGATACCTTGGGACGGGTGTAAAGCTAAACAAATAGCATCGGCCCCAAGAACAGAAGACTGTGTTGGTTGTAAACGATGTGAATCCGCCTGTCCAACGGATTTCTTGAGTGTTCGGGTTTATTTATGGCATGAAACAACTCGTAGCATGGGTCTAGCTTAT
>Rhodiola_bupleuroides
ATGTCACATTCAGTAAAAATTTATGATACATGTATAGGATGTACTCAATGTGTTCGAGCCTGCCCCACAGATGTATTAGAAATGATACCGTGGGACGGGTGTAAAGCTAAACAAATAGCATCCGCCCCACGAACAGAAGACTGTGTTGGTTGTAAACGATGTGAATCCGCTTGTCCAACGGATTTCTTGAGTGTTCGGGTTTATTTATGGCATGAAACAACTCGTAGCATGGGTCTAGCTTAT
>Rhodiola_calliantha
ATGTCACATTCAGTAAAGATTTATGATACATGTATAGGATGTACTCAATGTGTTCGAGCCTGCCCCACAGATGTATTAGAAATGATACCGTGGGACGGGTGTAAAGCTAAACAAATAGCATCCGCCCCACGAACAGAAGACTGTGTTGGTTGTAAACGATGTGAATCCGCTTGTCCAACGGATTTCTTGAGTGTTCGGGTTTATTTATGGCATGAAACAACTCGTAGCATGGGTCTAGCTTAT
>Rhodiola_crenulata
ATGTCACATTCAGTAAAGATTTATGATACATGTATAGGATGTACTCAATGTGTTCGAGCCTGCCCCACAGATGTATTAGAAATGATACCGTGGGACGGGTGTAAAGCTAAACAAATAGCATCCGCCCCACGAACAGAAGACTGTGTTGGTTGTAAACGATGTGAATCCGCTTGTCCAACGGATTTCTTGAGTGTTCGGGTTTATTTATGGCATGAAACAACTCGTAGCATGGGTCTAGCTTAT
>Rhodiola_henryi
ATGTCACATTCAGTAAAGATTTATGATACATGTATAGGATGTACTCAATGTGTTCGAGCCTGCCCCACAGATGTATTAGAAATGATACCGTGGGACGGGTGTAAAGCTAAACAAATAGCATCCGCCCCACGAACAGAAGACTGTGTTGGTTGTAAACGATGTGAATCCGCTTGTCCAACGGATTTCTTGAGTGTTCGGGTTTATTTATGGCATGAAACAACTCGTAGCATGGGTCTAGCTTAT
>Rhodiola_himalensis
ATGTCACATTCAGTAAAGATTTATGATACATGTATAGGATGTACTCAATGTGTTCGAGCCTGCCCCACAGATGTATTAGAAATGATACCGTGGGACGGGTGTAAAGCTAAACAAATAGCATCCGCCCCACGAACAGAAGACTGTGTTGGTTGTAAACGATGTGAATCCGCTTGTCCAACGGATTTCTTGAGTGTTCGGGTTTATTTATGGCATGAAACAACTCGTAGCATGGGTCTAGCTTAT
>Rhodiola_kirilowii
ATGTCACATTCAGTAAAGATTTATGATACATGTATAGGATGTACTCAATGTGTTCGAGCCTGCCCCACAGATGTATTAGAAATGATACCGTGGGACGGGTGTAAAGCTAAACAAATAGCATCCGCCCCACGAACAGAAGACTGTGTTGGTTGTAAACGATGTGAATCCGCTTGTCCAACGGATTTCTTGAGTGTTCGGGTTTATTTATGGCATGAAACAACTCGTAGCATGGGTCTAGCTTAT
>Rhodiola_rosea
ATGTCACATTCAGTAAAGATTTATGATACATGTATAGGATGTACTCAATGTGTTCGAGCCTGCCCCACAGATGTATTAGAAATGATACCGTGGGACGGGTGTAAAGCTAAACAAATAGCATCCGCCCCACGAACAGAAGACTGTGTTGGTTGTAAACGATGTGAATCCGCTTGTCCAACGGATTTCTTGAGTGTTCGAGTTTATTTATGGCATGAAACAACTCGTAGCATGGGTCTAGCTTAT
>Rhodiola_sacra
ATGTCACATTCAGTAAAGATTTATGATACATGTATAGGATGTACTCAATGTGTTCGAGCCTGCCCCACAGATGTATTAGAAATGATACCGTGGGACGGGTGTAAAGCTAAACAAATAGCATCCGCCCCACGAACAGAAGACTGTGTTGGTTGTAAACGATGTGAATCCGCTTGTCCAACGGATTTCTTGAGTGTTCGGGTTTATTTATGGCATGAAACAACTCGTAGCATGGGTCTAGCTTAT
>Rhodiola_yunnanensis
ATGTCACATTCAGTAAAGATTTATGATACATGTATAGGATGTACTCAATGTGTTCGAGCCTGCCCCACAGATGTATTAGAAATGATACCGTGGGACGGGTGTAAAGCTAAACAAATAGCATCCGCCCCACGAACAGAAGACTGTGTTGGTTGTAAACGATGTGAATCCGCTTGTCCAACGGATTTCTTGAGTGTTCGGGTTTATTTATGGCATGAAACAACTCGTAGCATGGGTCTAGCTTAT
>Rhodiola_dumulosa
ATGTCACATTCAGTAAAGATTTATGATACATGTATAGGATGTACTCAATGTGTTCGAGCCTGCCCCACAGATGTATTAGAAATGATACCGTGGGACGGGTGTAAAGCTAAACAAATAGCATCCGCCCCACGAACAGAAGACTGTGTTGGTTGTAAACGATGTGAATCCGCTTGTCCAACGGATTTCTTGAGTGTTCGGGTTTATTTATGGCATGAAACAACTCGTAGCATGGGTCTAGCTTAT
>Rhodiola_fastigiata
ATGTCACATTCAGTAAAGATTTATGATACATGTATAGGATGTACTCAATGTGTTCGAGCCTGCCCCACAGATGTATTAGAAATGATACCGTGGGACGGGTGTAAAGCTAAACAAATAGCATCCGCCCCACGAACAGAAGACTGTGTTGGTTGTAAACGATGTGAATCCGCTTGTCCAACGGATTTCTTGAGTGTTCGGGTTTATTTATGGCATGAAACAACTCGTAGCATGGGTCTAGCTTAT
>Rhodiola_gelida
ATGTCACATTCAGTAAAGATTTATGATACATGTATAGGATGTACTCAATGTGTTCGAGCCTGCCCCACAGATGTATTAGAAATGATACCGTGGGACGGGTGTAAAGCTAAACAAATAGCATCCGCCCCACGAACAGAAGACTGTGTTGGTTGTAAACGATGTGAATCCGCTTGTCCAACGGATTTCTTGAGTGTTCGGGTTTATTTATGGCATGAAACAACTCGTAGCATGGGTCTAGCTTAT
>Rhodiola_hobsonii
ATGTCACATTCAGTAAAGATTTATGATACATGTATAGGATGTACTCAATGTGTTCGAGCCTGCCCCACAGATGTATTAGAAATGATACCGTGGGACGGGTGTAAAGCTAAACAAATAGCATCCGCCCCACGAACAGAAGACTGTGTTGGTTGTAAACGATGTGAATCCGCTTGTCCAACGGATTTCTTGAGTGTTCGGGTTTATTTATGGCATGAAACAACTCGTAGCATGGGTCTAGCTTAT
>Rhodiola_humilis
ATGTCACATTCAGTAAAGATTTATGATACATGTATAGGATGTACTCAATGTGTTCGAGCCTGCCCCACAGATGTATTAGAAATGATACCGTGGGACGGGTGTAAAGCTAAACAAATAGCATCCGCCCCACGAACAGAAGACTGTGTTGGTTGTAAACGATGTGAATCCGCTTGTCCAACGGATTTCTTGAGTGTTCGGGTTTATTTATGGCATGAAACAACTCGTAGCATGGGTCTAGCTTAT
>Rhodiola_integrifolia
ATGTCACATTCAGTAAAGATTTATGATACATGTATAGGATGTACTCAATGTGTTCGAGCCTGCCCCACAGATGTATTAGAAATGATACCGTGGGACGGGTGTAAAGCTAAACAAATAGCATCCGCCCCACGAACAGAAGACTGTGTTGGTTGTAAACGATGTGAATCCGCTTGTCCAACGGATTTCTTGAGTGTTCGGGTTTATTTATGGCATGAAACAACTCGTAGCATGGGTCTAGCTTAT
>Rhodiola_liciae
ATGTCACATTCAGTAAAGATTTATGATACATGTATAGGATGTACTCAATGTGTTCGAGCCTGCCCCACAGATGTATTAGAAATGATACCGTGGGACGGGTGTAAAGCTAAACAAATAGCATCCGCCCCACGAACAGAAGACTGTGTTGGTTGTAAACGATGTGAATCCGCTTGTCCAACGGATTTCTTGAGTGTTCGGGTTTATTTATGGCATGAAACAACTCGTAGCATGGGTCTAGCTTAT
>Rhodiola_macrocarpa
ATGTCACATTCAGTAAAGATTTATGATACATGTATAGGATGTACTCAATGTGTTCGAGCCTGCCCCACGGATGTATTAGAAATGATACCGTGGGACGGGTGTAAAGCTAAACAAATAGCATCCGCCCCACGAACAGAAGACTGTGTTGGTTGTAAACGATGTGAATCCGCTTGTCCAACGGATTTCTTGAGTGTTCGGGTTTATTTATGGCATGAAACAACTCGTAGCATGGGTCTAGCTTAT
>Rhodiola_ovatisepala
ATGTCACATTCAGTAAAGATTTATGATACATGTATAGGATGTACTCAATGTGTTCGAGCCTGCCCCACAGATGTATTAGAAATGATACCGTGGGACGGGTGTAAAGCTAAACAAATAGCATCCGCCCCACGAACAGAAGACTGTGTTGGTTGTAAACGATGTGAATCCGCTTGTCCAACGGATTTCTTGAGTGTTCGGGTTTATTTATGGCATGAAACAACTCGTAGCATGGGTCTAGCTTAT
>Rhodiola_prainii
ATGTCACATTCAGTAAAGATTTATGATACATGTATAGGATGTACTCAATGTGTTCGAGCCTGCCCCACAGATGTATTAGAAATGATACCGTGGGACGGGTGTAAAGCTAAACAAATAGCATCCGCCCCACGAACAGAAGACTGTGTTGGTTGTAAACGATGTGAATCCGCTTGTCCAACGGATTTCTTGAGTGTTCGGGTTTATTTATGGCATGAAACAACTCGTAGCATGGGTCTAGCTTAT
>Rhodiola_quadrifida
ATGTCACATTCAGTAAAGATTTATGATACATGTATAGGATGTACTCAATGTGTTCGAGCCTGCCCCACAGATGTATTAGAAATGATACCGTGGGACGGGTGTAAAGCTAAACAAATAGCATCCGCCCCACGAACAGAAGACTGTGTTGGTTGTAAACGATGTGAATCCGCTTGTCCAACGGATTTCTTGAGTGTTCGGGTTTATTTATGGCATGAAACAACTCGTAGCATGGGTCTAGCTTAT
>Rhodiola_rhodantha
ATGTCACATTCAGTAAAGATTTATGATACATGTATAGGATGTACTCAATGTGTTCGAGCCTGCCCCACAGATGTATTAGAAATGATACCGTGGGACGGGTGTAAAGCTAAACAAATAGCATCCGCCCCACGAACAGAAGACTGTGTTGGTTGTAAACGATGTGAATCCGCTTGTCCAACGGATTTCTTGAGTGTTCGAGTTTATTTATGGCATGAAACAACTCGTAGCATGGGTCTAGCTTAT
>Rhodiola_sexifolia
ATGTCACATTCAGTAAAGATTTATGATACATGTATAGGATGTACTCAATGTGTTCGAGCCTGCCCCACAGATGTATTAGAAATGATACCGTGGGACGGGTGTAAAGCTAAACAAATAGCATCCGCCCCACGAACAGAAGACTGTGTTGGTTGTAAACGATGTGAATCCGCTTGTCCAACGGATTTCTTGAGTGTTCGGGTTTATTTATGGCATGAAACAACTCGTAGCATGGGTCTAGCTTAT
>Rhodiola_sinuata
ATGTCACATTCAGTAAAGATTTATGATACATGTATAGGATGTACTCAATGTGTTCGAGCCTGCCCCACAGATGTATTAGAAATGATACCGTGGGACGGGTGTAAAGCTAAACAAATAGCATCCGCCCCACGAACAGAAGACTGTGTTGGTTGTAAACGATGTGAATCCGCTTGTCCAACGGATTTCTTGAGTGTTCGGGTTTATTTATGGCATGAAACAACTCGTAGCATGGGTCTAGCTTAT
>Rhodiola_smithii
ATGTCACATTCAGTAAAGATTTATGATACATGTATAGGATGTACTCAATGTGTTCGAGCCTGCCCCACAGATGTATTAGAAATGATACCGTGGGACGGGTGTAAAGCTAAACAAATAGCATCCGCCCCACGAACAGAAGACTGTGTTGGTTGTAAACGATGTGAATCCGCTTGTCCAACGGATTTCTTGAGTGTTCGGGTTTATTTATGGCATGAAACAACTCGTAGCATGGGTCTAGCTTAT
>Rhodiola_stapfii
ATGTCACATTCAGTAAAGATTTATGATACATGTATAGGATGTACTCAATGTGTTCGAGCCTGCCCCACAGATGTATTAGAAATGATACCGTGGGACGGGTGTAAAGCTAAACAAATAGCATCCGCCCCACGAACAGAAGACTGTGTTGGTTGTAAACGATGTGAATCCGCTTGTCCAACGGATTTCTTGAGTGTTCGGGTTTATTTATGGCATGAAACAACTCGTAGCATGGGTCTAGCTTAT
>Rhodiola_subopposita
ATGTCACATTCAGTAAAGATTTATGATACATGTATAGGATGTACTCAATGTGTTCGAGCCTGCCCCACAGATGTATTAGAAATGATACCGTGGGACGGGTGTAAAGCTAAACAAATAGCATCCGCCCCACGAACAGAAGACTGTGTTGGTTGTAAACGATGTGAATCCGCTTGTCCAACGGATTTCTTGAGTGTTCGGGTTTATTTATGGCATGAAACAACTCGTAGCATGGGTCTAGCTTAT
>Rhodiola_tangutica
ATGTCACATTCAGTAAAGATTTATGATACATGTATAGGATGTACTCAATGTGTTCGAGCCTGCCCCACAGATGTATTAGAAATGATACCGTGGGACGGGTGTAAAGCTAAACAAATAGCATCCGCCCCACGAACAGAAGACTGTGTTGGTTGTAAACGATGTGAATCCGCTTGTCCAACGGATTTCTTGAGTGTTCGGGTTTATTTATGGCATGAAACAACTCGTAGCATGGGTCTAGCTTAT
>Rhodiola_wallichiana
ATGTCACATTCAGTAAAGATTTATGATACATGTATAGGATGTACTCAATGTGTTCGAGCCTGCCCCACAGATGTATTAGAAATGATACCGTGGGACGGGTGTAAAGCTAAACAAATAGCATCCGCCCCACGAACAGAAGACTGTGTTGGTTGTAAACGATGTGAATCCGCTTGTCCAACGGATTTCTTGAGTGTTCGGGTTTATTTATGGCATGAAACAACTCGTAGCATGGGTCTAGCTTAT
>Hylotelephium_ewersii
ATGTCACATTCAGTAAAGATTTATGATACATGTATAGGATGTACTCAATGTGTTCGAGCCTGCCCCACAGATGTATTAGAAATGATACCGTGGGACGGGTGTAAAGCTAAACAAATAGCATCCGCTCCAAGAACAGAAGACTGTGTTGGTTGTAAACGATGTGAATCCGCCTGTCCAACGGATTTCTTGAGTGTTCGAGTTTATTTATGGCATGAAACAACTCGTAGCATGGGTCTAGCTTAT
>Hylotelephium_verticillatum
ATGTCACATTCAGTAAAGATTTATGATACATGTATAGGATGTACTCAATGTGTTCGAGCCTGCCCCACAGATGTATTAGAAATGATACCGTGGGACGGGTGTAAAGCTAAACAAATAGCATCCGCTCCAAGAACAGAAGACTGTGTTGGTTGTAAACGATGTGAATCCGCCTGTCCAACGGATTTCTTGAGTGTTCGAGTTTATTTATGGCATGAAACAACTCGTAGCATGGGTCTAGCTTAT
>Hylotelephium_viviparum
ATGTCACATTCAGTAAAGATTTATGATACATGTATAGGATGTACTCAATGTGTTCGAGCCTGCCCCACAGATGTATTAGAAATGATACCGTGGGACGGGTGTAAAGCTAAACAAATAGCATCCGCTCCAAGAACAGAAGACTGTGTTGGTTGTAAACGATGTGAATCCGCCTGTCCAACGGATTTCTTGAGTGTTCGAGTTTATTTATGGCATGAAACAACTCGTAGCATGGGTCTAGCTTAT
>Meterostachys_sikokianus
ATGTCCCATTCAGTAAAGATTTATGATACATGTATAGGATGTACTCAATGTGTTCGAGCCTGCCCCACAGATGTATTAGAAATGATACCGTGGGACGGGTGTAAAGCGAAACAAATAGCATCCGCTCCAAGAACAGAAGACTGTGTTGGTTGTAAACGATGTGAATCCGCCTGTCCAACGGATTTCTTGAGTGTTCGAGTTTATTTATGGCATGAAACAACTCGTAGCATGGGTCTAGCTTAT
>Orostachys_fimbriata
ATGTCACATTCAGTAAAGATTTATGATACATGTATAGGATGTACTCAATGTGTTCGAGCCTGCCCCACAGATGTATTAGAAATGATACCGTGGGACGGGTGTAAAGCTAAACAAATAGCATCCGCTCCAAGAACAGAAGACTGTGTTGGTTGTAAACGATGTGAATCCGCCTGTCCAACGGATTTCTTGAGTGTTCGAGTTTATTTATGGCATGAAACAACTCGTAGCATGGGTCTAGCTTAT
>Orostachys_japonica
ATGTCACATTCAGTAAAGATTTATGATACATGTATAGGATGTACTCAATGTGTTCGAGCCTGCCCCACAGATGTATTAGAAATGATACCGTGGGACGGGTGTAAAGCTAAACAAATAGCATCCGCTCCAAGAACAGAAGACTGTGTTGGTTGTAAACGATGTGAATCCGCCTGTCCAACGGATTTCTTGAGTGTTCGAGTTTATTTATGGCATGAAACAACTCGTAGCATGGGTCTAGCTTAT
>Orostachys_minuta
ATGTCACATTCAGTAAAGATTTATGATACATGTATAGGATGTACTCAATGTGTTCGAGCCTGCCCCACAGATGTATTAGAAATGATACCGTGGGACGGGTGTAAAGCTAAACAAATAGCATCCGCTCCAAGAACAGAAGACTGTGTTGGTTGTAAACGATGTGAATCCGCCTGTCCAACGGATTTCTTGAGTGTTCGAGTTTATTTATGGCATGAAACAACTCGTAGCATGGGTCTAGCTTAT
>Orostachys_iwarenge_f_magna
ATGTCACATTCAGTAAAGATTTATGATACATGTATAGGATGTACTCAATGTGTTCGAGCCTGCCCCACGGATGTATTAGAAATGATACCGTGGGACGGGTGTAAAGCTAAACAAATAGCATCCGCTCCAAGAACAGAAGACTGTGTTGGTTGTAAACGATGTGAATCCGCCTGTCCAACGGATTTCTTGAGTGTTCGAGTTTATTTATGGCATGAAACAACTCGTAGCATGGGTCTAGCTTAT
>Sinocrassula_densirosulata
ATGTCACATTCAGTAAAGATTTATGATACATGTATAGGATGTACTCAATGTGTTCGAGCCTGCCCCACAGATGTATTAGAAATGATACCGTGGGACGGGTGTAAAGCTAAACAAATAGCATCCGCTCCAAGAACAGAAGACTGTGTTGGTTGTAAACGATGTGAATCCGCCTGTCCAACGGATTTCTTGAGTGTTCGAGTTTATTTATGGCATGAAACAACTCGTAGCATGGGTCTAGCTTAT
>Sinocrassula_indica
ATGTCACATTCAGTAAAGATTTATGATACATGTATAGGATGTACTCAATGTGTTCGAGCCTGCCCCACAGATGTATTAGAAATGATACCGTGGGACGGGTGTAAAGCTAAACAAATAGCATCCGCTCCAAGAACAGAAGACTGTGTTGGTTGTAAACGATGTGAATCCGCCTGTCCAACGGATTTCTTGAGTGTTCGAGTTTATTTATGGCATGAAACAACTCGTAGCATGGGTCTAGCTTAT
>Umbilicus_rupestris
ATGTCACATTCAGTAAAGATTTATGATACATGTATAGGATGTACTCAATGTGTTCGAGCCTGCCCCACAGATGTATTAGAAATGATACCGTGGGACGGGTGTAAAGCTAAACAAATAGCATCCGCTCCAAGAACAGAAGACTGTGTTGGTTGTAAACGATGTGAATCCGCCTGTCCAACGGATTTCTTGAGTGTTCGGGTTTATTTATGGCATGAAACAACTCGTAGCATGGGTCTAGCTTAT
>Myriophyllum_aquaticum
ATGTCACATTCAGTAAAGATTTATGATACATGTATAGGGTGTACTCAATGTGTCCGAGCTTGCCCCACAGATGTATTAGAAATGATACCTTGGGACGGATGTAAAGCTAAGCAAATAGCTTCCGCTCCAAGAACAGAGGACTGCGTTGGTTGTAAAAGGTGTGAATCTGCTTGTCCAACGGATTTCTTGAGTGTTCGGGTTTATTTATGGCATGAAACAACTCGCAGCATGGGTCTAGCTTAT
>Myriophyllum_spicatum
ATGTCACATTCAGTAAAGATTTATGATACATGTATAGGGTGTACTCAATGTGTCCGAGCTTGCCCCACAGATGTATTAGAAATGATACCTTGGGACGGGTGTAAAGCTAAGCAAATAGCTTCCGCTCCAAGAACAGAGGACTGCGTTGGTTGTAAAAGATGTGAATCTGCTTGTCCAACGGATTTTTTGAGTGTTCGGGTTTATTTATGGCATGAAACAACTCGGAGCATGGGTCTAGCTTAT
