# Supplementary material for: Ten Plastomes of Crassula (Crassulaceae) and Phylogenetic Implications
Source: Biology (Basel). 2022 Dec 7;11(12):1779. doi: 10.3390/biology11121779 (PMC9775174; doi:10.3390/biology11121779)
Supplement: Supplementary file 1 [file biology-11-01779-s001.zip › Supplements/Data S1/psaI.fasta]

>Crassula_alstonii
ATGACA---ACTCTC---AACTTACCCTCTATTTTTGTGCCCTTAGTGGGCCTAGTTTTTCCGGCAATGGCAATGGCTTCCTTATTTCTTTATATTCAAAAAAACAAGATTTTT
>Crassula_columella
ATGACA---ACTCTC---AACTTACCCTCTATTTTTGTGCCCTTAGTGGGCCTAGTTTTTCCGGCAATGGCAATGGCTTCCTTATTTCTTTATATTCAAAAAAACAAGATTTTT
>Crassula_dejecta
ATGACA---ACTCTC---AACTTACCCTCTATTTTTGTGCCCTTAGTGGGCCTAGTTTTTCCGGCAATGGCAATGGCTTCCTTATTTCTTTATATTCAAAAAAACAAGATTTTT
>Crassula_mesembryanthoides
ATGACA---ACTCTC---AACTTACCCTCTATTTTTGTGCCCTTAGTGGGCCTAGTTTTTCCGGCAATGGCAATGGCTTCCTTATTTCTTTATATTCAAAAAAACAAGATTTTT
>Crassula_perforata
ATGACA---ACTCTC---AACTTACCCTCTATTTTTGTGCCCTTAGTGGGCCTAGTTTTTCCGGCAATGGCAATGGCTTCCTTATTTCTTTATATTCAAAAAAACAAGATTTTT
>Crassula_socialis
ATGACA---ACTCTC---AACTTACCCTCTATTTTTGTGCCCTTAGTGGGCCTAGTTTTTCCGGCAATGGCAATGGCTTCCTTATTTCTTTATATTCAAAAAAACAAGATTTTT
>Crassula_tecta
ATGACA---ACTCTC---AACTTACCCTCTATTTTTGTGCCCTTAGTGGGCCTAGTTTTTCCGGCAATGGCAATGGCTTCCTTATTTCTTTATATTCAAAAAAACAAGATTTTT
>Crassula_mesembrianthemopsis
ATGACA---ACTCTC---AACTTACCCTCTATTTTTGTGCCCTTAGTGGGCCTAGTTTTTCCGGCAATGGCAATGGCTTCCTTATTTCTTTATATTCAAAAAAACAAGATTTTT
>Crassula_deltoidea
ATGACA---ACTCTC---AACTTACCCTCTATTTTTGTGCCCTTAGTGGGCCTAGTCTTTCCGGCAATGGCAATGGCTTCTTTATTTCTTTATATTCAAAAAAACAAGATTTTT
>Crassula_expansa_subsp_fragilis
ATGACA---ACTCTC---AACTTACCCTCTATTTTTGTGCCCTTAGTGGGCCTAGTCTTTCCGGCAATGGCAATGGCTTCTTTATTTCTTTATATTCAAAAAAATAAGATTTTT
>Crassula_volkensii
ATGACA---ACTCTC---AACTTACCCTCTATTTTTGTGCCCTTAGTGGGCCTAGTCTTTCCGGCAATGGCAATGGCTTCTTTATTTCTTTATATTCAAAAAAACAAGATTTTT
>Cotyledon_tomentosa
ATGACA---ACTCTC---AACTTACCCTCTATTTTTGTGCCCTTAGTGGGCCTAGTTTTTCCGGCAATGGCAATGGCTTCGTTATTTCTTCATATTCAAAAAAACAAGATTTTT
>Kalanchoe_daigremontiana
ATGACA---ACTCTC---AACTTACCCTCTATTTTTGTGCCCTTAGTGGGCCTAGTTTTTCCGGCAATGGCAATGGCTTCTTTATTTCTTCATATTCAAAAAAACAAGATTTTT
>Kalanchoe_delagoensis
ATGACA---ACTCTC---AACTTACCCTCTATTTTTGTGCCCTTAGTGGGCCTAGTTTTTCCGGCAATGGCAATGGCTTCTTTATTTCTTCATATTCAAAAAAACAAGATTTTT
>Kalanchoe_fedtschenkoi
ATGACA---ACTCTC---AACTTACCCTCTATTTTTGTGCCCTTAGTGGGCCTAGTTTTTCCGGCAATGGCAATGGCTTCTTTATTTCTTCATATTCAAAAAAACAAGATTTTT
>Kalanchoe_longiflora
ATGACA---ACTCTC---AACTTACCCTCTATTTTTGTGCCCTTAGTGGGCCTAGTTTTTCCGGCAATGGCAATGGCTTCTTTATTTCTTCATATTCAAAAAAACAAGATTTTT
>Kalanchoe_tomentosa
ATGACA---ACTCTC---AACTTACCCTCTATTTTTGTGCCCTTAGTGGGACTAGTTTTTCCGGCAATGGCAATGGCTTCTTTATTTCTTCATATTCAAAAAAACAAGATTTTT
>Echeveria_lilacina
ATGACA---ACTCTC---AACTTACCCTCTATTTTGGTGCCCTTAGTGGGCCTAGTTTTTCCGGCAATGGCAATGGCTTCTTTATTTCTTCATATTCAAAAAAACAAGATTTTT
>Graptopetalum_amethystinum
ATGACA---ACTCTC---AACTTACCCTCTATTTTGGTGCCCTTAGTGGGCCTAGTTTTTCCGGCAATGGCAATGGCTTCTTTATTTCTTCATATTCAAAAAAACAAGATTTTT
>Pachyphytum_compactum
ATGACA---ACTCTC---AACTTACCCTCTATTTTGGTGCCCTTAGTGGGCCTAGTTTTTCCGGCAATGGCAATGGCTTCTTTATTTCTTCATATTCAAAAAAACAAGATTTTT
>Sedum_alfredii
ATGACA---ACTCTC---AACTTACCCTCTATTTTGGTGCCCTTAGTGGGCCTAGTTTTTCCGGCAATGGCAATGGCTTCTTTATTTCTTCATATTCAAAAAAACAAGATTTTT
>Sedum_emarginatum
ATGACA---ACTCTC---AACTTACCCTCTATTTTGGTGCCCTTAGTGGGCCTAGTTTTTCCGGCAATGGCAATGGCTTCTTTATTTCTTCATATTCAAAAAAACAAGATTTTT
>Sedum_lineare
ATGACA---ACTCTC---AACTTACCCTCTATTTTGGTACCCTTAGTGGGCCTAGTTTTTCCGGCAATGGCAATGGCTTCTTTATTTCTTCATATTCAAAAAAAAAAGATTTTT
>Sedum_oryzifolium
ATGACA---ACTCTC---AACTTACCCTCTATTTTGGTACCCTTAGTGGGCCTAGTTTTTCCGGCAATGGCAATGGCTTCTTTATTTCTTCATATTCAAAAAAACAAGATTTTT
>Sedum_plumbizincicola
ATGACA---ACTCTC---AACTTACCCTCTATTTTGGTGCCCTTAGTGGGCCTAGTTTTTCCGGCAATGGCAATGGCTTCTTTATTTCTTCATATTCAAAAAAACAAGATTTTT
>Sedum_sarmentosum
ATGCCA---ACTCTC---AACTTACCCTCTATTTTTGTGCCCTTAGTGGGCCTAGTTTTTCCGGCAATGGCAATGGCTTCTTTATTTCTTCATATTCAAAAAAACAAGATTTTT
>Sedum_tricarpum
ATGACA---ACTCTC---AACTTACCCTCTATTTTGGTGCCCTTAGTGGGCCTAGTTTTTCCGGCAATGGCAATGGCTTCTTTATTTCTTCATATTCAAAAAAACAAGATTTTT
>Aeonium_arboreum
ATGACA---ACTCTC---AACTTACCCTCTGTTTTGGTGCCCTTAGTGGGCCTAGTTTTTCCGGCAATGGCAATGGCTTCTTTATTTCTTCATATTCAAAAAAACAAGATTTTT
>Aeonium_balsamiferum
ATGACA---ACTCTC---AACTTACCCTCTGTTTTGGTGCCCTTAGTGGGCCTAGTTTTTCCGGCAATGGCAATGGCTTCTTTATTTCTTCATATTCAAAAAAACAAGATTTTT
>Aeonium_decorum
ATGACA---ACTCTC---AACTTACCCTCTGTTTTGGTGCCCTTAGTGGGCCTAGTTTTTCCGGCAATGGCAATGGCTTCTTTATTTCTTCATATTCAAAAAAACAAGATTTTT
>Aeonium_diplocyclum
ATGACA---ACTCTC---AACTTACCCTCTGTTTTGGTGCCCTTAGTGGGCCTAGTTTTTCCGGCAATGGCAATGGCTTCTTTATTTCTTCATATTCAAAAAAACAAGATTTTT
>Aeonium_dodrantale
ATGACA---ACTCTC---AACTTACCCTCTGTTTTGGTGCCCTTAGTGGGCCTAGTTTTTCCGGCAATGGCAATGGCTTCTTTATTTCTTCATATTCAAAAAAACAAGATTTTT
>Aeonium_nobile
ATGACA---ACTCTC---AACTTACCCTCTGTTTTGGTGCCCTTAGTGGGCCTAGTTTTTCCGGCAATGGCAATGGCTTCTTTATTTCTTCATATTCAAAAAAACAAGATTTTT
>Aeonium_saundersii
ATGACA---ACTCTC---AACTTACCCTCTGTTTTGGTGCCCTTAGTGGGCCTAGTTTTTCCGGCAATGGCAATGGCTTCTTTATTTCTTCATATTCAAAAAAACAAGATTTTT
>Aeonium_tabuliforme
ATGACA---ACTCTC---AACTTACCCTCTGTTTTGGTGCCCTTAGTGGGCCTAGTTTTTCCGGCAATGGCAATGGCTTCTTTATTTCTTCATATTCAAAAAAACAAGATTTTT
>Aeonium_undulatum
ATGACA---ACTCTC---AACTTACCCTCTGTTTTGGTGCCCTTAGTGGGCCTAGTTTTTCCGGCAATGGCAATGGCTTCTTTATTTCTTCATATTCAAAAAAACAAGATTTTT
>Monanthes_anagensis
ATGACA---ACTCTC---AACTTACCCTCTGTTTTGGTGCCCTTAGTGGGCCTAGTTTTTCCGGCAATGGCAATGGCTTCTTTATTTCTTCATATTCAAAAAAACAAGATTTTT
>Monanthes_brachycaulos
ATGACA---ACTCTC---AACTTACCCTCTGTTTTGGTGCCCTTAGTGGGCCTAGTTTTTCCGGCAATGGCAATGGCTTCTTTATTTCTTCATATTCAAAAAAACAAGATTTTT
>Monanthes_muralis
ATGACA---ACTCTC---AACTTACCCTCTGTTTTGGTGCCCTTAGTGGGCCTAGTTTTTCCGGCAATGGCAATGGCTTCTTTATTTCTTCATATTCAAAAAAACAAGATTTTT
>Monanthes_polyphylla
ATGACA---ACTCTC---AACTTACCCTCTGTTTTGGTGCCCTTAGTGGGCATAGTTTTTCCGGCAATGGCAATGGCTTCTTTATTTCTTCATATTCAAAAAAACAAGATTTTT
>Rosularia_alpestris
ATGACA---ACTCTC---AACTTACCCTCTATTCTTGTGCCCGTAGTGGGCCTAGTTTTTCCGGCAATGGCAATGGCTTCTTTATTTCTTCATATTCAAAAAAACAAGATTTTT
>Sempervivum_tectorum
ATGACA---ACGCTC---AACTTACCCTCTATTTTTGTGCCCTTAGTGGGCCTAGTTTTTCCGGCAATGGCAATGGCTTCTTTATTTCTTCATATTCAAAAAAACAAGATTTTT
>Phedimus_spurius
ATGACA---ACTCTC---AACTTACCCTCTATTTTGGTGCCCTTAGTGGGCCTAGTTTTTCCGGCAATGGCAATGGCTTCTTTATTTCTTTATATTCAAAAAAACAAGATTTTT
>Phedimus_aizoon
ATGACA---ACTCTC---AACTTACCCTCTATTTTTGTGCCCTTAGTGGGCCTAGTTTTTCCGGCAATGGCAATGGCTTCTTTATTTCTTCATATTCAAAAAAACAAGATTTTT
>Phedimus_kamtschaticus
ATGACA---ACTCTC---AACTTACCCTCTATTTTTGTGCCCTTAGTGGGCCTAGTTTTTCCGGCAATGGCAATGGCTTCTTTATTTCTTCATATTCAAAAAAACAAGATTTTT
>Phedimus_odontophyllus
ATGACA---ACTCTC---AACTTACCCTCTATTTTTGTGCCCTTAGTGGGCCTAGTTTTTCCGGCAATGGCAATGGCTTCTTTATTTCTTTATATTCAAAAAAACAATATTTTT
>Phedimus_takesimensis
ATGACA---ACTCTC---AACTTACCCTCTATTTTTGTGCCCTTAGTGGGCCTAGTTTTTCCGGCAATGGCAATGGCTTCTTTATTTCTTCATATTCAAAAAAACAAGATTTTT
>Phedimus_yangshanicus
ATGACA---ACTCTC---AACTTACCCTCTATTTTTGTGCCCTTAGTGGGCCTAGTTTTTCCGGCAATGGCAATGGCTTCTTTATTTCTTTATATTCAAAAAAACAATATTTTT
>Rhodiola_bupleuroides
ATGACA---ACTCTCAACAACTTACCCTCCATTTTTGTGCCCTTAGTGGGCCTAGTTTTTCCGGCAATGGCAATGGCTTCTTTATTTCTTCATATTCAAAAAAACAAGATTTTT
>Rhodiola_calliantha
ATGACA---ACTCTCAACAACTTACCCTCTATTTTTGTGCCCTTAGTGGGCCTAGTTTTTCCGGCAATGGCAATGGCTTCTTTATTTCTTCATATTCAAAAAAACAAGATTTTT
>Rhodiola_crenulata
ATGACA---ACTCTCAACAACTTACCCTCTATTTTTGTGCCCTTAGTGGGCCTAGTTTTTCCGGCAATGGCAATGGCTTCTTTATTTCTTCATATTCAAAAAAACAAGATTTTT
>Rhodiola_henryi
ATGACA---ACTCTCAACAACTTACCCTCTATTTTTGTGCCCTTAGTGGGCCTAGTTTTTCCGGCAATGGCAATGGCTTCTTTATTTCTTCATATTCAAAAAAACAAGATTTTT
>Rhodiola_himalensis
ATGACA---ACTCTCAACAACTTACCCTCTATTTTTGTGCCCTTAGTGGGCCTAGTTTTTCCGGCAATGGCAATGGTTTCTTTATTTCTTCATATTCAAAAAAACAAGATTTTT
>Rhodiola_kirilowii
ATGACA---ACTCTCAACAACTTACCCTCTATTTTTGTGCCCTTAGTGGGCCTAGTTTTTCCGGCAATGGCAATGGCTTCTTTATTTCTTCATATTCAAAAAAACAAGATTTTT
>Rhodiola_rosea
ATGACA---ACTCTCAACAACTTACCCTCTATTTTTGTGCCCTTAGTGGGCCTAGTTTTTCCGGCAATGGCAATGGCTTCTTTATTTCTTCATATTCAAAAAAACAAGATTTTT
>Rhodiola_sacra
ATGACA---ACTCTCAACAACTTACCCTCTATTTTTGTGCCCTTAGTGGGCCTAGTTTTTCCGGCAATGGCAATGGCTTCTTTATTTCTTCATATTCAAAAAAACAAGATTTTT
>Rhodiola_yunnanensis
ATGACA---ACTCTCAACAACTTACCCTCTATTTTTGTGCCCTTAGTGGGCCTAGTTTTTCCGGCAATGGCAATGGCTTCTTTATTTCTTCATATTCAAAAAAACAAGATTTTT
>Rhodiola_dumulosa
ATGACA---ACTCTCAACAACTTACCCTCTATTTTTGTGCCCTTAGTGGGCCTAGTTTTTCCGGCAATGGCAATGGTTTCTTTATTTCTTCATATTCAAAAAAACAAGATTTTT
>Rhodiola_fastigiata
ATGACA---ACTCTCAACAACTTACCCTCTATTTTTGTGCCCTTAGTGGGCCTAGTTTTTCCGGCAATGGCAATGGCTTCTTTATTTCTTCATATTCAAAAAAACAAGATTTTT
>Rhodiola_gelida
ATGACA---ACTCTCAACAACTTACCCTCTATTTTTGTGCCCTTAGTGGGCCTAGTTTTTCCGGCAATGGCAATGGCTTCTTTATTTCTTCATATTCAAAAAAACAAGATTTTT
>Rhodiola_hobsonii
ATGACA---ACTCTCAACAACTTACCCTCTATTTTTGTGCCCTTAGTGGGCCTAGTTTTTCCGGCAATGGCAATGGCTTCTTTATTTCTTCATATTCAAAAAAACAAGATTTTT
>Rhodiola_humilis
ATGACA---ACTCTCAACAACTTACCCTCTATTTTTGTGCCCTTAGTGGGCCTAGTTTTTCCGGCAATGGCAATGGCTTCTTTATTTCTTCATATTCAAAAAAACAAGATTTTT
>Rhodiola_integrifolia
ATGACA---ACTCTCAACAACTTACCCTCTATTTTTGTGCCCTTAGTGGGCCTAGTTTTTCCGGCAATGGCAATGGCTTCTTTATTTCTTCATATTCAAAAAAACAAGATTTTT
>Rhodiola_liciae
ATGACA---ACTCTCAACAACTTACCCTCTATTTTTGTGCCCTTAGTGGGCCTAGTTTTTCCGGCAATGGCAATGGCTTCTTTATTTCTTCATATTCAAAAAAACAAGATTTTT
>Rhodiola_macrocarpa
ATGACA---ACTCTCAACAACTTACCCTCTATTTTTGTGCCCTTAGTGGGCCTAGTTTTTCCGGCAATGGCAATGGCTTCTTTATTTCTTCATATTCAAAAAAACAAGATTTTT
>Rhodiola_ovatisepala
ATGACA---ACTCTCAACAACTTACCCTCTATTTTTGTGCCCTTAGTGGGCCTAGTTTTTCCGGCAATGGCAATGGCTTCTTTATTTCTTCATATTCAAAAAAACAAGATTTTT
>Rhodiola_prainii
ATGACA---ACTCTCAACAACTTACCCTCTATTTTTGTGCCCTTAGTGGGCCTAGTTTTTCCGGCAATGGCAATGGCTTCTTTATTTCTTCATATTCAAAAAAACAAGATTTTT
>Rhodiola_quadrifida
ATGACA---ACTCTCAACAACTTACCCTCTATTTTTGTGCCCTTAGTGGGCCTAGTTTTTCCGGCAATGGCAATGGTTTCTTTATTTCTTCATATTCAAAAAAACAAGATTTTT
>Rhodiola_rhodantha
ATGACA---ACTCTCAACAACTTACCCTCTATTTTTGTGCCCTTAGTGGGCCTAGTTTTTCCGGCAATGGCAATGGCTTCTTTATTTCTTCATATTCAAAAAAACAAGATTTTT
>Rhodiola_sexifolia
ATGACA---ACTCTCAACAACTTACCCTCTATTTTTGTGCCCTTAGTGGGCCTAGTTTTTCCGGCAATGGCAATGGCTTCTTTATTTCTTCATATTCAAAAAAACAAGATTTTT
>Rhodiola_sinuata
ATGACA---ACTCTCAACAACTTACCCTCTATTTTTGTGCCCTTAGTGGGCCTAGTTTTTCCGGCAATGGCAATGGCTTCTTTATTTCTTCATATTCAAAAAAACAAGATTTTT
>Rhodiola_smithii
ATGACA---ACTCTCAACAACTTACCCTCTATTTTTGTGCCCTTAGTGGGCCTAGTTTTTCCGGCAATGGCAATGGCTTCTTTATTTCTTCATATTCAAAAAAACAAGATTTTT
>Rhodiola_stapfii
ATGATA---ACTCTCAACAACTTACCCTCTATTTTTGTGCCCTTAGTGGGCCTAGTTTTTCCGGCAATGGCAATGGCTTCTTTATTTCTTCATATTCAAAAAAACAAGATTTTT
>Rhodiola_subopposita
ATGACA---ACTCTCAACAACTTACCCTCTATTTTTGTGCCCTTAGTGGGCCTAGTTTTTCCGGCAATGGCAATGGCTTCTTTATTTCTTCATATTCAAAAAAACAAGATTTTT
>Rhodiola_tangutica
ATGACA---ACTCTCAACAACTTACCCTCTATTTTTGTGCCCTTAGTGGGCCTAGTTTTTCCGGCAATGGCAATGGTTTCTTTATTTCTTCATATTCAAAAAAACAAGATTTTT
>Rhodiola_wallichiana
ATGACA---ACTCTCAACAACTTACCCTCTATTTTTGTGCCCTTAGTGGGCCTAGTTTTTCCGGCAATGGCAATGGCTTCTTTATTTCTTCATATTCAAAAAAACAAGATTTTT
>Hylotelephium_ewersii
ATGACA---ACTCTT---AACTTACCCTCTATTTTTGTGCCCTTAGTGGGCCTAGTTTTTCCGGCAATGGCAATGGCGTCGTTATTTCTTCATATTCAAAAAAACAAGATTTTT
>Hylotelephium_verticillatum
ATGACA---ACTCTT---AACTTACCCTCTATTTTTGTGCCCTTAGTGGGCCTAGTTTTTCCGGCAATGGCAATGGCGTCGTTATTTCTTCATATTCAAAAAAACAAGATTTTT
>Hylotelephium_viviparum
ATGACA---ACTCTT---AACTTACCCTCTATTTTTGTGCCCTTAGTGGGCCTAGTTTTTCCGGCAATGGCAATGGCGTCGTTATTTCTTCATATTCAAAAAAACAAGATTTTT
>Meterostachys_sikokianus
ATGACA---ACTCTT---AACTTACCCTCTATTTTTGTGCCCTTAGTGGGCCTAGTTTTTCCGGCAATGGCAATGGCTTCGTTATTTCTTCATATTCAAAAAAACAAGATTTTT
>Orostachys_fimbriata
ATGACA---ACTCTT---AACTTACCCTCTATTTTTGTGCCCTTAGTGGGCCTAGTTTTTCCGGCAATGGCAATGGCTTCGTTATTTCTTCATATTCAAAAAAACAAGATTTTT
>Orostachys_japonica
ATGACA---ACTCTT---AACTTACCCTCTATTTTTGTGCCCTTAGTGGGCCTCGTTTTTCCGGCAATGGCAATGGCTTCGTTATTTCTTCATATTCAAAAAAACAAGATTTTT
>Orostachys_minuta
ATGACA---ACTCTT---AACTTACCCTCTATTTTTGTGCCCTTAGTGGGCCTAGTTTTTCCGGCAATGGCAATGGCTTCGTTATTTCTTCATATTCAAAAAAACAAGCTTTTT
>Orostachys_iwarenge_f_magna
ATGACA---ACTCTT---AACTTACCCTCTATTTTTGTGCCCTTAGTGGGCCTAGTTTTTCCGGCAATGGCAATGGCTTCGTTATTTCTTCATATTCAAAAAAACAAGATTTTT
>Sinocrassula_densirosulata
ATGACA---ACTCTT---AACTTACCCTCTATTTTTGTGCCCTTAGTGGGCCTAGTTTTTCCGGCAATGGCAATGGCTTCGTTATTTCTTCATATTCAAAAAAACAAGATTTTT
>Sinocrassula_indica
ATGACA---ACTCTT---AACTTACCCTCTATTTTTGTGCCCTTAGTGGGCCTAGTTTTTCCGGCAATGGCAATGGCTTCGTTATTTCTTCATATTCAAAAAAACAAGATTTTT
>Umbilicus_rupestris
ATGACA---ATTCTC---AACTTACCCTCTATTTTTGTGCCCTTAGTGGGCCTAGTTTTTCCGGCAATGGCAATGGCTTCGTTATTTCTTTATATTCAAAAAAACAAGATTTTT
>Myriophyllum_aquaticum
ATCACCCCTATTTTAGACTTCTTATCCCCTATTTTAGTGCCTTTAGTAGGCCTAGTAGTTCCGGCAATGGTAATGTCTTCTTTATCTCTTCATATTCAAAAAAACAAGATTTTT
>Myriophyllum_spicatum
ATCACCCCTATTTTAGACTTCTTATCCCCTATTTTAGTGCCTTTAGTAGGCCTAGTAGTTCCGGCAATGGTAATGTCTTCCTTATCTCTTCATATTCAAAAAAACAAGATTTTT
