# Supplementary material for: Ten Plastomes of Crassula (Crassulaceae) and Phylogenetic Implications
Source: Biology (Basel). 2022 Dec 7;11(12):1779. doi: 10.3390/biology11121779 (PMC9775174; doi:10.3390/biology11121779)
Supplement: Supplementary file 1 [file biology-11-01779-s001.zip › Supplements/Data S1/psaJ.fasta]

>Crassula_alstonii
ATGCGAGATCTAAAAACATATTTATCTGTGGCACCAGTACTAAGTACTATATGGTTCGCATCTTTAGCAGGTCTATTAATAGAGATCAATCGTTTATTCCCAGATGCGCTAACATTTCCATTTTTT------------
>Crassula_columella
ATGCGAGATCTAAAAACATATTTATCTGTGGCACCAGTACTAAGTACTATATGGTTCGCATCTTTAGCAGGTCTATTAATAGAGATCAATCGTTTATTCCCAGATGCGCTAACATTTCCATTTTTT------------
>Crassula_dejecta
ATGCGAGATCTAAAAACATATTTATCTGTGGCACCAGTACTAAGTACTATATGGTTCGCATCTTTAGCAGGTCTATTAATAGAGATCAATCGTTTATTCCCAGATGCGCTAACATTTCCATTTTTT------------
>Crassula_mesembryanthoides
ATGCGAGATCTAAAAACATATTTATCTGTGGCACCAGTACTAAGTACTATATGGTTCGCATCTTTAGCAGGTCTATTAATAGAGATCAATCGTTTATTCCCAGATGCGCTAACATTTCCATTTTTT------------
>Crassula_perforata
ATGCGAGATCTAAAAACATATTTATCTGTGGCACCAGTACTAAGTACTATATGGTTCGCATCTTTAGCAGGTCTATTAATAGAGATCAATCGTTTATTCCCAGATGCGCTAACATTTCCATTTTTT------------
>Crassula_socialis
ATGCGAGATCTAAAAACATATTTATCTGTGGCACCAGTACTAAGTACTATATGGTTCGCATCTTTAGCAGGTCTATTAATAGAGATCAATCGTTTATTCCCAGATGCGCTAACATTTCCATTTTTT------------
>Crassula_tecta
ATGCGAGATCTAAAAACATATTTATCTGTGGCACCAGTACTAAGTACTATATGGTTCGCATCTTTAGCGGGTCTATTAATAGAGATCAATCGTTTATTCCCAGATGCGCTAACATTTCCATTTTTT------------
>Crassula_mesembrianthemopsis
ATGCGAGATCTAAAAACATATTTATCTGTGGCACCAGTACTAAGTACTATATGGTTCGCATCTTTAGCGGGTCTATTAATAGAGATCAATCGTTTATTCCCAGATGCGCTAACATTTCCATTTTTT------------
>Crassula_deltoidea
ATGCGAGATCTAAAAACATATTTATCTGTGGCACCAGTACTAAGTACTATATGGTTCGGATCTTTAGCAGGTCTATTAATAGAGATCAATCGTTTATTCCCAGATGCACTAACATTCCCGTTTTTT------------
>Crassula_expansa_subsp_fragilis
ATGCGGGATCTAAAAACATATTTATCTGTGGCACCAGTACTAAGTACTATATGGTTCGGATCTTTAGCAGGTCTATTAATAGAGATCAATCGTTTATTCCCAGATGCACTAACATTCCCGTTTTTT------------
>Crassula_volkensii
ATGCGGGATCTAAAAACATATTTATCTGTGGCACCAGTACTAAGTACTATATGGTTCGGATCTTTAGCAGGTCTATTAATAGAGATCAATCGTTTATTCCCAGATGCACTAACATTCCCGTTTTTT------------
>Cotyledon_tomentosa
ATGCGAGATCTAAAAACATATTTATCTGTGGCACCGGTACTAAGTACTATATGGTTCGGATCTTTAGCAGGTCTATTGATAGAGATCAATCGTTTATTCCCAGATGCGCTGACATTTCCTTTTTTTTCATTC------
>Kalanchoe_daigremontiana
ATGCGAGATCTAAAAACATATTTATCTGTGGCACCGGTACTAAGTACTATATGGTTCGGATCTTTAGCAGGTCTATTGATAGAGATCAATCGTTTATTCCCAGATGCGCTGACATTTCCTTTTTTTTCATTC------
>Kalanchoe_delagoensis
ATGCGAGATCTAAAAACATATTTATCTGTGGCACCGGTACTAAGTACTATATGGTTCGGATCTTTAGCAGGTCTATTGATAGAGATCAATCGTTTATTCCCAGATGCGCTGACATTTCCTTTTTTTTCATTC------
>Kalanchoe_fedtschenkoi
ATGCGAGATCTAAAAACATATTTATCTGTGGCACCGGTACTAAGTACTATATGGTTCGGATCTTTAGCAGGTCTATTGATAGAGATCAATCGTTTATTCCCAGATGCGCTGACATTTCCTTTTTTTTCATTC------
>Kalanchoe_longiflora
ATGCGAGATCTAAAAACATATTTATCTGTGGCACCGGTACTAAGTACTATATGGTTCGGATCTTTAGCAGGCCTATTGATAGAGATCAATCGTTTATTCCCAGATGCGCTGACATTTCCTTTTTTTTCATTC------
>Kalanchoe_tomentosa
ATGCGAGATCTAAAAACATATTTATCTGTGGCACCGGTACTAAGTACTATATGGTTCGGATCTTTAGCAGGTCTATTGATAGAGATCAATCGTTTATTCCCAGATGCGCTGACATTTCCTTTTTTTTCATTC------
>Echeveria_lilacina
ATGCGAGATCTAAAAACATATTTATCTGTGGCACCGGTACTAAGTACTATATGGTTCGGCTCTTTAGCGGGTCTATTGATAGAGATCAATCGTTTCTTCCCAGATGCGCTGACATTTCCTTTTTTTTCATTC------
>Graptopetalum_amethystinum
ATGCGAGATCTAAAAACATATTTATCTGTGGCACCGGTACTAAGTACTATATGGTTCGGCTCTTTAGCAGGTCTATTGATAGAGATCAATCGTTTCTTCCCAGATGCGCTGACATTTCCTTTTTTTTCATTC------
>Pachyphytum_compactum
ATGCGAGATCTAAAAACATATTTATCTGTGGCACCGGTACTAAGTACTATATGGTTCGGCTCTTTAGCAGGTCTATTGATAGAGATCAATCGTTTCTTCCCAGATGCGCTGACATTTCCTTTTTTTTCATTC------
>Sedum_alfredii
ATGCGAGATCTAAAAACATATTTATCTGTCGCACCGGTACTAAGTACTATATGGTTCGGCTCTTTAGCAGGTCTATTGATCGAGATCAATCGTTTCTTCCCAGATGCGCTGACATTTCCTTTTTTTTCATTC------
>Sedum_emarginatum
ATGCGAGATCTAAAAACATATTTATCTGTGGCACCGGTACTAAGTACTATATGGTTTGGCTCTTTAGCGGGTCTATTGATAGAGATCAATCGTTTCTTCCCAGATGCGCTGACATTTCCTTTTTTTTCATTC------
>Sedum_lineare
ATGCGAGATCTAAAAACATATTTATCTGTGTCACCGGTACTAAGTACTATATGGTTCGGCTCTTTAGCAGGTCTATTGATAGAGATCAATCGTTTCTTCCCAGATGCGCTGACATTTCCTTTTTTTTCATTC------
>Sedum_oryzifolium
ATGCGAGATCTAAAAACATATTTGTCTGTGGCACCGGTACTAAGTACTATATGGTTCGGCTCTTTAGCGGGTCTATTGATAGAGATCAATCGTTTCTTCCCAGATGCGCTGACATTTCCTTTTTTTTCATTC------
>Sedum_plumbizincicola
ATGCGAGATCTAAAAACATATTTATCTGTGGCACCGGTACTAAGTACTATATGGTTCGGCTCTTTAGCAGGTCTATTGATCGAGATCAATCGTTTCTTCCCAGATGCGCTGACATTTCCTTTTTTTTCATTC------
>Sedum_sarmentosum
ATGCGAGATCTAAAAACATATTTATCTGTGGCACCGGTACTAAGTACTATATGGTTCGGCTCTTTAGCAGGTCTATTGATAGAGATCAATCGTTTCTTCCCAGATGCGCTGACATTTCCTTTTTTTTCATTC------
>Sedum_tricarpum
ATGCGAGATCTAAAAACATATTTATCTGTCGCACCGGTACTAAGTACTATATGGTTCGGCTCTTTAGCAGGTCTATTGATCGAGATCAATCGTTTCTTCCCAGATGCGCTGACATTTCCTTTTTTTTCCTTC------
>Aeonium_arboreum
ATGCGAGATCTAAAAACATATTTATCTGTAGCACCGGTACTAAGTACTATATGGTTCGCATCTTTAGCAGGTCTATTGATAGAGATCAATCGTTTATTCCCGGATGCGCTGACATTTCCCTTTTTTTCATTC------
>Aeonium_balsamiferum
ATGCGAGATCTAAAAACATATTTATCTGTAGCACCGGTACTAAGTACTATATGGTTCGCATCTTTAGCAGGTCTATTGATAGAGATCAATCGTTTATTCCCGGATGCGCTGACATTTCCCTTTTTTTCATTC------
>Aeonium_decorum
ATGCGAGATCTAAAAACATATTTATCTGTAGCACCGGTACTAAGTACTATATGGTTCGCATCTTTAGCAGGTCTATTGATAGAGATCAATCGTTTATTCCCGGATGCGCTGACATTTCCCTTTTTTTCATTC------
>Aeonium_diplocyclum
ATGCGAGATCTAAAAACATATTTATCTGTAGCACCGGTACTAAGTACTATATGGTTCGCATCTTTAGCAGGTCTATTGATAGAGATCAATCGTTTATTCCCGGATGCGCTGACATTTCCCTTTTTTTCATTC------
>Aeonium_dodrantale
ATGCGAGATCTAAAAACATATTTATCTGTAGCACCGGTACTAAGTACTATATGGTTCGCATCTTTAGCAGGTCTATTGATAGAGATCAATCGTTTATTCCCGGATGCGCTGACATTTCCCTTTTTTTCATTC------
>Aeonium_nobile
ATGCGAGATCTAAAAACATATTTATCTGTAGCACCGGTACTAAGTACTATATGGTTCGCATCTTTAGCAGGTCTATTGATAGAGATCAATCGTTTATTCCCGGATGCGCTGACATTTCCCTTTTTTTCATTC------
>Aeonium_saundersii
ATGCGAGATCTAAAAACATATTTATCTGTAGCACCGGTACTAAGTACTATATGGTTCGCATCTTTAGCAGGTCTATTGATAGAGATCAATCGTTTATTCCCGGATGCGCTGACATTTCCCTTTTTTTCATTC------
>Aeonium_tabuliforme
ATGCGAGATCTAAAAACATATTTATCTGTAGCACCGGTACTAAGTACTATATGGTTCGCATCTTTAGCAGGTCTATTGATAGAGATCAATCGTTTATTCCCGGATGCGCTGACATTTCCCTTTTTTTCATTC------
>Aeonium_undulatum
ATGCGAGATCTAAAAACATATTTATCTGTAGCACCGGTACTAAGTACTATATGGTTCGCATCTTTAGCAGGTCTATTGATAGAGATCAATCGTTTATTCCCGGATGCGCTGACATTTCCCTTTTTTTCATTC------
>Monanthes_anagensis
ATGCGAGATCTAAAAACATATTTATCTGTAGCACCGGTACTAAGTACTATATGGTTCGCATCTTTAGCAGGTCTATTGATAGAGATCAATCGTTTATTCCCGGATGCGCTGACATTTCCCTTTTTTTCATTC------
>Monanthes_brachycaulos
ATGCGAGATCTAAAAACATATTTATCTGTAGCACCGGTACTAAGTACTATATGGTTCGCATCTTTAGCAGGTCTATTGATAGAGATCAATCGTTTATTCCCGGATGCGCTGACATTTCCCTTTTTTTCATTC------
>Monanthes_muralis
ATGCGAGATCTAAAAACATATTTATCTGTAGCACCGGTACTAAGTACTATATGGTTCGCATCTTTAGCAGGTCTATTGATAGAGATCAATCGTTTATTCCCGGATGCGCTGACATTTCCCTTTTTTTCATTC------
>Monanthes_polyphylla
ATGCGAGATCTAAAAACATATTTATCTGTAGCACCGGTACTAAGTACTATATGGTTCGCATCTTTAGCAGGTCTATTGATAGAGATCAATCGTTTATTCCCGGATGCGCTGACATTTCCCTTTTTTTCATTC------
>Rosularia_alpestris
ATGCGGGATCTAAAAACATATTTATCTGTGGCACCGGTACTAAGTACTATATGGTTCGGCTCTTTAGCAGGTCTATTGATAGAGATCAATCGTTTCTTTCCAGATGCGCTGACATTTCCTTTTTTTTCATTC------
>Sempervivum_tectorum
ATGCGAGATCTAAAAACATATTTATCTGTGGCACCGGTACTAAGTACTATATGGTTCGTATCTTTAGCAGGTCTATTGATAGAGATCAATCGTTTATTCCCAGATGCGCTGACATTTCCTTTTTTTTCATTC------
>Phedimus_spurius
ATGCGAGATCTAAAAACATATTTATCTGTGGCACCAGTACTAAGTACTATATGGTTCGTATCTTTAGCAGGTCTATTGATAGAGATCAATCGTTTATTCCCAGATGCGCTGACATTTCCTTTTTTT------------
>Phedimus_aizoon
ATGCGAGATCTAAAAACATATTTATCTGTGGCACCAGTACTAAGTACTATATGGTTCGGATCTTTAGCAGGTCTATTGATAGAGATCAATCGTTTATTCCCAGATGCGCTGACATTTCCTTTTTTT------------
>Phedimus_kamtschaticus
ATGCGAGATCTAAAAACATATTTATCTGTGGCACCAGTACTAAGTACTATATGGTTCGGATCTTTAGCAGGTCTATTGATAGAGATCAATCGTTTATTCCCAGATGCGCTGACATTTCCTTTTTTT------------
>Phedimus_odontophyllus
ATGCAAGATCTAAAAACATATTTATCTGTGGCACCAGTACTAAGTACTATATGGTTCGGATCTTTAGCAGGTCTATTGATAGAGATCAATCGTTTATTCCCAGATGCGCTGACATTTCCTTTTTTTTCATTC------
>Phedimus_takesimensis
ATGCGAGATCTAAAAACATATTTATCTGTGGCACCAGTACTAAGTACTATATGGTTCGGATCTTTAGCAGGTCTATTGATAGAGATCAATCGTTTATTCCCAGATGCGCTGACATTTCCTTTTTTT------------
>Phedimus_yangshanicus
ATGCAAGATCTAAAAACATATTTATCTGTGGCACCAGTACTAAGTACTATATGGTTCGGATCTTTAGCAGGTCTATTGATAGAGATCAATCGTTTATTCCCAGATGCGCTGACATTTCCTTTTTTTTCATTC------
>Rhodiola_bupleuroides
ATGCGAGATCTAAAAACATATTTATCTGTGGCACCGGTACTAAGTACTATATGGTTCGTATCTTTAGCAGGTCTATTGATAGAGATCAATCGTTTATTCCCAGATGCGCTGACATTTCCTTTTTTTTCATTC------
>Rhodiola_calliantha
ATGCGAGATCTAAAAACATATTTATCTGTGGCACCGGTACTAAGTACTATATGGTTCGTATCTTTAGCAGGTCTATTGATAGAGATCAATCGTTTATTCCCAGATGCGCTGACATTTCCTTTTTTTTCATTC------
>Rhodiola_crenulata
ATGCGAGATCTAAAAACATATTTATCTGTGGCACCGGTACTAAGTACTATATGGTTCGTATCTTTAGCAGGTCTATTGATAGAGATCAATCGTTTATTCCCAGATGCGCTGACATTTCCTTTTTTTTCATTC------
>Rhodiola_henryi
ATGCGAGATCTAAAAACATATTTATCTGTGGCACCGGTACTAAGTACTATATGGTTCGTATCTTTAGCAGGTCTATTGATAGAGATCAATCGTTTATTCCCAGATGCGCTGACATTTCCTTTTTTTTCATTC------
>Rhodiola_himalensis
ATGCGAGATCTAAAAACATATTTATCTGTGGCACCGGTACTAAGTACTATATGGTTCGTATCTTTAGCAGGTCTATTGATAGAGATCAATCGTTTATTCCCAGATGCGCTGACATTTCCTTTTTTTTCATTC------
>Rhodiola_kirilowii
ATGCGAGATCTAAAAACATATTTATCTGTGGCACCGGTACTAAGTACTATATGGTTCGTATCTTTAGCAGGTCTATTGATAGAGATCAATCGTTTATTCCCAGATGCGCTGACATTTCCTTTTTTTTCATTC------
>Rhodiola_rosea
ATGCGAGATCTAAAAACATATTTATCTGTGGCACCGGTACTAAGTACTATATGGTTCGTATCTTTAGCAGGTCTATTGATAGAGATCAATCGTTTATTCCCAGATGCGCTGACATTTCCTTTTTTTTCATTC------
>Rhodiola_sacra
ATGCGAGATCTAAAAACATATTTATCTGTGGCACCGGTACTAAGTACTATATGGTTCGTATCTTTAGCAGGTCTATTGATAGAGATCAATCGTTTATTCCCAGATGCGCTGACATTTCCTTTTTTTTCATTC------
>Rhodiola_yunnanensis
ATGCGAGATCTAAAAACATATTTATCTGTGGCACCGGTACTAAGTACTATATGGTTCGTATCTTTAGCAGGTCTATTGATAGAGATCAATCGTTTATTCCCAGATGCGCTGACATTTCCTTTTTTTTCATTC------
>Rhodiola_dumulosa
ATGCGAGATCTAAAAACATATTTATCTGTGGCACCGGTACTAAGTACTATATGGTTCGTATCTTTAGCAGGTCTATTGATAGAGATCAATCGTTTATTCCCAGATGCGCTGACATTTCCTTTTTTTTCATTC------
>Rhodiola_fastigiata
ATGCGAGATCTAAAAACATATTTATCTGTGGCACCGGTACTAAGTACTATATGGTTCGTATCTTTAGCAGGTCTATTGATAGAGATCAATCGTTTATTCCCAGATGCGCTGACATTTCCTTTTTTTTCATTC------
>Rhodiola_gelida
ATGCGAGATCTAAAAACATATTTATCTGTGGCACCGGTACTAAGTACTATATGGTTCGTATCTTTAGCAGGTCTATTGATAGAGATCAATCGGTTATTCCCAGATGCGCTGACATTTCCTTTTTTTTCATTC------
>Rhodiola_hobsonii
ATGCGAGATCTAAAAACATATTTATCTGTGGCACCGGTACTAAGTACTATATGGTTCGTATCTTTAGCGGGTCTATTGATAGAGATCAATCGTTTATTCCCAGATGCGCTGACATTTCCTTTTTTTTCATTC------
>Rhodiola_humilis
ATGCGAGATCTAAAAACATATTTATCTGTGGCACCGGTACTAAGTACTATATGGTTCGTATCTTTAGCGGGTCTATTGATAGAGATCAATCGTTTATTCCCAGATGCGCTGACATTTCCTTTTTTTTCATTC------
>Rhodiola_integrifolia
ATGCGAGATCTAAAAACATATTTATCTGTGGCACCGGTACTAAGTACTATATGGTTCGTATCTTTAGCGGGTCTATTGATAGAGATCAATCGTTTATTCCCAGATGCGCTGACATTTCCTTTTTTTTCATTC------
>Rhodiola_liciae
ATGCGAGATCTAAAAACATATTTATCTGTGGCACCGGTACTAAGTACTATATGGTTCGTATCTTTAGCGGGTCTATTGATAGAGATCAATCGTTTATTCCCAGATGCGCTGACATTTCCTTTTTTTTCATTC------
>Rhodiola_macrocarpa
ATGCAAGATCTAAAAACATATTTATCTGTGGCACCGGTACTAAGTACTATATGGTTCGTATCTTTAGCAGGTCTATTGATAGAGATCAATCGTTTATTCCCAGATGCGCTGACATTTCCTTTTTTTTCATTC------
>Rhodiola_ovatisepala
ATGCGAGATCTAAAAACATATTTATCTGTGGCACCGGTACTAAGTACTATATGGTTCGTATCTTTAGCGGGTCTATTGATAGAGATCAATCGTTTATTCCCAGATGCGCTGACATTTCCTTTTTTTTCATTC------
>Rhodiola_prainii
ATGCGAGATCTAAAAACATATTTATCTGTGGCACCGGTACTAAGTACTATATGGTTCGTATCTTTAGCGGGTCTATTGATAGAGATCAATCGTTTATTCCCAGATGCGCTGACATTTCCTTTTTTTTCATTC------
>Rhodiola_quadrifida
ATGCGAGATCTAAAAACATATTTATCTGTGGCACCGGTACTAAGTACTATATGGTTCGTATCTTTAGCAGGTCTATTGATAGAGATCAATCGTTTATTCCCAGATGCGCTGACATTTCCTTTTTTTTCATTC------
>Rhodiola_rhodantha
ATGCGAGATCTAAAAACATATTTATCTGTGGCACCGGTACTAAGTACTATATGGTTCGTATCTTTAGCGGGTCTATTGATAGAGATCAATCGTTTATTCCCAGATGCGCTGACATTTCCTTTTTTTTCATTC------
>Rhodiola_sexifolia
ATGCGAGATCTAAAAACATATTTATCTGTGGCACCGGTACTAAGTACTATATGGTTCGTATCTTTAGCGGGTCTATTGATAGAGATCAATCGTTTATTCCCAGATGCGCTGACATTTCCTTTTTTTTCATTC------
>Rhodiola_sinuata
ATGCGAGATCTAAAAACATATTTATCTGTGGCACCGGTACTAAGTACTATATGGTTCGTATCTTTAGCGGGTCTATTGATAGAGATCAATCGTTTATTCCCAGATGCGCTGACATTTCCTTTTTTTTCATTC------
>Rhodiola_smithii
ATGCGAGATCTAAAAACATATTTATCTGTGGCACCGGTACTAAGTACTATATGGTTCGTATCTTTAGCAGGTCTATTGATAGAGATCAATCGTTTATTCCCAGATGCGCTGACATTTCCTTTTTTT------------
>Rhodiola_stapfii
ATGCGAGATCTAAAAACATATTTATCTGTGGCACCGGTACTAAGTACTATATGGTTCGTATCTTTAGCGGGTCTATTGATAGAGATCAATCGTTTATTCCCAGATGCGCTGACATTTCCTTTTTTTTCATTC------
>Rhodiola_subopposita
ATGCGAGATCTAAAAACATATTTATCTGTGGCACCGGTACTAAGTACTATATGGTTCGTATCTTTAGCAGGTCTATTGATAGAGATCAATCGTTTATTCCCAGATGCGCTGACATTTCCTTTTTTTTCATTC------
>Rhodiola_tangutica
ATGCGAGATCTAAAAACATATTTATCTGTGGCACCGGTACTAAGTACTATATGGTTCGTATCTTTAGCAGGTCTATTGATAGAGATCAATCGTTTATTCCCAGATGCGCTGACATTTCCTTTTTTTTCATTC------
>Rhodiola_wallichiana
ATGCGAGATCTAAAAACATATTTATCTGTGGCACCGGTACTAAGTACTATATGGTTCGTATCTTTAGCGGGTCTATTGATAGAGATCAATCGTTTATTCCCAGATGCGCTGACATTTCCTTTTTTTTCATTC------
>Hylotelephium_ewersii
ATGCGAGATCTAAAAACATATTTATCTGTGGCACCGGTACTAAGTACTATATGGTTCGGATCTTTAGCAGGTCTATTGATAGAGATCAATCGTTTATTCCCAGATGCGCTGACATTTCCTTTTTTTTCATTC------
>Hylotelephium_verticillatum
ATGCGAGATCTAAAAACATATTTATCTGTGGCACCGGTACTAAGTACTATATGGTTCGGATCTTTAGCAGGTCTATTGATAGAGATCAATCGTTTATTCCCAGATGCGCTGACATTTCCTTTTTTTTCATTC------
>Hylotelephium_viviparum
ATGCGAGATCTAAAAACATATTTATCTGTGGCACCGGTACTAAGTACTATATGGTTCGGATCTTTAGCAGGTCTATTGATAGAGATCAATCGTTTATTCCCAGATGCGCTGACATTTCCTTTTTTTTCATTC------
>Meterostachys_sikokianus
ATGCGAGATCTAAAAACATATTTATCTGTGGCACCGGTACTAAGTACTATATGGTTCGGATCTTTAGCAGGTCTATTGATAGAGATCAATCGTTTATTCCCAGATGCGCTGACATTTCCTTTTTTTTCATTC------
>Orostachys_fimbriata
ATGCGAGATCTAAAAACATATTTATCTGCGGCACCGGTACTAAGTACTATATGGTTCGGATCTTTAGCAGGTCTATTGATAGAGATCAATCGTTTATTCCCCGATGCGCTGACATTTCCTTTTTTTCATTCTAGTTAT
>Orostachys_japonica
ATGCGAGATCTAAAAACATATTTATCTGTGGCACCGGTACTAAGTACTATATGGTTCGGATCTTTAGCAGGTCTATTGATAGAGATCAATCGTTTATTCCCAGATGCGCTGACATTTCCTTTTTTTCATTCTAGTTAT
>Orostachys_minuta
ATGCGAGATCTAAAAACATATTTATCTGTGGCACCGATACTAAGTACTATATGGTTCGGATCTTTAGCAGGTCTATTGATAGAGATCAATCGTTTATTCCCAGATGCGCTGACATTTCCTTTTTTTCATTCTAGTTAT
>Orostachys_iwarenge_f_magna
ATGCGAGATCTAAAAACATATTTATCTGTGGCACCGGTACTAAGTACTATATGGTTCGGATCTTTAGCAGGTCTATTGATAGAGATCAATCGTTTATTCCCAGATGCGCTGACATTTCCTTTTTTTTCATTC------
>Sinocrassula_densirosulata
ATGCGAGATCTAAAAACATATTTATCTGTGGCACCGGTACTAAGTACTATATGGTTCGGATCTTTAGCAGGTCTATTGATAGAGATCAATCGTTTATTCCCAGATGCGCTGACATTTCCTTTTTTTTCATTC------
>Sinocrassula_indica
ATGCGAGATCTAAAAACATATTTATCTGTGGCACCGGTACTAAGTACTATATGGTTCGGATCTTTAGCAGGTCTATTGATAGAGATCAATCGTTTATTCCCAGATGCGCTGACATTTCCTTTTTTTTCATTC------
>Umbilicus_rupestris
ATGCGAGATCTAAAAACATATTTATCTGTGGCACCGGTACTAAGTACTATATGGTTCGGATCTTTAGCAGGTCTATTGATAGAGATCAATCGTTTATTCCCAGATGCGCTGACATTTCCTTTTTTTTCATTC------
>Myriophyllum_aquaticum
ATGCGAGATCTAAAAACATATCTATCCGTGGCACCGGTACTTAGTACTATATGGTTCGGGGCTTTAGCAGGTCTATTGATAGAGATCAATCGTTTATTCCCAGATGCGTTGACATTCCCTTTTTTTTCATTC------
>Myriophyllum_spicatum
ATGCGAGATCTAAAAACATATCTATCTGTGGCACCGGTACTTAGTACTATATGGTTCGGGGCTTTAGCGGGTCTATTGATAGAGATCAATCGTTTATTCCCAGATGCGTTGACATTCCCTTTTTTTTCATTC------
