# Supplementary material for: Ten Plastomes of Crassula (Crassulaceae) and Phylogenetic Implications
Source: Biology (Basel). 2022 Dec 7;11(12):1779. doi: 10.3390/biology11121779 (PMC9775174; doi:10.3390/biology11121779)
Supplement: Supplementary file 1 [file biology-11-01779-s001.zip › Supplements/Data S1/psbA.fasta]

>Crassula_alstonii
ATGACTGCAATTTTAGAGAGACGCGAAACTGAAAGCCTATGGGGTCGTTTTTGTAACTGGATAACCAGCACTGAAAACCGTCTTTACATTGGATGGTTTGGTGTTTTGATGATCCCTACCTTATTGACCGCAACTTCTGTATTTATTATTGCCTTCATTGCTGCGCCTCCAGTAGATATTGATGGTATTCGTGAACCTGTTTCTGGATCTCTACTTTACGGAAACAATATTATTTCTGGTGCCATTATTCCTACTTCTGCAGCTATAGGTTTGCACTTTTACCCGATCTGGGAAGCAGCATCTGTTGATGAATGGTTATATAACGGCGGTCCTTATGAGCTAATTGTTCTACACTTTTTACTTGGTGTAGCTTGTTACATGGGTCGTGAGTGGGAACTTAGTTTCCGTCTGGGTATGCGTCCTTGGATTGCTGTTGCATATTCAGCTCCTGTTGCTGCTGCGACTGCGGTTTTCTTGATCTACCCAATCGGTCAAGGAAGCTTTTCGGATGGTATGCCTTTAGGAATCTCTGGTACTTTCAACTTCATGATCGTATTCCAGGCTGAGCACAACATCCTTATGCACCCATTTCATATGCTAGGTGTAGCCGGTGTATTCGGCGGCTCCCTATTTAGTGCTATGCATGGTTCTTTGGTAACTTCTAGTTTGATTAGGGAAACTACAGAAAATGAATCTGCTAACGAAGGTTACAGATTCGGTCAAGAGGAAGAAACTTATAACATTGTAGCTGCTCATGGTTATTTTGGCCGATTGATTTTCCAATATGCTAGTTTCAACAACTCTCGTTCTTTACACTTCTTTCTAGCTGCATGGCCTGTAGTTGGTATCTGGTTCACTGCTTTAGGTATCAGCACTATGGCTTTCAACCTAAATGGTTTCAATTTCAACCAATCTGTAGTTGATAGTCAAGGTCGTGTAATTAATACCTGGGCTGATATTATTAACCGTGCTAATCTTGGTATGGAAGTTATGCATGAACGTAACGCTCACAACTTCCCTCTAGACCTAGCTGCT---GTTGAAGTTCCATCTATAAATGGA
>Crassula_columella
ATGACTGCAATTTTAGAGAGACGCGAAACTGAAAGCCTATGGGGTCGTTTTTGTAACTGGATAACCAGCACTGAAAACCGTCTTTACATTGGATGGTTTGGTGTTTTGATGATCCCTACCTTATTGACCGCAACTTCTGTATTTATTATTGCCTTCATTGCTGCGCCTCCAGTAGATATTGATGGTATTCGTGAACCTGTTTCTGGATCTCTACTTTACGGAAACAATATTATTTCTGGTGCCATTATTCCTACTTCTGCAGCTATAGGTTTGCACTTTTACCCGATCTGGGAAGCAGCATCTGTTGATGAATGGTTATATAACGGCGGTCCTTATGAGCTAATTGTTCTACACTTTTTACTTGGTGTAGCTTGTTACATGGGTCGTGAGTGGGAACTTAGTTTCCGTCTGGGTATGCGTCCTTGGATTGCTGTTGCATATTCAGCTCCTGTTGCTGCTGCGACTGCGGTTTTCTTGATCTACCCAATCGGTCAAGGAAGCTTTTCGGATGGTATGCCTTTAGGAATCTCTGGTACTTTCAACTTCATGATCGTATTCCAGGCTGAGCACAACATCCTTATGCACCCATTTCATATGCTAGGTGTAGCCGGTGTATTCGGCGGCTCCCTATTTAGTGCTATGCATGGTTCTTTGGTAACTTCTAGTTTGATTAGGGAAACTACAGAAAATGAATCTGCTAACGAAGGTTACAGATTCGGTCAAGAGGAAGAAACTTATAACATTGTAGCTGCTCATGGTTATTTTGGCCGATTGATTTTCCAATATGCTAGTTTCAACAACTCTCGTTCTTTACACTTCTTTCTAGCTGCATGGCCTGTAGTTGGTATCTGGTTCACTGCTTTAGGTATCAGCACTATGGCTTTCAACCTAAATGGTTTCAATTTCAACCAATCTGTAGTTGATAGTCAAGGTCGTGTAATTAATACCTGGGCTGATATTATTAACCGTGCTAATCTTGGTATGGAAGTTATGCATGAACGTAACGCTCACAACTTCCCTCTAGACCTAGCTGCT---GTTGAAGTTCCATCTATAAATGGA
>Crassula_dejecta
ATGACTGCAATTTTAGAGAGACGCGAAACTGAAAGCCTATGGGGTCGTTTTTGTAACTGGATAACCAGCACTGAAAACCGTCTTTACATTGGATGGTTTGGTGTTTTGATGATCCCTACCTTATTGACCGCAACTTCTGTATTTATTATTGCCTTCATTGCTGCGCCTCCAGTAGATATTGATGGTATTCGTGAACCTGTTTCTGGATCTTTACTTTACGGAAACAATATTATTTCTGGTGCCATTATTCCTACTTCTGCAGCTATAGGTTTGCACTTTTACCCGATCTGGGAAGCAGCATCTGTTGATGAATGGTTATATAACGGCGGTCCTTATGAGCTAATTGTTCTACACTTTTTACTTGGTGTAGCTTGTTACATGGGTCGTGAGTGGGAACTTAGTTTCCGTCTGGGTATGCGTCCTTGGATTGCTGTTGCATATTCAGCTCCTGTTGCTGCTGCGACTGCGGTTTTCTTGATCTACCCAATTGGTCAAGGAAGCTTTTCTGATGGTATGCCTTTAGGAATCTCTGGTACTTTCAACTTTATGATCGTATTCCAGGCTGAGCACAACATCCTTATGCACCCATTTCATATGCTAGGTGTAGCCGGTGTATTCGGCGGCTCCCTATTTAGTGCTATGCATGGTTCTTTGGTAACTTCTAGTTTGATTAGGGAAACTACAGAAAATGAATCTGCTAACGAAGGTTACAGATTCGGTCAAGAGGAAGAAACTTATAACATTGTAGCTGCTCATGGTTATTTTGGCCGATTGATCTTCCAATATGCTAGTTTCAACAACTCTCGTTCTTTACACTTCTTTCTAGCTGCATGGCCTGTAGTTGGTATCTGGTTCACTGCTTTAGGTATCAGCACTATGGCTTTCAACCTAAATGGTTTCAATTTCAACCAATCTGTAGTTGATAGTCAAGGTCGTGTAATTAATACCTGGGCTGATATTATTAACCGTGCTAATCTTGGTATGGAAGTTATGCATGAACGTAACGCTCACAACTTCCCTCTAGACCTAGCTGCT---GTTGAAGTTCCATCTATAAATGGA
>Crassula_mesembryanthoides
ATGACTGCAATTTTAGAGAGACGCGAAACTGAAAGCCTATGGGGTCGTTTTTGTAACTGGATAACCAGCACTGAAAACCGTCTTTACATTGGATGGTTTGGTGTTTTGATGATCCCTACCTTATTGACCGCAACTTCTGTATTTATTATTGCCTTCATTGCTGCGCCTCCAGTAGATATTGATGGTATTCGTGAACCTGTTTCTGGATCTCTACTTTACGGAAACAATATTATTTCTGGTGCCATTATTCCTACTTCTGCAGCTATAGGTTTGCACTTTTACCCGATCTGGGAAGCAGCATCTGTTGATGAATGGTTATATAACGGCGGTCCTTATGAGTTAATTGTTCTACACTTTTTACTTGGTGTAGCTTGTTACATGGGTCGTGAGTGGGAACTTAGTTTCCGTCTGGGTATGCGTCCTTGGATTGCTGTTGCATATTCAGCTCCTGTTGCTGCTGCGACTGCGGTTTTCTTGATCTACCCAATTGGTCAAGGAAGCTTTTCTGATGGTATGCCTTTAGGAATCTCTGGTACTTTCAACTTCATGATCGTATTCCAGGCTGAGCACAACATCCTTATGCACCCATTTCATATGCTAGGTGTAGCCGGTGTATTCGGCGGCTCCCTATTTAGTGCTATGCATGGTTCTTTGGTAACTTCTAGTTTGATTAGGGAAACTACAGAAAATGAATCTGCTAACGAAGGTTACAGATTCGGTCAAGAGGAAGAAACTTATAACATTGTAGCTGCTCATGGTTATTTTGGCCGATTGATCTTCCAATATGCTAGTTTCAACAACTCTCGTTCTTTACACTTCTTTCTAGCTGCATGGCCTGTAGTTGGTATCTGGTTCACTGCTTTAGGTATCAGCACTATGGCTTTCAACCTAAACGGTTTCAATTTCAACCAATCTGTAGTTGATAGTCAAGGTCGTGTAATTAATACCTGGGCTGATATTATTAACCGTGCTAATCTTGGTATGGAAGTTATGCATGAACGTAACGCTCACAACTTCCCTCTAGACCTAGCTGCT---GTTGAAGTTCCATCTATAAATGGA
>Crassula_perforata
ATGACTGCAATTTTAGAGAGACGCGAAACGGAAAGCCTATGGGGTCGTTTTTGTAACTGGATAACCAGCACTGAAAACCGTCTTTACATTGGATGGTTTGGTGTTTTGATGATCCCTACCTTATTGACCGCAACTTCTGTATTTATTATTGCCTTCATTGCTGCGCCTCCAGTAGATATTGATGGTATTCGTGAACCTGTTTCTGGATCTCTACTTTACGGAAACAATATTATTTCTGGTGCCATTATTCCTACTTCTGCAGCTATAGGTTTGCACTTTTACCCAATCTGGGAAGCAGCATCTGTTGATGAATGGTTATATAACGGCGGTCCTTATGAGCTAATTGTTCTACACTTTTTACTTGGTGTAGCTTGTTACATGGGTCGTGAGTGGGAACTTAGTTTCCGTCTGGGTATGCGTCCTTGGATTGCTGTTGCATATTCAGCTCCTGTTGCTGCTGCGACTGCGGTTTTCTTGATCTACCCAATTGGTCAAGGAAGCTTTTCGGATGGTATGCCTTTAGGAATCTCTGGTACTTTCAACTTCATGATCGTATTCCAGGCTGAGCACAACATCCTTATGCACCCATTTCATATGCTAGGTGTAGCCGGTGTATTCGGCGGCTCCCTATTTAGTGCTATGCATGGTTCTTTGGTAACTTCTAGTTTGATTAGGGAAACTACAGAAAATGAATCTGCTAACGAAGGTTACAGATTCGGTCAAGAGGAAGAAACTTATAACATTGTAGCTGCTCATGGTTATTTTGGCCGATTGATCTTCCAATATGCTAGTTTCAACAACTCTCGTTCTTTACACTTCTTTCTAGCTGCATGGCCTGTAGTTGGTATCTGGTTCACCGCTTTAGGTATCAGCACTATGGCTTTCAACCTAAATGGTTTCAATTTCAACCAATCTGTAGTTGATAGTCAAGGTCGTGTAATTAATACCTGGGCTGATATTATTAACCGTGCTAATCTTGGTATGGAAGTTATGCATGAACGTAACGCTCACAACTTCCCTCTAGACCTAGCTGCT---GTTGAAGTTCCATCTATAAATGGA
>Crassula_socialis
ATGACTGCAATTTTAGAGAGACGCGAAACTGAAAGCCTATGGGGTCGTTTTTGTAACTGGATAACCAGCACTGAAAACCGTCTTTACATTGGATGGTTTGGTGTTTTGATGATCCCTACCTTATTGACCGCAACTTCTGTATTTATTATTGCCTTCATTGCTGCGCCTCCAGTAGATATTGATGGTATTCGTGAACCTGTTTCTGGATCTCTACTTTACGGAAACAATATTATTTCTGGTGCCATTATTCCTACTTCTGCAGCTATAGGTTTGCACTTTTACCCGATCTGGGAAGCAGCATCTGTTGATGAATGGTTATATAACGGCGGTCCTTATGAGCTAATTGTTCTACACTTTTTACTTGGTGTAGCTTGTTACATGGGTCGTGAGTGGGAACTTAGTTTCCGTCTGGGTATGCGTCCTTGGATTGCTGTTGCATATTCAGCTCCTGTTGCTGCTGCGACTGCGGTTTTCTTGATCTACCCAATTGGTCAAGGAAGCTTTTCTGATGGTATGCCTTTAGGAATCTCTGGTACTTTCAACTTCATGATCGTATTCCAGGCTGAGCACAACATCCTTATGCACCCATTTCATATGCTAGGTGTAGCCGGTGTATTCGGCGGCTCCCTATTTAGTGCTATGCATGGTTCTTTGGTAACTTCTAGTTTGATTAGGGAAACTACAGAAAATGAATCTGCTAACGAAGGTTACAGATTCGGTCAAGAGGAAGAAACTTATAACATTGTAGCTGCTCATGGTTATTTTGGCCGATTGATCTTCCAATATGCTAGTTTCAACAACTCTCGTTCTTTACACTTCTTTCTAGCTGCATGGCCTGTAGTTGGTATCTGGTTCACTGCTTTAGGTATCAGCACTATGGCTTTCAACCTAAATGGTTTCAATTTCAACCAATCTGTAGTTGATAGTCAAGGTCGTGTAATTAATACCTGGGCTGATATTATTAACCGTGCTAATCTTGGTATGGAAGTTATGCATGAACGTAACGCTCACAACTTCCCTCTAGACCTAGCTGCT---GTTGAAGTTCCATCTATAAATGGA
>Crassula_tecta
ATGACTGCAATTTTAGAGAGACGCGAAACTGAAAGCCTATGGGGTCGTTTTTGTAACTGGATAACCAGCACTGAAAACCGTCTTTACATTGGATGGTTTGGTGTTTTGATGATCCCTACCTTATTGACCGCAACTTCTGTATTTATTATTGCCTTCATTGCTGCGCCTCCAGTAGATATTGATGGTATTCGTGAACCTGTTTCTGGATCTCTACTTTACGGAAACAATATTATTTCTGGTGCCATTATTCCTACTTCTGCAGCTATAGGTTTGCACTTTTACCCGATCTGGGAAGCAGCATCTGTTGATGAATGGTTATATAACGGCGGTCCTTATGAGCTAATTGTTCTACACTTTTTACTTGGTGTAGCTTGTTACATGGGTCGTGAGTGGGAACTAAGTTTCCGTCTGGGTATGCGTCCTTGGATTGCTGTTGCATATTCAGCTCCTGTTGCTGCTGCGACTGCGGTTTTCTTGATCTACCCAATCGGTCAAGGAAGCTTTTCTGATGGTATGCCTTTAGGAATCTCTGGTACTTTCAACTTCATGATCGTATTCCAGGCTGAGCACAACATCCTTATGCACCCATTTCATATGCTAGGTGTAGCCGGTGTATTCGGCGGCTCCCTATTTAGTGCTATGCATGGTTCTTTGGTAACTTCTAGTTTGATTAGGGAAACTACAGAAAATGAATCTGCTAACGAAGGTTACAGATTCGGTCAAGAGGAAGAAACTTATAACATTGTAGCTGCTCATGGTTATTTTGGCCGATTGATCTTCCAATATGCTAGTTTCAACAACTCTCGTTCTTTACACTTCTTTCTAGCTGCATGGCCTGTAGTTGGTATCTGGTTCACTGCTTTAGGTATCAGCACTATGGCTTTCAACCTAAATGGTTTCAATTTCAACCAATCTGTAGTTGATAGTCAAGGTCGTGTAATTAATACCTGGGCTGATATTATTAACCGTGCTAATCTTGGTATGGAAGTTATGCATGAACGTAACGCTCACAACTTCCCTCTAGACCTAGCTGCT---GTTGAAGTTCCATCTATAAATGGA
>Crassula_mesembrianthemopsis
ATGACTGCAATTTTAGAGAGACGCGAAACTGAAAGCCTATGGGGTCGTTTTTGTAACTGGATAACCAGCACTGAAAACCGTCTTTACATTGGATGGTTTGGTGTTTTGATGATCCCTACCTTATTGACCGCAACTTCTGTATTTATTATTGCCTTCATTGCTGCGCCTCCAGTAGATATTGATGGTATTCGTGAACCTGTTTCTGGATCTCTACTTTACGGAAACAATATTATTTCTGGTGCCATTATTCCTACTTCTGCAGCTATAGGTTTGCACTTTTACCCGATCTGGGAAGCAGCATCTGTTGATGAATGGTTATATAACGGCGGTCCTTATGAGCTAATTGTTCTACACTTTTTACTTGGTGTAGCTTGTTACATGGGTCGTGAGTGGGAACTAAGTTTCCGTCTGGGTATGCGTCCTTGGATTGCTGTTGCATATTCAGCTCCTGTTGCTGCTGCGACTGCGGTTTTCTTGATCTACCCAATCGGTCAAGGAAGCTTTTCTGATGGTATGCCTTTAGGAATCTCTGGTACTTTCAACTTCATGATCGTATTCCAGGCTGAGCACAACATCCTTATGCACCCATTTCATATGCTAGGTGTAGCCGGTGTATTCGGCGGCTCCCTATTTAGTGCTATGCATGGTTCTTTGGTAACTTCTAGTTTGATTAGGGAAACTACAGAAAATGAATCTGCTAACGAAGGTTACAGATTCGGTCAAGAGGAAGAAACTTATAACATTGTAGCTGCTCATGGTTATTTTGGCCGATTGATCTTCCAATATGCTAGTTTCAACAACTCTCGTTCTTTACACTTCTTTCTAGCTGCATGGCCTGTAGTTGGTATCTGGTTCACTGCTTTAGGTATCAGCACTATGGCTTTCAACCTAAATGGTTTCAATTTCAACCAATCTGTAGTTGATAGTCAAGGTCGTGTAATTAATACCTGGGCTGATATTATTAACCGTGCTAATCTTGGTATGGAAGTTATGCATGAACGTAACGCTCACAACTTCCCTCTAGACCTAGCTGCT---GTTGAAGTTCCATCTATAAATGGA
>Crassula_deltoidea
ATGACTGCAATTTTAGAGAGACGCGAAACTGAAAGCCTATGGGGTCGTTTTTGTAACTGGATAACCAGCACCGAAAACCGTCTTTACATTGGCTGGTTTGGTGTTTTGATGATCCCTACCTTATTGACCGCAACTTCTGTATTTATTATTGCCTTCATTGCTGCCCCTCCAGTAGATATTGATGGTATTCGTGAACCGGTTTCTGGATCTCTACTTTACGGAAACAATATAATTTCTGGTGCCATTATTCCTACTTCTGCAGCTATCGGGTTGCACTTTTACCCAATCTGGGAAGCAGCATCTGTTGATGAATGGTTATACAACGGCGGTCCTTATGAACTAATTGTTCTACACTTTTTACTTGGTGTAGCTTGTTACATGGGTCGTGAGTGGGAACTTAGTTTTCGTCTAGGTATGCGTCCTTGGATTGCTGTTGCATATTCAGCTCCTGTTGCTGCTGCGACTGCGGTTTTCTTGATCTACCCAATTGGTCAAGGAAGCTTTTCTGACGGTATGCCTTTAGGAATCTCTGGTACTTTCAACTTCATGATTGTATTCCAGGCTGAGCACAACATCCTTATGCACCCATTTCATATGCTAGGTGTAGCTGGTGTATTCGGCGGCTCCCTATTTAGTGCTATGCATGGTTCTTTGGTAACTTCTAGTTTGATTAGGGAAACTACAGAAAATGAATCTGCTAATGAAGGTTACAGATTCGGTCAAGAGGAAGAAACTTATAACATTGTAGCTGCTCATGGTTATTTTGGCCGATTGATCTTCCAATATGCTAGTTTCAACAACTCTCGTTCTTTACATTTCTTCCTTGCTGCGTGGCCTGTAGTTGGTATCTGGTTCACTGCTTTAGGTATCAGCACTATGGCTTTCAACCTAAATGGTTTCAATTTCAACCAATCTGTAGTTGATAGTCAAGGTCGTGTAATTAATACTTGGGCTGATATTATTAACCGTGCTAACCTTGGTATGGAAGTTATGCATGAACGTAACGCTCACAACTTCCCTCTAGACCTAGCTGCT---GTTGAAGTTCCATCTATAAATGGA
>Crassula_expansa_subsp_fragilis
ATGACTGCAATTTTAGAGAGACGCGAAACTGAAAGCCTATGGGGTCGTTTTTGTAACTGGATAACCAGCACCGAAAACCGTCTTTACATTGGATGGTTTGGTGTTTTGATGATCCCTACCTTATTGACCGCAACTTCTGTATTTATTATTGCCTTCATTGCTGCTCCTCCAGTAGATATTGATGGTATTCGTGAACCCGTTTCTGGATCTCTACTTTACGGAAACAATATTATTTCTGGTGCTATTATTCCTACTTCTGCAGCTATCGGGTTGCACTTTTACCCAATCTGGGAAGCAGCATCTGTTGATGAATGGTTATACAATGGCGGTCCTTATGAACTAATTGTTCTACACTTTTTACTTGGTGTAGCTTGTTACATGGGTCGTGAGTGGGAACTTAGTTTCCGTCTAGGTATGCGTCCTTGGATTGCTGTTGCATATTCAGCTCCTGTTGCTGCTGCGACTGCGGTTTTCTTGATCTACCCAATCGGTCAAGGAAGCTTTTCTGATGGTATGCCTTTAGGAATCTCTGGTACTTTCAACTTCATGATCGTATTCCAGGCTGAGCACAACATCCTTATGCACCCATTTCATATGTTAGGTGTAGCTGGTGTATTCGGCGGCTCCCTATTTAGTGCTATGCATGGTTCTTTGGTAACTTCTAGTTTGATTAGGGAAACTACAGAAAATGAATCTGCTAATGAAGGTTACAGATTCGGTCAAGAGGAAGAAACTTATAACATTGTAGCTGCTCATGGTTATTTTGGCCGATTGATCTTCCAATATGCTAGTTTCAACAACTCTCGTTCTTTACATTTCTTCCTTGCTGCATGGCCTGTAGTTGGTATCTGGTTCACTGCTTTAGGTATCAGCACTATGGCTTTCAACCTAAATGGTTTCAATTTCAACCAATCTGTAGTTGATAGTCAAGGTCGTGTAATTAATACCTGGGCTGATATTATTAACCGCGCTAACCTTGGTATGGAAGTTATGCATGAACGTAACGCTCACAACTTCCCTCTAGACTTAGCTGCT---GTTGAAGTTCCATCTATAAATGGA
>Crassula_volkensii
ATGACTGCAATTTTAGAGAGACGCGAAACTGAAAGCCTGTGGGGTCGTTTTTGTAACTGGATAACCAGCACCGAAAACCGTCTTTACATTGGATGGTTTGGTGTTTTGATGATCCCTACCTTATTGACCGCAACTTCTGTATTTATTATTGCCTTCATTGCTGCTCCTCCAGTAGATATTGATGGTATTCGTGAACCTGTTTCTGGATCTCTACTTTACGGAAACAATATTATTTCTGGTGCTATTATTCCTACGTCTGCAGCTATTGGGTTGCACTTTTACCCAATCTGGGAAGCAGCATCTGTTGATGAATGGTTATACAACGGCGGTCCTTATGAACTAATTGTTCTACACTTTTTACTTGGTGTAGCTTGTTACATGGGTCGTGAGTGGGAACTTAGTTTCCGTCTAGGTATGCGTCCTTGGATTGCTGTTGCATATTCAGCTCCTGTTGCTGCTGCGACTGCGGTTTTCTTGATCTACCCAATCGGTCAAGGAAGCTTTTCTGATGGTATGCCTTTAGGAATCTCTGGTACTTTCAACTTCATGATCGTATTCCAGGCTGAGCACAACATCCTTATGCACCCATTTCATATGTTAGGTGTAGCTGGTGTATTCGGCGGCTCCCTATTTAGTGCTATGCATGGTTCTTTGGTAACTTCTAGTTTGATTAGGGAAACTACAGAAAATGAATCTGCTAATGAAGGTTACAGATTCGGTCAAGAGGAAGAAACTTATAACATTGTAGCTGCTCATGGTTATTTTGGCCGATTGATCTTCCAATATGCTAGTTTCAACAACTCTCGTTCTTTACATTTCTTCCTTGCTGCATGGCCTGTAGTTGGTATCTGGTTCACTGCTTTAGGTATCAGCACTATGGCTTTCAACCTAAATGGTTTCAATTTCAACCAATCTGTAGTTGATAGTCAAGGTCGTGTAATTAATACCTGGGCTGATATTATTAACCGCGCTAACCTTGGTATGGAAGTTATGCATGAACGTAACGCTCACAACTTCCCTCTAGACTTAGCTGCT---GTTGAAGTTCCATCTATAAATGGA
>Cotyledon_tomentosa
ATGACTGCAATTTTAGAGAGACGCGAAACTGAAAGCCTATGGGGTCGTTTTTGTAACTGGATAACCAGCACTGAAAACCGTCTTTACATTGGATGGTTTGGTGTTTTGATGATTCCTACCTTATTGACCGCAACTTCTGTATTTATTATTGCCTTCATTGCTGCTCCTCCAGTGGATATTGATGGTATTCGTGAACCTGTTTCTGGATCTCTACTTTACGGAAACAATATTATTTCGGGTGCCATTATTCCTACTTCTGCAGCTATAGGGTTGCACTTTTACCCGATATGGGAAGCAGCATCTGTTGATGAATGGTTATACAACGGTGGTCCTTATGAGCTAATTGTTCTACACTTCTTACTTGGTGTAGCTTGTTACATGGGTCGTGAGTGGGAACTGAGTTTCCGTTTGGGTATGCGTCCTTGGATTGCTGTTGCATATTCAGCTCCTGTTGCTGCTGCAACTGCGGTTTTCTTGATCTACCCAATTGGTCAAGGAAGCTTTTCTGATGGTATGCCTTTAGGAATCTCTGGTACTTTCAACTTCATGATTGTATTCCAGGCTGAGCACAACATCCTTATGCACCCATTTCACATGCTAGGTGTAGCTGGTGTATTCGGCGGCTCCCTATTTAGTGCTATGCATGGTTCCTTGGTAACTTCTAGTTTGATTAGGGAAACTACAGAAAATGAATCTGCTAATGAAGGTTACAGATTCGGTCAAGAGGAAGAAACTTATAACATTGTAGCTGCTCATGGTTATTTTGGCCGATTGATCTTCCAATATGCTAGTTTCAATAATTCTCGTTCTTTACATTTCTTCCTAGCTGCGTGGCCTGTAGTTGGTATCTGGTTCACTGCTTTAGGTATCAGCACCATGGCTTTCAACCTAAATGGTTTCAATTTCAACCAATCTGTAGTTGATAGTCAAGGTCGTGTAATTAATACCTGGGCTGATATTATTAACCGTGCTAATCTTGGTATGGAAGTTATGCATGAACGTAACGCTCACAACTTCCCTCTAGACCTAGCTGCT---GTTGAAGTTCCATCTCTAAATGGA
>Kalanchoe_daigremontiana
ATGACTGCAATTTTAGAGAGACGCGAAACTGAAAGCCTATGGGGTCGTTTTTGTAACTGGATAACCAGCACTGAAAACCGTCTTTACATTGGATGGTTTGGTGTTTTGATGATCCCTACTTTATTGACCGCAACTTCTGTATTTATTATTGCCTTCATTGCTGCTCCTCCAGTAGATATTGATGGTATTCGTGAACCTGTTTCTGGATCTCTACTTTACGGAAACAATATTATTTCTGGTGCCATTATTCCTACTTCTGCAGCTATAGGGTTGCACTTTTACCCGATATGGGAAGCAGCATCTGTTGATGAATGGTTATACAACGGTGGTCCTTATGAGCTTATTGTTCTACACTTCTTACTTGGTGTAGCTTGTTACATGGGTCGTGAGTGGGAACTTAGTTTCCGTTTGGGTATGCGTCCTTGGATTGCTGTTGCATATTCAGCTCCTGTTGCTGCTGCAACTGCGGTTTTCTTGATCTACCCAATTGGTCAAGGAAGCTTTTCTGATGGTATGCCTTTAGGAATCTCTGGTACTTTCAACTTCATGATTGTATTCCAGGCTGAGCACAACATCCTTATGCACCCATTTCACATGCTAGGTGTAGCTGGTGTATTCGGCGGCTCCCTATTTAGTGCTATGCATGGTTCCTTGGTAACTTCTAGTTTGATTAGGGAAACTACAGAAAATGAATCTGCTAATGAAGGTTACAGATTCGGTCAAGAGGAAGAAACTTATAACATTGTAGCTGCTCATGGTTATTTTGGCCGATTGATCTTCCAATATGCTAGTTTCAATAATTCTCGTTCTTTACATTTCTTCCTAGCTGCGTGGCCTGTAGTTGGTATCTGGTTCACTGCTTTAGGTATCAGCACCATGGCTTTCAACCTAAATGGTTTCAATTTCAACCAATCTGTAGTTGATAGTCAAGGTCGTGTAATTAATACCTGGGCTGATATTATTAACCGTGCTAATCTTGGTATGGAAGTTATGCATGAACGTAACGCTCACAACTTCCCTCTAGACCTAGCTGCT---GTTGAAGTTCCATCTCTAAATGGA
>Kalanchoe_delagoensis
ATGACTGCAATTTTAGAGAGACGCGAAACTGAAAGCCTATGGGGTCGTTTTTGTAACTGGATAACCAGCACTGAAAACCGTCTTTACATTGGATGGTTTGGTGTTTTGATGATCCCTACTTTATTGACCGCAACTTCTGTATTTATTATTGCCTTCATTGCTGCTCCTCCAGTAGATATTGATGGTATTCGTGAACCTGTTTCTGGATCTCTACTTTACGGAAACAATATTATTTCTGGTGCCATTATTCCTACTTCTGCAGCTATAGGGTTGCACTTTTACCCGATATGGGAAGCAGCATCTGTTGATGAATGGTTATACAACGGTGGTCCTTATGAGCTTATTGTTCTACACTTCTTACTTGGTGTAGCTTGTTACATGGGTCGTGAGTGGGAACTTAGTTTCCGTTTGGGTATGCGTCCTTGGATTGCTGTTGCATATTCAGCTCCTGTTGCTGCTGCAACTGCGGTTTTCTTGATCTACCCAATTGGTCAAGGAAGCTTTTCTGATGGTATGCCTTTAGGAATCTCTGGTACTTTCAACTTCATGATTGTATTCCAGGCTGAGCACAACATCCTTATGCACCCATTTCACATGCTAGGTGTAGCTGGTGTATTCGGCGGCTCCCTATTTAGTGCTATGCATGGTTCCTTGGTAACTTCTAGTTTGATTAGGGAAACTACAGAAAATGAATCTGCTAATGAAGGTTACAGATTCGGTCAAGAGGAAGAAACTTATAACATTGTAGCTGCTCATGGTTATTTTGGCCGATTGATCTTCCAATATGCTAGTTTCAATAATTCTCGTTCTTTACATTTCTTCCTAGCTGCGTGGCCTGTAGTTGGTATCTGGTTCACTGCTTTAGGTATCAGCACCATGGCTTTCAACCTAAATGGTTTCAATTTCAACCAATCTGTAGTTGATAGTCAAGGTCGTGTAATTAATACCTGGGCTGATATTATTAACCGTGCTAATCTTGGTATGGAAGTTATGCATGAACGTAACGCTCACAACTTCCCTCTAGACCTAGCTGCT---GTTGAAGTTCCATCTCTAAATGGA
>Kalanchoe_fedtschenkoi
ATGACTGCAATTTTAGAGAGACGCGAAACTGAAAGCCTATGGGGTCGTTTTTGTAACTGGATAACCAGCACTGAAAACCGTCTTTACATTGGATGGTTTGGTGTTTTGATGATCCCTACTTTATTGACCGCAACTTCTGTATTTATTATTGCCTTCATTGCTGCTCCTCCAGTAGATATTGATGGTATTCGTGAACCTGTTTCTGGATCTCTACTTTACGGAAACAATATTATTTCTGGTGCCATTATTCCTACTTCTGCAGCTATAGGGTTGCACTTTTACCCGATATGGGAAGCAGCATCTGTTGATGAATGGTTATACAACGGTGGTCCTTATGAGCTTATTGTTCTACACTTCTTACTTGGTGTAGCTTGTTACATGGGTCGTGAGTGGGAACTTAGTTTCCGTTTGGGTATGCGTCCTTGGATTGCTGTTGCATATTCAGCTCCTGTTGCTGCTGCAACTGCGGTTTTCTTGATCTACCCAATTGGTCAAGGAAGCTTTTCTGATGGTATGCCTTTAGGAATCTCTGGTACTTTCAACTTCATGATTGTATTCCAGGCTGAGCACAACATCCTTATGCACCCATTTCACATGCTAGGTGTAGCTGGTGTATTCGGCGGCTCCCTATTTAGTGCTATGCATGGTTCCTTGGTAACTTCTAGTTTGATTAGGGAAACTACAGAAAATGAATCTGCTAATGAAGGTTACAGATTCGGTCAAGAGGAAGAAACTTATAACATTGTAGCTGCTCATGGTTATTTTGGCCGATTGATCTTCCAATATGCTAGTTTCAATAATTCTCGTTCTTTACATTTCTTCCTAGCTGCGTGGCCTGTAGTTGGTATCTGGTTCACTGCTTTAGGTATCAGCACCATGGCTTTCAACCTAAATGGTTTCAATTTCAACCAATCTGTAGTTGATAGTCAAGGTCGTGTAATTAATACCTGGGCTGATATTATTAACCGTGCTAATCTTGGTATGGAAGTTATGCATGAACGTAACGCTCACAACTTCCCTCTAGACCTAGCTGCT---GTTGAAGTTCCATCTCTAAATGGA
>Kalanchoe_longiflora
ATGACTGCAATTTTAGAGAGACGCGAAACTGAAAGCCTATGGGGTCGTTTTTGTAACTGGATAACCAGCACTGAAAACCGTCTTTACATTGGATGGTTTGGTGTTTTGATGATCCCTACCTTATTGACCGCAACTTCTGTATTTATTATTGCCTTCATTGCTGCTCCTCCAGTAGATATTGATGGTATTCGTGAACCTGTTTCTGGATCTCTACTTTACGGAAACAATATTATTTCTGGTGCCATTATTCCTACTTCTGCAGCTATAGGGTTGCACTTTTACCCGATATGGGAAGCAGCATCTGTTGATGAATGGTTATACAACGGTGGTCCTTATGAACTTATTGTTCTACACTTCTTACTTGGTGTAGCTTGTTACATGGGTCGTGAGTGGGAACTTAGTTTCCGTTTGGGTATGCGTCCTTGGATTGCTGTTGCATATTCAGCTCCTGTTGCTGCTGCAACTGCGGTTTTCTTGATCTACCCAATTGGTCAAGGAAGCTTTTCTGATGGTATGCCTTTAGGAATCTCTGGTACTTTCAACTTCATGATTGTATTCCAGGCTGAGCACAACATCCTTATGCACCCATTTCACATGCTAGGTGTAGCTGGTGTATTCGGCGGCTCCCTATTTAGTGCTATGCATGGTTCCTTGGTAACTTCTAGTTTGATTAGGGAAACTACAGAAAATGAATCTGCTAATGAAGGTTACAGATTCGGTCAAGAGGAAGAAACTTATAACATTGTAGCTGCTCATGGTTATTTTGGCCGATTGATCTTCCAATATGCTAGTTTTAATAATTCTCGTTCTTTACATTTCTTCCTAGCTGCGTGGCCTGTAGTTGGTATTTGGTTCACTGCTTTAGGTATCAGCACCATGGCTTTCAACCTAAATGGTTTCAATTTCAACCAATCTGTAGTTGATAGTCAAGGTCGTGTAATTAATACCTGGGCTGATATTATTAACCGTGCTAATCTTGGTATGGAAGTTATGCATGAACGTAACGCTCACAACTTCCCTCTAGACCTAGCTGCT---GTTGAAGTTCCAGCTCTAAATGGA
>Kalanchoe_tomentosa
ATGACTGCAATTTTAGAGAGACGCGAAACTGAAAGCCTATGGGGTCGTTTTTGTAACTGGATAACCAGCACTGAAAACCGTCTTTACATTGGATGGTTTGGTGTTTTGATGATCCCTACCTTATTGACCGCAACTTCTGTATTTATTATTGCCTTCATTGCTGCTCCTCCAGTAGATATTGATGGTATTCGTGAACCTGTTTCTGGATCTCTACTTTACGGAAACAATATTATTTCTGGTGCCATTATTCCTACTTCTGCAGCTATAGGGTTGCACTTTTACCCGATATGGGAAGCAGCATCTGTTGATGAATGGTTATACAACGGTGGTCCTTATGAGCTAATTGTTCTACACTTCTTACTTGGTGTAGCTTGTTACATGGGTCGTGAGTGGGAACTTAGTTTCCGTTTGGGTATGCGTCCTTGGATTGCTGTTGCATATTCAGCTCCTGTTGCTGCTGCAACTGCGGTTTTCTTGATCTACCCAATTGGTCAAGGAAGCTTTTCTGATGGTATGCCTTTAGGAATCTCTGGTACTTTCAACTTCATGATTGTATTCCAGGCTGAGCACAACATTCTTATGCACCCATTTCACATGCTAGGTGTAGCTGGTGTATTCGGCGGTTCCCTATTTAGTGCTATGCATGGTTCCTTGGTAACTTCTAGTTTGATTAGGGAAACTACAGAAAATGAATCTGCTAATGAAGGTTACAGATTCGGTCAAGAGGAAGAAACTTATAACATTGTAGCTGCTCATGGTTATTTTGGCCGATTGATCTTCCAATATGCTAGTTTCAATAATTCTCGTTCTTTACATTTCTTCCTAGCTGCGTGGCCTGTAGTTGGTATCTGGTTCACTGCTTTAGGTATTAGCACCATGGCTTTCAACCTAAATGGTTTCAATTTCAACCAATCTGTAGTTGATAGTCAAGGTCGTGTAATTAATACCTGGGCTGATATTATTAACCGTGCTAATCTTGGTATGGAAGTTATGCATGAACGTAACGCTCACAACTTCCCTCTAGACCTAGCTGCT---GTTGAAGTTCCATCTCTAAATGGA
>Echeveria_lilacina
ATGACTGCAATTTTAGAGAGACGCGAAACTGAAAGCCTATGGGGTCGTTTTTGTAACTGGATAACCAGCACTGAAAACCGTCTTTACATTGGATGGTTTGGTGTTTTGATGATCCCTACCTTATTGACCGCAACTTCTGTATTTATTATTGCCTTCATTGCAGCTCCTCCAGTAGATATTGATGGTATTCGTGAACCTGTTTCTGGATCTTTACTGTATGGAAACAATATTATTTCTGGTGCCATTATTCCTACTTCGGCAGCTATCGGATTGCACTTTTACCCGATATGGGAAGCAGCATCTGTTGATGAATGGTTATACAACGGTGGTCCTTATGAGCTAATTGTTCTACACTTCTTACTTGGTGTAGCTTGTTACATGGGTCGTGAGTGGGAACTTAGTTTCCGTTTGGGTATGCGTCCTTGGATTGCTGTTGCATATTCAGCTCCTGTTGCTGCTGCAACTGCGGTTTTCTTGATCTACCCAATAGGTCAAGGAAGCTTTTCTGATGGTATGCCTTTAGGAATTTCTGGTACTTTCAACTTTATGATTGTATTCCAGGCTGAGCACAACATCCTTATGCATCCATTTCACATGCTAGGTGTAGCTGGTGTATTCGGCGGCTCCTTATTTAGTGCTATGCATGGTTCTTTGGTAACTTCTAGTTTGATTAGGGAAACTACAGAAAATGAATCCGCTAACGAAGGTTACAGATTCGGTCAAGAGGAAGAAACTTATAATATTGTAGCTGCTCATGGTTATTTTGGCCGATTGATCTTCCAATATGCTAGTTTCAATAATTCTCGTTCTTTACATTTCTTCCTAGCTGCGTGGCCTGTAGTTGGTATCTGGTTCACTGCTTTAGGTATCAGTACCATGGCGTTCAACCTAAATGGTTTCAATTTCAACCAATCTGTAGTTGATAGTCAAGGTCGTGTAATTAATACTTGGGCTGATATTATTAACCGTGCTAATCTTGGTATGGAAGTTATGCATGAACGTAACGCTCACAACTTCCCTCTAGACTTAGCTGCT---GTTGAAGTTCCATCTATAAATGGA
>Graptopetalum_amethystinum
ATGACTGCAATTTTAGAGAGACGCGAAACTGAAAGCCTATGGGGTCGTTTTTGTAACTGGATAACCAGCACTGAAAACCGTCTTTACATTGGATGGTTTGGTGTTTTGATGATCCCTACCTTATTGACCGCAACTTCTGTATTTATTATTGCCTTCATTGCAGCTCCTCCAGTAGATATTGATGGTATTCGTGAACCTGTTTCTGGATCTTTACTGTATGGAAACAATATTATTTCTGGTGCCATTATTCCTACTTCGGCAGCTATCGGGTTGCACTTTTACCCGATATGGGAAGCAGCATCTGTTGATGAATGGTTATACAACGGTGGTCCTTATGAGCTAATTGTTCTACACTTCTTACTTGGTGTAGCTTGTTACATGGGTCGTGAGTGGGAACTTAGTTTCCGTTTGGGTATGCGTCCTTGGATTGCTGTTGCATATTCAGCTCCTGTTGCTGCTGCAACTGCGGTTTTCTTGATCTACCCAATTGGTCAAGGAAGCTTTTCTGATGGTATGCCTTTAGGAATTTCTGGTACTTTCAACTTTATGATTGTATTCCAGGCTGAGCACAACATCCTTATGCATCCATTTCACATGCTAGGTGTAGCCGGTGTATTCGGCGGCTCCCTATTTAGTGCTATGCATGGTTCTTTGGTAACTTCTAGTTTGATTAGGGAAACTACAGAAAATGAATCCGCTAACGAAGGTTACAGATTCGGTCAAGAGGAAGAAACTTATAATATTGTAGCTGCTCATGGTTATTTTGGCCGATTGATCTTCCAATATGCTAGTTTCAATAATTCTCGTTCTTTACATTTCTTCCTAGCTGCGTGGCCTGTAGTTGGTATCTGGTTCACTGCTTTAGGTATCAGTACCATGGCGTTCAACCTAAATGGTTTCAATTTCAACCAATCTGTAGTTGATAGTCAAGGTCGTGTAATTAATACTTGGGCTGATATTATTAACCGTGCTAATCTTGGTATGGAAGTTATGCATGAACGTAACGCTCACAACTTCCCTCTAGACTTAGCTGCT---GTTGAAGTTCCATCTATAAATGGA
>Pachyphytum_compactum
ATGACTGCAATTTTAGAGAGACGCGAAACTGAAAGCCTATGGGGTCGTTTTTGTAACTGGATAACCAGCACTGAAAACCGTCTTTACATTGGATGGTTTGGTGTTTTGATGATCCCTACCTTATTGACCGCAACTTCTGTATTTATTATTGCCTTCATTGCAGCTCCTCCAGTAGATATTGATGGTATTCGTGAACCTGTTTCTGGATCTTTACTGTACGGAAACAATATTATTTCTGGTGCCATTATTCCTACTTCGGCAGCTATCGGGTTGCACTTTTACCCGATATGGGAAGCAGCATCTGTTGATGAATGGTTATACAACGGTGGTCCTTATGAGCTAATTGTTCTACACTTCTTACTTGGTGTAGCTTGTTACATGGGTCGTGAGTGGGAACTTAGTTTCCGTTTGGGTATGCGTCCTTGGATTGCTGTTGCATATTCAGCTCCTGTTGCTGCTGCAACTGCGGTTTTCTTGATCTACCCAATTGGTCAAGGAAGCTTTTCTGATGGTATGCCTTTAGGAATTTCTGGTACTTTCAACTTTATGATTGTATTCCAGGCTGAGCACAACATCCTTATGCATCCATTTCACATGCTAGGTGTAGCTGGTGTATTCGGCGGCTCCCTATTTAGTGCTATGCATGGTTCTTTGGTAACTTCTAGTTTGATTAGGGAAACTACAGAAAATGAATCCGCTAACGAAGGTTACAGATTCGGTCAAGAAGAAGAAACTTATAATATTGTAGCTGCTCATGGTTATTTTGGCCGATTGATCTTCCAATATGCTAGTTTCAATAATTCTCGTTCTTTACATTTCTTCCTAGCTGCGTGGCCTGTAGTTGGTATCTGGTTCACTGCTTTAGGTATCAGTACCATGGCGTTCAACCTAAATGGTTTCAATTTCAACCAATCTGTAGTTGATAGTCAAGGTCGTGTAATTAATACTTGGGCTGATATTATTAACCGTGCTAATCTTGGTATGGAAGTTATGCATGAACGTAACGCTCACAACTTCCCTCTAGACTTAGCTGCT---GTTGAAGTTCCATCTATAAATGGA
>Sedum_alfredii
ATGACTGCAATTTTAGAGAGACGCGAAACTGAAAGCCTATGGGGTCGTTTTTGTAACTGGATAACCAGCACTGAAAACCGTCTTTACATTGGATGGTTTGGTGTTTTGATGATCCCTACCTTATTGACCGCAACTTCTGTATTTATTATTGCCTTCATTGCAGCTCCTCCAGTAGATATTGATGGTATTCGTGAACCTGTTTCTGGATCTTTACTGTACGGAAACAATATTATTTCTGGTGCCATTATTCCTACTTCGGCAGCTATAGGGTTGCACTTTTACCCGATATGGGAAGCAGCATCTGTTGATGAATGGTTATACAACGGTGGTCCTTATGAGCTAATTGTTCTACACTTCTTACTTGGTGTAGCTTGTTACATGGGTCGTGAGTGGGAACTTAGTTTCCGTTTGGGTATGCGTCCTTGGATTGCTGTTGCATATTCAGCTCCTGTTGCTGCTGCAACTGCGGTTTTCTTGATCTACCCAATTGGTCAAGGAAGCTTTTCTGATGGTATGCCTTTAGGAATTTCTGGTACTTTCAACTTTATGATTGTATTCCAGGCTGAGCACAACATCCTTATGCATCCATTTCACATGCTAGGTGTAGCTGGTGTATTCGGCGGCTCCCTATTTAGTGCTATGCATGGTTCTTTGGTAACTTCTAGTTTGATTAGGGAAACTACAGAAAATGAATCTGCTAACGAAGGTTACAGATTCGGTCAAGAGGAAGAAACTTATAATATTGTAGCTGCTCATGGTTATTTTGGCCGATTGATCTTCCAATATGCTAGTTTCAATAATTCTCGTTCTTTACATTTCTTCCTAGCTGCGTGGCCTGTAGTTGGTATCTGGTTCACTGCTTTAGGTATCAGCACCATGGCGTTCAACCTAAATGGTTTCAATTTCAACCAATCTGTAGTTGATAGTCAAGGTCGTGTAATTAATACTTGGGCTGATATTATTAACCGTGCTAATCTTGGTATGGAAGTTATGCATGAACGTAACGCTCACAACTTCCCTCTAGATCTAGCTGCT---GTTGAAGTTCCATCTATAAATGGA
>Sedum_emarginatum
ATGACTGCAATTTTAGAGAGACGCGAAACTGAAAGCCTATGGGGTCGTTTTTGTAACTGGATAACCAGCACTGAAAACCGTCTTTATATTGGATGGTTTGGTGTTTTGATGATCCCTACCTTATTGACCGCAACTTCTGTATTTATTATTGCCTTCATTGCAGCTCCTCCAGTAGATATTGATGGTATTCGTGAACCTGTTTCTGGATCTTTACTGTACGGAAACAATATTATTTCTGGTGCCATTATTCCTACTTCGGCAGCTATAGGGTTGCACTTTTACCCGATATGGGAAGCAGCATCTGTTGATGAATGGTTATACAATGGTGGTCCTTATGAGCTAATTGTTCTACACTTCTTACTTGGTGTAGCTTGTTACATGGGTCGTGAGTGGGAACTTAGTTTCCGTTTGGGTATGCGTCCTTGGATTGCTGTTGCATATTCAGCTCCTGTTGCTGCTGCAACTGCAGTTTTCTTGATCTACCCAATTGGTCAAGGAAGCTTTTCTGATGGTATGCCTTTAGGAATTTCTGGTACTTTCAACTTTATGATTGTATTCCAGGCTGAGCACAACATCCTTATGCATCCATTTCACATGCTAGGTGTAGCGGGTGTATTCGGCGGCTCCCTATTTAGTGCTATGCATGGTTCTTTGGTAACTTCTAGTCTGATTAGGGAAACTACAGAAAATGAATCTGCTAACGAAGGTTACAGATTCGGTCAAGAGGAAGAAACTTATAATATTGTAGCTGCTCATGGTTATTTTGGCCGATTGATCTTCCAATATGCTAGTTTCAATAATTCTCGTTCTTTACATTTCTTCCTAGCTGCGTGGCCTGTAGTTGGTATCTGGTTCACTGCTTTAGGTATTAGCACCATGGCGTTCAACCTAAATGGTTTCAATTTCAACCAATCTGTAGTTGATAGTCAAGGTCGTGTAATTAATACTTGGGCTGATATTATTAACCGTGCTAATCTTGGTATGGAAGTTATGCATGAACGTAACGCTCACAACTTCCCTCTAGATCTAGCTGCT---GTTGAAGTTCCATCTATAAATGGA
>Sedum_lineare
ATGACTGCAATTTTAGAGAGACGCGAAACGGAAAGCCTATGGGGTCGTTTTTGTAACTGGATAACCAGCACCGAAAACCGTCTTTACATTGGATGGTTTGGTGTTTTGATGATCCCTACTTTATTGACCGCAACTTCTGTATTTATTATTGCCTTCATTGCAGCTCCTCCAGTAGATATTGATGGTATTCGTGAACCTGTTTCTGGATCTTTACTGTACGGAAACAATATTATTTCTGGTGCTATTATTCCTACTTCAGCAGCTATAGGGTTGCACTTTTACCCGATATGGGAAGCAGCATCTGTTGATGAATGGTTATACAATGGTGGTCCTTATGAGCTAATTGTTCTACACTTCTTACTTGGTGTAGCTTGTTACATGGGTCGTGAGTGGGAACTGAGTTTCCGTTTGGGTATGCGTCCTTGGATTGCTGTTGCATATTCAGCTCCTGTTGCTGCTGCAACTGCAGTTTTCTTGATCTACCCAATTGGTCAAGGAAGCTTTTCCGATGGTATGCCTTTAGGAATTTCTGGTACTTTCAACTTTATGATTGTATTCCAGGCTGAGCACAACATCCTTATGCATCCATTCCACATGCTAGGTGTAGCTGGTGTATTCGGCGGCTCCCTATTTAGTGCTATGCATGGTTCTTTGGTAACTTCGAGTTTGATTAGGGAAACTACCGAAAATGAATCTGCTAATGAAGGTTACAGATTCGGTCAAGAGGAAGAAACTTATAATATTGTAGCTGCTCATGGTTATTTTGGCCGATTAATCTTCCAATATGCTAGTTTCAATAATTCTCGTTCTTTACATTTCTTCCTAGCTGCGTGGCCTGTAGTTGGTATCTGGTTCACTGCTTTAGGTATCAGCACCATGGCGTTCAACCTAAATGGTTTCAATTTCAACCAATCCGTAGTTGATAGTCAAGGTCGTGTAATTAATACTTGGGCTGATATTATTAACCGTGCTAATCTTGGTATGGAAGTTATGCATGAACGTAACGCCCACAACTTCCCTCTAGACCTAGCTGCT---GTTGAAGTTCCATTTATAAATGGA
>Sedum_oryzifolium
ATGACTGCAATTTTAGAGAGACGCGAAACTGAAAGCCTATGGGGTCGTTTTTGTAACTGGATAACCAGCACTGAAAACCGTCTTTACATTGGATGGTTTGGTGTTTTGATGATCCCTACTTTATTGACCGCAACTTCTGTATTTATTATTGCCTTCATTGCAGCTCCTCCAGTAGATATTGATGGTATTCGTGAACCTGTTTCTGGATCTTTATTGTACGGAAACAATATTATTTCTGGTGCTATTATTCCTACTTCAGCAGCTATAGGGTTGCACTTTTACCCGATATGGGAAGCAGCATCTGTTGATGAATGGTTATACAATGGTGGTCCTTATGAGCTAATTGTTCTACACTTCTTACTTGGTGTAGCTTGTTACATGGGTCGTGAGTGGGAACTTAGTTTCCGTTTGGGTATGCGTCCTTGGATTGCTGTTGCATATTCAGCTCCTGTTGCTGCTGCAACTGCAGTTTTCTTGATCTACCCAATTGGTCAAGGAAGCTTTTCCGATGGTATGCCTTTAGGAATTTCTGGTACTTTCAACTTTATGATTGTATTCCAGGCTGAGCACAACATTCTTATGCATCCATTCCACATGCTAGGTGTAGCTGGTGTATTCGGCGGCTCCCTATTTAGTGCTATGCATGGTTCTTTGGTAACTTCTAGTTTGATTAGGGAAACTACCGAGAATGAATCTGCTAATGAAGGTTACAGATTCGGTCAAGAGGAAGAAACTTATAATATTGTAGCTGCTCATGGTTATTTTGGCCGATTGATCTTCCAATATGCTAGTTTCAATAATTCTCGTTCTTTACATTTCTTCCTAGCTGCGTGGCCTGTAGTTGGTATCTGGTTCACTGCTTTAGGTATCAGTACCATGGCGTTCAACCTAAATGGTTTCAATTTCAACCAATCTGTAGTTGATAGCCAAGGTCGTGTAATTAATACTTGGGCTGATATTATTAACCGTGCTAATCTTGGTATGGAAGTTATGCATGAACGTAACGCTCACAACTTCCCTCTAGACCTAGCTGCT---GTTGAAGTTCCATCTATAAATGGA
>Sedum_plumbizincicola
ATGACTGCAATTTTAGAGAGACGCGAAACTGAAAGCCTATGGGGTCGTTTTTGTAACTGGATAACCAGCACTGAAAACCGTCTTTACATTGGATGGTTTGGTGTTTTGATGATCCCTACCTTATTGACCGCAACTTCTGTATTTATTATTGCCTTCATTGCAGCTCCTCCAGTAGATATTGATGGTATTCGTGAACCGGTTTCTGGATCTTTACTGTACGGAAACAATATTATTTCTGGTGCCATTATTCCTACTTCGGCAGCTATAGGGTTGCACTTTTACCCGATATGGGAAGCAGCATCTGTTGATGAATGGTTATACAACGGTGGTCCTTATGAGCTAATTGTTCTACACTTCTTACTTGGTGTAGCTTGTTACATGGGTCGCGAGTGGGAACTTAGTTTCCGTTTGGGTATGCGTCCTTGGATTGCTGTTGCATATTCAGCTCCTGTTGCTGCTGCAACTGCGGTTTTCTTGATCTACCCAATTGGTCAAGGAAGCTTTTCTGATGGTATGCCTTTAGGAATTTCTGGTACTTTCAACTTTATGATTGTATTCCAGGCTGAGCACAACATCCTTATGCATCCATTTCACATGCTAGGTGTAGCTGGTGTATTCGGCGGCTCCCTATTTAGTGCTATGCATGGTTCTTTGGTAACTTCTAGTTTGATTAGGGAAACTACAGAAAATGAATCTGCTAATGAAGGTTACAGATTCGGTCAAGAGGAAGAAACTTATAATATTGTAGCTGCTCATGGTTATTTTGGCCGATTGATCTTCCAATATGCTAGTTTCAATAATTCTCGTTCTTTACATTTCTTCCTAGCTGCGTGGCCTGTAGTTGGTATCTGGTTCACTGCTTTAGGTATTAGCACCATGGCGTTCAACCTAAATGGTTTCAATTTCAACCAATCTGTAGTTGATAGTCAAGGTCGTGTAATTAATACTTGGGCTGATATTATTAACCGTGCTAATCTTGGTATGGAAGTTATGCATGAACGTAACGCTCACAACTTCCCTCTAGATCTAGCTGCT---GTTGAAGTTCCATCTATAAATGGA
>Sedum_sarmentosum
ATGACTGCAATTTTAGAGAGACGCGAAACTGAAAGCCTATGGGGTCGTTTTTGTAACTGGATAACCAGCACTGAAAATCGTCTTTACATTGGATGGTTTGGTGTTTTGATGATCCCTACCTTATTGACCGCAACTTCTGTATTTATTATTGCCTTCATTGCAGCTCCTCCAGTAGATATTGATGGTATTCGTGAACCTGTTTCTGGATCTTTACTGTACGGAAACAATATTATTTCTGGTGCCATTATTCCTACTTCGGCAGCTATAGGGTTGCACTTTTACCCGATATGGGAAGCAGCATCTGTTGATGAATGGTTATACAACGGTGGTCCTTATGAGCTAATTGTTCTACACTTCTTACTTGGTGTAGCTTGTTACATGGGTCGTGAGTGGGAACTTAGTTTCCGTTTGGGTATGCGTCCTTGGATTGCTGTTGCATATTCAGCTCCTGTTGCTGCTGCAACTGCGGTTTTCTTGATCTACCCAATTGGTCAAGGAAGCTTTTCTGATGGTATGCCTTTAGGAATTTCTGGTACTTTCAACTTTATGATTGTATTCCAGGCTGAGCACAACATCCTTATGCATCCATTTCACATGCTAGGTGTAGCTGGTGTATTCGGCGGCTCCCTATTTAGTGCTATGCATGGTTCTTTGGTAACTTCTAGTTTGATTAGGGAAACTACAGAAAATGAATCTGCTAACGAAGGTTACAGATTCGGTCAAGAGGAAGAAACTTATAATATTGTAGCTGCTCATGGTTATTTTGGCCGATTGATCTTCCAATATGCTAGTTTCAATAATTCTCGTTCTTTACATTTCTTCCTAGCTGCGTGGCCTGTAGTTGGTATCTGGTTCACTGCTTTAGGTATCAGCACCATGGCGTTCAACCTAAATGGTTTCAATTTCAACCAATCTGTAGTTGATAGTCAAGGTCGTGTAATTAATACTTGGGCTGATATTATTAACCGTGCTAATCTTGGGATGGAAGTTATGCATGAACGTAACGCTCACAACTTCCCTCTAGATTTAGCTGCT---GTTGAAGTTCCATCTATAAATGGA
>Sedum_tricarpum
ATGACTGCAATTTTAGAGAGACGCGAAACTGAAAGCCTATGGGGTCGTTTTTGTAACTGGATAACCAGCACTGAAAACCGTCTTTACATTGGATGGTTTGGTGTTTTGATGATCCCTACCTTATTGACCGCAACTTCTGTATTTATTATTGCCTTCATTGCAGCTCCTCCAGTAGATATTGATGGTATTCGTGAACCTGTTTCTGGATCTTTACTGTACGGAAACAATATTATTTCTGGTGCCATTATTCCTACTTCGGCAGCTATAGGGTTGCACTTTTACCCGATATGGGAAGCAGCATCTGTTGATGAATGGTTATACAACGGTGGTCCTTATGAGCTAATTGTTCTACACTTCTTACTTGGTGTAGCTTGTTACATGGGTCGTGAGTGGGAACTTAGTTTCCGTTTGGGTATGCGTCCTTGGATTGCTGTTGCATATTCAGCTCCTGTTGCTGCTGCAACTGCGGTTTTCTTGATCTACCCAATTGGTCAAGGAAGCTTTTCTGATGGTATGCCTTTAGGAATTTCTGGTACTTTCAACTTTATGATTGTATTCCAGGCTGAGCACAACATCCTTATGCATCCATTTCACATGCTAGGTGTAGCTGGTGTATTCGGCGGCTCCCTATTTAGTGCTATGCATGGTTCTTTGGTAACTTCTAGTTTGATTAGGGAAACTACAGAAAATGAATCTGCTAACGAAGGTTACAGATTCGGTCAAGAGGAAGAAACTTATAATATTGTAGCTGCTCATGGTTATTTTGGCCGATTGATCTTCCAATATGCTAGTTTCAATAATTCTCGTTCTTTACATTTCTTCCTAGCTGCGTGGCCTGTAGTTGGTATCTGGTTCACTGCTTTAGGTATCAGCACCATGGCGTTCAACCTAAATGGTTTCAATTTCAACCAATCTGTAGTTGATAGTCAAGGTCGTGTAATTAATACTTGGGCTGATATTATTAACCGTGCTAATCTTGGTATGGAAGTTATGCATGAACGTAACGCTCACAACTTCCCTCTAGATCTAGCTGCT---GTTGAAGTTCCATCTATAAATGGA
>Aeonium_arboreum
ATGACTGCAATTTTAGAGAGACGCGAAACTGAAAGCCTATGGGGTCGTTTTTGTAACTGGATAACCAGCACCGAAAACCGTCTTTACATTGGATGGTTTGGTGTTTTGATGATCCCTACCTTATTGACCGCAACTTCTGTATTTATTATTGCCTTCATTGCAGCTCCTCCAGTAGATATTGATGGTATTCGTGAACCTGTTTCTGGATCTTTACTTTACGGAAACAATATTATTTCTGGTGCCATTATTCCTACTTCTGCAGCTATAGGGTTGCACTTTTACCCGATCTGGGAAGCAGCATCTGTTGATGAATGGTTATACAACGGTGGTCCTTATGAGCTAATTGTTCTACACTTCTTACTTGGTGTCGCTTGTTACATGGGTCGTGAGTGGGAACTTAGTTTTCGTTTAGGTATGCGTCCTTGGATTGCTGTTGCATATTCAGCTCCTGTTGCTGCTGCAACTGCGGTTTTCTTGATCTACCCAATTGGTCAAGGAAGCTTTTCTGATGGTATGCCTTTAGGAATCTCTGGTACTTTCAACTTTATGATTGTATTCCAGGCTGAGCACAACATTCTTATGCATCCATTTCACATGCTAGGTGTAGCTGGTGTATTCGGCGGCTCCCTATTTAGTGCTATGCATGGTTCCTTGGTAACTTCTAGTTTGATTAGGGAAACTACAGAGAATGAATCTGCTAATGAAGGTTACAGATTCGGTCAAGAGGAAGAAACTTATAATATTGTAGCTGCTCATGGTTATTTTGGCCGATTGATCTTCCAATATGCTAGTTTCAATAATTCTCGTTCTTTACATTTCTTCCTAGCTGCGTGGCCTGTAGTTGGTATTTGGTTCACTGCTTTAGGTATCAGCACTATGGCTTTCAACTTAAACGGTTTCAATTTCAACCAATCTGTAGTTGATAGTCAAGGTCGTGTAATTAATACTTGGGCTGATATTATTAACCGTGCTAATCTTGGTATGGAAGTTATGCATGAACGTAACGCTCACAACTTCCCTCTAGATTTAGCTTCT---GTTGAAGTTCCATCTATAAATGGA
>Aeonium_balsamiferum
ATGACTGCAATTTTAGAGAGACGCGAAACTGAAAGCCTATGGGGTCGTTTTTGTAACTGGATAACCAGCACCGAAAACCGTCTTTACATTGGATGGTTTGGTGTTTTGATGATCCCTACCTTATTGACCGCAACTTCTGTATTTATTATTGCCTTCATTGCAGCTCCTCCAGTAGATATTGATGGTATTCGTGAACCTGTTTCTGGATCTTTACTTTACGGAAACAATATTATTTCTGGTGCCATTATTCCTACTTCTGCAGCTATAGGGTTGCACTTTTACCCGATCTGGGAAGCAGCATCTGTTGATGAATGGTTATACAACGGTGGTCCTTATGAGCTAATTGTTCTACACTTCTTACTTGGTGTCGCTTGTTACATGGGTCGTGAGTGGGAACTTAGTTTTCGTTTAGGTATGCGTCCTTGGATTGCTGTTGCATATTCAGCTCCTGTTGCTGCTGCAACTGCGGTTTTCTTGATCTACCCAATTGGTCAAGGAAGCTTTTCTGATGGTATGCCTTTAGGAATCTCTGGTACTTTCAACTTTATGATTGTATTCCAGGCTGAGCACAACATTCTTATGCATCCATTTCACATGCTAGGTGTAGCTGGTGTATTCGGCGGCTCCCTATTTAGTGCTATGCATGGTTCCTTGGTAACTTCTAGTTTGATTAGGGAAACTACAGAGAATGAATCTGCTAATGAAGGTTACAGATTCGGTCAAGAGGAAGAAACTTATAATATTGTAGCTGCTCATGGTTATTTTGGCCGATTGATCTTCCAATATGCTAGTTTCAATAATTCTCGTTCTTTACATTTCTTCCTAGCTGCGTGGCCTGTAGTTGGTATTTGGTTCACTGCTTTAGGTATCAGCACTATGGCTTTCAACTTAAACGGTTTCAATTTCAACCAATCTGTAGTTGATAGTCAAGGTCGTGTAATTAATACTTGGGCTGATATTATTAACCGTGCTAATCTTGGTATGGAAGTTATGCATGAACGTAACGCTCACAACTTCCCTCTAGATTTAGCTTCT---GTTGAAGTTCCATCTATAAATGGA
>Aeonium_decorum
ATGACTGCAATTTTAGAGAGACGCGAAACTGAAAGCCTATGGGGTCGTTTTTGTAACTGGATAACCAGCACCGAAAACCGTCTTTACATTGGATGGTTTGGTGTTTTGATGATCCCTACCTTATTGACCGCAACTTCTGTATTTATTATTGCCTTCATTGCAGCTCCTCCAGTAGATATTGATGGTATTCGTGAACCTGTTTCTGGATCTTTACTTTACGGAAACAATATTATTTCTGGTGCCATTATTCCTACTTCTGCAGCTATAGGGTTGCACTTTTACCCGATCTGGGAAGCAGCATCTGTTGATGAATGGTTATACAACGGTGGTCCTTATGAGCTAATTGTTCTACACTTCTTACTTGGTGTCGCTTGTTACATGGGTCGTGAGTGGGAACTTAGTTTTCGTTTAGGTATGCGTCCTTGGATTGCTGTTGCATATTCAGCTCCTGTTGCTGCTGCAACTGCGGTTTTCTTGATCTACCCAATTGGTCAAGGAAGCTTTTCTGATGGTATGCCTTTAGGAATCTCTGGTACTTTCAACTTTATGATTGTATTCCAGGCTGAGCACAACATTCTTATGCATCCATTTCACATGCTAGGTGTAGCTGGTGTATTCGGCGGCTCCCTATTTAGTGCTATGCATGGTTCCTTGGTAACTTCTAGTTTGATTAGGGAAACTACAGAGAATGAATCTGCTAATGAAGGTTACAGATTCGGTCAAGAGGAAGAAACTTATAATATTGTAGCTGCTCATGGTTATTTTGGCCGATTGATCTTCCAATATGCTAGTTTCAATAATTCTCGTTCTTTACATTTCTTCCTAGCTGCGTGGCCTGTAGTTGGTATTTGGTTCACTGCTTTAGGTATCAGCACTATGGCTTTCAACTTAAACGGTTTCAATTTCAACCAATCTGTAGTTGATAGTCAAGGTCGTGTAATTAATACTTGGGCTGATATTATTAACCGTGCTAATCTTGGTATGGAAGTTATGCATGAACGTAACGCTCACAACTTCCCTCTAGATTTAGCTTCT---GTTGAAGTTCCATCTATAAATGGA
>Aeonium_diplocyclum
ATGACTGCAATTTTAGAGAGACGCGAAACTGAAAGCCTATGGGGTCGTTTTTGTAACTGGATAACCAGCACCGAAAACCGTCTTTACATTGGATGGTTTGGTGTTTTGATGATCCCTACCTTATTGACCGCAACTTCTGTATTTATTATTGCCTTCATTGCAGCTCCTCCAGTAGATATTGATGGTATTCGTGAACCTGTTTCTGGATCTTTACTTTACGGAAACAATATTATTTCTGGTGCCATTATTCCTACTTCTGCAGCTATAGGGTTGCACTTTTACCCGATCTGGGAAGCAGCATCTGTTGATGAATGGTTATACAACGGTGGTCCTTATGAGCTAATTGTTCTACACTTCTTACTTGGTGTCGCTTGTTACATGGGTCGTGAGTGGGAACTTAGTTTTCGTTTAGGTATGCGTCCTTGGATTGCTGTTGCATATTCAGCTCCTGTTGCTGCTGCAACTGCGGTTTTCTTGATCTACCCAATTGGTCAAGGAAGCTTTTCTGATGGTATGCCTTTAGGAATCTCTGGTACTTTCAACTTTATGATTGTATTCCAGGCTGAGCACAACATTCTTATGCATCCATTTCACATGCTAGGTGTAGCTGGTGTATTCGGCGGCTCCCTATTTAGTGCTATGCATGGTTCCTTGGTAACTTCTAGTTTGATTAGGGAAACTACAGAGAATGAATCTGCTAATGAAGGTTACAGATTCGGTCAAGAGGAAGAAACTTATAATATTGTAGCTGCTCATGGTTATTTTGGCCGATTGATCTTCCAATATGCTAGTTTCAATAATTCTCGTTCTTTACATTTCTTCCTAGCTGCGTGGCCTGTAGTTGGTATTTGGTTCACTGCTTTAGGTATCAGCACTATGGCTTTCAACTTAAACGGTTTCAATTTCAACCAATCTGTAGTTGATAGTCAAGGTCGTGTAATTAATACTTGGGCTGATATTATTAACCGTGCTAATCTTGGTATGGAAGTTATGCATGAACGTAACGCTCACAACTTCCCTCTAGATTTAGCTTCT---GTTGAAGTTCCATCTATAAATGGA
>Aeonium_dodrantale
ATGACTGCAATTTTAGAGAGACGCGAAACTGAAAGCCTATGGGGTCGTTTTTGTAACTGGATAACCAGCACCGAAAACCGTCTTTACATTGGATGGTTTGGTGTTTTGATGATCCCTACCTTATTGACCGCAACTTCTGTATTTATTATTGCCTTCATTGCAGCTCCTCCAGTAGATATTGATGGTATTCGTGAACCTGTTTCTGGATCTTTACTTTACGGAAACAATATTATTTCTGGTGCCATTATTCCTACTTCTGCAGCTATAGGGTTGCACTTTTACCCGATCTGGGAAGCAGCATCTGTTGATGAATGGTTATACAACGGTGGTCCTTATGAGCTAATTGTTCTACACTTCTTACTTGGTGTCGCTTGTTACATGGGTCGTGAGTGGGAACTTAGTTTTCGTTTAGGTATGCGTCCTTGGATTGCTGTTGCATATTCAGCTCCTGTTGCTGCTGCAACTGCGGTTTTCTTGATCTACCCAATTGGTCAAGGAAGCTTTTCTGATGGTATGCCTTTAGGAATCTCTGGTACTTTCAACTTTATGATTGTATTCCAGGCTGAGCACAACATTCTTATGCATCCATTTCACATGCTAGGTGTAGCTGGTGTATTCGGCGGCTCCCTATTTAGTGCTATGCATGGTTCCTTGGTAACTTCTAGTTTGATTAGGGAAACTACAGAGAATGAATCTGCTAATGAAGGTTACAGATTCGGTCAAGAGGAAGAAACTTATAATATTGTAGCTGCTCATGGTTATTTTGGCCGATTGATCTTCCAATATGCTAGTTTCAATAATTCTCGTTCTTTACATTTCTTCCTAGCTGCGTGGCCTGTAGTTGGTATTTGGTTCACTGCTTTAGGTATCAGCACTATGGCTTTCAACTTAAACGGTTTCAATTTCAACCAATCTGTAGTTGATAGTCAAGGTCGTGTAATTAATACTTGGGCTGATATTATTAACCGTGCTAATCTTGGTATGGAAGTTATGCATGAACGTAACGCTCACAACTTCCCTCTAGATTTAGCTTCT---GTTGAAGTTCCATCTATAAATGGA
>Aeonium_nobile
ATGACTGCAATTTTAGAGAGACGCGAAACTGAAAGCCTATGGGGTCGTTTTTGTAACTGGATAACCAGCACCGAAAACCGTCTTTACATTGGATGGTTTGGTGTTTTGATGATCCCTACCTTATTGACCGCAACTTCTGTATTTATTATTGCCTTCATTGCAGCTCCTCCAGTAGATATTGATGGTATTCGTGAACCTGTTTCTGGATCTTTACTTTACGGAAACAATATTATTTCTGGTGCCATTATTCCTACTTCTGCAGCTATAGGGTTGCACTTTTACCCGATCTGGGAAGCAGCATCTGTTGATGAATGGTTATACAACGGTGGTCCTTATGAGCTAATTGTTCTACACTTCTTACTTGGTGTCGCTTGTTACATGGGTCGTGAGTGGGAACTTAGTTTTCGTTTAGGTATGCGTCCTTGGATTGCTGTTGCATATTCAGCTCCTGTTGCTGCTGCAACTGCGGTTTTCTTGATCTACCCAATTGGTCAAGGAAGCTTTTCTGATGGTATGCCTTTAGGAATCTCTGGTACTTTCAACTTTATGATTGTATTCCAGGCTGAGCACAACATTCTTATGCATCCATTTCACATGCTAGGTGTAGCTGGTGTATTCGGCGGCTCCCTATTTAGTGCTATGCATGGTTCCTTGGTAACTTCTAGTTTGATTAGGGAAACTACAGAGAATGAATCTGCTAATGAAGGTTACAGATTCGGTCAAGAGGAAGAAACTTATAATATTGTAGCTGCTCATGGTTATTTTGGCCGATTGATCTTCCAATATGCTAGTTTCAATAATTCTCGTTCTTTACATTTCTTCCTAGCTGCGTGGCCTGTAGTTGGTATTTGGTTCACTGCTTTAGGTATCAGCACTATGGCTTTCAACTTAAACGGTTTCAATTTCAACCAATCTGTAGTTGATAGTCAAGGTCGTGTAATTAATACTTGGGCTGATATTATTAACCGTGCTAATCTTGGTATGGAAGTTATGCATGAACGTAACGCTCACAACTTCCCTCTAGATTTAGCTTCT---GTTGAAGTTCCATCTATAAATGGA
>Aeonium_saundersii
ATGACTGCAATTTTAGAGAGACGCGAAACTGAAAGCCTATGGGGTCGTTTTTGTAACTGGATAACCAGCACCGAAAACCGTCTTTACATTGGATGGTTTGGTGTTTTGATGATCCCTACCTTATTGACCGCAACTTCTGTATTTATTATTGCCTTCATTGCAGCTCCTCCAGTAGATATTGATGGTATTCGTGAACCTGTTTCTGGATCTTTACTTTACGGAAACAATATTATTTCTGGTGCCATTATTCCTACTTCTGCAGCTATAGGGTTGCACTTTTACCCGATCTGGGAAGCAGCATCTGTTGATGAATGGTTATACAACGGTGGTCCTTATGAGCTAATTGTTCTACACTTCTTACTTGGTGTCGCTTGTTACATGGGTCGTGAGTGGGAACTTAGTTTTCGTTTAGGTATGCGTCCTTGGATTGCTGTTGCATATTCAGCTCCTGTTGCTGCTGCAACTGCGGTTTTCTTGATCTACCCAATTGGTCAAGGAAGCTTTTCTGATGGTATGCCTTTAGGAATCTCTGGTACTTTCAACTTTATGATTGTATTCCAGGCTGAGCACAACATTCTTATGCATCCATTTCACATGCTAGGTGTAGCTGGTGTATTCGGCGGCTCCCTATTTAGTGCTATGCATGGTTCCTTGGTAACTTCTAGTTTGATTAGGGAAACTACAGAGAATGAATCTGCTAATGAAGGTTACAGATTCGGTCAAGAGGAAGAAACTTATAATATTGTAGCTGCTCATGGTTATTTTGGCCGATTGATCTTCCAATATGCTAGTTTCAATAATTCTCGTTCTTTACATTTCTTCCTAGCTGCGTGGCCTGTAGTTGGTATTTGGTTCACTGCTTTAGGTATCAGCACTATGGCTTTCAACTTAAACGGTTTCAATTTCAACCAATCTGTAGTTGATAGTCAAGGTCGTGTAATTAATACTTGGGCTGATATTATTAACCGTGCTAATCTTGGTATGGAAGTTATGCATGAACGTAACGCTCACAACTTCCCTCTAGATTTAGCTTCT---GTTGAAGTTCCATCTATAAATGGA
>Aeonium_tabuliforme
ATGACTGCAATTTTAGAGAGACGCGAAACTGAAAGCCTATGGGGTCGTTTTTGTAACTGGATAACCAGCACCGAAAACCGTCTTTACATTGGATGGTTTGGTGTTTTGATGATCCCTACCTTATTGACCGCAACTTCTGTATTTATTATTGCCTTCATTGCAGCTCCTCCAGTAGATATTGATGGTATTCGTGAACCTGTTTCTGGATCTTTACTTTACGGAAACAATATTATTTCTGGTGCCATTATTCCTACTTCTGCAGCTATAGGGTTGCACTTTTACCCGATCTGGGAAGCAGCATCTGTTGATGAATGGTTATACAACGGTGGTCCTTATGAGCTAATTGTTCTACACTTCTTACTTGGTGTCGCTTGTTACATGGGTCGTGAGTGGGAACTTAGTTTTCGTTTAGGTATGCGTCCTTGGATTGCTGTTGCATATTCAGCTCCTGTTGCTGCTGCAACTGCGGTTTTCTTGATCTACCCAATTGGTCAAGGAAGCTTTTCTGATGGTATGCCTTTAGGAATCTCTGGTACTTTCAACTTTATGATTGTATTCCAGGCTGAGCACAACATTCTTATGCATCCATTTCACATGCTAGGTGTAGCTGGTGTATTCGGCGGCTCCCTATTTAGTGCTATGCATGGTTCCTTGGTAACTTCTAGTTTGATTAGGGAAACTACAGAGAATGAATCTGCTAATGAAGGTTACAGATTCGGTCAAGAGGAAGAAACTTATAATATTGTAGCTGCTCATGGTTATTTTGGCCGATTGATCTTCCAATATGCTAGTTTCAATAATTCTCGTTCTTTACATTTCTTCCTAGCTGCGTGGCCTGTAGTTGGTATTTGGTTCACTGCTTTAGGTATCAGCACTATGGCTTTCAACTTAAACGGTTTCAATTTCAACCAATCTGTAGTTGATAGTCAAGGTCGTGTAATTAATACTTGGGCTGATATTATTAACCGTGCTAATCTTGGTATGGAAGTTATGCATGAACGTAACGCTCACAACTTCCCTCTAGATTTAGCTTCT---GTTGAAGTTCCATCTATAAATGGA
>Aeonium_undulatum
ATGACTGCAATTTTAGAGAGACGCGAAACTGAAAGCCTATGGGGTCGTTTTTGTAACTGGATAACCAGCACCGAAAACCGTCTTTACATTGGATGGTTTGGTGTTTTGATGATCCCTACCTTATTGACCGCAACTTCTGTATTTATTATTGCCTTCATTGCAGCTCCTCCAGTAGATATTGATGGTATTCGTGAACCTGTTTCTGGATCTTTACTTTACGGAAACAATATTATTTCTGGTGCCATTATTCCTACTTCTGCAGCTATAGGGTTGCACTTTTACCCGATCTGGGAAGCAGCATCTGTTGATGAATGGTTATACAACGGTGGTCCTTATGAGCTAATTGTTCTACACTTCTTACTTGGTGTCGCTTGTTACATGGGTCGTGAGTGGGAACTTAGTTTTCGTTTAGGTATGCGTCCTTGGATTGCTGTTGCATATTCAGCTCCTGTTGCTGCTGCAACTGCGGTTTTCTTGATCTACCCAATTGGTCAAGGAAGCTTTTCTGATGGTATGCCTTTAGGAATCTCTGGTACTTTCAACTTTATGATTGTATTCCAGGCTGAGCACAACATTCTTATGCATCCATTTCACATGCTAGGTGTAGCTGGTGTATTCGGCGGCTCCCTATTTAGTGCTATGCATGGTTCCTTGGTAACTTCTAGTTTGATTAGGGAAACTACAGAGAATGAATCTGCTAATGAAGGTTACAGATTCGGTCAAGAGGAAGAAACTTATAATATTGTAGCTGCTCATGGTTATTTTGGCCGATTGATCTTCCAATATGCTAGTTTCAATAATTCTCGTTCTTTACATTTCTTCCTAGCTGCGTGGCCTGTAGTTGGTATTTGGTTCACTGCTTTAGGTATCAGCACTATGGCTTTCAACTTAAACGGTTTCAATTTCAACCAATCTGTAGTTGATAGTCAAGGTCGTGTAATTAATACTTGGGCTGATATTATTAACCGTGCTAATCTTGGTATGGAAGTTATGCATGAACGTAACGCTCACAACTTCCCTCTAGATTTAGCTTCT---GTTGAAGTTCCATCTATAAATGGA
>Monanthes_anagensis
ATGACTGCAATTTTAGAGAGACGCGAAACTGAAAGCCTATGGGGTCGTTTTTGTAACTGGATAACCAGCACCGAAAACCGTCTTTACATTGGATGGTTTGGTGTTTTGATGATCCCTACCTTATTGACCGCAACTTCTGTATTTATTATTGCCTTCATTGCAGCTCCTCCAGTAGATATTGATGGTATTCGTGAACCTGTTTCTGGATCTTTACTTTACGGAAACAATATTATTTCTGGTGCCATTATTCCTACTTCTGCAGCTATAGGGTTGCACTTTTACCCGATCTGGGAAGCAGCATCTGTTGATGAATGGTTATACAACGGTGGTCCTTATGAGCTAATTGTTCTACACTTCTTACTTGGTGTCGCTTGTTACATGGGTCGTGAGTGGGAACTTAGTTTTCGTTTAGGTATGCGTCCTTGGATTGCTGTTGCATATTCAGCTCCTGTTGCTGCTGCAACTGCGGTTTTCTTGATCTACCCAATTGGTCAAGGAAGCTTTTCTGATGGTATGCCTTTAGGAATCTCTGGTACTTTCAACTTTATGATTGTATTCCAGGCTGAGCACAACATTCTTATGCATCCATTTCACATGCTAGGTGTAGCTGGTGTATTCGGCGGCTCCCTATTTAGTGCTATGCATGGTTCCTTGGTAACTTCTAGTTTGATTAGGGAAACTACAGAGAATGAATCTGCTAATGAAGGTTACAGATTCGGTCAAGAGGAAGAAACTTATAATATTGTAGCTGCTCATGGTTATTTTGGCCGATTGATCTTCCAATATGCTAGTTTCAATAATTCTCGTTCTTTACATTTCTTCCTAGCTGCGTGGCCTGTAGTTGGTATTTGGTTCACTGCTTTAGGTATCAGCACCATGGCTTTCAACTTAAACGGTTTCAATTTCAACCAATCTGTAGTTGATAGTCAAGGTCGTGTAATTAATACTTGGGCTGATATTATTAACCGTGCTAATCTTGGTATGGAAGTTATGCATGAACGTAACGCTCACAACTTCCCTCTAGATTTAGCTTCT---GTTGAAGTTCCATCTATAAATGGA
>Monanthes_brachycaulos
ATGACTGCAATTTTAGAGAGACGCGAAACTGAAAGCCTATGGGGTCGTTTTTGTAACTGGATAACCAGCACCGAAAACCGTCTTTACATTGGATGGTTTGGTGTTTTGATGATCCCTACCTTATTGACCGCAACTTCTGTATTTATTATTGCCTTCATTGCAGCTCCTCCAGTAGATATTGATGGTATTCGTGAACCTGTTTCTGGATCTTTACTTTACGGAAACAATATTATTTCTGGTGCCATTATTCCTACTTCTGCAGCTATAGGGTTGCACTTTTACCCGATCTGGGAAGCAGCATCTGTTGATGAATGGTTATACAACGGTGGTCCTTATGAGCTAATTGTTCTACACTTCTTACTTGGTGTCGCTTGTTACATGGGTCGTGAGTGGGAACTTAGTTTTCGTTTAGGTATGCGTCCTTGGATTGCTGTTGCATATTCAGCTCCTGTTGCTGCTGCAACTGCGGTTTTCTTGATCTACCCAATTGGTCAAGGAAGCTTTTCTGATGGTATGCCTTTAGGAATCTCTGGTACTTTCAACTTTATGATTGTATTCCAGGCTGAGCACAACATTCTTATGCATCCATTTCACATGCTAGGTGTAGCTGGTGTATTCGGCGGCTCCCTATTTAGTGCTATGCATGGTTCCTTGGTAACTTCTAGTTTGATTAGGGAAACTACAGAGAATGAATCTGCTAATGAAGGTTACAGATTCGGTCAAGAGGAAGAAACTTATAATATTGTAGCTGCTCATGGTTATTTTGGCCGATTGATCTTCCAATATGCTAGTTTCAATAATTCTCGTTCTTTACATTTCTTCCTAGCTGCGTGGCCTGTAGTTGGTATTTGGTTCACTGCTTTAGGTATCAGCACCATGGCTTTCAACTTAAACGGTTTCAATTTCAACCAATCTGTAGTTGATAGTCAAGGTCGTGTAATTAATACTTGGGCTGATATTATTAACCGTGCTAATCTTGGTATGGAAGTTATGCATGAACGTAACGCTCACAACTTCCCTCTAGATTTAGCTTCT---GTTGAAGTTCCATCTATAAATGGA
>Monanthes_muralis
ATGACTGCAATTTTAGAGAGACGCGAAACTGAAAGCCTATGGGGTCGTTTTTGTAACTGGATAACCAGCACCGAAAACCGTCTTTACATTGGATGGTTTGGTGTTTTGATGATCCCTACCTTATTGACCGCAACTTCTGTATTTATTATTGCCTTCATTGCAGCTCCTCCAGTAGATATTGATGGTATTCGTGAACCTGTTTCTGGATCTTTACTTTACGGAAACAATATTATTTCTGGTGCCATTATTCCTACTTCTGCAGCTATAGGGTTGCACTTTTACCCGATCTGGGAAGCAGCATCTGTTGATGAATGGTTATACAACGGTGGTCCTTATGAGCTAATTGTTCTACACTTCTTACTTGGTGTCGCTTGTTACATGGGTCGTGAGTGGGAACTTAGTTTTCGTTTAGGTATGCGTCCTTGGATTGCTGTTGCATATTCAGCTCCTGTTGCTGCTGCAACTGCGGTTTTCTTGATCTACCCAATTGGTCAAGGAAGCTTTTCTGATGGTATGCCTTTAGGAATCTCTGGTACTTTCAACTTTATGATTGTATTCCAGGCTGAGCACAACATTCTTATGCATCCATTTCACATGCTAGGTGTAGCTGGTGTATTCGGCGGCTCCCTATTTAGTGCTATGCATGGTTCCTTGGTAACTTCTAGTTTGATTAGGGAAACTACAGAGAATGAATCTGCTAATGAAGGTTACAGATTCGGTCAAGAGGAAGAAACTTATAATATTGTAGCTGCTCATGGTTATTTTGGCCGATTGATCTTCCAATATGCTAGTTTCAATAATTCTCGTTCTTTACATTTCTTCCTAGCTGCGTGGCCTGTAGTTGGTATTTGGTTCACTGCTTTAGGTATCAGCACCATGGCTTTCAACTTAAACGGTTTCAATTTCAACCAATCTGTAGTTGATAGTCAAGGTCGTGTAATTAATACTTGGGCTGATATTATTAACCGTGCTAATCTTGGTATGGAAGTTATGCATGAACGTAACGCTCACAACTTCCCTCTAGATTTAGCTTCT---GTTGAAGTTCCATCTATAAATGGA
>Monanthes_polyphylla
ATGACTGCAATTTTAGAGAGACGCGAAACTGAAAGCCTATGGGGTCGTTTTTGTAACTGGATAACCAGCACCGAAAACCGTCTTTACATTGGATGGTTTGGTGTTTTGATGATCCCTACCTTATTGACCGCAACTTCTGTATTTATTATTGCCTTCATTGCAGCTCCTCCAGTAGATATTGATGGTATTCGTGAACCTGTTTCTGGATCTTTACTTTACGGAAACAATATTATTTCTGGTGCCATTATTCCTACTTCTGCAGCTATAGGGTTGCACTTTTACCCGATCTGGGAAGCAGCATCTGTTGATGAATGGTTATACAACGGTGGTCCTTATGAGCTAATTGTTCTACACTTCTTACTTGGTGTCGCTTGTTACATGGGTCGTGAGTGGGAACTTAGTTTTCGTTTAGGTATGCGTCCTTGGATTGCTGTTGCATATTCAGCTCCTGTTGCTGCTGCAACTGCGGTTTTCTTGATCTACCCAATTGGTCAAGGAAGCTTTTCTGATGGTATGCCTTTAGGAATCTCTGGTACTTTCAACTTTATGATTGTATTCCAGGCTGAGCACAACATTCTTATGCATCCATTTCACATGCTAGGTGTAGCTGGTGTATTCGGCGGCTCCCTATTTAGTGCTATGCATGGTTCCTTGGTAACTTCTAGTTTGATTAGGGAAACTACAGAGAATGAATCTGCTAATGAAGGTTACAGATTCGGTCAAGAGGAAGAAACTTATAATATTGTAGCTGCTCATGGTTATTTTGGCCGATTGATCTTCCAATATGCTAGTTTCAATAATTCTCGTTCTTTACATTTCTTCCTAGCTGCGTGGCCTGTAGTTGGTATTTGGTTCACTGCTTTAGGTATCAGCACTATGGCTTTCAACTTAAACGGTTTCAATTTCAACCAATCTGTAGTTGATAGTCAAGGTCGTGTAATTAATACTTGGGCTGATATTATTAACCGTGCTAATCTTGGTATGGAAGTTATGCATGAACGTAACGCTCACAACTTCCCTCTAGATTTAGCTTCT---GTTGAAGTTCCATCTATAAATGGA
>Rosularia_alpestris
ATGACTGCAATTTTAGAGAGACGCGAAACTGAAAGCCTATGGGGTCGTTTTTGTAACTGGATAACCAGCACCGAAAACCGTCTTTACATAGGATGGTTTGGTGTTTTGATGATCCCTACCTTATTGACCGCAACTTCTGTATTTATTATTGCCTTCATTGCAGCTCCTCCAGTAGATATTGATGGTATTCGTGAACCTGTTTCTGGATCTCTACTTTACGGAAACAATATTATTTCTGGTGCCATTATTCCTACTTCTGCAGCTATAGGGTTGCACTTTTACCCGATCTGGGAAGCAGCATCTGTTGATGAATGGTTATACAATGGTGGTCCTTATGAACTAATTGTTCTACACTTCTTACTTGGTGTAGCTTGTTACATGGGTCGTGAGTGGGAACTTAGTTTCCGTTTGGGTATGCGTCCTTGGATTGCTGTTGCATATTCAGCTCCAGTTGCTGCTGCAACTGCGGTTTTCTTGATCTACCCAATTGGTCAAGGAAGCTTTTCTGATGGTATGCCTTTAGGAATCTCTGGTACTTTCAACTTTATGATTGTATTCCAGGCTGAGCACAACATCCTTATGCACCCATTTCACATGCTAGGTGTAGCTGGTGTATTCGGCGGCTCTCTATTTAGTGCTATGCATGGTTCTTTGGTAACTTCTAGTTTGATTAGGGAAACTACAGAAAATGAATCTGCTAACGAAGGTTACAGATTCGGTCAAGAGGAAGAAACTTATAATATTGTAGCTGCTCATGGTTATTTTGGCCGATTGATCTTCCAATATGCTAGTTTCAATAATTCTCGTTCTTTACATTTCTTCCTAGCTGCGTGGCCTGTAGTTGGTATCTGGTTCACTGCTTTAGGTATCAGCACCATGGCTTTCAACTTAAATGGTTTCAATTTCAACCAATCTGTAGTTGATAGTCAAGGTCGTGTAATTAATACCTGGGCTGATATTATTAACCGTGCTAATCTTGGTATGGAAGTTATGCATGAACGTAACGCTCACAACTTCCCTCTAGACTTAGCTGCT---GTTGAAGTTCCATCTCTAAATGGA
>Sempervivum_tectorum
ATGACTGCAATTTTAGAGAGACGCGAAACTGAAAGCCTATGGGGTCGTTTTTGTAACTGGATAACCAGCACTGAAAACCGTCTTTACATTGGATGGTTTGGTGTTTTGATGATCCCTACCTTATTGACCGCAACTTCTGTATTTATTATTGCCTTCATTGCAGCTCCTCCAGTAGATATTGATGGTATTCGTGAACCTGTTTCTGGATCTCTACTTTACGGAAACAATATTATTTCTGGTGCCATTATTCCGACTTCTGCAGCTATAGGGTTGCACTTTTACCCAATATGGGAAGCAGCATCTGTTGATGAATGGTTATACAACGGTGGTCCTTATGAGCTAATTGTTCTACACTTTTTACTTGGTGTAGCTTGTTACATGGGTCGTGAGTGGGAACTTAGTTTCCGTTTGGGTATGCGTCCTTGGATTGCTGTTGCATATTCAGCTCCTGTTGCTGCTGCAACTGCAGTTTTCTTGATCTACCCAATTGGTCAAGGAAGCTTTTCTGATGGTATGCCTTTAGGAATCTCTGGTACTTTCAACTTTATGATTGTATTCCAGGCTGAGCACAACATCCTTATGCATCCATTTCACATGCTAGGTGTAGCTGGTGTATTCGGCGGCTCCCTATTTAGTGCTATGCATGGTTCTTTGGTAACTTCTAGTTTGATTAGGGAAACTACAGAAAATGAATCTGCTAATGAAGGTTACAGATTCGGTCAAGAGGAAGAAACTTATAATATTGTAGCTGCTCATGGTTATTTTGGCCGATTGATCTTCCAATATGCTAGTTTCAATAATTCTCGTTCTTTACATTTCTTCCTAGCTGCGTGGCCTGTAGTTGGTATCTGGTTCACTGCTTTAGGTATCAGCACCATGGCTTTCAACCTAAATGGTTTCAATTTCAACCAATCTGTAGTTGATAGTCAAGGTCGTGTAATTAATACCTGGGCTGATATTATTAACCGTGCTAATCTTGGTATGGAAGTTATGCATGAACGTAACGCTCACAACTTCCCTCTAGACCTAGCTGCT---GTTGAAGTTCCATCTATAAATGGA
>Phedimus_spurius
ATGACTGCAATTTTAGAGAGACGCGAAACTGAAAGCCTATGGGGTCGTTTTTGTAACTGGATAACCAGCACTGAAAACCGTCTTTACATTGGATGGTTTGGTGTTTTGATGATCCCTACCTTATTGACCGCAACTTCTGTATTTATTATTGCCTTCATTGCTGCTCCGCCAGTAGATATTGATGGTATTCGTGAACCTGTTTCTGGATCTCTACTTTACGGAAACAATATTATTTCGGGTGCCATTATTCCTACTTCTGCAGCTATAGGGTTGCATTTTTACCCGATATGGGAAGCAGCATCTGTTGATGAATGGTTATACAACGGCGGTCCTTATGAGCTAATTGTTCTACATTTCTTACTTGGTGTAGCTTGTTACATGGGTCGTGAGTGGGAACTTAGTTTCCGTTTGGGTATGCGTCCTTGGATTGCTGTTGCATATTCAGCTCCTGTTGCTGCTGCAACTGCGGTTTTCTTGATTTACCCAATTGGTCAAGGAAGCTTTTCTGATGGTATGCCTTTAGGAATTTCTGGTACTTTCAACTTTATGATTGTATTCCAGGCTGAGCACAACATCCTTATGCATCCATTTCACATGCTAGGTGTAGCTGGTGTATTCGGCGGCTCCCTATTTAGTGCTATGCATGGTTCCTTGGTAACTTCTAGTTTGATTAGGGAAACTACAGAAAATGAATCTGCTAATGAAGGTTACAGATTCGGTCAAGAGGAAGAAACTTACAATATTGTGGCTGCTCATGGTTATTTTGGCCGATTGATCTTCCAATATGCTAGTTTCAACAATTCTCGTTCTTTACACTTCTTCCTAGCTGCGTGGCCTGTAGTTGGTATCTGGTTCACTGCTTTAGGTATCAGCACCATGGCTTTCAACTTAAATGGTTTTAATTTCAACCAATCTGTAGTTGATAGTCAAGGTCGTGTAATTAATACCTGGGCTGATATTATTAACCGAGCTAATCTTGGTATGGAAGTTATGCATGAACGTAACGCTCACAACTTCCCTCTAGACCTAGCTGCT---GTTGAAGTTCCATCTATAAATGGA
>Phedimus_aizoon
ATGACTGCAATTTTAGAGAGACGCGAAACTGAAAGCCTATGGGGTCGTTTTTGTAACTGGATAACCAGCACTGAAAACCGTCTTTACATTGGATGGTTTGGTGTTTTGATGATCCCTACCTTATTGACCGCAACTTCTGTATTTATTATTGCCTTCATTGCGGCTCCTCCAGTAGATATTGATGGTATTCGTGAACCTGTTTCTGGATCTCTACTTTACGGAAACAATATTATTTCGGGTGCCATTATTCCTACTTCTGCAGCTATAGGGTTGCACTTTTACCCGATATGGGAAGCAGCATCTGTTGATGAATGGTTATACAACGGTGGGCCTTATGAGCTAATTGTTCTACACTTCTTACTTGGTGTAGCTTGTTACATGGGTCGTGAGTGGGAACTTAGTTTCCGTTTGGGTATGCGTCCTTGGATTGCTGTTGCATATTCAGCTCCTGTTGCTGCTGCAACTGCGGTTTTCTTGATCTACCCAATTGGTCAAGGAAGCTTTTCTGATGGTATGCCTTTAGGAATTTCTGGTACTTTCAACTTTATGATTGTATTCCAGGCTGAGCACAACATTCTTATGCATCCATTTCACATGCTAGGTGTAGCTGGTGTATTCGGCGGCTCCCTATTTAGTGCTATGCATGGTTCCTTGGTAACTTCTAGTTTGATTAGGGAAACTACAGAAAATGAATCTGCTAATGAAGGTTACAGATTCGGTCAAGAGGAAGAAACTTATAATATTGTAGCTGCTCATGGTTATTTTGGCCGATTGATCTTCCAATATGCTAGTTTCAACAATTCTCGTTCTTTACACTTCTTCCTAGCTGCGTGGCCTGTAGTTGGTATCTGGTTCACTGCTTTAGGTATCAGCACCATGGCTTTCAACTTAAATGGTTTCAATTTCAACCAATCTGTAGTTGATAGTCAAGGTCGTGTAATTAATACCTGGGCTGATATTATTAACCGTGCTAATCTTGGTATGGAAGTTATGCATGAACGTAACGCTCACAACTTCCCTCTAGACCTAGCTGCT---GTTGAAGTTCCATCTATAAATGGA
>Phedimus_kamtschaticus
ATGACTGCAATTTTAGAGAGACGCGAAACTGAAAGCCTATGGGGTCGTTTTTGTAACTGGATAACCAGCACTGAAAACCGTCTTTACATTGGATGGTTTGGTGTTTTGATGATCCCTACCTTATTGACCGCAACTTCTGTATTTATTATTGCCTTCATTGCGGCTCCTCCAGTAGATATTGATGGTATTCGTGAACCTGTTTCTGGATCTCTACTTTACGGAAACAATATTATTTCGGGTGCCATTATTCCTACTTCTGCAGCTATAGGGTTGCACTTTTACCCGATATGGGAAGCAGCATCTGTTGATGAATGGTTATACAACGGTGGGCCTTATGAGCTAATTGTTCTACACTTCTTACTTGGTGTAGCTTGTTACATGGGTCGTGAGTGGGAACTTAGTTTCCGTTTGGGTATGCGTCCTTGGATTGCTGTTGCATATTCAGCTCCTGTTGCTGCTGCAACTGCGGTTTTCTTGATCTACCCAATTGGTCAAGGAAGCTTTTCTGATGGTATGCCTTTAGGAATTTCTGGTACTTTCAACTTTATGATTGTATTCCAGGCTGAGCACAACATTCTTATGCATCCATTTCACATGCTAGGTGTAGCTGGTGTATTCGGCGGCTCCCTATTTAGTGCTATGCATGGTTCCTTGGTAACTTCTAGTTTGATTAGGGAAACTACAGAAAATGAATCTGCTAATGAAGGTTACAGATTCGGTCAAGAGGAAGAAACTTATAATATTGTAGCTGCTCATGGTTATTTTGGCCGATTGATCTTCCAATATGCTAGTTTCAACAATTCTCGTTCTTTACACTTCTTCCTAGCTGCGTGGCCCGTAGTTGGTATCTGGTTCACTGCTTTAGGTATCAGCACCATGGCTTTCAACTTAAATGGTTTCAATTTCAACCAATCTGTAGTTGATAGTCAAGGTCGTGTAATTAATACCTGGGCTGATATTATTAACCGTGCTAATCTTGGTATGGAAGTTATGCATGAACGTAACGCTCACAACTTCCCTCTAGACCTAGCTGCT---GTTGAAGTTCCATCTATAAATGGA
>Phedimus_odontophyllus
ATGACTGCAATTTTAGAGAGACGCGAAACTGAAAGCCTGTGGGGTCGTTTTTGTAACTGGATAACCAGCACTGAAAACCGTCTTTACATTGGATGGTTTGGTGTTTTGATGATCCCTACTTTATTGACCGCAACTTCCGTATTTATTATTGCCTTCATTGCTGCTCCTCCAGTAGATATTGATGGTATTCGTGAACCTGTTTCTGGATCTCTACTTTACGGAAACAATATTATTTCGGGTGCCATTATTCCTACTTCTGCAGCTATAGGGTTGCACTTTTACCCGATATGGGAAGCAGCATCCGTTGATGAATGGTTATACAACGGTGGTCCTTATGAGCTAATTGTTCTACACTTCTTACTTGGTGTAGCTTGTTACATGGGTCGTGAGTGGGAACTTAGTTTCCGTTTGGGTATGCGTCCTTGGATTGCTGTTGCATATTCAGCCCCTGTTGCTGCTGCAACTGCGGTTTTCTTGATCTACCCAATTGGTCAAGGAAGCTTTTCTGATGGTATGCCTTTAGGAATTTCTGGTACTTTCAACTTTATGATTGTATTCCAGGCTGAGCACAACATCCTTATGCATCCATTTCACATGTTAGGTGTAGCTGGTGTATTCGGCGGCTCTCTATTTAGTGCTATGCATGGTTCCTTGGTAACTTCTAGTTTGATTAGGGAAACTACAGAAAATGAATCTGCTAATGAAGGTTACAGATTCGGTCAAGAGGAAGAAACTTACAATATTGTGGCTGCTCATGGTTATTTTGGGCGATTAATCTTCCAATATGCTAGTTTTAACAATTCTCGTTCTTTACACTTCTTCCTAGCTGCGTGGCCTGTAGTTGGGATCTGGTTCACTGCTTTAGGTATTAGCACCATGGCTTTCAACTTAAATGGTTTTAATTTCAACCAATCTGTAGTTGATAGTCAAGGTCGTGTAATTAATACCTGGGCTGATATTATTAACCGTGCTAATCTTGGTATGGAAGTTATGCATGAACGTAACGCTCACAACTTCCCTCTAGACCTAGCTGCT---GTTGAAGTTCCATCTATAAATGGA
>Phedimus_takesimensis
ATGACTGCAATTTTAGAGAGACGCGAAACTGAAAGCCTATGGGGTCGTTTTTGTAACTGGATAACCAGCACTGAAAACCGTCTTTACATTGGATGGTTTGGTGTTTTGATGATCCCTACCTTATTGACCGCAACTTCTGTATTTATTATTGCCTTCATTGCGGCTCCTCCAGTAGATATTGATGGTATTCGTGAACCTGTTTCTGGATCTCTACTTTACGGAAACAATATTATTTCGGGTGCCATTATTCCTACTTCTGCAGCTATAGGGTTGCACTTTTACCCGATATGGGAAGCAGCATCTGTTGATGAATGGTTATACAACGGTGGGCCTTATGAGCTAATTGTTCTACACTTCTTACTTGGTGTAGCTTGTTACATGGGTCGTGAGTGGGAACTTAGTTTCCGTTTGGGTATGCGTCCTTGGATTGCTGTTGCATATTCAGCTCCTGTTGCTGCTGCAACTGCGGTTTTCTTGATCTACCCAATTGGTCAAGGAAGCTTTTCTGATGGTATGCCTTTAGGAATTTCTGGTACTTTCAACTTTATGATTGTATTCCAGGCTGAGCACAACATTCTTATGCATCCATTTCACATGCTAGGTGTAGCTGGTGTATTCGGCGGCTCCCTATTTAGTGCTATGCATGGTTCCTTGGTAACTTCTAGTTTGATTAGGGAAACTACAGAAAATGAATCTGCTAATGAAGGTTACAGATTCGGTCAAGAGGAAGAAACTTATAATATTGTAGCTGCTCATGGTTATTTTGGCCGATTGATCTTCCAATATGCTAGTTTCAACAATTCTCGTTCTTTACACTTCTTCCTAGCTGCGTGGCCTGTAGTTGGTATCTGGTTCACTGCTTTAGGTATCAGCACCATGGCTTTCAACTTAAATGGTTTCAATTTCAACCAATCTGTAGTTGATAGTCAAGGTCGTGTAATTAATACCTGGGCTGATATTATTAACCGTGCTAATCTTGGTATGGAAGTTATGCATGAACGTAACGCTCACAACTTCCCTCTAGACCTAGCTGCT---GTTGAAGTTCCATCTATAAATGGA
>Phedimus_yangshanicus
ATGACTGCAATTTTAGAGAGACGCGAAACTGAAAGCCTGTGGGGTCGTTTTTGTAACTGGATAACCAGCACTGAAAACCGTCTTTACATTGGATGGTTTGGTGTTTTGATGATCCCTACTTTATTGACCGCAACTTCCGTATTTATTATTGCCTTCATTGCTGCTCCTCCAGTAGATATTGATGGTATTCGTGAACCTGTTTCTGGATCTCTACTTTACGGAAACAATATTATTTCGGGTGCCATTATTCCTACTTCTGCAGCTATAGGGTTGCACTTTTACCCGATATGGGAAGCAGCATCCGTTGATGAATGGTTATACAACGGTGGTCCTTATGAGCTAATTGTTCTACACTTCTTACTTGGTGTAGCTTGTTACATGGGTCGTGAGTGGGAACTTAGTTTCCGTTTGGGTATGCGTCCTTGGATTGCTGTTGCATATTCAGCCCCTGTTGCTGCTGCAACTGCGGTTTTCTTGATCTACCCAATTGGTCAAGGAAGCTTTTCTGATGGTATGCCTTTAGGAATTTCTGGTACTTTCAACTTTATGATTGTATTCCAGGCTGAGCACAACATCCTTATGCATCCATTTCACATGTTAGGTGTAGCTGGTGTATTCGGCGGCTCTCTATTTAGTGCTATGCATGGTTCCTTGGTAACTTCTAGTTTGATTAGGGAAACTACAGAAAATGAATCTGCTAATGAAGGTTACAGATTCGGTCAAGAGGAAGAAACTTACAATATTGTGGCTGCTCATGGTTATTTTGGGCGATTAATCTTCCAATATGCTAGTTTTAACAATTCTCGTTCTTTACACTTCTTCCTAGCTGCGTGGCCTGTAGTTGGGATCTGGTTCACTGCTTTAGGTATTAGCACCATGGCTTTCAACTTAAATGGTTTTAATTTCAACCAATCTGTAGTTGATAGTCAAGGTCGTGTAATTAATACCTGGGCTGATATTATTAACCGTGCTAATCTTGGTATGGAAGTTATGCATGAACGTAACGCTCACAACTTCCCTCTAGACCTAGCTGCT---GTTGAAGTTCCATCTATAAATGGA
>Rhodiola_bupleuroides
ATGACTGCAATTTTAGAGAGACGCGAAACTGAAAGCCTATGGGGTCGTTTTTGTAACTGGATAACCAGCACTGAAAACCGTCTTTACATTGGATGGTTTGGTGTTTTGATGATCCCTACCTTATTGACCGCAACTTCTGTATTTATTATTGCCTTCATTGCTGCTCCTCCAGTAGATATTGATGGTATTCGTGAACCTGTTTCTGGATCTCTACTTTACGGAAACAATATTATTTCTGGTGCCATTATTCCTACTTCTGCAGCTATAGGGTTGCACTTTTACCCGATATGGGAAGCAGCATCTGTTGATGAATGGTTATACAACGGTGGTCCTTATGAGCTAATTGTTCTACACTTCTTACTTGGTGTAGCTTGTTACATGGGTCGTGAGTGGGAACTTAGTTTCCGTTTAGGTATGCGTCCTTGGATTGCTGTTGCATATTCAGCTCCTGTTGCTGCTGCAACTGCGGTTTTCTTGATCTACCCAATTGGTCAAGGAAGCTTTTCTGATGGTATGCCTTTAGGAATCTCTGGTACTTTTAACTTTATGATTGTATTCCAGGCTGAGCACAACATCCTTATGCATCCATTTCACATGCTAGGTGTAGCTGGTGTATTCGGCGGCTCTTTATTTAGTGCTATGCATGGTTCTTTGGTAACTTCTAGTTTGATTAGGGAAACTACAGAAAATGAATCTGCTAATGAAGGTTACAGATTCGGTCAAGAGGAAGAAACTTATAATATTGTAGCTGCTCATGGTTATTTTGGCCGATTGATCTTCCAATATGCTAGTTTCAACAATTCTCGTTCTTTACACTTCTTCCTAGCTGCGTGGCCTGTAGTTGGTATCTGGTTCACTGCTTTAGGTATCAGCACCATGGCTTTCAACCTAAACGGTTTCAATTTCAACCAATCTGTAGTTGATAGTCAAGGTCGTGTAATTAATACCTGGGCTGATATTATTAACCGTGCTAATCTTGGTATGGAAGTTATGCATGAACGTAACGCTCACAACTTCCCTCTAGACTTAGCTGCT---GTTGAAGTTCCATCTATAAATGGA
>Rhodiola_calliantha
ATGACTGCAATTTTAGAGAGACGCGAAACTGAAAGCCTATGGGGTCGTTTTTGTAACTGGATAACCAGCACTGAAAACCGTCTTTACATTGGATGGTTTGGTGTTTTGATGATCCCTACCTTATTGACCGCAACTTCTGTATTTATTATTGCCTTCATTGCTGCTCCTCCAGTAGATATTGATGGTATTCGTGAACCTGTTTCTGGATCTCTACTTTACGGAAACAATATTATTTCTGGTGCCATTATTCCTACTTCTGCAGCTATAGGGTTGCACTTTTACCCGATATGGGAAGCAGCATCTGTTGATGAATGGTTATACAACGGTGGTCCTTATGAGCTAATTGTTCTACACTTCTTACTTGGTGTAGCTTGTTACATGGGTCGTGAGTGGGAACTTAGTTTCCGTTTAGGTATGCGTCCTTGGATTGCTGTTGCATATTCAGCTCCTGTTGCTGCTGCAACTGCGGTTTTCTTGATCTACCCAATTGGTCAAGGAAGCTTTTCTGATGGTATGCCTTTAGGAATCTCTGGTACTTTTAACTTTATGATTGTATTCCAGGCTGAGCACAACATCCTTATGCATCCATTTCACATGCTAGGTGTAGCTGGTGTATTCGGCGGCTCCCTATTTAGTGCTATGCATGGTTCTTTGGTAACTTCTAGTTTGATTAGGGAAACTACAGAAAATGAATCTGCTAATGAAGGTTACAGATTCGGTCAAGAGGAAGAAACTTATAATATTGTAGCTGCTCATGGTTATTTTGGCCGATTGATCTTCCAATATGCTAGTTTCAACAATTCTCGTTCTTTACACTTCTTCCTAGCTGCGTGGCCTGTAGTTGGTATCTGGTTCACTGCTTTAGGTATCAGCACCATGGCTTTCAACCTAAACGGTTTCAATTTCAACCAATCTGTAGTTGATAGTCAAGGTCGTGTAATTAATACCTGGGCTGATATTATTAACCGTGCTAATCTTGGTATGGAAGTTATGCATGAACGTAACGCTCACAACTTCCCTCTAGACCTAGCTGCT---GTTGAAGTTCCATCTATAAATGGA
>Rhodiola_crenulata
ATGACTGCAATTTTAGAGAGACGCGAAACTGAAAGCCTATGGGGTCGTTTTTGTAACTGGATAACCAGCACTGAAAACCGTCTTTACATTGGATGGTTTGGTGTTTTGATGATCCCTACTTTATTGACCGCAACTTCTGTATTTATTATTGCCTTCATTGCTGCTCCTCCAGTAGATATTGATGGTATTCGTGAACCTGTTTCTGGATCTCTACTTTACGGAAACAATATTATTTCTGGTGCCATTATTCCTACTTCTGCAGCTATAGGGTTGCACTTTTACCCGATATGGGAAGCAGCATCTGTTGATGAATGGTTATACAACGGTGGTCCTTATGAGCTAATTGTTCTACACTTCTTACTTGGTGTAGCTTGTTACATGGGTCGTGAGTGGGAACTTAGTTTCCGTTTAGGTATGCGTCCTTGGATTGCTGTTGCATATTCAGCTCCAGTTGCTGCTGCAACTGCGGTTTTCTTGATCTACCCAATTGGTCAAGGAAGCTTTTCTGATGGTATGCCTTTAGGAATCTCTGGTACTTTCAACTTTATGATTGTATTCCAGGCTGAGCACAACATCCTTATGCATCCATTTCACATGCTAGGTGTAGCTGGTGTATTCGGCGGCTCCCTATTTAGTGCTATGCATGGTTCTTTGGTAACTTCTAGTTTGATTAGGGAAACTACAGAAAATGAATCCGCTAATGAAGGTTACAGATTCGGTCAAGAGGAAGAAACTTATAATATTGTAGCTGCTCATGGTTATTTTGGCCGATTGATCTTCCAATATGCTAGTTTCAACAATTCTCGTTCTTTACACTTCTTCCTAGCTGCGTGGCCTGTAGTTGGTATCTGGTTCACTGCTTTAGGTATCAGCACCATGGCTTTTAACCTAAATGGTTTCAATTTCAACCAATCTGTAGTTGATAGTCAAGGTCGTGTAATTAATACCTGGGCTGATATTATTAACCGTGCTAATCTTGGTATGGAAGTTATGCATGAACGTAACGCTCACAACTTCCCTCTAGACCTAGCTGCT---GTTGAAGTTCCATCTATAAATGGA
>Rhodiola_henryi
ATGACTGCAATTTTAGAGAGACGCGAAACTGAAAGCCTATGGGGTCGTTTTTGTAACTGGATAACCAGCACTGAAAACCGTCTTTACATTGGATGGTTTGGTGTTTTGATGATCCCTACCTTATTGACCGCAACTTCTGTATTTATTATTGCCTTCATTGCTGCTCCTCCAGTAGATATTGATGGTATTCGTGAACCTGTTTCTGGATCTCTACTTTACGGAAACAATATTATTTCTGGTGCCATTATTCCTACTTCTGCAGCTATAGGGTTGCACTTTTACCCGATATGGGAAGCAGCATCTGTTGATGAATGGTTATACAACGGTGGTCCTTATGAGCTAATTGTTCTACACTTCTTACTTGGTGTAGCTTGTTACATGGGTCGTGAGTGGGAACTTAGTTTCCGTTTAGGTATGCGTCCTTGGATTGCTGTTGCATATTCAGCTCCTGTTGCTGCTGCAACTGCGGTTTTCTTGATCTACCCAATCGGTCAAGGAAGCTTTTCTGATGGTATGCCTTTAGGAATCTCTGGTACTTTCAACTTTATGATTGTATTCCAGGCTGAGCACAACATCCTTATGCATCCATTTCACATGCTAGGTGTAGCTGGTGTATTCGGCGGCTCCCTATTTAGTGCTATGCATGGTTCTTTGGTAACTTCTAGTTTGATTAGGGAAACTACAGAAAATGAATCTGCTAATGAAGGTTACAGATTCGGTCAAGAGGAAGAAACTTATAATATTGTAGCTGCTCATGGTTATTTTGGCCGATTGATCTTCCAATATGCTAGTTTCAACAATTCTCGTTCTTTACACTTCTTCCTAGCTGCATGGCCTGTAGTTGGTATCTGGTTCACTGCTTTAGGTATCAGCACCATGGCTTTCAACCTAAACGGTTTCAATTTCAACCAATCTGTAGTTGATAGTCAAGGTCGTGTAATTAATACCTGGGCTGATATTATTAACCGTGCTAATCTTGGTATGGAAGTTATGCATGAACGTAACGCTCACAACTTCCCTCTAGACCTAGCTGCT---GTTGAAGTTCCATCTATAAATGGA
>Rhodiola_himalensis
ATGACTGCAATTTTAGAGAGACGCGAAACTGAAAGCCTATGGGGTCGTTTTTGTAACTGGATAACCAGCACTGAAAACCGTCTTTACATTGGATGGTTTGGTGTTTTGATGATCCCTACTTTATTGACCGCAACTTCTGTATTTATTATTGCCTTCATTGCTGCTCCTCCAGTAGATATTGATGGTATTCGTGAACCTGTTTCTGGATCTCTACTTTACGGAAACAATATTATTTCTGGTGCCATTATTCCTACTTCTGCAGCTATAGGGTTGCACTTTTACCCGATATGGGAAGCAGCATCTGTTGATGAATGGTTATACAACGGTGGTCCTTATGAGCTAATTGTTCTACACTTCTTACTTGGTGTAGCTTGTTACATGGGTCGTGAGTGGGAACTTAGTTTCCGTTTAGGTATGCGTCCTTGGATTGCTGTTGCATATTCAGCTCCTGTTGCTGCTGCAACTGCGGTTTTCTTGATCTACCCAATTGGTCAAGGAAGCTTTTCTGATGGTATGCCTTTAGGAATCTCTGGTACTTTCAACTTTATGATTGTATTCCAGGCTGAGCACAACATCCTTATGCATCCATTTCACATGCTAGGTGTAGCTGGTGTATTCGGCGGCTCCCTATTTAGTGCTATGCATGGTTCTTTGGTAACTTCTAGTTTGATTAGGGAAACTACAGAAAATGAATCTGCTAATGAAGGTTACAGATTCGGTCAAGAGGAAGAAACTTATAATATTGTAGCTGCTCATGGTTATTTTGGCCGATTGATCTTCCAATATGCTAGTTTCAACAATTCTCGTTCTTTACACTTCTTCCTAGCTGCGTGGCCTGTAGTTGGTATCTGGTTCACTGCTTTAGGTATCAGCACCATGGCTTTCAACCTAAATGGTTTCAATTTCAACCAATCTGTAGTTGATAGTCAAGGTCGTGTAATTAATACCTGGGCTGATATTATTAACCGTGCTAATCTTGGTATGGAAGTTATGCATGAACGTAACGCTCACAATTTCCCTCTAGACCTAGCTGCT---GTTGAAGTTCCATCTATAAATGGA
>Rhodiola_kirilowii
ATGACTGCAATTTTAGAGAGACGCGAAACTGAAAGCCTATGGGGTCGTTTTTGTAACTGGATAACCAGCACTGAAAACCGTCTTTACATTGGATGGTTTGGTGTTTTGATGATCCCTACTTTATTGACCGCAACTTCTGTATTTATTATTGCCTTCATTGCTGCTCCTCCAGTAGATATTGATGGTATTCGTGAACCTGTTTCTGGATCTCTACTTTACGGAAACAATATTATTTCTGGTGCCATTATTCCTACTTCTGCAGCTATAGGGTTGCACTTTTACCCGATATGGGAAGCAGCATCTGCTGATGAATGGTTATACAACGGTGGTCCTTATGAGCTAATTGTTCTACACTTCTTACTTGGTGTAGCTTGTTACATGGGTCGTGAGTGGGAACTTAGTTTCCGTTTAGGTATGCGTCCTTGGATTGCTGTTGCATATTCAGCTCCTGTTGCTGCTGCAACTGCGGTTTTCTTGATCTACCCAATTGGTCAAGGAAGCTTTTCTGATGGTATGCCTTTAGGAATCTCTGGTACTTTCAACTTTATGATTGTATTCCAGGCTGAGCACAACATCCTTATGCATCCATTTCACATGCTAGGTGTAGCTGGTGTATTCGGCGGCTCCCTATTTAGTGCTATGCATGGTTCTTTGGTAACTTCTAGTTTGATTAGGGAAACTACAGAAAATGAATCTGCTAATGAAGGTTACAGATTCGGTCAAGAGGAAGAAACTTATAATATTGTAGCTGCTCATGGTTATTTTGGCCGATTGATCTTCCAATATGCTAGTTTCAACAATTCTCGTTCTTTACACTTCTTCCTAGCTGCGTGGCCTGTAGTTGGTATCTGGTTCACTGCTTTAGGTATCAGCACCATGGCTTTCAACCTAAATGGTTTCAATTTCAACCAATCTGTAGTTGATAGTCAAGGTCGTGTAATTAATACCTGGGCTGATATTATTAACCGTGCTAATCTTGGTATGGAAGTTATGCATGAACGTAACGCTCACAATTTCCCTCTAGACCTAGCTGCT---GTTGAAGTTCCATCTATAAATGGA
>Rhodiola_rosea
ATGACTGCAATTTTAGAGAGACGCGAAACTGAAAGCCTATGGGGTCGTTTTTGTAACTGGATAACCAGCACTGAAAACCGTCTTTACATTGGATGGTTTGGTGTTTTGATGATCCCTACCTTATTGACCGCAACTTCTGTATTTATTATTGCCTTCATTGCTGCTCCTCCAGTAGATATTGATGGTATTCGTGAACCTGTTTCTGGATCTCTACTTTACGGAAACAATATTATTTCTGGTGCCATTATTCCTACTTCTGCAGCTATAGGGTTGCACTTTTACCCGATATGGGAAGCAGCATCCGTTGATGAATGGTTATACAACGGTGGTCCTTATGAGCTAATTGTTCTACACTTCTTACTTGGTGTAGCTTGTTACATGGGTCGTGAGTGGGAACTTAGTTTCCGTTTAGGTATGCGTCCTTGGATTGCTGTTGCATATTCAGCTCCTGTTGCTGCTGCAACTGCGGTTTTCTTGATCTACCCAATTGGTCAAGGAAGCTTTTCTGATGGTATGCCTTTAGGAATTTCTGGTACTTTCAACTTTATGATTGTATTCCAGGCTGAGCACAACATCCTTATGCATCCATTTCACATGCTAGGTGTAGCTGGTGTATTCGGCGGCTCCCTATTTAGTGCTATGCATGGTTCTTTGGTAACTTCTAGTTTGATTAGGGAAACTACAGAAAATGAATCTGCTAATGAAGGTTACAGATTCGGTCAAGAGGAAGAAACTTATAATATTGTAGCTGCTCATGGTTATTTTGGCCGATTGATCTTCCAATATGCTAGTTTCAACAATTCTCGTTCTTTACACTTCTTCCTAGCTGCGTGGCCTGTAGTTGGTATCTGGTTCACTGCTTTAGGTATCAGCACCATGGCTTTCAACCTAAATGGTTTCAATTTCAACCAATCTGTAGTTGATAGTCAAGGTCGTGTAATTAATACCTGGGCTGATATTATTAACCGTGCTAATCTTGGTATGGAAGTTATGCATGAACGTAACGCTCACAACTTCCCTCTAGACCTAGCTGCTGTTGTTGAAGTTCCATCTATAAATGGA
>Rhodiola_sacra
ATGACTGCAATTTTAGAGAGACGCGAAACTGAAAGCCTATGGGGTCGTTTTTGTAACTGGATAACCAGCACTGAAAACCGTCTTTACATTGGATGGTTTGGTGTTTTGATGATCCCTACTTTATTGACCGCAACTTCTGTATTTATTATTGCCTTCATTGCTGCTCCTCCAGTAGATATTGATGGTATTCGTGAACCTGTTTCTGGATCTCTACTTTACGGAAACAATATTATTTCTGGTGCCATTATTCCTACTTCTGCAGCTATAGGGTTGCACTTTTACCCGATATGGGAAGCAGCATCTGTTGATGAATGGTTATACAACGGTGGTCCTTATGAGCTAATTGTTCTACACTTCTTACTTGGTGTAGCTTGTTACATGGGTCGTGAGTGGGAACTTAGTTTCCGTTTAGGTATGCGTCCTTGGATTGCTGTTGCATATTCAGCTCCTGTTGCTGCTGCAACTGCGGTTTTCTTGATCTACCCAATTGGTCAAGGAAGCTTTTCTGATGGTATGCCTTTAGGAATCTCTGGTACTTTCAACTTTATGATTGTATTCCAGGCTGAGCACAACATCCTTATGCATCCATTTCACATGCTAGGTGTAGCTGGTGTATTCGGCGGCTCCCTATTTAGTGCTATGCATGGTTCTTTGGTAACTTCTAGTTTGATTAGGGAAACTACAGAAAATGAATCTGCTAATGAAGGTTACAGATTCGGTCAAGAGGAAGAAACTTATAATATTGTAGCTGCTCATGGTTATTTTGGCCGATTGATCTTCCAATATGCTAGTTTCAACAATTCTCGTTCTTTACACTTCTTCCTAGCTGCGTGGCCTGTAGTTGGTATCTGGTTCACTGCTTTAGGTATCAGCACCATGGCTTTCAACCTAAATGGTTTCAATTTCAACCAATCTGTAGTTGATAGTCAAGGTCGTGTAATTAATACCTGGGCTGATATTATTAACCGTGCTAATCTTGGTATGGAAGTTATGCATGAACGTAACGCTCACAATTTCCCTCTAGACCTAGCTGCT---GTTGAAGTTCCATCTATAAATGGA
>Rhodiola_yunnanensis
ATGACTGCAATTTTAGAGAGACGCGAAACTGAAAGCCTATGGGGTCGTTTTTGTAACTGGATAACCAGCACTGAAAACCGTCTTTACATTGGATGGTTTGGTGTTTTGATGATCCCTACCTTATTGACCGCAACTTCTGTATTTATTATTGCCTTCATTGCTGCTCCTCCAGTAGATATTGATGGTATTCGTGAACCTGTTTCTGGATCTCTACTTTACGGAAACAATATTATTTCTGGTGCCATTATTCCTACTTCTGCAGCTATAGGGTTGCACTTTTACCCGATATGGGAAGCAGCATCTGTTGATGAATGGTTATACAACGGTGGTCCTTATGAGCTAATTGTTCTACACTTCTTACTTGGTGTAGCTTGTTACATGGGTCGTGAGTGGGAACTTAGTTTCCGTTTAGGTATGCGTCCTTGGATTGCTGTTGCATATTCAGCTCCTGTTGCTGCTGCAACTGCGGTTTTCTTGATCTACCCAATCGGTCAAGGAAGCTTTTCTGATGGTATGCCTTTAGGAATCTCTGGTACTTTCAACTTTATGATTGTATTCCAGGCTGAGCACAACATCCTTATGCATCCATTTCACATGCTAGGTGTAGCTGGTGTATTCGGCGGCTCCCTATTTAGTGCTATGCATGGTTCTTTGGTAACTTCTAGTTTGATTAGGGAAACTACAGAAAATGAATCTGCTAATGAAGGTTACAGATTCGGTCAAGAGGAAGAAACTTATAATATTGTGGCTGCTCATGGTTATTTTGGCCGATTGATCTTTCAATATGCTAGTTTCAACAATTCTCGTTCTTTACACTTCTTCCTAGCTGCATGGCCTGTAGTTGGTATCTGGTTCACTGCTTTAGGTATCAGCACCATGGCTTTCAACCTAAACGGTTTCAATTTCAACCAATCTGTAGTTGATAGTCAAGGTCGTGTAATTAATACCTGGGCTGATATTATTAACCGTGCTAATCTTGGTATGGAAGTTATGCATGAACGTAACGCTCACAACTTCCCTCTAGACCTAGCTGCT---GTTGAAGTTCCATCTATAAATGGA
>Rhodiola_dumulosa
ATGACTGCAATTTTAGAGAGACGCGAAACTGAAAGCCTATGGGGTCGTTTTTGTAACTGGATAACCAGCACTGAAAACCGTCTTTACATTGGATGGTTTGGTGTTTTGATGATCCCTACTTTATTGACCGCAACTTCTGTATTTATTATTGCCTTCATTGCTGCTCCTCCAGTAGATATTGATGGTATTCGTGAACCTGTTTCTGGATCTCTACTTTACGGAAACAATATTATTTCTGGTGCCATTATTCCTACTTCTGCAGCTATAGGGTTGCACTTTTACCCGATATGGGAAGCAGCATCTGTTGATGAATGGTTATACAACGGTGGTCCTTATGAGCTAATTGTTCTACACTTCTTACTTGGTGTAGCTTGTTACATGGGTCGTGAGTGGGAACTTAGTTTCCGTTTAGGTATGCGTCCTTGGATTGCTGTTGCATATTCAGCTCCTGTTGCTGCTGCAACTGCGGTTTTCTTGATCTACCCAATTGGTCAAGGAAGCTTTTCTGATGGTATGCCTTTAGGAATCTCTGGCACTTTCAACTTTATGATTGTATTCCAGGCTGAGCACAACATCCTTATGCATCCATTTCACATGCTAGGTGTAGCTGGTGTATTCGGCGGCTCCCTATTTAGTGCTATGCATGGTTCTTTGGTAACTTCTAGTTTGATTAGGGAAACTACAGAAAATGAATCTGCTAATGAAGGTTACAGATTCGGTCAAGAGGAAGAAACTTATAATATTGTAGCTGCTCATGGTTATTTTGGCCGATTGATCTTCCAATATGCTAGTTTCAACAATTCTCGTTCTTTACACTTCTTCCTAGCTGCGTGGCCTGTAGTTGGTATCTGGTTCACTGCTTTAGGTATCAGCACCATGGCTTTCAACTTAAATGGTTTCAATTTCAACCAATCTGTAGTTGATAGTCAAGGTCGTGTAATTAATACCTGGGCTGATATTATTAACCGTGCTAATCTTGGTATGGAAGTTATGCATGAACGTAACGCTCACAATTTCCCTCTAGACCTAGCTGCT---GTTGAAGTTCCATCTATAAATGGA
>Rhodiola_fastigiata
ATGACTGCAATTTTAGAGAGACGCGAAACTGAAAGCCTATGGGGTCGTTTTTGTAACTGGATAACCAGCACTGAAAACCGTCTTTACATTGGATGGTTTGGTGTTTTGATGATCCCTACTTTATTGACCGCAACTTCTGTATTTATTATTGCCTTCATTGCTGCTCCTCCAGTAGATATTGATGGTATTCGTGAACCTGTTTCTGGATCTCTACTTTACGGAAACAATATTATTTCTGGTGCCATTATTCCTACTTCTGCAGCTATAGGGTTGCACTTTTACCCGATATGGGAAGCAGCATCTGTTGATGAATGGTTATACAACGGTGGTCCTTATGAGCTAATTGTTCTACACTTCTTACTTGGTGTAGCTTGTTACATGGGTCGTGAGTGGGAACTTAGTTTCCGTTTAGGTATGCGTCCTTGGATTGCTGTTGCATATTCAGCTCCAGTTGCTGCTGCAACTGCGGTTTTCTTGATCTACCCAATTGGTCAAGGAAGCTTTTCTGATGGTATGCCTTTAGGAATCTCTGGTACTTTCAACTTTATGATTGTATTCCAGGCTGAGCACAACATCCTTATGCATCCATTTCACATGCTAGGTGTAGCTGGTGTATTCGGCGGCTCCCTATTTAGTGCTATGCATGGTTCTTTGGTAACTTCTAGTTTGATTAGGGAAACTACAGAAAATGAATCCGCTAATGAAGGTTACAGATTCGGTCAAGAGGAAGAAACTTATAATATTGTAGCTGCTCATGGTTATTTTGGCCGATTGATCTTCCAATATGCTAGTTTCAACAATTCTCGTTCTTTACACTTCTTCCTAGCTGCGTGGCCTGTAGTTGGTATCTGGTTCACTGCTTTAGGTATCAGCACCATGGCTTTTAACCTAAATGGTTTCAATTTCAACCAATCTGTAGTTGATAGTCAAGGTCGTGTAATTAATACCTGGGCTGATATTATTAACCGTGCTAATCTTGGTATGGAAGTTATGCATGAACGTAACGCTCACAACTTCCCTCTAGACCTAGCTGCT---GTTGAAGTTCCATCTATAAATGGA
>Rhodiola_gelida
ATGACTGCAATTTTAGAGAGACGCGAAACTGAAAGCCTATGGGGTCGTTTTTGTAACTGGATAACCAGCACTGAAAACCGTCTTTACATTGGATGGTTTGGTGTTTTGATGATCCCTACCTTATTGACCGCAACTTCTGTATTTATTATTGCCTTCATTGCTGCTCCTCCAGTAGATATTGATGGTATTCGTGAACCTGTTTCTGGATCTCTACTTTACGGAAACAATATTATTTCTGGTGCCATTATTCCTACTTCTGCAGCTATAGGGTTGCACTTTTACCCGATATGGGAAGCAGCATCTGTTGATGAATGGTTATACAACGGTGGTCCTTATGAGCTAATTGTTCTACACTTCTTACTTGGTGTAGCTTGTTACATGGGTCGTGAGTGGGAACTTAGTTTCCGTTTAGGTATGCGTCCTTGGATTGCTGTTGCATATTCAGCTCCTGTTGCTGCTGCAACTGCGGTTTTCTTGATCTACCCAATTGGTCAAGGAAGCTTTTCTGATGGTATGCCTTTAGGAATCTCTGGTACTTTCAACTTTATGATTGTATTCCAGGCTGAGCACAACATCCTTATGCATCCATTTCACATGCTAGGTGTAGCTGGTGTATTCGGCGGTTCTCTATTTAGTGCTATGCATGGTTCTTTGGTAACTTCTAGTTTGATTAGGGAAACTACAGAAAATGAATCTGCTAATGAAGGTTACAGATTTGGTCAAGAGGAAGAAACTTATAATATTGTAGCTGCTCATGGTTATTTTGGCCGATTGATCTTCCAATATGCTAGTTTCAACAATTCTCGTTCTTTACACTTCTTCCTAGCTGCGTGGCCTGTAGTTGGTATCTGGTTCACTGCTTTAGGTATCAGTACCATGGCTTTCAACCTAAATGGTTTCAATTTCAACCAATCTGTAGTTGATAGTCAAGGTCGTGTAATTAATACCTGGGCTGATATTATTAACCGTGCTAATCTTGGTATGGAAGTTATGCATGAACGTAACGCTCACAACTTCCCTCTAGACCTAGCTGCT---GTTGAAGTTCCATCTATAAATGGA
>Rhodiola_hobsonii
ATGACTGCAATTTTAGAGAGACGCGAAACTGAAAGCCTATGGGGTCGTTTTTGTAACTGGATAACCAGCACTGAAAACCGTCTTTACATTGGATGGTTTGGTGTTTTGATGATCCCTACCTTATTGACCGCAACTTCTGTATTTATTATTGCCTTCATTGCTGCTCCTCCAGTAGATATTGATGGTATTCGTGAACCTGTTTCTGGATCTCTACTTTACGGAAACAATATTATTTCTGGTGCCATTATTCCTACTTCTGCAGCTATAGGGTTGCACTTTTACCCGATATGGGAAGCAGCATCTGTTGATGAATGGTTATACAACGGTGGTCCTTATGAGCTAATTGTTCTACACTTCTTACTTGGTGTAGCTTGTTATATGGGTCGTGAGTGGGAACTTAGTTTCCGTTTAGGTATGCGTCCTTGGATTGCTGTTGCATATTCAGCTCCTGTTGCTGCTGCAACTGCGGTTTTCTTGATCTACCCAATTGGTCAAGGAAGCTTTTCTGATGGTATGCCTTTAGGAATCTCTGGTACTTTCAACTTTATGATTGTATTCCAGGCTGAACACAACATCCTTATGCATCCATTTCACATGCTAGGTGTAGCTGGTGTATTCGGCGGCTCCCTATTTAGTGCTATGCATGGTTCTTTGGTAACTTCTAGTTTGATTAGGGAAACTACAGAAAATGAATCTGCTAATGAAGGTTACAGATTCGGTCAAGAGGAAGAAACTTATAATATTGTAGCTGCTCATGGTTATTTTGGCCGATTGATTTTCCAATATGCTAGTTTCAACAATTCTCGTTCTTTACACTTCTTCCTAGCTGCGTGGCCTGTAGTTGGTATCTGGTTCACTGCTTTAGGTATCAGCACCATGGCTTTCAACCTAAATGGTTTCAATTTTAACCAATCTGTAGTTGATAGTCAAGGTCGTGTAATTAATACCTGGGCTGATATTATTAACCGTGCTAATCTTGGTATGGAAGTTATGCATGAACGTAACGCTCACAACTTCCCTCTAGATCTAGCTGCT---GTTGAAGTTCCATCTATAAATGGA
>Rhodiola_humilis
ATGACTGCAATTTTAGAGAGACGCGAAACTGAAAGCCTATGGGGTCGTTTTTGTAACTGGATAACCAGCACTGAAAACCGTCTTTACATTGGATGGTTTGGTGTTTTGATGATCCCTACCTTATTGACCGCAACTTCTGTATTTATTATTGCCTTCATTGCTGCTCCTCCAGTAGATATTGATGGTATTCGTGAACCTGTTTCTGGATCTCTACTTTACGGAAACAATATTATTTCTGGTGCCATTATTCCTACTTCTGCAGCTATAGGGTTGCACTTTTACCCGATATGGGAAGCAGCATCTGTTGATGAATGGTTATACAACGGTGGTCCTTATGAGCTAATTGTTCTACACTTCTTACTTGGTGTAGCTTGTTATATGGGTCGTGAGTGGGAACTTAGTTTCCGTTTAGGTATGCGTCCTTGGATTGCTGTTGCATATTCAGCTCCTGTTGCTGCTGCAACTGCGGTTTTCTTGATCTACCCAATTGGTCAAGGAAGCTTTTCTGATGGTATGCCTTTAGGAATCTCTGGTACTTTCAACTTTATGATTGTATTCCAGGCTGAGCACAACATCCTTATGCATCCATTTCACATGCTAGGTGTAGCTGGTGTATTCGGCGGCTCCCTATTTAGTGCTATGCATGGTTCTTTGGTAACTTCTAGTTTGATTAGGGAAACTACAGAAAATGAATCTGCTAATGAAGGTTACAGATTCGGTCAAGAGGAAGAAACTTATAATATTGTAGCTGCTCATGGTTATTTTGGCCGATTGATTTTCCAATATGCTAGTTTCAACAATTCTCGTTCTTTACACTTCTTCCTAGCTGCGTGGCCTGTAGTTGGTATCTGGTTCACTGCTTTAGGTATCAGCACCATGGCTTTCAACCTAAATGGTTTCAATTTTAACCAATCTGTAGTTGATAGTCAAGGTCGTGTAATTAATACCTGGGCTGATATTATTAACCGTGCTAATCTTGGTATGGAAGTTATGCATGAACGTAACGCTCACAACTTCCCTCTAGACCTAGCTGCT---GTTGAAGTTCCATCTATAAATGGA
>Rhodiola_integrifolia
ATGACTGCAATTTTAGAGAGACGCGAAACTGAAAGCCTATGGGGTCGTTTTTGTAACTGGATAACCAGCACTGAAAACCGTCTTTACATTGGATGGTTTGGTGTTTTGATGATCCCTACCTTATTGACCGCAACTTCTGTATTTATTATTGCCTTCATTGCTGCTCCTCCAGTAGATATTGATGGTATTCGTGAACCTGTTTCTGGATCTCTACTTTACGGAAACAATATTATTTCTGGTGCCATTATTCCTACTTCTGCAGCTATAGGGTTGCACTTTTACCCGATATGGGAAGCAGCATCTGTTGATGAATGGTTATACAACGGTGGTCCTTATGAGCTAATTGTTCTACACTTCTTACTTGGTGTAGCTTGTTACATGGGTCGTGAGTGGGAACTGAGTTTCCGTTTAGGTATGCGTCCTTGGATTGCTGTTGCATATTCAGCTCCTGTTGCTGCTGCAACTGCGGTTTTCTTGATCTACCCAATTGGTCAAGGAAGCTTTTCTGATGGTATGCCTTTAGGAATCTCTGGTACTTTCAACTTTATGATTGTATTCCAGGCTGAGCACAACATCCTTATGCATCCATTTCACATGCTAGGTGTAGCTGGTGTATTCGGCGGCTCCCTATTTAGTGCTATGCATGGTTCTTTGGTAACTTCTAGTTTGATTAGGGAAACTACAGAAAATGAATCTGCTAATGAAGGTTACAGATTCGGTCAAGAGGAAGAAACTTATAATATTGTAGCTGCTCATGGTTATTTTGGCCGATTGATTTTCCAATATGCTAGTTTCAACAATTCTCGTTCTTTACACTTCTTCCTAGCTGCGTGGCCTGTAGTTGGTATCTGGTTCACTGCTTTAGGTATCAGCACCATGGCTTTCAACCTAAATGGTTTCAATTTCAACCAATCCGTAGTTGATAGTCAAGGTCGTGTAATTAATACCTGGGCTGATATTATTAACCGTGCTAATCTTGGTATGGAAGTTATGCATGAACGTAACGCTCACAACTTCCCTCTAGACCTAGCTGCT---GTTGAAGTTCCATCTATAAATGGA
>Rhodiola_liciae
ATGACTGCAATTTTAGAGAGACGCGAAACTGAAAGCCTATGGGGTCGCTTTTGTAACTGGATAACCAGCACTGAAAACCGTCTTTACATTGGATGGTTTGGTGTTTTGATGATCCCTACCTTATTGACCGCAACTTCTGTATTTATTATTGCCTTCATTGCTGCTCCTCCAGTAGATATTGATGGTATTCGTGAACCTGTTTCTGGATCTCTACTTTACGGAAACAATATTATTTCTGGTGCCATTATTCCTACTTCTGCAGCTATAGGGTTGCACTTTTACCCGATATGGGAAGCAGCATCTGTTGATGAATGGTTATACAACGGTGGTCCTTATGAGCTAATTGTTCTACACTTCTTACTTGGTGTAGCTTGTTATATGGGTCGTGAGTGGGAACTTAGTTTCCGTTTAGGTATGCGTCCTTGGATTGCTGTTGCATATTCAGCTCCTGTTGCTGCTGCAACTGCGGTTTTCTTGATCTACCCAATTGGTCAAGGAAGCTTTTCTGATGGTATGCCTTTAGGAATCTCTGGTACTTTCAACTTTATGATTGTATTCCAGGCTGAGCACAACATCCTTATGCATCCATTTCACATGCTAGGTGTAGCTGGTGTATTCGGCGGCTCCCTATTTAGTGCTATGCATGGTTCTTTGGTAACTTCTAGTTTGATTAGGGAAACTACAGAAAATGAATCTGCTAATGAAGGTTACAGATTCGGTCAAGAGGAAGAAACTTATAATATTGTAGCTGCTCATGGTTATTTTGGCCGATTGATTTTCCAATATGCTAGTTTCAACAATTCTCGTTCTTTACACTTCTTCCTAGCTGCGTGGCCTGTAGTTGGTATCTGGTTCACTGCTTTAGGTATCAGCACCATGGCTTTCAACCTAAATGGTTTCAATTTTAACCAATCTGTAGTTGATAGTCAAGGTCGTGTAATTAATACCTGGGCTGATATTATTAACCGTGCTAATCTTGGTATGGAAGTTATGCATGAACGTAACGCTCACAACTTCCCTCTAGACCTAGCTGCT---GTTGAAGTTCCATCTATAAATGGA
>Rhodiola_macrocarpa
ATGACTGCAATTTTAGAGAGACGCGAAACTGAAAGCCTATGGGGTCGTTTTTGTAACTGGATAACCAGCACTGAAAACCGTCTTTACATTGGATGGTTTGGTGTTTTGATGATCCCTACCTTATTGACCGCAACTTCTGTATTTATTATTGCCTTCATTGCTGCTCCTCCAGTAGATATTGATGGTATTCGTGAACCTGTTTCTGGATCTCTACTTTACGGAAACAATATTATTTCTGGTGCCATTATTCCTACTTCTGCAGCTATAGGGTTGCACTTTTACCCGATATGGGAAGCAGCATCTGTTGATGAATGGTTATACAACGGTGGTCCTTATGAGCTAATTGTTCTACACTTCTTACTTGGTGTAGCTTGTTACATGGGTCGTGAGTGGGAACTTAGTTTCCGTTTAGGTATGCGTCCTTGGATTGCTGTTGCATATTCAGCTCCTGTTGCTGCTGCAACTGCGGTTTTCTTGATCTACCCAATTGGTCAAGGAAGCTTTTCTGATGGTATGCCTTTAGGAATCTCTGGTACTTTCAACTTTATGATTGTATTCCAGGCTGAGCACAACATCCTTATGCATCCATTTCACATGCTAGGTGTAGCTGGTGTATTCGGCGGCTCCCTATTTAGTGCTATGCATGGTTCTTTGGTAACTTCTAGTTTGATTAGGGAAACTACAGAAAATGAATCTGCTAATGAAGGTTACAGATTCGGTCAAGAGGAAGAAACTTATAATATTGTAGCTGCTCATGGTTATTTTGGCCGATTGATCTTCCAATATGCTAGTTTCAACAATTCTCGTTCTTTACACTTCTTCCTAGCTGCGTGGCCTGTAGTTGGTATCTGGTTCACTGCTTTAGGTATCAGTACCATGGCTTTCAACCTAAATGGTTTCAATTTCAACCAATCTGTAGTTGATAGTCAAGGTCGTGTAATTAATACCTGGGCTGATATTATTAACCGTGCTAATCTTGGTATGGAAGTTATGCATGAACGTAACGCTCACAACTTCCCTCTAGACCTAGCTGCT---GTTGAAGTTCCATCTATAAATGGA
>Rhodiola_ovatisepala
ATGACTGCAATTTTAGAGAGACGCGAAACTGAAAGCCTATGGGGTCGTTTTTGTAACTGGATAACCAGCACTGAAAACCGTCTTTACATTGGATGGTTTGGTGTTTTGATGATCCCTACCTTATTGACCGCAACTTCTGTATTTATTATTGCCTTCATTGCTGCTCCTCCAGTAGATATTGATGGTATTCGTGAACCTGTTTCTGGATCTCTACTTTACGGAAACAATATTATTTCTGGTGCCATTATTCCTACTTCTGCAGCTATAGGGTTGCACTTTTACCCGATATGGGAAGCAGCATCTGTTGATGAATGGTTATACAACGGTGGTCCTTATGAGCTAATTGTTCTACACTTCTTACTTGGTGTAGCTTGTTATATGGGTCGTGAGTGGGAACTTAGTTTCCGTTTAGGTATGCGTCCTTGGATTGCTGTTGCATATTCAGCTCCTGTTGCTGCTGCAACTGCGGTTTTCTTGATTTACCCAATTGGTCAAGGAAGCTTTTCTGATGGTATGCCTTTAGGAATCTCTGGTACTTTCAACTTTATGATTGTATTCCAGGCTGAGCACAACATCCTTATGCATCCATTTCACATGCTAGGTGTAGCTGGTGTATTCGGCGGCTCCCTATTTAGTGCTATGCATGGTTCTTTGGTAACTTCTAGTTTGATTAGGGAAACTACAGAAAATGAATCTGCTAATGAAGGTTACAGATTCGGTCAAGAGGAAGAAACTTATAATATTGTAGCTGCTCATGGTTATTTTGGCCGATTGATTTTCCAATATGCTAGTTTCAACAATTCTCGTTCTTTACACTTCTTCCTAGCTGCGTGGCCTGTAGTTGGTATCTGGTTCACTGCTTTAGGTATCAGCACCATGGCTTTCAACCTAAATGGTTTCAATTTTAACCAATCTGTAGTTGATAGTCAAGGTCGTGTAATTAATACCTGGGCTGATATTATTAACCGTGCTAATCTTGGTATGGAAGTTATGCATGAACGTAACGCTCACAACTTCCCTCTAGACCTAGCTGCT---GTTGAAGTTCCATCTATAAATGGA
>Rhodiola_prainii
ATGACTGCAATTTTAGAGAGACGCGAAACTGAAAGCCTATGGGGTCGTTTTTGTAACTGGATAACCAGCACTGAAAACCGTCTTTACATTGGATGGTTTGGTGTTTTGATGATCCCTACCTTATTGACCGCAACTTCTGTATTTATTATTGCCTTCATTGCTGCTCCTCCAGTAGATATTGATGGTATTCGTGAACCTGTTTCTGGATCTCTACTTTACGGAAACAATATTATTTCTGGTGCCATTATTCCTACTTCTGCAGCTATAGGGTTGCACTTTTACCCGATATGGGAAGCAGCATCTGTTGATGAATGGTTATACAACGGTGGTCCTTATGAGCTAATTGTTCTACACTTCTTACTTGGTGTAGCTTGTTATATGGGTCGTGAGTGGGAACTTAGTTTCCGTTTAGGTATGCGTCCTTGGATTGCTGTTGCATATTCAGCTCCTGTTGCTGCTGCAACTGCGGTTTTCTTGATCTACCCAATTGGTCAAGGAAGCTTTTCTGATGGTATGCCTTTAGGAATCTCTGGTACTTTCAACTTTATGATTGTATTCCAGGCTGAGCACAACATCCTTATGCATCCATTTCACATGCTAGGTGTAGCTGGTGTATTCGGCGGCTCCCTATTTAGTGCTATGCATGGTTCTTTGGTAACTTCTAGTTTGATTAGGGAAACTACAGAAAATGAATCTGCTAATGAAGGTTACAGATTCGGTCAAGAGGAAGAAACTTATAATATTGTAGCTGCTCATGGTTATTTTGGCCGATTGATTTTCCAATATGCTAGTTTCAACAATTCTCGTTCTTTACACTTCTTCCTAGCTGCGTGGCCTGTAGTTGGTATCTGGTTCACTGCTTTAGGTATCAGCACCATGGCTTTCAACCTAAATGGTTTCAATTTTAACCAATCTGTAGTTGATAGTCAAGGTCGTGTAATTAATACCTGGGCTGATATTATTAACCGTGCTAATCTTGGTATGGAAGTTATGCATGAACGTAACGCTCACAACTTCCCTCTAGACCTAGCTGCT---GTTGAAGTTCCATCTATAAATGGA
>Rhodiola_quadrifida
ATGACTGCAATTTTAGAGAGACGCGAAACTGAAAGCCTATGGGGTCGTTTTTGTAACTGGATAACCAGCACTGAAAACCGTCTTTACATTGGATGGTTTGGTGTTTTGATGATCCCTACTTTATTGACCGCAACTTCTGTATTTATTATTGCCTTCATTGCTGCTCCTCCAGTAGATATTGATGGTATTCGTGAACCTGTTTCTGGATCTCTACTTTACGGAAACAATATTATTTCTGGTGCCATTATTCCTACTTCTGCAGCTATAGGGTTGCACTTTTACCCGATATGGGAAGCAGCATCTGTTGATGAATGGTTATACAACGGTGGTCCTTATGAGCTAATTGTTCTACACTTCTTACTTGGTGTAGCTTGTTACATGGGTCGTGAGTGGGAACTTAGTTTCCGTTTAGGTATGCGTCCTTGGATTGCTGTTGCATATTCAGCTCCTGTTGCTGCTGCAACTGCGGTTTTCTTGATCTACCCAATTGGTCAAGGAAGCTTTTCTGATGGTATGCCTTTAGGAATCTCTGGTACTTTCAACTTTATGATTGTATTCCAGGCTGAGCACAACATCCTTATGCATCCATTTCACATGCTAGGTGTAGCTGGTGTATTCGGCGGCTCCCTATTTAGTGCTATGCATGGTTCTTTGGTAACTTCTAGTTTGATTAGGGAAACTACAGAAAATGAATCTGCTAATGAAGGTTACAGATTCGGTCAAGAGGAAGAAACTTATAATATTGTAGCTGCTCATGGTTATTTTGGCCGATTGATCTTCCAATATGCTAGTTTCAACAATTCTCGTTCTTTACACTTCTTCCTAGCTGCGTGGCCTGTAGTTGGTATCTGGTTCACTGCTTTAGGTATCAGCACCATGGCTTTCAACTTAAATGGTTTCAATTTCAACCAATCTGTAGTTGATAGTCAAGGTCGTGTAATTAATACCTGGGCTGATATTATTAACCGTGCTAATCTTGGTATGGAAGTTATGCATGAACGTAACGCTCACAATTTCCCTCTAGACCTAGCTGCT---GTTGAAGTTCCATCTATAAATGGA
>Rhodiola_rhodantha
ATGACTGCAATTTTAGAGAGACGCGAAACTGAAAGCCTATGGGGTCGTTTTTGTAACTGGATAACCAGCACTGAAAACCGTCTTTACATTGGATGGTTTGGTGTTTTGATGATCCCTACCTTATTGACCGCAACTTCTGTATTTATTATTGCCTTCATTGCTGCTCCTCCAGTAGATATTGATGGTATTCGTGAACCTGTTTCTGGATCTCTACTTTACGGAAACAATATTATTTCTGGTGCCATTATTCCTACTTCTGCAGCTATAGGGTTGCACTTTTACCCGATATGGGAAGCAGCATCTGTTGATGAATGGTTATACAACGGTGGTCCTTATGAGCTAATTGTTCTACACTTCTTACTTGGTGTAGCTTGTTACATGGGTCGTGAGTGGGAACTGAGTTTCCGTTTAGGTATGCGTCCTTGGATTGCTGTTGCATATTCAGCTCCTGTTGCTGCTGCAACTGCGGTTTTCTTGATCTACCCAATTGGTCAAGGAAGCTTTTCTGATGGTATGCCTTTAGGAATCTCTGGTACTTTCAACTTTATGATTGTATTCCAGGCTGAGCACAACATCCTTATGCATCCATTTCACATGCTAGGTGTAGCTGGTGTATTCGGCGGCTCCCTATTTAGTGCTATGCATGGTTCTTTGGTAACTTCTAGTTTGATTAGGGAAACTACAGAAAATGAATCTGCTAATGAAGGTTACAGATTCGGTCAAGAGGAAGAAACTTATAATATTGTAGCTGCTCATGGTTATTTTGGCCGATTGATTTTCCAATATGCTAGTTTCAACAATTCTCGTTCTTTACACTTCTTCCTAGCTGCGTGGCCTGTAGTTGGTATTTGGTTCACTGCTTTAGGTATCAGCACCATGGCTTTCAACCTAAATGGTTTCAATTTCAACCAATCCGTAGTTGATAGTCAAGGTCGTGTAATTAATACCTGGGCTGATATTATTAACCGTGCTAATCTTGGTATGGAAGTTATGCATGAACGTAACGCTCACAACTTCCCTCTAGACCTAGCTGCT---GTTGAAGTTCCATCTATAAATGGA
>Rhodiola_sexifolia
ATGACTGCAATTTTAGAGAGACGCGAAACTGAAAGCCTATGGGGTCGTTTTTGTAACTGGATAACCAGCACTGAAAACCGTCTTTACATTGGATGGTTTGGTGTTTTGATGATCCCTACCTTATTGACCGCAACTTCTGTATTTATTATTGCCTTCATTGCTGCTCCTCCAGTAGATATTGATGGTATTCGTGAACCTGTTTCTGGATCTCTACTTTACGGAAACAATATTATTTCTGGTGCCATTATTCCTACTTCTGCAGCTATAGGGTTGCACTTTTACCCGATATGGGAAGCAGCATCTGTTGATGAATGGTTATACAACGGTGGTCCTTATGAGCTAATTGTTCTACACTTCTTACTTGGTGTAGCTTGTTATATGGGTCGTGAGTGGGAACTTAGTTTCCGTTTAGGTATGCGTCCTTGGATTGCTGTTGCATATTCAGCTCCTGTTGCTGCTGCAACTGCGGTTTTCTTGATCTACCCAATTGGTCAAGGAAGCTTTTCTGATGGTATGCCTTTAGGAATCTCTGGTACTTTCAACTTTATGATTGTATTCCAGGCTGAGCACAACATCCTTATGCATCCATTTCACATGCTAGGTGTAGCTGGTGTATTCGGCGGCTCCCTATTTAGTGCTATGCATGGTTCTTTGGTAACTTCTAGTTTGATTAGGGAAACTACAGAAAATGAATCTGCTAATGAAGGTTACAGATTCGGTCAAGAGGAAGAAACTTATAATATTGTAGCTGCTCATGGTTATTTTGGCCGATTGATTTTCCAATATGCTAGTTTCAACAATTCTCGTTCTTTACACTTCTTCCTAGCTGCGTGGCCTGTAGTTGGTATCTGGTTCACTGCTTTAGGTATCAGCACCATGGCTTTCAACCTAAATGGTTTCAATTTTAACCAATCTGTAGTTGATAGTCAAGGTCGTGTAATTAATACCTGGGCTGATATTATTAACCGTGCTAATCTTGGTATGGAAGTTATGCATGAACGTAACGCTCACAACTTCCCTCTAGACCTAGCTGCT---GTTGAAGTTCCATCTATAAATGGA
>Rhodiola_sinuata
ATGACTGCAATTTTAGAGAGACGCGAAACTGAAAGCCTATGGGGTCGTTTTTGTAACTGGATAACCAGCACTGAAAACCGTCTTTACATTGGATGGTTTGGTGTTTTGATGATCCCTACCTTATTGACCGCAACTTCTGTATTTATTATTGCCTTCATTGCTGCTCCTCCAGTAGATATTGATGGTATTCGTGAACCTGTTTCTGGATCTCTACTTTACGGAAACAATATTATTTCTGGTGCCATTATTCCTACTTCTGCAGCTATAGGGTTGCACTTTTACCCGATATGGGAAGCAGCATCTGTTGATGAATGGTTATACAACGGTGGTCCTTATGAGCTAATTGTTCTACACTTCTTACTTGGTGTAGCTTGTTATATGGGTCGTGAGTGGGAACTTAGTTTCCGTTTAGGTATGCGTCCTTGGATTGCTGTTGCATATTCAGCTCCTGTTGCTGCTGCAACTGCGGTTTTCTTGATCTACCCAATTGGTCAAGGAAGCTTTTCTGATGGTATGCCTTTAGGAATCTCTGGTACTTTCAACTTTATGATTGTATTCCAGGCTGAGCACAACATCCTTATGCATCCATTTCACATGCTAGGTGTAGCTGGTGTATTCGGCGGCTCCCTATTTAGTGCTATGCATGGTTCTTTGGTAACTTCTAGTTTGATTAGGGAAACTACAGAAAATGAATCTGCTAATGAAGGTTACAGATTCGGTCAAGAAGAAGAAACTTATAATATTGTAGCTGCTCATGGTTATTTTGGCCGATTGATTTTCCAATATGCTAGTTTCAACAATTCTCGTTCTTTACACTTCTTCCTAGCTGCGTGGCCTGTAGTTGGTATCTGGTTCACTGCTTTAGGTATCAGCACCATGGCTTTCAACCTAAATGGTTTCAATTTTAACCAATCTGTAGTTGATAGTCAAGGTCGTGTAATTAATACCTGGGCTGATATTATTAACCGTGCTAATCTTGGTATGGAAGTTATGCATGAACGTAACGCTCACAACTTCCCTCTAGACCTAGCTGCT---GTTGAAGTTCCATCTATAAATGGA
>Rhodiola_smithii
ATGACTGCAATTTTAGAGAGACGCGAAACTGAAAGCCTATGGGGTCGTTTTTGTAACTGGATAACCAGCACTGAAAACCGTCTTTACATTGGATGGTTTGGTGTTTTGATGATCCCTACCTTATTGACCGCAACTTCTGTATTTATTATTGCCTTCATTGCTGCTCCTCCAGTAGATATTGATGGTATTCGTGAACCTGTTTCTGGATCTCTACTTTACGGAAACAATATTATTTCTGGTGCCATTATTCCTACTTCTGCAGCTATAGGGTTGCACTTTTATCCGATATGGGAAGCAGCATCTGTTGATGAATGGTTATACAACGGTGGTCCTTATGAGCTAATTGTTCTACACTTCTTACTTGGTGTAGCTTGTTACATGGGTCGTGAGTGGGAACTTAGTTTCCGTTTAGGTATGCGTCCTTGGATTGCTGTTGCATATTCAGCTCCTGTTGCTGCTGCAACTGCGGTTTTCTTGATCTACCCAATTGGTCAAGGAAGCTTTTCTGATGGTATGCCTTTAGGAATCTCTGGTACTTTCAACTTTATGATTGTATTCCAGGCTGAGCACAACATCCTTATGCATCCATTTCACATGCTAGGTGTAGCTGGTGTATTCGGCGGCTCCCTATTTAGTGCTATGCATGGTTCTTTGGTAACTTCTAGTTTGATTAGGGAAACTACAGAAAATGAATCTGCTAATGAAGGTTACAGATTCGGTCAAGAGGAAGAAACTTATAATATTGTAGCTGCTCATGGTTATTTTGGCCGATTGATCTTCCAATATGCTAGTTTCAACAATTCTCGTTCTTTACACTTCTTCCTAGCTGCGTGGCCTGTAGTTGGTATCTGGTTCACTGCTTTAGGTATCAGCACCATGGCTTTCAACCTAAATGGTTTCAATTTCAACCAATCCGTAGTTGATAGTCAAGGTCGTGTAATTAATACCTGGGCTGATATTATTAACCGTGCTAATCTTGGTATGGAAGTTATGCATGAACGTAACGCTCACAACTTCCCTCTAGACCTAGCTGCT---GTTGAAGTTCCATCTATAAATGGA
>Rhodiola_stapfii
ATGACTGCAATTTTAGAGAGACGCGAAACTGAAAGCCTATGGGGTCGTTTTTGTAACTGGATAACCAGCACTGAAAACCGTCTTTACATTGGATGGTTTGGTGTTTTGATGATCCCTACCTTATTGACCGCAACTTCTGTATTTATTATTGCCTTCATTGCTGCTCCTCCAGTAGATATTGATGGTATTCGTGAACCTGTTTCTGGATCTCTACTTTACGGAAACAATATTATTTCTGGTGCCATTATTCCTACTTCTGCAGCTATAGGGTTGCACTTTTACCCGATATGGGAAGCAGCATCTGTTGATGAATGGTTATACAACGGTGGTCCTTATGAGCTAATTGTTCTACACTTCTTACTTGGTGTAGCTTGTTATATGGGTCGTGAGTGGGAACTTAGTTTCCGTTTAGGTATGCGTCCTTGGATTGCTGTTGCATATTCAGCTCCTGTTGCTGCTGCAACTGCGGTTTTCTTGATCTACCCAATTGGTCAAGGAAGCTTTTCTGATGGTATGCCTTTAGGAATCTCTGGTACTTTCAACTTTATGATTGTATTCCAGGCTGAGCACAACATCCTTATGCATCCATTTCACATGCTAGGTGTAGCTGGTGTATTCGGCGGCTCCCTATTTAGTGCTATGCATGGTTCTTTGGTAACTTCTAGTTTGATTAGGGAAACTACAGAAAATGAATCTGCTAATGAAGGTTACAGATTCGGTCAAGAGGAAGAAACTTATAATATTGTAGCTGCTCATGGTTATTTTGGCCGATTGATTTTCCAATATGCTAGTTTCAACAATTCTCGTTCTTTACACTTCTTCCTAGCTGCGTGGCCTGTAGTTGGTATCTGGTTCACTGCTTTAGGTATCAGCACCATGGCTTTCAACCTAAATGGTTTCAATTTTAACCAATCTGTAGTTGATAGTCAAGGTCGTGTAATTAATACCTGGGCTGATATTATTAACCGTGCTAATCTTGGTATGGAAGTTATGCATGAACGTAACGCTCACAACTTCCCTCTAGACCTAGCTGCT---GTTGAAGTTCCATCTATAAATGGA
>Rhodiola_subopposita
ATGACTGCAATTTTAGAGAGACGCGAAACTGAAAGCCTATGGGGTCGTTTTTGTAACTGGATAACCAGCACTGAAAACCGTCTTTACATTGGATGGTTTGGTGTTTTGATGATCCCTACCTTATTGACCGCAACTTCTGTATTTATTATTGCCTTCATTGCTGCTCCTCCAGTAGATATTGATGGTATTCGTGAACCTGTTTCTGGATCTCTACTTTACGGAAACAATATTATTTCTGGTGCCATTATTCCTACTTCTGCAGCTATAGGGTTGCACTTTTACCCGCTATGGGAAGCAGCATCTGTTGATGAATGGTTATACAACGGTGGTCCTTATGAGCTAATTGTTCTACACTTCTTACTTGGTGTAGCTTGTTACATGGGTCGTGAGTGGGAACTTAGTTTCCGTTTAGGTATGCGTCCTTGGATTGCTGTTGCATATTCAGCTCCTGTTGCTGCTGCAACTGCGGTTTTCTTGATCTACCCAATTGGTCAAGGAAGCTTTTCTGATGGTATGCCTTTAGGAATCTCTGGTACTTTCAACTTTATGATTGTATTCCAGGCTGAGCACAACATCCTTATGCATCCATTTCACATGCTAGGTGTAGCTGGTGTATTCGGCGGCTCCCTATTTAGTGCTATGCATGGTTCTTTGGTAACTTCTAGTTTGATTAGGGAAACTACAGAAAATGAATCTGCTAATGAAGGTTACAGATTCGGTCAAGAGGAAGAAACTTATAATATTGTAGCTGCTCATGGTTATTTTGGCCGATTGATCTTCCAATATGCTAGTTTCAACAATTCTCGTTCTTTACACTTCTTCCTAGCTGCGTGGCCTGTAGTTGGTATCTGGTTCACTGCTTTAGGTATCAGTACCATGGCTTTCAACCTAAATGGTTTCAATTTCAACCAATCTGTAGTTGATAGTCAAGGTCGTGTAATTAATACCTGGGCTGATATTATTAACCGTGCTAATCTTGGTATGGAAGTTATGCATGAACGTAACGCTCACAACTTCCCTCTAGACCTAGCTGCT---GTTGAAGTTCCATCTATAAATGGA
>Rhodiola_tangutica
ATGACTGCAATTTTAGAGAGACGCGAAACTGAAAGCCTATGGGGTCGTTTTTGTAACTGGATAACCAGCACTGAAAACCGTCTTTACATTGGATGGTTTGGTGTTTTGATGATCCCTACTTTATTGACCGCAACTTCTGTATTTATTATTGCCTTCATTGCTGCTCCTCCAGTAGATATTGATGGTATTCGTGAACCTGTTTCTGGATCTCTACTTTACGGAAACAATATTATTTCTGGTGCCATTATTCCTACTTCTGCAGCTATAGGGTTGCACTTTTACCCGATATGGGAAGCAGCATCTGTTGATGAATGGTTATACAACGGTGGTCCTTATGAGCTAATTGTTCTACACTTCTTACTTGGTGTAGCTTGTTACATGGGTCGTGAGTGGGAACTTAGTTTCCGTTTAGGTATGCGTCCTTGGATTGCTGTTGCATATTCAGCTCCTGTTGCTGCTGCAACTGCGGTTTTCTTGATCTACCCAATTGGTCAAGGAAGCTTTTCTGATGGTATGCCTTTAGGAATCTCTGGTACTTTCAACTTTATGATTGTATTCCAGGCTGAGCACAACATCCTTATGCATCCATTTCACATGCTAGGTGTAGCTGGTGTATTCGGCGGCTCCCTATTTAGTGCTATGCATGGTTCTTTGGTAACTTCTAGTTTGATTAGGGAAACTACAGAAAATGAATCTGCTAATGAAGGTTACAGATTCGGTCAAGAGGAAGAAACTTATAATATTGTAGCTGCTCATGGTTATTTTGGCCGATTGATCTTCCAATATGCTAGTTTCAACAATTCTCGTTCTTTACACTTCTTCCTAGCTGCGTGGCCTGTAGTTGGTATCTGGTTCACTGCTTTAGGTATCAGCACCATGGCTTTCAACCTAAATGGTTTCAATTTCAACCAATCTGTAGTTGATAGTCAAGGTCGTGTAATTAATACCTGGGCTGATATTATTAACCGTGCTAATCTTGGTATGGAAGTTATGCATGAACGTAACGCTCACAATTTCCCTCTAGACCTAGCTGCT---GTTGAAGTTCCATCTATAAATGGA
>Rhodiola_wallichiana
ATGACTGCAATTTTAGAGAGACGCGAAACTGAAAGCCTATGGGGTCGTTTTTGTAACTGGATAACCAGCACTGAAAACCGTCTTTACATTGGATGGTTTGGTGTTTTGATGATCCCTACCTTATTGACCGCAACTTCTGTATTTATTATTGCCTTCATTGCTGCTCCTCCAGTAGATATTGATGGTATTCGTGAACCTGTTTCTGGATCTCTACTTTACGGAAACAATATTATTTCTGGTGCCATTATTCCTACTTCTGCAGCTATAGGGTTGCACTTTTACCCGATATGGGAAGCAGCATCTGTTGATGAATGGTTATACAACGGTGGTCCTTATGAGCTAATTGTTCTACACTTCTTACTTGGTGTAGCTTGTTATATGGGTCGTGAGTGGGAACTGAGTTTCCGTTTAGGTATGCGTCCTTGGATTGCTGTTGCATATTCAGCTCCTGTTGCTGCTGCAACTGCGGTTTTCTTGATCTACCCAATTGGTCAAGGAAGCTTTTCTGATGGTATGCCTTTAGGAATCTCTGGTACTTTCAACTTTATGATTGTATTCCAGGCTGAGCACAACATCCTTATGCATCCATTTCACATGCTAGGTGTAGCTGGTGTATTCGGCGGCTCCCTATTTAGTGCTATGCATGGTTCTTTGGTAACTTCTAGTTTGATTAGGGAAACTACAGAAAATGAATCTGCTAATGAAGGTTACAGATTCGGTCAAGAGGAAGAAACTTATAATATTGTAGCTGCTCATGGTTATTTTGGCCGATTGATTTTCCAATATGCTAGTTTCAACAATTCTCGTTCTTTACACTTCTTCCTAGCTGCGTGGCCTGTAGTTGGTATCTGGTTCACTGCTTTAGGTATCAGCACCATGGCTTTCAACCTAAATGGTTTCAATTTTAACCAATCTGTAGTTGATAGTCAAGGTCGTGTAATTAATACCTGGGCTGATATTATTAACCGTGCTAATCTTGGTATGGAAGTTATGCATGAACGTAACGCTCACAACTTCCCTCTAGACCTAGCTGCT---GTTGAAGTTCCATCTATAAATGGA
>Hylotelephium_ewersii
ATGACTGCAATTTTAGAGAGACGCGAAACTGAAAGCCTATGGGGTCGTTTTTGTAACTGGATAACCAGTACTGAAAACCGTCTTTACATTGGATGGTTTGGTGTTTTGATGATCCCTACCTTATTGACCGCAACTTCTGTATTTATTATTGCCTTCATTGCTGCTCCTCCAGTAGATATTGATGGTATTCGTGAACCTGTTTCTGGATCTCTACTTTACGGAAACAATATTATTTCTGGTGCCATTATTCCTACTTCTGCAGCTATAGGGTTGCACTTTTACCCGATATGGGAAGCAGCATCTGTTGATGAATGGTTATACAACGGTGGTCCTTATGAGCTAATTGTTCTACACTTCTTACTTGGTGTAGCTTGTTATATGGGTCGTGAGTGGGAACTTAGTTTCCGTTTGGGTATGCGTCCTTGGATTGCTGTTGCATATTCAGCTCCGGTTGCTGCTGCAACTGCAGTTTTCTTGATCTACCCAATTGGTCAAGGAAGCTTTTCTGATGGTATGCCTTTAGGAATCTCTGGTACTTTCAACTTTATGATTGTATTCCAGGCTGAGCACAACATTCTTATGCATCCATTTCACATGCTAGGTGTAGCTGGTGTATTCGGCGGCTCCCTATTTAGTGCTATGCATGGTTCTTTGGTAACTTCTAGTTTGATTAGGGAAACTACAGAAAATGAATCTGCTAATGAAGGTTACAGATTCGGTCAAGAGGAAGAGACTTATAATATTGTAGCTGCTCATGGTTATTTTGGCCGATTGATCTTCCAATATGCTAGTTTCAATAATTCTCGTTCTTTACATTTCTTCCTAGCTGCGTGGCCTGTCGTTGGTATCTGGTTCACTGCTTTAGGTATCAGTACCATGGCTTTCAATCTAAATGGTTTCAATTTCAACCAATCTGTAGTTGATAGTCAAGGTCGTGTAATTAATACCTGGGCTGATATTATTAACCGTGCTAATCTTGGTATGGAAGTTATGCATGAACGTAACGCTCACAATTTCCCTCTAGACCTAGCTGCT---GTTGAAGTTCCATCTATAAATGGA
>Hylotelephium_verticillatum
ATGACTGCAATTTTAGAGAGACGCGAAACTGAAAGCCTATGGGGTCGTTTTTGTAACTGGATAACCAGTACTGAAAACCGTCTTTACATTGGATGGTTTGGTGTTTTGATGATCCCTACCTTATTGACCGCAACTTCTGTATTTATTATTGCCTTCATTGCTGCTCCTCCAGTAGATATTGATGGTATTCGTGAACCTGTTTCTGGATCTCTACTTTACGGAAACAATATTATTTCTGGTGCCATTATTCCTACTTCTGCAGCTATAGGGTTGCACTTTTACCCGATATGGGAAGCAGCATCTGTTGATGAATGGTTATACAACGGTGGTCCTTATGAGCTAATTGTTCTACACTTCTTACTTGGTGTAGCTTGTTATATGGGTCGTGAGTGGGAACTTAGTTTCCGTTTGGGTATGCGTCCTTGGATTGCTGTTGCATATTCAGCTCCTGTTGCTGCTGCAACTGCGGTTTTCTTGATCTACCCAATTGGTCAAGGAAGCTTTTCTGATGGTATGCCTTTAGGAATCTCTGGTACTTTCAACTTTATGATTGTATTCCAGGCTGAGCACAACATTCTTATGCATCCATTTCACATGCTAGGTGTAGCTGGTGTATTCGGCGGCTCCCTATTTAGTGCTATGCATGGTTCTTTGGTAACTTCTAGTTTGATTAGGGAAACTACAGAAAATGAATCTGCTAATGAAGGTTACAGATTCGGTCAAGAGGAAGAGACTTATAATATTGTAGCTGCTCATGGTTATTTTGGCCGATTGATCTTCCAATATGCTAGTTTCAATAATTCTCGTTCTTTACATTTCTTCCTAGCTGCGTGGCCTGTCGTTGGTATCTGGTTCACTGCTTTAGGTATCAGTACCATGGCTTTCAATCTAAATGGTTTCAATTTCAACCAATCTGTAGTTGATAGTCAAGGTCGTGTAATTAATACCTGGGCTGATATTATTAACCGTGCTAATCTTGGTATGGAAGTTATGCATGAACGTAACGCTCACAATTTCCCTCTAGACCTAGCTGCT---GTTGAAGTTCCATCTATAAATGGA
>Hylotelephium_viviparum
ATGACTGCAATTTTAGAGAGACGCGAAACTGAAAGCCTATGGGGTCGTTTTTGTAACTGGATAACCAGTACTGAAAACCGTCTTTACATTGGATGGTTTGGTGTTTTGATGATCCCTACCTTATTGACCGCAACTTCTGTATTTATTATTGCCTTCATTGCTGCTCCTCCAGTAGATATTGATGGTATTCGTGAACCTGTTTCTGGATCTCTACTTTACGGAAACAATATTATTTCTGGTGCCATTATTCCTACTTCTGCAGCTATAGGGTTGCACTTTTACCCGATATGGGAAGCAGCATCTGTTGATGAATGGTTATACAACGGTGGTCCTTATGAGCTAATTGTTCTACACTTCTTACTTGGTGTAGCTTGTTATATGGGTCGTGAGTGGGAACTTAGTTTCCGTTTGGGTATGCGTCCTTGGATTGCTGTTGCATATTCAGCTCCTGTTGCTGCTGCAACTGCGGTTTTCTTGATCTACCCAATTGGTCAAGGAAGCTTTTCTGATGGTATGCCTTTAGGAATCTCTGGTACTTTCAACTTTATGATTGTATTCCAGGCTGAGCACAACATTCTTATGCATCCATTTCACATGCTAGGTGTAGCTGGTGTATTCGGCGGCTCCCTATTTAGTGCTATGCATGGTTCTTTGGTAACTTCTAGTTTGATTAGGGAAACTACAGAAAATGAATCCGCTAATGAAGGTTACAGATTCGGTCAAGAGGAAGAGACTTATAATATTGTAGCTGCTCATGGTTATTTTGGCCGATTGATCTTCCAATATGCTAGTTTCAATAATTCTCGTTCTTTACATTTCTTCCTAGCTGCGTGGCCTGTCGTTGGTATCTGGTTCACTGCTTTAGGTATCAGTACCATGGCTTTCAATCTAAATGGTTTCAATTTCAACCAATCTGTAGTTGATAGTCAAGGTCGTGTAATTAATACCTGGGCTGATATTATTAACCGTGCTAATCTTGGTATGGAAGTTATGCATGAACGTAACGCTCACAATTTCCCTCTAGACCTAGCTGCT---GTTGAAGTTCCATCTATAAATGGA
>Meterostachys_sikokianus
ATGACTGCAATTTTAGAGAGACGCGAAACTGAAAGCCTATGGGGTCGTTTTTGTAACTGGATAACCAGCACTGAAAACCGTCTTTACATTGGATGGTTTGGTGTTTTGATGATCCCTACCTTATTGACCGCAACTTCTTTATTTATTATTGCCTTCATTGCTGCTCCTCCAGTAGATATTGATGGTATTCGTGAACCTGTTTCTGGATCTCTACTTTACGGAAACAATATAATTTCTGGTGCCATTATTCCTACTTCTGCAGCTATAGGGTTGCACTTTTACCCGATATGGGAAGCAGCATCTGTTGATGAATGGTTATACAACGGTGGTCCTTATGAGCTAATTGTTCTACACTTCTTACTTGGTGTAGCTTGTTATATGGGTCGTGAGTGGGAACTTAGTTTTCGTTTGGGTATGCGTCCTTGGATTGCTGTTGCATATTCAGCTCCTGTTGCTGCTGCAACTGCGGTTTTCTTGATCTATCCAATTGGTCAAGGAAGCTTTTCTGATGGTATGCCTTTAGGAATCTCTGGTACTTTCAACTTTATGATTGTATTCCAGGCTGAGCACAACATTCTTATGCATCCATTTCACATGCTAGGTGTAGCTGGTGTATTCGGCGGTTCCCTATTTAGTGCTATGCATGGTTCCTTGGTAACTTCTAGTTTGATTAGGGAAACTACAGAAAATGAATCTGCTAATGAAGGTTACAGATTCGGTCAAGAGGAAGAGACTTATAATATTGTAGCTGCTCATGGTTATTTTGGCCGATTGATCTTCCAATATGCTAGTTTCAATAATTCTCGTTCTTTACATTTCTTCCTAGCTGCGTGGCCTGTCGTTGGTATCTGGTTCACTGCTTTAGGTATCAGTACCATGGCTTTCAATCTAAATGGTTTCAATTTCAACCAATCTGTAGTTGATAGTCAAGGTCGTGTAATTAATACCTGGGCTGATATTATTAACCGTGCTAATCTTGGTATGGAAGTTATGCATGAACGTAACGCTCACAATTTCCCTCTAGACCTAGCTGCT---GTTGAAGTTCCATCTATAAATGGA
>Orostachys_fimbriata
ATGACTGCAATTTTAGAGAGACGCGAAACTGAAAGCCTATGGGGTCGTTTTTGTAACTGGATAACCAGCACTGAAAACCGTCTTTACATTGGATGGTTTGGTGTTTTGATGATCCCTACCTTATTGACCGCAACTTCTGTATTTATTATTGCCTTCATTGCTGCTCCTCCAGTAGATATTGATGGTATTCGTGAACCTGTTTCTGGATCTCTACTTTACGGAAACAATATTATTTCTGGTGCCATTATTCCTACTTCTGCAGCTATAGGGTTGCACTTTTACCCGATATGGGAAGCAGCATCTGTTGATGAATGGTTATACAACGGTGGTCCTTATGAGCTAATTGTTCTACACTTCTTACTTGGTGTAGCTTGTTATATGGGTCGTGAGTGGGAACTTAGTTTTCGTTTGGGTATGCGTCCTTGGATTGCTGTTGCATATTCAGCTCCTGTTGCTGCTGCAACTGCGGTTTTCTTGATCTACCCAATTGGTCAAGGAAGCTTTTCTGATGGTATGCCTTTAGGAATCTCTGGTACTTTCAACTTTATGATTGTATTCCAGGCTGAGCACAACATTCTTATGCATCCATTTCACATGCTAGGTGTAGCTGGTGTATTCGGCGGTTCCCTATTTAGTGCTATGCATGGTTCCTTGGTAACTTCTAGTTTGATTAGGGAAACTACAGAAAATGAATCTGCTAATGAAGGTTACAGATTCGGTCAAGAGGAAGAGACTTATAATATTGTAGCTGCTCATGGTTATTTTGGACGATTGATCTTCCAATATGCTAGTTTCAATAATTCTCGTTCTTTACATTTCTTCCTAGCTGCGTGGCCTGTCGTTGGTATTTGGTTCACTGCTTTAGGTATCAGTACGATGGCTTTCAATCTAAATGGTTTCAATTTCAACCAATCTGTAGTTGATAGTCAAGGTCGTGTAATTAATACCTGGGCTGATATTATTAACCGTGCTAATCTTGGTATGGAAGTTATGCATGAACGTAACGCTCACAATTTCCCTCTAGACCTAGCTGCT---GTTGAAGTTCCATCTATAAATGGA
>Orostachys_japonica
ATGACTGCAATTTTAGAGAGACGCGAAACTGAAAGCTTATGGGGTCGTTTTTGTAACTGGATAACCAGCACTGAAAACCGTCTTTACATTGGATGGTTTGGTGTTTTGATGATCCCTACCTTATTGACCGCAACTTCTGTATTTATTATTGCCTTCATTGCTGCTCCTCCAGTAGATATTGATGGTATTCGTGAACCTGTTTCTGGATCTCTACTTTACGGAAACAATATTATTTCTGGTGCCATTATTCCTACTTCTGCAGCTATAGGGTTGCACTTTTACCCGATATGGGAAGCAGCATCTGTTGATGAATGGTTATACAACGGTGGTCCTTATGAGCTAATTGTTCTACACTTCTTACTTGGTGTAGCTTGTTATATGGGTCGTGAGTGGGAACTTAGTTTTCGTTTGGGTATGCGTCCTTGGATTGCTGTTGCATATTCAGCTCCTGTTGCTGCTGCAACTGCGGTTTTCTTGATCTACCCAATTGGTCAAGGAAGCTTTTCTGATGGTATGCCTTTAGGAATCTCTGGTACTTTCAACTTTATGATTGTATTCCAGGCTGAGCACAACATTCTTATGCATCCATTTCACATGCTAGGTGTAGCTGGTGTATTCGGCGGTTCCCTATTTAGTGCTATGCATGGTTCCTTGGTAACTTCTAGTTTGATTAGGGAAACTACAGAAAATGAATCTGCTAATGAAGGTTACAGATTCGGTCAAGAGGAAGAGACTTATAATATTGTAGCTGCTCATGGTTATTTTGGCCGATTGATCTTCCAATATGCTAGTTTCAATAATTCTCGTTCTTTACATTTCTTCCTAGCTGCGTGGCCTGTCGTTGGGATCTGGTTTACTGCTTTAGGTATCAGTACCATGGCTTTCAATCTAAATGGTTTCAATTTCAACCAATCTGTAGTTGATAGTCAAGGTCGTGTAATTAATACCTGGGCTGATATTATTAACCGCGCTAATCTTGGTATGGAAGTTATGCATGAACGTAACGCTCACAATTTCCCTCTAGACCTAGCTGCT---GTTGAAGTTCCATCTATAAATGGA
>Orostachys_minuta
ATGACTGCAATTTTAGAGAGACGCGAAACTGAAAGCCTATGGGGTCGTTTTTGTAACTGGATAACCAGCACTGAAAACCGTCTTTACATTGGATGGTTTGGTGTTTTGATGATCCCTACCTTATTGACCGCAACTTCTGTATTTATTATTGCCTTCATTGCTGCTCCTCCAGTAGATATTGATGGTATTCGTGAACCTGTTTCTGGATCTCTACTTTACGGAAACAATATTATTTCTGGTGCCATTATTCCTACTTCTGCAGCTATAGGGTTGCACTTTTACCCGATATGGGAAGCAGCATCTGTTGATGAATGGTTATACAACGGTGGTCCTTATGAGCTAATTGTTCTACACTTCTTACTTGGTGTAGCTTGTTATATGGGTCGTGAGTGGGAACTTAGTTTTCGTTTGGGTATGCGTCCTTGGATTGCTGTTGCATATTCAGCTCCTGTTGCTGCTGCAACTGCGGTTTTCTTGATCTACCCAATTGGTCAAGGAAGCTTTTCTGATGGTATGCCTTTAGGAATCTCTGGTACTTTCAACTTTATGATTGTATTCCAGGCTGAGCACAACATTCTTATGCATCCATTTCACATGCTAGGTGTAGCTGGTGTATTCGGCGGTTCCCTATTTAGTGCTATGCATGGTTCCTTGGTAACTTCTAGTTTGATTAGGGAAACTACAGAAAATGAATCTGCTAATGAAGGTTACAGATTCGGTCAAGAGGAAGAGACTTATAATATTGTAGCTGCTCATGGTTATTTTGGCCGATTGATCTTCCAATATGCTAGTTTCAATAATTCTCGTTCTTTACATTTCTTCCTAGCTGCGTGGCCTGTCGTTGGGATCTGGTTTACTGCTTTAGGTATCAGTACCATGGCTTTCAATCTAAATGGTTTCAATTTCAACCAATCTGTAGTTGATAGTCAAGGTCGTGTAATTAATACCTGGGCTGATATTATTAACCGCGCTAATCTTGGTATGGAAGTTATGCATGAACGTAACGCTCACAATTTCCCTCTAGACCTAGCTGCT---GTTGAAGTTCCATCTATAAATGGA
>Orostachys_iwarenge_f_magna
ATGACTGCAATTTTAGAGAGACGCGAAACTGAAAGCCTATGGGGTCGTTTTTGTAACTGGATAACCAGTACTGAAAACCGTCTTTACATTGGATGGTTTGGTGTTTTGATGATCCCTACCTTATTGACCGCAACTTCTGTATTTATTATTGCCTTCATTGCTGCTCCTCCAGTAGATATTGATGGTATTCGTGAACCTGTTTCTGGATCTCTACTTTACGGAAACAATATTATTTCTGGTGCCATTATTCCTACTTCTGCAGCTATAGGGTTGCACTTTTACCCGATATGGGAAGCAGCATCTGTTGATGAATGGTTATACAACGGTGGTCCTTATGAGCTAATTGTTCTACACTTCTTACTTGGTGTAGCTTGTTATATGGGTCGTGAGTGGGAACTTAGTTTCCGTTTGGGTATGCGTCCTTGGATTGCTGTTGCATATTCAGCTCCTGTTGCTGCTGCAACTGCGGTTTTCTTGATTTACCCAATTGGTCAAGGAAGCTTTTCTGATGGTATGCCTTTAGGAATCTCTGGTACTTTCAACTTTATGATTGTATTCCAGGCTGAGCACAACATTCTTATGCATCCATTTCACATGCTAGGTGTAGCTGGTGTATTCGGCGGCTCCCTATTTAGTGCTATGCATGGTTCTTTGGTAACTTCTAGTTTGATTAGGGAAACTACAGAAAATGAATCTGCTAATGAAGGTTACAGATTCGGTCAAGAGGAAGAGACTTATAATATTGTAGCTGCTCATGGTTATTTTGGCCGATTGATCTTCCAATATGCTAGTTTCAATAATTCTCGTTCTTTACATTTCTTCCTAGCTGTGTGGCCTGTCGTTGGTATCTGGTTCACTGCTTTAGGTATCAGTACCATGGCTTTCAATCTAAATGGTTTCAATTTCAACCAATCTGTAGTTGATAGTCAAGGTCGTGTAATTAATACCTGGGCTGATATTATTAACCGTGCTAATCTTGGTATGGAAGTTATGCATGAACGTAACGCTCACAATTTCCCTCTAGACCTAGCTGCT---GTTGAAGTTCCATCTATAAATGGA
>Sinocrassula_densirosulata
ATGACTGCAATTTTAGAGAGACGCGAAACTGAAAGCCTATGGGGTCGTTTTTGTAACTGGATAACCAGCACTGAAAACCGTCTTTACATTGGATGGTTTGGTGTTTTGATGATCCCTACCTTATTGACCGCAACTTCTGTATTTATTATTGCCTTCATTGCTGCTCCTCCAGTGGATATTGATGGTATTCGTGAACCTGTTTCTGGATCTCTACTTTACGGAAACAATATTATTTCTGGTGCCATTATTCCTACTTCTGCAGCTATAGGGTTGCACTTTTACCCAATATGGGAAGCAGCATCTGTTGATGAATGGTTATACAATGGTGGTCCTTATGAGCTAATTGTTCTACACTTCTTACTTGGTGTAGCTTGTTATATGGGTCGTGAGTGGGAACTTAGTTTCCGTTTGGGTATGCGTCCTTGGATTGCTGTTGCATATTCAGCTCCTGTTGCTGCTGCAACTGCGGTTTTCTTGATCTACCCAATTGGTCAAGGAAGCTTTTCTGATGGTATGCCTTTAGGAATCTCTGGTACTTTCAACTTTATGATTGTATTCCAGGCTGAGCACAACATTCTTATGCATCCATTTCACATGCTAGGTGTAGCTGGTGTATTCGGCGGCTCCCTATTTAGTGCTATGCATGGTTCTTTGGTAACTTCTAGTTTGATTAGGGAAACTACAGAAAATGAATCCGCTAATGAAGGTTACAGATTCGGTCAAGAGGAAGAAACTTATAATATTGTAGCTGCTCATGGTTATTTTGGCCGATTGATCTTCCAATATGCTAGTTTCAATAATTCTCGTTCTTTACATTTCTTCCTAGCTGCGTGGCCTGTCGTTGGTATCTGGTTCACTGCTTTAGGTATCAGTACCATGGCTTTCAATCTAAATGGTTTCAATTTCAACCAATCTGTAGTTGATAGTCAAGGTCGTGTAATTAATACCTGGGCTGATATTATTAACCGTGCTAATCTTGGTATGGAAGTTATGCATGAACGTAATGCTCACAATTTCCCTCTAGACCTAGCTGCT---GTTGAAGTTCCATCTATAAATGGA
>Sinocrassula_indica
ATGACTGCAATTTTAGAGAGACGCGAAACTGAAAGCCTATGGGGTCGTTTTTGTAACTGGATAACCAGCACTGAAAACCGTCTTTACATTGGATGGTTTGGTGTTTTGATGATCCCTACCTTATTGACCGCAACTTCTGTATTTATTATTGCCTTCATTGCTGCTCCTCCAGTGGATATTGATGGTATTCGTGAACCTGTTTCTGGATCTCTACTTTACGGAAACAATATTATTTCTGGTGCCATTATTCCTACTTCTGCAGCTATAGGGTTGCACTTTTACCCAATATGGGAAGCAGCATCTGTTGATGAATGGTTATACAATGGTGGTCCTTATGAGCTAATTGTTCTACACTTCTTACTTGGTGTAGCTTGTTATATGGGTCGTGAGTGGGAACTTAGTTTCCGTTTGGGTATGCGTCCTTGGATTGCTGTTGCATATTCAGCTCCTGTTGCTGCTGCAACTGCGGTTTTCTTGATCTACCCAATTGGTCAAGGAAGCTTTTCTGATGGTATGCCTTTAGGAATCTCTGGTACTTTCAACTTTATGATTGTATTCCAGGCTGAGCACAACATTCTTATGCATCCATTTCACATGCTAGGTGTAGCTGGTGTATTCGGCGGCTCCCTATTTAGTGCTATGCATGGTTCTTTGGTAACTTCTAGTTTGATTAGGGAAACTACAGAAAATGAATCTGCTAATGAAGGTTACAGATTCGGTCAAGAGGAAGAAACTTATAATATTGTAGCTGCTCATGGTTATTTTGGCCGATTGATCTTCCAATATGCTAGTTTCAATAATTCTCGTTCTTTACATTTCTTCCTAGCTGCGTGGCCTGTCGTTGGTATCTGGTTCACTGCTTTAGGTATCAGTACCATGGCTTTCAATCTAAATGGTTTCAATTTCAACCAATCTGTAGTTGATAGTCAAGGTCGTGTAATTAATACCTGGGCTGATATTATTAACCGTGCTAATCTTGGTATGGAAGTTATGCATGAACGTAATGCTCACAATTTCCCTCTAGACCTAGCTGCT---GTTGAAGTTCCATCTATAAATGGA
>Umbilicus_rupestris
ATGACTGCAATTTTAGAGAGACGCGAAACTGAAAGCCTATGGGGTCGTTTTTGTAACTGGATAACCAGCACTGAAAACCGTCTTTACATTGGATGGTTTGGTGTTTTGATGATCCCTACCTTATTGACCGCAACTTCTGTATTTATTATTGCCTTCATTGCGGCTCCTCCAGTAGATATTGATGGTATTCGCGAACCGGTTTCTGGATCTTTACTTTACGGAAACAATATTATTTCTGGTGCCATTATTCCTACTTCCGCAGCTATAGGGTTGCACTTTTACCCAATATGGGAAGCAGCATCTGTTGATGAATGGTTATACAACGGTGGTCCTTATGAGATAATTGTTCTACACTTCTTACTTGGTGTAGCTTGTTACATGGGTCGTGAGTGGGAACTTAGTTTCCGTTTGGGTATGCGTCCGTGGATTGCTGTTGCATATTCAGCTCCTGTTGCTGCTGCAACTGCGGTTTTCTTGATCTACCCAATTGGTCAAGGAAGCTTTTCTGATGGTATGCCTTTAGGAATCTCTGGTACTTTCAACTTTATGATTGTATTCCAGGCTGAGCACAACATCCTTATGCATCCATTTCACATGTTAGGTGTAGCTGGTGTATTCGGCGGCTCTCTATTTAGTGCTATGCATGGGTCCTTGGTAACTTCTAGTTTGATTAGGGAAACTACAGAAAATGAATCTGCTAATGAAGGTTACAGATTCGGTCAAGAGGAAGAAACTTATAATATTGTAGCTGCTCATGGTTATTTTGGCCGATTGATCTTCCAATATGCTAGTTTCAATAATTCTCGTTCTTTACATTTCTTCCTAGCTGCGTGGCCTGTAGTTGGTATCTGGTTCACTGCTTTAGGTATCAGCACCATGGCTTTCAACTTAAATGGTTTCAATTTCAACCAATCTGTAGTTGATAGTCAAGGTCGTGTAATTAATACCTGGGCTGATATTATCAACCGTGCTAATCTTGGTATGGAAGTTATGCATGAACGTAACGCTCATAACTTCCCTCTAGACTTAGCTGCT---GTTGAAGTTCCATCTATAAATGGA
>Myriophyllum_aquaticum
ATGACTGCAATTTTAGAGAGACGCGAAAGCGAAAGCCTATGGGGTCGCTTCTGTAACTGGATAACTAGCACTGAAAACCGTCTTTACATCGGATGGTTTGGTGTTTTGATGATCCCTACCTTATTGACCGCAACTTCTGTATTTATTATCGCCTTCATTGCCGCTCCTCCAGTTGATATTGATGGTATTCGTGAACCTGTTTCTGGATCTCTACTTTACGGAAACAATATTATTTCTGGTGCCATTATTCCTACTTCTGCAGCTATCGGTTTGCACTTTTACCCGATTTGGGAAGCGGCATCCGTTGATGAATGGTTATACAATGGTGGTCCTTATGAGCTAATTGTTCTACACTTTTTACTTGGTGTAGCTTGTTACATGGGTCGTGAGTGGGAACTTAGTTTCCGTCTGGGTATGCGCCCTTGGATTGCTGTTGCATATTCAGCTCCGGTTGCAGCTGCTACTGCTGTTTTCTTGATCTATCCAATTGGTCAAGGGAGCTTTTCTGATGGTATGCCTCTAGGAATATCTGGGACTTTCAACTTCATGATCGTATTCCAGGCTGAGCACAACATCCTTATGCACCCATTTCACATGTTAGGCGTAGCTGGTGTATTCGGCGGCTCTCTATTTAGTGCTATGCATGGTTCCTTGGTAACTTCTAGTTTGATCAGGGAAACCACAGAAAATGAATCTGCTAATGAAGGTTACAGATTCGGTCAAGAGGAAGAAACTTACAATATCGTAGCCGCTCATGGTTATTTTGGCCGATTGATCTTCCAATATGCTAGTTTCAACAACTCTCGTTCTTTACATTTCTTCTTAGCTGCTTGGCCTGTAGTCGGTATCTGGTTTACTGCTTTAGGTATCAGTACTATGGCTTTCAACCTAAATGGTTTCAATTTCAACCAATCTGTAGTTGATAGCCAAGGTCGTGTAATTAACACTTGGGCTGATATTATTAACCGCGCTAACCTTGGTATGGAAGTTATGCATGAACGTAACGCTCACAATTTCCCTCTAGACCTAGCTGCT---GTTGAAGCTCCATCTACAAATGGA
>Myriophyllum_spicatum
ATGACTGCAATTTTAGAGAGACGCGAAAGCGAAAGCCTGTGGGGTCGCTTCTGTAACTGGATAACTAGCACTGAAAACCGTCTTTACATCGGATGGTTTGGTGTTTTGATGATCCCTACCTTATTGACCGCAACTTCTGTATTTATTATCGCCTTCATTGCCGCTCCTCCAGTTGATATTGATGGTATTCGTGAACCTGTTTCTGGATCTCTACTTTACGGAAACAATATTATTTCTGGTGCCATTATTCCTACTTCTGCAGCTATTGGTTTGCACTTTTACCCCATTTGGGAAGCGGCATCCGTTGATGAATGGTTATACAATGGTGGTCCTTATGAGCTAATTGTTCTACACTTTTTACTTGGTGTAGCTTGTTACATGGGTCGTGAGTGGGAACTTAGTTTCCGTCTGGGTATGCGCCCTTGGATTGCTGTTGCATATTCAGCTCCGGTTGCAGCTGCTACTGCTGTTTTCTTGATCTATCCAATTGGTCAAGGGAGCTTTTCTGATGGTATGCCTCTAGGAATATCTGGGACTTTCAACTTCATGATCGTATTCCAGGCTGAGCACAACATCCTTATGCACCCATTTCACATGTTAGGCGTAGCTGGTGTATTCGGCGGCTCTCTATTTAGTGCTATGCATGGTTCCTTGGTAACTTCTAGTTTGATCAGGGAAACCACAGAAAATGAATCTGCTAATGAAGGTTACAGATTCGGTCAAGAGGAAGAAACTTACAATATCGTAGCCGCTCATGGTTATTTTGGCCGATTGATCTTCCAATATGCTAGTTTCAACAACTCTCGTTCTTTACATTTCTTCTTAGCTGCTTGGCCTGTAGTCGGTATCTGGTTTACTGCTTTAGGTATCAGTACTATGGCTTTCAACCTAAATGGTTTCAATTTCAACCAATCTGTAGTTGATAGTCAAGGTCGTGTAATTAACACTTGGGCTGATATTATTAACCGCGCTAACCTTGGTATGGAAGTTATGCATGAACGTAACGCTCACAATTTCCCTCTAGACCTAGCTGCT---GTTGAAGCTCCATCTACAAATGGA
