# Supplementary material for: Ten Plastomes of Crassula (Crassulaceae) and Phylogenetic Implications
Source: Biology (Basel). 2022 Dec 7;11(12):1779. doi: 10.3390/biology11121779 (PMC9775174; doi:10.3390/biology11121779)
Supplement: Supplementary file 1 [file biology-11-01779-s001.zip › Supplements/Data S1/psbF.fasta]

>Crassula_alstonii
ATGACCATAGATCGAACCTATCCAATTTTTACAGTGCGATGGTTGGCTATTCACGGACTAGCTGTACCTACCGTTTCTTTTTTGGGTTCAATATCAGCAATGCAGTTCATCCAACGA
>Crassula_columella
ATGACCATAGATCGAACCTATCCAATTTTTACAGTGCGATGGTTGGCTATTCACGGACTAGCTGTACCTACCGTTTCTTTTTTGGGTTCAATATCAGCAATGCAGTTCATCCAACGA
>Crassula_dejecta
ATGACCATAGATCGAACCTATCCAATTTTTACAGTGCGATGGTTGGCTATTCACGGACTAGCTGTACCTACCGTTTCTTTTTTGGGTTCAATATCAGCAATGCAGTTCATCCAACGA
>Crassula_mesembryanthoides
ATGACCATAGATCGAACCTATCCAATTTTTACAGTGCGATGGTTGGCTATTCACGGACTAGCTGTACCTACCGTTTCTTTTTTGGGTTCAATATCAGCAATGCAGTTCATCCAACGA
>Crassula_perforata
ATGACCATAGATCGAACCTATCCAATTTTTACAGTGCGATGGTTGGCTATTCACGGACTAGCTGTACCTACCGTTTCTTTTTTGGGTTCAATATCAGCAATGCAGTTCATCCAACGA
>Crassula_socialis
ATGACCATAGATCGAACCTATCCAATTTTTACAGTGCGATGGTTGGCTATTCACGGACTAGCTGTACCTACCGTTTCTTTTTTGGGTTCAATATCAGCAATGCAGTTCATCCAACGA
>Crassula_tecta
ATGACCATAGATCGAACCTATCCAATTTTTACAGTGCGATGGTTGGCTATTCACGGACTAGCTGTACCTACCGTTTCTTTTTTGGGTTCAATATCAGCAATGCAGTTCATCCAACGA
>Crassula_mesembrianthemopsis
ATGACCATAGATCGAACCTATCCAATTTTTACAGTGCGATGGTTGGCTATTCACGGACTAGCTGTACCTACCGTTTCTTTTTTGGGTTCAATATCAGCAATGCAGTTCATCCAACGA
>Crassula_deltoidea
ATGACCATAGATCGAACCTATCCAATTTTTACAGTGCGATGGTTGGCTATTCACGGACTAGCTGTACCTACCGTTTCTTTTTTGGGTTCCATATCAGCAATGCAGTTCATCCAACGA
>Crassula_expansa_subsp_fragilis
ATGACCATAGATCGAACCTATCCAATTTTTACAGTGCGATGGTTGGCTATTCACGGACTAGCTGTACCTACCGTTTCTTTTTTGGGTTCCATATCAGCAATGCAGTTCATCCAACGA
>Crassula_volkensii
ATGACCATAGATCGAACCTATCCAATTTTTACAGTGCGATGGTTGGCTATTCACGGACTAGCTGTACCTACCGTTTCTTTTTTGGGTTCCATATCAGCAATGCAGTTCATCCAACGA
>Cotyledon_tomentosa
ATGACCATAGATCGAACCTATCCAATTTTTACAGTGCGATGGTTGGCTATTCACGGACTAGCTGTACCTACCGTTTCTTTTTTGGGTTCAATATCAGCAATGCAGTTCATCCAACGA
>Kalanchoe_daigremontiana
ATGACCATAGATCGAACCTATCCTATTTTTACAGTGCGATGGTTGGCTATTCACGGACTAGCTGTACCTACCGTTTCTTTTTTGGGTTCAATATCAGCAATGCAGTTCATCCAACGA
>Kalanchoe_delagoensis
ATGACTATAGATCGAACCTATCCTATTTTTACAGTGCGATGGTTGGCTATTCACGGACTAGCTGTACCTACCGTTTCTTTTTTGGGTTCAATATCAGCAATGCAGTTCATCCAACGA
>Kalanchoe_fedtschenkoi
ATGACCATAGATCGAACCTATCCTATTTTTACAGTGCGATGGTTGGCTATTCACGGACTAGCTGTACCTACCGTTTCTTTTTTGGGTTCAATATCAGCAATGCAGTTCATCCAACGA
>Kalanchoe_longiflora
ATGACCATAGATCGAACCTATCCAATTTTTACAGTGCGATGGTTGGCTATTCACGGACTAGCTGTACCTACCGTTTCTTTTTTGGGTTCAATATCAGCAATGCAGTTCATCCAACGA
>Kalanchoe_tomentosa
ATGACCATAGATCGAACCTATCCAATTTTTACAGTGCGATGGTTGGCTATTCACGCACTAGCTGTACCTACCGTTTCTTTTTTGGGTTCAATATCAGCAATGCAGTTCATCCAACGA
>Echeveria_lilacina
ATGACCATAGATCGAACCTATCCAATTTTTACAGTGCGATGGTTGGCTATTCACGGACTAGCTGTACCTACCGTTTCTTTTTTGGGTTCAATATCAGCAATGCAGTTCATCCAACGA
>Graptopetalum_amethystinum
ATGACCATAGATCGAACCTATCCAATTTTTACAGTGCGATGGTTGGCTATTCACGGACTAGCTGTACCTACTGTTTCTTTTTTGGGTTCAATATCAGCAATGCAGTTCATCCAACGA
>Pachyphytum_compactum
ATGACCATAGATCGAACCTATCCAATTTTTACAGTGCGATGGTTGGCTATTCACGGACTAGCTGTACCTACCGTTTCTTTTTTGGGTTCAATATCAGCAATGCAGTTCATCCAACGA
>Sedum_alfredii
ATGACCATAGATCGAACCTATCCAATTTTTACAGTGCGATGGTTGGCTATTCACGGACTAGCTGTACCTACCGTTTCTTTTTTGGGTTCAATATCAGCAATGCAGTTCATCCAACGA
>Sedum_emarginatum
ATGACCATAGATCGAACTTATCCAATTTTTACAGTGCGATGGTTGGCTATTCACGGACTAGCTGTACCTACCGTTTTTTTTTTGGGTTCAATATCAGCAATGCAGTTCATCCAACGA
>Sedum_lineare
ATGACCATAGATCGAACCTATCCAATTTTTACAGTGCGATGGTTGGCTATTCACGGACTAGCTGTACCTACCGTTTCTTTTTTGGGTTCAATATCAGCAATGCAGTTCATCCAACGA
>Sedum_oryzifolium
ATGACCATAGATCGAACCTATCCAATTTTTACAGTGCGATGGTTGGCTATTCACGGACTAGCTGTACCTACCGTTTCTTTTTTGGGTTCAATATCAGCAATGCAGTTCATCCAACGA
>Sedum_plumbizincicola
ATGACCATAGATCGAACCTATCCAATTTTTACAGTGCGATGGTTGGCTATTCACGGACTAGCTGTACCTACCGTTTTTTTTTTGGGTTCAATATCAGCAATGCAGTTCATCCAACGA
>Sedum_sarmentosum
ATGACCATAGATCGAACCTATCCAATTTTTACAGTGAGATGGTTGGCTATTCACGGACTAGCTGTACCTACCGTTTCTTTTTTGGGTTCAATATCAGCAATGCAGTTCATCCAACGA
>Sedum_tricarpum
ATGACCATAGATCGAACCTATCCAATTTTTACAGTGCGATGGTTGGCTATTCACGGACTAGCTGTACCTACCGTTTCTTTTTTGGGTTCAATATCAGCAATGCAGTTCATCCAACGA
>Aeonium_arboreum
ATGACCATAGATCGAACCTATCCAATTTTTACAGTGCGATGGTTGGCTATTCACGGACTAGCTGTACCTACCGTTTCTTTTTTGGGTTCAATATCAGCAATGCAGTTCATCCAACGA
>Aeonium_balsamiferum
ATGACCATAGATCGAACCTATCCAATTTTTACAGTGCGATGGTTGGCTATTCACGGACTAGCTGTACCTACCGTTTCTTTTTTGGGTTCAATATCAGCAATGCAGTTCATCCAACGA
>Aeonium_decorum
ATGACCATAGATCGAACCTATCCAATTTTTACAGTGCGATGGTTGGCTATTCACGGACTAGCTGTACCTACCGTTTCTTTTTTGGGTTCAATATCAGCAATGCAGTTCATCCAACGA
>Aeonium_diplocyclum
ATGACCATAGATCGAACCTATCCAATTTTTACAGTGCGATGGTTGGCTATTCACGGACTAGCTGTACCTACCGTTTCTTTTTTGGGTTCAATATCAGCAATGCAGTTCATCCAACGA
>Aeonium_dodrantale
ATGACCATAGATAGAACCTATCCAATTTTTACAGTGCGATGGTTGGCTATTCACGGACTAGCTGTACCTACCGTTTCTTTTTTGGGTTCAATATCAGCAATGCAGTTCATCCAACGA
>Aeonium_nobile
ATGACCATAGATCGAACCTATCCAATTTTTACAGTGCGATGGTTGGCTATTCACGGACTAGCTGTACCTACCGTTTCTTTTTTGGGTTCAATATCAGCAATGCAGTTCATCCAACGA
>Aeonium_saundersii
ATGACCATAGATCGAACCTATCCAATTTTTACAGTGCGATGGTTGGCTATTCACGGACTAGCTGTACCTACCGTTTCTTTTTTGGGTTCAATATCAGCAATGCAGTTCATCCAACGA
>Aeonium_tabuliforme
ATGACCATAGATCGAACCTATCCAATTTTTACAGTGCGATGGTTGGCTATTCACGGACTAGCTGTACCTACCGTTTCTTTTTTGGGTTCAATATCAGCAATGCAGTTCATCCAACGA
>Aeonium_undulatum
ATGACCATAGATCGAACCTATCCAATTTTTACAGTGCGATGGTTGGCTATTCACGGACTAGCTGTACCTACCGTTTCTTTTTTGGGTTCAATATCAGCAATGCAGTTCATCCAACGA
>Monanthes_anagensis
ATGACCATAGATCGAACCTATCCAATTTTTACAGTGCGATGGTTGGCTATTCACGGACTAGCTGTACCTACCGTTTCTTTTTTGGGTTCAATATCAGCAATGCAGTTCATCCAACGA
>Monanthes_brachycaulos
ATGACCATAGATCGAACCTATCCAATTTTTACAGTGCGATGGTTGGCTATTCACGGACTAGCTGTACCTACCGTTTCTTTTTTGGGTTCAATATCAGCAATGCAGTTCATCCAACGA
>Monanthes_muralis
ATGACCATAGATCGAACCTATCCAATTTTTACAGTGCGATGGTTGGCTATTCACGGACTAGCTGTACCTACCGTTTCTTTTTTGGGTTCAATATCAGCAATGCAGTTCATCCAACGA
>Monanthes_polyphylla
ATGACCATAGATCGAACCTATCCAATTTTTACAGTGCGATGGTTGGCTATTCACGGACTAGCTGTACCTACCGTTTCTTTTTTGGGTTCAATATCAGCAATGCAGTTCATCCAACGA
>Rosularia_alpestris
ATGACCATAGATCGAACCTATCCAATTTTTACAGTGCGATGGTTGGCTATTCACGGACTAGCTGTACCTACCGTTTCTTTTTTGGGTGCAATATCAGCAATGCAGTTCATCCAACGA
>Sempervivum_tectorum
ATGACCATAGATCGAACCTATCCAATTTTTACAGTGCGATGGTTGGCTATTCACGGACTAGCTGTACCTACCGTTTCTTTTTTGGGTTCAATATCAGCAATGCAGTTCATCCAACGA
>Phedimus_spurius
ATGACCATAGATCGAACCTATCCAATTTTTACAGTGCGATGGTTGGCTATTCACGGACTAGCTGTACCTACCGTTTCTTTTTTGGGTTCAATATCAGCAATGCAGTTCATCCAACGA
>Phedimus_aizoon
ATGACCATAGATCGAACCTATCCAATTTTTACAGTGCGATGGTTGGCTATTCACGGATTAGCTGTACCTACCGTTTCTTTTTTGGGTTCAATATCAGCAATGCAGTTCATCCAACGA
>Phedimus_kamtschaticus
ATGACCATAGATCGAACCTATCCAATTTTTACAGTGCGATGGTTGGCTATTCACGGATTAGCTGTACCTACCGTTTCTTTTTTGGGTTCAATATCAGCAATGCAGTTCATCCAACGA
>Phedimus_odontophyllus
ATGACCATAGATCGAACCTATCCAATTTTTACAGTGCGATGGTTGGCTATTCACGGACTAGCTGTACCTACCGTTTCTTTTTTGGGTTCAATATCAGCAATGCAGTTCATCCAACGA
>Phedimus_takesimensis
ATGACCATAGATCGAACCTATCCAATTTTTACAGTGCGATGGTTGGCTATTCACGGATTAGCTGTACCTACCGTTTCTTTTTTGGGTTCAATATCAGCAATGCAGTTCATCCAACGA
>Phedimus_yangshanicus
ATGACCATAGATCGAACCTATCCAATTTTTACAGTGCGATGGTTGGCTATTCACGGACTAGCTGTACCTACCGTTTCTTTTTTGGGTTCAATATCAGCAATGCAGTTCATCCAACGA
>Rhodiola_bupleuroides
ATGACCATAGATCGAACCTATCCAATTTTTACAGTGCGATGGTTGGCTATTCACGGACTAGCTGTACCTACCGTTTCTTTTTTGGGTTCAATATCAGCAATGCAGTTCATCCAACGA
>Rhodiola_calliantha
ATGACCATAGATCGAACCTATCCAATTTTTACAGTGCGATGGTTGGCTATTCACGGACTAGCTGTACCTACCGTTTCTTTTTTGGGTTCAATATCAGCAATGCAGTTCATCCAACGA
>Rhodiola_crenulata
ATGACCATAGATCGAACCTATCCAATTTTTACAGTGCGATGGTTGGCTATTCACGGACTAGCTGTACCTACCGTTTCTTTTTTGGGTTCAATATCAGCAATGCAGTTCATCCAACGA
>Rhodiola_henryi
ATGACCATAGATCGAACCTATCCAATTTTTACAGTGCGATGGTTGGCTATTCACGGACTAGCTGTACCTACCGTTTCTTTTTTGGGTTCAATATCAGCAATGCAGTTCATCCAACGA
>Rhodiola_himalensis
ATGACCATAGATCGAACCTATCCAATTTTTACAGTGCGATGGTTGGCTATTCACGGACTAGCTGTACCTACCGTTTCTTTTTTGGGTTCAATATCAGCAATGCAGTTCATCCAACGA
>Rhodiola_kirilowii
ATGACCATAGATCGAACCTATCCAATTTTTACAGTGCGATGGTTGGCTATTCACGGACTAGCTGTACCTACCGTTTCTTTTTTGGGTTCAATATCAGCAATGCAGTTCATCCAACGA
>Rhodiola_rosea
ATGACCATAGATCGAACCTATCCAATTTTTACAGTGCGATGGTTGGCTATTCACGGACTAGCTGTACCTACCGTTTCTTTTTTGGGTTCAATATCAGCAATGCAGTTCATCCAACGA
>Rhodiola_sacra
ATGACCATAGATCGAACCTATCCAATTTTTACAGTGCGATGGTTGGCTATTCACGGACTAGCTGTACCTACCGTTTCTTTTTTGGGTTCAATATCAGCAATGCAGTTCATCCAACGA
>Rhodiola_yunnanensis
ATGACCATAGATCGAACCTATCCAATTTTTACAGTGCGATGGTTGGCTATTCACGGACTAGCTGTACCTACCGTTTCTTTTTTGGGTTCAATATCAGCAATGCAGTTCATCCAACGA
>Rhodiola_dumulosa
ATGACCATAGATCGAACCTATCCAATTTTTACAGTGCGATGGTTGGCTATTCACGGACTAGCTGTACCTACCGTTTCTTTTTTGGGTTCAATATCAGCAATGCAGTTCATCCAACGA
>Rhodiola_fastigiata
ATGACCATAGATCGAACCTATCCAATTTTTACAGTGCGATGGTTGGCTATTCACGGACTAGCTGTACCTACCGTTTCTTTTTTGGGTTCAATATCAGCAATGCAGTTCATCCAACGA
>Rhodiola_gelida
ATGACCATAGATCGAACCTATCCAATTTTTACAGTGCGATGGTTGGCTATTCACGGACTAGCTGTACCTACCGTTTCTTTTTTGGGTTCAATATCAGCAATGCAGTTCATCCAACGA
>Rhodiola_hobsonii
ATGACCATAGATCGAACCTATCCAATTTTTACAGTGCGATGGTTGGCTATTCACGGACTAGCTGTACCTACCGTTTCTTTTTTGGGTTCAATATCAGCAATGCAGTTCATCCAACGA
>Rhodiola_humilis
ATGACCATAGATCGAACCTATCCAATTTTTACAGTGCGATGGTTGGCTATTCACGGACTAGCTGTACCTACCGTTTCTTTTTTGGGTTCAATATCAGCAATGCAGTTCATCCAACGA
>Rhodiola_integrifolia
ATGACCATAGATCGAACCTATCCAATTTTTACAGTGCGATGGTTGGCTATTCACGGACTAGCTGTACCTACCGTTTCTTTTTTGGGTTCAATATCAGCAATGCAGTTCATCCAACGA
>Rhodiola_liciae
ATGACCATAGATCGAACCTATCCAATTTTTACAGTGCGATGGTTGGCTATTCACGGACTAGCTGTACCTACCGTTTCTTTTTTGGGTTCAATATCAGCAATGCAGTTCATCCAACGA
>Rhodiola_macrocarpa
ATGACCATAGATCGAACCTATCCAATTTTTACAGTGCGATGGTTGGCTATTCACGGACTAGCTGTACCTACCGTTTCTTTTTTGGGTTCAATATCAGCAATGCAGTTCATCCAACGA
>Rhodiola_ovatisepala
ATGACCATAGATCGAACCTATCCAATTTTTACAGTGCGATGGTTGGCTATTCACGGACTAGCTGTACCTACCGTTTCTTTTTTGGGTTCAATATCAGCAATGCAGTTCATCCAACGA
>Rhodiola_prainii
ATGACCATAGATCGAACCTATCCAATTTTTACAGTGCGATGGTTGGCTATTCACGGACTAGCTGTACCTACCGTTTCTTTTTTGGGTTCAATATCAGCAATGCAGTTCATCCAACGA
>Rhodiola_quadrifida
ATGACCATAGATCGAACCTATCCAATTTTTACAGTGCGATGGTTGGCTATTCACGGACTAGCTGTACCTACCGTTTCTTTTTTGGGTTCAATATCAGCAATGCAGTTCATCCAACGA
>Rhodiola_rhodantha
ATGACCATAGATCGAACCTATCCAATTTTTACAGTGCGATGGTTGGCTATTCACGGACTAGCTGTACCTACCGTTTCTTTTTTGGGTTCAATATCAGCAATGCAGTTCATCCAACGA
>Rhodiola_sexifolia
ATGACCATAGATCGAACCTATCCAATTTTTACAGTGCGATGGTTGGCTATTCACGGACTAGCTGTACCTACCGTTTCTTTTTTGGGTTCAATATCAGCAATGCAGTTCATCCAACGA
>Rhodiola_sinuata
ATGACCATAGATCGAACCTATCCAATTTTTACAGTGCGATGGTTGGCTATTCACGGACTAGCTGTACCTACCGTTTCTTTTTTGGGTTCAATATCAGCAATGCAGTTCATCCAACGA
>Rhodiola_smithii
ATGACCATAGATCGAACCTATCCAATTTTTACAGTGCGATGGTTGGCTATTCACGGACTAGCTGTACCTACCGTTTCTTTTTTGGGTTCAATATCAGCAATGCAGTTCATCCAACGA
>Rhodiola_stapfii
ATGACCATAGATCGAACCTATCCAATTTTTACAGTGCGATGGTTGGCTATTCACGGACTAGCTGTACCTACCGTTTCTTTTTTGGGTTCAATATCAGCAATGCAGTTCATCCAACGA
>Rhodiola_subopposita
ATGACCATAGATCGAACCTATCCAATTTTTACAGTGCGATGGTTGGCTATTCACGGACTAGCTGTACCTACCGTTTCTTTTTTGGGTTCAATATCAGCAATGCAGTTCATCCAACGA
>Rhodiola_tangutica
ATGACCATAGATCGAACCTATCCAATTTTTACAGTGCGATGGTTGGCTATTCACGGACTAGCTGTACCTACCGTTTCTTTTTTGGGTTCAATATCAGCAATGCAGTTCATCCAACGA
>Rhodiola_wallichiana
ATGACCATAGATCGAACCTATCCAATTTTTACAGTGCGGTGGTTGGCTATTCACGGACTAGCTGTACCTACCGTTTCTTTTTTGGGTTCAATATCCGCAATGCAGTTCATCCAACGA
>Hylotelephium_ewersii
ATGACCATAGATCGAACCTATCCAATTTTTACAGTGCGATGGTTGGCTATTCACGGACTAGCTGTACCTACCGTTTCTTTTTTGGGTTCAATATCAGCAATGCAGTTCATCCAACGA
>Hylotelephium_verticillatum
ATGACCATAGATCGAACCTATCCAATTTTTACAGTGCGATGGTTGGCTATTCACGGACTAGCTGTACCTACCGTTTCTTTTTTGGGTTCAATATCAGCAATGCAGTTCATCCAACGA
>Hylotelephium_viviparum
ATGACCATAGATCGAACCTATCCAATTTTTACAGTGCGATGGTTGGCTATTCACGGACTAGCTGTACCTACCGTTTCTTTTTTGGGTTCAATATCAGCAATGCAGTTCATCCAACGA
>Meterostachys_sikokianus
ATGACCATAGATCGAACCTATCCAATTTTTACAGTGCGATGGTTGGCTATTCACGGACTAGCTGTACCTACCGTTTCTTTTTTAGGTTCAATATCAGCAATGCAGTTCATCCAACGA
>Orostachys_fimbriata
ATGACCATAGATCGAACCTATCCAATTTTTACAGTGCGATGGTTGGCTATTCACGGACTAGCTGTACCTACCGTTTCTTTTTTGGGTTCAATATCAGCAATGCAGTTCATCCAACGA
>Orostachys_japonica
ATGACCATAGATCGAACCTATCCAATTTTTACAGTGCGATGGTTGGCTATTCACGGACTAGCTGTACCTACCGTTTCTTTTTTGGGTTCAATATCAGCAATGCAGTTCATCCAACGA
>Orostachys_minuta
ATGACCATAGATCGAACCTATCCAATTTTTACAGTGCGATGGTTGGCTATTCACGGACTAGCTGTACCTACCGTTTCTTTTTTGGGTTCAATATCAGCAATGCAGTTCATCCAACGA
>Orostachys_iwarenge_f_magna
ATGACCATAGATCGAACCTATCCAATTTTTACAGTGCGATGGTTGGCTATTCACGGACTAGCTGTACCTACCGTTTCTTTTTTGGGTTCAATATCAGCAATGCAGTTCATCCAACGA
>Sinocrassula_densirosulata
ATGACCATAGATCGAACCTATCCAATTTTTACAGTGCGATGGTTAGCTATTCACGGACTAGCTGTACCTACCGTTTCTTTTTTGGGTTCAATATCAGCAATGCAGTTCATCCAACGA
>Sinocrassula_indica
ATGACCATAGATCGAACCTATCCAATTTTTACAGTGCGATGGTTAGCTATTCACGGACTAGCTGTACCTACCGTTTCTTTTTTGGGTTCAATATCAGCAATGCAGTTCATCCAACGA
>Umbilicus_rupestris
ATGACCATAGATCGAACCTATCCAATTTTTACAGTGCGATGGTTGGCTATTCACGGACTAGCTGTACCTACCGTTTCTTTTTTGGGTTCAATATCAGCAATGCAGTTCATCCAACGA
>Myriophyllum_aquaticum
ATGACCATAGATCGAACCTATCCAATTTTTACAGTACGATGGTTGGCTGTTCACGGACTAGCTGTACCTACCGTTTCTTTTTTGGGGTCAATATCAGCAATGCAGTTCATCCAACGA
>Myriophyllum_spicatum
ATGACCATAGATCGAACCTATCCAATTTTTACAGTACGATGGTTGGCTGTTCACGGACTAGCTGTACCTACCGTTTCTTTTTTGGGGTCAATATCAGCAATGCAGTTCATCCAACGA
