# Supplementary material for: Ten Plastomes of Crassula (Crassulaceae) and Phylogenetic Implications
Source: Biology (Basel). 2022 Dec 7;11(12):1779. doi: 10.3390/biology11121779 (PMC9775174; doi:10.3390/biology11121779)
Supplement: Supplementary file 1 [file biology-11-01779-s001.zip › Supplements/Data S1/psbH.fasta]

>Crassula_alstonii
ATGGCTACACAAACCGTTGAGGAGAGTTCAAAA---GCACGTCCAAAACAAACAGGTCTAGGAGGGTTATTGAAACCGTTGAATTCGGAATATGGTAAAGTCGCTCCTGGATGGGGAACTACTCCTTTGATGGGTGTCGCAATGGCTCTTTTTGCCGTATTCTTATCTATTATTTTGGAGATTTATAATTCTTCCGTTTTACTGGACGGAATTTCAATGAAT
>Crassula_columella
ATGGCTACACAAACCGTTGAGGAGAGTTCAAAA---GCACGTCCAAAACAAACAGGTCTAGGAGGGTTATTGAAACCGTTGAATTCGGAATATGGTAAAGTCGCTCCTGGATGGGGAACTACTCCTTTGATGGGTGTCGCAATGGCTCTTTTTGCCGTATTCTTATCTATTATTTTGGAGATTTATAATTCTTCCGTTTTACTGGACGGAATTTCAATGAAT
>Crassula_dejecta
ATGGCTACACAAACCGTTGAGGAGAGTTCAAAA---GCACGTCCAAAACAAACAGGTCTAGGAGGGTTATTGAAACCGTTGAATTCGGAATATGGTAAAGTCGCTCCTGGATGGGGAACTACTCCTTTGATGGGTGTCGCAATGGCTCTTTTTGCCGTATTTTTATCTATTATTTTGGAGATTTATAATTCTTCCGTTTTACTGGACGGAATTTCAATGAAT
>Crassula_mesembryanthoides
ATGGCTACACAAACCGTTGAGGAGAGTTCAAAA---GCACGTCCAAAACAAACAGGTCTAGGAGGGTTATTGAAACCGTTGAATTCGGAATATGGTAAAGTCGCTCCTGGATGGGGAACTACTCCTTTGATGGGTGTCGCAATGGCTCTTTTTGCCGTATTCTTATCTATTATTTTGGAGATTTATAATTCTTCCGTTTTACTGGACGGAATTTCAATGAAT
>Crassula_perforata
ATGGCTACACAAACCGTTGAGGAGAGTTCAAAA---GCACGTCCAAAACAAACAGGTCTAGGAGGGTTATTGAAACCGTTGAATTCGGAATATGGTAAAGTCGCTCCTGGATGGGGAACTACTCCTTTGATGGGTGTCGCAATGGCTCTTTTTGCCGTATTCTTATCTATTATTTTGGAGATTTATAATTCTTCCGTTTTACTGGACGGAATTTCAATGAAT
>Crassula_socialis
ATGGCTACACAAACCGTTGAGGAGAGTTCAAAA---GCACGTCCAAAACAAACAGGTCTAGGAGGGTTATTGAAACCGTTGAATTCGGAATATGGTAAAGTCGCTCCTGGATGGGGAACTACTCCTTTGATGGGTGTCGCAATGGCTCTTTTTGCCGTATTCTTATCTATTATTTTGGAGATTTATAATTCTTCCGTTTTACTGGACGGAATTTCAATGAAT
>Crassula_tecta
ATGGCTACACAAACCGTTGAGGAGAGTTCAAAA---GCACGTCCAAAACAAACAGGTCTAGGAGGGTTATTGAAACCGTTGAATTCGGAATATGGTAAAGTCGCTCCTGGATGGGGAACTACTCCTTTGATGGGTGTCGCAATGGCTCTTTTTGCCGTATTCTTATCTATTATTTTGGAGATTTATAATTCTTCCGTTTTACTGGACGGAATTTCAATGAAT
>Crassula_mesembrianthemopsis
ATGGCTACACAAACCGTTGAGGAGAGTTCAAAA---GCACGTCCAAAACAAACAGGTCTAGGAGGGTTATTGAAACCGTTGAATTCGGAATATGGTAAAGTCGCTCCTGGATGGGGAACTACTCCTTTGATGGGTGTCGCAATGGCTCTTTTTGCCGTATTCTTATCTATTATTTTGGAGATTTATAATTCTTCCGTTTTACTGGACGGAATTTCAATGAAT
>Crassula_deltoidea
ATGGCTACACAAACCGTTGAGGAGAGTTCAAAA---GCACGTCCAAAACAAACAGGTCTCGGGGGGTTATTGAAACCGTTGAATTCTGAATATGGTAAAGTAGCTCCTGGATGGGGAACTACTCCCTTGATGGGTGTCGCAATGGCTCTTTTTGCCATATTCTTATCTATTATTTTGGAGATTTATAATTCTTCCGTTTTACTGGACGGAATTGCAATGAAT
>Crassula_expansa_subsp_fragilis
ATGGCTACACAAACCGTTGAGGAGAGTTCAAAA---GCACGTCCAAAACAAACAGGTATAGGGGGGTTGTTGAAACCGTTGAATTCTGAATATGGTAAAGTAGCTCCTGGATGGGGAACTACGCCCTTGATGGGTGTCGCAATGGCTCTTTTTGCCGTATTCTTATCGATTATTTTGGAGATTTATAATTCTTCCGTTTTACTGGACGGAATTGCAATGAAT
>Crassula_volkensii
ATGGCTACACAAACCGTTGAGGAGAGTTCAAAA---GCACGTCCAAAACAAACAGGTATAGGGGGGTTGTTGAAACCGTTGAATTCTGAATATGGTAAAGTAGCTCCTGGATGGGGAACTACTCCCTTGATGGGTGTCGCAATGGCCCTTTTTGCCGTATTCTTATCGATTATTTTGGAGATTTATAATTCTTCCGTTTTACTGGACGGAATTGCAATGAAT
>Cotyledon_tomentosa
ATGGCTACACAAACCGTTGAGGAGAGTTCAAAA---GCACGTCCAAAACAAAGAGGTATAGGGGAGTTGTTGAAACCGTTGAATTCGGAATATGGTAAAGTAGCTCCTGGATGGGGAACTACTCCTTTGATGGGTGTCGCAATGGCTCTTTTTGCAATATTCTTATCTATTATTTTGGAGATTTATAATTCTTCCGTTTTACTGGACGGAATTTCAATGAAT
>Kalanchoe_daigremontiana
ATGGCTACACAAACCGTTGAGGAGAGTTCAAAA---GCACGTCCAAAACAAACAGGTATAGGGGGGTTGTTGAAACCGTTGAATTCGGAATATGGTAAAGTAGCTCCTGGATGGGGAACTACTCCTTTGATGGGTGTCGCAATGGCTCTTTTTGCAATATTCTTATCTATTATTTTGGAGATTTATAATTCTTCCGTTTTACTGGACGGAATTTCAATGAAT
>Kalanchoe_delagoensis
ATGGCTACACAAACCGTTGAGGAGAGTTCAAAA---GCACGTCCAAAACAAACAGGTATAGGGGGGTTGTTGAAACCGTTGAATTCGGAATATGGTAAAGTAGCTCCTGGATGGGGAACTACTCCTTTGATGGGTGTCGCAATGGCTCTTTTTGCAATATTCTTATCTATTATTTTGGAGATTTATAATTCTTCCGTTTTACTGGACGGAATTTCAATGAAT
>Kalanchoe_fedtschenkoi
ATGGCTACACAAACCGTTGAGGAGAGTTCAAAA---GCACGTCCAAAACAAACAGGTATAGGGGGGTTGTTGAAACCGTTGAATTCGGAATATGGTAAAGTAGCTCCTGGATGGGGAACTACTCCTTTGATGGGTGTCGCAATGGCTCTTTTTGCAATATTCTTATCTATTATTTTGGAGATTTATAATTCTTCCGTTTTACTGGACGGAATTTCAATGAAT
>Kalanchoe_longiflora
ATGGCTACACAAACCGTTGAGGAGAGTTCAAAA---GCACGTCCAAAACAAACAGGTATAGGGGGGTTGTTGAAACCGTTGAATTCGGAATATGGTAAAGTAGCTCCTGGATGGGGAACTACTCCTTTGATGGGTGTCGCAATGGCTCTTTTTGCAATATTCTTATCTATTATTTTGGAGATTTATAATTCTTCCGTTTTACTGGACGGAATTTCAATGAAT
>Kalanchoe_tomentosa
ATGGCTACACAAACCGTTGAAGAGAGTTCAAAA---GCACGTCCAAAACAAACAGGTATAGGGGGGTTGTTGAAACCGTTGAATTCGGAATATGGTAAAGTAGCTCCTGGATGGGGAACTACTCCTTTGATGGGTGTCGCAATGGCTCTTTTTGCAATATTCTTATCTATTATTTTGGAGATTTCTAATTCTTCCGTTTTACTGGACGGAATTTCAATGAAT
>Echeveria_lilacina
ATGGCTACACAAACCGTTGAGGAGAGCTCAAAA---GCACGTCCAAAACAAACAGGTCTAGGGGGGTTGTTGAAACCGTTGAATTCGGAATATGGTAAAGTAGCTCCTGGATGGGGAACTACTCCTTTGATGGGTGTCGCAATGGCTCTTTTTGCAATATTCTTATCTATTATTTTGGAGATTTATAATTCTTCCGTTTTACTGGACGGAATTTCAATGAAC
>Graptopetalum_amethystinum
ATGGCTACACAAACCGTTGAGGAGAGCTCAAAA---GCACGTCCAAAACAAACAGGTCTAGGGGGGTTGTTGAAACCGTTGAATTCGGAATATGGTAAAGTAGCTCCTGGATGGGGAACTACTCCTTTGATGGGTGTCGCAATGGTTCTTTTTGCAATATTCTTATCTATTATTTTGGAGATTTATAATTCTTCCGTTTTACTGGACGGAATTTCAATGAAC
>Pachyphytum_compactum
ATGGCTACACAAACCGTTGAGGAGAGCTCAAAA---GCACGTCCAAAACAAACAGGTCTAGGGGGGTTGTTGAAACCGTTGAATTCGGAATATGGTAAAGTAGCTCCTGGATGGGGAACTACTCCTTTGATGGGTGTCGCAATGGCTCTTTTTGCAATATTCTTATCTATTATTTTGGAGATTTATAATTCTTCCGTTTTACTGGACGGAATTTCAATGAAC
>Sedum_alfredii
ATGGCTACACAAACCGTTGAGGAGAGCTCAAAA---GCACGTCCAAAACAAACAGGTCTAGGGGGGTTGTTGAAACCGTTGAATTCGGAATATGGTAAAGTAGCTCCTGGATGGGGAACTACTCCTTTGATGGGTGTCGCAATGGCTCTTTTTGCAATATTCTTATCCATTATTTTGGAGATTTATAATTCTTCCGTTTTACTGGACGGAATTTCAATGAAT
>Sedum_emarginatum
ATGGCTACACAAACCGTTGAGGAGAGCTCAAAA---GCACGTCCAAAACAAACAGGTCTAGGGGGGTTGTTGAAACCGTTGAATTCGGAATATGGTAAAGTAGCTCCTGGATGGGGAACTACTCCTTTGATGGGTGTCGCAATGGCTCTTTTTGCAATATTCTTATCCATTATTTTGGAGATTTATAATTCTTCCGTTTTACTGGACGGAATTTCAATGAAT
>Sedum_lineare
ATGGCTACACAAACCATTGAGGAGAGCTCAAAA---GCACGTCCAAAACAAACAGGTCTAGGGGGGTTGTTGAAACCGTTGAATTCGGAATATGGTAAAGTAGCTCCTGGATGGGGAACTACTCCTTTGATGGGTGTCGCAATGGCTCTTTTTGCAATATTTTTATCTATTATTTTGGAGATTTATAATTCTTCCGTTTTACTGGACGGAATTTCAATGAAT
>Sedum_oryzifolium
ATGGCTACACAAACCGTTGAGGAGAGCTCAAAA---GCACGTCCAAAACAAACAGGTCTAGGGGGGTTGTTGAAACCGTTGAATTCGGAATATGGTAAAGTAGCGCCTGGATGGGGAACTACTCCTTTGATGGGTGTCGCAATGGCTCTTTTTGCAATATTCTTATCGATTATTTTGGAGATTTATAATTCTTCCGTGTTACTGGACGGAATTTCAATGAAT
>Sedum_plumbizincicola
ATGGCTACACAAACCGTTGAGGAGAGCTCAAAA---GCACGTCCAAAACAAACAGGTCTAGGGGGGTTGTTGAAACCGTTGAATTCGGAATATGGTAAAGTAGCTCCTGGATGGGGAACTACTCCTTTGATGGGTGTCGCAATGGCTCTTTTTGCAATATTCTTATCCATTATTTTGGAGATTTATAATTCTTCCGTTTTACTGGACGGAATTTCAATGAAT
>Sedum_sarmentosum
ATGGCTACACAAACCGTTGAGGAGAGCTCAAAA---GCACGTCCAAAACAAACCGGTCTAGGGGGGTTGTTGAAACCGTTGAATTCGGAATATGGTAAAGTAGCGCCTGGATGGGGAACTACTCCTTTGATGGGTGTCGCAATGGCTCTTTTTGCAATATTCTTATCTATTATTTTGGAGATTTATAATTCGTCCGTTTTACTGGACGGAATTTCAATAAAT
>Sedum_tricarpum
ATGGCTACACAAACCGTTGAGGAGAGCTCAAAA---GCACGTCCAAAACAAACAGGTCTAGGGGGGTTGTTGAAACCGTTGAATTCGGAATATGGTAAAGTAGCTCCTGGATGGGGAACTACTCCTTTGATGGGTGTCGCAATGGCTCTTTTTGCAATATTCTTATCCATTATTTTGGAGATTTATAATTCTTCCGTTTTACTGGACGGAATTTCAATGAAT
>Aeonium_arboreum
ATGGCTACACAAACCGTTGAGGAGAGCTCAAAA---GCACGTCCAAAACAAACAGGTCTAGGCGGGTTGTTGAAACCGTTGAATTCGGAATATGGTAAAGTAGCTCCTGGATGGGGAACTACTCCTTTAATGGGTGTCGCAATGGCTCTTTTTGCAATATTCTTATCTATTATTTTGGAGATTTATAATTCTTCCGTTTTACTGGATGGAATTTCAATGAAT
>Aeonium_balsamiferum
ATGGCTACACAAACCGTTGAGGAGAGCTCAAAA---GCACGTCCAAAACAAACAGGTCTAGGCGGGTTGTTGAAACCGTTGAATTCGGAATATGGTAAAGTAGCTCCTGGATGGGGAACTACTCCTTTAATGGGTGTCGCAATGGCTCTTTTTGCAATATTCTTATCTATTATTTTGGAGATTTATAATTCTTCCGTTTTACTGGATGGAATTTCAATGAAT
>Aeonium_decorum
ATGGCTACACAAACCGTTGAGGAGAGCTCAAAA---GCACGTCCAAAACAAACAGGTCTAGGCGGGTTGTTGAAACCGTTGAATTCGGAATATGGTAAAGTAGCTCCTGGATGGGGAACTACTCCTTTAATGGGTGTCGCAATGGCTCTTTTTGCAATATTCTTATCTATTATTTTGGAGATTTATAATTCTTCCGTTTTACTGGATGGAATTTCAATGAAT
>Aeonium_diplocyclum
ATGGCTACACAAACCGTTGAGGAGAGCTCAAAA---GCACGTCCAAAACAAACAGGTCTAGGCGGGTTGTTGAAACCGTTGAATTCGGAATATGGTAAAGTAGCTCCTGGATGGGGAACTACTCCTTTAATGGGTGTCGCAATGGCTCTTTTTGCAATATTCTTATCTATTATTTTGGAGATTTATAATTCTTCCGTTTTACTGGATGGAATTTCAATGAAT
>Aeonium_dodrantale
ATGGCTACACAAACCGTTGAGGAGAGCTCAAAA---GCACGTCCAAAACAAACAGGTCTAGGCGGGTTGTTGAAACCGTTGAATTCGGAATATGGTAAAGTAGCTCCTGGATGGGGAACTACTCCTTTAATGGGTGTCGCAATGGCTCTTTTTGCAATATTCTTATCTATTATTTTGGAGATTTATAATTCTTCCGTTTTACTGGATGGAATTTCAATGAAT
>Aeonium_nobile
ATGGCTACACAAACCGTTGAGGAGAGCTCAAAA---GCACGTCCAAAACAAACAGGTCTAGGCGGGTTGTTGAAACCGTTGAATTCGGAATATGGTAAAGTAGCTCCTGGATGGGGAACTACTCCTTTAATGGGTGTCGCAATGGCTCTTTTTGCAATATTCTTATCTATTATTTTGGAGATTTATAATTCTTCCGTTTTACTGGATGGAATTTCAATGAAT
>Aeonium_saundersii
ATGGCTACACAAACCGTTGAGGAGAGCTCAAAA---GCACGTCCAAAACAAACAGGTCTAGGCGGGTTGTTGAAACCGTTGAATTCGGAATATGGTAAAGTAGCTCCTGGATGGGGAACTACTCCTTTAATGGGTGTCGCAATGGCTCTTTTTGCAATATTCTTATCTATTATTTTGGAGATTTATAATTCTTCCGTTTTACTGGATGGAATTTCAATGAAT
>Aeonium_tabuliforme
ATGGCTACACAAACCGTTGAGGAAAGCTCAAAA---GCACGTCCAAAACAAACAGGTCTAGGCGGGTTGTTGAAACCGTTGAATTCGGAATATGGTAAAGTAGCTCCTGGATGGGGAACTACTCCTTTAATGGGTGTCGCAATGGCTCTTTTTGCAATATTCTTATCTATTATTTTGGAGATTTATAATTCTTCCGTTTTACTGGATGGAATTTCAATGAAT
>Aeonium_undulatum
ATGGCTACACAAACCGTTGAGGAGAGCTCAAAA---GCACGTCCAAAACAAACAGGTCTAGGCGGGTTGTTGAAACCGTTGAATTCGGAATATGGTAAAGTAGCTCCTGGATGGGGAACTACTCCTTTAATGGGTGTCGCAATGGCTCTTTTTGCAATATTCTTATCTATTATTTTGGAGATTTATAATTCTTCCGTTTTACTGGATGGAATTTCAATGAAT
>Monanthes_anagensis
ATGGCTACACAAACCGTTGAGGAGAGCTCAAAA---GCACGCCCAAAACAAACAGGTCTAGGCGGGTTGTTGAAACCCTTGAATTCGGAATATGGTAAAGTAGCTCCTGGATGGGGAACTACTCCTTTAATGGGTGTCGCAATGGCTCTTTTTGCAATATTCTTATCTATTATTTTGGAGATTTATAATTCTTCCGTTTTACTGGATGGAATTTCAATGAAT
>Monanthes_brachycaulos
ATGGCTACACAAACCGTTGAGGAGAGCTCAAAA---GCACGCCCAAAACAAACAGGTCTAGGCGGGTTGTTGAAACCCTTGAATTCGGAATATGGTAAAGTAGCTCCTGGATGGGGAACTACTCCTTTAATGGGTGTCGCAATGGCTCTTTTTGCAATATTCTTATCTATTATTTTGGAGATTTATAATTCTTCCGTTTTACTGGATGGAATTTCAATGAAT
>Monanthes_muralis
ATGGCTACACAAACCGTTGAGGAGAGCTCAAAA---GCACGTCCAAAACAAACAGGTCTAGGCGGGTTGTTGAAACCCTTGAATTCGGAATATGGTAAAGTAGCTCCTGGATGGGGAACTACTCCTTTAATGGGTGTCGCAATGGCTCTTTTTGCAATATTCTTATCTATTATTTTGGAGATTTATAATTCTTCCGTTTTACTGGATGGAATTTCAATGAAT
>Monanthes_polyphylla
ATGGCTACACAAACCGTTGAGGAGAGCTCAAAA---GCACGTCCAAAACAAACAGGTCTAGGCGGGTTGTTGAAACCCTTGAATTCGGAATATGGTAAAGTAGCTCCTGGATGGGGAACTACTCCTTTAATGGGTATCGCAATGGCTCTTTTTGCAATATTCTTATCTATTATTTTGGAGATTTATAATTCTTCCGTTTTACTGGATGGAATTTCAATGAAT
>Rosularia_alpestris
ATGGCTACACAAACCGTGGAGGAGAGCTCAAAA---GCACGTCCAAAACAAACAGGTCTAGGCGGGTTGTTGAAACCGTTGAATTCGGAATATGGGAAAGTAGCTCCTGGATGGGGAACTACTCCTTTGATGGGTGTCGCAATGGCTCTTTTTGCAATATTCTTATCTATTATTTTGGAGATTTATAATTCTTCCGTTTTACTGGACGGAATTTCAATGAAT
>Sempervivum_tectorum
ATGGCTACACAAACCGTTGAGGAGCGCTCAAAA---GCACGTCCAAAACAAACAGGTCTAGGGGGGTTGTTGAAACCGTTGAATTCGGAATATGGTAAAGTAGCTCCTGGATGGGGAACTACTCCTTTGATGGGTGTCGCAATGGCTCTTTTTGCAATATTCTTATCTATTATTTTGGAGATTTATAATTCTTCCGTTTTACTGGACGGAATTTCAATGAAT
>Phedimus_spurius
ATGGCTACACAAACCGTTGAGGAACGCTCAAAA---GCACGTCCAAAACAAACAGGTCTAGGGGGGTTGTTGAAACCGTTGAATTCGGAATATGGTAAAGTAGCTCCTGGATGGGGAACTACCCCTTTGATGGGTGTCGCAATGGCTCTTTTTACAATATTCTTATCTATTATTTTGGAGATTTATAATTCTTCCGTTTTACTGGACGGAATTTCAATGAAT
>Phedimus_aizoon
ATGGCTACACAAACCGTTGAGGAACGCTCAAAA---GCACGTCCAAAACAAACAGGTCTAGGGGGGTTGTTGAAACCGTTGAATTCGGAATATGGTAAAGTAGCTCCTGGATGGGGAACTACCCCTTTGATGGGTGTTGCAATGGCTCTTTTTACAATATTCTTATCTATTATTTTGGAGATTTATAATTCTTCCGTTTTACTGGACGGAATTTCAATGAAT
>Phedimus_kamtschaticus
ATGGCTACACAAACCGTTGAGGAACGCTCAAAA---GCACGTCCAAAACAAACAGGTCTAGGGGGGTTGTTGAAACCGTTGAATTCGGAATATGGTAAAGTAGCTCCTGGATGGGGAACTACCCCTTTGATGGGTGTTGCAATGGCTCTTTTTACAATATTCTTATCTATTATTTTGGAGATTTATAATTCTTCCGTTTTACTGGACGGAATTTCAATGAAT
>Phedimus_odontophyllus
ATGGCTACACAAACCGTTGAGGAGCGCTCAAAA---GCACGTCCAAAACAAACAGGTCTAGGGGGTTTGTTGAAACCGTTGAATTCGGAATATGGTAAAGTAGCTCCTGGATGGGGAACTACCCCTTTGATGGGTGTCGCAATGGCTCTTTTTACAATATTCTTATCTATTATTTTGGAGATTTATAATTCTTCCGTTTTACTGGACGGAATTTCAATGAAT
>Phedimus_takesimensis
ATGGCTACACAAACCGTTGAGGAACGCTCAAAA---GCACGTCCAAAACAAACAGGTCTAGGGGGGTTGTTGAAACCGTTGAATTCGGAATATGGTAAAGTAGCTCCTGGATGGGGAACTACCCCTTTGATGGGTGTTGCAATGGCTCTTTTTACAATATTCTTATCTATTATTTTGGAGATTTATAATTCTTCCGTTTTACTGGACGGAATTTCAATGAAT
>Phedimus_yangshanicus
ATGGCTACACAAACCGTTGAGGAGCGCTCAAAA---GCACGTCCAAAACAAACAGGTCTAGGGGGTTTGTTGAAACCGTTGAATTCGGAATATGGTAAAGTAGCTCCTGGATGGGGAACTACCCCTTTGATGGGTGTCGCAATGGCTCTTTTTACAATATTCTTATCTATTATTTTGGAGATTTATAATTCTTCCGTTTTACTGGACGGAATTTCAATGAAT
>Rhodiola_bupleuroides
ATGGCTACACAAACCGTTGAGGAGCGCTCAAAA---GCACGTCCAAAACAAACAGGTCTAGGGGGGTTGTTGAAACCGTTGAATTCGGAATATGGTAAAGTAGCTCCTGGCTGGGGAACTACTCCTTTGATGGGTGTCGCAATGGCTCTTTTTGCAATATTCTTATCTATTATTTTAGAGATTTATAATTCTTCCGTTTTACTGGACGGAATTTCAATGAAT
>Rhodiola_calliantha
ATGGCTACACAAACCGTTGAGGAGCGCTCAAAA---GCACGTCCAAAACAAACAGGTCTAGGGGGGTTGTTGAAACCGTTGAATTCGGAATATGGTAAAGTAGCTCCTGGCTGGGGAACTACTCCTTTGATGGGTGTCGCAATGGCTCTTTTTGCAATATTCTTATCTATTATTTTAGAGATTTATAATTCTTCCGTTTTACTGGACGGAATTTCAATGAAT
>Rhodiola_crenulata
ATGGCTACACAAACCGTTGAGGAGCGCTCAAAA---GCACGTCCAAAACAAACAGGTCTAGGGGGGTTGTTGAAACCGTTGAATTCGGAATATGGTAAAGTAGCTCCTGGCTGGGGAACTACTCCTTTGATGGGTGTCGCAATGGCTCTTTTTGCAATATTCTTATCTATTATTTTAGAGATTTATAATTCTTCCGTTTTACTGGACGGAATTTCAATGAAT
>Rhodiola_henryi
ATGGCTACACAAACCGTTGAGGAGCGCTCAAAA---GCACGTCCAAAACAAACAGGTCTAGGGGGGTTGTTGAAACCGTTGAATTCGGAATATGGTAAAGTAGCTCCTGGCTGGGGAACTACTCCTTTGATGGGTGTCGCAATGGCTCTTTTTGCAATATTCTTATCTATTATTTTAGAGATTTATAATTCTTCCGTTTTACTGGACGGAATTTCAATGAAT
>Rhodiola_himalensis
ATGGCTACACAAACCGTTGAGGAGCGCTCAAAA---GCACGTCCAAAACAAACAGGTCTAGGGGGGTTGTTGAAACCGTTGAATTCGGAATATGGTAAAGTAGCTCCTGGCTGGGGAACTACTCCTTTGATGGGTGTCGCAATGGCTCTTTTTGCAATATTCTTATCTATTATTTTAGAGATTTATAATTCTTCCGTTTTACTGGACGGAATTTCAATGAAT
>Rhodiola_kirilowii
ATGGCTACACAAACCGTTGAGGAGCGCTCAAAA---GCACGTCCAAAACAAACAGGTCTAGGGGGGTTGTTGAAACCGTTGAATTCGGAATATGGTAAAGTAGCTCCTGGCTGGGGAACTACTCCTTTGATGGGTGTCGCAATGGCTCTTTTTGCAATATTCTTATCTATTATTTTAGAGATTTATAATTCTTCCGTTTTACTGGACGGAATTTCAATGAAT
>Rhodiola_rosea
ATGGCTACACAAACCGTTGAGGAGCGCTCAAAA---GCACGTCCAAAACAAACAGGTCTAGGGGGGTTGTTGAAACCGTTGAATTCGGAATATGGTAAAGTAGCTCCTGGCTGGGGAACTACTCCTTTAATGGGTGTCGCAATGGCTCTTTTTGCAATATTCTTATCTATTATTTTAGAGATTTATAATTCTTCCGTTTTACTGGACGGAATTTCAATGAAT
>Rhodiola_sacra
ATGGCTACACAAACCGTTGAGGAGCGCTCAAAA---GCACGTCCAAAACAAACAGGTCTAGGGGGGTTGTTGAAACCGTTGAATTCGGAATATGGTAAAGTAGCTCCTGGCTGGGGAACTACTCCTTTGATGGGTGTCGCAATGGCTCTTTTTGCAATATTCTTATCTATTATTTTAGAGATTTATAATTCTTCCGTTTTACTGGACGGAATTTCAATGAAT
>Rhodiola_yunnanensis
ATGGCTACACAAACCGTTGAGGAGCGCTCAAAA---GCACGTCCAAAACAAACAGGTCTAGGGGGGTTGTTGAAACCGTTGAATTCGGAATATGGTAAAGTAGCTCCTGGCTGGGGAACTACTCCTTTGATGGGTGTCGCAATGGCTCTTTTTGCAATATTCTTATCTATTATTTTAGAGATTTATAATTCTTCCGTTTTACTGGACGGAATTTCAATGAAT
>Rhodiola_dumulosa
ATGGCTACACAAACCGTTGAGGAGCGCTCAAAA---GCACGTCCAAAACAAACAGGTCTAGGGGGGTTGTTGAAACCGTTGAATTCGGAATATGGTAAAGTAGCTCCTGGCTGGGGAACTACTCCTTTGATGGGTGTCGCAATGGCTCTTTTTGCAATATTCTTATCTATTATTTTAGAGATTTATAATTCTTCCGTTTTACTGGACGGAATTTCAATGAAT
>Rhodiola_fastigiata
ATGGCTACACAAACCGTTGAGGAGCGCTCAAAA---GCACGTCCAAAACAAACAGGTCTAGGGGGGTTGTTGAAACCGTTGAATTCGGAATATGGTAAAGTAGCTCCTGGCTGGGGAACTACTCCTTTGATGGGTGTCGCAATGGCTCTTTTTGCAATATTCTTATCTATTATTTTAGAGATTTATAATTCTTCCGTTTTACTGGACGGAATTTCAATGAAT
>Rhodiola_gelida
ATGGCTACACAAACCGTTGAGGAGCGCTCAAAA---GCACGTCCAAAACAAACAGGTCTAGGGGGGTTGTTGAAACCGTTGAATTCGGAATATGGTAAAGTAGCTCCTGGCTGGGGAACTACTCCTTTGATGGGTGTCGCAATGGCTCTTTTTGCAATATTCTTATCTATTATTTTAGAGATTTATAATTCTTCCGTTTTACTGGACGGAATTTCAATGAAT
>Rhodiola_hobsonii
ATGGCTACACAAACCGTTGAGGAGCGCTCAAAA---GCACGTCCAAAACAAACAGGTCTCGGGGGGTTGTTGAAACCGTTGAATTCGGAATATGGTAAAGTAGCTCCTGGCTGGGGAACTACTCCTTTGATGGGTGTCGCAATGGCTCTTTTTGCAATATTCTTATCTATTATTTTAGAGATTTATAATTCTTCCGTTTTACTGGACGGAATTTCAATGAAT
>Rhodiola_humilis
ATGGCTACACAAACCGTTGAGGAGCGCTCAAAA---GCACGTCCAAAACAAACAGGTCTCGGGGGGTTGTTGAAACCGTTGAATTCGGAATATGGTAAAGTAGCTCCTGGCTGGGGAACTACTCCTTTGATGGGTGTCGCAATGGCTCTTTTTGCAATATTCTTATCTATTATTTTAGAGATTTATAATTCTTCCGTTTTACTGGACGGAATTTCAATGAAT
>Rhodiola_integrifolia
ATGGCTACACAAACCGTTGAGGAGCGCTCAAAA---GCACGTCCAAAACAAACAGGTCTAGGGGGGTTGTTGAAACCGTTGAATTCGGAATATGGTAAAGTAGCTCCTGGCTGGGGAACTACTCCTTTGATGGGTGTCGCAATGGCTCTTTTTGCAATATTCTTATCTATTATTTTAGAGATTTATAATTCTTCCGTTTTACTGGACGGAATTTCAATGAAT
>Rhodiola_liciae
ATGGCTACACAAACCGTTGAGGAGCGCTCAAAA---GCACGTCCAAAACAAACAGGTCTAGGGGGGTTGTTGAAACCGTTGAATTCGGAATATGGTAAAGTAGCTCCTGGCTGGGGAACTACTCCTTTGATGGGTGTCGCAATGGCTCTTTTTGCAATATTCTTATCTATTATTTTAGAGATTTATAATTCTTCCGTTTTACTGGACGGAATTTCAATGAAT
>Rhodiola_macrocarpa
ATGGCTACACAAACCGTTGAGGAGCGCTCAAAA---GCACGTCCAAAACAAACAGGTCTAGGGGGGTTGTTGAAACCGTTGAATTCGGAATATGGTAAAGTAGCTCCTGGCTGGGGAACTACTCCTTTGATGGGTGTCGCAATGGCTCTTTTTGCAATATTCTTATCTATTATTTTAGAGATTTATAATTCTTCCGTTTTACTGGACGGAATTTCAATGAAT
>Rhodiola_ovatisepala
ATGGCTACACAAACCGTTGAGGAGCGCTCAAAA---GCACGTCCAAAACAAACAGGTCTCGGGGGGTTGTTGAAACCGTTGAATTCGGAATATGGTAAAGTAGCTCCTGGCTGGGGAACTACTCCTTTGATGGGTGTCGCAATGGCTCTTTTTGCAATATTCTTATCTATTATTTTAGAGATTTATAATTCTTCCGTTTTACTGGACGGAATTTCAATGAAT
>Rhodiola_prainii
ATGGCTACACAAACCGTTGAGGAGCGCTCAAAA---GCACGTCCAAAACAAACAGGTCTCGGGGGGTTGTTGAAACCGTTGAATTCGGAATATGGTAAAGTAGCTCCTGGCTGGGGAACTACTCCTTTGATGGGTGTCGCAATGGCTCTTTTTGCAATATTCTTATCTATTATTTTAGAGATTTATAATTCTTCCGTTTTACTGGACGGAATTTCAATGAAT
>Rhodiola_quadrifida
ATGGCTACACAAACCGTTGAGGAGCGCTCAAAA---GCACGTCCAAAACAAACAGGTCTAGGGGGGTTGTTGAAACCGTTGAATTCGGAATATGGTAAAGTAGCTCCTGGCTGGGGAACTACTCCTTTGATGGGTGTCGCAATGGCTCTTTTTGCAATATTCTTATCTATTATTTTAGAGATTTATAATTCTTCCGTTTTACTGGACGGAATTTCAATGAAT
>Rhodiola_rhodantha
ATGGCTACACAAACCGTTGAGGAGCGCTCAAAA---GCACGTCCAAAACAAACAGGTCTAGGGGGGTTGTTGAAACCGTTGAATTCGGAATATGGTAAAGTAGCTCCTGGCTGGGGAACTACTCCTTTGATGGGTGTCGCAATGGCTCTTTTTGCAATATTCTTATCTATTATTTTAGAGATTTATAATTCTTCCGTTTTACTGGACGGAATTTCAATGAAT
>Rhodiola_sexifolia
ATGGCTACACAAACCGTTGAGGAGCGCTCAAAA---GCACGTCCAAAACAAACAGGTCTCGGGGGGTTGTTGAAACCGTTGAATTCGGAATATGGTAAAGTAGCTCCTGGCTGGGGAACTACTCCTTTGATGGGTGTCGCAATGGCTCTTTTTGCAATATTCTTATCTATTATTTTAGAGATTTATAATTCTTCCGTTTTACTGGACGGAATTTCAATGAAT
>Rhodiola_sinuata
ATGGCTACACAAATCGTTGAGGAGCGCTCAAAA---GCACGTCCAAAACAAACAGGTCTCGGGGGGTTGTTGAAACCGTTGAATTCGGAATATGGTAAAGTAGCTCCTGGCTGGGGAACTACTCCTTTGATGGGTGTCGCAATGGCTCTTTTTGCAATATTCTTATCTATTATTTTAGAGATTTATAATTCTTCCGTTTTACTGGACGGAATTTCCATGAAT
>Rhodiola_smithii
ATGGCTACACAAACCGTTGAGGAGCGCTCAAAA---GCACGTCCAAAACAAACAGGTCTAGGGGGGTTGTTGAAACCGTTGAATTCGGAATATGGTAAAGTAGCTCCTGGCTGGGGAACTACTCCTTTGATGGGTGTCGCAATGGCTCTTTTTGCAATATTCTTATCTATTATTTTAGAAATTTATAATTCTTCCGTTTTACTGGACGGAATTTCAATGAAT
>Rhodiola_stapfii
ATGGCTACACAAACCGTTGAGGAGCGCTCAAAA---GCACGTCCAAAACAAACAGGTCTCGGGGGGTTGTTGAAACCGTTGAATTCGGAATATGGTAAAGTAGCTCCTGGCTGGGGAACTACTCCTTTGATGGGTGTCGCAATGGCTCTTTTTGCAATATTCTTATCTATTATTTTAGAGATTTATAATTCTTCCGTTTTACTGGACGGAATTTCAATGAAT
>Rhodiola_subopposita
ATGGCTACACAAACCGTTGAGGAGCGCTCAAAA---GCACGTCCAAAACAAACAGGTCTAGGGGGGTTGTTGAAACCGTTGAATTCGGAATATGGTAAAGTAGCTCCTGGCTGGGGAACTACTCCTTTGATGGGTGTCGCAATGGCTCTTTTTGCAATATTCTTATCTATTATTTTAGAGATTTATAATTCTTCCGTTTTACTGGACGGAATTTCAATGAAT
>Rhodiola_tangutica
ATGGCTACACAAACCGTTGAGGAGCGCTCAAAA---GCACGTCCAAAACAAACAGGTCTAGGGGGGTTGTTGAAACCGTTGAATTCGGAATATGGTAAAGTAGCTCCTGGCTGGGGAACTACTCCTTTGATGGGTGTCGCAATGGCTCTTTTTGCAATATTCTTATCTATTATTTTAGAGATTTATAATTCTTCCGTTTTACTGGACGGAATTTCAATGAAT
>Rhodiola_wallichiana
ATGGCTACACAAACCGTTGAGGAGCGCTCAAAA---GCACGTCCAAAACAAACAGGTCTCGGGGGGTTGTTGAAACCGTTGAATTCGGAATATGGTAAAGTAGCTCCTGGCTGGGGAACTACTCCTTTGATGGGTGTCGCAATGGCTCTTTTTGCAATATTCTTATCTATTATTTTAGAGATTTATAATTCTTCCGTTTTACTGGACGGAATTTCAATGAAT
>Hylotelephium_ewersii
ATGGCTACACAAACCGTTGAGGAGAGCTCAAAA---GCACGTCCAAAACAAACAGGTCTAGGGGGGTTGTTGAAACCGTTGAATTCGGAATATGGTAAAGTAGCTCCTGGATGGGGAACTACTCCTTTGATGGGTGTCGCAATGGCTCTTTTTGCAATATTCTTATCTATTATTTTGGAGATTTATAATTCTTCCGTTTTACTAGACGGAATTTCAATGAAT
>Hylotelephium_verticillatum
ATGGCTACACAAACCGTTGAGGAGAGCTCAAAA---GCACGTCCAAAACAAACAGGTCTAGGGGGGTTGTTGAAACCGTTGAATTCGGAATATGGTAAAGTAGCTCCTGGATGGGGAACTACTCCTTTGATGGGTGTCGCAATGGCTCTTTTTGCAATATTCTTATCTATTATTTTGGAGATTTATAATTCTTCCGTTTTACTAGACGGAATTTCAATGAAT
>Hylotelephium_viviparum
ATGGCTACACAAACCGTTGAGGAGAGCTCAAAA---GCACGTCCAAAACAAACAGGTCTAGGGGGGTTGTTGAAACCGTTGAATTCGGAATATGGTAAAGTAGCTCCTGGATGGGGAACTACTCCTTTGATGGGTGTCGCAATGGCTCTTTTTGCAATATTCTTATCTATTATTTTGGAGATTTATAATTCTTCCGTTTTACTAGACGGAATTTCAATGAAT
>Meterostachys_sikokianus
ATGGCTACACAAACCGTTGAGGAGAGCTCAAAA---GCACGTCCAAAACAAACAGGTCTAGGGGGGTTGTTGAAACCGTTGAATTCGGAATATGGTAAAGTAGCTCCTGGATGGGGAACTACTCCTTTGATGGGTGTCGCAATGGCTCTTTTTGCAATATTCTTATCTATTATTTTGGAGATTTATAATTCTTCCGTTTTACTGGACGGAATTTCAATGAAT
>Orostachys_fimbriata
ATGGCTACACAAACCGTTGAGGAGAGCTCAAAA---GCACGTCCAAAACAAACAGGTCTAGGGGGGTTGTTGAAACCGTTGAATTCGGAATATGGTAAAGTAGCTCCTGGATGGGGAACTACTCCTTTGATGGGTGTCGCAATGGCTCTTTTTGCAATATTCTTATCTATTATTTTGGAGATTTATAATTCTTCCGTTTTACTGGACGGAATTTCAATGAAT
>Orostachys_japonica
ATGGCTACACAAACCGTTGAGGAGAGCTCAAAA---GCACGTCCAAAACAAACAGGTCTAGGGGGGTTGTTGAAACCGTTGAATTCGGAATATGGTAAAGTAGCTCCTGGATGGGGAACTACTCCTTTGATGGGTGTCGCAATGGCTCTTTTTGCAATATTCTTATCTATTATTTTGGAGATTTATAATTCTTCCGTTTTACTGGACGGAATTTCAATGAAT
>Orostachys_minuta
ATGGCTACACAAACCGTTGAGGAGAGCTCAAAA---GCACGTCCAAAACAAACAGGTCTAGGGGGGTTGTTGAAACCGTTGAATTCGGAATATGGTAAAGTAGCTCCTGGATGGGGAACTACTCCTTTGATGGGTGTCGCAATGGCTCTTTTTGCAATATTCTTATCTATTATTTTGGAGATTTATAATTCTTCCGTTTTACTGGACGAAATTTCAATGAAT
>Orostachys_iwarenge_f_magna
ATGGCTACACAAACCGTTGAGGAGAGCTCAAAA---GCACGTCCAAAACAAACAGGTCTAGGGGGGTTGTTGAAACCGTTGAATTCGGAATATGGTAAAGTAGCTCCTGGATGGGGAACTACTCCTTTGATGGGTGTCGCAATGGCTCTTTTTGCAATATTCTTATCTATTATTTTGGAGATTTATAATTCTTCCGTTTTACTGGACGGAATTTCAATGAAT
>Sinocrassula_densirosulata
ATGGCTACACAAACGGTTGAGGAGAGCTCAAAA---GCACGTCCAAAACAAACAGGTCTAGGGGGGTTGTTGAAACCGTTGAATTCGGAATATGGTAAAGTAGCTCCTGGATGGGGAACGACTCCTTTGATGGGTGTCGCAATGGCTCTTTTTGCAATATTCTTATCTATTATTTTAGAGATTTATAATTCTTCTGTTTTACTGGACGGAATTTCAATGAAT
>Sinocrassula_indica
ATGGCTACACAAACGGTTGAGGAGAGCTCAAAA---GCACGTCCAAAACAAACAGGTCTAGGGGGGTTGTTGAAACCGTTGAATTCGGAATATGGTAAAGTAGCTCCTGGATGGGGAACGACTCCTTTGATGGGTGTCGCAATGGCTCTTTTTGCAATATTCTTATCTATTATTTTAGAGATTTATAATTCTTCTGTTTTACTGGACGGAATTTCAATGAAT
>Umbilicus_rupestris
ATGGCTACACAAACCGTTGCGGAGAGCTTAAAA---GCACGTCCAAAACAAACAGGTCTAGGGGGGTTGTTGAAACCGTTGAATTCGGAATATGGTAAAGTAGCTCCTGGATGGGGAACTACTCCTTTGATGGGTGTCGCAATGGCTCTTTTTGCAATATTCTTATCTATTATTTTGGAGATTTATAATTCTTCCGTTTTACTGGACGAAATTTCAATGAAT
>Myriophyllum_aquaticum
ATGGCTACACAAACCGTTGAGGATAGTTCCAAATCTGGTCGTCCAAAACAAACAAATGTAGGGAGTTTATTGAAACCGTTGAACTCAGAATATGGGAAAGTAGCTCGTGGATGGGGAACTACTCCTTTAATGGGTGTCGCAATGGCTCTATTTGCGATATTCTTATCTATTATTTTGGAGATTTATAATTCTTCCGTTTTACTGGACGGAATTGCAATGAAT
>Myriophyllum_spicatum
ATGGCTACACAAACCGTTGAGGATAGTTCCAAATTTGGTCGTCCAAAACAAACAAATGTAGGGAATTTATTGAAACCGTTGAACTCAGAATATGGCAAAGTAGCTCGTGGATGGGGAACTACTCCTTTAATGGGTGTCGCAATGGCTCTATTTGCGATATTCTTATCTATTATTTTGGAGATTTATAATTCTTCCGTTTTACTGGACGGAATTGCAATGAAT
