# Supplementary material for: Ten Plastomes of Crassula (Crassulaceae) and Phylogenetic Implications
Source: Biology (Basel). 2022 Dec 7;11(12):1779. doi: 10.3390/biology11121779 (PMC9775174; doi:10.3390/biology11121779)
Supplement: Supplementary file 1 [file biology-11-01779-s001.zip › Supplements/Data S1/psbJ.fasta]

>Crassula_alstonii
ATGGCCGATACTACTGGAAGGATTCCTCTTTGGATAATAGGTACGGTAACTGGTATTGCTGTGATCGGTTTACTAGGTATTTTCTTTTATGGTTCCTATTCAGGATTGGGTTCATCCTTG
>Crassula_columella
ATGGCCGATACTACTGGAAGGATTCCTCTTTGGATAATAGGTACGGTAACTGGTATTGCTGTGATCGGTTTACTAGGTATTTTCTTTTATGGTTCCTATTCAGGATTGGGTTCATCCTTG
>Crassula_dejecta
ATGGCCGATACTACTGGAAGGATTCCTCTTTGGATAATAGGTACGGTAACTGGTATTGCTGTGATCGGTTTACTAGGTATTTTCTTTTATGGTTCCTATTCAGGATTGGGTTCATCCTTG
>Crassula_mesembryanthoides
ATGGCCGATACTACTGGAAGGATTCCTCTTTGGATAATAGGTACGGTAACTGGTATTGCTGTGATCGGTTTACTAGGTATTTTCTTTTATGGTTCCTATTCAGGATTGGGTTCATCCTTG
>Crassula_perforata
ATGGCCGATACTACTGGAAGGATTCCTCTTTGGATAATAGGTACGGTAACTGGTATTGCTGTGATCGGTTTACTAGGTATTTTCTTTTATGGTTCCTATTCAGGATTGGGTTCATCCTTG
>Crassula_socialis
ATGGCCGATACTACTGGAAGGATTCCTCTTTGGATAATAGGTACGGTAACTGGTATTGCTGTGATCGGTTTACTAGGTATTTTCTTTTATGGTTCCTATTCAGGATTGGGTTCATCCTTG
>Crassula_tecta
ATGGCCGATACTACTGGAAGGATTCCTCTTTGGATAATAGGTACGGTAACTGGTATTGCTGTGATCGGTTTACTAGGTATTTTCTTTTATGGTTCCTATTCAGGATTGGGTTCATCCTTG
>Crassula_mesembrianthemopsis
ATGGCCGATACTACTGGAAGGATTCCTCTTTGGATAATAGGTACGGTAACTGGTATTGCTGTGATCGGTTTACTAGGTATTTTCTTTTATGGTTCCTATTCAGGATTGGGTTCATCCTTG
>Crassula_deltoidea
ATGGCCGATACTACTGGAAGGATTCCTCTTTGGATAATAGGTACGGTAGCTGGTATTGCGGTGATCGGTTTATTAGGTATTTTCTTTTATGGTTCCTATTCAGGATTGGGTTCATCCTTG
>Crassula_expansa_subsp_fragilis
ATGGCCGATACTACTGGAAGGATTCCTCTTTGGATAATAGGTACGGTAGCTGGTATTGCTGTGATCGGTTTACTAGGTATTTTCTTTTATGGTTCCTATTCAGGATTGGGTTCATCCTTG
>Crassula_volkensii
ATGGCCGATACTACTGGAAGGATTCCTCTTTGGATAATAGGTACGGTAGCTGGTATTGCTGTGATCGGTTTACTAGGTATTTTCTTTTATGGTTCCTATTCAGGATTGGGTTCATCCTTG
>Cotyledon_tomentosa
ATGGCCGATACTACTGGAAGGATTCCTCTTTGGATAATAGGTACGGTAACTGGTATTCCTGTGATCGGTTTAATAGGTATTTTCTTTTATGGTTCCTATTCAGGATTGGGTTCATCCTTG
>Kalanchoe_daigremontiana
ATGGCCGATACTACTGGAAGGATTCCTCTTTGGATAATAGGTACGGTAACTGGTATTCCTGTGATCGGTTTAATAGGTATTTTCTTTTATGGTTCCTATTCAGGATTGGGTTCATCCTTG
>Kalanchoe_delagoensis
ATGGCCGATACTACTGGAAGGATTCCTCTTTGGATAATAGGTACGGTAACTGGTATTCCTGTGATCGGTTTAATAGGTATTTTCTTTTATGGTTCCTATTCAGGATTGGGTTCATCCTTG
>Kalanchoe_fedtschenkoi
ATGGCCGATACTACTGGAAGGATTCCTCTTTGGATAATAGGTACGGTAACTGGTATTCCTGTGATCGGTTTAATAGGTATTTTCTTTTATGGTTCCTATTCAGGATTGGGTTCATCCTTG
>Kalanchoe_longiflora
ATGGCCGATACTACTGGAAGGATTCCTCTTTGGATAATAGGTACAGTAACTGGTATTCCTGTGATCGGTTTAATAGGTATTTTCTTTTATGGTTCCTATTCAGGATTGGGTTCATCCTTG
>Kalanchoe_tomentosa
ATGACCGATACTACTGGAAGGATTCCTCTTTGGATAATAGGTACGGTAACTGGTATTCCTGTGATCGGTTTAATAGGTATTTTCTTTTATGGTTCCTATTCAGGATTGGGTTCATCCTTG
>Echeveria_lilacina
ATGGCCGATACTACTGGAAGGATTCCTCTTTGGATAATAGGTACGGTAACTGGTATTCCGGTGATCGGTTTAGTAGGTATTTTCTTTTATGGTTCCTATTCTGGATTGGGTTCATCCTTG
>Graptopetalum_amethystinum
ATGGCCGATACTACTGGAAGGATTCCTCTTTGGATAATAGGTACGGTAACTGGTATTCCGGTGATCGGTTTAGTAGGTATTTTCTTTTATGGTTCCTATTCTGGATTGGGTTCATCCTTG
>Pachyphytum_compactum
ATGGCCGATACTACTGGAAGGATTCCTCTTTGGATAATAGGTACGGTAACTGGTATTCCGGTGATCGGTTTAGTAGGTATTTTCTTTTATGGTTCCTATTCTGGATTGGGTTCATCCTTG
>Sedum_alfredii
ATGGCCGATACTACTGGAAGGATTCCTCTTTGGATAATAGGTACGGTAACTGGTATTTCGGTGATTGGTTTAGTAGGTATTTTCTTTTATGGTTCCTATTCTGGATTGGGTTCATCCTTG
>Sedum_emarginatum
ATGGCCGATACTACTGGAAGGATTCCTCTTTGGATAATAGGTACGGTAACTGGTATTTCGGTGATTGGTTTAGTAGGTATTTTCTTTTATGGTTCCTATTCTGGATTGGGTTCATCCTTG
>Sedum_lineare
ATGGCCGATACTACTGGAAGGATTCCTCTTTGGATAATAGGTACGGTAACTGGTATTCCGGTGATCGGTTTAGTAGGTATTTTCTTTTATGGTTCCTATTCTGGATTGGGTTCATCCTTG
>Sedum_oryzifolium
ATGGCCGATACTACTGGAAGGATTCCTCTTTGGATAATAGGTACGGTAACTGGTATTCCGGTGATCGGTTTAGTAGGTATTTTCTTTTATGGTTCCTATTCTGGATTGGGTTCATCCTTG
>Sedum_plumbizincicola
ATGGCCGATACTACTGGAAGGATTCCTCTTTGGATAATAGGTACGGTAACTGGTATTTCGGTGATTGGTTTAGTAGGTATTTTCTTTTATGGTTCCTATTCTGGATTGGGTTCATCCTTG
>Sedum_sarmentosum
ATGGCCGATACTACTGGAAGGATTCCTCTTTGGATAATAGGTACGGTAACTGGTATTCCGGTGATTGGTTTAGTAGGTATTTTCTTTTATGGTTCCTATTCTGGATTGGGTTCATCCTTG
>Sedum_tricarpum
ATGGCCGATACTACTGGAAGGATTCCTCTTTGGATAATAGGTACGGTAACTGGTATTTCGGTGATTGGTTTAGTAGGTATTTTCTTTTATGGTTCCTATTCTGGATTGGGTTCATCCTTG
>Aeonium_arboreum
ATGGCCGATACTACTGGAAGGATTCCTCTTTGGATAATAGGTACGGTAACTGGTATTCCGGTGATCGGTTTAATAGGCATTTTCTTTTATGGTTCCTATTCAGGATTGGGTTCATCCTTG
>Aeonium_balsamiferum
ATGGCCGATACTACTGGAAGGATTCCTCTTTGGATAATAGGTACGGTAACTGGTATTCCGGTGATCGGTTTAATAGGCATTTTCTTTTATGGTTCCTATTCAGGATTGGGTTCATCCTTG
>Aeonium_decorum
ATGGCCGATACTACTGGAAGGATTCCTCTTTGGATAATAGGTACGGTAACTGGTATTCCGGTGATCGGTTTAATAGGCATTTTCTTTTATGGTTCCTATTCCGGATTGGGTTCATCCTTG
>Aeonium_diplocyclum
ATGGCCGATACTACTGGAAGGATTCCTCTTTGGATAATAGGTACGGTAACTGGTATTCCGGTGATCGGTTTAATAGGCATTTTCTTTTATGGTTCCTATTCAGGATTGGGTTCATCCTTG
>Aeonium_dodrantale
ATGGCCGATACTACTGGAAGGATTCCTCTTTGGATAATAGGTACGGTAACTGGTATTCCGGTGATCGGTTTAATAGGCATTTTCTTTTATGGTTCCTATTCAGGATTGGGTTCATCCTTG
>Aeonium_nobile
ATGGCCGATACTACTGGAAGGATTCCTCTTTGGATAATAGGTACGGTAACTGGTATTCCGGTGATCGGTTTAATAGGCATTTTCTTTTATGGTTCCTATTCCGGATTGGGTTCATCCTTG
>Aeonium_saundersii
ATGGCCGATACTACTGGAAGGATTCCTCTTTGGATAATAGGTACGGTAACTGGTATTCCGGTGATCGGTTTAATAGGCATTTTCTTTTATGGTTCCTATTCAGGATTGGGTTCATCCTTG
>Aeonium_tabuliforme
ATGGCCGATACTACTGGAAGGATTCCTCTTTGGATAATAGGTACGGTAACTGGTATTCCGGTGATCGGTTTAATAGGCATTTTCTTTTATGGTTCCTATTCAGGATTGGGTTCATCCTTG
>Aeonium_undulatum
ATGGCCGATACTACTGGAAGGATTCCTCTTTGGATAATAGGTACGGTAACTGGTATTCCGGTGATCGGTTTAATAGGCATTTTCTTTTATGGTTCCTATTCAGGATTGGGTTCATCCTTG
>Monanthes_anagensis
ATGGCCGATACTACTGGAAGGATTCCTCTTTGGATAATAGGTACGGTAACTGGTATTCTGGTGATCGGTTTAATAGGCATTTTCTTTTATGGTTCCTATTCAGGGTTGGGTTCATCCTTG
>Monanthes_brachycaulos
ATGGCCGATACTACTGGAAGGATTCCTCTTTGGATAATAGGTACGGTAACTGGTATTCTGGTGATCGGTTTAATAGGCATTTTCTTTTATGGTTCCTATTCAGGGTTGGGTTCATCCTTG
>Monanthes_muralis
ATGGCCGATACTACTGGAAGGATTCCTCTTTGGATAATAGGTACGGTAACTGGTATTCTGGTGATCGGTTTAATAGGCATTTTCTTTTATGGTTCCTATTCAGGGTTGGGTTCATCCTTG
>Monanthes_polyphylla
ATGGCCGATACTACTGGAAGGATTCCTCTTTGGATAATAGGTACAGTAACTGGTATTCCGGTGATCGGTTTAATAGGCATTTTCTTTTATGGTTCCTATTCAGGGTTGGGTTCATCCTTG
>Rosularia_alpestris
ATGGCCGATACTACTGGAAGGATTCCTCTTTGGATAATAGGTACGGTAACTGGTATTCCGGTGATCGGTTTAATAGGTATTTTCTTTTATGGTTCCTATTCGGGATTGGGTTCATCCTTG
>Sempervivum_tectorum
ATGGCCGATACTACTGGAAGGATTCCTCTTTGGATAATAGGTACGGTAACTGGTATTCCGGTGATCGGTTTAATAGGTATTTTCTTTTATGGTTCCTATTCAGGATTGGGTTCATCCTTG
>Phedimus_spurius
ATGGCCGATACTACTGGAAGGATTCCTCTTTGGATAATAGGTACGGTAACTGGTATTGCTGTGATCGGTTTACTAGGTATTTTCTTTTATGGTTCCTATTCAGGATTGGGTTCATCCTTG
>Phedimus_aizoon
ATGGCCGATACTACTGGAAGGATTCCTCTTTGGATAATAGGTACGGTAACTGGTATTGCTGTGATCGGTTTACTAGGTATTTTCTTTTATGGTTCCTATTCAGGATTGGGTTCATCCTTG
>Phedimus_kamtschaticus
ATGGCCGATACTACTGGAAGGATTCCTCTTTGGATAATAGGTACGGTAACTGGTATTGCTGTGATCGGTTTACTAGGTATTTTCTTTTATGGTTCCTATTCAGGATTGGGTTCATCCTTG
>Phedimus_odontophyllus
ATGGCCGATACTACTGGAAGGATTCCTCTTTGGATAATAGGTACGGTAACTGGTATTGCTGTGATCGGTTTACTAGGTATTTTCTTTTATGGTTCCTATTCAGGATTGGGTTCATCCTTG
>Phedimus_takesimensis
ATGGCCGATACTACTGGAAGGATTCCTCTTTGGATAATAGGTACGGTAACTGGTATTGCTGTGATCGGTTTACTAGGTATTTTCTTTTATGGTTCCTATTCAGGATTGGGTTCATCCTTG
>Phedimus_yangshanicus
ATGGCCGATACTACTGGAAGGATTCCTCTTTGGATAATAGGTACGGTAACTGGTATTGCTGTGATCGGTTTACTAGGTATTTTCTTTTATGGTTCCTATTCAGGATTGGGTTCATCCTTG
>Rhodiola_bupleuroides
ATGGCCGATACTACTGGAAGGATTCCTCTTTGGATAATAGGTACGGTAACTGGTATTGCTGTGATCGGTTTACTAGGTATTTTTTTTTATGGTTCCTATTCAGGATTGGGTTCATCCTTG
>Rhodiola_calliantha
ATGGCCGATACTACTGGAAGGATTCCTCTTTGGATAATAGGTACGGTAACTGGTATTGCTGTGATCGGTTTACTAGGTATTTTTTTTTATGGTTCCTATTCAGGATTGGGTTCATCCTTG
>Rhodiola_crenulata
ATGGCCGATACTACTGGAAGGATTCCTCTTTGGATAATAGGTACGGTAACTGGTATTGCTGTGATCGGTTTACTAGGTATTTTTTTTTATGGTTCCTATTCAGGATTGGGTTCATCCTTG
>Rhodiola_henryi
ATGGCCGATACTACTGGAAGGATTCCTCTTTGGATAATAGGTACGGTAACTGGTATTGCTGTGATCGGTTTACTAGGTATTTTTTTTTATGGTTCCTATTCAGGATTGGGTTCATCCTTG
>Rhodiola_himalensis
ATGGCCGATACTACTGGAAGGATTCCTCTTTGGATAATAGGTACGGTAACTGGTATTGCTGTGATCGGTTTACTAGGTATTTTTTTTTATGGTTCCTATTCAGGATTGGGTTCATCCTTG
>Rhodiola_kirilowii
ATGGCCGATACTACTGGAAGGATTCCTCTTTGGATAATAGGTACGGTAACTGGTATTGCTGTGATCGGTTTACTAGGTATTTTTTTTTATGGTTCCTATTCAGGATTGGGTTCATCCTTG
>Rhodiola_rosea
ATGGCCGATACTACTGGAAGGATTCCTCTTTGGATAATAGGTACGGTAACTGGTATTGCTGTGATCGGTTTACTAGGTATTTTTTTTTATGGTTCCTATTCAGGATTGGGTTCATCCTTG
>Rhodiola_sacra
ATGGCCGATACTACTGGAAGGATTCCTCTTTGGATAATAGGTACGGTAACTGGTATTGCTGTGATCGGTTTACTAGGTATTTTTTTTTATGGTTCCTATTCAGGATTGGGTTCATCCTTG
>Rhodiola_yunnanensis
ATGGCCGATACTACTGGAAGGATTCCTCTTTGGATAATAGGTACGGTAACTGGTATTGCTGTGATCGGTTTACTAGGTATTTTTTTTTATGGTTCCTATTCAGGATTGGGTTCATCCTTG
>Rhodiola_dumulosa
ATGGCCGATACTACTGGAAGGATTCCTCTTTGGATAATAGGTACGGTAACTGGTATTGCTGTGATCGGTTTACTAGGTATTTTTTTTTATGGTTCCTATTCAGGATTGGGTTCATCCTTG
>Rhodiola_fastigiata
ATGGCCGATACTACTGGAAGGATTCCTCTTTGGATAATAGGTACGGTAACTGGTATTGCTGTGATCGGTTTACTAGGTATTTTTTTTTATGGTTCCTATTCAGGATTGGGTTCATCCTTG
>Rhodiola_gelida
ATGGCCGATACTACTGGAAGGATTCCTCTTTGGATAATAGGTACGGTAACTGGTATTGCTGTGATCGGTTTACTAGGTATTTTTTTTTATGGTTCCTATTCAGGATTGGGTTCATCCTTG
>Rhodiola_hobsonii
ATGGCCGATACTACTGGAAGGATTCCTCTTTGGATAATAGGTACGGTAACTGGTATTGCTGTGATCGGTTTACTAGGTATTTTTTTTTATGGTTCCTATTCAGGATTGGGTTCATCCTTG
>Rhodiola_humilis
ATGGCCGATACTACTGGAAGGATTCCTCTTTGGATAATAGGTACGGTAACTGGTATTGCTGTGATCGGTTTACTAGGTATTTTTTTTTATGGTTCCTATTCAGGATTGGGTTCATCCTTG
>Rhodiola_integrifolia
ATGGCCGATACTACTGGAAGGATTCCTCTTTGGATAATAGGTACGGTAACTGGTATTGCTGTGATCGGTTTACTAGGTATTTTTTTTTATGGTTCCTATTCAGGATTGGGTTCATCCTTG
>Rhodiola_liciae
ATGGCCGATACTACTGGAAGGATTCCTCTTTGGATAATAGGTACGGTAACTGGTATTGCTGTGATCGGTTTACTAGGTATTTTTTTTTATGGTTCCTATTCAGGATTGGGTTCATCCTTG
>Rhodiola_macrocarpa
ATGGCCGATACTACTGGAAGGATTCCTCTTTGGATAATAGGTACGGTAACTGGTATTGCTGTGATCGGTTTACTAGGTATTTTTTTTTATGGTTCCTATTCAGGATTGGGTTCATCCTTG
>Rhodiola_ovatisepala
ATGGCCGATACTACTGGAAGGATTCCTCTTTGGATAATAGGTACGGTAACTGGTATTGCTGTGATCGGTTTACTAGGTATTTTTTTTTATGGTTCCTATTCAGGATTGGGTTCATCCTTG
>Rhodiola_prainii
ATGGCCGATACTACTGGAAGGATTCCTCTTTGGATAATAGGTACGGTAACTGGTATTGCTGTGATCGGTTTACTAGGTATTTTTTTTTATGGTTCCTATTCAGGATTGGGTTCATCCTTG
>Rhodiola_quadrifida
ATGGCCGATACTACTGGAAGGATTCCTCTTTGGATAATAGGTACGGTAACTGGTATTGCTGTGATCGGTTTACTAGGTATTTTTTTTTATGGTTCCTATTCAGGATTGGGTTCATCCTTG
>Rhodiola_rhodantha
ATGGCCGATACTACTGGAAGGATTCCTCTTTGGATAATAGGTACGGTAACTGGTATTGCTGTGATCGGTTTACTAGGTATTTTTTTTTATGGTTCCTATTCAGGATTGGGTTCATCCTTG
>Rhodiola_sexifolia
ATGGCCGATACTACTGGAAGGATTCCTCTTTGGATAATAGGTACGGTAACTGGTATTGCTGTGATCGGTTTACTAGGTATTTTTTTTTATGGTTCCTATTCAGGATTGGGTTCATCCTTG
>Rhodiola_sinuata
ATGGCCGATACTACTGGAAGGATTCCTCTTTGGATAATAGGTACGGTAACTGGTATTGCTGTGATCGGTTTACTAGGTATTTTTTTTTATGGTTCCTATTCAGGATTGGGTTCATCCTTG
>Rhodiola_smithii
ATGGCCGATACTACTGGAAGGATTCCTCTTTGGATAATAGGTACGGTAACTGGTATTGCTGTGATCGGTTTACTAGGTATTTTTTTTTATGGTTCCTATTCAGGATTGGGTTCATCCTTG
>Rhodiola_stapfii
ATGGCCGATACTACTGGAAGGATTCCTCTTTGGATAATAGGTACGGTAACTGGTATTGCTGTGATCGGTTTACTAGGTATTTTTTTTTATGGTTCCTATTCAGGATTGGGTTCATCCTTG
>Rhodiola_subopposita
ATGGCCGATACTACTGGAAGGATTCCTCTTTGGATAATAGGTACGTTAACTGGTATTGCTGTGATCGGTTTACTAGGTATTTTTTTTTATGGTTCCTATTCAGGATTGGGTTCATCCTTG
>Rhodiola_tangutica
ATGGCCGATACTACTGGAAGGATTCCTCTTTGGATAATAGGTACGGTAACTGGTATTGCTGTGATCGGTTTACTAGGTATTTTTTTTTATGGTTCCTATTCAGGATTGGGTTCATCCTTG
>Rhodiola_wallichiana
ATGGCCGATACTACTGGAAGGATTCCTCTTTGGATAATAGGTACGGTAACTGGTATTGCTGTGATCGGTTTACTAGGTATTTTTTTTTATGGTTCCTATTCAGGATTGGGTTCATCCTTG
>Hylotelephium_ewersii
ATGGCCGATACTACTGGAAGGATTCCTCTTTGGATAATAGGTACGGTAACTGGTATTCCTGTGATCGGTTTAATAGGTATTTTCTTTTATGGTTCCTATTCAGGATTGGGTTCATCCTTG
>Hylotelephium_verticillatum
ATGGCCGATACTACTGGAAGGATTCCTCTTTGGATAATAGGTACGGTAACTGGTATTCCTGTGATCGGTTTAATAGGTATTTTCTTTTATGGTTCCTATTCAGGATTGGGTTCATCCTTG
>Hylotelephium_viviparum
ATGGCCGATACTACTGGAAGGATTCCTCTTTGGATAATAGGTACGGTAACTGGTATTCCTGTGATCGGTTTAATAGGTATTTTCTTTTATGGTTCCTATTCAGGATTGGGTTCATCCTTG
>Meterostachys_sikokianus
ATGGCCGATACTACTGGAAGGATTCCTCTTTGGATAATAGGTACGGTAACTGGTATTCCTGTGATCGGTTTAATAGGTATTTTCTTTTATGGTTCCTATTCAGGATTGGGTTCATCCTTG
>Orostachys_fimbriata
ATGGCCGATACTACTGGAAGGATTCCTCTTTGGATAATAGGTACGGTAACTGGTATTCCTGTGATCGGTTTAATAGGTATTTTCTTTTATGGTTCCTATTCAGGATTGGGTTCATCCTTG
>Orostachys_japonica
ATGGCCGATACTACTGGAAGGATTCCTCTTTGGATAATAGGTACGGTAACTGGTATTCCTGTGATCGGTTTAATAGGTATTTTCTTTTATGGTTCCTATTCAGGATTGGGTTCATCCTTG
>Orostachys_minuta
ATGGCCGATACTACTGGAAGGATTCCTCTTTGGATAATAGGTACGGTAACTGGTATTCCTGTGATCGGTTTAATAGGTATTTTCTTTTATGGTTCCTATTCAGGATTGGGTTCATCCTTG
>Orostachys_iwarenge_f_magna
ATGGCCGATACTACTGGAAGGATTCCTCTTTGGATAATAGGTACGGTAACTGGTATTCCTGTGATCGGTTTAATAGGTATTTTCTTTTATGGTTCCTATTCAGGATTGGGTTCATCCTTG
>Sinocrassula_densirosulata
ATGGCCGATACTACTGGAAGGATTCCTCTTTGGATAATAGGTACGGTAACTGGTATTCCTGTGATCGGTTTAATCGGTATTTTCTTTTATGGTTCCTATTCAGGATTGGGTTCATCCTTG
>Sinocrassula_indica
ATGGCCGATACTACTGGAAGGATTCCTCTTTGGATAATAGGTACGGTAACTGGTATTCCTGTGATCGGTTTAATCGGTATTTTCTTTTATGGTTCCTATTCAGGATTGGGTTCATCCTTG
>Umbilicus_rupestris
ATGGCCGATACTACTGGAAGGATTCCTCTTTGGATAATAGGTACGGTAACTGGTATTCCTGTGATCGGTTTAATAGGTATTTTCTTTTATGGTTCCTATTCAGGATTGGGTTCATCCTTG
>Myriophyllum_aquaticum
ATGGCCGATACTACTGGAAGGATTCCTCTTTGGATAATAGGTACTGTAACTGGTATTGCTGTGATCGGTTTAATAGGTATTTTCTTTTATGGTTCATATTCAGGATTAGGTTCATCCCTG
>Myriophyllum_spicatum
ATGGCCGATACTACTGGAAGGATTCCTCTTTGGATAATAGGTACTGTAACTGGTATTGCTGTGATCGGTTTAATAGGTATTTTCTTTTATGGTTCATATTCAGGATTGGGTTCATCCCTG
