# Supplementary material for: Ten Plastomes of Crassula (Crassulaceae) and Phylogenetic Implications
Source: Biology (Basel). 2022 Dec 7;11(12):1779. doi: 10.3390/biology11121779 (PMC9775174; doi:10.3390/biology11121779)
Supplement: Supplementary file 1 [file biology-11-01779-s001.zip › Supplements/Data S1/psbK.fasta]

>Crassula_alstonii
ATGCTTAATATCTTCAGTTTGAGCGGTATCTTT------CTTAATTCTGACCTTTATTCGATTCATTTTTTATTTGCCAAATTACCCGAGGCCTATGCTTTTTTAAATCCAATTGTAGATCTTATGCCAGTTATACCTCTTTTATTTTTTCTCTTAGCCTTTGTTTGGCAAGCTGCTGTAAGTTTTCGA
>Crassula_columella
ATGCTTAATATCTTCAGTTTGAGCGGTATCTGT------CTTAATTCTGACCTTTATTCGATTCATTTTTTATTTGCCAAATTACCCGAGGCCTATGCTTTTTTAAATCCAATTGTAGATCTTATGCCAGTTATACCTCTTTTATTTTTTCTCTTAGCCTTTGTTTGGCAAGCTGCTGTAAGTTTTCGA
>Crassula_dejecta
ATGCTTAATATCTTCAGTTTGAGCGGTATCTGT------CTTAATTCTGACCTTTATTCGATTCATTTTTTATTTGCCAAATTACCCGAGGCCTATGCTTTTTTAAATCCAATTGTAGATCTTATGCCAGTTATACCTCTTTTATTTTTTCTCTTAGCCTTTGTTTGGCAAGCTGCTGTAAGTTTTCGA
>Crassula_mesembryanthoides
ATGCTTAATATCTTCAGTTTGAGCGGTATCTGT------CTTAATTCTGACCTTTATTCGATTCATTTTTTATTTGCCAAATTACCCGAGGCCTATGCTTTTTTAAATCCAATTGTAGATCTTATGCCAGTTATACCTCTTTTATTTTTTCTCTTAGCCTTTGTTTGGCAAGCTGCTGTAAGTTTTCGA
>Crassula_perforata
ATGCTTAATATCTTCAGTTTGAGCGGTATCTGT------CTTAATTCTGACCTTTATTTGATTCATTTTTTATTTGCCAAATTACCCGAGGCCTATGCTTTTTTAAATCCAATTGTAGATCTTATGCCGGTTATACCTCTTTTATTTTTTCTCTTAGCCTTTGTTTGGCAAGCTGCTGTAAGTTTTCGA
>Crassula_socialis
ATGCTTAATATCTTCAGTTTGAGCGGTATCTGT------CTTAATTCTGACCTTTATTCGATTCATTTTTTATTTGCCAAATTACCCGAGGCCTATGCTTTTTTAAATCCAATTGTAGATCTTATGCCAGTTATACCTCTTTTATTTTTTCTCTTAGCCTTTGTTTGGCAAGCTGCTGTAAGTTTTCGA
>Crassula_tecta
ATGCTTAATATCTTCAGTTTGAGCGGTATCTGT------CTTAATTCTGACCTTTATTCGATTCATTTTTTATTTGCCAAATTACCCGAGGCCTATGCTTTTTTAAATCCAATTGTAGATCTTATGCCAGTTATACCTCTTTTATTTTTTCTCTTAGCCTTTGTTTGGCAAGCTGCTGTAAGTTTTCGA
>Crassula_mesembrianthemopsis
ATGCTTAATATCTTCAGTTTGAGCGGTATCTGT------CTTAATTCTGACCTTTATTCGATTCATTTTTTATTTGCCAAATTACCCGAGGCCTATGCTTTTTTAAATCCAATTGTAGATCTTATGCCAGTTATACCTCTTTTATTTTTTCTCTTAGCCTTTGTTTGGCAAGCTGCTGTAAGTTTTCGA
>Crassula_deltoidea
ATGCTTAATATCTTCAGTTTGAGCGGTATCTGT------CTTAATTCTGACCTTTCTTCGATTCATTTTTTATTTGCTAAATTACCCGAGGCCTATGCTTTTTTAAATCCAATTGTAGATCTTATGCCAGTTATACCTCTTCTATTTTTTCTATTAGCCTTTGTTTGGCAAGCTGCTGTAAGTTTTCGA
>Crassula_expansa_subsp_fragilis
ATGCTTAATATCTTCAGTTTGAGCGGTATCTGT------CTTAATTCTGACCTTTCTTCGATTCATTTTTTATTTGCCAAATTACCCGAGGCCTATGCTTTTTTAAATCCAATTGTAGATCTTATGCCAGTTATACCTCTTTTATTTTTTCTATTAGCCTTTGTTTGGCAAGCTGCTGTAAGTTTTCGA
>Crassula_volkensii
ATGCTTAATATCTTCAGTTTGAGCGGTATCTGT------CTTAATTCTGACCTTTCTTCGATTCATTTTTTATTTGCCAAATTACCCGAGGCCTATGCTTTTTTAAATCCAATTGTAGATCTTATGCCAGTTATACCTCTTTTATTTTTTCTATTAGCCTTTGTTTGGCAAGCTGCTGTAAGTTTTCGA
>Cotyledon_tomentosa
ATGCTTAATATCTTCAGTTTGAGCGGTAGCTGT------CTTAATTCTGACCTTTATTCGATTCATTTTGTAGTTGCCAAATTACCTGAGGCCTATGCCTTTTTAAATCCAATTGTAGATCTTATGCCAGTTATCCCTCTGCTATTTTTTCTCTTAGCCTTTGTTTGGCAAGCTGCTGTAAGTTTTCGA
>Kalanchoe_daigremontiana
ATGCTTAATATCTTCAGTTTGAGCGGTAGCTGT------CTTAATTCTGACCTTTATACGATTCATTTTTTATTTGCCAAATTACCTGAGGCCTATGCCTTTTTAAATCCAATTGTAGATCTTATGCCAGTTATACCTCTGCTATTTTTTCTCTTAGCCTTTGTTTGGCAAGCTGCTGTAAGTTTTCGA
>Kalanchoe_delagoensis
ATGCTTAATATCTTCAGTTTGAGCGGTAGCTGT------CTTAATTCTGACCTTTATGCGATTCATTTTTTATTTGCCAAATTACCTGAGGCCTATGCCTTTTTAAATCCAATTGTAGATCTTATGCCAGTTATACCTCTGCTATTTTTTCTCTTAGCCTTTGTTTGGCAAGCTGCTGTAAGTTTTCGA
>Kalanchoe_fedtschenkoi
ATGCTTAATATCTTCAGTTTGAGCGGTAGCTGT------CTTAATTCTGACCTTTATGCGATTCATTTTTTATTTGCCAAATTACCTGAGGCCTATGCCTTTTTAAATCCAATTGTAGATCTTATGCCAGTTATACCTCTGCTATTTTTTCTCTTAGCCTTTGTTTGGCAAGCTGCTGTAAGTTTTCGA
>Kalanchoe_longiflora
ATGCTTAATATCTTCAGTTTGAGCGGTAGCTGT------CTTAATTCTGAACTTTATGCGATTCATTTTTTATTTGCCAAATTACCTGAGGCCTATGCCTTTTTAAATCCAATTGTAGATCTTATGCCAGTTATACCTCTGCTATTTTTTCTCTTAGCCTTTGTTTGGCAAGCTGCTGTAAGTTTTCGA
>Kalanchoe_tomentosa
ATGCTTAATATCTTCAGTTTGAGCGGTAGCTGT------CTTAATTCTGACCTTTATTCGATTCATTTTTTATTTGCCAAATTACCTGAGGCCTATGCCTTTTTAAATTCAATTGTAGATCTTATGCCAGTTATACCTCTGCTATTTTTTCTCTTAGCCTTTGTTTGGCAAGCTGCTGTAAGTTTTCGA
>Echeveria_lilacina
ATGCTTAATATCTTCAGTTTGAGCGGTATCTGT------CTTAATTCTGACCTTTATTCGATTCATTTTTTATTTGCCAAATTACCCGAGGCCTACGCCTTTTTAAATCCAATTGTCGATCTTATGCCAGTTATACCTCTACTATTTTTTCTCTTAGCCTTTGTTTGGCAAGCTGCTGTAAGCTTTCGC
>Graptopetalum_amethystinum
ATGCTTAATATCTTCAGTTTGAGCGGTATCTGT------CTTAATTCTGACCTTTATTCGATTCATTTTTTATTTGCCAAATTACCCGAGGCCTACGCCTTTTTAAATCCAATTGTCGATCTTATGCCAGTTATACCTCTACTATTTTTTCTCTTAGCCTTTGTTTGGCAAGCTGCTGTAAGCTTTCGC
>Pachyphytum_compactum
ATGCTTAATATCTTCAGTTTGAGCGGTATCTGT------CTTAATTCTGACCTTTATTCGATTCATTTTTTATTTGCCAAATTACCCGAGGCCTACGCCTTTTTAAATCCAATTGTCGATCTTATGCCAGTTATACCTCTACTATTTTTTCTCTTAGCCTTTGTTTGGCAAGCTGCTGTAAGCTTTCGC
>Sedum_alfredii
ATGCTTAATATCTTCAGTTTGAGTGGTATCTGT------CTTAATTCTGACCTTTATTCGATTCATTTTTTATTTGCCAAATTACCTGAGGCGTACGCCTTTTTAAATCCGATTGTCGATCTTATGCCAATTATACCTCTACTATTTTTTCTCTTAGCCTTTGTTTGGCAAGCTGCTGTAAGCTTTCGC
>Sedum_emarginatum
ATGCTTAATATCTTCAGTTTGAGTGGTATCTGT------CTTAATTCTGACATTTATTCGATTCATTTTTTATTTGCCAAATTACCTGAGGCGTACGCCTTTTTAAATCCGATTGTCGATCTTATGCCAATTATACCTCTACTATTTTTTCTCTTAGCCTTTGTTTGGCAAGCTGCTGTAAGCTTTCGC
>Sedum_lineare
ATGCTTAATATCTTCAGTTTGAGCGGTATCTGT------CTTAATTCTGACCTTTATTCGATTCATTTTTTATTTGCCAAATTACCTGAGGCCTACGCCTTTTTAAATCCAATTGTCGATCTTATGCCAGTTATACCTTTACTATTTTTTCTCTTAGCCTTTGTTTGGCAAGCTGCTGTAAGCTTTCGC
>Sedum_oryzifolium
ATGCTTAATATCTTCAGTTTGAGCGGTATCTGT------CTTAATTCTGACCTTTATTCGATTCATTTTTTATTTGCCAAATTACCTGAGGCCTACGCCTTTTTAAATCCAATTGTCGATCTTATGCCAGTTATACCTCTACTATTTTTTCTCTTAGCCTTTGTTTGGCAAGCTGCTGTAAGCTTTCGC
>Sedum_plumbizincicola
ATGCTTAATATCTTCAGTTTGAGTGGTATCTGT------CTTAATTCTGACCTTTATTCGATTCATTTTTTATTTGCCAAATTACCTGAGGCGTACGCCTTTTTAAATCCGATTGTCGATCTTATGCCAATTATACCTCTACTATTTTTTCTCTTAGCCTTTGTTTGGCAAGCTGCTGTAAGCTTTCGC
>Sedum_sarmentosum
ATGCTTAATATCTTCAGTTTGAGTGGTATCTAT------CTTAATTCTGACCTTTATTCGATTCATTTTTTATTTGCCAAATTACCTGAGGCGTACGCCTTTTTAAATCCGATTGTCGATCTTATGCCAATTATACCTCTATTATTTTTTCTCTTAGCCTTTGTTCGGCAAGCTGCTGTAAGCTTTCGC
>Sedum_tricarpum
ATGCTTAATATCTTCAGTTTGAGTGGTATCTGT------CTTAATTCTGACCTTTATTCGATTCATTTTTTATTTGCCAAATTACCTGAGGCGTACGCCTTTTTAAATCCGATTGTCGATCTTATGCCAATTATACCTCTACTATTTTTTCTCTTAGCCTTTGTTTGGCAAGCTGCTGTAAGCTTTCGC
>Aeonium_arboreum
ATGCTTAATATCTTCAGTTTGAGCGGTATCTGT------CTTAATTCTGACCTTTATTCGATTCCGTTTTTATTTGCCAAATTACCAGAGGCCTACGCCTTTTTAAATCCAATTGTCGATCTTATGCCAGTTATACCTCTGCTATTTTTTCTCTTAGCCTTTGTTTGGCAAGCTGCTGTAAGCTTTCGC
>Aeonium_balsamiferum
ATGCTTAATATCTTCAGTTTGAGCGGTATCTGT------CTTAATTCTGACCTTTATTCGATTCCGTTTTTATTTGCCAAATTACCAGAGGCCTACGCCTTTTTAAATCCAATTGTCGATCTTATGCCAGTTATACCTCTGCTATTTTTTCTCTTAGCCTTTGTTTGGCAAGCTGCTGTAAGCTTTCGC
>Aeonium_decorum
ATGCTTAATATCTTCAGTTTGAGCGGTATCTGT------CTTAATTCTGACCTTTATTCGATTCCGTTTTTATTTGCCAAATTACCCGAGGCCTACGCCTTTTTAAATCCAATTGTCGATCTTATGCCAGTTATACCTCTGCTATTTTTTCTCTTAGCCTTTGTTTGGCAAGCTGCTGTAAGCTTTCGC
>Aeonium_diplocyclum
ATGCTTAATATCTTCAGTTTGAGCGGTATCTGT------CTTAATTCTGACCTTTATTCGATTCCGTTTTTATTTGCCAAATTACCCGAGGCCTACGCCTTTTTAAATCCAATTGTCGATCTTATGCCAGTTATACCTCTGCTATTTTTTCTCTTAGCCTTTGTTTGGCAAGCTGCTGTAAGCTTTCGC
>Aeonium_dodrantale
ATGCTTAATATCTTCAGTTTGAGCGGTATCTGT------CTTAATTCTGACCTTTATTCGATTCCGTTTTTATTTGCTAAATTACCCGAGGCCTACGCCTTTTTAAATCCAATTGTCGATCTTATGCCAGTTATACCTCTGCTATTTTTTCTCTTAGCCTTTGTTTGGCAAGCTGCTGTAAGCTTTCGC
>Aeonium_nobile
ATGCTTAATATCTTCAGTTTGAGTGGTATCTGT------CTTAATTCTGACCTTTATTCGATTCCGTTTTTATTTGCCAAATTACCCGAGGCCTACGCCTTTTTAAATCCAATTGTCGATCTTATGCCAGTTATACCTCTGCTATTTTTTCTCTTAGCCTTTGTTTGGCAAGCTGCTGTAAGCTTTCGC
>Aeonium_saundersii
ATGCTTAATATCTTCAGTTTGAGCGGTATCTGT------CTTAATTCTGACCTTTATTCGATTCCGTTTTTATTTGCCAAATTACCCGAGGCCTACGCCTTTTTAAATCCAATTGTCGATCTTATGCCAGTTATACCTCTGCTATTTTTTCTCTTAGCCTTTGTTTGGCAAGCTGCTGTAAGCTTTCGC
>Aeonium_tabuliforme
ATGCTTAATATCTTCAGTTTGAGCGGTATCTGT------CTTAATTCTGACCTTTATTCGATTCCGTTTTTATTTGCCAAATTACCCGAGGCCTACGCCTTTTTAAATCCAATTGTCGATCTTATGCCAGTTATACCTCTGCTATTTTTTCTCTTAGCCTTTGTTTGGCAAGCTGCTGTAAGCTTTCGC
>Aeonium_undulatum
ATGCTTAATATCTTCAGTTTGAGCGGTATCTGT------CTTAATTCTGACCTTTATTCGATTCCGTTTTTATTTGCCAAATTACCAGAGGCCTACGCCTTTTTAAATCCAATTGTCGATCTTATGCCAGTTATACCTCTGCTATTTTTTCTCTTAGCCTTTGTTTGGCAAGCTGCTGTAAGCTTTCGC
>Monanthes_anagensis
ATGCTTAATATCTTCAGTTTGAGCGGTATCTGT------CTTAATTCTGACCTTTATTCGATTCCGTTTTTATTTGCCAAATTACCCGAGGCCTACGCCTTTTTAAATCCAATTGTTGATCTTATGCCAGTTATACCTCTGCTATTTTTTCTCTTAGCCTTTGTTTGGCAAGCTGCGGTAAGCTTTCGC
>Monanthes_brachycaulos
ATGCTTAATATCTTCAGTTTGAGCGGTATCTGT------CTTAATTCTGACCTTTATTCGATTCCGTTTTTATTTGCCAAATTACCCGAGGCCTACGCCTTTTTAAATCCAATTGTTGATCTTATGCCAGTTATACCTCTGCTATTTTTTCTCTTAGCCTTTGTTTGGCAAGCTGCGGTAAGCTTTCGC
>Monanthes_muralis
ATGCTTAATATCTTCAGTTTGAGCGGTATCTGT------CTTAATTCTGACCTTTATTCGATTCCGTTTTTATTTGCCAAATTACCCGAGGCCTACGCCTTTTTAAATCCAATTGTTGATCTTATGCCAGTTATACCTCTGCTATTTTTTCTCTTAGCCTTTGTTTGGCAAGCTGCGGTAAGCTTTCGC
>Monanthes_polyphylla
ATGCTTAATATCTTCAGTTTGAGCGGTATCTGT------CTTAATTCTGACCTTTATTCGATTCCGTTTTTATTTGCCAAATTACCCGAGGCCTACGCCTTTTTAAATCCAATTGTTGATCTTATGCCAGTTATACCTCTGCTATTTTTTCTCTTAGCCTTTGTTTGGCAAGCTGCTGTAAGCTTTCGC
>Rosularia_alpestris
ATGCTTAATATCTTCAGTTTGAGCGGTATCTGT------CTTAATTCTGACCTTTATTCGATTCATTTTTTATTTGCCAAATTACCTGAGGCCTACGCCTTTTTAAATCCAATTGTAGATCTTATGCCAGTTATACCTCTGCTATTTTTTCTCTTAGCCTTTGTTTGGCAAGCTGCTGTAAGCTTTCGC
>Sempervivum_tectorum
ATGCTTAATCTCTTCAATTTGAGCGGTATCTGT------CTTAATTCTGACCTTTATTCGAGTCATTTTTTAGTTGCCAAATTGCCTGAGGCCTACGCCTTTTTAAATCCAATTGTGGATCTTATGCCAGTTATACCTCTGCTATTTTTTCTCTTAGCCTTTGTTTGGCAAGCTGCTGTAAGCTTTCGC
>Phedimus_spurius
ATGCTTAATATCTTCAGTTTGAGCGGTATCTGT------CTTAATTCTGACCTTTATTTGATTCATGTTTTATTTGCCAAATTACCTGAGGCCTACGCCTTTTTAAATCCAATTGTAGATCTTATGCCAGTTATCCCTTTGCTATTTTTTCTCTTAGCCTTTGTTTGGCAAGCTGCTGTAAGCTTTCGC
>Phedimus_aizoon
ATGCTTAATATCTTCAGTTTGAGCGGTATCTGT------CTTAATTCTGACCTTTATTCGATTCATGTTTTATTTGCCAAATTACCTGAGGCCTACGCCTTTTTAAATCCAATTGTAGATCTTATGCCAGTTATACCTCTGCTATTTTTTCTCTTAGCCTTTGTTTGGCAAGCTGCTGTAAGCTTTCGC
>Phedimus_kamtschaticus
ATGCTTAATATCTTCAGTTTGAGCGGTATCTGT------CTTAATTCTGACCTTTATTCGATTCATGTTTTATTTGCCAAATTACCTGAGGCCTACGCCTTTTTAAATCCAATTGTAGATCTTATGCCAGTTATACCTCTGCTATTTTTTCTCTTAGCCTTTGTTTGGCAAGCTGCTGTAAGCTTTCGC
>Phedimus_odontophyllus
ATGCTTAATATCTTCAGTTTGAGCGGTATCCGT------TTTAATTCTGACCTTTATTTAATTCATGTTTTATTTGCCAAATTACCTGAGGCCTACGCCTTTTTAAATCCAATTGTGGATCTTATGCCAGTTATACCTTTGCTATTTTTTCTCTTAGCCTTTGTTTGGCAAGCTGCTGTAAGCTTTCGC
>Phedimus_takesimensis
ATGCTTAATATCTTCAGTTTGAGCGGTATCTGT------CTTAATTCTGACCTTTATTCGATTCATGTTTTATTTGCCAAATTACCTGAGGCCTACGCCTTTTTAAATCCAATTGTAGATCTTATGCCAGTTATACCTCTGCTATTTTTTCTCTTAGCCTTTGTTTGGCAAGCTGCTGTAAGCTTTCGC
>Phedimus_yangshanicus
ATGCTTAATATCTTCAGTTTGAGCGGTATCCGT------TTTAATTCTGACCTTTATTTAATTCATGTTTTATTTGCCAAATTACCTGAGGCCTACGCCTTTTTAAATCCAATTGTGGATCTTATGCCAGTTATACCTTTGCTATTTTTTCTCTTAGCCTTTGTTTGGCAAGCTGCTGTAAGCTTTCGC
>Rhodiola_bupleuroides
ATGCTTAATATCTTCAGTTTGAGCGGTATCTGT------CTTAATTCTGACCTTTATTCGATTCATTTTTTATTTGCCAAATTACCTGAGGCCTACGCCTTTTTAAATCCAATTGTAGATCTTATGCCAGTTATACCTCTGCTATTTTTTCTCTTAGCCTTTGTTTGGCAAGCTGCTGTAAGCTTTCGC
>Rhodiola_calliantha
ATGCTTAATATCTTCAGTTTGAGCGGTATCTGT------CTTAATTCTGACCTTTATTCGATTCATTTTTTATTTGCCAAATTACCTGAGGCCTACGCCTTTTTAAATCCAATTGTAGATCTTATGCCAGTTATACCTCTGCTATTTTTTCTCTTAGCCTTTGTTTGGCAAGCTGCTGTAAGCTTTCGC
>Rhodiola_crenulata
ATGCTTAATATCTTCAGTTTGAGCAGTATCTGT------CTTAATTTTGACCTTTATTCGATTCATTTTTTATTTGCCAAATTACCTGAGGCCTACGCCTTTTTAAATCCAATTGTAGATCTTATGCCAGTTATACCTCTGCTATTTTTTCTCTTAGCCTTTGTTTGGCAAGCTGCTGTAAGCTTTCGC
>Rhodiola_henryi
ATGCTTAATATCTTCAGTTTGAGCGGTATCTGT------CTTAATTCTGACCTTTATTCGATTCATTTTTTATTTGCCAAATTACCTGAGGCCTACGCCTTTTTAAATCCAATTGTAGATCTTATGCCAGTTATACCTCTGCTATTTTTTCTCTTAGCCTTTGTTTGGCAAGCTGCTGTAAGCTTTCGC
>Rhodiola_himalensis
ATGCTTAATATCTTCAGTTTGAGCGGTATCTGT------CTTAATTCTGACCTTTATTCGATTCATTTTTTATTTGCCAAATTACCTGAGGCCTACGCCTTTTTAAATCCAATTGTAGATCTTATGCCAGTTATACCTCTGCTATTTTTTCTCTTAGCCTTTGTTTGGCAAGCTGCTGTAAGCTTTCGC
>Rhodiola_kirilowii
ATGCTTAATATCTTCAGTTTGAGCGGTATCTGT------CTTAATTCTGACCTTTATTCGATTCATTTTTTATTTGCCAAATTACCTGAGGCCTACGCCTTTTTAAATCCAATTGTAGATCTTATGCCAGTTATACCTCTGCTATTTTTTCTCTTAGCCTTTGTTTGGCAAGCTGCTGTAAGCTTTCGC
>Rhodiola_rosea
ATGCTTAATATCTTCAGTTTGAGCGGTATCTGT------ATTAATTCTGACCTTTATTCGCTTCATTTTTTATTTGCCAAATTACCTGAGGCCTACGCCTTTTTAAATCCAATTGTAGATCTTATGCCAGTTATACCTCTGCTATTTTTTCTCTTAGCCTTTGTTTGGCAAGCTGCTGTAAGCTTTCGC
>Rhodiola_sacra
ATGCTTAATATCTTCAGTTTGAGCGGTATCTGT------CTTAATTCTGACCTTTATTCGATTCATTTTTTATTTGCCAAATTACCTGAGGCCTACGCCTTTTTAAATCCAATTGTAGATCTTATGCCAGTTATACCTCTGCTATTTTTTCTCTTAGCCTTTGTTTGGCAAGCTGCTGTAAGCTTTCGC
>Rhodiola_yunnanensis
ATGCTTAATATCTTCAGTTTGAGCGGTATCTGT------CTTAATTCTGACCTTTATTCGATTCATTTTTTATTTGCCAAATTACCTGAGGCCTACGCCTTTTTAAATCCAATTGTAGATCTTATGCCAGTTATACCTCTGCTATTTTTTCTCTTAGCCTTTGTTTGGCAAGCTGCTGTAAGCTTTCGC
>Rhodiola_dumulosa
ATGCTTAATATCTTCAGTTTGAGCGGTATCTGT------CTTAATTCTGACCTTTATTCGATTCATTTTTTATTTGCCAAATTACCTGAGGCCTACGCCTTTTTAAATCCAATTGTAGATCTTATGCCAGTTATACCTCTGCTATTTTTTCTCTTAGCCTTTGTTTGGCAAGCTGCTGTAAGCTTTCGC
>Rhodiola_fastigiata
ATGCTTAATATCTTCAGTTTGAGCAGTATCTGT------CTTAATTTTGACCTTTATTCGATTCATTTTTTATTTGCCAAATTACCTGAGGCCTACGCCTTTTTAAATCCAATTGTAGATCTTATGCCAGTTATACCTCTGCTATTTTTTCTCTTAGCCTTTGTTTGGCAAGCTGCTGTAAGCTTTCGC
>Rhodiola_gelida
ATGCTTAATATCTTCAGTTTGAGCGGTATCTGT------CTTAATTCTGACCTTTATTCGATTCATTTTTTATTTGCCAAATTACCTGAGGCCTACGCCTTTTTAAATCCAATTGTAGATCTTATGCCAGTTATACCTCTGCTATTTTTTCTCTTAGCCTTTGTTTGGCAAGCTGCTGTAAGCTTTCGC
>Rhodiola_hobsonii
ATGCTTAATATCTTCAGTTTGAGCGGTATCTGT------CTTAATTCTGACCTTTATTCGATTCATTTTTTATTTGCCAAATTACCTGAGGCCTACGCCTTTTTAAATCCAATTGTAGATCTTATGCCAGTTATACCTCTGCTATTTTTTCTCTTAGCCTTTGTTTGGCAAGCTGCTGTAAGCTTTCGC
>Rhodiola_humilis
ATGCTTAATATCTTCAGTTTGAGCGGTATCTGT------CTTAATTCTGACCTTTATTCGATTCATTTTTTATTTGCCAAATTGCCTGAGGCCTACGCCTTTTTAAATCCAATTGTAGATCTTATGCCAGTTATACCTCTGCTATTTTTTCTCTTAGCCTTTGTTTGGCAAGCTGCTGTAAGCTTTCGC
>Rhodiola_integrifolia
ATGCTTAATATCTTCAGTTTGAGCGGTATCTGT------CTTAATTCTGACCTTTATTCGATTCATTTTTTATTTGCCAAATTACCTGAGGCCTACGCCTTTTTAAATCCAATTGTAGATCTTATGCCAGTTATACCTCTGCTATTTTTTCTCTTAGCCTTTGTTTGGCAAGCTGCTGTAAGCTTTCGC
>Rhodiola_liciae
ATGCTTAATATCTTCAGTTTGAGCGGTATCTGT------CTTAATTCTGACCTTTATTCGATTCATTTTTTATTTGCCAAATTACCTGAGGCCTACGCCTTTTTAAATCCAATTGTAGATCTTATGCCAGTTATACCTCTGCTATTTTTTCTCTTAGCCTTTGTTTGGCAAGCTGCTGTAAGCTTTCGC
>Rhodiola_macrocarpa
ATGCTTAATATCTTCAGTTTGAGCGGTATCTGT------CTTAATTCTGACCTTTATTCGATTCATTTTTTATTTGCCAAATTACCTGAGGCCTACGCCTTTTTAAATCCAATTGTAGATCTTATGCCAGTTATACCTCTGCTATTTTTTCTCTTAGCCTTTGTTTGGCAAGCTGCTGTAAGCTTTCGC
>Rhodiola_ovatisepala
ATGCTTAATATCTTCAGTTTGAGCGGTATCTGT------CTTAATTCTGACCTTTATTCGATTCATTTTTTATTTGCCAAATTGCCTGAGGCCTACGCCTTTTTAAATCCAATTGTAGATCTTATGCCAGTTATACCTCTGCTATTTTTTCTCTTAGCCTTTGTTTGGCAAGCTGCTGTAAGCTTTCGC
>Rhodiola_prainii
ATGCTTAATATCTTCAGTTTGAGCGGTATCTGT------CTTAATTCTGACCTTTATTCGATTCATTTTTTATTTGCCAAATTGCCTGAGGCCTACGCCTTTTTAAATCCAATTGTAGATCTTATGCCAGTTATACCTCTGCTATTTTTTCTCTTAGCCTTTGTTTGGCAAGCTGCTGTAAGCTTTCGC
>Rhodiola_quadrifida
ATGCTTAATATCTTCAGTTTGAGCGGTATCTGT------CTTAATTCTGACCTTTATTCGATTCATTTTTTATTTGCCAAATTACCTGAGGCCTACGCCTTTTTAAATCCAATTGTAGATCTTATGCCAGTTATACCTCTGCTATTTTTTCTCTTAGCCTTTGTTTGGCAAGCTGCTGTAAGCTTTCGC
>Rhodiola_rhodantha
ATGCTTAATATCTTCAGTTTGAGCGGTATCTGT------CTTAATTCTGACCTTTATTCGATTCATTTTTTATTTGCCAAATTACCTGAGGCCTACGCCTTTTTAAATCCAATTGTAGATCTTATGCCAGTTATACCTCTGCTATTTTTTCTCTTAGCCTTTGTTTGGCAAGCTGCTGTAAGCTTTCGC
>Rhodiola_sexifolia
ATGCTTAATATCTTCAGTTTGAGCGGTATCTGT------CTTAATTCTGACCTTTATTCGATTCATTTTTTATTTGCCAAATTACCTGAGGCCTACGCCTTTTTAAATCCAATTGTAGATCTTATGCCAGTTATACCTCTGCTATTTTTTCTCTTAGCCTTTGTTTGGCAAGCTGCTGTAAGCTTTCGC
>Rhodiola_sinuata
ATGCTTAATATCTTCAGTTTGAGCGGTATCTGT------CTTAATTCTGACCTTTATTCGATTCATTTTTTATTTGCCAAATTGCCTGAGGCCTACGCCTTTTTAAATCCAATTGTAGATCTTATGCCAGTTATACCTCTGCTATTTTTTCTCTTAGCCTTTGTTTGGCAAGCTGCTGTAAGCTTTCGC
>Rhodiola_smithii
ATGCTTAATATCTTCAGTTTGAGCGGTATCTGT------CTTAATTCTGACCTTTATTCGATTCATTTTTTATTTGCCAAATTACCTGAGGCCTACGCCTTTTTAAATCCAATTGTAGATCTTATGCCAGTTATACCTCTGCTATTTTTTCTCTTAGCCTTTGTTTGGCAAGCTGCTGTAAGCTTTCGA
>Rhodiola_stapfii
ATGCTTAATATCTTCAGTTTGAGCGGTATCTGT------CTTAATTCTGACCTTTATTCGATTCATTTTTTATTTGCCAAATTACCTGAGGCCTACGCCTTTTTAAATCCAATTGTAGATCTTATGCCAGTTATACCTCTGCTATTTTTTCTCTTAGCCTTTGTTTGGCAAGCTGCTGTAAGCTTTCGC
>Rhodiola_subopposita
ATGCTTAATATCTTCAGTTTGAGCGGTATCTGT------CTTAATTCTGACCTTTATTCGATTCATTTTTTATTTGCCAAATTACCTGAGGCCTACGCCTTTTTAAATCCAATTGTAGATCTTATGCCAGTTATACCTCTGCTATTTTTTCTCTTAGCCTTTGTTTGGCAAGCTGCTGTAAGCTTTCGC
>Rhodiola_tangutica
ATGCTTAATATCTTCAGTTTGAGCGGTATCTGT------CTTAATTCTGACCTTTATTCGATTCATTTTTTATTTGCCAAATTACCTGAGGCCTACGCCTTTTTAAATCCAATTGTAGATCTTATGCCAGTTATACCTCTGCTATTTTTTCTCTTAGCCTTTGTTTGGCAAGCTGCTGTAAGCTTTCGC
>Rhodiola_wallichiana
ATGCTTAATATCTTCAGTTTGAGCGGTATCTGT------CTTAATTCTGACCTTTATTCGATTCATTTTTTATTTGCCAAATTACCTGAGGCCTACGCCTTTTTAAATCCAATTGTAGATCTTATGCCAGTTATACCTCTGCTATTTTTTCTCTTAGCCTTTGTTTGGCAAGCTGCTGTAAGCTTTCGC
>Hylotelephium_ewersii
ATGCTTAATATCTTCAGTTTGAGTGGTATCTGT------CTTAATTCTGACCTTTATTCGATTCATTTTTTATTTGCCAAATTACCTGAGGCCTACGCCTTTTTAAATCCAATTGTAGATCTTATGCCAGTTATACCCCTGCTATTTTTTCTCTTAGCCTTTGTTTGGCAAGCTGCTGTAAGCTTTCGC
>Hylotelephium_verticillatum
ATGCTTAATATCTTCAGTTTGAGTGGTATCTGT------CTTAATTCTGACCTTTATTCGATTCATTTTTTATTTGCCAAATTACCTGAGGCCTACGCCTTTTTAAATCCAATTGTAGATCTTATGCCAGTTATACCCCTGCTATTTTTTCTCTTAGCCTTTGTTTGGCAAGCTGCTGTAAGCTTTCGC
>Hylotelephium_viviparum
ATGCTTAATATCTTCAGTTTGAGTGGTATCTGT------CTTAATTCTGACCTTTATTCGATTCATTTTTTATTTGCCAAATTACCTGAGGCCTACGCCTTTTTAAATCCAATTGTAGATCTTATGCCAGTTATACCCCTGCTATTTTTTCTCTTAGCCTTTGTTTGGCAAGCTGCTGTAAGCTTTCGC
>Meterostachys_sikokianus
ATGCTTAATATCTTCAGTTTGAGTGGTATCTGT------CTTAATTCTCACCTTTATTCGATTCATTTTTTATTTGCCAAATTACCTGAGGCCTACGCCTTTTTAAATCCAATTGTAGATCTTATGCCAGTTATACCCCTGCTATTTTTTCTCTTAGCCTTTGTTTGGCAAGCTGCTGTAAGCTTTCGC
>Orostachys_fimbriata
ATGCTTAATATCTTCAGTTTGAGTGGCATCTGT------CTTAATTATGATCTTTATTCGATTCATTTTTTCTTTGCCAAATTACCCGAGGCCTACGCCTTTTTAAATCCAATTGTAGATCTTATGCCAGTTATACCCCTGCTATTTTTTCTCTTAGCCTTTGTTTGGCAAGCTGCTGTAAGCTTTCGC
>Orostachys_japonica
ATGCTTAATATCTTCAGTTTGAGTGGTATCTGT------CTTAATTCTGACCTTTATTCGATTCATTTTTTATTTGCCAAATTACCTGAGGCCTACGCCTTTTTAAATCCAATTGTAGATCTTATGCCAGTTATACCCCTGCTATTTTTTCTCTTAGCCTTTGTTTGGCAAGCTGCTGTAAGCTTTCGC
>Orostachys_minuta
ATGCTTAATATCTTCAGTTTGAGTGGTATCTGT------CTTAATTCTGACCTTTATTCGATTCATTTTTTATTTGCCAAATTACCTGAGGCCTACGCCTTTTTAAATCCAATTGTAGATCTTATGCCAGTTATACCCCTGCTATTTTTTCTCTTAGCCTTTGTTTGGCAAGCTGCTGTAAGCTTTCGC
>Orostachys_iwarenge_f_magna
ATGCTTAATATCTTCAGTTTGAGTGGTATCTGT------CTTAATTCTGACCTTTATTCGATTCATTTTTTATTTGCCAAATTACCTGAGGCCTACGCCTTTTTAAATCCAATTGTAGATCTTATGCCAGTTATACCCCTGCTATTTTTTCTCTTAGCCTTTGTTTGGCAAGCTGCTGTAAGCTTTCGC
>Sinocrassula_densirosulata
ATGCTTAATATCTTCAGTTTTAGTGGTATCTGT------CTTAATTCTGACCTTTATTCGATTCATTTTTTATTTGCCAAATTACCTGAGGCCTACGCCTTTTTAAATCCAATTGTAGATCTTATGCCAGTTATACCCCTGCTATTTTTTCTCTTAGCCTTTGTTTGGCAAGCTGCTGTAAGCTTTCGC
>Sinocrassula_indica
ATGCTTAATATCTTCAGTTTTAGTGGTATCTGT------CTTAATTCTGACCTTTATTCGATTCATTTTTTATTTGCCAAATTACCTGAGGCCTACGCCTTTTTAAATCCAATTGTAGATCTTATGCCAGTTATACCCCTGCTATTTTTTCTCTTAGCCTTTGTTTGGCAAGCTGCTGTAAGCTTTCGC
>Umbilicus_rupestris
ATGCTTAATATCTTCAGTTTGAGCGGTATCTGT------CTTAATTCTGACCTTTATTCAATTCATTTTTTATTTGCCAAATTACCTGAGGCCTACGCCTTTTTAAATCCAATTGTAGATCTTATGCCAGTTATACCTCTGCTATTTTTTCTCTTAGCCTTTGTTTGGCAAGCTGCTGTAAGCTTTCGC
>Myriophyllum_aquaticum
ATGCTAAATATCTTTAGTTTGAGCGGTATCTGTTTTAGTTTTAATTCTGCTCTTTATTCGAGTAGTTTTTTCTTCGCCAAATTACCCGAGGCCTACGCTTTTTTAAATCCAATTGTAGATTTTATGCCAGTTATACCTCTGCTATTTTTTCTCTTAGCCTTTGTTTGGCAAGCTGCTGTAAGTTTTCGA
>Myriophyllum_spicatum
ATGCTAAATATCTTTAGTTTGAGCGGTATCTGTTTTAGTTTTAATTCTGCTCTTTATTCGAGTAGTTTTTTCTTCGCCAAATTACCCGAAGCCTACGCTTTTTTAAATCCAATTGTAGATTTTATGCCAGTTATACCTCTGCTATTTTTTCTATTAGCCTTTGTTTGGCAAGCTGCTGTAAGTTTTCGA
