# Supplementary material for: Ten Plastomes of Crassula (Crassulaceae) and Phylogenetic Implications
Source: Biology (Basel). 2022 Dec 7;11(12):1779. doi: 10.3390/biology11121779 (PMC9775174; doi:10.3390/biology11121779)
Supplement: Supplementary file 1 [file biology-11-01779-s001.zip › Supplements/Data S1/psbM.fasta]

>Crassula_alstonii
ATGGAAGTAAATATTCTTGCATTTATTGCTACTACACTGTTCATTTTAGTTCCTACTGCCTTTTTACTTATTATATATGTAAAAACAGTAAGTCAAAATAAT------------
>Crassula_columella
ATGGAAGTAAATATTCTTGCATTTATTGCTACTACACTGTTCATTTTAGTTCCTACTGCCTTTTTACTTATTATATATGTAAAAACAGTAAGTCAAAATAAT------------
>Crassula_dejecta
ATGGAAGTAAATATTCTTGCATTTATTGCTACTACACTGTTCATTTTAGTTCCTACTGCCTTTTTACTTATTATATATGTAAAAACAGTAAGTCAAAATAAT------------
>Crassula_mesembryanthoides
ATGGAAGTAAATATTCTTGCATTTATTGCTACTACACTGTTCATTTTAGTTCCTACTGCCTTTTTACTTATTATATATGTAAAAACAGTAAGTCAAAATAAT------------
>Crassula_perforata
ATGGAAGTAAATATTCTTGCATTTATTGCTACTACACTGTTCATTTTAGTTCCTACTGCCTTTTTACTTATTATATATGTAAAAACAGTAAGTCAAAATAAT------------
>Crassula_socialis
ATGGAAGTAAATATTCTTGCATTTATTGCTACTACACTGTTCATTTTAGTTCCTACTGCCTTTTTACTTATTATATATGTAAAAACAGTAAGTCAAAATAAT------------
>Crassula_tecta
ATGGAAGTAAATATTCTTGCATTTATTGCTACTACACTGTTCATTTTAGTTCCTACTGCCTTTTTACTTATTATATATGTAAAAACAGTAAGTCAAAATAAT------------
>Crassula_mesembrianthemopsis
ATGGAAGTAAATATTCTTGCATTTATTGCTACTACACTGTTCATTTTAGTTCCTACTGCCTTTTTACTTATTATATATGTAAAAACAGTAAGTCAAAATAAT------------
>Crassula_deltoidea
ATGGAAGTAAATATTCTTGCATTTATTGCTACTACACTATTCATTTTAGTTCCTACTGCCTTTTTACTTATTATCTATGTAAAAACAGTCAGTCAAAATAAT------------
>Crassula_expansa_subsp_fragilis
ATGGAAGTAAATATTCTTGCATTTATTGCTACTACACTGTTCATTTTAGTTCCTACTGCCTTTTTACTTATTATCTATGTAAAAACAGTAAGTCAAAATAAT------------
>Crassula_volkensii
ATGGAAGTAAATATTCTTGCATTTATTGCTACTACACTGTTCATTTTAGTTCCTACTGCCTTTTTACTTATTATCTATGTAAAAACAGTAAGTCAAAATAAT------------
>Cotyledon_tomentosa
ATGGAAGTAAATATTCTTGCATTTATTGCTACTGCACTGTTCATTCTAGTTCCTACTGCCTTTTTACTTATCATATATGTAAAAACCGTAAGTCAAAATAAT------------
>Kalanchoe_daigremontiana
ATGGAAGTAAATATTCTTGCATTTATTGCTACTGCACTGTTCATTCTAGTTCCTACTGCCTTTTTACTTATCATATATGTAAAAACCGTAAGTCAAAATAAT------------
>Kalanchoe_delagoensis
ATGGAAGTAAATATTCTTGCATTTATTGCTACTGCACTGTTCATTCTAGTTCCTACTGCCTTTTTACTTATCATATATGTAAAAACCGTAAGTCAAAATAAT------------
>Kalanchoe_fedtschenkoi
ATGGAAGTAAATATTCTTGCATTTATTGCTACTGCACTGTTCATTCTAGTTCCTACTGCCTTTTTACTTATCATATATGTAAAAACCGTAAGTCAAAATAAT------------
>Kalanchoe_longiflora
ATGGAAGTAAATATTCTTGCATTTATTGCTACTGCACTGTTCATTCTAGTTCCTACTGCCTTTTTACTTATCATATATGTAAAAACCGTAAGTCAAAATAAT------------
>Kalanchoe_tomentosa
ATGGAAGTAAATATTCTTGCATTTATTGCTACTGCACTGTTCATTCTAGTTCCTACTGCCTTTTTACTTATCATATATGTAAAAACCATAAGTCAAAATAAT------------
>Echeveria_lilacina
ATGGAAGTAAATATTCTTGCATTTATTGCTACTGCACTGTTCATTTTAGTTCCTACTGCCTTTTTACTTATCATATATGTAAAAACCGTAAGTCAAAATAAT------------
>Graptopetalum_amethystinum
ATGGAAGTAAATATTCTTGCATTTATTGCTACTGCACTGTTCATTTTAGTTCCTACTGCCTTTTTACTTATCATATATGTAAAAACCGTAAGTCAAAATAAT------------
>Pachyphytum_compactum
ATGGAAGTAAATATTCTTGCATTTATTGCTACTGCACTGTTCATTTTAGTTCCTACTGCCTTTTTACTTATCATATATGTAAAAACCGTAAGTCAAAATAAT------------
>Sedum_alfredii
ATGGAAGTAAATATTCTTGCATTTATTGCTACTGCACTGTTCATTTTAGTTCCTACTGCCTTTTTACTTATCATATATGTAAAAACCGTAAGTCAAAAAAAT------------
>Sedum_emarginatum
ATGGAAGTAAATATTCTAGCATTTATTGCTACTGCACTGTTCATTTTAGTTCCTACTGCCTTTTTACTTATCATATATGTAAAAACCGTAAGTCAAAAAAAT------------
>Sedum_lineare
ATGGAAGTAAATATTCTTGCATTTATTGCTACTGCACTGTTCATTTTAGTTCCTACTGCCTTTTTACTTATCATATATGTAAAAACCGTAAGTCAAAATAAT------------
>Sedum_oryzifolium
ATGGAAGTAAATATTCTTGCATTTATTGCTACTGCACTGTTCATTTTAGTTCCTACTGCCTTTTTACTTATCATATATGTAAAAACCATAAGTCAAAATAAT------------
>Sedum_plumbizincicola
ATGGAAGTAAATATTCTTGCATTTATTGCTACTGCACTGTTCATTTTAGTTCCTACCGCCTTTTTACTTATCATATATGTAAAAACCGTAAGTCAAAAAAAT------------
>Sedum_sarmentosum
ATGGAAGTAAATATTCTTGCATTTATTGCTACTGCACTGTTCATTTTAGTTCCTACTGCCTTTTTACTTATCATATATGTAAAAACCGTAAGTCAAAATAAT------------
>Sedum_tricarpum
ATGGAAGTAAATATTCTTGCATTTATTGCTACTGCACTGTTCATTTTAGTTCCTACTGCCTTTTTACTTATCATATATGTAAAAACCGTAAGTCAAAAAAAT------------
>Aeonium_arboreum
ATGGAAGTAAACATTCTTGCATTTATTGCTACTGCACTGTTCATTCTAGTTCCTACTGCCTTTTTACTTATCATATATGTAAAAACCATAAGTCAAAATAAT------------
>Aeonium_balsamiferum
ATGGAAGTAAACATTCTTGCATTTATTGCTACTGCACTGTTCATTCTAGTTCCTACTGCCTTTTTACTTATCATATATGTAAAAACCATAAGTCAAAATAAT------------
>Aeonium_decorum
ATGGAAGTAAACATTCTTGCATTTATTGCTACTGCACTGTTCATTCTAGTTCCTACTGCCTTTTTACTTATCATATATGTAAAAACCATAAGTCAAAATAAT------------
>Aeonium_diplocyclum
ATGGAAGTAAACATTCTTGCATTTATTGCTACTGCACTGTTCATTCTAGTTCCTACTGCCTTTTTACTTATCATATATGTAAAAACCATAAGTCAAAATAAT------------
>Aeonium_dodrantale
ATGGAAGTAAACATTCTTGCATTTATTGCTACTGCACTGTTCATTCTAGTTCCTACTGCCTTTTTACTTATCATATATGTAAAAACCATAAGTCAAAATAAT------------
>Aeonium_nobile
ATGGAAGTAAACATTCTTGCATTTATTGCTACTGCACTGTTCATTCTAGTTCCTACTGCCTTTTTACTTATCATATATGTAAAAACCATAAGTCAAAATAAT------------
>Aeonium_saundersii
ATGGAAGTAAACATTCTTGCATTTATTGCTACTGCACTGTTCATTCTAGTTCCTACTGCCTTTTTACTTATCATATATGTAAAAACCATAAGTCAAAATAAT------------
>Aeonium_tabuliforme
ATGGAAGTAAACATTCTTGCATTTATTGCTACTGCACTATTCATTCTAGTTCCTACTGCCTTTTTACTTATCATATATGTAAAAACCATAAGTCAAAATAAT------------
>Aeonium_undulatum
ATGGAAGTAAACATTCTTGCATTTATTGCTACTGCACTGTTCATTCTAGTTCCTACTGCCTTTTTACTTATCATATATGTAAAAACCATAAGTCAAAATAAT------------
>Monanthes_anagensis
ATGGAAGTAAACATTCTTGCATTTATTGCTACTGCACTGTTCATTCTAGTTCCTACTGCCTTTTTACTTATCATATATGTAAAAACCATAAGTCAAAATAAT------------
>Monanthes_brachycaulos
ATGGAAGTAAACATTCTTGCATTTATTGCTACTGCACTGTTCATTCTAGTTCCTACTGCCTTTTTACTTATCATATATGTAAAAACCATAAGTCAAAATAAT------------
>Monanthes_muralis
ATGGAAGTAAACATTCTTGCATTTATTGCTACTGCACTGTTCATTCTAGTTCCTACTGCCTTTTTACTTATCATATATGTAAAAACCATAAGTCAAAATAAT------------
>Monanthes_polyphylla
ATGGAAGTAAACATTCTTGCATTTATTGCTACTGCACTGTTCATTCTAGTTCCTACTGCCTTTTTACTTATCATATATGTAAAAACCATAAGTCAAAATAAT------------
>Rosularia_alpestris
ATGGAAGTAAATATTCTTGCATTTATTGCTACTGCACTGTTCATTCTAGTTCCTACTGCCTTTTTACTTATCATATATGTAAAAACCGTAAGTCAAAATAAT------------
>Sempervivum_tectorum
ATGGAAGTAAATATTCTTGCATTTATTGCTACTGCACTGTTCATTCTAGTTCCTACTGCCTTTTTACTTATCATATATGTAAAAACCATAAGTCAAAATAAT------------
>Phedimus_spurius
ATGGAAGTAAATATTCTTGCATTTATTGCTACTGCACTGTTCATTCTAGTTCCTACTGCCTTTTTACTTATCATATATGTAAAAACCATAAGTCAAAATAAT------------
>Phedimus_aizoon
ATGGAAGTAAATATTCTTGCATTTATTGCTACTGCACTGTTCATTCTAGTTCCTACTGCCTTTTTACTTATCATATATGTAAAAACCATAAGTCAAAATAAT------------
>Phedimus_kamtschaticus
ATGGAAGTAAATATTCTTGCATTTATTGCTACTGCACTGTTCATTCTAGTTCCTACTGCCTTTTTACTTATCATATATGTAAAAACCATAAGTCAAAATAAT------------
>Phedimus_odontophyllus
ATGGAAGTAAATATTCTTGCATTTATTGCTACTGCACTGTTCATTCTAGTTCCTACTGCCTTTTTACTTATTATATATGTAAAAACCATAAGTCAAAATAAT------------
>Phedimus_takesimensis
ATGGAAGTAAATATTCTTGCATTTATTGCTACTGCACTGTTCATTCTAGTTCCTACTGCCTTTTTACTTATCATATATGTAAAAACCATAAGTCAAAATAAT------------
>Phedimus_yangshanicus
ATGGAAGTAAATATTCTTGCATTTATTGCTACTGCACTGTTCATTCTAGTTCCTACTGCCTTTTTACTTATTATATATGTAAAAACCATAAGTCAAAATAAT------------
>Rhodiola_bupleuroides
ATGGAAGTAAATATTCTTGCATTTATTGCTACTGCACTGTTCATTCTAGTTCCTACTGCCTTTTTACTTATCATATATGTAAAAACCATAAGTCAAAATCAAAATAAT------
>Rhodiola_calliantha
ATGGAAGTAAATATTCTTGCATTTATTGCTACTGCACTGTTCATTCTAGTTCCTACTGCCTTTTTACTTATCATATATGTAAAAACCATAAGTCAAAATCAAAATAAT------
>Rhodiola_crenulata
ATGGAAGTAAATATTCTTGCATTTATTGCTACTGCACTGTTCATTCTAGTTCCTACTGCCTTTTTACTTATCATATATGTAAAAACCATAAGTCAAAATCAAAATAAT------
>Rhodiola_henryi
ATGGAAGTCAATATTCTTGCATTTATTGCTACTGCACTGTTCATTCTAGTTCCTACTGCCTTTTTACTTATCATATATGTAAAAACCATAAGTCAAAATCAAAATAAT------
>Rhodiola_himalensis
ATGGAAGTAAATATTCTTGCATTTATTGCTACTGCACTGTTCATTCTAGTTCCTACTGCCTTTTTACTTATCATATATGTAAAAACCATAAGTCAAAATCAAAATAAT------
>Rhodiola_kirilowii
ATGGAAGTAAATATTCTTGCATTTATTGCTACTGCACTGTTCATTCTAGTTCCTACTGCCTTTTTACTTATCATATATGTAAAAACCATAAGTCAAAATCAAAATAAT------
>Rhodiola_rosea
ATGGAAGTAAATATTCTTGCATTTATTGCTACTGCACTGTTCATTCTAGTTCCTACTGCCTTTTTACTTATCATATATGTAAAAACCATAAGTCAAAATCAAAATAAT------
>Rhodiola_sacra
ATGGAAGTAAATATTCTTGCATTTATTGCTACTGCACTGTTCATTCTAGTTCCTACTGCCTTTTTACTTATCATATATGTAAAAACCATAAGTCAAAATCAAAATAAT------
>Rhodiola_yunnanensis
ATGGAAGTAAATATTCTTGCATTTATTGCTACTGCACTGTTCATTCTAGTTCCTACTGCCTTTTTACTTATCATATATGTAAAAACCATAAGTCAAAATCAAAATAAT------
>Rhodiola_dumulosa
ATGGAAGTAAATATTCTTGCATTTATTGCTACTGCACTGTTCATTCTAGTTCCTACTGCCTTTTTACTTATCATATATGTAAAAACCATAAGTCAAAATCAAAATAAT------
>Rhodiola_fastigiata
ATGGAAGTAAATATTCTTGCATTTATTGCTACTGCACTGTTCATTCTAGTTCCTACTGCCTTTTTACTTATCATATATGTAAAAACCATAAGTCAAAATCAAAATAAT------
>Rhodiola_gelida
ATGGAAGTAAATATTCTTGCATTTATTGCTACTGCACTGTTCATTCTAGTTCCTACTGCCTTTTTACTTATCATATATGTAAAAACCATAAGTCAAAATCAAAATAAT------
>Rhodiola_hobsonii
ATGGAAGTAAATATTCTTGCATTTATTGCTACTGCACTGTTCATTCTAGTTCCTACTGCCTTTTTACTTATCATATATGTAAAAACCATAAGTCAAAATCAAAATAAT------
>Rhodiola_humilis
ATGGAAGTCAATATTCTTGCATTTATTGCTACTGCACTGTTCATTCTAGTTCCTACTGCCTTTTTACTTATCATATATGTAAAAACCATAAGTCAAAATCAAAATAAT------
>Rhodiola_integrifolia
ATGGAAGTAAATATTCTTGCATTTATTGCTACTGCACTGTTCATTCTAGTTCCTACTGCCTTTTTACTTATCATATATGTAAAAACCATAAGTCAAAATCAAAATAAT------
>Rhodiola_liciae
ATGGAAGTAAATATTCTTGCATTTATTGCTACTGCACTGTTCATTCTAGTTCCTACTGCCTTTTTACTTATCATATATGTAAAAACCATAAGTCAAAATCAAAATAAT------
>Rhodiola_macrocarpa
ATGGAAGTAAATATTCTTGCATTTATTGCTACTGCACTGTTCATTCTAGTTCCTACTGCCTTTTTACTTATCATATATGTAAAAACCATAAGTCAAAATCAAAATAAT------
>Rhodiola_ovatisepala
ATGGAAGTCAATATTCTTGCATTTATTGCTACTGCACTGTTCATTCTAGTTCCTACTGCCTTTTTACTTATCATATATGTAAAAACCATAAGTCAAAATCAAAATAAT------
>Rhodiola_prainii
ATGGAAGTCAATATTCTTGCATTTATTGCTACTGCACTGTTCATTCTAGTTCCTACTGCCTTTTTACTTATCATATATGTAAAAACCATAAGTCAAAATCAAAATAAT------
>Rhodiola_quadrifida
ATGGAAGTAAATATTCTTGCATTTATTGCTACTGCACTGTTCATTCTAGTTCCTACTGCCTTTTTACTTATCATATATGTAAAAACCATAAGTCAAAATCAAAATAAT------
>Rhodiola_rhodantha
ATGGAAGTAAATATTCTTGCATTTATTGCTACTGCACTGTTCATTCTAGTTCCTACTGCCTTTTTACTTATCATATATGTAAAAACCATAAGTCAAAATCAAAATAAT------
>Rhodiola_sexifolia
ATGGAAGTAAATATTCTTGCATTTATTGCTACTGCACTGTTCATTCTAGTTCCTACTGCCTTTTTACTTATCATATATGTAAAAACCATAAGTCAAAATCAAAATAAT------
>Rhodiola_sinuata
ATGGAAGTCAATATTCTTGCATTTATTGCTACTGCACTGTTCATTCTAGTTCCTACTGCCTTTTTACTTATCATATATGTAAAAACCATAAGTCAAAATCAAAATAAT------
>Rhodiola_smithii
ATGGAAGTAAATATTCTTGCATTTATTGCTACTGCACTGTTCATTCTAGTTCCTACTGCCTTTTTACTTATCATATATGTAAAAACCATAAGTCAAAATCAAAATAAT------
>Rhodiola_stapfii
ATGGAAGTAAATATTCTTGCATTTATTGCTACTGCACTGTTCATTCTAGTTCCTACTGCCTTTTTACTTATCATATATGTAAAAACCATAAGTCAAAATCAAAATAAT------
>Rhodiola_subopposita
ATGGAAGTAAATATTCTTGCATTTATTGCTACTGCACTGTTCATTCTAGTTCCTACTGCCTTTTTACTTATCATATATGTAAAAACCATAAGTCAAAATCAAAATAAT------
>Rhodiola_tangutica
ATGGAAGTAAATATTCTTGCATTTATTGCTACTGCACTGTTCATTCTAGTTCCTACTGCCTTTTTACTTATCATATATGTAAAAACCATAAGTCAAAATCAAAATAAT------
>Rhodiola_wallichiana
ATGGAAGTAAATATTCTTGCATTTATTGCTACTGCACTGTTCATTCTAGTTCCTACTGCCTTTTTACTTATCATATATGTAAAAACCATAAGTCAAAATCAAAATAAT------
>Hylotelephium_ewersii
ATGGAAGTAAATATTCTTGCATTTATTGCTACTGCACTGTTCATTCTCGTTCCTACTGCCTTTTTACTTATCATATATGTAAAAACCATAAGTCAAAATAAT------------
>Hylotelephium_verticillatum
ATGGAAGTAAATATTCTTGCATTTATTGCTACTGCACTGTTCATTCTCGTTCCTACTGCCTTTTTACTTATCATATATGTAAAAACCATAAGTCAAAATAAT------------
>Hylotelephium_viviparum
ATGGAAGTAAATATTCTTGCATTTATTGCTACTGCACTGTTCATTCTCGTTCCTACTGCCTTTTTACTTATCATATATGTAAAAACCATAAGTCAAAATAAT------------
>Meterostachys_sikokianus
ATGGAAGTAAATATTCTTGCATTTATTGCTACTGCACTGTTCATTCTAGTTCCTACTGCCTTTTTACTTATCATATATGTAAAAACCATAAGTCAAAATAAT------------
>Orostachys_fimbriata
ATGGAAGTAAATATTCTTGCATTTATTGCTACTGCACTGTTCATTCTAGTTCCTACTGCCTTTTTACTTATCATATATGTAAAAACCATAAGTCAAAATAAT------------
>Orostachys_japonica
ATGGAAGTAAATATTCTTGCATTTATTGCTACTGCACTGTTCATTCTAGTTCCTACTGCCTTTTTACTTATCATATATGTAAAAACCATAAGTCAAAATAAT------------
>Orostachys_minuta
ATGGAAGTAAATATTCTTGCATTTATTGCTACTGCACTGTTCATTCTAGTTCCTACTGCCTTTTTACTTATCATATATGTAAAAACCATAAGTCAAAATAAT------------
>Orostachys_iwarenge_f_magna
ATGGAAGTAAATATTCTTGCATTTATTGCTACTGCACTGTTCATTCTCGTTCCTACTGCCTTTTTACTTATCATATATGTAAAAACCATAAGTCAAAATAAT------------
>Sinocrassula_densirosulata
ATGGAAGTAAATATTCTTGCATTTATTGCTACTGCACTATTCATTCTAGTTCCTACTGCCTTTTTACTTATCATATATGTAAAAACCATAAGTCAAAATAAT------------
>Sinocrassula_indica
ATGGAAGTAAATATTCTTGCATTTATTGCTACTGCACTATTCATTCTAGTTCCTACTGCCTTTTTACTTATCATATATGTAAAAACCATAAGTCAAAATAAT------------
>Umbilicus_rupestris
ATGGAAGTAAATATTCTTGCATTTATTGCTACTGCACTGTTCATTCTAGTTCCTACTGCCTTTTTACTTATCATATATGTAAAAACCATAAGTCAAAATAAT------------
>Myriophyllum_aquaticum
ATGGAAGTAAATATTCTCGCATTTATTGCTACTGCACTGTTTATTCTAATTCCTACTGGTTTTTTACTTATCATATATGTAAAAACAATAAGTCAAAGTCCAAGTAAAAATGAT
>Myriophyllum_spicatum
ATGGAAGTAAATATTCTCGCATTTATTGCTACTGCACTGTTTATTCTAATTCCTACTGGTTTTTTACTTATCATATATGTAAAAACAATAAGTCAAAGTCCAAGTAAAAATGAT
