# Supplementary material for: Ten Plastomes of Crassula (Crassulaceae) and Phylogenetic Implications
Source: Biology (Basel). 2022 Dec 7;11(12):1779. doi: 10.3390/biology11121779 (PMC9775174; doi:10.3390/biology11121779)
Supplement: Supplementary file 1 [file biology-11-01779-s001.zip › Supplements/Data S1/psbN.fasta]

>Crassula_alstonii
ATGGAAACAGCAACCCTAGTCGCCATCTCTGTATCTGGTTTACTTGTAAGTTTTACTGGGTACGCCTTATATACCGCTTTTGGGCAACCCGCTCAACAACTAAGAGATCCATTCGAGGAACACGGAGAC
>Crassula_columella
ATGGAAACAGCAACCTTAGTCGCCATCTCTGTATCTGGTTTACTTGTAAGTTTTACTGGGTACGCCTTATATACCGCTTTTGGGCAACCCGCTCAACAACTAAGAGATCCATTCGAGGAACACGGAGAC
>Crassula_dejecta
ATGGAAACAGCAACCCTAGTCGCCATCTCTGTATCTGGTTTACTTGTAAGTTTTACTGGGTACGCCTTATATACCGCTTTTGGGCAACCCGCTCAACAACTAAGAGATCCATTCGAGGAACACGGAGAC
>Crassula_mesembryanthoides
ATGGAAACAGCAACCCTAGTCGCCATCTCTGTATCTGGTTTACTTGTAAGTTTTACTGGGTACGCCTTATATACCGCTTTTGGGCAACCCGCTCAACAACTAAGAGATCCATTCGAGGAACACGGAGAC
>Crassula_perforata
ATGGAAACAGCAACCCTAGTCGCCATCTCTGTATCTGGTTTACTTGTAAGTTTTACTGGGTACGCCTTATATACCGCTTTTGGGCAACCCGCTCAACAACTAAGAGATCCATTCGAGGAACACGGAGAC
>Crassula_socialis
ATGGAAACAGCAACCCTAGTCGCCATCTCTGTATCTGGTTTACTTGTAAGTTTTACTGGGTACGCCTTATATACCGCTTTTGGGCAACCCGCTCAACAACTAAGAGATCCATTCGAGGAACACGGAGAC
>Crassula_tecta
ATGGAAACAGCAACCCTAGTCGCCATCTCTGTATCTGGTTTACTTGTAAGTTTTACTGGGTATGCCTTATATACCGCTTTTGGGCAACCCGCTCAACAACTAAGAGATCCATTCGAGGAACACGGAGAC
>Crassula_mesembrianthemopsis
ATGGAAACAGCAACCCTAGTCGCCATCTCTGTATCTGGTTTACTTGTAAGTTTTACTGGGTATGCCTTATATACCGCTTTTGGGCAACCCGCTCAACAACTAAGAGATCCATTCGAGGAACACGGAGAC
>Crassula_deltoidea
ATGGAAACAGCAACCCTAGTCGCCATCTCTGTATCTGGTTTACTTGTAAGTTTTACTGGGTACGCCTTATATACCGCCTTTGGGCAACCCGCTCAACAACTAAGAGATCCATTCGAGGAGCACGGAGAC
>Crassula_expansa_subsp_fragilis
ATGGAAACAGCAACCCTAGTCGCCATCTTTGTATCTGGTTTACTTGTAAGTTTTACTGGGTACGCCTTATATACCGCCTTTGGGCAACCCGCTCAACAACTAAGAGATCCATTCGAGGAGCACGGAGAC
>Crassula_volkensii
ATGGAAACAGCAACCCTAGTCGCCATCTTTGTATCTGGTTTACTTGTAAGTTTTACTGGGTACGCCTTATATACCGCCTTTGGGCAACCCGCTCAACAACTAAGAGATCCATTCGAGGAGCACGGAGAC
>Cotyledon_tomentosa
ATGGAAACAGCAACCCTAGTCGCCATCTCTGTATCTGGTTTACTTGTAAGTTTTACTGGGTACGCCTTATATACCGCTTTTGGGCAACCCGCTCAACAACTACGAGATCCATTCGAGGAACACGGAGAC
>Kalanchoe_daigremontiana
ATGGAAACAGCAACCCTAGTCGCCATCTCTGTATCTGGTTTACTTGTAAGTTTTACTGGGTACGCCTTATATACCGCTTTTGGGCAACCCGCTCAACAACTACGAGATCCATTCGAGGAACACGGAGAC
>Kalanchoe_delagoensis
ATGGAAACAGCAACCCTAGTCGCCATCTCTGTATCTGGTTTACTTGTAAGTTTTACTGGGTACGCCTTATATACCGCTTTTGGGCAACCCGCTCAACAACTACGAGATCCATTCGAGGAACACGGAGAC
>Kalanchoe_fedtschenkoi
ATGGAAACAGCAACCCTAGTCGCCATCTCTGTATCTGGTTTACTTGTAAGTTTTACTGGGTACGCCTTATATACCGCTTTTGGGCAACCCGCTCAACAACTACGAGATCCATTCGAGGAACACGGAGAC
>Kalanchoe_longiflora
ATGGAAACAGCAACCCTAGTCGCCATCTCTGTATCTGGTTTACTTGTAAGTTTTACTGGGTACGCCTTATATACCGCTTTTGGGCAACCCGCTCAACAACTACGAGATCCATTCGAGGAACACGGAGAC
>Kalanchoe_tomentosa
ATGGAAACAGCAACCCTAGTCGCCATCTCTGTATCTGGTTTACTTGTAAGTTTTACTGGGTACGCCTTATATACCGCTTTTGGGCAACCCGCTCAACAACTACGAGATCCATTCGAGGAACACGGAGAC
>Echeveria_lilacina
ATGGAAACAGCAACCCTAGTCGCCATCTCTGTATCTGGTTTACTTGTAAGTTTTACTGGGTACGCCTTATATACCGCTTTTGGGCAACCCGCTCAACAACTACGAGATCCATTCGAGGAACACGGAGAC
>Graptopetalum_amethystinum
ATGGAAACAGCAACCCTAGTCGCCATCTCTGTATCTGGTTTACTTGTAAGTTTTACTGGGTACGCCTTATATACCGCTTTTGGGCAACCCGCTCAACAACTACGAGATCCATTCGAGGAACACGGAGAC
>Pachyphytum_compactum
ATGGAAACAGCAACCCTAGTCGCCATCTCTGTATCTGGTTTACTTGTAAGTTTTACTGGGTACGCCTTATATACCGCTTTTGGGCAACCCGCTCAACAACTACGAGATCCATTCGAGGAACACGGAGAC
>Sedum_alfredii
ATGGAAACAGCAACCCTAGTCGCCATCTCTGTATCTGGTTTACTTGTAAGTTTTACTGGGTACGCCCTATATACCGCTTTTGGGCAACCCGCTCAACAACTACGAGATCCATTCGAGGAACACGGAGAC
>Sedum_emarginatum
ATGGAAACAGCAACCCTAGTCGCCATCTCTGTATCTGGTTTACTTGTAAGTTTTACTGGGTACGCCCTATATACCGCTTTTGGGCAACCCGCTCAACAACTACGAGATCCATTCGAGGAACACGGAGAC
>Sedum_lineare
ATGGAAACAGCAACCCTAGTCGCCATCTCTGTATCTGGTTTACTTGTAAGTTTTACTGGGTACGCCTTATATACCGCTTTTGGGCAACCCGCTCAACAACTACGAGATCCATTCGAGGAACACGGAGAC
>Sedum_oryzifolium
ATGGAAACAGCAACCCTAGTCGCCATCTCTGTATCTGGTTTACTTGTAAGTTTTACTGGGTATGCCTTATATACCGCTTTTGGGCAACCCGCTCAACAACTACGAGATCCATTTGAGGAACACGGAGAC
>Sedum_plumbizincicola
ATGGAAACAGCAACCCTAGTCGCCATCTCTGTATCTGGTTTACTTGTAAGTTTTACTGGGTACGCCCTATATACCGCTTTTGGGCAACCCGCTCAACAACTACGAGATCCATTCGAGGAACACGGAGAC
>Sedum_sarmentosum
ATGGAAACAGCAACCCTAGTCGCCATCTCTGTATCTGGTTTACTTGTAAGTTTTACTGGGTACGCCTTATATACCGCTTTTGGGCAACCCGCTCAACAACTACGAGATCCATTCGAGGAACACGGAGAT
>Sedum_tricarpum
ATGGAAACAGCAACCCTAGTCGCCATCTCTGTATCTGGTTTACTTGTAAGTTTTACTGGGTACGCCCTATATACCGCTTTTGGGCAACCCGCTCAACAACTACGAGATCCATTCGAGGAACACGGAGAC
>Aeonium_arboreum
ATGGAAACAGCAACCCTAGTCGCCATCTCTGTATCTGGTTTACTTGTAAGTTTTACTGGGTACGCCTTATATACCGCTTTTGGGCAACCCGCTCAACAACTACGAGACCCATTCGAGGAACACGGAGAC
>Aeonium_balsamiferum
ATGGAAACAGCAACCCTAGTCGCCATCTCTGTATCTGGTTTACTTGTAAGTTTTACTGGGTACGCCTTATATACCGCTTTTGGGCAACCCGCTCAACAACTACGAGACCCATTCGAGGAACACGGAGAC
>Aeonium_decorum
ATGGAAACAGCAACCCTAGTCGCCATCTCTGTATCTGGTTTACTTGTAAGTTTTACTGGGTACGCCTTATATACCGCTTTTGGGCAACCCGCTCAACAACTACGAGACCCATTCGAGGAACACGGAGAC
>Aeonium_diplocyclum
ATGGAAACAGCAACCCTAGTCGCCATCTCTGTATCTGGTTTACTTGTAAGTTTTACTGGGTACGCCTTATATACCGCTTTTGGGCAACCCGCTCAACAACTACGAGACCCATTTGAGGAACACGGAGAC
>Aeonium_dodrantale
ATGGAAACAGCAACCCTAGTCGCCATCTCTGTATCTGGTTTACTTGTAAGTTTTACTGGGTACGCCTTATATACCGCTTTTGGGCAACCCGCTCAACAACTACGAGACCCATTCGAGGAACACGGAGAC
>Aeonium_nobile
ATGGAAACAGCAACCCTAGTCGCCATCTCTGTATCTGGTTTACTTGTAAGTTTTACTGGGTACGCCTTATATACCGCTTTTGGGCAACCCGCTCAACAACTACGAGACCCATTCGAGGAACACGGAGAC
>Aeonium_saundersii
ATGGAAACAGCAACCCTAGTCGCCATCTCTGTATCTGGTTTACTTGTAAGTTTTACTGGGTACGCCTTATATACCGCTTTTGGGCAACCCGCTCAACAACTACGAGACCCATTCGAGGAACACGGAGAC
>Aeonium_tabuliforme
ATGGAAACAGCAACCCTAGTCGCCATCTCTGTATCTGGTTTACTTGTAAGTTTTACTGGGTACGCCTTATATACCGCTTTTGGGCAACCCGCTCAACAACTACGAGACCCATTCGAGGAACACGGAGAC
>Aeonium_undulatum
ATGGAAACAGCAACCCTAGTCGCCATCTCTGTATCTGGTTTACTTGTAAGTTTTACTGGGTACGCCTTATATACCGCTTTTGGGCAACCCGCTCAACAACTACGAGACCCATTCGAGGAACACGGAGAC
>Monanthes_anagensis
ATGGAAACAGCAACTCTAGTCGCCATCTCTGTATCTGGTTTACTTGTAAGTTTTACTGGGTACGCCTTATATACCGCTTTTGGGCAACCCGCTCAACAACTACGAGACCCATTCGAGGAACACGGAGAC
>Monanthes_brachycaulos
ATGGAAACAGCAACTCTAGTCGCCATCTCTGTATCTGGTTTACTTGTAAGTTTTACTGGGTACGCCTTATATACCGCTTTTGGGCAACCCGCTCAACAACTACGAGACCCATTCGAGGAACACGGAGAC
>Monanthes_muralis
ATGGAAACAGCAACTCTAGTCGCCATCTCTGTATCTGGTTTACTTGTAAGTTTTACTGGGTACGCCTTATATACCGCTTTTGGGCAACCCGCTCAACAACTACGAGACCCATTCGAGGAACACGGAGAC
>Monanthes_polyphylla
ATGGAAACAGCAACCCTAGTCGCCATCTCTGTATCTGGTTTACTTGTAAGTTTTACTGGGTACGCCTTATATACCGCTTTTGGGCAACCCGCTCAACAACTACGAGACCCATTCGAGGAACACGGAGAC
>Rosularia_alpestris
ATGGAAACAGCAACCCTAGTCGCCATCTCTGTATCTGGTTTACTTGTAAGTTTTACTGGGTACGCCTTATATACCGCTTTTGGGCAACCCGCTCAACAATTACGAGATCCATTCGAGGAACACGGAGAC
>Sempervivum_tectorum
ATGGAAACAGCAACCCTAGTCGCCATCTCTGTATCTGGTTTACTTGTAAGTTTTACTGGGTACGCCTTATATACCGCTTTTGGGCAACCCGCTCAACAACTACGAGATCCATTCGAGGAACACGGAGAC
>Phedimus_spurius
ATGGAAACAGCAACCCTAGTCGCCATCTCTGTATCTGGTTTACTTGTAAGTTTTACTGGGTATGCCTTATATACCGCTTTTGGGCAACCCGCTCAACAACTACGAGATCCATTCGAGGAACACGGAGAC
>Phedimus_aizoon
ATGGAAACAGCAACCCTAGTCGCCATCTCTGTATCTGGTTTACTTGTAAGTTTTACTGGGTACGCCTTATATACCGCTTTTGGGCAACCCGCTCAACAACTACGAGATCCATTCGAGGAACACGGAGAC
>Phedimus_kamtschaticus
ATGGAAACAGCAACCCTAGTCGCCATCTCTGTATCTGGTTTACTTGTAAGTTTTACTGGGTACGCCTTATATACCGCTTTTGGGCAACCCGCTCAACAACTACGAGATCCATTCGAGGAACACGGAGAC
>Phedimus_odontophyllus
ATGGAAACAGCAACCCTAGTCGCCATCTCTGTATCTGGTTTACTTGTAAGTTTTACTGGGTACGCCTTATATACCGCTTTTGGGCAACCCGCTCAACAACTACGAGATCCATTCGAGGAACACGGAGAC
>Phedimus_takesimensis
ATGGAAACAGCAACCCTAGTCGCCATCTCTGTATCTGGTTTACTTGTAAGTTTTACTGGGTACGCCTTATATACCGCTTTTGGGCAACCCGCTCAACAACTACGAGATCCATTCGAGGAACACGGAGAC
>Phedimus_yangshanicus
ATGGAAACAGCAACCCTAGTCGCCATCTCTGTATCTGGTTTACTTGTAAGTTTTACTGGGTACGCCTTATATACCGCTTTTGGGCAACCCGCTCAACAACTACGAGATCCATTCGAGGAACACGGAGAC
>Rhodiola_bupleuroides
ATGGAAACAGCAACCCTAGTCGCCATCTCTGTATCGGGTTTACTTGTAAGTTTTACTGGGTACGCCTTATATACCGCTTTTGGGCAACCCGCTCAACAACTACGAGATCCATTCGAGGAACACGGAGAC
>Rhodiola_calliantha
ATGGAAACAGCAACCCTAGTCGCCATCTCTGTATCGGGTTTACTTGTAAGTTTTACTGGGTACGCCTTATATACCGCTTTTGGGCAACCCGCTCAACAACTACGAGATCCATTCGAGGAACACGGAGAC
>Rhodiola_crenulata
ATGGAAACAGCAACCCTAGTCGCCATCTCTGTATCGGGTTTACTTGTAAGTTTTACTGGGTACGCCTTATATACCGCTTTTGGGCAACCCGCTCAACAACTACGAGATCCATTCGAGGAACACGGAGAC
>Rhodiola_henryi
ATGGAAACAGCAACCCTAGTCGCCATCTCTGTATCGGGTTTACTTGTAAGTTTTACTGGGTACGCCTTATATACCGCTTTTGGGCAACCCGCTCAACAACTACGAGATCCATTCGAGGAACACGGAGAC
>Rhodiola_himalensis
ATGGAAACAGCAACCCTAGTCGCCATCTCTGTATCGGGTTTACTTGTAAGTTTTACTGGGTACGCCTTATATACCGCTTTTGGGCAACCCGCTCAACAACTACGAGATCCATTCGAGGAACACGGAGAC
>Rhodiola_kirilowii
ATGGAAACAGCAACCCTAGTCGCCATCTCTGTATCGGGTTTACTTGTAAGTTTTACTGGGTACGCCTTATATACCGCTTTTGGGCAACCCGCTCAACAACTACGAGATCCATTCGAGGAACACGGAGAC
>Rhodiola_rosea
ATGGAAACAGCAACCCTAGTCGCCATCTCTGTATCGGGTTTACTTGTAAGTTTTACTGGGTACGCCTTATATACCGCTTTTGGGCAACCCGCTCAACAACTACGAGATCCATTCGAGGAACACGGAGAC
>Rhodiola_sacra
ATGGAAACAGCAACCCTAGTCGCCATCTCTGTATCGGGTTTACTTGTAAGTTTTACTGGGTACGCCTTATATACCGCTTTTGGGCAACCCGCTCAACAACTACGAGATCCATTCGAGGAACACGGAGAC
>Rhodiola_yunnanensis
ATGGAAACAGCAACCCTAGTCGCCATCTCTGTATCGGGTTTACTTGTAAGTTTTACTGGGTACGCCTTATATACCGCTTTTGGGCAACCCGCTCAACAACTACGAGATCCATTCGAGGAACACGGAGAC
>Rhodiola_dumulosa
ATGGAAACAGCAACCCTAGTCGCCATCTCTGTATCGGGTTTACTTGTAAGTTTTACTGGGTACGCCTTATATACCGCTTTTGGGCAACCCGCTCAACAACTACGAGATCCATTCGAGGAACACGGAGAC
>Rhodiola_fastigiata
ATGGAAACAGCAACCCTAGTCGCCATCTCTGTATCGGGTTTACTTGTAAGTTTTACTGGGTACGCCTTATATACCGCTTTTGGGCAACCCGCTCAACAACTACGAGATCCATTCGAGGAACACGGAGAC
>Rhodiola_gelida
ATGGAAACAGCAACCCTAGTCGCCATCTCTGTATCGGGTTTACTTGTAAGTTTTACTGGGTACGCCTTATATACCGCTTTTGGGCAACCCGCTCAACAACTACGAGATCCATTCGAGGAACACGGAGAC
>Rhodiola_hobsonii
ATGGAAACAGCAACCCTAGTCGCCATCTCTGTATCTGGTTTACTTGTAAGTTTTACTGGGTACGCCTTATATACCGCTTTTGGGCAACCCGCTCAACAACTACGAGATCCATTCGAGGAACACGGAGAC
>Rhodiola_humilis
ATGGAAACAGCAACCCTAGTCGCCATCTCTGTATCTGGTTTACTTGTAAGTTTTACTGGGTACGCCTTATATACCGCTTTTGGGCAACCCGCTCAACAACTACGAGATCCATTCGAGGAACACGGAGAC
>Rhodiola_integrifolia
ATGGAAACAGCAACCCTAGTCGCCATCTCTGTATCTGGTTTACTTGTAAGTTTTACTGGGTACGCCTTATATACCGCTTTTGGGCAACCCGCTCAACAACTACGAGATCCATTCGAGGAACACGGAGAC
>Rhodiola_liciae
ATGGAAACAGCAACCCTAGTCGCTATCTCTGTATCTGGTTTACTTGTAAGTTTTACTGGGTACGCCTTATATACCGCTTTTGGGCAACCCGCTCAACAACTACGAGATCCATTCGAGGAACACGGAGAC
>Rhodiola_macrocarpa
ATGGAAACAGCAACCCTAGTCGCCATCTCTGTATCGGGTTTACTTGTAAGTTTTACTGGGTACGCCTTATATACCGCTTTTGGGCAACCCGCTCAACAACTACGAGATCCATTCGAGGAACACGGAGAC
>Rhodiola_ovatisepala
ATGGAAACAGCAACCCTAGTCGCCATCTCTGTATCTGGTTTACTTGTAAGTTTTACTGGGTACGCCTTATATACCGCTTTTGGGCAACCCGCTCAACAACTACGAGATCCATTCGAGGAACACGGAGAC
>Rhodiola_prainii
ATGGAAACAGCAACCCTAGTCGCCATCTCTGTATCTGGTTTACTTGTAAGTTTTACTGGGTACGCCTTATATACCGCTTTTGGGCAACCCGCTCAACAACTACGAGATCCATTCGAGGAACACGGAGAC
>Rhodiola_quadrifida
ATGGAAACAGCAACCCTAGTCGCCATCTCTGTATCGGGTTTACTTGTAAGTTTTACTGGGTACGCCTTATATACCGCTTTTGGGCAACCCGCTCAACAACTACGAGATCCATTCGAGGAACACGGAGAC
>Rhodiola_rhodantha
ATGGAAACAGCAACCCTAGTCGCCATCTCTGTATCTGGTTTACTTGTAAGTTTTACTGGGTACGCCTTATATACCGCTTTTGGGCAACCCGCTCAACAACTACGAGATCCATTCGAGGAACACGGAGAC
>Rhodiola_sexifolia
ATGGAAACAGCAACCCTAGTCGCCATCTCTGTATCTGGTTTACTTGTAAGTTTTACTGGGTACGCCTTATATACCGCTTTTGGGCAACCCGCTCAACAACTACGAGATCCATTCGAGGAACACGGAGAC
>Rhodiola_sinuata
ATGGAAACAGCAACCCTAGTCGCCATCTCTGTATCTGGTTTACTTGTAAGTTTTACTGGGTACGCCTTATATACCGCTTTTGGGCAACCCGCTCAACAACTACGAGATCCATTCGAGGAACACGGAGAC
>Rhodiola_smithii
ATGGAAACAGCAACCCTAGTCGCCATCTCTGTATCTGGTTTACTTGTAAGTTTTACTGGGTACGCCTTATATACCGCTTTTGGGCAACCCGCTCAACAACTACGAGATCCATTCGAGGAACACGGAGAC
>Rhodiola_stapfii
ATGGAAACAGCAACCCTAGTCGCCATCTCTGTATCTGGTTTACTTGTAAGTTTTACTGGGTACGCCTTATATACCGCTTTTGGGCAACCCGCTCAACAACTACGAGATCCATTCGAGGAACACGGAGAC
>Rhodiola_subopposita
ATGGAAACAGCAACCCTAGTCGCCATCTCTGTATCGGGTTTACTTGTAAGTTTTACTGGGTACGCCTTATATACCGCTTTTGGGCAACCCGCTCAACAACTACGAGATCCATTCGAGGAACACGGAGAC
>Rhodiola_tangutica
ATGGAAACAGCAACCCTAGTCGCCATCTCTGTATCGGGTTTACTTGTAAGTTTTACTGGGTACGCCTTATATACCGCTTTTGGGCAACCCGCTCAACAACTACGAGATCCATTCGAGGAACACGGAGAC
>Rhodiola_wallichiana
ATGGAAACAGCAACCCTAGTCGCCATCTCTGTATCTGGTTTACTTGTAAGTTTTACTGGGTACGCCTTATATACCGCTTTTGGGCAACCCGCTCAACAACTACGAGATCCATTCGAGGAACACGGAGAC
>Hylotelephium_ewersii
ATGGAAACAGCAACCCTAGTCGCCATCTCTGTATCTGGTTTACTTGTAAGTTTTACTGGGTACGCCTTATATACCGCTTTTGGGCAACCCGCTCAACAACTACGAGATCCATTTGAGGAACACGGAGAC
>Hylotelephium_verticillatum
ATGGAAACAGCAACCCTAGTCGCCATCTCTGTATCTGGTTTACTTGTAAGTTTTACTGGGTACGCCTTATATACCGCTTTTGGGCAACCCGCTCAACAACTACGAGATCCATTTGAGGAACACGGAGAC
>Hylotelephium_viviparum
ATGGAAACAGCAACCCTAGTCGCCATCTCTGTATCTGGTTTACTTGTAAGTTTTACTGGGTACGCCTTATATACCGCTTTTGGGCAACCCGCTCAACAACTACGAGATCCATTTGAGGAACACGGAGAC
>Meterostachys_sikokianus
ATGGAAACAGCAACCCTAGTCGCCATCTCTGTATCTGGTTTACTTGTAAGTTTTACTGGGTACGCCTTATATACCGCTTTTGGGCAACCCGCTCAACAACTACGAGATCCATTTGAGGAACACGGAGAC
>Orostachys_fimbriata
ATGGAAACAGCAACCCTAGTCGCCATCTCTGTATCTGGTTTACTTGTAAGTTTTACTGGGTACGCCTTATATACCGCTTTTGGGCAACCCGCTCAACAACTACGAGATCCATTTGAGGAACACGGAGAC
>Orostachys_japonica
ATGGAAACAGCAACCCTAGTCGCCATCTCTGTATCTGGTTTACTTGTAAGTTTTACTGGGTACGCCTTATATACCGCTTTTGGGCAACCCGCTCAACAACTACGAGATCCATTTGAGGAACACGGAGAC
>Orostachys_minuta
ATGGAAACAGCAACCCTAGTCGCCATCTCTGTATCTGGTTTACTTGTAAGTTTTACTGGGTACGCCTTATATACCGCTTTTGGGCAACCCGCTCAACAACTACGAGATCCATTTGAGGAACACGGAGAC
>Orostachys_iwarenge_f_magna
ATGGAAACAGCAACCCTAGTCGCCATCTCTGTATCTGGTTTACTTGTAAGTTTTACTGGGTACGCCTTATATACCGCTTTTGGGCAACCCGCTCAACAACTACGAGATCCATTTGAGGAACACGGAGAC
>Sinocrassula_densirosulata
ATGGAAACAGCAACCCTAGTCGCCATCTCTGTATCTGGTTTACTTGTAAGTTTTACTGGGTATGCCTTATATACCGCTTTTGGGCAACCCGCTCAACAACTACGAGATCCATTCGAGGAACACGGAGAC
>Sinocrassula_indica
ATGGAAACAGCAACCCTAGTCGCCATCTCTGTATCTGGTTTACTTGTAAGTTTTACTGGGTATGCCTTATATACCGCTTTTGGGCAACCCGCTCAACAACTACGAGATCCATTCGAGGAACACGGAGAC
>Umbilicus_rupestris
ATGGAAACAGCAACCCTAGTCGCCATCTCTGTATCTGGTTTACTTGTAAGTTTTACTGGGTATGCCTTATATACCGCTTTTGGGCAACCCGCTCAACAACTACGAGATCCATTCGAGGAACACGGAGAC
>Myriophyllum_aquaticum
ATGGAAACAGCAACCCTAGTCGCCATCTCTATATCTGGTTTACTTGTAAGTTTTACTGGGTACGCCTTATATACCGCTTTTGGGCAACCCTCTCAACAATTAAGAGATCCATTCGAGGAACACGGGGAC
>Myriophyllum_spicatum
ATGGAAACAGCAACCCTAGTCGCCATCTCTATATCTGGTTTACTTGTAAGTTTTACTGGGTACGCCTTATATACCGCCTTTGGGCAACCCTCTCAACAATTAAGAGATCCATTCGAGGAACACGGGGAC
