# Supplementary material for: Ten Plastomes of Crassula (Crassulaceae) and Phylogenetic Implications
Source: Biology (Basel). 2022 Dec 7;11(12):1779. doi: 10.3390/biology11121779 (PMC9775174; doi:10.3390/biology11121779)
Supplement: Supplementary file 1 [file biology-11-01779-s001.zip › Supplements/Data S1/psbT.fasta]

>Crassula_alstonii
ATGGAAGCATTGGTTTATACATTCCTCTTAGTATCGACTCTAGGGATAATTTTTTTCGCTATCTTTTTTCGAGAACCGCCGAAAATTCAAACTAAGAAA------
>Crassula_columella
ATGGAAGCATTGGTTTATACATTCCTCTTAGTATCGACTCTAGGGATAATTTTTTTCGCTATCTTTTTTCGAGAACCGCCGAAAATTCAAACTAAGAAA------
>Crassula_dejecta
ATGGAAGCATTGGTTTATACATTCCTCTTAGTATCGACTCTAGGGATAATCTTTTTCGCTATCTTTTTTCGAGAACCGCCGAAAATTCAAACTAAGAAA------
>Crassula_mesembryanthoides
ATGGAAGCATTGGTTTATACATTCCTCTTAGTATCGACTCTAGGGATAATTTTTTTCGCTATCTTTTTTCGAGAACCGCCGAAAATTCAAACTAAGAAA------
>Crassula_perforata
ATGGAAGCATTGGTTTATACATTCCTCTTAGTATCGACTCTAGGGATCATTTTTTTCGCTATCTTTTTTCGAGAACCGCCTAAAATTCAAACTAAAAAA------
>Crassula_socialis
ATGGAAGCATTGGTTTATACATTCCTCTTAGTATCGACTCTAGGGATAATTTTTTTCGCTATCTTTTTTCGAGAACCGCCGAAAATTCAAACTAAGAAA------
>Crassula_tecta
ATGGAAGCATTGGTTTATACATTCCTCTTAGTATCGACTCTAGGGATAATTTTTTTCGCTATCTTTTTTCGAGAACCGCCGAAAATTCAAACTAAGAAA------
>Crassula_mesembrianthemopsis
ATGGAAGCATTGGTTTATACATTCCTCTTAGTATCGACTCTAGGGATAATTTTTTTCGCTATCTTTTTTCGAGAACCGCCGAAAATTCAAACTAAGAAA------
>Crassula_deltoidea
ATGGAAGCATTGGTTTATACATTCCTCTTAGTATCGACTCTAGGGATAATTTTTTTCGCTATCTTTTTTCGAGAACCGCCGAAAATTCAAACTAAGAAA------
>Crassula_expansa_subsp_fragilis
ATGGAAGCATTGGTTTATACATTCCTCTTAGTATCGACTCTAGGGATAATTTTTTTCGCTATCTTTTTTCGAGAACCGCCGAAAATTCAAACTAAGAAA------
>Crassula_volkensii
ATGGAAGCATTGGTTTATACATTCCTCTTAGTATCGACTCTAGGGATAATTTTTTTCGCTATCTTTTTTCGAGAACCGCCGAAAATTCAAACTAAGAAA------
>Cotyledon_tomentosa
ATGGAAGCATTGGTTTATACATTCCTCTTAGTCTCGACTCTCGGGATCATTTTTTTCGCTATCTTTTTTCGAGAACCGCCAAAAGTTCCAACTAAGAAA------
>Kalanchoe_daigremontiana
ATGGAAGCATTGGTTTATACATTCCTATTAGTCTCGACTCTCGGGATTATTTTTTTCGCTATCTTTTTTCGAGAACCGCCAAAAGTTCCAACTAAGAAA------
>Kalanchoe_delagoensis
ATGGAAGCATTGGTTTATACATTCCTCTTAGTCTCGACTCTCGGGATTATTTTTTTCGCTATCTTTTTTCGAGAACCGCCAAAAGTTCCAACTAAGAAA------
>Kalanchoe_fedtschenkoi
ATGGAAGCATTGGTTTATACATTCCTCTTAGTCTCGACTCTCGGGATTATTTTTTTCGCTATCTTTTTTCGAGAACCGCCAAAAGTTCCAACTAAGAAA------
>Kalanchoe_longiflora
ATGGAAGCATTGGTTTATACATTCCTCTTAGTCTCGACTCTCGGGATTATTTTTTTCGCTATCTTTTTTCGAGAACCGCCAAAAGTTCCAACTAAGAAA------
>Kalanchoe_tomentosa
ATGGAAGCATTGGTTTATACATTCCTCTTAGTCTCGACTCTTGGGATTATTTTTTTCGCTATCTTTTTTCGAGAACCGCCGAAAGTTCCAACTAAGAAA------
>Echeveria_lilacina
ATGGAAGCATTGGTTTATACATTCCTCTTAGTCTCGACTCTCGGGATAATTTTTTTCGCTATCTTTTTTAGAGAACCGCCGAAAATTCAAACTAAAAAA------
>Graptopetalum_amethystinum
ATGGAAGCATTGGTTTATACATTCCTCTTAGTCTCGACTCTCGGGATAATTTTTTTCGCTATCTTTTTTAGAGAACCGCCAAAAATTCAAACTAAAAAA------
>Pachyphytum_compactum
ATGGAAGCATTGGTTTATACATTCCTCTTAGTCTCGACTCTCGGGATAATTTTTTTCGCTATCTTTTTTAGAGAACCGCCAAAAATTCAAACTAAAAAA------
>Sedum_alfredii
ATGGAAGCATTGGTTTATACATTCCTCTTAGTCTCGACTCTCGGGATAATTTTTTTCGCTATCTTTTTTCGAGAACCGCCGAAAATTCAAACTAAAAAA------
>Sedum_emarginatum
ATGGAAGCATTGGTTTATACATTCCTCTTAGTCTCGACTCTCGGGATAATTTTTTTCGCTATCTTTTTTCGAGAACCGCCGAAAATTCAAACTAAAAAA------
>Sedum_lineare
ATGGAAGCATTGGTTTATACATTCCTCTTAGTCTCGACTCTCGGGATAATCTTTTTCGCTATCTTTTTTCGAGAACCACCGAAAATTCAAACTAAAAAA------
>Sedum_oryzifolium
ATGGAAGCATTGGTTTATACATTCCTCTTAGTCTCGACTCTCGGGATAATCTTTTTCGCTATCTTTTTTCGAGAACCACCGAAAATTCAAACTAAAAAA------
>Sedum_plumbizincicola
ATGGAAGCATTGGTTTATACATTCCTCTTAGTCTCGACTCTCGGGATAATTTTTTTCGCTATCTTTTTTCGAGAACCGCCGAAAATTCAAACTAAAAAA------
>Sedum_sarmentosum
ATGGAAGCATTGGTTTATACATTCCTCTTAGTCTCGACTCTCGGGATAATTTTTTTCGCTATCTTTTTTCGAGAACCGCCGAAAATTCAAACTAAAAAA------
>Sedum_tricarpum
ATGGAAGCATTGGTTTATACATTCCTCTTAGTCTCGACTCTCGGGATAATTTTTTTCGCTATCTTTTTTCGAGAACCGCCGAAAATTCAAACTAAAAAA------
>Aeonium_arboreum
ATGGAAGCATTGGTTTATACATTCCTCTTAGTCTCGACTCTCGGGATCATTTTTTTCGCTATCTTTTTTCGAGAACCGCCGAAAGTTCCAACTAAAAAA------
>Aeonium_balsamiferum
ATGGAAGCATTGGTTTATACATTCCTCTTAGTCTCGACTCTCGGGATCATTTTTTTCGCTATCTTTTTTCGAGAACCGCCGAAAGTTCCAACTAAAAAA------
>Aeonium_decorum
ATGGAAGCATTGGTTTATACATTCCTCTTAGTCTCGACTCTCGGGATCATTTTTTTCGCTATCTTTTTTCGAGAACCGCCGAAAGTTCCAACTAAAAAA------
>Aeonium_diplocyclum
ATGGAAGCATTGGTTTATACATTCCTCTTAGTCTCGACTCTCGGGATCATTTTTTTCGCTATCTTTTTTCGAGAACCGCCGAAAGTTCCAACTAAAAAA------
>Aeonium_dodrantale
ATGGAAGCATTGGTTTATACATTCCTCTTAGTCTCGACTCTCGGGATCATTTTTTTCGCTATCTTTTTTCGAGAACCGCCGAAAGTTCCAACTAAAAAA------
>Aeonium_nobile
ATGGAAGCATTGGTTTATACATTCCTCTTAGTCTCGACTCTCGGGATCATTTTTTTCGCTATCTTTTTTCGAGAACCGCCGAAAGTTCCAACTAAAAAA------
>Aeonium_saundersii
ATGGAAGCATTGGTTTATACATTCCTCTTAGTCTCGACTCTCGGGATCATTTTTTTCGCTATCTTTTTTCGAGAACCGCCGAAAGTTCCAACTAAAAAA------
>Aeonium_tabuliforme
ATGGAAGCATTGGTTTATACATTCCTCTTAGTCTCGACTCTCGGGATCATTTTTTTCGCTATCTTTTTTCGAGAACCGCCGAAAGTTCCAACTAAAAAA------
>Aeonium_undulatum
ATGGAAGCATTGGTTTATACATTCCTCTTAGTCTCGACTCTCGGGATCATTTTTTTCGCTATCTTTTTTCGAGAACCGCCGAAAGTTCCAACTAAAAAA------
>Monanthes_anagensis
ATGGAAGCATTGGTTTATACATTCCTCTTGGTCTCGACTCTCGGGATCATTTTTTTCGCTATCTTTTTTCGAGAACCGCCGAAAGTTCCAACTAAAAAA------
>Monanthes_brachycaulos
ATGGAAGCATTGGTTTATACATTCCTCTTGGTCTCGACTCTCGGGATCATTTTTTTCGCTATCTTTTTTCGAGAACCGCCGAAAGTTCCAACTAAAAAA------
>Monanthes_muralis
ATGGAAGCATTGGTTTATACATTCCTCTTGGTCTCGACTCTCGGGATCATTTTTTTCGCTATCTTTTTTCGAGAACCACCGAAAGTTCCAACTAAAAAA------
>Monanthes_polyphylla
ATGGAAGCATTGGTTTATACATTCCTCTTAGTCTCGACTCTCGGGATCATTTTTTTTGCTATCTTTTTTCGAGAACCGCCGAAAGTTCCAACTAAAAAA------
>Rosularia_alpestris
ATGGAAGCATTGGTTTATACATTCCTCTTAGTCTCGACTCTTGGGATAATTTTTTTCGCTATTTTTTTTCGAGAACCGCCGAAAGTTCCAACTAAAAAA------
>Sempervivum_tectorum
ATGGAAGCATTGGTTTATACATTCCTCTTAGTCTCGACTCTCGGGATAATTTTTTTCGCTATCTTTTTTCGAGAACCGCCGAAAGTTCCAACTAAAAAA------
>Phedimus_spurius
ATGGAAGCATTGGTTTATACATTCCTCTTAGTCTCGACTCTCGGGATAATCTTTTTCGCTATCTTTTTTCGAGAACCGCCGAAAGTTCCAACTAAGAAA------
>Phedimus_aizoon
ATGGAAGCATTGGTTTATACATTCCTCTTAGTCTCGACTCTCGGGATAATCTTTTTCGCTATCTTTTTTCGAGAACCGCCGAAAGTTCCAACTAAGAAA------
>Phedimus_kamtschaticus
ATGGAAGCATTGGTTTATACATTCCTCTTAGTCTCGACTCTCGGGATAATCTTTTTCGCTATCTTTTTTCGAGAACCGCCGAAAGTTCCAACTAAGAAA------
>Phedimus_odontophyllus
ATGGAAGCATTGGTTTATACATTCCTCTTAGTCTCGACTCTCGGGATAATCTTTTTCGCTATCTTTTTTCGAGAACCGCCGAAAGTGCCAACTAAGAAA------
>Phedimus_takesimensis
ATGGAAGCATTGGTTTATACATTCCTCTTAGTCTCGACTCTCGGGATAATCTTTTTCGCTATCTTTTTTCGAGAACCGCCGAAAGTTCCAACTAAGAAA------
>Phedimus_yangshanicus
ATGGAAGCATTGGTTTATACATTCCTCTTAGTCTCGACTCTCGGGATAATCTTTTTCGCTATCTTTTTTCGAGAACCGCCGAAAGTGCCAACTAAGAAA------
>Rhodiola_bupleuroides
ATGGAAGCATTGGTTTATACATTCCTCTTAGTCTCGACTCTCGGGATAATCTTTTTTGCTATCTTTTTTCGAGAACCGCCGAAAGTTCCAACTAAGAAA------
>Rhodiola_calliantha
ATGGAAGCATTGGTTTATACATTCCTCTTAGTCTCGACTCTCGGGATAATCTTTTTTGCTATCTTTTTTCGAGAACCGCCGAAAGTTCCAACTAAGAAA------
>Rhodiola_crenulata
ATGGAAGCATTGGTTTATACATTCCTCTTAGTCTCGACTCTCGGGATAATCTTTTTTGCTATCTTTTTTCGAGAACCGCCGAAAGTTCCAACTAAGAAA------
>Rhodiola_henryi
ATGGAAGCATTGGTTTATACATTCCTCTTAGTCTCGACTCTCGGGATAATCTTTTTTGCTATCTTTTTTCGAGAACCGCCGAAAGTTCCAACTAAGAAA------
>Rhodiola_himalensis
ATGGAAGCATTGGTTTATACATTCCTCTTAGTCTCGACTCTCGGGATAATCTTTTTTGCTATCTTTTTTCGAGAACCGCCGAAAGTTCCAACTAAGAAA------
>Rhodiola_kirilowii
ATGGAAGCATTGGTTTATACATTCCTCTTAGTCTCGACTCTCGGGATAATCTTTTTTGCTATCTTTTTTCGAGAACCGCCGAAAGTTCCAACTAAGAAA------
>Rhodiola_rosea
ATGGAAGCATTGGTTTATACATTCCTCTTAGTCTCGACTCTCGGGATAATCTTTTTTGCTATCTTTTTTCGAGAACCGCCGAAAGTTCCAACTAAGAAA------
>Rhodiola_sacra
ATGGAAGCATTGGTTTATACATTCCTCTTAGTCTCGACTCTCGGGATAATCTTTTTTGCTATCTTTTTTCGAGAACCGCCGAAAGTTCCAACTAAGAAA------
>Rhodiola_yunnanensis
ATGGAAGCATTGGTTTATACATTCCTCTTAGTCTCGACTCTCGGGATAATCTTTTTTGCTATCTTTTTTCGAGAACCGCCGAAAGTTCCAACTAAGAAA------
>Rhodiola_dumulosa
ATGGAAGCATTGGTTTATACATTCCTCTTAGTCTCGACTCTCGGGATAATCTTTTTTGCTATCTTTTTTCGAGAACCGCCGAAAGTTCCAACTAAGAAA------
>Rhodiola_fastigiata
ATGGAAGCATTGGTTTATACATTCCTCTTAGTCTCGACTCTCGGGATAATCTTTTTTGCTATCTTTTTTCGAGAACCGCCGAAAGTTCCAACTAAGAAA------
>Rhodiola_gelida
ATGGAAGCATTGGTTTATACATTCCTCTTAGTCTCGACTCTCGGGATAATCTTTTTTGCTATCTTTTTTCGAGAACCGCCGAAAGTTCCAACTAAGAAA------
>Rhodiola_hobsonii
ATGGAAGCATTGGTTTATACATTCCTCTTAGTCTCAACTCTCGGGATAATCTTTTTTGCTATCTTTTTTCGAGAACCGCCGAAAGTTCCAACTAAGAAA------
>Rhodiola_humilis
ATGGAAGCATTGGTTTATACATTCCTCTTAGTCTCGACTCTCGGGATAATCTTTTTTGCTATCTTTTTTCGAGAACCGCCGAAAGTTCCAACTAAGAAA------
>Rhodiola_integrifolia
ATGGAAGCATTGGTTTATACATTCCTCTTAGTCTCGACTCTCGGGATAATCTTTTTTGCTATCTTTTTTCGAGAACCGCCGAAAGTTCCAACTAAGAAA------
>Rhodiola_liciae
ATGGAAGCATTGGTTTATACATTCCTCTTAGTCTCGACTCTCGGGATAATATTTTTTGCTATCTTTTTTCGAGAACCGCCGAAAGTTCCAACTAAGAAA------
>Rhodiola_macrocarpa
ATGGAAGCATTGGTTTATACATTCCTCTTAGTCTCGACTCTCGGGATAATCTTTTTTGCTATCTTTTTTCGAGAACCGCCGAAAGTTCCAACTAAGAAA------
>Rhodiola_ovatisepala
ATGGAAGCATTGGTTTATACATTCCTCTTAGTCTCGACTCTCGGGATAATATTTTTTGCTATCTTTTTTCGAGAACCGCCGAAAGTTCCAACTAAGAAA------
>Rhodiola_prainii
ATGGAAGCATTGGTTTATACATTCCTCTTAGTCTCGACTCTCGGGATAATCTTTTTTGCTATCTTTTTTCGAGAACCGCCGAAAGTTCCAACTAAGAAA------
>Rhodiola_quadrifida
ATGGAAGCATTGGTTTATACATTCCTCTTAGTCTCGACTCTCGGGATAATCTTTTTTGCTATCTTTTTTCGAGAACCGCCGAAAGTTCCAACTAAGAAA------
>Rhodiola_rhodantha
ATGGAAGCATTGGTTTATACATTCCTCTTAGTCTCGACTCTCGGGATAATCTTTTTTGCTATCTTTTTTCGAGAACCGCCGAAAGTTCCAACTAAGAAA------
>Rhodiola_sexifolia
ATGGAAGCATTGGTTTATACATTCCTCTTAGTCTCGACTCTCGGGATAATCTTTTTTGCTATCTTTTTTCGAGAACCGCCGAAAGTTCCAACTAAGAAA------
>Rhodiola_sinuata
ATGGAAGCATTGGTTTATACATTCCTCTTAGTCTCGACTCTCGGGATAATCTTTTTTGCTATCTTTTTTCGAGAACCGCCGAAAGTTCCAACTAAGAAA------
>Rhodiola_smithii
ATGGAAGCATTGGTTTATACATTCCTCTTAGTCTCGACTCTTGGGATAATATTTTTTGCTATCTTTTTTCGAGAACCGCCGAAAGTTCCAACTAAGAAA------
>Rhodiola_stapfii
ATGGAAGCATTGGTTTATACATTCCTCTTAGTCTCGACTCTCGGGATAATCTTTTTTGCTATCTTTTTTCGAGAACCGCCGAAAGTTCCAACTAAGAAA------
>Rhodiola_subopposita
ATGGAAGCATTGGTTTATACATTCCTCTTAGTCTCGACTCTCGGGATAATATTTTTTGCTATCTTTTTTCGAGAACCGCCGAAAGTTCCAACTAAGAAA------
>Rhodiola_tangutica
ATGGAAGCATTGGTTTATACATTCCTCTTAGTCTCGACTCTCGGGATAATCTTTTTTGCTATCTTTTTTCGAGAACCGCCGAAAGTTCCAACTAAGAAA------
>Rhodiola_wallichiana
ATGGAAGCATTGGTTTATACATTCCTCTTAGTCTCGACTCTCGGGATAATCTTTTTTGCTATCTTTTTTCGAGAACCGCCGAAAGTTCCAACTAAGAAA------
>Hylotelephium_ewersii
ATGGAAGCATTGGTTTATACATTCCTCTTAGTCTCGACTCTCGGGATAATTTTTTTCGCGATATTTTTTCGCGAACCACCGAAAGTTCCAACTAAGAAA------
>Hylotelephium_verticillatum
ATGGAAGCATTGGTTTATACATTCCTCTTAGTCTCGACTCTCGGGATAATTTTTTTCGCGATATTTTTTCGCGAACCACCGAAAGTTCCAACTAAGAAA------
>Hylotelephium_viviparum
ATGGAAGCATTGGTTTATACATTCCTCTTAGTCTCGACTCTCGGGATAATTTTTTTCGCGATATTTTTTCGCGAACCACCGAAAGTTCCAACTAAGAAA------
>Meterostachys_sikokianus
ATGGAAGCATTGGTTTATACATTCCTCTTAGTATCGACTCTCGGGATAATTTTTTTCGCGATCTTTTTTCGCGAACCACCAAAAGTTCCAATTAAGAAA------
>Orostachys_fimbriata
ATGGAAGCATTGGTTTATACATTCCTCTTAGTATCGACTCTCGGGATAATTTTTTTCGCGATCTTTTTTCGCGAACCACCAAAAGTTCCAACTAAGAAA------
>Orostachys_japonica
ATGGAAGCATTGGTTTATACATTCCTCTTAGTATCGACTCTCGGGATAATTTTTTTCGCGATCTTTTTTCGCGAACCACCAAAAGTTCCAACTAAGAAA------
>Orostachys_minuta
ATGGAAGCAGTGGTTTATACATTCCTCTTAGTATCGACTCTCGGGATAATTTTTTTCGCGATCTTTTTTCGCGAACCACCAAAAGTTCCAACTAAGAAA------
>Orostachys_iwarenge_f_magna
ATGGAAGCATTGGTTTATACATTCCTCTTAGTCTCGACTCTCGGGATAATTTTTTTCGCGATCTTTTTTCGCGAACCACCGAAAGTTCCAACTAAGAAA------
>Sinocrassula_densirosulata
ATGGAAGCATTGGTTTATACATTCCTCTTAGTCTCGACTCTCGGGATAATTTTTTTCGCGATCTTTTTTCGAGAACCACCGAAAGTTCCAACTAAGAAA------
>Sinocrassula_indica
ATGGAAGCATTGGTTTATACATTCCTCTTAGTCTCGACTCTCGGGATAATTTTTTTCGCGATCTTTTTTCGAGAACCACCGAAAGTTCCAACTAAGAAA------
>Umbilicus_rupestris
ATGGAAGCATTGGTTTATACATTCCTCTTAGTCTCGACTCTCGGGATAATTTTTTTCGCTATCTTTTTTCGAGAACCGCCGAAAGTTCCAACTAAGAAA------
>Myriophyllum_aquaticum
ATGGAAGCATTGGTTTATACATTCCTCTTAGTCTCGACTCTAGGGATAATTTTTTTCGCTATCTTTTTTCGAGAACCACCTAAAGTTCGAACTAAAAAGGTGAAA
>Myriophyllum_spicatum
ATGGAAGCATTGGTTTATACATTCCTCTTAGTCTCGACTCTAGGGATAATTTTTTTCGCTATCTTTTTTCGAGAACCACCTAAAGTTCGAACTAAAAAGGTGAAA
