# Supplementary material for: Ten Plastomes of Crassula (Crassulaceae) and Phylogenetic Implications
Source: Biology (Basel). 2022 Dec 7;11(12):1779. doi: 10.3390/biology11121779 (PMC9775174; doi:10.3390/biology11121779)
Supplement: Supplementary file 1 [file biology-11-01779-s001.zip › Supplements/Data S1/psbZ.fasta]

>Crassula_alstonii
ATGACTATTGCTTTCCAATTAGCTGTTTTTGCATTAATTGCTACTTCATCAATCTTACTGATTAGTGTACCTGTTGTATTTGCTTCTCCTGATGGTTGGTCAAGTAATAAAAATATTGTATTTTCCGGGACATCATTATGGATTGGATTAGTCTTTCTGGTGGGTATCCTTAATTCTCTGATTTCT
>Crassula_columella
ATGACTATTGCTTTCCAATTAGCTGTTTTTGCATTAATTGCTACTTCATCAATCTTACTGATTAGTGTACCTGTTGTATTTGCTTCTCCTGATGGTTGGTCAAGTAATAAAAATATTGTATTTTCCGGGACATCATTATGGATTGGATTAGTCTTTCTGGTGGGTATCCTTAATTCTCTGATTTCT
>Crassula_dejecta
ATGACTATTGCTTTCCAATTAGCTGTTTTTGCATTAATTGCTACTTCATCAATCTTACTGATTAGTGTACCTGTTGTATTTGCTTCTCCTGATGGTTGGTCAAGTAATAAAAATATTGTATTTTGCGGGACATCATTATGGATTGGATTAGTCTTTCTGGTGGGTATCCTTAATTCTCTGATTTCT
>Crassula_mesembryanthoides
ATGACTATTGCTTTCCAATTAGCTGTTTTTGCATTAATTGCTACTTCATCAATCTTACTGATTAGTGTACCTGTTGTATTTGCTTCTCCTGATGGTTGGTCAAGTAATAAAAATATTGTATTTTCCGGGACATCATTATGGATTGGATTAGTCTTTCTGGTGGGTATCCTTAATTCTCTGATTTCT
>Crassula_perforata
ATGACTATTGCTTTCCAATTAGCTGTTTTTGCATTAATTGCTACTTCATCAATCTTACTGATTAGTGTACCTGTTGTATTTGCTTCTCCTGATGGTTGGTCAAGTAATAAAAATATTGTATTTTCCGGAACATCATTATGGATTGGATTAGTCTTTCTGGTGGGTATCCTTAATTCTCTGATTTCT
>Crassula_socialis
ATGACTATTGCTTTCCAATTAGCTGTTTTTGCATTAATTGCTACTTCATCAATCTTACTGATTAGTGTACCTGTTGTATTTGCTTCTCCTGATGGTTGGTCAAGTAATAAAAATATTGTATTTTCCGGGACATCATTATGGATTGGATTAGTCTTTCTGGTGGGTATCCTTAATTCTCTGATTTCT
>Crassula_tecta
ATGACTATTGCTTTCCAATTAGCTGTTTTTGCATTAATTGCTACTTCATCAATCTTACTGATTAGTGTACCTGTTGTATTTGCTTCTCCTGATGGTTGGTCAAGTAATAAAAATATTGTATTTTCCGGGACATCATTATGGATTGGATTAGTCTTTCTGGTGGGTATCCTTAATTCTCTGATTTCT
>Crassula_mesembrianthemopsis
ATGACTATTGCTTTCCAATTAGCTGTTTTTGCATTAATTGCTACTTCATCAATCTTACTGATTAGTGTACCTGTTGTATTTGCTTCTCCTGATGGTTGGTCAAGTAATAAAAATATTGTATTTTCCGGGACATCATTATGGATTGGATTAGTCTTTCTGGTGGGTATCCTTAATTCTCTGATTTCT
>Crassula_deltoidea
ATGACTATTGCTTTCCAATTAGCTGTTTTTGCATTAATTGCTACTTCATTAGTCTTACTGATTAGTGTACCTGTTGTATTTGCTTCTCCTGATGGTTGGTCAAGTAATAAAAATATTGTATTTTCCGGTACATCATTATGGCTTGGATTAGTCTTTCTGGTAGGTATCCTTAATTCTCTTATTTCT
>Crassula_expansa_subsp_fragilis
ATGACTATTGCTTTCCAATTAGCTGTTTTTGCATTAATTGCTACTTCATCAGTCTTACTTATTAGTGTACCTGTTGTATTTGCTTCTCCTGATGGGTGGTCAAGTAATAAAAATATTGTATTTTCCGGTACATCATTATGGCTTGGATTGGTCTTTCTGGTAGGTATCCTTAATTCTCTTATTTCT
>Crassula_volkensii
ATGACTATTGCGTTCCAATTAGCTGTTTTTGCATTAATTGCTACTTCATCAGTCTTACTTATTAGTGTACCTGTTGTATTTGCTTCTCCTGATGGGTGGTCAAGTAATAAAAATATTGTATTTTCCGGTACATCATTATGGCTTGGATTGGTCTTTCTGGTAGGTATCCTTAATTCTCTTATTTCT
>Cotyledon_tomentosa
ATGACTATTGCTTTCCAATTAGCTGTTTTTGCATTAATTGCTACTTCATCAATCTTACTGATTAGTGTACCCGTTGTATTTGCTTCTCCTGATGGTTGGTCAAGTAATAAAAATATTGTATTTTCCGGTACATCGTTATGGGTTGGATTAGTCTTTCTGGTGGGTATCCTTAATTCTCTCATTTCT
>Kalanchoe_daigremontiana
ATGACTATTGCTTTCCAATTAGCTGTTTTTGCATTAATTGCTACTTCATCAATCTTACTGATTAGTGTACCCGTTGTATTTGCTTCTCCTGATGGTTGGTCAAGTAATAAAAATATTGTATTTTCCGGTACATCGTTATGGGTTGGATTAGTCTTTCTGGTGGGTATCCTTAATTCTCTCATTTCT
>Kalanchoe_delagoensis
ATGACTATTGCTTTCCAATTAGCTGTTTTTGCATTAATTGCTACTTCATCAATCTTACTGATTAGTGTACCCGTTGTATTTGCTTCTCCTGATGGTTGGTCAAGTAATAAAAATATTGTATTTTCCGGTACATCGTTATGGGTTGGATTAGTCTTTCTGGTGGGTATCCTTAATTCTCTCATTTCT
>Kalanchoe_fedtschenkoi
ATGACTATTGCTTTCCAATTAGCTGTTTTTGCATTAATTGCTACTTCATCAATCTTACTGATTAGTGTACCCGTTGTATTTGCTTCTCCTGATGGTTGGTCAAGTAATAAAAATATTGTATTTTCCGGTACATCGTTATGGGTTGGATTAGTCTTTCTGGTGGGTATCCTTAATTCTCTCATTTCT
>Kalanchoe_longiflora
ATGACTATTGCTTTCCAATTAGCTGTTTTTGCATTAATTGCTACTTCATCAATCTTACTGATTAGTGTACCCGTTGTATTTGCTTCTCCTGATGGTTGGTCAAGTAATAAAAATATTGTATTTTCCGGTACATCGTTATGGGTTGGATTAGTCTTTCTGGTGGGTATCCTTAATTCTCTCATTTCT
>Kalanchoe_tomentosa
ATGACTATTGCTTTCCAATTAGCTGTTTTTGCATTAATTGCTACTTCATTAATCTTACTGATTAGTGTACCCGTTGTATTTGCTTCTCCTGATGGTTGGTCAAGTAATAAAAATATTGTATTTTCCGGTACATCGTTATGGGTTGGATTAGTCTTTCTGGTGGGTATCCTTAATTCTCTCATTTCT
>Echeveria_lilacina
ATGACTATTGCTTTCCAATTAGCTGTTTTTGCATTAATTACTACTTCATCAATCTTACTGATTAGTGTACCCGTTGTATTTGCTTCTCCTGATGGTTGGTCAACTAACAAAAATTTTTTATTTTCCGGTACATCATTATGGGTTGGATTAGTATTTTTGGTGGGGATCCTTAATTCTCTCATTTCT
>Graptopetalum_amethystinum
ATGACTATTGCTTTCCAATTAGCTGTTTTTGCATTAATTACTACTTCATCAATCTTACTGATTAGTGTACCCGTTGTATTTGCTTCTCCTGATGGTTGGTCAACTAACAAAAATTTTGTATTTTCCGGTACATCATTATGGGTTGGATTAGTCTTTTTGGTGGGGATCCTTAATTCTCTCATTTCT
>Pachyphytum_compactum
ATGACTATTGCTTTCCAATTAGCTGTTTTTGCATTAATTACTACTTCATCAATCTTACTGATTAGTGTACCCGTTGTATTTGCTTCTCCTGATGGTTGGTCAACTAACAAAAATTTTGTATTTTCCGGTACATCATTATGGGTTGGATTAGTCTTTTTGGTGGGGATCCTTAATTCTCTCATTTCT
>Sedum_alfredii
ATGACTATTGCTTTCCAATTAGCTGTTTTTGCATTAATTGCTACTTCATCAATCTTACTGATTAGTGTACCCGTTGTATTTGCTTCTCCTGATGGTTGGTCAACTAACAAAAATTTTGTATTTTCTGGTACATCATTATGGGTTGGATTAGTCTTTTTGGTGGGGATCCTTAATTCTCTCATTTCT
>Sedum_emarginatum
ATGACTATTGCTTTCCAATTAGCTGTTTTTGCATTAATTGCTACTTCATCAATCTTACTGATTAGTGTACCCGTTGTATTTGCTTCTCCTGATGGTTGGTCAACTAACAAAAATTTTGTATTTTCTGGTACATCATTATGGGTTGGATTAGTCTTTTTGGTGGCGATTCTTAATTCTCTCATTTCT
>Sedum_lineare
ATGACTATTGTTTTCCAATTAGCTGTTTTTGCATTAATTGCTACTTCATCAATCTTACTGATTAGTGTACCTGTTGTATTTGCTTCTCCTGATGGTTGGTCAACTAACAAAAATTTTGTATTTTCCGGTACATCATTATGGGTTGGATTAGTTTTTTTGGTGGGGATCCTTAATTCTCTCATTTCT
>Sedum_oryzifolium
ATGACTATTGCTTTCCAATTAGCTGTTTTTGCATTAATTGCTACTTCATCAATCTTACTGATTAGTGTACCCGTTTTATTTGCTTCTCCTGATGGTTGGTCAACTAACAAAAATTTTGTATTTTCCGGTACATCATTATGGGTTGGATTAGTTTTTTTGGTGGGGATCCTTAATTCTCTCATTTCT
>Sedum_plumbizincicola
ATGACTATTGCTTTCCAATTAGCTGTTTTTGCATTAATTGCTACTTCATCAATCTTACTGATTAGTGTACCCATTGTATTTGCTTCTCCTGATGGTTGGTCAACTAACAAAAATTTTGTATTTTCTGGTACATCATTATGGATTGGATTAGTCTTTTTGGTGGGGATCCTTAATTCTCTCATTTCT
>Sedum_sarmentosum
ATGACTATTGCTTTCCAATTAGCTGTTTTTGCATTAATTGCTACTTCATCAATCTTACTGATTAGTGTACCCGTTGTATTTGCTTCTCCTGATGGTTGGTCAACTAATAAAAATTTTGTATTTTCCGGTACATCATTATGGGTTGGATTAGTCTTTTTGGTGGGGATCCTTAATTCTCTCATTTCT
>Sedum_tricarpum
ATGACTATTGCTTTCCAATTAGCTGTTTTTGCATTAATTGCTACTTCATCAATCTTACTGATTAGTGTACCTGTTGTATTTGCTTCTCCTGATGGTTGGGCAACTAACAAAAATTTTGTATTTTCTGGTACATCATTATGGGTTGGATTAGTCTTTTTGGTGGGGATCCTTAATTCTCTCATTTCT
>Aeonium_arboreum
ATGACTATTGCTTTCCAATTAGCTGTTTTTGCATTAATTGCTACTTCATCAATTTTACTGATTAGTGTACCCGTTGTATTTGCTTCTCCTGATGGTTGGTCAAGCAAAAAAAATATTATATTTTCCGGTACATCATTATGGGTTGGGTTAGTCTTTTTGGTGGGTATCCTTAATTCTCTCATTTCT
>Aeonium_balsamiferum
ATGACTATTGCTTTCCAATTAGCTGTTTTTGCATTAATTGCTACTTCATCAATTTTACTGATTAGTGTACCCGTTGTATTTGCTTCTCCTGATGGTTGGTCAAGCAAAAAAAATATTATATTTTCCGGTACATCATTATGGGTTGGGTTAGTCTTTTTGGTGGGTATCCTTAATTCTCTCATTTCT
>Aeonium_decorum
ATGACTATTGCTTTCCAATTAGCTGTTTTTGCATTAATTGCTACTTCATCAATTTTACTGATTAGTGTACCCGTTGTATTTGCTTCTCCTGATGGTTGGTCAAGCAAAAAAAATATTATATTTTCCGGTACATCATTATGGGTTGGGTTAGTCTTTTTGGTGGGTATCCTTAATTCTCTCATTTCT
>Aeonium_diplocyclum
ATGACTATTGCTTTCCAATTAGCTGTTTTTGCATTAATTGCTACTTCATCAATTTTACTGATTAGTGTACCCGTTGTATTTGCTTCTCCTGATGGTTGGTCAAGCAAAAAAAATATTATATTTTCCGGTACATCATTATGGGTTGGATTAGTCTTTTTGGTGGGTATCCTTAATTCTCTCATTTCT
>Aeonium_dodrantale
ATGACTATTGCTTTCCAATTAGCTGTTTTTGCATTAATTGCTACTTCATCAATTTTACTGATTAGTGTACCCGTTGTATTTGCTTCTCCTGATGGTTGGTCAAGCAAAAAAAATATTATATTTTCCGGTACATCATTATGGGTTGGATTAGTCTTTTTGGTGGGTATCCTTAATTCTCTCATTTCT
>Aeonium_nobile
ATGACTATTGCTTTCCAATTAGCTGTTTTTGCATTAATTGCTACTTCATCAATTTTACTGATTAGTGTACCCGTTGTATTTGCTTCTCCTGATGGTTGGTCAAGCAAAAAAAATATTATATTTTCCGGTACATCATTATGGGTTGGGTTAGTCTTTTTGGTGGGTATCCTTAATTCTCTCATTTCT
>Aeonium_saundersii
ATGACTATTGCTTTCCAATTAGCTGTTTTTGCATTAATTGCTACTTCATCAATTTTACTGATTAGTGTACCCGTTGTATTTGCTTCTCCTGATGGTTGGTCAAGCAAAAAAAATATTATATTTTCCGGTACATCATTATGGGTTGGATTAGTCTTTTTGGTGGGTATCCTTAATTCTCTCATTTCT
>Aeonium_tabuliforme
ATGACTATTGCTTTCCAATTAGCTGTTTTTGCATTAATTGCTACTTCATCAATTTTACTGATTAGTGTACCCGTTGTATTTGCTTCTCCTGATGGTTGGTCAAGCAAAAAAAATATTATATTTTCCGGTACATCATTATGGGTTGGGTTAGTCTTTTTGGTGGGTATCCTTAATTCTCTCATTTCT
>Aeonium_undulatum
ATGACTATTGCTTTCCAATTAGCTGTTTTTGCATTAATTGCTACTTCATCAATTTTACTGATTAGTGTACCCGTTGTATTTGCTTCTCCTGATGGTTGGTCAAGCAAAAAAAATATTATATTTTCCGGTACATCATTATGGGTTGGGTTAGTCTTTTTGGTGGGTATCCTTAATTCTCTCATTTCT
>Monanthes_anagensis
ATGACTATTGCTTTCCAATTAGCTGTTTTTGCATTAATTGCTACTTCATCAATTTTACTGATTAGTGTACCCGTTGTATTTGCTTCTCCTGATGGTTGGTCAAGCAAAAAAAATATTATATTTTCCGGTACATCATTATGGGTTGGATTAGTCTTTTTGGTGGGTATCCTTAATTCTCTCATTTCT
>Monanthes_brachycaulos
ATGACTATTGCTTTCCAATTAGCTGTTTTTGCATTAATTGCTACTTCATCAATTTTACTGATTAGTGTACCCGTTGTATTTGCTTCTCCTGATGGTTGGTCAAGCAAAAAAAATATTATATTTTCCGGTACATCATTATGGGTTGGATTAGTCTTTTTGGTGGGTATCCTTAATTCTCTCATTTCT
>Monanthes_muralis
ATGACTATTGCTTTCCAATTAGCTGTTTTTGCATTAATTGCTACTTCATCAATTTTACTGATTAGTGTACCCGTTGTATTTGCTTCTCCTGATGGTTGGTCAAGCAAAAAAAATATTATATTTTCCGGTACATCATTATGGGTTGGATTAGTCTTTTTGGTGGGTATCCTTAATTCTCTCATTTCT
>Monanthes_polyphylla
ATGACTATTGCTTTCCAATTAGCTGTTTTTGCATTAATTGCTACTTCATCAATTTTACTGATTAGTGTACCCGTTGTATTTGCTTCTCCTGATGGTTGGTCAAGCAAAAAAAATATTATATTTTCCGGTACATCATTATGGGTTGGATTAGTCTTTTTGGTGGGTATCCTTAATTCTCTCATTTCT
>Rosularia_alpestris
ATGACTATTGCTTTCCAATTAGCTGTTTTTGCATTAATTGCTACTTCATCAATCTTACTGATTAGTGTACCCGTTGTATTTGCTTCGCCTGATGGTTGGTCAAGTAACAAAAATATTGTATTTTCCGGTACATCATTATGGATTGGATTAGTCTTTTTGGTGGGTATCCTTAATTCTCTCATTTCT
>Sempervivum_tectorum
ATGACTATTGCTTTCCAATTAGCTGTTTTTGCATTAATTGCTACTTCATCAATCTTACTGATTAGTGTACCCGTTGTATTTGCTTCTCCTGATGGTTGGTCAAGTAACAAAAATTTTGTATTTTCCGGTACATCATTATGGGTTGGATTAGTCTTTTTGGTGGGTATCCTTAATTCTCTTATTTCT
>Phedimus_spurius
ATGACTATTGCTTTCCAATTAGCTGTTTTTGCATTAATTGCTACTTCATCAATCTTACTGATTAGTGTACCCGTTGTATTTGCTTCTCCTGATGGTTGGTCAAGTAACAAAAATATTGTATTTTCCGGTACATCGTTATGGGTTGGATTAGTCTTTTTGGTGGGTATCCTTAATTCTCTCATTTCT
>Phedimus_aizoon
ATGACTATTGCTTTCCAATTAGCTGTTTTTGCATTAATTGCTACTTCATTAATCTTACTGATTAGTGTACCCGTTGTATTTGCTTCTCCTGATGGTTGGTCAAGTAACAAAAATATTGTATTTTCCGGTACATCGTTATGGGTTGGATTAGTCTTTTTGGTGGGTATCCTTAATTCTCTCATTTCT
>Phedimus_kamtschaticus
ATGACTATTGCTTTCCAATTAGCTGTTTTTGCATTAATTGCTACTTCATTAATCTTACTGATTAGTGTACCCGTTGTATTTGCTTCTCCTGATGGTTGGTCAAGTAACAAAAATATTGTATTTTCCGGTACATCGTTATGGGTTGGATTAGTCTTTTTGGTGGGTATCCTTAATTCTCTCATTTCT
>Phedimus_odontophyllus
ATGACTATTGCTTTCCAATTAGCTGTTTTTGCATTAATTGCTACTTCATCAATCTTACTGATTAGTGTACCCGTTGTATTTGCTTCTCCTGATGGTTGGTCAAGTAACAAAAATATTGTATTTTCCGGTACATCGTTATGGGTTGGATTAGTCTTTTTGGTGGGTATCCTTAATTCTCTCATTTCT
>Phedimus_takesimensis
ATGACTATTGCTTTCCAATTAGCTGTTTTTGCATTAATTGCTACTTCATTAATCTTACTGATTAGTGTACCCGTTGTATTTGCTTCTCCTGATGGTTGGTCAAGTAACAAAAATATTGTATTTTCCGGTACATCGTTATGGGTTGGATTAGTCTTTTTGGTGGGTATCCTTAATTCTCTCATTTCT
>Phedimus_yangshanicus
ATGACTATTGCTTTCCAATTAGCTGTTTTTGCATTAATTGCTACTTCATCAATCTTACTGATTAGTGTACCCGTTGTATTTGCTTCTCCTGATGGTTGGTCAAGTAACAAAAATATTGTATTTTCCGGTACATCGTTATGGGTTGGATTAGTCTTTTTGGTGGGTATCCTTAATTCTCTCATTTCT
>Rhodiola_bupleuroides
ATGACTATTGCTTTCCAATTAGCTGTTTTTGCATTAATTGCTACTTCATCAATCTTACTGATTAGTGTACCCGTTGTATTTGCTTCTCCTGATGGTTGGTCAAATAACAAAAATATTGTATTTTCCGGTACATCGTTATGGCTTGGATTAGTCTTTTTGGTGGGTATCCTTAATTCTCTCATTTCT
>Rhodiola_calliantha
ATGACTATTGCTTTCCAATTAGCTGTTTTTGCATTAATTGCTACTTCATCAATCTTACTGATTAGTGTACCCGTTGTATTTGCTTCTCCTGATGGTTGGTCAAATAACAAAAATATTGTATTTTCCGGTACATCGTTATGGCTTGGATTAGTCTTTTTGGTGGGTATCCTTAATTCTCTCATTTCT
>Rhodiola_crenulata
ATGACTATTGCTTTCCAATTAGCTGTTTTTGCATTAATTGCTACTTCATCAATCTTACTGATTAGTGTACCCGTTGTATTTGCTTCTCCTGATGGTTGGTCAAGTAACAAAAATATTGTATTTTCCGGTACATCGTTATGGCTTGGATTAGTCTTTTTGGTGGGTATCCTTAATTCTCTCATTTCT
>Rhodiola_henryi
ATGACTATTGCTTTCCAATTAGCTGTTTTTGCATTAATTGCTACTTCATCAATCTTACTGATTAGTGTACCCGTTGTATTTGCTTCTCCTGATGGTTGGTCAAGTAACAAAAATATTGTATTTTCCGGTACATCGTTATGGCTTGGATTAGTCTTTTTGGTGGGTATCCTTAATTCTCTCATTTCT
>Rhodiola_himalensis
ATGACTATTGCTTTCCAATTAGCTGTTTTTGCATTAATTGCTACTTCATCAATCTTACTGATTAGTGTACCCGTTGTATTTGCTTCTCCTGATGGTTGGTCAAGTAACAAAAATATTGTATTTTCCGGTACATCATTATGGCTTGGATTAGTCTTTTTGGTGGGTATCCTTAATTCTCTCATTTCT
>Rhodiola_kirilowii
ATGACTATTGCTTTCCAATTAGCTGTTTTTGCATTAATTGCTACTTCATCAATCTTACTGATTAGTGTACCCGTTGTATTTGCTTCTCCTGATGGTTGGTCAAGTAACAAAAATATTGTATTTTCCGGTACATCGTTATGGCTTGGATTAGTCTTTTTGGTGGGTATCCTTAATTCTCTCATTTCT
>Rhodiola_rosea
ATGACTATTGCTTTCCAATTAGCTGTTTTTGCATTAATTGCTACTTCATCAATCTTACTGATTAGTGTACCCGTTGTATTTGCTTCTCCTGATGGTTGGTCAAGTAACAAAAATATTGTATTTTCCGGTACATCGTTATGGCTTGGATTAGTCTTTTTGGTGGGTATCCTTAATTCTCTCATTTCT
>Rhodiola_sacra
ATGACTATTGCTTTCCAATTAGCTGTTTTTGCATTAATTGCTACTTCATCAATCTTACTGATTAGTGTACCCGTTGTATTTGCTTCTCCTGATGGTTGGTCAAGTAACAAAAATATTGTATTTTCCGGTACATCGTTATGGCTTGGATTAGTCTTTTTGGTGGGTATCCTTAATTCTCTCATTTCT
>Rhodiola_yunnanensis
ATGACTATTGCTTTCCAATTAGCTGTTTTTGCATTAATTGCTACTTCATCAATCTTACTGATTAGTGTACCCGTTGTATTTGCTTCTCCTGATGGTTGGTCAAGTAACAAAAATATTGTATTTTCCGGTACATCGTTATGGCTTGGATTAGTCTTTTTGGTGGGTATCCTTAATTCTCTCATTTCT
>Rhodiola_dumulosa
ATGACTATTGCTTTCCAATTAGCTGTTTTTGCATTAATTGCTACTTCATCAATCTTACTGATTAGTGTACCCGTTGTATTTGCTTCTCCTGATGGTTGGTCAAGTAACAAAAATATTGTATTTTCCGGTACATCATTATGGCTTGGATTAGTCTTTTTGGTGGGTATCCTTAATTCTCTCATTTCT
>Rhodiola_fastigiata
ATGACTATTGCTTTCCAATTAGCTGTTTTTGCATTAATTGCTACTTCATCAATCTTACTGATTAGTGTACCCGTTGTATTTGCTTCTCCTGATGGTTGGTCAAGTAACAAAAATATTGTATTTTCCGGTACATCGTTATGGCTTGGATTAGTCTTTTTGGTGGGTATCCTTAATTCTCTCATTTCT
>Rhodiola_gelida
ATGACTATTGCTTTCCAATTAGCTGTTTTTGCATTAATTGCTACTTCATCAATCTTACTGATTAGTGTACCCGTTGTATTTGCTTCTCCTGATGGTTGGTCAAGTAACAAAAATATTGTATTTTCCGGTACATCGTTATGGCTTGGATTAGTCTTTTTGGTGGGTATCCTTAATTCTCTCATTTCT
>Rhodiola_hobsonii
ATGACTATTGCTTTCCAATTAGCTGTTTTTGCATTAATTGCTACTTCATCAATCTTACTGATTAGTGTACCCGTTGTATTTGCTTCTCCTGATGGTTGGTCAAGTAACAAAAATATTGTATTTTCCGGTACATCGTTATGGCTTGGATTAGTCTTTTTGGTGGGTATCCTTAATTCTCTCATTTCT
>Rhodiola_humilis
ATGACTATTGCTTTCCAATTAGCTGTTTTTGCATTAATTGCTACTTCATCAATCTTACTGATTAGTGTACCCGTTGTATTTGCTTCTCCTGATGGTTGGTCAAGTAACAAAAATATTGTATTTTCCGGTACATCGTTATGGCTTGGATTAGTCTTTTTGGTGGGTATCCTTAATTCTCTCATTTCT
>Rhodiola_integrifolia
ATGACTATTGCTTTCCAATTAGCTGTTTTTGCATTAATTGCTACTTCATCAATCTTACTGATTAGTGTACCCGTTGTATTTGCTTCTCCTGATGGTTGGTCAAGTAACAAAAATATTGTATTTTCCGGTACATCGTTATGGCTTGGATTAGTCTTTTTGGTGGGTATCCTTAATTCTCTCATTTCT
>Rhodiola_liciae
ATGACTATTGCTTTCCAATTAGCTGTTTTTGCATTAATTGCTACTTCATCAATCTTACTGATTAGTGTACCCGTTGTATTTGCTTCTCCTGATGGTTGGTCAAGTAACAAAAATATTGTATTTTCCGGTACATCGTTATGGCTTGGATTAGTCTTTTTGGTGGGTATCCTTAATTCTCTCATTTCT
>Rhodiola_macrocarpa
ATGACTATTGCTTTCCAATTAGCTGTTTTTGCATTAATTGCTACTTCATCAATCTTACTGATTAGTGTACCCGTTGTATTTGCTTCTCCTGATGGTTGGTCAAGTAACAAAAATATTGTATTTTCCGGTACATCGTTATGGCTTGGATTAGTCTTTTTGGTGGGTATCCTTAATTCTCTCATTTCT
>Rhodiola_ovatisepala
ATGACTATTGCTTTCCAATTAGCTGTTTTTGCATTAATTGCTACTTCATCAATCTTACTGATTAGTGTACCCGTTGTATTTGCTTCTCCTGATGGTTGGTCAAGTAACAAAAATATTGTATTTTCCGGTACATCGTTATGGCTTGGATTAGTCTTTTTGGTGGGTATCCTTAATTCTCTCATTTCT
>Rhodiola_prainii
ATGACTATTGCTTTCCAATTAGCTGTTTTTGCATTAATTGCTACTTCATCAATCTTACTGATTAGTGTACCCGTTGTATTTGCTTCTCCTGATGGTTGGTCAAGTAACAAAAATATTGTATTTTCCGGTACATCGTTATGGCTTGGATTAGTCTTTTTGGTGGGTATCCTTAATTCTCTCATTTCT
>Rhodiola_quadrifida
ATGACTATTGCTTTCCAATTAGCTGTTTTTGCATTAATTGCTACTTCATCAATCTTACTGATTAGTGTACCCGTTGTATTTGCTTCTCCTGATGGTTGGTCAAGTAACAAAAATATTGTATTTTCCGGTACATCATTATGGCTTGGATTAGTCTTTTTGGTGGGTATCCTTAATTCTCTCATTTCT
>Rhodiola_rhodantha
ATGACTATTGCTTTCCAATTAGCTGTTTTTGCATTAATTGCTACTTCATCAATCTTACTGATTAGTGTACCCGTTGTATTTGCTTCTCCTGATGGTTGGTCAAGTAACAAAAATATTTTATTTTCCGGTACATCGTTATGGCTTGGATTAGTCTTTTTGGTGGGTATCCTTAATTCTCTCATTTCT
>Rhodiola_sexifolia
ATGACTATTGCTTTCCAATTAGCTGTTTTTGCATTAATTGCTACTTCATCAATCTTACTGATTAGTGTACCCGTTGTATTTGCTTCTCCTGATGGTTGGTCAAGTAACAAAAATATTGTATTTTCCGGTACATCGTTATGGCTTGGATTAGTCTTTTTGGTGGGTATCCTTAATTCTCTCATTTCT
>Rhodiola_sinuata
ATGACTATTGCTTTCCAATTAGCTGTTTTTGCATTAATTGCTACTTCATCAATCTTACTGATTAGTGTACCCGTTGTATTTGCTTCTCCTGATGGTTGGTCAAGTAACAAAAATATTGTATTTTCCGGTACATCGTTATGGCTTGGATTAGTCTTTTTGGTGGGTATCCTTAATTCTCTCATTTCT
>Rhodiola_smithii
ATGACTATTGCTTTCCAATTAGCTGTTTTTGCATTAATTGCTACTTCATCAATCTTACTGATTAGTGTACCCGTTGTATTTGCTTCTCCTGATGGTTGGTCAAGTAACAAAAATATTGTATTTTCCGGTACATCGTTATGGCTTGGATTAGTCTTTTTGGTGGGTATCCTTAATTCTCTCATTTCT
>Rhodiola_stapfii
ATGACTATTGCTTTCCAATTAGCTGTTTTTGCATTAATTGCTACTTCATCAATCTTACTGATTAGTGTACCCGTTGTATTTGCTTCTCCTGATGGTTGGTCAAGTAACAAAAATATTGTATTTTCCGGTACATCGTTATGGCTTGGATTAGTCTTTTTGGTGGGTATCCTTAATTCTCTCATTTCT
>Rhodiola_subopposita
ATGACTATTGCTTTCCAATTAGCTGTTTTTGCATTAATTGCTACTTCATCAATCTTACTGATTAGTGTACCCGTTGTATTTGCTTCTCCTGATGGTTGGTCAAGTAACAAAAATATTGTATTTTCCGGTACATCGTTATGGCTTGGATTAGTCTTTTTGGTGGGTATCCTTAATTCTCTCATTTCT
>Rhodiola_tangutica
ATGACTATTGCTTTCCAATTAGCTGTTTTTGCATTAATTGCTACTTCATCAATCTTACTGATTAGTGTACCCGTTGTATTTGCTTCTCCTGATGGTTGGTCAAGTAACAAAAATATTGTATTTTCCGGTACATCATTATGGCTTGGATTAGTCTTTTTGGTGGGTATCCTTAATTCTCTCATTTCT
>Rhodiola_wallichiana
ATGACTATTGCTTTCCAATTAGCTGTTTTTGCATTAATTGCTACTTCATCAATCTTACTGATTAGTGTACCCGTTGTATTTGCTTCTCCTGATGGTTGGTCAAGTAACAAAAATATTGTATTTTCCGGTACATCGTTATGGCTTGGATTAGTCTTTTTGGTGGGTATCCTTAATTCTCTCATTTCT
>Hylotelephium_ewersii
ATGACTATTGCTTTCCAATTAGCTGTTTTTGCATTAATTGCTACTTCATCAATCTTACTGATTAGTGTACCCGTTGTATTTGCTTCTCCTGATGGTTGGTCAAGTAAAAAAAATATTGTATTTTCCGGTACATCATTATGGGTTGGATTAGTCTTTTTGGTGGGTATCCTTAATTCTCTCATTTCT
>Hylotelephium_verticillatum
ATGACTATTGCTTTCCAATTAGCTGTTTTTGCATTAATTGCTACTTCATCAATCTTACTGATTAGTGTACCCGTTGTATTTGCTTCTCCTGATGGTTGGTCAAGTAAAAAAAATATTGTATTTTCCGGTACATCATTATGGGTTGGATTAGTCTTTTTGGTGGGTATCCTTAATTCTCTCATTTCT
>Hylotelephium_viviparum
ATGACTATTGCTTTCCAATTAGCTGTTTTTGCATTAATTGCTACTTCATCAATCTTACTGATTAGTGTACCCGTTGTATTTGCTTCTCCTGATGGTTGGTCAAGTAAAAAAAATATTGTATTTTCCGGTACATCATTATGGGTTGGATTAGTCTTTTTGGTGGGTATCCTTAATTCTCTCATTTCT
>Meterostachys_sikokianus
ATGACTATTGCTTTCCAATTAGCTGTTTTTGCATTAATTGCTACTTCATCAATCTTACTGATTAGTGTACCCGTTGTATTTGCTTCTCCTGATGGTTGGTCAAGTAAAAAAAATATTGTATTTTCCGGTACATCATTATGGGTTGGATTAGTCTTTTTGGTGGGTATCCTTAATTCTCTCATTTCT
>Orostachys_fimbriata
ATGACTATTGCTTTCCAATTAGCTGTTTTTGCATTAATTGCTACTTCATCAATCTTACTGATTAGTGTACCCGTTGTATTTGCTTCTCCTGATGGTTGGTCAAGTAAAAAAAATATTGTATTTTCCGGTACATCATTATGGGTTGGATTAGTCTTTTTGGTGGGTATCCTTAATTCTCTCATTTCT
>Orostachys_japonica
ATGACTATTGCTTTCCAATTAGCTGTTTTTGCATTAATTGCTACTTCATCAATCTTACTGATTAGTGTACCCGTTGTATTTGCTTCTCCTGATGGTTGGTCAAGTAAAAAAAATATTGTATTTTCCGGTACATCATTATGGGTTGGATTAGTCTTTTTGGTGGGTATCCTTAATTCTCTCATTTCT
>Orostachys_minuta
ATGACTATTGCTTTCCAATTAGCTGTTTTTGCATTAATTGCTACTTCATCAATCTTACTGATTAGTGTACCCGTTGTATTTGCTTCTCCTGATGGTTGGTCAAGTAAAAAAAATATTGTATTTTCCGGTACATCATTATGGGTTGGATTAGTCTTTTTGGTGGGTATCCTTAATTCTCTCATTTCT
>Orostachys_iwarenge_f_magna
ATGACTATTGCTTTCCAATTAGCTGTTTTTGCATTAATTGCTACTTCATCAATCTTACTGATTAGTGTACCCGTTGTATTTGCTTCTCCTGATGGTTGGTCAAGTAAAAAAAATATTGTATTTTCCGGTACATCATTATGGGTTGGATTAGTCTTTTTGGTGGGTATCCTTAATTCTCTCATTTCT
>Sinocrassula_densirosulata
ATGACTATTGCTTTCCAATTAGCTGTTTTTGCATTAATTGCTACTTCATCAATCTTACTGATTAGTGTACCCGTTGTATTTGCTTCTCCTGACGGTTGGTCAAGTAAAAAAAATATTGTATTTTCCGGTACATCATTATGGGTTGGATTAGTCTTTTTGGTGGGTATCCTTAATTCTCTCATTTCT
>Sinocrassula_indica
ATGACTATTGCTTTCCAATTAGCTGTTTTTGCATTAATTGCTACTTCATCAATCTTACTGATTAGTGTACCCGTTGTATTTGCTTCTCCTGACGGTTGGTCAAGTAAAAAAAATATTGTATTTTCCGGTACATCATTATGGGTTGGATTAGTCTTTTTGGTGGGTATCCTTAATTCTCTCATTTCT
>Umbilicus_rupestris
ATGACTATTGCTTTCCAATTAGCTGTTTTTGCATTAATTGCTACTTCATCAATCTTACTGATTAGTGTACCCGTTGTATTTGCTTCTCCTGATGGTTGGTCAAGTAAAAAAAATATTGTATTTTCCGGTACATCGTTATGGGTTGGATTAGTCTTTTTGGTGGGTATCCTTAATTCTCTCATTTCG
>Myriophyllum_aquaticum
ATGACTATTGCTTTCCAATTGGCTGTTTTTGCATTAATTGCTACTTCATCAATCTTACTGATTAGTGTACCCGTTGTATTTGCTTCTCCTGATGGTTGGTCAAGTAGGAAAAATTTTGTATTTTCTGGTACATCATTATGGATTGGATTAGTCTTTCTAGTGGGTATCCTTAATTCTCTCATTTCT
>Myriophyllum_spicatum
ATGACTATTGCTTTCCAATTGGCTGTTTTTGCACTAATTGCTACTTCATCAATCTTACTGATTAGTGTACCCGTTGTATTTGCTTCTCCTGATGGTTGGTCAAGTAGGAAAAATTTTGTATTTTCTGGTACATCATTATGGATTGGATTAGTCTTTCTAGTAGGTATCCTTAATTCTCTCATTTCT
