# Supplementary material for: Ten Plastomes of Crassula (Crassulaceae) and Phylogenetic Implications
Source: Biology (Basel). 2022 Dec 7;11(12):1779. doi: 10.3390/biology11121779 (PMC9775174; doi:10.3390/biology11121779)
Supplement: Supplementary file 1 [file biology-11-01779-s001.zip › Supplements/Data S1/rpl22.fasta]

>Crassula_alstonii
ATGATAATTTGGTCCAAGAAAAGGGATACCCAAGTATACGCTTCGGGTCAACATATATGTATGTCTGCTCACAAAGCACGAAAAGTTATTGATCAGATTCGTGGTCGTTCCTATGAAGAAACACTTATGATACTAGAACTCATGCCTTATCGAGCATGTTATCCTATTTTTAAATTGGTTTATTCTGCTGCAGCAAATGCTAGTCACAATAAAGGTTTCAAGAAAGGGGATTTAATTATTAGTAAAGCCGAAGTCAACGAAGGTACTACTGTAAAAAAATTGAAACCCCGAGCTCGAGGACGCGGTTATCCAATAAAAAGAACTACTTGTCATATAACCATTGCGTTGAAAAATATATCCTTAGCT------------------------------------
>Crassula_columella
ATGATAATTTGGTCCAAGAAAAGGGATACCCAAGTATACGCTTCGGGTCAACATATATGTATGTCTGCTCACAAAGCACGAAAAGTTATTGATCAGATTCGTGGTCGTTCCTATGAAGAAACACTTATGATACTAGAACTCATGCCTTATCGAGCATGTTATCCTATTTTTAAATTGGTTTATTCTGCTGCAGCAAATGCTAGTCACAATAAAGGTTTCAAGAAAGGGGATTTAATTATTAGTAAAGCCGAAGTCAACGAAGGTACTACTGTAAAAAAATTGAAACCCCGAGCTCGAGGACGCGGTTATCCAATAAAAAGAACTACTTGTCATATAACCATTGCGTTGAAAAATATATCCTTAGCT------------------------------------
>Crassula_dejecta
ATGATAATTTGGTCCAAGAAAAGGGATACCCAAGTATACGCTTCAGGTCAACATATATGTATGTCTGCTCACAAAGCACGAAAAGTGATTGATCAGATTCGTGGTCGTTCCTATGAAGAAACACTTATGATACTAGAACTCATGCCTTATCGAGCATGTTATCCTATTTTTAAATTGGTTTATTCTGCTGCAGCAAATGCTAGTCACAATAAAGGTTTCAAGAAAGGGGATTTAATTATTAGTAAAGCCGAAGTCAACGAAGGTACTACTGTAAAAAAATTGAAACCCCGAGCTCGAGGACGCGGTTATCCAATAAAAAGAACTACTTGTCATATAACCATTGCGTTGAAAAATATATCCTTAGCT------------------------------------
>Crassula_mesembryanthoides
ATGATAATTTGGTCCAAGAAAAGGGATACCCAAGTATACGCTTCAGGTCAACATATATGTATGTCTGCTCACAAAGCACGAAAAGTGATTGATCAGATTCGTGGTCGTTCCTATGAAGAAACACTTATGATACTAGAACTCATGCCTTATCGAGCATGTTATCCTATTTTTAAATTGGTTTATTCTGCTGCAGCAAATGCTAGTCACAATAAAGGTTTCAAGAAAGGGGATTTAATTATTAGTAAAGCCGAAGTCAACGAAGGTACTACTGTAAAAAAATTGAAACCCCGAGCTCGAGGACGCGGTTATCCAATAAAAAGAACTACTTGTCATATAACCATTGCGTTGAAAAATATATCCTTAGCT------------------------------------
>Crassula_perforata
ATGATAATTTGGTCCAAAAAAAGGGATACCCAAGTATACGCTTCAGGTCAACATATATGTATGTCTGCTCACAAAGCACGAAAAGTGATTGATCAGATTCGTGGTCGTTCCTATGAAGAAACACTTATGATACTAGAACTCATGCCTTATCGAGCATGTTATCCTATTTTTAAATTGGTTTATTCTGCTGCAGCAAATGCTAGTCACAATAAAGGTTTCAAGAAAGGGGATTTAATTATTAGTAAAGCCGAAGTCAACGAAGGTACTACTGTAAAAAAATTGAAACCCCGAGCTCGAGGACGCGGTTATCCAATAAAAAGAACTACTTGTCATATAACCATTGCGTTGAAAAATATATCCTTAGCT------------------------------------
>Crassula_socialis
ATGATAATTTGGGCCAAGAAAAGGGATACCCAAGTATACGCTTCAGGTCAACATATATGTATGTCTGCTCACAAAGCACGAAAAGTGATTGATCAGATTCGTGGTCGTTCCTATGAAGAAACACTTATGATACTAGAACTCATGCCTTATCGAGCATGTTATCCTATTTTTAAATTGGTTTATTCTGCTGCAGCAAATGCTAGTCACAATAAAGGTTTCAAGAAAGGGGATTTAATTATTAGTAAAGCCGAAGTCAACGAAGGTACTACTGTAAAAAAATTGAAACCCCGAGCTCGAGGACGCGGTTATCCAATAAAAAGAACTACTTGTCATATAACCATTGCGTTGAAAAATATATCCTTAGCT------------------------------------
>Crassula_tecta
ATGATAATTTGGTCTAAGAAAAGGGATACCCAAGTATACGCTTCAGGTCAACATATATGTATGTCTGCTCACAAAGCACGAAAAGTGATTGATCAGATTCGTGGTCGTTCCTATGAAGAAACACTTATGATACTAGAACTCATGCCTTATCGAGCATGTTATCCTATTTTTAAATTGGTTTATTCTGCTGCAGCAAATGCTAGTCACAATAAAGGTTTCAAGAAAGGGGATTTAATTATTAGTAAAGCCGAAGTCAACGAAGGTACTACTGTAAAAAAATTGAAACCCCGAGCTCGAGGACGCGGTTATCCAATAAAAAGAACTACTTGTCATATAACCATTGCGTTGAAAAATATATCCTTAGCT------------------------------------
>Crassula_mesembrianthemopsis
ATGATAATTTGGTCTAAGAAAAGGGATACCCAAGTATACGCTTCAGGTCAACATATATGTATGTCTGCTCACAAAGCACGAAAAGTGATTGATCAGATTCGTGGTCGTTCCTATGAAGAAACACTTATGATACTAGAACTCATGCCTTATCGAGCATGTTATCCTATTTTTAAATTGGTTTATTCTGCTGCAGCAAATGCTAGTCACAATAAAGGTTTCAAGAAAGGGGATTTAATTATTAGTAAAGCCGAAGTCAACGAAGGTACTACTGTAAAAAAATTGAAACCCCGAGCTCGAGGACGCGGTTATCCAATAAAAAGAACTACTTGTCATATAACCATTGCGTTGAAAAATATATCCTTAGCT------------------------------------
>Crassula_deltoidea
ATGATTTTTGAGAATAAGAAAAGGAATACCCAAGTATACGCTTTAGGTCAACATATCTGTATGTCTGCTCACAAAGCACGAAAAGTGATTGATCAGATTCGTGGTCGTTCCTATGAAGAAACACTGATGATACTCGAACTAATGCCTTATCGAGCATGTTATCCTATTTTTAAATTGGTTTACTCCGCGGCAGCAAATGCAAGTCACAATAACGGTTTCAACAAAGGAGATTTAATTATTAGTCAAGCCGAAGTTAACGAGGGTACGACTGTAAAAAAGTTGAAACCCCGAGCTCGAGGACGAGGGTATCCGATAAAAAGAACGACGTGTCATATAACCATTGTGTTGAAAAATATATACTTAGCTGAAAAATACGAT------------------------
>Crassula_expansa_subsp_fragilis
ATGATAATTAAGAAAAAGAAAAGGAATACCCAAGTATACGCTTTAGGTCAACATATCTGTATGTCTGCTCACAAAGCACGAAAGGTAATTGATCAGATTCGTGGTCGTTCCTATGAAGAAACACTTATGATACTCGAACTCATGCCTTATCGAGCATGTTATCCTATTTTTAAATTGGTTTACTCTGCTGCAGCAAATGCAAGTCACAATAATGGTTTCAACAAAGGAGATTTAATTATTAGTCAAGCCGAAGTAAACGAGGGTACGACTGTAAAAAAGCTGAAACCCCGAGCTCGAGGACGCGGGTATCCAATAAAAAGAACGACTTGTCATATAACCATTGTGTTGAAAAAGATATCCTTAGCTGAAAAATACGAT------------------------
>Crassula_volkensii
ATGATAATTAAGAAAAAGAAAAGGAATACCCAAGTATACGCTTTAGGTCAACATATCTGTATGTCTGCTCACAAAGCACGAAAAGTGATTGATCAGATTCGTGGTCGTTCCTATGAAGAAACACTTATGATACTCGAACTCATGCCTTATCGAGCATGTTATCCTATTTTTAAATTGGTTTACTCTGCTGCAGCAAATGCAAGTCACAATAATGGTTTTAACAAAGGAGATTTAATTATTAGTCAAGCCGAAGTAAACGAAGGTACGACTGTAAAAAAGCTGAAACCCCGAGCTCGAGGACGCGGGTATCCAATAAAAAGAACGACTTGTCATATAACCATTGTGTTGAAAAAGATATCCTTAGCTGAAAAATACGAT------------------------
>Cotyledon_tomentosa
ATGATAATA------AAGAAAAAGAATACTCAAGTATATGCTTTAGGTCAACATATATCTATGTCTGCTCACAAAGCACGAAAAGTGGTTGATCAGATTCGTGGTCGTTCCTACGAGGAAACACTTATGATACTAGAACTCATGCCTTATCGAGCATGTTATCCTATTTTTAAATTGGTTTATTCTGCTGCAGCAAATGCTAGTCACAATATGGATTTCAAGAAAGGAGATTTAATTGTTAGTAAAGCCGAAGTCAACGAAGGTACTACTGTCAAAAAATTAAAACCCCGAGCTCGAGGACGTGGTTATCCGATAAAACGACCTACTTGTCATATAACCATTGTGTTGAAAGATATATCCTTAACTGAAGAATACGATTCTATA------TATAATATA---
>Kalanchoe_daigremontiana
ATGATAATA------AAGAAAAAAAAGACTCAAGTATATGCTTCAGGTCAACATATATCTATGTCTGCTCACAAAGCACGAAAAGTAGTTGATCAGATTCGTGGTCGTTCCTACGAGGAAACACTTATGATACTAGAACTCATGCCGTATCGAGCATGTTATTCTATTTTTAAATTGGTTTATTCTGCTGCAGCAAATGCTAGTCACAATATGGATTTCAAGAAAGGAGATTTAATTGTTAGTAAAGCCGAAGTCAACGAAGGTCCTACTGTAAAAAAATTAAAACCCCGAGCTCGAGGACGCGGTTATCCGATAAAACGACCTACTTGTCATATAACCATTGTGTTGAAAGATATATCCTTAAATGAAGAATACGATTATATA------TATAATATA---
>Kalanchoe_delagoensis
ATGATAATA------AAGAAAAAAAAGACTCAAGTATATGCTTCAGGTCAACATATATCTATGTCTGCTCACAAAGCACGAAAAGTAGTTGATCAGATTCGTGGTCGTTCCTACGAGGAAACACTTATGATACTAGAACTCATGCCGTATCGAGCATGTTATTCTATTTTTAAATTGGTTTATTCTGCTGCAGCAAATGCTAGTCACAATATGGATTTCAAGAAAGGAGATTTAATTGTTAGTAAAGCCGAAGTCAACGAAGGTCCTACTGTAAAAAAATTAAAACCCCGAGCTCGAGGACGCGGTTATCCGATAAAACGACCTACTTGTCATATAACCATTGTGTTGAAAGATATATCCTTAAATGAAGAATACGATTATATA------TATAATATA---
>Kalanchoe_fedtschenkoi
ATGATAATA------AAGAAAAAAAAGACTCAAGTATATGCTTCAGGTCAACATATATCTATGTCTGCTCACAAAGCACGAAAAGTAGTTGATCAGATTCGTGGTCGTTCCTACGAGGAAACACTTATGATACTAGAACTCATGCCGTATCGAGCATGTTATTCTATTTTTAAATTGGTTTATTCTGCTGCAGCAAATGCTAGTCACAATATGGATTTCAAGAAAGGAGATTTAATTGTTAGTAAAGCCGAAGTCAACGAAGGTACTACTGTAAAAAAATTAAAACCCCGAGCTCGAGGACGCGGTTATCCGATAAAACGACCTACTTGTCATATAACCATTGTGTTGAAAGATATATCCTTAAATGAAGAATACGATTATATA------TATAATATA---
>Kalanchoe_longiflora
ATGATAATA------AAGAAAAAAAAGACTAAAGTATATGCTTTAGGTCAACATATATCTATGTCTGCTCACAAAGCACGAAAAGTAGTTGATCAGATTCGTGGTCGTTCCTACGAGGAAACACTTATGATACTAGAACTCATCCCTTATCGAGCATGTTATCCTATTTTTAAATTGGTTTATTCTGCTGCAGCAAATGCTAGTCACAATATGGATTTCAAGAAAGGAGATTTAATTGTTAGTAAAGCCGAAGTCAACGAAGGTACTACTGTAAAAAAATTAAAACCCCAAGCTCGGGGACGCGGTTATCCGATAAAACGACCTACTTGTCATATAACCATTGTGTTGAAAGATATATCCTTAAAGGAAGAATACGATTATATA------TATAATATA---
>Kalanchoe_tomentosa
ATGATAATA------AAGAAAAAGAATACTCAAGTATATGCTTTAGGTCAACATATATCTATGTCTGCTCACAAAGCACGAAAAGTAGTTGATCAGATTCGTGGTCGTTCCTACGAGGAAACACTTATGATACTAGAACTCATGCCTTATCGAACATGTTATCCTATTTTAAAATTGGTTTATTCTGCTGCAGCAAATGCTAGTCACAATATGGATTTCAAGAAAGGAGATTTAATTGTTAGTAAAGCCGAAGTCAACGAAGGTACTACTGTCAAAAAATTAAAACCCCGAGCTCGAGGACGCGGTTATCCGATAAAACGACCTACTTGTCATATAACCATTGTGTTGAAAGATATATCCTTAAATGAAGAATACGATTATATA------TATAATATA---
>Echeveria_lilacina
ATGATAATA------AAGAAAAAGAATACTAAAGTATATGCTTTAGGGCAACATATCTCTATGTCTGCTCACAAAGCACGAAAAGTAGTTGATCAGATTCGTGGTCGTTCTTACGAGGAAACACTTATGATACTAGAATTCATGCCTTATCGAGCATGTTATCCTATTTTTAAATTAGTTTATTCTGCTGCAGCAAATGCTAGTCACAATAAGAATTTCAAGAAAGGGAATTTAATTATTAGTAAAGCTGAAGTCAACGAGGGTACTACTGTAAAAAAATTAAAACCCCGAGCTCGAGGACGCGGTTATCCGATAAAACGACCTAGTTGTCATATAACTATTGTGTTGAAAGATATATCCTTACCTGAAGAATACGATTATAGA------TATATA------
>Graptopetalum_amethystinum
ATGATAATA------AAGAAAAAGAATACTCAAGTATATGCTTTAGGTCAACATATCTCTATGTCTGCTCACAAAGCACGAAAAGTAGTTGATCAGATTCGTGGTCGTTCTTACGAGGAAACACTTATGATACTAGAACTCATGCCTTATCGAGCATGTTATCCTATTTTAAAATTAGTTTATTCTGCTGCAGCAAATGCTAGTCACAATAAGAATTTCAAGAAAGGGAATTTAATTATTAGTAAAGCTGAAGTCAACGAGGGTACTACTGTAAAAAAATTAAAACCCCGAGCTCGAGGACGCGGTTATCCGATAAAACGACCTAGTTGTCATATAACTATTGTGTTGAAAGATATATCCTTAACTGAAGAATATGATTATAGA------TATATA------
>Pachyphytum_compactum
ATGATAATA------AAGAAAAAGAATACTCAAGTATATGCTTTAGGTCAACATATCTCTATGTCTGCTCACAAAGCACGAAAAGTAGTTGATCAGATTCGTGGTCGTTCTTACGAGGAAACACTTATGATACTAGAACTCATGCCTTATCGAGCATGTTATCCTATTTTTAAATTAGTTTATTCTGCTGCAGCAAATGCTAGTCACAATAAGAATTTCAAGAAAGGGAATTTAATTATTAGTAAAGCTGAAGTCAACGAGGGTACTACTGTAAAAAAATTAAAACCCCGAGCTCGAGGACGCGGTTATCCGATAAAACGACCTAGTTGTCATATAACTATTGTGTTGAAAGATATATCCTTAACTGAAGAATACGATTATAGA------TATATA------
>Sedum_alfredii
ATGATAATA------AAGAAAAGGAATACTAAAGTATATGCTTTAGGTCAACATATCTCGATGTCTGCTCACAAAGCACGAAAAGTAGTTGATCAGATTCGTGGGCGTTCTTACGAGGAAACACTTATGATACTAGAACTCATGCCTTATCGAGCATGTTATCCTATTTTTAAATTAGTTTATTCTGCTGCAGCAAATGCTAGTCACAATAAGAATTTCAAGAAAGCGAATTTAATTCTTAGTAAAGTTGAAGTCAACGAGGGTACTACTGTAAAAAAATTAAAACCCCGAGCTCGAGGGCGCGGTTATCCGATAAAACGACCCAGTTGTCATATAACTATTGTGTTGAAAGATATATCCTTAAGTGAAGAATACGATTATAGA------TATATA------
>Sedum_emarginatum
ATGATAATA------AAGAAAAGGAATACTCAAGTATATGCTTTAGGTCAACATATCTCGATGTCTGCTCACAAAGCACGAAAAGTAGTTGATCAGATTCGTGGTCGTTCTTACGAGGAAACACTTATGATACTAGAACTCATGCCTTATCGAGCATGTTATCCTATTTTTAAATTAGTTTATTCTGCTGCAGCAAATGCTAGTCACAATAAGAATTTCAAGAAAGGGAATTTAATTATTAGTAAAGTTGAAGTCAACGAGGGTCCTACTGTAAAAAAATTAAAACCCCGAGCTCGAGGACGCGGTTATCCGATAAAACGACCTAGTTGTCATATAACTATTGTGTTGAAAGATATATTCTTAACTGAACAATACGATTATAGA------TATATA------
>Sedum_lineare
ATGATAATA------AAGAAAAGGAATACTCAAGTGTATGCTTTAGGTCAACATATCTCTATGTCTGCTCACAAAGTACGAAAAGTAGTTGATCAGATTCGTGGTCGTTCGTATGAGGAAACACTTATGATACTAGAACTCATGCCTTATCGAGCATGTTATCCTATTTTTAAATTAGTTTATTCTGCTGCAGCAAATGCTAGTCACAATAATAATTTCAAGAAAGGGAATTTAATTATTAGTAAAGCTGAAGTCAACGAGGGTACTACTGTAAAAAAATTAAAACCCCGAGCTAGAGGACGCGGTTATCCGATAAAACGACCTAGTTGTCATATAACTATTGTGTTGAAAGATATATCTTTAACGGAAGAATACGATTATAGA------TATATA------
>Sedum_oryzifolium
ATGATAATA------AAGAAAAGGAATACTCAAGTGTATGTTTTAGGTAAATATATCTCGATGTCTGCTCACAAAGCACGAAAAGTAGTTGATCAGATTCGTGGTCGTTCATATGAGGAAACACTTATGATACTAGAACTCATGCCTTATCGAGCATGTTATCTTATTTTTAAATTAGTTTATTCTGCTGCAGCAAATGCTAGTCACAATAAGAATTTCAAGAAAGGGAATTTAATTATTAGTAAAGCTGAAGTCAACGAGGGTACTACTGTAAAAAAATTAAAACCCCGAGCTAGAGGACGCGGTTATCCGATAAAACGACCTAGTTGTCATATAACTATTGTGTTGAAAGATATATCCTTAACGGAAGAATATGATTATAGA------TATATA------
>Sedum_plumbizincicola
ATGATAATA------AAGAAAAGAAATACTAAAGTATATGCTTTAGGTCAACATATCTCGATGTCTGCTCACAAAGCACGAAAAGTAGTTGATCAGATTCGTGGGCGTTCTTACGAGGAAACACTTATGATACTAGAACTCGTGCCTTATCGAGCATGTTATCCTATTTTCAAATTAGTTTATTCTGCTGCAGCAAATGCTAGTCACAATAAGAATTTCAAGAAAGGGAATTTAATTATTAGTAAAGTTGAAGTCAACGAGGGTACTACTGTAAAAAAATTAAAACCCCGAGCTCGAGGGCGCGGTTATCCGATAAAACGACCCAGTTGTCATATAACTATTGTGTTGAAAGATATATCCTTAAGTGAAGAATACGATTATAGA------TATATA------
>Sedum_sarmentosum
ATGATAATA------AAGAAAAGGAATACTCAAGTATATGCTTTAGGTCAATATATCTCAATGTCTGCTCACAAAGCACGAAAAGTAGTTGATCAGATTCGTGGTCGTTCTTATGAGGAAACACTTATGATACTAGAACTCATGTCTTATCGAGCATGTTATCCTATTTTTAAATTAGTTTATTCTGCTGCAGCAAATGCTAGTCACAATAAGAATTTCAAGAAAGGGAATTTAATTATTAGTAAAGTTGAAGTCAACGAGGGTACTACTGTAAAAAAATTAAAACCCCGAGCTCGAGGACGCGGTTATCCGATAAAACGACCTAGTTGTCATATAACTATTGTGTTGAAAGATATATCCTTAACTGAAGAATACGATTATAGA------TATATA------
>Sedum_tricarpum
ATGATAATA------AAGAAAAGGAATACTAAAGTATATGCTTTAGGTCAACATATCTCGATGTCTGCTCACAAAGCACGAAAAGTAGTTGATCAGATTCGTGGGCGTTCTTACGAGGAAACACTTATGATACTAGAACTCATGCCTTATCGAGCATGTTATCCTATTTTTAAATTAGTTTATTCTGCTGCAGCAAATGCTAGTCACAATAAGAATTTCAAGAAAGGGAATTTAATTCTTAGTAAAGTTGAAGTCAACGAGGGTACTACTGTAAAAAAATTAAAACCCCGAGCTCGAGGGCGCGGTTATCCGATAAAACGACCCAGTTGTCATATAACTATTGTGTTGAAAGATATATCCTTAAGTGAAGAATACGATTATAGA------TATATA------
>Aeonium_arboreum
ATGATAATA------AAGAAAAGAAATACTCAAGTCTATGCTTTAGGTCAACATATATCTATGTCTGCGCACAAAGCACGAAAAGTGGTTGATCAGATTCGTGGTCGTTCTTACGAAGAAACACTTATGATACTAGAACTCATGCCTTATCGAGCATGTTATCCTATTTTTAAATTAGTTTATTCTGCTGCAGCAAATGCGAGTCACAATAAGAGTTTCAAAAAAGGAAATTTAATTATTAGTAAAGCCGAAGTCAACGAGGGTACTACTGTAAAAAAATTAAAACCCCGAGCTCGAGGACGCGGTTATCCGATAAAACGACCTACTTGTCATATAACCATTGTAGTGAAAGATATATCTTTAAGTGAAGAATACGATTATAGA------TATTTA------
>Aeonium_balsamiferum
ATGATAATA------AAGAAAAGAAATACTCAAGTCTATGCTTTAGGTCAACATATATCTATGTCTGCGCACAAAGCACGAAAAGTGGTTGATCAGATTCGTGGTCGTTCTTACGAAGAAACACTTATGATACTAGAACTCATGCCTTATCGAGCATGTTATCCTATTTTTAAATTAGTTTATTCTGCTGCAGCAAATGCGAGTCACAATAAGAGTTTCAAAAAAGGAAATTTAATTATTAGTAAAGCCGAAGTCAACGAGGGTACTACTGTAAAAAAATTAAAACCCCGAGCTCGAGGACGCGGTTATCCGATAAAACGACCTACTTGTCATATAACCATTGTAGTGAAAGATATATCTTTAAGTGAAGAATACGATTATAGA------TATTTA------
>Aeonium_decorum
ATGATAATA------AAGAAAAGGAATACTCAAGTCTATGCTTTAGGTCAACATATATCTATGTCTGCGCACAAAGCACGAAAAGTGGTTGATCAGATTCGTGGTCGTTCTTACGAAGAAACACTTATGATACTAGAACTCATGCCTTATCGAGCATGTTATCCTATTTTTAAATTAGTTTATTCTGCTGCAGCAAATGCGAGTCACAATAAGAGTTTCAAAAAAGGAAATTTAATTATTAGTAAAGCCGAAGTCAACGAGGGTACTACTGTAAAAAAATTAAAACCCCGAGCTCGAGGACGCGGTTATCCGATAAAACGACCTACTTGTCATATAACCATTGTAGTGAAAGATATATCTTTAAGTGAAGAATACGATTATAGA------TATTTA------
>Aeonium_diplocyclum
ATGATAATA------AAGAAAAGGAATACTCAAGTCTATGCTTTAGGTCAACATATATCTATGTCTGCGCACAAAGCACGAAAAGTGGTTGATCAGATTCGTGGTCGTTCTTACGAAGAAACACTTATGATACTAGAACTCATGCCTTATCGAGCATGTTATCCTATTTTTAAATTAGTTTATTCTGCTGCAGCAAATGCGAGTCACAATAAGAGTTTCAAAAAAGGAAATTTAATTATTAGTAAAGCCGAAGTCAACGAGGGTACTACTGTAAAAAAATTAAAACCCCGAGCTCGAGGACGCGGTTATCCGATAAAACGACCTACTTGTCATATAACCATTGTAGTGAAAGATATATCTTTAAGTGAAGAATACGATTATAGA------TATTTA------
>Aeonium_dodrantale
ATGATAATA------AAGAAAAGGAATACTCAAGTCTATGCTTTAGGTCAACATATATCTATGTCTGCGCACAAAGCACGAAAAGTGGTTGATCAGATTCGTGGTCGTTCTTACGAAGAAACACTTATGATACTAGAACTCATGCCTTATCGAGCATGTTATCCTATTTTTAAATTAGTTTATTCTGCTGCAGCAAATGCGAGTCACAATAAGAGTTTCAAAAAAGGAAATTTAATTATTAGTAAAGCCGAAGTCAACGAGGGTACTACTGTAAAAAAATTAAAACCCCGAGCTCGAGGACGCGGTTATCCGATAAAACGACCTACTTGTCATATAACCATTGTAGTGAAAGATATATCTTTAAGTGAAGAATACGATTATAGA------TATTTA------
>Aeonium_nobile
ATGATAATA------AAGAAAAGGAATACTCAAGTCTATGCTTTAGGTCAACATATATCTATGTCTGCGCACAAAGCACGAAAAGTGGTTGATCAGATTCGTGGTCGTTCTTACGAAGAAACACTTATGATACTAGAACTCATGCCTTATCGAGCATGTTATCCTATTTTTAAATTAGTTTATTCTGCTGCAGCAAATGCGAGTCACAATAAGAGTTTCAAAAAAGGAAATTTAATTATTAGTAAAGCCGAAGTCAACGAGGGTACTACTGTAAAAAAATTAAAACCCCGAGCTCGAGGACGCGGTTATCCGATAAAACGACCTACTTGTCATATAACCATTGTAGTGAAAGATATATCTTTAAGTGAAGAATACGATTATAGA------TATTTA------
>Aeonium_saundersii
ATGATAATA------AAGAAAAGGAATACTCAAGTCTATGCTTTAGGTCAACATATATCTATGTCTGCGCACAAAGCACGAAAAGTGGTTGATCAGATTCGTGGTCGTTCTTACGAAGAAACACTTATGATACTAGAACTCATGCCTTATCGAGCATGTTATCCTATTTTTAAATTAGTTTATTCTGCTGCAGCAAATGCGAGTCACAATAAGAGTTTCAAAAAAGGAAATTTAATTATTAGTAAAGCCGAAGTCAACGAGGGTACTACTGTAAAAAAATTAAAACCCCGAGCTCGAGGACGCGGTTATCCGATAAAACGACCTACTTGTCATATAACCATTGTAGTGAAAGATATATCTTTAAGTGAAGAATACGATTATAGA------TATTTA------
>Aeonium_tabuliforme
ATGATAATA------AAGAAAAGGAATACTCAAGTCTATGCTTTAGGTCAACATATATCTATGTCTGCGCACAAAGCACGAAAAGTGGTTGATCAGATTCGTGGTCGTTCTTACGAAGAAACACTTATGATACTAGAACTCATGCCTTATCGAGCATGTTATCCTATTTTTAAATTAGTTTATTCTGCTGCAGCAAATGCGAGTCACAATAAGAGTTTCAAAAAAGGAAATTTAATTATTAGTAAAGCCGAAGTCAACGAGGGTACTACTGTAAAAAAATTAAAACCCCGAGCTCGAGGACGCGGTTATCCGATAAAACGACCTACTTGTCATATAACCATTGTAGTGAAAGATATATCTTTAAGTGAAGAATACGATTATAGA------TATTTA------
>Aeonium_undulatum
ATGATAATA------AAGAAAAGAAATACTCAAGTCTATGCTTTAGGTCAACATATATCTATGTCTGCGCACAAAGCACGAAAAGTGGTTGATCAGATTCGTGGTCGTTCTTACGAAGAAACACTTATGATACTAGAACTCATGCCTTATCGAGCATGTTATCCTATTTTTAAATTAGTTTATTCTGCTGCAGCAAATGCGAGTCACAATAAGAGTTTCAAAAAAGGAAATTTAATTATTAGTAAAGCCGAAGTCAACGAGGGTACTACTGTAAAAAAATTAAAACCCCGAGCTCGAGGACGCGGTTATCCGATAAAACGACCTACTTGTCATATAACCATTGTAGTGAAAGATATATCTTTAAGTGAAGAATACGATTATAGA------TATTTA------
>Monanthes_anagensis
ATGATAATA------AAGAAAAGGAATACTCAAGTCTATGCTTTAGGTCAACATATATCTATGTCTGCGCACAAAGCACGAAAAGTGGTTGATCAGATTCGTGGTCGTTCTTACGAAGAAACACTTATGATACTAGAACTCATGCCTTATCGAGCATGTTATCCTATTTTTAAATTAGTTTATTCTGCTGCCGCAAATGCGAGTCACAATAAGAATTTCAAAAAAGGAAATTTAATTATTAGTAAAGCCGAAGTCAACGAGGGTACTACTGTAAAAAAATTAAAACCCCGAGCTCGAGGCCGCGGTTATCCGATAAAACGACCTACTTGTCATATAACCATTGTAGTGAAAGATATATCCTTAAGTGAAGAATACGATTATAGA------TATTTA------
>Monanthes_brachycaulos
ATGATAATA------AAGAAAAGGAATACTCAAGTCTATGCTTTAGGTCAACATATATCTATGTCTGCGCACAAAGCACGAAAAGTGGTTGATCAGATTCGTGGTCGTTCTTACGAAGAAACACTTATGATACTAGAACTCATGCCTTATCGAGCATGTTATCCTATTTTTAAATTAGTTTATTCTGCTGCCGCAAATGCGAGTCACAATAAGAATTTCAAAAAAGGAAATTTAATTATTAGTAAAGCCGAAGTCAACGAGGGTACTACTGTAAAAAAATTAAAACCCCGAGCTCGAGGCCGCGGTTATCCGATAAAACGACCTACTTGTCATATAACCATTGTAGTGAAAGATATATCCTTAAGTGAAGAATACGATTATAGA------TATTTA------
>Monanthes_muralis
ATGATAATA------AAGAAAAGGAATACTCAAGTCTATGCTTTAGGTCAACATATATCTATGTCTGCGCACAAAGCACGAAAAGTGGTTGATCAGATTCGTGGTCGTTCTTACGAAGAAACACTTATGATACTAGAACTCATGCCTTATCGAGCATGTTATCCTATTTTTAAATTAGTTTATTCTGCTGCCGCAAATGCGAGTCACAATAAGAATTTCAAAAAAGGAAATTTAATTATTAGTAAAGCCGAAGTCAACGAGGGTACTACTGTAAAAAAATTAAAACCCCGAGCTCGAGGCCGCGGTTATCCGATAAAACGACCTACTTGTCATATAACCATTGTAGTGAAAGATATATCCTTAAGTGAAGAATACGATTATAGA------TATTTA------
>Monanthes_polyphylla
ATGATAATA------AAGAAAAGGAATACTCAAGTCTATGCTTTAGGTCAACATATATCTATGTCTGCGCACAAAGCACGAAAAGTGGTTGATCAGATTCGTGGTCGTTCTTACGAAGAAACACTTATGATACTAGAACTCATGCCTTATCGAGCATGTTATCCTATTTTTAAATTAGTTTATTCTGCTGCAGCAAATGCGAGTCACAATAAGAATTTCAAAAAAGGAAATTTAATTATTAGTAAAGCCGAAGTCAACGAGGGTACTACTGTAAAAAAATTAAAACCCCGAGCTCGAGGACGCGGTTATCCGATAAAACGACCTACTTGTCATATAACCATTGTAGTGAAAGATATATCCTTAAGTGAAGAATACGATTATAGA------TATTTA------
>Rosularia_alpestris
ATGATAATA------AAGAAAAGGAATACTCAAGTATATGCTTTAGGTCAACGTATATCTATGTCTGCTCACAAAGCACGAAAAGTGGTTGATCAGATTCGTGGTCGTTCTTACGAGGAAACACTTATGATACTAGAACTCATGCCTTATCGAGCATGTTATCCTATTTTTAAATTAGTTTATTCTGCTGCAGCAAATGCTAGTCACAATAGGGATTTCAAGAAAGGAAATTTAATTATTAGTAAAGCCGAAGTCAACGAGGGTACTACGGTAAAAAAATTAAAACCCCGAGCTCGAGGACGCGGTTATCCGATAAAACGACCTAGTTGTCATATAACCATTGTGTTGAAAGATATATCCTTAACTGAAGAATACGATTATAGA------TATTTA------
>Sempervivum_tectorum
ATGATAATA------AAGAAAAGGAATACTCAAGTATATGCTTTAGGTCAACATATATCTATGTCTGCTCACAAAGCACGAAAAGTGGTTGATCAGATTCGTGGTCGTTCTTACGAGGAAACACTTATGATACTAGAACTCATGCCTTATCGAGCATGTTATCCTATTTTTAAATTAGTTTATTCTGCTGCAGCAAATGCTAGTCACAATAGGGATTTCAAGAAAGGAAATTTAATTGTTAGTAAAGCCGAAGTCAACGAAGGTACTACTGTAAAAAAATTAAAACCCCGAGCTCGAGGACGCGGTTATCCGATAAAACGACCTAGTTGCCATATAACCATTGTGTTGAAAGATATATCCTTAACTGAAGAATATGATTATAGA------TATATA------
>Phedimus_spurius
ATGATAATA------AAGAAAAATAAGACTCAAGTATCGGCTTTAGGTCAACATATATCTATGTCTGCTCACAAAGCACGAAAAGTAGTTGATCAGATTCGTGGTCGTTCCTACGAAGAAACACTTATGATCTTAGAACTCATGCCTTATCGAGCATGTTATCCGATTTTTAAATTGGTTTATTCTGCTGCAGCAAATGCTAGTCACAATATGGATTTCAAGAAAGGAGAGTTAATTATTAGTAAAGCCGAAGTCAACGAAGGCACTACTGTAAAAAAATTAAAACCCCGAGCTCGAGGACGCGGTTATCCGATAAAACGACCTACTTGTCATATAACCATTGTAGTGAAAGATATATCCGTACCGGAAGAATACGACTATAAT------TATCTA------
>Phedimus_aizoon
ATGATAATA------AAGAAAAATAAGACTCAAGTATCTGCTTTAGGTCAACATATATCTATATCGGCTCACAAAGCACGAAAAGTAGTTGATCAGATTCGTGGTCGTTCCTACGAAGAAACACTTATGATACTAGAACTCATGCCTTATCGAGCATGTTATCCTATTTTTAAATTGGTTTATTCTGCTGCAGCAAACGCTAGTCACAATATGGATTTCAAGAAAGGAGAGTTAATTATTAGTAAAGCCGAAGTCAACGAAGGCACTACTGTAAAAAAATTAAAACCCCGAGCTCGAGGACGCGGTTATCCGATAAAACGACCTACTTGTCATATAACCATTGTGGTGAAAGATATATCCATACCGGAAGAATACGACTATAAT------TATCTAAAT---
>Phedimus_kamtschaticus
ATGATAATA------AAGAAAAATAAGACTCAAGTATCTGCTTTAGGTCAACATATATCTATATCGGCTCACAAAGCACGAAAAGTAGTTGATCAGATTCGTGGTCGTTCCTACGAAGAAACACTTATGATACTAGAACTCATGCCTTATCGAGCATGTTATCCTATTTTTAAATTGGTTTATTCTGCTGCAGCAAACGCTAGTCACAATATGGATTTCAAGAAAGGGGAGTTAATTATTAGTAAAGCCGAAGTCAACGAAGGCACTACTGTAAAAAAATTAAAACCCCGAGCTCGAGGACGCGGTTATCCGATAAAACGACCTACTTGTCATATAACCATTGTGGTGAAAGATATATCCATACCGGAAGAATACGACTATAAT------TATCTAAAT---
>Phedimus_odontophyllus
ATGATAATA------AAGAAAAATAAGACTCAAGTATCTGCTTTAGGTCAACATATATCTATTTCTGCTCACAAAGCACGAAAAGTAGTTGATCAGATTCGTGGTCGTTCTTACGAAGAAACACTTATGATACTAGAACTCATGCCTTATCGAGCATGTTATCCTATTTTAAAATTGGTTTATTCTGCTGCAGCAAATGCTAGTCACAATATGGATTTCAAGAAAGGAGAGTTAATTATTAGTAAAGCCGAAGTCAACGAAGGCACTACTGTAAAAAAATTAAAACCCCGAGCTCGAGGACGCGGTTATCCGATAAAACGACCTACTTGTCATATAACCATTGTAGTGAAAGATATATCCGTACCAGAAGAATACGATTATAAT------TATCTA------
>Phedimus_takesimensis
ATGATAATA------AAGAAAAATAAGACTCAAGTATCTGCTTTAGGTCAACATATATCTATATCGGCTCACAAAGCACGAAAAGTAGTTGATCAGATTCGTGGTCGTTCCTACGAAGAAACACTTATGATACTAGAACTCATGCCTTATCGAGCATGTTATCCTATTTTTAAATTGGTTTATTCTGCTGCAGCAAACGCTAGTCACAATATGGATTTCAAGAAAGGAGAGTTAATTATTAGTAAAGCCGAAGTCAACGAAGGCACTACTGTAAAAAAATTAAAACCCCGAGCTCGAGGACGCGGTTATCCGATAAAACGACCTACTTGTCATATAACCATTGTGGTGAAAGATATATCCATACCGGAAGAATACGACTATAAT------TATCTAAAT---
>Phedimus_yangshanicus
ATGATAATA------AAGAAAAATAAGACTCAAGTATCTGCTTTAGGTCAACATATATCTATTTCTGCTCACAAAGCACGAAAAGTAGTTGATCAGATTCGTGGTCGTTCTTACGAAGAAACACTTATGATACTAGAACTCATGCCTTATCGAGCATGTTATCCTATTTTAAAATTGGTTTATTCTGCTGCAGCAAATGCTAGTCACAATATGGATTTCAAGAAAGGAGAGTTAATTATTAGTAAAGCCGAAGTCAACGAAGGCACTACTGTAAAAAAATTAAAACCCCGAGCTCGAGGACGCGGTTATCCGATAAAACGACCTACTTGTCATATAACCATTGTAGTGAAAGATATATCCGTACCAGAAGAATACGATTATAAT------TATCTA------
>Rhodiola_bupleuroides
ATGATAATA------AAGAAAAATAAGACTAAAGTATATGCTTTAGGTCAACATATATCTATGTCTGCTCACAAAGCACGAAAAGTAGTTGATCAGATTCGTGGTCGTTCCTACGAGGAAACACTTATGATACTAGAACTCATGCCTTATCGAGCATGTTATCCTATTTTTAAATTAGTTTATTCTGCTGCAGCAAATGCTAGTCACAATATGGATTTCAAGAAAGGAGAGTTAATTATTAGTAAAGCCGAAGTCAACGAAGGTACTACTGTAAAAAAATTAAAACCCCGAGCTCGAGGACGTGGTTATCCGATAAAACGACCTACTTGTCATATAACCATTGTGGTGAAAGATATATCCATACCTGAAGAATACGATTATAAT------TATCTA------
>Rhodiola_calliantha
ATGATAATA------AAGAAAAATAAGACTAAAGTATATGCTTTAGGTCAACATATATCTATGTCTGCTCACAAAGCACGAAAAGTAGTTGATCAGATTCGTGGTCGTTCCTACGAGGAAACACTTATGATACTAGAACTCATGCCTTATCGAGCATGTTATCCTATTTTTAAATTAGTTTATTCTGCTGCAGCAAATGCTAGTCACAATATGGATTTCAAGAAAGGAGAGTTAATTATTAGTAAAGCCGAAGTCAACGAAGGTACTACTGTAAAAAAATTAAAACCCCGAGCTCGAGGACGTGGTTATCCGATAAAACGACCTACTTGTCATATAACCATTGTGGTGAAAGATATATCCATACCTGAAGAATACGATTATAAT------TATCTA------
>Rhodiola_crenulata
ATGATAATA------AAGAAAAATAAGACTAAAATATATGCTTTAGGTCAACATATATCTATGTCTGCTCACAAAGCACGAAAAGTAGTTGATCAGATTCGTGGTCGTTCCTACGAGGAAACACTTATGATACTAGAACTTATGCCTTATCGAGCATGTTATCCTATTTTTAAATTAGTTTATTCTGCTGCAGCAAATGCTAGTCACAATATGGATTTCAAGAAAGGAGAGTTAATTATTAGTAAAGCCGAAGTCAACGAAGGTACTACTGTAAAAAAATTAAAACCACGAGCTCGAGGACGTGGTTATCCGATAAAACGACCTACTTGTCATATAACCATTGTGGTGAAAGATATATCCATACCTGAAGAATACGATTATAAT------TATCTA------
>Rhodiola_henryi
ATGATAATA------AAGAAAAATAAGACTAAAGTATATGCTTTAGGTCAACATATATCTATGTCTGCTCACAAAGCACGAAAAGTAGTTGATCAGATTCGTGGTCGTTCCTACGAGGAAACACTTATGATACTAGAACTCATGCCTTATCGAGCATGTTATCCTATTTTTAAATTAGTTTATTCTGCTGCAGCAAATGCTAGTCACAATATGGATTTCAAGAAAGGAGAGTTAATTATTAGTAAAGCCGAAGTCAACGAAGGTACTACTGTAAAAAAATTAAAACCCCGAGCTCGAGGACGTGGTTATCCGATAAAACGACCTACTTGTCATATAACCATTGTGGTGAAAGATATATCCATACCTGAAGAATACGATTATAAT------TATCTA------
>Rhodiola_himalensis
ATGATAATA------AAGAAAAATAAGACTAAAGTATATGCTTTAGGTCAACATATATCTATGTCTGCTCACAAAGCACGAAAAGTAGTTGATCAGATTCGTGGTCGTTCCTACGAGGAAACACTTATGATACTAGAACTCATGCCTTATCGAGCATGTTATCCTATTTTTAAATTAGTTTATTCTGCTGCAGCAAATGCTAGTCACAATATGGATTTCAAGAAAGGAGAGTTAATTATTAGTAAAGCCGAAGTCAACGAAGGTACTACTGTAAAAAAATTAAAACCCCGAGCTCGAGGACGTGGTTATCCGATAAAACGACCTACTTGTCATATAACCATTGTGGTGAAAGATATATCCATACCTGAAGAATACGATTATAAT------TATCTA------
>Rhodiola_kirilowii
ATGATAATA------AAGAAAAATAAGACTAAAGTATATGCTTTAGGTCAACATATATCTATGTCTGCTCACAAAGCACGAAAAGTAGTTGATCAGATTCGTGGTCGTTCCTACGAGGAAACACTTATGATACTAGAACTCATGCCTTATCGAGCATGTTATCCTATTTTTAAATTAGTTTATTCTGCTGCAGCAAATGCTAGTCACAATATGGATTTCAAGAAAGGAGAGTTAATTATTAGTAAAGCCGAAGTCAACGAAGGTACTACTGTAAAAAAATTAAAACCCCGAGCTCGAGGACGTGGTTATCCGATAAAACGACCTACTTGTCATATAACCATTGTGGTGAAAGATATATCCATACCTGAAGAATACGATTATAAT------TATCTA------
>Rhodiola_rosea
ATGATAATA------AAAAAAAATAAGACTAAAGTATATGCTTTAGGTCAACATATATCTATGTCTGCTCACAAAGCACGAAAAGTAGTTGATCAGATTCGTGGTCGTTCCTACGAGGAAACACTTATGATACTAGAACTCATGCCTTATCGAGCATGTTATCCTATTTTTAAATTAGTTTATTCTGCTGCAGCAAATGCTAGTCACAATATGGATTTCAAGAAAGGAGAGTTAATTATTAGTAAAGCCGAAGTCAACGAAGGTACTACTGTAAAAAAATTAAAACCCCGAGCTCGAGGACGTGGTTATCCGATAAAACGACCTACTTGTCATATAACCATTGTGGTGAAAGATATATCCATACCTGAAGAATACGATTATAAT------TATCTA------
>Rhodiola_sacra
ATGATAATA------AAGAAAAATAAGACTAAAGTATATGCTTTAGGTCAACATATATCTATGTCTGCTCACAAAGCACGAAAAGTAGTTGATCAGATTCGTGGTCGTTCCTACGAGGAAACACTTATGATACTAGAACTCATGCCTTATCGAGCATGTTATCCTATTTTTAAATTAGTTTATTCTGCTGCAGCAAATGCTAGTCACAATATGGATTTCAAGAAAGGAGAGTTAATTATTAGTAAAGCCGAAGTCAACGAAGGTACTACTGTAAAAAAATTAAAACCCCGAGCTCGAGGACGTGGTTATCCGATAAAACGACCTACTTGTCATATAACCATTGTGGTGAAAGATATATCCATACCTGAAGAATACGATTCTAAT------TATCTA------
>Rhodiola_yunnanensis
ATGATAATA------AAGAAAAATAAGACTAAAGTATATGCTTTAGGTCAACATATATCTATGTCTGCTCACAAAGCACGAAAAGTAGTTGATCAGATTCGTGGTCGTTCCTACGAGGAAACACTTATGATACTAGAACTCATGCCTTATCGAGCATGTTATCCTATTTTTAAATTAGTTTATTCTGCTGCAGCAAATGCTAGTCACAATATGGATTTCAAGAAAGGAGAGTTAATTATTAGTAAAGCCGAAGTCAACGAAGGTACTACTGTAAAAAAATTAAAACCCCGAGCTCGAGGACGTGGTTATCCGATAAAACGACCTACTTGTCATATAACCATTGTGGTGAAAGATATATCCATACCTGAAGAATACGATTATAAT------TATCTA------
>Rhodiola_dumulosa
ATGATAATA------AAGAAAAATAAGACTAAAGTATATGCTTTAGGTCAACATATATCTATGTCTGCTCACAAAGCACGAAAAGTAGTTGATCAGATTCGTGGTCGTTCCTACGAGGAAACACTTATGATACTAGAACTCATGCCTTATCGAGCATGTTATCCTATTTTTAAATTAGTTTATTCTGCTGCAGCAAATGCTAGTCACAATATGGATTTCAAGAAAGGAGAGTTAATTATTAGTAAAGCCGAAGTCAACGAAGGTACTACTGTAAAAAAATTAAAACCCCGAGCTCGAGGACGCGGTTATCCGATAAAACGACCTACTTGTCATATAACCATTGTGGTGAAAGATATATCCATACCTGAAGAATATGATTATAAT------TATCTA------
>Rhodiola_fastigiata
ATGATAATA------AAGAAAAATAAGACTAAAATATATGCTTTAGGTCAACATATATCTATGTCTGCTCACAAAGCACGAAAAGTAGTTGATCAGATTCGCGGTCGTTCCTACGAGGAAACACTTATGATACTAGAACTTATGCCTTATCGAGCATGTTATCCTATTTTTAAATTAGTTTATTCTGCTGCAGCAAATGCTAGTCACAATATGGATTTCAAGAAAGGAGAGTTAATTATTAGTAAAGCCGAAGTCAACGAAGGTACTACTGTAAAAAAATTAAAACCACGAGCTCGAGGACGTGGTTATCCGATAAAACGACCTACTTGTCATATAACCATTGTGGTGAAAGATATATCCATACCTGAAGAATACGATTATAAT------TATCTA------
>Rhodiola_gelida
ATGATAATA------AAGAAAAATAAGACTAAAGTATATGCTTTAGGTCAACATATATCTATGTCTGCTCACAAAGCACGAAAAGTAGTTGATCAGATTCGTGGTCGTTCCTACGAGGAAACACTTATGATACTAGAACTCATGCCTTATCGAGCATGTTATCCTATTTTTAAATTAGTTTATTCTGCTGCAGCAAATGCTAGTCACAATATGGATTTCAAGAAAGGAGAGTTAATTATTAGTAAAGCCGAAGTCAACGAAGGTACTACTGTAAAAAAATTAAAACCCCGAGCTCGAGGACGTGGTTATCCGATAAAACGACCTACTTGTCATATAACCATTGTGGTGAAAGATATATCCATACCTGAAGAATACGATTATAAT------TATCTA------
>Rhodiola_hobsonii
ATGATAATA------AAGAAAAATAAGACTCAAGTATATGCTTTAGGTCAACATATATCTATGTCTGCTCACAAAGCACGAAAAGTAGTTGATCAGATTCGTGGTCGTTCCTATGAGGAAACACTTATAATACTAGAACTCATGCCTTATCGAGCATGTTATCCTATTTTTAAATTAGTTTATTCTGCTGCAGCAAATGCTAGTCACAATATGGATTTCAAGAAAGGAGAGTTAATTATTAGTAAAGCCGAAGTTAACGAAGGTACTACTGTAAAAAAATTAAAACCCCGAGCTCGAGGACGTGGTTATCCGATAAAACGACCTACTTGTCATATAACCATTGTGGTGAAAGATATATCCATACCTGAAGAATACGATTATAAT------TATCTA------
>Rhodiola_humilis
ATGATAATA------AAGAAAAATAAGACTCAAGTATATGCTTTAGGTCAACATATATCTATGTCTGCTCACAAAGCACGAAAAGTAGTTGATCAGATTCGTGGTCGTTCCTACGAGGAAACACTTATAATACTAGAACTCATGCCTTATCGAGCATGTTATCCTATTTTTAAATTAGTTTATTCTGCTGCAGCAAATGCTAGTCACAATATGGATTTCAAGAAAGGAGAGTTAATTATTAGTAAAGCCGAAGTTAACGAAGGTACTACTGTAAAAAAATTAAAACCCCGAGCTCGAGGACGTGGTTATCCGATAAAACGACCTACTTGTCATATAACCATTGTGGTGAAAGATATATCCATACCTGAAGAATACGATTATAAT------TATCTA------
>Rhodiola_integrifolia
ATGATAATA------AAGAAAAAGAAGACTCAAGTATATGCTTTAGGTCAACATATATCTATGTCTGCTCACAAAGCACGAAAAGTCGTTGATCAGATTCGTGGTCGTTCCTACGAGGAAACACTTATGATACTAGAACTCATGCCTTATCGAGCATGTTATCCTATTTTTAAATTAGTTTATTCTGCTGCAGCAAATGCTAGTCACAATATGGATTTCAAGAAAGGAGAGTTAATTATTAGTAAAGCCGAAGTCAACGAAGGTACTACTGTAAAAAAATTAAAACCCCGAGCTCGAGGACGTGGTTATCCGATAAAACGACCTACTTGTCATATAACCATTGTGGTGAAAGATATATCCATACCTTCAGAATACGAT------------------------
>Rhodiola_liciae
ATGATAATA------AAGAAAAATAAGACTAAAGTATATGCTTTAGGTCAACATATATCTATGTCTGCTCACAAAGCACGAAAAGTAGTTGATCAGATTCGTGGTCGTTCCTACGAGGAAACACTTATGATACTAGAACTCATGCCTTATCGAGCATGTTATCCTATTTTTAAATTAGTTTATTCTGCTGCAGCAAATGCTAGTCACAATATGGATTTCAAGAAAGGAGAGTTAATTATTAGTAAAGCCGAAGTCAACGAAGGTACTACTGTAAAAAAATTAAAACCCCGAGCTCGAGGACGTGGTTATCCGATAAAACGACCTACTTGTCATATAACCATTGTGGTGAAAAATATATCCATACCTGAAGAATACGATTATAAT------TATCTA------
>Rhodiola_macrocarpa
ATGATAATA------AAGAAAAATAAGACTAAAGTATATGCTTTAGGTCAACATATATCTATGTCTGCTCACAAAGCACGAAAAGTAGTTGATCAGATTCGTGGTCGTTCCTACGAGGAAACACTTATGATACTAGAACTCATGCCTTATCGAGCATGTTATCCTATTTTAAAATTAGTTTATTCTGCTGCAGCAAATGCTAGTCACAATATGGATTTCAAGAAAGGAGAGTTAATTATTAGTAAAGCCGAAGTCAACGAAGGTACTACTGTAAAAAAATTAAAACCCCGAGCTCGAGGACGTGGTTATCCGATAAAACGACCTACTTGTCATATAACCATTGTGGTGAAAGATATATCCATACCTGAAGAATACGATTATAAT------TATCTA------
>Rhodiola_ovatisepala
ATGATAATA------AAGAAAAATAAGACTCAAGTATATGCTTTAGGTCAACATATATCTATGTCTGCTCACAAAGCACGAAAAGTAGTTGATCAGATTCGTGGTCGTTCCTACGAGGAAACACTTATAATACTAGAACTCATGCCTTATCGAGCATGTTATCCTATTTTTAAATTAGTTTATTCTGCTGCAGCAAATGCTAGTCACAATATGGATTTCAAGAAAGGAGAGTTAATTATTAGTAAAGCCGAAGTTAACGAAGGTACTACTGTAAAAAAATTAAAACCCCGAGCTCGAGGACGTGGTTATCCGATAAAACGACCTACTTGTCATATAACCATTGTGGTGAAAGATATATCCATACCTGAAGAATACGATTATAAT------TATCTA------
>Rhodiola_prainii
ATGATAATA------AAGAAAAATAAGACTCAAGTATATGCTTTAGGTCAACATATATCTATGTCTGCTCACAAAGCACGAAAAGTAGTTGATCAGATTCGTGGTCGTTCCTACGAGGAAACACTTATAATACTAGAACTCATGCCTTATCGAGCATGTTATCCTATTTTTAAATTAGTTTATTCTGCTGCAGCAAATGCTAGTCACAATATGGATTTCAAGAAAGGAGAGTTAATTATTAGTAAAGCCGAAGTTAACGAAGGTACTACTGTAAAAAAATTAAAACCCCGAGCTCGAGGACGTGGTTATCCGATAAAACGACCTACTTGTCATATAACCATTGTGGTGAAAGATATATCCATACCTGAAGAATACGATTATAAT------TATCTA------
>Rhodiola_quadrifida
ATGATAATA------AAGAAAAATAAGACTAAAGTATATGCTTTAGGTCAACATATATCTATGTCTGCTCACAAAGCACGAAAAGTAGTTGATCAGATTCGTGGTCGTTCCTACGAGGAAACACTTATGATACTAGAACTCATGCCTTATCGAGCATGTTATCCTATTTTTAAATTAGTTTATTCTGCTGCAGCAAATGCTAGTCACAATATGGATTTCAAGAAAGGAGAGTTAATTATTAGTAAAGCCGAAGTCAACGAAGGTACTACTGTAAAAAAATTAAAACCCCGAGCTCGAGGACGCGGTTATCCGATAAAACGACCTACTTGTCATATAACCATTGTGGTGAAAGATATATCCATACCTGAAGAATATGATTATAAT------TATCTA------
>Rhodiola_rhodantha
ATGATAATA------AAGAAAAATAAGACTCAAGTATATGCTTTAGGTCAACATATATCTATGTCTGCTCACAAAGCACGAAAAGTAGTTGATCAGATTCGTGGTCGTTCCTACGAGGAAACACTTATGATACTAGAACTCATGCCTTATCGAGCATGTTATCCTATTTTTAAATTAGTTTATTCTGCTGCAGCAAATGCTAGTCACAATATGGATTTCAAGAAAGGAGAGTTAATTATTAGTAAAGCCGAAGTCAACGAAGGTACTACTGTAAAAAAATTAAAACCCCGAGCTCGAGGACGTGGTTATCCGATAAAACGACCTACTTGTCATATAACCATTGTGGTGAAAGATATATCCATACCTTCAGAATACGAT------------------------
>Rhodiola_sexifolia
ATGATAATA------AAGAAAAATAAGACTCAAGTATATGCTTTAGGTCAACATATATCTATGTCTGCTCACAAAGCACGAAAAGTAGTTGATCAGATTCGTGGTCGTTCCTACGAGGAAACACTTATAATACTAGAACTCATGCCTTATCGAGCATGTTATCCTATTTTTAAATTAGTTTATTCTGCTGCAGCAAATGCTAGTCACAATATGGATTTCAAGAAAGGAGAGTTAATTATTAGTAAAGCCGAAGTTAACGAAGGTACTACTGTAAAAAAATTAAAACCCCGAGCTCGAGGACGTGGTTATCCGATAAAACGACCTACTTGTCATATAACCATTGTGGTGAAAGATATATCCATACCTGAAGAATACGATTATAAT------TATCTA------
>Rhodiola_sinuata
ATGATAATA------AAGAAAAATAAGACTCAAGTATATGCTTTAGGTCAACATATATCTATGTCTGCTCACAAAGCACGAAAAGTAGTTGATCAGATTCGTGGTCGTTCCTACGAGGAAACACTTATAATACTAGAACTCATGCCTTATCGAGCATGTTATCCTATTTTTAAATTAGTTTATTCTGCTGCAGCAAATGCTAGTCACAATATGGATTTCAAGAAAGGAGAGTTAATTATTAGTAAAGCCGAAGTTAACGAAGGTACTACTGTAAAAAAATTAAAACCCCGAGCTCGAGGACGTGGTTATCCGATAAAACGACCTACTTGTCATATAACCATTGTGGTGAAAGATATATCCATACCTGAAGAATACGATTATAAT------TATCTAGAA---
>Rhodiola_smithii
ATGATAATA------AAGAAAAATAAGACTCAAGTATATGCTTTAGGTCAACATATATCTATGTCTGCTCACAAAGCACGAAAAGTAGTTGATCAGATTCGTGGTCGTTCCTACGAGGAAACACTTATGATACTAGAACTCATGCCTTATCGAGCATGTTATCCTATTTTTAAATTAGTTTATTCTGCTGCAGCAAATGCTAGTCACAATATGGATTTCAAGAAAGGAGAGTTAATTATTAGTAAAGCCGAAGTCAACGAAGGTACTACTGTAAAAAAATTAAAACCCCGAGCTCGAGGACGTGGTTATCCGATAAAACGACCTACTTGTCATATAACCATTGTGGTGAAAGATATATCCATACCTGAAGAATACAATTATAAT------TATCTA------
>Rhodiola_stapfii
ATGATAATA------AAGAAAAATAAGACTCAAGTATATGCTTTAGGTCAACATATATCTATGTCTGCTCACAAAGCACGAAAAGTAGTTGATCAGATTCGTGGTCGTTCCTACGAGGAAACACTTATAATACTAGAACTCATGCCTTATCGAGCATGTTATCCTATTTTGAAATTAGTTTATTCTGCTGCAGCAAATGCTAGTCACAATATGGATTTCAAGAAAGGAGAGTTAATTATTAGTAAAGCCGAAGTTAACGAAGGTACTACTGTAAAAAAATTAAAACCCCGAGCTCGAGGACGTGGTTATCCGATAAAACGACCTACTTGTCATATAACCATTGTGGTGAAAGATATATCCATACCTGAAGAATACGATTATAAT------TATCTA------
>Rhodiola_subopposita
ATGATAATA------AAGAAAAATAAGACTAAAGTATATGCTTTAGGTCAACATATATCTATGTCTGCTCACAAAGCACGAAAAGTAGTTGATCAGATTCGTGGTCGTTCCTACGAGGAAACACTTATGATACTAGAACTCATGCCTTATCGAGCATGTTATCCTATTTTTAAATTAGTTTATTCTGCTGCAGCAAATGCTAGTCACAATATGGATTTCAAGAAAGGAGAGTTAATTATTAGTAAAGCCGAAGTCAACGAAGGTACTACTGTAAAAAAATTAAAACCCCGAGCTCGAGGACGTGGTTATCCGATAAAACGACCTACTTGTCATATAACCATTGTGGTGAAAGATATATCCATACCTGAAGAATACGATTATAAT------TATCTA------
>Rhodiola_tangutica
ATGATAATA------AAGAAAAATAAGACTAAAGTATATGCTTTAGGTCAACATATATCTATGTCTGCTCACAAAGCACGAAAAGTAGTTGATCAGATTCGTGGTCGTTCCTACGAGGAAACACTTATGATACTAGAACTCATGCCTTATCGAGCATGTTATCCTATTTTTAAATTAGTTTATTCTGCTGCAGCAAATGCTAGTCACAATATGGATTTCAAGAAAGGAGAGTTAATTATTAGTAAAGCCGAAGTCAACGAAGGTACTACTGTAAAAAAATTAAAACCCCGAGCTCGAGGACGTGGTTATCCGATAAAACGACCTACTTGTCATATAACCATTGTGGTGAAAGATATATCCATACCTGAAGAATACGATTATAAT------TATCTA------
>Rhodiola_wallichiana
ATGATAATA------AAGAAAAAGAAGACTCAAGTATATGCTTTAGGTCAACATATATCTATGTCTGCTCACAAAGCACGAAAAGTAGTTGATCAGATTCGTGGTCGTTCCTACGAGGAAACACTTATGATACTAGAACTCATGCCTTATCGAGCATGTTATCCTATTTTTAAATTAGTTTATTCTGCTGCAGCAAATGCTAGTCACAATATGGATTTCAAGAAAGGAGAGTTAATTATTAGTAAAGCCGAAGTTAACGAAGGTACTACTGTAAAAAAATTAAAACCCCGAGCTCGAGGACGTGGTTATCCGATAAAACGACCTACTTGTCATATAACCATTGTGGTGAAAGATATATCCATACCTGAAGAATACGATTATAAT------TATCTA------
>Hylotelephium_ewersii
ATGATAATA------AAGAAACGGAATACTCAAGTATATGCTTTAGGTCAACATATACCTATGTCTGCTCACAAAGCACGAAAAGTGGTTGATCAGATTCGTGGGCGTTCCTACGAGGAAACACTTATGATACTAGAACTCATGTCTTATCGAGCATGTTATCCTATTTTTAAATTAGTTTATTCTGCTGCAGCAAATGCTAGTCACAATAGGAATTTCAAGAAAGGAGAGTTAATTATTAGTAAAGCCGAAGTCAACGAAGGTACTACTGTAAAAAAATTAAAACCCCGAGCTCGAGGACGCGGTTATCCGATCAAACGACCTAGTTGTCATATAACCATTGTGTTGAAAGATATATCCTTAGCTGAAGAATACGATTATAAT------TATCTAGATAAT
>Hylotelephium_verticillatum
ATGATAATA------AAGAAACGGAATACTCAAGTCTATGCTTTAGGTCAACATATACCTATGTCTGCTCACAAAGCACGAAAAGTGGTTGATCAGATTCGTGGGCGTTCCTACGAGGAAACACTTATGATACTAGAACTCATGCCTTATCGAGCATGTTATCCTATTTTTAAATTAGTTTATTCTGCTGCAGCAAATGCTAGTCACAATAGGAATTTCAAGAAAGGAGAGTTAATTATTAGTAAAGCCGAAGTCAACGAAGGTACTACTGTAAAAAAATTAAAACCCCGAGCTCGAGGACGCGGTTATCCGATCAAACGACCTAGTTGTCATATAACCATTGTGTTGAAAGATATATCCTTAGCTGAAGAATACGATTATAAT------TATCTAGATAAT
>Hylotelephium_viviparum
ATGATAATA------AAGAAACGGAATACTCAAGTATATGCTTTAGGTCAACATATACCTATGTCTGCTCACAAAGCACGAAAAGTGGTTGATCAGATTCGTGGGCGTTCCTACGAGGAAACACTTATGATACTAGAACTCATGCCTTATCGAGCATGTTATCCTATTTTTAAATTAGTTTATTCTGCTGCAGCAAATGCTAGTCACAATAGGAATTTCAAGAAAGGAGAGTTAATTATTAGTAAAGCCGAAGTCAATGAAGGTACTACTGTAAAAAAATTAAAACCCCGAGCTCGAGGACGCGGTTATCCGATCAAACGACCTAGTTGTCATATAACCATTGTGTTGAAAGATATATCCTTAGCTGAAGAATACGATTATAAT------TATCTAGATAAT
>Meterostachys_sikokianus
ATGATAATA------AAGAAACGGAATACTCAAGTATATGCTTTAGGTCAACATATACCTATGTCTGCTCACAAAGCACGAAAAGTGGTTGATCAGATTCGTGGTCGTTCCTACGAGGAAACACTTATGATACTAGAACTCATGCCTTATCGAGCATGTTATCCTATTTTTAAATTAGTTTATTCTGCTGCAGCAAATGCTAGTCACAATAGGAATTTCAAGAAAGGAGAGTTAATGATTAGTAAAGCCGAAGTCAACGAAGGTACTACTGTAAAAAAATTAAAACCCCGAGCTCGAGGACGCGGTTATCCTATCAAACGACCTAGTTGTCATATAACCATTGTGTTGAAAGATATATCCTTAGCTGAAGAATACGATTATAAT------TATCTAGATAAT
>Orostachys_fimbriata
ATGATAATA------AAGAAACGGAATACTCAAGTATATGCTTTAGGTCAACATATACCTATGTCTGCTCACAAAGCACGAAAAGTGGTTGATCAGATTCGTGGTCGTTCTTACGAGGAAACACTTATGATACTAGAACTCATGCCTTATCGAGCATGTTATCCTATTTTTAAATTAGTTTATTCTGCTGCAGCAAATGCTAGTCACAATAGGAATTTCAAGAAAGAAGAGTTAATAATTAGTAAAGCCGAAGTCAACGAAGGTACTACTGTAAAAAAATTAAAACCCCGAGCTCGAGGACGCGGTTATCCGATCAAACGACCTAGTTGTCATATAACCATTGTGTTGAAAGATATATCCTTAGCTGAAGAATACGATTATAAT------TATTTAGATAAT
>Orostachys_japonica
ATGATAATA------AAGAAACGGAATACTCAAGTATATGCTTTAGGTCAACATATACCTATGTCTGCTCACAAAGCACGAAAAGTGGTTGATCAGATTCGTGGTCGTTCCTACGAGGAAACACTTATGATACTAGAACTCATGCCTTATCGAGCATGTTATCCTATTTTTAAATTAGTTTATTCTGCTGCAGCAAATGCTAGTCACAATAGGAATTTCAAGAAAGGAGAGTTAATAATTAGTAAAGCCGAAGTCAACGAAGGTACTACTGTAAAAAAATTAAAACCCCGAGCTCGAGGACGCGGTTATCCCATCAAACGACCTAGTTGTCATATAACCATTGTGTTGAAAGATATATCCTTAGCTGAAGAATACGATTCTAAT------TATTTAGATAAT
>Orostachys_minuta
ATGATAATA------AAGAAACGGAATACTCAAGTATATGCTTTAGGTCAACATATACCTATGTCTGCTCACAAAGCACGAAAAGTGGTTGATCAGATTCGTGGTCGTTCCTACGAGGAAACACTTATGATACTAGAACTCATGCCTTATCGAGCATGTTATCCTATTTTTAAATTAGTTTATTCTGCTGCAGCAAATGCTAGTCACAATAGGAATTTCAAGAAAGGAGAGTTAATAATTAGTAAAGCCGAAGTCAACGAAGGTACTACTGTAAAAAAATTAAAACCCCGAGCTCGAGGACGCGGTTATCCCATCAAACGACCTAGTTGTCATATAACCATTGTGTTGAAAGATATATCCTTAGCTGAAGAATACGATTCGAAT------TATTTAGATAAT
>Orostachys_iwarenge_f_magna
ATGATAATA------AAGAAACGGAATACTCAAGTATATGCTTTAGGTCAACATATACCTATGTCTGCTCACAAAGCACGAAAAGTGGTTGATCAGATTCGTGGGCGTTCCTATGAGGAAACACTTATGATACTAGAACTCATGCCTTATCGAGCATGTTATCCTATTTTTAAATTAGTTTATTCTGCTGCAGCAAATGCTAGTCACAATAGGAATTTCAAGAAAGGAGAGTTAATTATTAGTAAAGCCGAAGTCAACGAAGGTACTACTGTCAAAAAATTAAAACCCCGAGCTCGAGGACGCGGTTATCCGATCAAACGACCTAGTTGTCATATAACCATTGTGTTGAAAGATATATCCTTAGCTGAAGAATACGATTATAAT------TATCTAGATAAT
>Sinocrassula_densirosulata
ATGATAATA------AAGAAACGTAATACTAAAGTATATGCTTTAGGTCAACATATACCTATGTCTGCTCACAAAGCACGAAAAGTGGTTGATCAGATTCGTGGTCGTTCCTACGAGGAAACACTTATGATACTAGAACTCATGCCTTATCGAGCATGTTATCCTATTTTTAAATTAGTTTATTCTGCTGCAGCAAATGCTAGTCACAATATGAATTTCAAGAAAGGAGAGTTAATTGTTAGTAAAGCCGAAGTCAACGAAGGTACTACTGTAAAAAAATTAAAACCCCGAGCTCGAGGACGCGGTTATCCGATCAAACGACCTAGTTGTCATATAACCATTGTGTTGAAAGATATATCCTTAGCTGAAGAATACGATTATAAT------TATCTAGATAAT
>Sinocrassula_indica
ATGATAATA------AAGAAACGGAATACTAAAGTATATGCTTTAGGTCAACATATACCTATGTCTGCTCACAAAGCACGAAAAGTGGTTGATCAGATTCGTGGTCGTTCCTACGAGGAAACACTTATGATACTAGAACTCATGCCTTATCGAGCATGTTATCCTATTTTTAAATTAATTTATTCTGCTGCAGCAAATGCTAGTCACAATATGAATTTCAAGAAAGGAGAGTTAATTGTTAGTAAAGCCGAAGTCAACGAAGGTACTACTGTAAAAAAATTAAAACCCCGAGCTCGAGGACGCGGTTATCCGATCAAACGACCTAGTTGTCATATAACCATTGTGTTGAAAGATATATCCTTAGCTGAAGAATACGATTATAAT------TATCTAGATAAT
>Umbilicus_rupestris
ATGATAATA------AAGAAAAAAAATACTCAAGTATATGCTTTAGGTCAACATATATCTATGTCTGCTCACAAAGCACGAAAAGTGATTAATCAGATTCGTGGTCGTTCCTACGAGGAAACACTTATGATACTAGAACTCATGCCTTATCGAGCATGTTATCCTATTTTTAAATTGGTTTATTCTGCTGCAGCAAATGCTAGTCACAATATGGATTTCAAAAAAGGGGATTTAATTATTAGTAAAGCCGAAGTCAACGAAGGTACTACTGTAAAAAAATTAAAACCCCGAGCTCGCGGACGCGGTTATCCGATAAAACGACCTACTTGTCATATAACCATTGTGTTGAAAGATATATCCTTAACTAAAGAATATGATTATATAAGTAAATATAAT------
