# Supplementary material for: Ten Plastomes of Crassula (Crassulaceae) and Phylogenetic Implications
Source: Biology (Basel). 2022 Dec 7;11(12):1779. doi: 10.3390/biology11121779 (PMC9775174; doi:10.3390/biology11121779)
Supplement: Supplementary file 1 [file biology-11-01779-s001.zip › Supplements/Data S1/rpl32.fasta]

>Crassula_alstonii
ATGGCAGTTCCAAAAAAACGTACTTCTATTACAAAAAAGCGTATTCATAAAAGTTTGTGGAAAAAGGAAGGATATTGGGCAGCGTTAAAAGCATTTTCATTAGCGAAATCTCTTTCTACTGGTAATTCAAAGGGTTTTTTTGTCCCGACAACTAAA------
>Crassula_columella
ATGGCAGTTCCAAAAAAACGTACTTCTATTACAAAAAAGCGTATTCATAAAAGTTTGTGGAAAAAGGAAGGATATTGGGCAGCGTTAAAAGCATTTTCATTAGCGAAATCTCTTTCTACTGGTAATTCAAAGGGTTTTTTTGTCCCGACAACTAAA------
>Crassula_dejecta
ATGGCAGTTCCAAAAAAACGTACTTCTATTACAAAAAAGCGTATTCATAAAAGTTTGTGGAAAAAGGAAGGATATTGGGCAGCGTTAAAAGCATTTTCATTAGCTAAATCTATTTCTACTGGTAATTCAAAGGGTTTTTTTGTCCCGACAACTAAA------
>Crassula_mesembryanthoides
ATGGCAGTTCCAAAAAAACGTACTTCTATTACAAAAAAGCGTATTCATAAAAGTTTGTGGAAAAAGGAAGGATATTGGGCAGCGTTAAAAGCATTTTCATTAGCTAAATCTATTTCTACTGGTAATTCAAAGGGTTTTTTTGTCCCGACAACTAAA------
>Crassula_perforata
ATGGCAGTTCCAAAAAAACGTACTTCTATTACAAAAAAGCGTATTCATAAAAGTTTGTGGAAAAAGGAAGGATATTGGGCAGCGTTAAAAGCATTTTCATTAGCTAAATCTCTTTCTACTGGTAATTCAAAGGGTTTTTTTGTCCCGACAACTAAA------
>Crassula_socialis
ATGGCAGTTCCAAAAAAACGTACTTCTATTACAAAAAAGCGTATTCATAAAAGTTTGTGGAAAAAGGAAGGATATTGGGCAGCGTTAAAAGCATTTTCATTAGCTAAATCTATTTCTACTGGTAATTCAAAGGGTTTTTTTGTCCCGACAACTAAA------
>Crassula_tecta
ATGGCAGTTCCAAAAAAACGTACTTCTATTACAAAAAAGCGTATTCATAAAAGTTTGTGGAAAAAGGAAGGATATTGGGCAGCGTTAAAAGCATTTTCATTAGCTAAATCTATTTCTACTGGTAATTCAAAGGGTTTTTTTGTCCCGACAACTAAA------
>Crassula_mesembrianthemopsis
ATGGCAGTTCCAAAAAAACGTACTTCTATTACAAAAAAGCGTATTCATAAAAGTTTGTGGAAAAAGGAAGGATATTGGGCAGCGTTAAAAGCATTTTCATTAGCTAAATCTATTTCTACTGGTAATTCAAAGGGTTTTTTTGTCCCGACAACTAAA------
>Crassula_deltoidea
ATGGCAGTTCCAAAAAAACGTACTTCTATTGCAAAAAAGCGTATTCATAAAAGTTTGTGGAAAAAGAAGGGATATTGGGCAGCGTTAAAAGCATTTTCATTAGCCAAATCTCTTTCTACGGGTAATTCAAAAGGGTTTTTTGTTCCGACAACAAAA------
>Crassula_expansa_subsp_fragilis
ATGGCAGTTCCAAAAAAGCGTACTTCTATTGCAAAAAAGCGTATTCATAAAAGTTTGTGGAAAAAGAAGGGATATTGGGCAGCGTTAAAAGCATTTTCATTAGCCAAATCCCTTTCTACTGGGAATTCAAAGGGATTTTTTGTCCCGACAACGAAA------
>Crassula_volkensii
ATGGCAGTTCCAAAAAAGCGTACTTCTCTTGCAAAAAAGCGTATTCATAAAAGTTTGTGGAAAAAGAAGGGATATTGGGCAGCGTTAAAAGCATTTTCATTAGCCAAATCCCTTTCTACTGGTAATTCAAAGGGATTTTTTGTCCCGACAACGAAA------
>Cotyledon_tomentosa
ATGGCAGTTCCAAAAAAACGTACTTCTCTGGCAAAAAAACGGATTCATAAAAGTTTGTGGAAAAGGAAGGGATATTGGGCAGCGTTAAAAGCCTTTTCATTAGCCAAATCTCTTTCTACTGGTAATTCCAAAAGTTTTTTTGTCCCGACACCTAAA------
>Kalanchoe_daigremontiana
ATGGCAGTTCCAAAAAAACGTACTTCTCTGGCAAAAAAACGTATTCATAAAAGTTTGTGGAAAAGGAAGGGATATTGGGCAGCGTTAAAAGCCTTTTCATTAGCCAAATCCCTTTCTACTGGTAATTCAAAAAGTTTTTTTGTCCCGACACCTAAA------
>Kalanchoe_delagoensis
ATGGCAGTTCCAAAAAAACGTACTTCTCTGGCAAAAAAACGTATTCATAAAAGTTTGTGGAAAAGGAAGGGATATTGGGCAGCGTTAAAAGCCTTTTCATTAGCCAAATCCCTTTCTACTGGTAATTCAAAAAGTTTTTTTGTCCCGACACCTAAA------
>Kalanchoe_fedtschenkoi
ATGGCAGTTCCAAAAAAACGTACTTCTCTGGCAAAAAAACGTATTCATAAAAGTTTGTGGAAAAGGAAGGGATATTGGGCAGCGTTAAAAGCCTTTTCATTAGCCAAATCCCTTTCTACTGGTAATTCAAAAAGTTTTTTTGTCCCGACACCTAAA------
>Kalanchoe_longiflora
ATGGCAGTTCCAAAAAAACGTACTTCTCTGGCAAAAAAACGTATTCATAAAAGTTTGTGGAAAAGGAAGGGATATTGGGCAGCGTTAAAAGCCTTTTCATTAGCCAAATCCCTTTCTACTGGTAATTCAAAAAGTTTTTTTGTCCCGACACCTAAA------
>Kalanchoe_tomentosa
ATGGCAGTTCCAAAAAAACGTACTTCTCTGGCAAAAAAACGGATTCATAAAAGTTTGTGGAAAAGGAGGGGATATTGGGCAGCCTTAAAAGCCTTTTCATTAGCCAAATCCCTTTCTACTGGTAATTCAAAAAGTTTTTTTGTCCCGACACCTAAA------
>Echeveria_lilacina
ATGGCAGTTCCAAAAAAACGTACTTCTCTGGCAAAAAAGCGTATTCATAAAAGTTTGTGGAAAAAAAAGGTATATTGGGTAGCATTAAAAGCCTTTTCATTAGCTAAATCCATTTCGACTGGTAATTCAAAAAGTTTTTTTGTACCAACACCTAAA------
>Graptopetalum_amethystinum
ATGGCAGTTCCAAAAAAACGTACTTCTCTGGCAAAAAAGCGTATTCATAAAAGTTTGTGGAAAAAGAAGGGATATTGGGTAGCATTAAAATCCTTTTCATTAGCTAAATCCATTTCGACTGGTAATTCAAAAAGTTTTTTTGTACCGACACCTAAA------
>Pachyphytum_compactum
ATGGCAGTTCCAAAAAAACGTACTTCTCTGGCAAAAAAGCGTATTCATAAAAGTTTGTGGAAAAAGAAGGGATATTGGGTAGCATTAAAAGCCTTTTCATTAGCTAAATCCATTTCGACTGGTAATTCAAAAAGTTTTTTTGTACCGACACCTAAA------
>Sedum_alfredii
ATGGCAGTTCCAAAAAAACGTACTTCTCTGGCAAAAAAGCGTATGCATAAAAGTTTGTGGAAAAGGAAAGGATATTGGGCAGCATTAAAAGCCTTTTCATTAGCTAAATCCCTTTCGACTGGTAATTCAAAAAGTTTTTTTGTACCGACACCTAAA------
>Sedum_emarginatum
ATGGCAGTTCCAAAAAAACGTACTTCTCTGGCAAAAAAGCATATTCATAAAAGTTTGTGGAAAAGGAAAGGATATTGGGCAGCATTAAAAGCCTTTTCATTAGCTAAATCCCTTTCTACTGGTAATTCAAAAAGTTTTTTTGTACCGACACCTAAA------
>Sedum_lineare
ATGGCAGTTCCAAAAAAGCGTACTTCTCTGGCAAAAAAGCGTATTCATAAAAGTTTGTGGAAACGAAAGGGATATTGGGCGGCATTAAAAGCCTTTTCATTAGCTAAATCCCTTTCGACTGGTAATTCAAAAAGTTTTTTTGTACCGACACCTAAATCA---
>Sedum_oryzifolium
ATGGCCGTTCCAAAAAAGCGTACTTCTCTGGCAAAAAAGCGTATTCATAAAAGTTTGTGGAAACGAAAGGGATATTGGTCAGCATTAAAAGCCTTTTCATTAGCTAAATCCCTTTCAACTGGTAATTCAAAAAGTTTTTTTGTACCAATACCTAAATCA---
>Sedum_plumbizincicola
ATGGCAGTTCCAAAAAAACGCACTTCTCGGGCAAAAAAGCGTATGCATAAAAGTTTGTGGAAAAGAAAAGGATATTGGGCAGCATTAAAAGCCTTTTCATTAGCTAAATCCCTTTCGACTGGTAATTCAAAAAGTTTTTTTGTACCGACACCTAAA------
>Sedum_sarmentosum
ATGGCAGTTCCAAAAAAACGTACTTCTCTGGCAAAAAAGCGTATTCATAAAAGTTTGTGGAAAAGGAAAGGATATTGGGCAGCATTAAAAGCCTTTTCATTAGGGAAATCCCTTTCGACTGGTAATTCAAAAAGTTTTTTTGTACCGACACCTAAA------
>Sedum_tricarpum
ATGGCAGTTCCAAAAAAACGTACTTCTCTGGCAAAAAAGCGTATGCATAAAAGTTTGTGGAAAAGGAAAGGATATTGGGCCGCATTAAAAGCCTTTTCATTAGCTAAATCCCTTTCGACTGGTAATTCAAAAAGTTTTTTTGTACCGACACCTAAA------
>Aeonium_arboreum
ATGGCAGTTCCAAAAAAACGTACTTCTCTGGCAAAAAAGCGTATTCATAAAAGTTTGTGGAAAAGGAAGGGATATTGGGTAGCGTTAAAAGCCTTTTCATTAGCTAAATCCCTTTCTACTGGTAATTCAAAAAGTTTTTTTGTACCGACCCTTAAA------
>Aeonium_balsamiferum
ATGGCAGTTCCAAAAAAACGTACTTCTCTGGCAAAAAAGCGTATTCATAAAAGTTTGTGGAAAAGGAAGGGATATTGGGTAGCGTTAAAAGCCTTTTCATTAGCTAAATCCCTTTCTACTGGTAATTCAAAAAGTTTTTTTGTACCGACCCTTAAA------
>Aeonium_decorum
ATGGCAGTTCCAAAAAAACGTACTTCTCTGGCAAAAAAGCGTATTCATAAAAGTTTGTGGAAAAGGAAGGGATATTGGGTAGCGTTAAAAGCCTTTTCATTAGCTAAATCCCTTTCTACTGGTAATTCAAAAAGTTTTTTTGTACCGACCCTTAAA------
>Aeonium_diplocyclum
ATGGCAGTTCCAAAAAAACGTACTTCTCTGGCAAAAAAGCGTATTCATAAAAGTTTGTGGAAAAGGAAGGGATATTGGGTAGCGTTAAAAGCCTTTTCATTAGCTAAATCCCTTTCTACTGGTAATTCAAAAAGTTTTTTTGTACCGACCCTTAAA------
>Aeonium_dodrantale
ATGGCAGTTCCAAAAAAACGTACTTCTCTGGCAAAAAAGCGTATTCATAAAAGTTTGTGGAAAAGGAAGGGATATTGGGTAGCGTTAAAAGCCTTTTCATTAGCTAAATCCCTTTCTACTGGTAATTCAAAAAGTTTTTTTGTACCGACCCTTAAA------
>Aeonium_nobile
ATGGCAGTTCCAAAAAAACGTACTTCTCTGGCAAAAAAGCGTATTCATAAAAGTTTGTGGAAAAGGAAGGGATATTGGGTAGCGTTAAAAGCCTTTTCATTAGCTAAATCCCTTTCTACTGGTAATTCAAAAAGTTTTTTTGTACCGACCCTTAAA------
>Aeonium_saundersii
ATGGCAGTTCCAAAAAAACGTACTTCTCTGGCAAAAAAGCGTATTCATAAAAGTTTGTGGAAAAGGAAGGGATATTGGGTAGCGTTAAAAGCCTTTTCATTAGCTAAATCCCTTTCTACTGGTAATTCAAAAAGTTTTTTTGTACCGACCCTTAAA------
>Aeonium_tabuliforme
ATGGCAGTTCCAAAAAAACGTACTTCTCTGGCAAAAAAGCGTATTCATAAAAGTTTGTGGAAAAGGAAGGGATATTGGGTAGCGTTAAAAGCCTTTTCATTAGCTAAATCCCTTTCTACTGGTAATTCAAAAAGTTTTTTTGTACCGACCCTTAACCTTAAA
>Aeonium_undulatum
ATGGCAGTTCCAAAAAAACGTACTTCTCTGGCAAAAAAGCGTATTCATAAAAGTTTGTGGAAAAGGAAGGGATATTGGGTAGCGTTAAAAGCCTTTTCATTAGCTAAATCCCTTTCTACTGGTAATTCAAAAAGTTTTTTTGTACCGACCCTTAAA------
>Monanthes_anagensis
ATGGCAGTTCCAAAAAAACGTACTTCTCTGGCAAAAAAGCGTATTCATAAAAGTTTGTGGAAAAGGAAGGGCTATTGGGTAGCGTTAAAAGCCTTTTCATTAGCGAAATCCCTTTCTACTGGTAATTCAAAAAGTTTTTTTGTACCGACCCTTAAA------
>Monanthes_brachycaulos
ATGGCAGTTCCAAAAAAACGTACTTCTCTGGCAAAAAAGCGTATTCATAAAAGTTTGTGGAAAAGGAAGGGCTATTGGGTAGCGTTAAAAGCCTTTTCATTAGCGAAATCCCTTTCTACTGGTAATTCAAAAAGTTTTTTTGTACCGACCCTTAAA------
>Monanthes_muralis
ATGGCAGTTCCAAAAAAACGTACTTCTCTGGCAAAAAAGCGTATTCATAAAAGTTTGTGGAAAAGGAAGGGCTATTGGGTAGCGTTAAAAGCCTTTTCATTAGCGAAATCCCTTTCTACTGGTAATTCAAAAAGTTTTTTTGTACCGACCCTTAAA------
>Monanthes_polyphylla
ATGGCAGTTCCAAAAAAACGTACTTCTCTGGCAAAAAAGCGTATTCATAAAAGTTTGTGGAAAAGGAAGGGCTATTGGGTAGCGTTAAAAGCCTTTTCATTAGCTAAATCCCTTTCTACTGGTAATTCAAAAAGTTTTTTTGTACCGACCCTAAAA------
>Rosularia_alpestris
ATGGCAGTTCCAAAAAAGCGTACTTCTCTGGCAAAAAAACGTATTCATAAAAGTTTGTGGAAAAAAAAGGGATATTGGGCAGCGTTAAAAGCCTTTTCATTAGCTAAATCCCTTTCTACTGGTAATTCAAAAAGTTTTTTTGTACCGACACCTAAA------
>Sempervivum_tectorum
ATGGCAGTTCCAAAAAAACGTACTTCTCTGGCAAAAAAGCGTATTCATAAAAGTTTGTGGAAAAAGAAGGGATATTGGGCAGCGTTAAAAGCCTTTTCATTAGCTAAATCCCTTTCTACTGGTAATTCAAAAAGTTTTTTTGTACCAACACCGAAA------
>Phedimus_spurius
ATGGCAGTTCCAAAAAAACGTACTTCTTTGGCCAAAAAGCGTATTCATAAAAGGTTGTGGAAAAAGAAGGGATATTGGGCAGCGTTAAAAGCCTTTTCATTAGGCAAATCCCTTTCTACTGGTAATTCAAAAAGTTTTTTTGTACCGACACCTAAA------
>Phedimus_aizoon
ATGGCAGTTCCAAAAAAACGTACTTCTCTGGCCAAAAAGCGTATTCATAAAAGGTTGTGGAAAAGGAAGGGATATTGGGCAGCGTTAAAAGCCTTTTCATTAGGCAAATCCCTTTCTACTGGTAATTCAAAAAGTTTTTTTGTACCGACACCTAAA------
>Phedimus_kamtschaticus
ATGGCAGTTCCAAAAAAACGTACTTCTCTGGCCAAAAAGCGTATTCATAAAAGGTTGTGGAAAAGGAAGGGATATTGGGCAGCGTTAAAAGCCTTTTCATTAGGCAAATCCCTTTCTACTGGTAATTCAAAAAGTTTTTTTGTACCGACACCTAAA------
>Phedimus_odontophyllus
ATGGCAGTTCCGAAAAAACGTACTTCTCTGGCCAAAAAGCGTATTCATAAAAGGTTGTGGAAAAGGAAGGGATATTGGGCAGCGTTAAAATCCTTTTCATTAGGAAAATCCCTTTATACTGGTAATTCAAAAAGTTTTTTTGTACCGACACCTAAA------
>Phedimus_takesimensis
ATGGCAGTTCCAAAAAAACGTACTTCTCTGGCCAAAAAGCGTATTCATAAAAGGTTGTGGAAAAGGAAGGGATATTGGGCAGCGTTAAAAGCCTTTTCATTAGGCAAATCCCTTTCTACTGGTAATTCAAAAAGTTTTTTTGTACCGACACCTAAA------
>Phedimus_yangshanicus
ATGGCAGTTCCGAAAAAACGTACTTCTCTGGCCAAAAAGCGTATTCATAAAAGGTTGTGGAAAAGGAAGGGATATTGGGCAGCGTTAAAATCCTTTTCATTAGGAAAATCCCTTTATACTGGTAATTCAAAAAGTTTTTTTGTACCGACACCTAAA------
>Rhodiola_bupleuroides
ATGGCAGTTCCAAAAAAACGTACTTCTCTGGCCAAAAAGCGTATTCATAAAAGGTTGTGGAAAAGGAAGGGATATTGGGCAGCGTTAAAAGCCTTTTCATTAGGCAAATCCCTTTCTACTGGTAATTCAAAAAGTTTTTTTGTACCAACACCTAAA------
>Rhodiola_calliantha
ATGGCAGTTCCAAAAAAACGTACTTCTCTGGCCAAAAAGCGTATTCATAAAAGGTTGTGGAAAAGGAAGGGATATTGGGCAGCGTTAAAAGCCTTTTCATTAGGCAAATCCCTTTCTACTGGTAATTCAAAAAGTTTTTTTGTACCAACACCTAAA------
>Rhodiola_crenulata
ATGGCAGTTCCAAAAAAACGTACTTCTCTGGCCAAAAAGCGTATTCATAAAAGGTTGTGGAAAAGGAAGGGATATTGGGCAGCGTTAAAAGCCTTTTCATTAGGCAAATCCCTTTCTACTGGTAATTCAAAAAGTTTTTTTGTACCAACACCTAAA------
>Rhodiola_henryi
ATGGCAGTTCCAAAAAAACGTACTTCTCTGGCCAAAAAGCGTATTCATAAAAGGTTGTGGAAAAGGAAGGGATATTGGGCAGCGTTAAAAGCCTTTTCATTAGGCAAATCCCTTTCTACTGGTAATTCCAAAAGTTTTTTTGTACCAACACCTAAA------
>Rhodiola_himalensis
ATGGCAGTTCCAAAAAAACGTACTTCTCTGGCCAAAAAGCGTATTCATAAAAGGTTGTGGAAAAGGAAGGGATATTGGGCAGCGTTAAAAGCCTTTTCATTAGGCAAATCCCTTTCTACTGGTAATTCGAAAAGTTTTTTTGTACCAACACCTAAA------
>Rhodiola_kirilowii
ATGGCAGTTCCAAAAAAACGTACTTCTCTGGCCAAAAAGCGTATTCATAAAAGGTTGTGGAAAAGGAAGGGATATTGGGCAGCGTTAAAAGCCTTTTCATTAGGCAAATCCCTTTCTACTGGTAATTCAAAAAGTTTTTTTGTACCAACACCTAAA------
>Rhodiola_rosea
ATGGCAGTTCCAAAAAAACGTACTTCTCTGGCCAAAAAGCGTATTCATAAAAGGTTGTGGAAAAGGAAGGGATATTGGGCAGCGTTAAAAGCCTTTTCATTAGGCAAATCCCTTTCTACTGGTAATTCAAAAAGTTTTTTTATACCAACACCTAAA------
>Rhodiola_sacra
ATGGCAGTTCCAAAAAAACGTACTTCTCTGGCCAAAAAGCGTATTCATAAAAGGTTGTGGAAAAGGAAGGGATATTGGGCAGCGTTAAAAGCCTTTTCATTAGGCAAATCCCTTTCTACTGGTAATTCAAAAAGTTTTTTTGTACCAACACCTAAA------
>Rhodiola_yunnanensis
ATGGCAGTTCCAAAAAAACGTACTTCTCTGGCCAAAAAGCGTATTCATAAAAGGTTGTGGAAAAGGAAGGGATATTGGGCAGCGTTAAAAGCCTTTTCATTAGGCAAATCCCTTTCTACTGGTAATTCCAAAAGTTTTTTTGTACCAACACCTAAA------
>Rhodiola_dumulosa
ATGGCAGTTCCAAAAAAACGTACTTCTCTGGCCAAAAAGCGTATTCATAAAAGGTTGTGGAAAAGGAAGGGATATTGGGCAGCGTTAAAAGCCTTTTCATTAGGCAAATCCCTTTCTACTGGTAATTCAAAAAGTTTTTTTGTACCAACACCTAAA------
>Rhodiola_fastigiata
ATGGCAGTTCCAAAAAAACGTACTTCTCTGGCCAAAAAGCGTATTCATAAAAGGTTGTGGAAAAGGAAGGGATATTGGGCAGCGTTAAAAGCCTTTTCATTAGGCAAATCCCTTTCTACTGGTAATTCAAAAAGTTTTTTTGTACCAACACCTAAA------
>Rhodiola_gelida
ATGGCAGTTCCAAAAAAACGTATTTCTCTGGCCAAAAAGCGTATTCATAAAAGGTTGTGGAAAAGGAAGGGATATTGGGCAGCGTTAAAAGCCTTTTCATTAGGCAAATCCCTTTCTACTGGTAATTCAAAAAGTTTTTTTGTACCAACACCTAAA------
>Rhodiola_hobsonii
ATGGCAGTTCCAAAAAAACGTACTTCTCTGGCCAAAAAGCGTATTCATAAAAGGTTGTGGAAAAGGAAGGGATATTGGGCAGCGTTAAAAGCCTTTTCATTAGGCAAATCCCTTTCTACTGGTAATTCAAAAAGTTTTTTTGTACCAACACCCAAA------
>Rhodiola_humilis
ATGGCAGTTCCAAAAAAACGTACTTCTCTGGCCAAAAAGCGTATTCATAAAAGGTTGTGGAAAAGGAAGGGATATTGGGCAGCGTTAAAAGCCTTTTCATTAGGCAAATCCCTTTCTACTGGTAATTCAAAAAGTTTTTTTGTACCAACACCCAAA------
>Rhodiola_integrifolia
ATGGCAGTTCCAAAAAAACGTACTTCTCTGGCCAAAAAGCGTATTCATAAAAGGTTGTGGAAAAGGAAGGGATATTGGGCAGCGTTAAAAGCCTTTTCATTAGGCAAATCCCTTTCTACTGGTAATTCAAAAAGTTTTTTTGTACCAACACCCAAA------
>Rhodiola_liciae
ATGGCAGTTCCAAAAAAACGTACTTCTCTGGCCAAAAAGCGTATTCATAAAAGGTTGTGGAAAAGGAAGGGATATTGGGCAGCGTTAAAAGCCTTTTCATTAGGCAAATCCCTTTCTACTGGTAATTCAAAAAGTTTTTTTGTACCAACACCCAAA------
>Rhodiola_macrocarpa
ATGGCAGTTCCAAAAAAACGTACTTCTCTGGCCAAAAAGCGTATTCATAAAAGGTTGTGGAAAAGGAAGGGATATTGGGCAGCGTTAAAAGCCTTTTCATTAGGCAAATCCCTTTCTACTGGTAATTCAAAAAGTTTTTTTGTACCAACACCTAAA------
>Rhodiola_ovatisepala
ATGGCAGTTCCAAAAAAACGTACTTCTCTGGCCAAAAAGCGTATTCATAAAAGGTTGTGGAAAAGGAAGGGATATTGGGCAGCGTTAAAAGCCTTTTCATTAGGCAAATCCCTTTCTACTGGTAATTCAAAAAGTTTTTTTGTACCAACACCCAAA------
>Rhodiola_prainii
ATGGCAGTTCCAAAAAAACGTACTTCTCTGGCCAAAAAGCGTATTCATAAAAGGTTGTGGAAAAGGAAGGGATATTGGGCAGCGTTAAAAGCCTTTTCATTAGGCAAATCCCTTTCTACTGGTAATTCAAAAAGTTTTTTTGTACCAACACCCAAA------
>Rhodiola_quadrifida
ATGGCAGTTCCAAAAAAACGTACTTCTCTGGCCAAAAAGCGTATTCATAAAAGGTTGTGGAAAAGGAAGGGATATTGGGCAGCGTTAAAAGCCTTTTCATTAGGCAAATCCCTTTCTACTGGTAATTCAAAAAGTTTTTTTGTACCAACACCTAAA------
>Rhodiola_rhodantha
ATGGCAGTTCCAAAAAAACGTACTTCTCTGGCCAAAAAGCGTATTCATAAAAGGTTGTGGAAAAGGAAGGGATATTGGGCAGCGTTAAAAGCCTTTTCATTAGGCAAATCCCTTTCTACTGGTAATTCAAAAAGTTTTTTTGTACCAACACCCAAA------
>Rhodiola_sexifolia
ATGGCAGTTCCAAAAAAACGTACTTCTCTGGCCAAAAAGCGTATTCATAAAAGGTTGTGGAAAAGGAAGGGATATTGGGCAGCGTTAAAAGCCTTTTCATTAGGCAAATCCCTTTCTACTGGTAATTCAAAAAGTTTTTTTGTACCAACACCCAAA------
>Rhodiola_sinuata
ATGGCAGTTCCAAAAAAACGTACTTCTCTGGCCAAAAAGCGTATTCATAAAAGGTTGTGGAAAAGGAAGGGATATTGGGCAGCGTTAAAAGCCTTTTCATTAGGCAAATCCCTTTCTACTGGTAATTCAAAAAGTTTTTTTGTACCAACACCCAAA------
>Rhodiola_smithii
ATGGCAGTTCCAAAAAAACATACTTCTCTGGCCAAAAAGCGTATTCATAAAAGGTTGTGGAAAAGGAAGGGATATTGGGCAGCGTTAAAAGCCTTTTCATTAGGAAAATCCCTTTCTACTGGTAATTCAAAAAGTTTTTTTGTACCAACACCTAAA------
>Rhodiola_stapfii
ATGGCAGTTCCAAAAAAACGTACTTCTCTGGCCAAAAAGCGTATTCATAAAAGGTTGTGGAAAAGGAAGGGATATTGGGCAGCGTTAAAAGCCTTTTCATTAGGCAAATCCCTTTCTACTGGTAATTCAAAAAGTTTTTTTGTACCAACACCCAAA------
>Rhodiola_subopposita
ATGGCAGTTCCAAAAAAACGTACTTCTCTGGCCAAAAAGCGTATTCATAAAAGGTTGTGGAAAAGGAAGGGATATTGGGCAGCGTTAAAAGCCTTTTCATTAGGCAAATCCCTTTCTACTGGTAATTCAAAAAGTTTTTTTGTACCAACACCTAAA------
>Rhodiola_tangutica
ATGGCAGTTCCAAAAAAACGTACTTCTCTGGCCAAAAAGCGTATTCATAAAAGGTTGTGGAAAAGGAAGGGATATTGGGCAGCGTTAAAAGCCTTTTCATTAGGCAAATCCCTTTCTACTGGTAATTCGAAAAGTTTTTTTGTACCAACACCTAAA------
>Rhodiola_wallichiana
ATGGCAGTTCCAAAAAAACGTACTTCTCTGGCCAAAAAGCGTATTCATAAAAGGTTGTGGAAAAGGAAGGGATATTGGGCAGCGTTAAAAGCCTTTTCATTAGGCAAATCCCTTTCTACTGGTAATTCAAAAAGTTTTTTTGTACCAACACCCAAA------
>Hylotelephium_ewersii
ATGGCAGTTCCAAAAAAACGTACTTCTCTGGCAAAAAAGCGTATTCATAAAAGTTTGTGGAAAAGGAAGGGGTATTGGGCAGCGTTAAAAGCCTTTTCATTAGCCAAATCCCTTTCTACTGGTAATTCAAAAAGTTTTTTTGTACCGACACCCAAA------
>Hylotelephium_verticillatum
ATGGCAGTTCCAAAAAAACGTACTTCTCTGGCAAAAAAGCGTATTCATAAAAGTTTGTGGAAAAGGAAGGGGTATTGGGCAGCGTTAAAAGCCTTTTCATTAGCCAAATCCCTTTCTACTGGTAATTCAAAAAGTTTTTTTGTACCGACACCCAAA------
>Hylotelephium_viviparum
ATGGCAGTTCCAAAAAAACGTACTTCTCTGGCAAAAAAGCGTATTCATAAAAGTTTGTGGAAAAGGAAGGGGTATTGGGCAGCGTTAAAAGCCTTTTCATTAGCCAAATCCCTTTCTACTGGTAATTCAAAAAGTTTTTTTGTACCGACACCCAAA------
>Meterostachys_sikokianus
ATGGCAGTTCCAAAAAAACGTACTTCTCTGGCAAAAAAGCGTATTCATAAAAGTTTGTGGAAAAGGAAGGGGTATTGGGCAGCGTTAAAAGCCTTTTCATTAGCCAAATCCCTTTCTACTGGTAATTCAAAAAGTTTTGTTGTACCGACACCTAAA------
>Orostachys_fimbriata
ATGGCAGTTCCAAAAAAACGTACTTCTCTGGCAAAAAAGCGTATTCATAAAAGTTTGTGGAAAAGGAAGGGGTATTGGGCAGCGTTAAAAGCCTTTTCATTAGCCAAATCCCTTTCTACTGGTAATTCAAAAAGTTTTGTTGTACCGACACCTAAA------
>Orostachys_japonica
ATGGCAGTTCCAAAAAAACGTACTTCTCTGGCAAAAAAGCGTATTCATAAAAGTTTGTGGAAAAGAAAGGGGTATTGGGCAGCGTTAAAAGCCTTTTCATTAGCCAAATCCCTTTCTACTGGTAATTCAAAAAGTTTTGTTGTACCGACACCTAAA------
>Orostachys_minuta
ATGGCAGTTCCAAAAAAACGTACTTCTCTGGCAAAAAAGCGTATTCATAAAAGTTTGTGGAAAAGAAAGGGGTATTGGGCAGCGTTAAAAGCCTTTTCATTAGCCAAATCCCTTTCTACTGGTAATTCAAAAAGGTTTGTTGTACCGACACCTAAA------
>Orostachys_iwarenge_f_magna
ATGGCAGTTCCAAAAAAACGTACTTCTCTGGCAAAAAAGCGTATTCATAAAAGTTTGTGGAAAAGGAAGGGGTATTGGGCAGCGTTAAAAGCCTTTTCATTAGCCAAATCTCTTTCTACTGGTAATTCAAAAAGTTTTTTTGTACCGACACCCAAA------
>Sinocrassula_densirosulata
ATGGCAGTTCCAAAAAAACGTACTTCTCTGGCAAAAAAGCGTATTCATAAAAGTTTGTGGAAAAGGAAGGGATATTGGGCAGCGTTAAAAGCCTTTTCATTAGCCAAATCCCTTTCTACTGGTAATTCAAAAAGTTTTTTTGTACCGACACCTAAA------
>Sinocrassula_indica
ATGGCAGTTCCAAAAAAACGTACTTCTCTGGCAAAAAAGCGTATTCATAAAAGTTTGTGGAAAAGGAAGGGATATTGGGCAGCGTTAAAAGCCTTTTCATTAGCCAAATCCCTTTCTACTGGTAATTCAAAAAGTTTTTTTGTACCGACACCTAAA------
>Umbilicus_rupestris
ATGGCAGTTCCAAAAAAACGTACTTCTCTGGCAAAAAAGCGTATTCATAAAAGTTTGTGGAAAAGGAAGGGATATTGGGCAGCTTTAAAAGCCTTCTCATTAGCCAAATCTCTTTCTACTGGTAATTCAAAAAGTTTTTTTGTAACAACACCTAAA------
>Myriophyllum_aquaticum
ATGGCAGTTCCAAAAAAACGTACTTCTATATCAAAAAAGCGTATTCGTAAAACTTTTTGGAAAAGGAAGGGATTTGGGGCAGCTTTAAAAGCTTGGTCATTAGCGAAATCTCTTTCTACCGGCAATTCAAAAAGTTTTTTTGTGCCGACAAATAAA------
>Myriophyllum_spicatum
ATGGCAGTTCCAAAAAAACGTACTTCTATATCAAAAAAGCGTATTCGTAAAACTTTTTGGAAAAGGAAGGGATTTGGGGCAGCTTTAAAAGCTTTGTCATTAGCGAAATCTCTTTTTACCGGCAATTCAAAAAGTTTTTTTGTGCCGACAAATAAA------
