# Supplementary material for: Ten Plastomes of Crassula (Crassulaceae) and Phylogenetic Implications
Source: Biology (Basel). 2022 Dec 7;11(12):1779. doi: 10.3390/biology11121779 (PMC9775174; doi:10.3390/biology11121779)
Supplement: Supplementary file 1 [file biology-11-01779-s001.zip › Supplements/Data S1/rpl33.fasta]

>Crassula_alstonii
ATGGCCAAGAGCAAAGATGTACGAGTAAAGATTATTTTGGAATGTATCAGTTGTGTTCGAAACAGTGTTAATAAAGACTCAAGAGGCATTTCCCGGTATATTACGCAAAAGAATCGATCCAATACACCTAGTCGATTGGAATTGAGAAAATTCTGCCCCTGCTGTTACAAACATACAATTCATGGGGAGATAAAAAAA
>Crassula_columella
ATGGCCAAGAGCAAAGATGTACGAGTAAAGATTATTTTGGAATGTATCAGTTGTGTTCGAAACAGTGTTAATAAAGACTCAAGAGGCATTTCCCGGTATATTACGCAAAAGAATCGATCCAATACACCTAGTCGATTGGAATTGAGAAAATTCTGCCCCTGCTGTTACAAACATACAATTCATGGGGAGATAAAAAAA
>Crassula_dejecta
ATGGCCAAGAGCAAAGATGTACGAGTAAAGATTATTTTGGAATGTATCAGTTGTGTTCGAAACAGTGTTAATAAAGACTCAAGGGGCATTTCCCGGTATATTACGCAAAAGAATCGATCCAATACACCTAGTCGATTGGAATTGAGAAAATTCTGCCCCTGCTGTTACAAACATACAATTCATGGGGAGATAAAAAAA
>Crassula_mesembryanthoides
ATGGCCAAGAGCAAAGATGTACGAGTAAAGATTATTTTGGAATGTATCAGTTGTGTTCGAAACAGTGTTAATAAAGACTCAAGGGGCATTTCCCGGTATATTACGCAAAAGAATCGATCCAATACACCTAGTCGATTGGAATTGAGAAAATTCTGCCCCTGCTGTTACAAACATACAATTCATGGGGAGATAAAAAAA
>Crassula_perforata
ATGGCCAAGAGCAAAGATGTACGAGTAAAGATTATTTTGGAATGTATCAGTTGTGTTCGAAACAGTGTTAATAAAGACTCAAGGGGCATTTCCCGGTATATTACGCAAAAGAATCGATCCAATACACCTAGTCGATTGGAATTGAGAAAATTCTGCCCCTGCTGTTACAAACATACAATTCATGGGGAGATAAAAAAA
>Crassula_socialis
ATGGCCAAGAGCAAAGATGTACGAGTAAAGATTATTTTGGAATGTATCAGTTGTGTTCGAAACAGTGTTACTAAAGACTCAAGGGGCATTTCCCGGTATATTACGCAAAAGAATCGATCCAATACACCTAGTCGATTGGAATTGAGAAAATTCTGCCCCTGCTGTTACAAACATACAATCCATGGGGAGATAAAAAAA
>Crassula_tecta
ATGGCCAAGAGCAAAGATGTACGAGTAAAGATTATTTTGGAATGTATCAGTTGTGTTCGAAACAGTGTTAATAAAGACTCAAGGGGCATTTCCCGGTATATTACGCAAAAGAATCGATCCAATACACCTAGTCGATTGGAATTGAGAAAATTCTGCCCCTGCTGTTACAAACATACAATTCATGGGGAGATAAAAAAA
>Crassula_mesembrianthemopsis
ATGGCCAAGAGCAAAGATGTACGAGTAAAGATTATTTTGGAATGTATCAGTTGTGTTCGAAACAGTGTTAATAAAGACTCAAGGGGCATTTCCCGGTATATTACGCAAAAGAATCGATCCAATACACCTAGTCGATTGGAATTGAGAAAATTCTGCCCCTGCTGTTACAAACATACAATTCATGGGGAGATAAAAAAA
>Crassula_deltoidea
ATGGCCAAGAGTAAAGATGTACGAGTAAAGATTATTTTGGAATGTATCAGTTGTGTTCGAAACAGTGTTAATAAAGACTCACGGGGCATTTCCCGATATATTACGCAAAAGAATCGATCCAATACACCTAGTCGATTGGAGTTGAGAAAATTCTGCCCCTGCTGTTACAAACATACGATACATGGGGAGATAAAAAAA
>Crassula_expansa_subsp_fragilis
ATGGCCAAGAGTAAAGATGTACGAGTAAAGATTATTTTGGAATGTATCAGTTGTGTTCGAAACAGTGTTAATAAAGACTCACGGGGCATTTCCCGATATATTACGCAAAAGAATCGATCCAATACACCTAGTCGATTGGAGTTGAGAAAATTCTGCCCCTGCTGTTACAAACACACGATTCATGGGGAGATAAAAAAA
>Crassula_volkensii
ATGGCCAAGAGTAAAGATGTACGAGTAAAGATTATTTTGGAATGTATCAGTTGTGTTCGAAACAGTGTTAATAAAGACTCACGGGGCATTTCCCGATATATTACGCAAAAGAATCGATCCAATACACCTAGTCGATTGGAGTTGAGAAAATTCTGCCCCTGCTGTTACAAACACACGATTCATGGGGAGATAAAAAAA
>Cotyledon_tomentosa
ATGGCCAAGAGTCAAGATGTACGAGTAACGATTATTTTGGAATGTATCAGTTGTGTTCGAAACAGTGTTAATAAAGACTCAAAGGGTATTTCCAGATATATTACACAAAAGAATCGGCACAATACACCTAGTCGATTGGAATTGATCAAATTCTGCCCCTATTGTTCCAAACATACGACTCATGGGGAGATCAAAAAA
>Kalanchoe_daigremontiana
ATGGCCAAGAGTAAAGATGTACGAGTAACGATTATTTTGGAATGTATCAGTTGTGTTCGAAACAGTGTTAATAAAGACTCAAGGGGTATTTCCAGATATATTACACAAAAGAATCGGCACAAGACACCTAGTCGATTGGAATTGAAAAAATTCTGCCCCTTTTGTTCCAAACATACGACTCATGGGGAGATAAAAAAA
>Kalanchoe_delagoensis
ATGGCCAAGAGTAAAGATGTACGAGTAACGATTATTTTGGAATGTATCAGTTGTGTTCGAAACAGTGTTAATAAAGACTCAAGGGGTATTTCCAGATATATTACACAAAAGAATCGGCACAAGACACCTAGTCGATTGGAATTGAAAAAATTCTGCCCCTTTTGTTCCAAACATACGACTCATGGGGAGATAAAAAAA
>Kalanchoe_fedtschenkoi
ATGGCCAAGAGTAAAGATGTACGAGTAACGATTATTTTGGAATGTATCAGTTGTGTTCGAAACAGTGTTAATAAAGACTCAAGGGGTATTTCCAGATATATTACACAAAAGAATCGGCACAAGACACCTAGTCGATTGGAATTGAAAAAATTCTGCCCCTTTTGTTCCAAACATACGACTCATGGGGAGATAAAAAAA
>Kalanchoe_longiflora
ATGGCCAAGAGTAAAGATGTACGAGTAACGATTATTTTGGAATGTATCAGTTGTGTTCGAAACAGTGTTAATAAAGACTCAAGGGGTATTTCCAGATATATTACACAAAAGAATCGGCACAAGACACCTAGTCGATTGGAATTGAAAAAATTCTGCCCCTTTTGTTCCAAACATACGACTCATGGGGAGATAAAAAAA
>Kalanchoe_tomentosa
ATGGCCAAGAGTAAAGATGTACGAGTAACGATTATTTTGGAATGTATCAGTTGTGTTCGAAACAGTGTTAATAAAGACTCAAGGGGTATTTCCAGATATATTACACAAAAGAATAGGCACAATACACCTAGTCGATTGGAATTGATAAAATTCTGCCCCTTTTGTTCCAAACATACGGTTCATGGGGAGATAAAAAAA
>Echeveria_lilacina
ATGGCCAAGAGTAAAGATGTACGAGTAACTATTATTTTGGAATGTATCAGTTGTGTTCGAAACAGTGTTAATAAAGACTCAAGGGGTATTTCCAGATATATTACACAAAAGAATCGACACAATACGCCTAGTCGATTGGAATTGAGAAAATTCTGCCCCTGTTGTTCCAAACATACGACTCATGGGGAGATAAAAAAA
>Graptopetalum_amethystinum
ATGGCCAAGAGTAAAGATGTACGAGTAACTATTATTTTGGAATGTATCAGTTGTGTTCGAAACAGTGTTAATAAAGACTCAAGGGGTATTTCCAGATATATTACACAAAAGAATCGACACAATACGCCTAGTCGATTGGAATTGATAAAATTCTGCCCCTGTTGTTCCAAACATACGACTCATGGGGAGATAAAAAAA
>Pachyphytum_compactum
ATGGCCAAGAGTAAAGATGTACGAGTAACTATTATTTTGGAATGTATCAGTTGTGTTCGAAACAGCGTTAATAAAGACTCAAGGGGTATTTCCAGATATATTACACAAAAGAATCGACACAATACACCTAGTCGATTGGAATTGAGAAAATTCTGCCCCTGTTGTTCCAAACATACGACTCATGGGGAGATAAAAAAA
>Sedum_alfredii
ATGGCCAAGAGTAAAGATGTACGAGTAACTATTATTTTGGAATGTATCAGTTGTGTTCGAAACAGTGTTAATAAAGACTCAAGGGGTATTTCCAGATATATTACGCAAAAGAATCGACACAATACGCCTAGTCGATTGGAATTGAGAAAATTCTGCCCCTGTTGTTCCAAACATACGACTCATGGGGAAATAAAAAAA
>Sedum_emarginatum
ATGGCCAAGAGTAAAGATGTACGAGTAACTATTATTTTGGAATGTATCAGTTGTGTTCGAAACAGTGTGAATAAAGACTCAAGGGGTATTGCCAGATATATTACACAAAAAAATCGACACAATACACCTAGTCGATTGGAATTGAGAAAATTCTGCCCCTGTTGTTCCAAACATACGACTCATGGGGAGATAAAAAAA
>Sedum_lineare
ATGGCCAAGAGTAAAGATGTACGAGTAACTATTATTTTGGAATGTATCAGTTGTGTTCGAAACAGTGTTAATAAAGACTCAAGGGGTATTTCCAGATATATTACACAAAAGAATCGACACAATACGCCCAGTCGATTGGAATTGATAAAATTCTGCCCCTGTTGTTCCAAACATACGACTCATGGGGAGATAAAAAAA
>Sedum_oryzifolium
ATGGCCAAGAGTAAAGATGTACGAGTAACTATTATTTTGGAATGTATCAGTTGTGTTCGAAACAGTGTTAATAAAGACTCAAGGGGTATTTCCAGATATATTACACAAAAGAATCGACACAATACGCCCAGTCGATTGGAATTGAGAAAATTCTGCCCCTGTTGTTCCAAACATACAACTCATGGGGAGATAAAAAAA
>Sedum_plumbizincicola
ATGGCCAAGAGTAAAGATGTACGAGTAACTATTATTTTGGAATGTATCAGTTGTGTTCGAAACAGTGTTAATAAAGACTCAAGGGATATTTCCAGATATATTACGCAAAAGAATCGACACAATACGCCTAGTCGATTGGAATTGAGAAAATTCTGCCCCTGTTGTTCCAAACATACGACTCATGGGGAAATAAAAAAA
>Sedum_sarmentosum
ATGGCCAAGAGTAAAGATGTACGAGTAACTATTATTTTGGAATGTATCAGTTGTGTTCGAGACAGTGTTAATAAAGACTCAAGGGGTATTTCTAGATATATTACACAAAAGAATCGACACAATACGCCTAGTCGATTGGAATTGAGAAAATTCTGCCCCTGTTGTTCCAAACATACGACTCATGGGGAGATAAAAAAA
>Sedum_tricarpum
ATGGCCAAGAGTAAAGATGTACGAGTAACTATTATTTTGGAATGTATCAGTTGTGTTCGAAACAGTGTTAATAAAGACTCAAGGGGTATTTCCAGATATATTACGCAAAAGAATCGACACAATACGCCTAGTCGATTGGAATTGAGAAAATTCTGCCCCTGTTGTTCCAAACATACGACTCATGGGGAAATAAAAAAA
>Aeonium_arboreum
ATGGCCAAGAGTAAAGATGTACGAGTAACGATTATTTTGGAATGTATCAGTTGTGTTCGAACCAATGTTAATAAAAACTCAAGGGGTATTTCCAGATATATTACACAAAAGAATCGACACAATACGCCTAGTCGATTGGAATTGAGAAAATTCTGCCCCTTTTGTTCCAAACATACGACTCATGGGGAGATAAAAAAA
>Aeonium_balsamiferum
ATGGCCAAGAGTAAAGATGTACGAGTAACGATTATTTTGGAATGTATCAGTTGTGTTCGAACCAATGTTAATAAAAACTCAAGGGGTATTTCCAGATATATTACACAAAAGAATCGACACAATACGCCTAGTCGATTGGAATTGAGAAAATTCTGCCCCTTTTGTTCCAAACATACGACTCATGGGGAGATAAAAAAA
>Aeonium_decorum
ATGGCCAAGAGTAAAGATGTACGAGTAACGATTATTTTGGAATGTATCAGTTGTGTTCGAACCAATGTTAATAAAAACTCAAGGGGTATTTCCAGATATATTACACAAAAGAATCGACACAATACGCCTAGTCGATTGGAATTGAGAAAATTCTGCCCCTTTTGTTCCAAACATACGACTCATGGGGAGATAAAAAAA
>Aeonium_diplocyclum
ATGGCCAAGAGTAAAGATGTACGAGTAACGATTATTTTGGAATGTATCAGTTGTGTTCGAACCAATGTTAATAAAAACTCAAGGGGTATTTCCAGATATATTACACAAAAGAATCGACACAATACGCCTAGTCGATTGGAATTGAGAAAATTCTGCCCCTTTTGTTCCAAACATACGACTCATGGGGAGATAAAAAAA
>Aeonium_dodrantale
ATGGCCAAGAGTAAAGATGTACGAGTAACGATTATTTTGGAATGTATCAGTTGTGTTCGAACCAATGTTAATAAAAACTCAAGGGGTATTTCCAGATATATTACACAAAAGAATCGACACAATACGCCTAGTCGATTGGAATTGAGAAAATTCTGCCCCTTTTGTTCCAAACATACGACTCATGGGGAGATAAAAAAA
>Aeonium_nobile
ATGGCCAAGAGTAAAGATGTACGAGTAACGATTATTTTGGAATGTATCAGTTGTGTTCGAACCAATGTTAATAAAAACTCAAGGGGTATTTCCAGATATATTACACAAAAGAATCGACACAATACGCCTAGTCGATTGGAATTGAGAAAATTCTGCCCCTTTTGTTCCAAACATACGACTCATGGGGAGATAAAAAAA
>Aeonium_saundersii
ATGGCCAAGAGTAAAGATGTACGAGTAACGATTATTTTGGAATGTATCAGTTGTGTTCGAACCAATGTTAATAAAAACTCAAGGGGTATTTCCAGATATATTACACAAAAGAATCGACACAATACGCCTAGTCGATTGGAATTGAGAAAATTCTGCCCCTTTTGTTCCAAACATACGACTCATGGGGAGATAAAAAAA
>Aeonium_tabuliforme
ATGGCCAAGAGTAAAGATGTACGAGTAACGATTATTTTGGAATGTATCAGTTGTGTTCGAACCAATGTTAATAAAAACTCAAGGGGTATTTCCAGATATATTACACAAAAGAATCGACACAATACGCCTAGTCGATTGGAATTGAGAAAATTCTGCCCCTTTTGTTCCAAACATACGACTCATGGGGAGATAAAAAAA
>Aeonium_undulatum
ATGGCCAAGAGTAAAGATGTACGAGTAACGATTATTTTGGAATGTATCAGTTGTGTTCGAACCAATGTTAATAAAAACTCAAGGGGTATTTCCAGATATATTACACAAAAGAATCGACACAATACGCCTAGTCGATTGGAATTGAGAAAATTCTGCCCCTTTTGTTCCAAACATACGACTCATGGGGAGATAAAAAAA
>Monanthes_anagensis
ATGGCCAAGAGTAAAGATGTACGAGTAACGATTATTTTGGAATGTATCAGTTGTGTTCGAACCAATGTTAATAAAAACTCAAGGGGTATTTCCAGATATATTACACAAAAGAATCGACACAATACGCCTAGTCGATTGGAATTGAGAAAATTCTGCCCCTTTTGTTCCAAACATACAACTCATGGGGAGATAAAAAAA
>Monanthes_brachycaulos
ATGGCCAAGAGTAAAGATGTACGAGTAACGATTATTTTGGAATGTATCAGTTGTGTTCGAACCAATGTTAATAAAAACTCAAGGGGTATTTCCAGATATATTACACAAAAGAATCGACACAATACGCCTAGTCGATTGGAATTGAGAAAATTCTGCCCCTTTTGTTCCAAACATACAACTCATGGGGAGATAAAAAAA
>Monanthes_muralis
ATGGCCAAGAGTAAAGATGTACGAGTAACGATTATTTTGGAATGTATCAGTTGTGTTCGAACCAATGTTAATAAAAACTCAAGGGGTATTTCCAGATATATTACACAAAAGAATCGACACAATACGCCTAGTCGATTGGAATTGAGAAAATTCTGCCCCTTTTGTTCCAAACATACAACTCATGGGGAGATAAAAAAA
>Monanthes_polyphylla
ATGGCCAAGAGTAAAGATGTACGAGTAACGATTATTTTGGAATGTATCAGTTGTGTTCGAACCAATGTTAATAAAAACTCAAGGGGTATTTCCAGATATATTACACAAAAGAATCGACACAATACGCCTAGTCGATTGGAATTGAGAAAATTCTGCCCCTTTTGTTCCAAACATACAACTCATGGGGAGATAAAAAAA
>Rosularia_alpestris
ATGGCCAAGAGTAAAGATGTACGAGTAACGATTATTTTGGAATGTATCAGTTGTGTTCGAAACAGTGTTAATAAAGACTCAAGTGGTATTTCCAGATATATTACACAAAAAAATCGACACAATACACCTAGTCGATTGGAATTGAGAAAATTCTGCCCCTGTTGTTCCAAACATACGACTCATGGGGAGATAAAAAAA
>Sempervivum_tectorum
ATGGCCAAGAGTAAAGATGTACGAGTAACTATTATTTTGGAATGTATCAGTTGTGTTCGAAACAGTGTTAATAAAGACTCAAGGGGTATTTCCAGATATATTACACAAAAGAATCGACACAATACACCTAGTCGATTGGAATTGAGAAAATTCTGCCCCTGTTGTTCCAAACATACGACTCATGGGGAGATAAAAAAA
>Phedimus_spurius
ATGGCCAAGAGTAAAGATGTACGAGTAACGATTATTTTGGAATGTATCAATTGTGTTCGAAACAGTGTTAATAAAGACTCAAGGGGTGTTTCCAGATATATTACACAAAAGAATCGCCACAATACACCTAGTCGATTAGAATTGCGAAAATTCTGCCCCTGTTGTTCCAAACATACGACTCATGGGGAGATAAAAAAA
>Phedimus_aizoon
ATGGCCAAGAGTAAAGATGTACGGGTAACGATTATTTTGGAATGTATCAGTTGTGTTCGAAACAGTGTTAATAAAGACTCAAGGGGTATTTCCAGATATATTACACAAAAGAATCGACATAATACACCTAGTCGATTGGAATTGAGAAAATTCTGCCCCTGTTGTTCCAAACATACGACTCATGGGGAGATAAAAAAA
>Phedimus_kamtschaticus
ATGGCCAAGAGTAAAGATGTACGGGTAACGATTATTTTGGAATGTATCAGTTGTGTTCGAAACAGTGTTAATAAAGACTCAAGGGGTATTTCCAGATATATTACACAAAAGAATCGACATAATACACCTAGTCGATTGGAATTGAGAAAATTCTGCCCCTGTTGTTCCAAACATACGACTCATGGGGAGATAAAAAAA
>Phedimus_odontophyllus
ATGGCCAAGAGTAAAGATGTACGAGTAACGATTATTTTAGAATGTATCAGTTGTGTTCGAAACAGTGTTAATAAAGACTCAAGGGGTATTTCCAGATATATTACACAAAAGAATCGACACAATACACCTAGTCGATTGGAATTGAGAAAATTCTGCCCCTGTTGTTCCAAACATACGACTCATGGGGAGATAAAAAAA
>Phedimus_takesimensis
ATGGCCAAGAGTAAAGATGTACGGGTAACGATTATTTTGGAATGTATCAGTTGTGTTCGAAACAGTGTTAATAAAGACTCAAGGGGTATTTCCAGATATATTACACAAAAGAATCGACATAATACACCTAGTCGATTGGAATTGAGAAAATTCTGCCCCTGTTGTTCCAAACATACGACTCATGGGGAGATAAAAAAA
>Phedimus_yangshanicus
ATGGCCAAGAGTAAAGATGTACGAGTAACGATTATTTTAGAATGTATCAGTTGTGTTCGAAACAGTGTTAATAAAGACTCAAGGGGTATTTCCAGATATATTACACAAAAGAATCGACACAATACACCTAGTCGATTGGAATTGAGAAAATTCTGCCCCTGTTGTTCCAAACATACGACTCATGGGGAGATAAAAAAA
>Rhodiola_bupleuroides
ATGGCCAAGAGTAAAGATGTACGGGTAACGATTATTTTGGAATGTATCAGTTGTGTTCGAAACAGTGTTAATAAAGACTCAAGGGGTATTTCCAGATATATTACACAAAAGAATCGACACAATACACCTAGTCGATTGGAATTGATAAAATTCTGCCCCTGTTGTTCCAAACATACGACTCATGGGGAGATAAAAAAA
>Rhodiola_calliantha
ATGGCCAAGAGTAAAGATGTACGGGTAACGATTATTTTGGAATGTATCAGTTGTGTTCGAAACAGTGTTAATAAAGACTCAAGGGGTATTTCCAGATATATTACACAAAAGAATCGACACAATACACCTAGTCGATTGGAATTGATAAAATTCTGCCCCTGTTGTTCCAAACATACGACTCATGGGGAGATAAAAAAA
>Rhodiola_crenulata
ATGGCCAAGAGTAAAGATGTACGGGTAACGATTATTTTGGAATGTATCAGTTGTGTTCGAAACAGTGTTAATAAAGACTCAAGGGGTATTTCCAGATATATTACACAAAAGAATCGACACAATACACCTAGTCGATTGGAATTGAGAAAATTCTGCCCCTGTTGTTCCAAACATACGACTCATGGGGAGATAAAAAAA
>Rhodiola_henryi
ATGGCCAAGAGTAAAGATGTACGGGTAACGATTATTTTGGAATGTATCAGTTGTGTTCGAAACAGTGTTAATAAAGACTCAAGGGGTATTTCCAGATATATTACACAAAAGAATCGACACAATACACCTAGTCGATTGGAATTGATAAAATTCTGCCCCTGTTGTTCCAAACATATGACTCATGGGGAGATAAAAAAA
>Rhodiola_himalensis
ATGGCCAAGAGTAAAGATGTACGGGTAACGATTATTTTGGAATGTATCAGTTGTGTTCGAAACAGTGTTAATAAAGACTCAAGGGGTATTTCCAGATATATTACACAAAAGAATCGACACAATACACCTAGTCGATTAGAATTGAGAAAATTCTGCCCCTGTTGTTCCAAACATACGACTCATGGGGAGATAAAAAAA
>Rhodiola_kirilowii
ATGGCCAAGAGTAAAGATGTACGGGTAACGATTATTTTGGAATGTATCAGTTGTGTTCGAAACAGTGTTAATAAAGACTCAAGGGGTATTTCCAGATATATTACACAAAAGAATCGACACAATACACCTAGTCGATTGGAATTGAGAAAATTCTGCCCCTGTTGTTCCAAACATACGACTCATGGGGAGATAAAAAAA
>Rhodiola_rosea
ATGGCCAAGAGTAAAGATGTACGGGTAACGATTATTTTGGAATGTATCAGTTGTGTTCGAAACAGTGTTAATAAAGACTCAAGGGGTATTTCCAGATATATTACACAAAAGAATCGACACAATACACCTAGTCGATTGGAATTGAGAAAATTCTGCCCCTGTTGTTCCAAACATACGACTCATGGGGAGATAAAAAAA
>Rhodiola_sacra
ATGGCCAAGAGTAAAGATGTACGGGTAACGATTATTTTGGAATGTATCAGTTGTGTTCGAAACAGTGTTAATAAAGACTCAAGGGGTATTTCCAGATATATTACACAAAAGAATCGACACAATACACCTAGTCGATTGGAATTGAGAAAATTCTGCCCCTGTTGTTCCAAACATACGACTCATGGGGAGATAAAAAAA
>Rhodiola_yunnanensis
ATGGCCAAGAGTAAAGATGTACGGGTAACGATTATTTTGGAATGTATCAGTTGTGTTCGAAACAGTGTTAATAAAGACTCAAGGGGTATTTCCAGATATATTACACAAAAGAATCGACACAATACACCTAGTCGATTGGAATTGATAAAATTCTGCCCCTGTTGTTCCAAACATACGACTCATGGGGAGATAAAAAAA
>Rhodiola_dumulosa
ATGGCCAAGAGTAAAGATGTACGGGTAACGATTATTTTGGAATGTATTAGTTGTGTTCGAAACAGTGTTAATAAAGACTCAAGGGGTATTTCCAGATATATTACACAAAAGAATCGACACAATACACCTAGTCGATTAGAATTGAGAAAATTCTGCCCCTGTTGTTCCAAACATACGACTCATGGGGAGATAAAAAAA
>Rhodiola_fastigiata
ATGGCCAAGAGTAAAGATGTACGGGTAACGATTATTTTGGAATGTATCAGTTGTGTTCGAAACAGTGTTAATAAAGACTCAAGGGGTATTTCCAGATATATTACACAAAAGAATCGACACAATACACCTAGTCGATTGGAATTGAGAAAATTCTGCCCCTGTTGTTCCAAACATACGACTCATGGGGAGATCAAAAAA
>Rhodiola_gelida
ATGGCCAAGAGTAAAGATGTACGGGTAACGATTATTTTGGAATGTATCAGTTGTGTTCGAAACAGTGTTAATAAAGACTCAAGGGGTATTTCCAGATATATTACACAAAAGAATCGACACAATACACCTAGTCGATTGGAATTGAGAAAATTCTGCCCCTGTTGTTCCAAACATACGACTCATGGGGAGATAAAAAAA
>Rhodiola_hobsonii
ATGGCCAAGAGTAAAGATGTACGGGTAACGATTATTTTGGAATGTATCAGTTGTGTTCGAAACAGTGTTAATAAAGACTCAAGGGGTATTTCCAGATATATTACACAAAAGAATCGACACAATACACCTAGTCGATTGGAATTGAGAAAATTCTGCCCCTGTTGTTCCAAACATACGACTCATGGGGAGATAAAAAAA
>Rhodiola_humilis
ATGGCCAAGAGTAAAGATGTACGGGTAACGATTATTTTGGAATGTATCAGTTGTGTTCGAAACAGTGTTAATAAAGACTCAAGGGGTATTTCCAGATATATTACACAAAAGAATCGACACAATACACCTAGTCGATTGGAATTGAGAAAATTCTGCCCCTGTTGTTCCAAACATACGACTCATGGGGAGATAAAAAAA
>Rhodiola_integrifolia
ATGGCCAAGAGTAAAGATGTACGGGTAACGATTATTTTGGAATGTATCAGTTGTGTTCGAAACAGTGTTAATAAAGACTCAAGGGGTATTTCCAGATATATTACACAAAAGAATCGACACAATACACCTAGTCGATTGGAATTGAGAAAATTCTGCCCCTGTTGTTCCAAACATACGACTCATGGGGAGATCAAAAAA
>Rhodiola_liciae
ATGGCCAAGAGTAAAGATGTACGGGTAACGATTATTTTGGAATGTATCAGTTGTGTTCAAAACAGTGTTAATAAAGACTCAAGGGGTATTTCCAGATATATTACACAAAAGAATCGACACAATACACCTAGTCGATTGGAATTGAGAAAATTCTGCCCCTGTTGTTCCAAACATACGACTCATGGGGAGATAAAAAAA
>Rhodiola_macrocarpa
ATGGCCAAGAGTAAAGATGTACGGGTAACGATTATTTTGGAATGTATCAGTTGTGTTCGAAACAGTGTTAATAAAGACTCAAGGGGTATTTCCAGATATATTACACAAAAGAATCGACACAATACACCTAGTCGATTGGAATTGAGAAAATTCTGCCCCTGTTGTTCCAAACATACGACTCATGGGGAGATAAAAAAA
>Rhodiola_ovatisepala
ATGGCCAAGAGTAAAGATGTACGGGTAACGATTATTTTGGAATGTATCAGTTGTGTTCGAAACAGTGTTAATAAAGACTCAAGGGGTATTTCCAGATATATTACACAAAAGAATCGACACAATACACCTAGTCGATTGGAATTGAGAAAATTCTGCCCCTGTTGTTCCAAACACACGACTCATGGGGAGATAAAAAAA
>Rhodiola_prainii
ATGGCCAAGAGTAAAGATGTACGGGTAACGATTATTTTGGAATGTATCAGTTGTGTTCGAAACAGTGTTAATAAAGACTCAAGGGGTATTTCCAGATATATTACACAAAAGAATCGACACAATACACCTAGTCGATTGGAATTGAGAAAATTCTGCCCCTGTTGTTCCAAACATACGACTCATGGGGAGATAAAAAAA
>Rhodiola_quadrifida
ATGGCCAAGAGTAAAGATGTACGGGTAACGATTATTTTGGAATGTATCAGTTGTGTTCGAAACAGTGTTAATAAAGACTCAAGGGGTATTTCCAGATATATTACACAAAAGAATCGACACAATACACCTAGTCGATTAGAATTGAGAAAATTCTGCCCCTGTTGTTCCAAACATACGACTCATGGGGAGATAAAAAAA
>Rhodiola_rhodantha
ATGGCCAAGAGTAAAGATGTACGGGTAACGATTATTTTGGAATGTATCAGTTGTGTTCGAAACAGTGTTAATAAAGACTCAAGGGGTATTTCCAGATATATTACACAAAAGAATCGACACAATACACCTAGTCGATTGGAATTGATAAAATTCTGCCCCTGTTGTTCCAAACATACGACTCATGGGGAGATCAAAAAA
>Rhodiola_sexifolia
ATGGCCAAGAGTAAAGATGTACGGGTAACGATTATTTTGGAATGTATCAGTTGTGTTCGAAACAGTGTTAATAAAGACTCAAGGGGTATTTCCAGATATATTACACAAAAGAATCGACACAATACACCTAGTCGATTGGAATTGAGAAAATTCTGCCCCTGTTGTTCCAAACATACGACTCATGGGGAGATAAAAAAA
>Rhodiola_sinuata
ATGGCCAAGAGTAAAGATGTACGGGTAACGATTATTTTGGAATGTATCAGTTGTGTTCGAAACAGTGTTAATAAAGACTCAAGGGGTATTTCCAGATATATTACACAAAAGAATCGACACAATACACCTAGTCGATTGGAATTGAGAAAATTCTGCCCCTGTTGTTCCAAACATACGACTCATGGGGAGATAAAAAAA
>Rhodiola_smithii
ATGGCCAAGAGTAAAGATGTACGGGTAACGATTATTTTGGAATGTATCAGTTGTGTTCGAAACAGTGTTAATAAAGACTCAAGGGGTATTTCCAGATATATTACACAAAAGAATCGACACAATACACCTAGTCGATTGGAATTGAGAAAATTCTGCCCCTGTTGTTCCAAACATACGACTCATGGGGAGATAAAAAAA
>Rhodiola_stapfii
ATGGCCAAGAGTAAAGATGTACGGGTAACGATTATTTTGGAATGTATCAGTTGTGTTCGAAACAGTGTTAATAAAGACTCAAGGGGTATTTCCAGATATATTACACAAAAGAATCGACACAATACACCTAGTCGATTGGAATTGAGAAAATTCTGCCCCTGTTGTTCCAAACATACGACTCATGGGGAGATAAAAAAA
>Rhodiola_subopposita
ATGGCCAAGAGTAAAGATGTACGGGTAACGATTATTTTGGAATGTATCAGTTGTGTTCGAAACAGTGTTAATAAAGACTCAAGGGGTATTTCCAGATATATTACACAAAAGAATCGACACAATACACCTAGTCGATTGGAATTGAGAAAATTCTGCCCCTGTTGTTCCAAACATACGACTCATGGGGAGATAAAAAAA
>Rhodiola_tangutica
ATGGCCAAGAGTAAAGATGTACGGGTAACGATTATTTTGGAATGTATCAGTTGTGTTCGAAACAGTGTTAATAAAGACTCAAGGGGTATTTCCAGATATATTACACAAAAGAATCGACACAATACACCTAGTCGATTAGAATTGAGAAAATTCTGCCCCTGTTGTTCCAAACATACGACTCATGGGGAGATAAAAAAA
>Rhodiola_wallichiana
ATGGCCAAGAGTAAAGATGTACGGGTAACGATTATTTTGGAATGTATCAGTTGTGTTCGAAACAGTGTTAATAAAGACTCAAGGGGTATTTCCAGATATATTACACAAAAGAATCGACACAATACACCTAGTCGATTGGAATTGAGAAAATTCTGCCCCTGTTGTTCCAAACATACGACTCATGGGGAGATAAAAAAA
>Hylotelephium_ewersii
ATGGCCAAGAGTAAAGATGTACGAGTAACGATTATTTTGGAATGTATCAGTTGTGTTCAAAATAGTGTTAATAAAGACTCAAGGGGTATTTCCAGATATATTACACAAAAGAATCGACACAATACACCTAGTCGATTGGAATTGAGAAAATTCTGCCCCTATTGTTCCAAACATACGACTCATGGGGAGATAAAAAAA
>Hylotelephium_verticillatum
ATGGCCAAGAGTAAAGATGTACGAGTAACGATTATTTTGGAATGTATCAGTTGTGTTCAAAATAGTGTTAATAAAGACTCAAGGGGTATTTCCAGATATATTACACAAAAGAATCGACACAATACACCTAGTCGATTGGAATTGAGAAAATTCTGCCCCTATTGTTCCAAACATACGACTCATGGGGAGATAAAAAAA
>Hylotelephium_viviparum
ATGGCCAAGAGTAAAGATGTACGAGTAACGATTATTTTGGAATGTATCAGTTGTGTTCAAAATAGTGTTAATAAAGACTCAAGGGGTATTTCCAGATATATTACACAAAAGAATCGACACAATACACCTAGTCGATTGGAATTGAGAAAATTCTGCCCCTATTGTTCCAAACATACGACTCATGGGGAGATAAAAAAA
>Meterostachys_sikokianus
ATGGCCAAGAGTAAAGATGTACGAGTAACGATTATTTTAGAATGTACCAGTTGTGTTCAAAACAGTTTTAATAAAGACTCAAGGGGTATTTCCAGATATATTACACAAAAGAATCGACACAATACACCTAGTCGATTGGAATTGAGAAAATTCTGCCCCTATTGTTCTAAACATACGACTCATGGGGAGATAAAAAAA
>Orostachys_fimbriata
ATGGCCAAGAGTAAAGATGTACGAGTAACGATTATTTTGGAATGTATCAGTTGTGTTCAAAACAGTGTTAATAAAGACTCAAGGGGTATTTCCAGATATATTACACAAAAGAATCGACACAATACACCTAGTCGATTGGAATTGAGAAAATTCTGCCCCTATTGTTACAAACATACGACTCATGGGGAGATAAAAAAA
>Orostachys_japonica
ATGGCCAAGAGTAAAGATGTACGAGTAACGATTATTTTGGAATGTATCAGTTGTGTTCAAAACAGTGTTAATAAAGACTCAAGGGGTATTTCCAGATATATTACACAAAAGAATCGACACAATACACCTAGTCGATTGGAATTGAGAAAATTCTGCCCCTATTGTTCCAAACATACGACTCATGGGGAGATAAAAAAA
>Orostachys_minuta
ATGGCCAAGAGTAAAGATGTACGAGTAACGATTATTTTGGAATGTATCAGTTGTGTTCAAAACAGTGTTAATAAAGACTCAAGGGGTATTTCCAGATATATTACACAAAAGAATCGACACAATACACCTAGTCGATTGGAATTGAGAAAATTCTGCCCCTATTGTTCCAAACATACGACTCATGGGGAGATAAAAAAA
>Orostachys_iwarenge_f_magna
ATGGCCAAGAGTAAAGATGTACGAGTAACGATTATTTTGGAATGTATCAGTTGTGTTCAAAATAGTGTTAATAAAGACTCAAGGGGTATTTCCAGATATATTACACAAAAGAATCGACACAATACACCTAGTCGATTGGAATTGAGAAAATTCTGCCCCTATTGTTCCAAACATACGACTCATGGGGAGATAAAAAAA
>Sinocrassula_densirosulata
ATGGCCAAGAGTAAAGATGTACGAGTAACGATTATTTTGGAATGTATCAGTTGTGTTCAAAACAGTGTTAATAAAGACTCAAGGGGTATTTCCAGATATATTACACAAAAGAATCGACACAATACACCTAGTCGATTGGAATTGAGAAAATTCTGCCCCTATTGTTCTAAACATACGACTCATGGGGAGATAAAAAAA
>Sinocrassula_indica
ATGGCCAAGAGTAAAGATGTACGAGTAACGATTATTTTGGAATGTATCAGTTGTGTTCAAAACAGTGTTAATAAAGACTCAAGGGGTATTTCCAGATATATTACACAAAAGAATCGACACAATACACCTAGTCGATTGGAATTGAGAAAATTCTGCCCCTATTGTTCTAAACATACGACTCATGGGGAGATAAAAAAA
>Umbilicus_rupestris
ATGGCCAAGAGTAAAGATGTACGAGTAACGATTATTTTGGAATGTATCAGTTGTGTTCGAAACAGTGTTAATAAAGACTCAAGGGGTATTTCCAGATATATTACACAAAAGAATCGACACAATACACCTAGTCGATTGGAATTGATAAAATTCTGCCCCTGTTGTTCCAAACATACGACTCATGGGGAGATAAAAAAA
>Myriophyllum_aquaticum
ATGGCCAAGAGTAAAGATGTACGAGTAACAATTATTTTGGAATGTACTAGTTGTGTCCGAAACGATCTTAATAAAGAATCAAGGGGCATTTCCAGATATATTACTCAAAAAAATCGACACAATACGCCAAGTCGATTGGAATTGAGAAAATTCTGTCCTCATTGTTACAATCATACGATTCATAGGGAGATAAAGAAA
>Myriophyllum_spicatum
ATGGCCAAGAGTAAAGATGTACGAGTAACGATTATTTTGGAATGTACCAGTTGTGTCCGAAACGATCTTAATAAAGAATCAAGGGGCATTTCCAGATATATTACTCAAAAAAATAGACACAATACGCCAAGTCGATTGGAATTGAGAAAATTCTGTCCCCATTGTTACAAACATACGATTCATAGGGAGATAAAGAAA
