# Supplementary material for: Ten Plastomes of Crassula (Crassulaceae) and Phylogenetic Implications
Source: Biology (Basel). 2022 Dec 7;11(12):1779. doi: 10.3390/biology11121779 (PMC9775174; doi:10.3390/biology11121779)
Supplement: Supplementary file 1 [file biology-11-01779-s001.zip › Supplements/Data S1/rpoA.fasta]

>Crassula_alstonii
ATGGTTCGAGAGAAAGTAACAGTATCTACTCGGACACTCCAGTGGAAATGTGTTGAATCAAGAGCAGACAGTAAGCGGCTTTATTATGGACGATTTATTCTGTCTCCGCTTAGGAAGGGTCAAGCCGACACAATAGGTATTGCAATGCGAAGAGCTTTACTTGGAGAACTAGAAGGAACATGTATCACACGTGCAAAATCTGAGAAAATACCACACGAATATTCTACCCTAGTAGGTATTCAAGAAACAGTACATGAAATTTTAATGAATTTGAAAGAAGTTGTATTGAGAAGTAATCTTTATGGAATTCGCAACGCGTCTATTTGTGTCAGGGGTCCTGGATCTGTAACTGCTCAAGACATCATCTTACCACCTTCTGTGGAAATCGTGGATAATACACAGCATATAGTGACCTTGACGGAACCAATTGATTTATGTATTGGATTACAAATTGAAAGGAGTCGAGGATATTGTATAAAAACGCCAAATAAC------TTTCAAAATGGAAGTTATCCTATAGATGCTGTATTCATGCCTGTTCGAAACGCGAATCATAGTATTCATTCTTATGGAAATGATAATGAAAAACAAGAAATACTTTTTCTAGAAATATGGACAAATGGAAGTTTAACTCCTAAAGAAGCACTTCATGAGGCCTCTCGGAATTTGATTGATTTTTTGATTCCTTTTATCCATGGGGAAGAAGAAAAT------------TTACACTTA------------------------------------GAGAACAAT---------CAACATAAGGTTACTTTACCTTTTTTTATTTTCCATAAAAAATGGACTAAACTAAGAAAGAATACAAAA------GTATTAAATTCTATTTTTATTGACCAATTAGAATTGTCTCCCCAGATCTATACTTGCCTCAAAAGGTCTAATATCCATACATTGTTGGACCTTTTGAATAACAGTCAAGAGGATCTTATGAAAATGGACCATTTTAGCATAGAAGATATAAAACATATATTGGACGTTCTAGAAAAACATTTCACAATTGAT------TTACCAAAAAATGAATTTTCAACCCAT---------
>Crassula_columella
ATGGTTCGAGAGAAAGTAACAGTATCTACTCGGACACTCCAGTGGAAATGTGTTGAATCAAGAGCAGACAGTAAGCGGCTTTATTATGGACGATTTATTCTGTCTCCGCTTAGGAAGGGTCAAGCCGACACAATAGGTATTGCAATGCGAAGAACTTTACTTGGAGAACTAGAAGGAACATGTATCACACGTGCAAAATCTGAGAAAATACCACACGAATATTCTACCCTAGTAGGTATTCAAGAAACAGTACATGAAATTTTAATGAATTTGAAAGAAGTTGTATTGAGAAGTAATCTTTATGGAATTCGCAACGCGTCTATTTGTGTCAGGGGTCCTGGATCTGTAACTGCTCAAGACATCATCTTACCACCTTCTGTGGAAATCGTGGATAATACACAGCATATAGTGACCTTGACGGAACCAATTGATTTATGTATTGGATTACAAATTGAAAGGAGTCGAGGATATTGTATAAAAACGCCAAATAAC------TTTCAAAATGGAAGTTATCCTATAGATGCTGTATTCATGCCTGTTCGAAACGCGAATCATAGTATTCATTCTTATGGAAATGATAATGAAAAACAAGAAATACTTTTTCTAGAAATATGGACAAATGGAAGTTTAACTCCTAAAGAAGCACTTCATGAGGCCTCTCGGAATTTGATTGATTTTTTGATTCCTTTTATCCATGGGGAAGAAGAAAAT------------TTACACTTA------------------------------------GAGAACAAT---------CAACATAAGGTTACTTTACCTTTTTTTATTTTCCATAAAAAATGGACTAAACTAAGAAAGAATACAAAA------GTATTAAATTCTATTTTTATTGACCAATTAGAATTGTCTCCCCAGATCTATACTTGCCTCAAAAGGTCTAATATCCATACATTGTTGGACCTTTTGAATAACAGTCAAGAGGATCTTATGAAAATGGACCATTTTAGCATAGAAGATATCAAACATATATTGGACGTTCTCGAAAAACATTTCACAATTGAT------TTACCAAAAAATGAATTTTCAACCCAT---------
>Crassula_dejecta
ATGGTTCGAGAGAAAGTAACAGTATCTACTCGGACACTCCAGTGGAAATGTGTTGAATCAAGAGCAGACAGTAAGCGGCTTTATTATGGACGCTTTATTCTGTCTCCACTTAGGAAGGGTCAAGCCGACACAATAGGTATTGCAATGCGAAGAGCTTTACTTGGAGAACTAGAAGGAACATGTATCACACGTGCAAAATCTGAGAAAATACCACACGAATATTCTACCCTAGTAGGTATTCAAGAAACAGTACATGAAATTTTAATGAATTTGAAAGAAGTTGTATTGAGAAGTAATCTTTATGGAATTCGCAACGCGTCTATTTGTGTCAGGGGTCCTGGATCTGTAACTGCTCAAGACATCATCTTACCACCTTCTGTGGAAATCGTGGATAATACACAGCATATAGTGACCTTGACGGAACCAATTGATTTATGTATTGGATTACAAATTGAAAGGAGTCGAGGATATTGTATAAAAACGCCAAATAAC------TTTCAAAATGGAAGTTATCCTATAGATGCTGTATTCATGCCTGTTCGAAACGTGAATCATAGTATTCATTCTTATGGAAATGATAATGAAAAACAAGAAATACTTTTTCTAGAAATATGGACAAATGGAAGTTTAACTCCTAAAGAAGCACTTCATGAGGCCTCTCGGAATTTGATTGATTTTTTGATTCCTTTTATCCATGGGGAAGAAGAAAAT------------TTACACTTA------------------------------------GAGAACAAT---------CAACATAAGGTTACTTTACCTTTTTTTATTTTCCATAAAAAATGGACTAAACTAAGAAAGAATACAAAA------GTATTAAATTCTATTTTTATTGACCAATTAGAATTGTCTCCCCAGATCTATACTTGCCTCAAAAGGTCTAATATCCATACATTGTTGGACCTTTTGAATAACAGTCAAGAGGATCTTATGAAAATGGACCATTTTAGCATAGAAGATATAAAACATATATTGGACGTTCTAGAAAAACATTTCACAATTGAT------TTACCAAAAAATGAATTTTCAACCCAT---------
>Crassula_mesembryanthoides
ATGGTTCGAGAGAAAGTAACAGTATCTACTCGGACACTCCAGTGGAAATGTGTTGAATCAAGAGCAGACAGTAAGCGGCTTTATTATGGACGCTTTATTCTGTCTCCGCTTAGGAAGGGTCAAGCCGACACAATAGGTATTGCAATGCGAAGAGCTTTACTTGGAGAACTAGAAGGAACATGTATCACACGTGCAAAATCTGAGAAAATACCACACGAATATTCTACCCTAGTAGGTATTCAAGAAACAGTCCATGAAATTTTAATGAATTTGAAAGAAGTTGTATTGAGAAGTAATCTTTATGGAATTCGCAACGCGTCTATTTGTGTCAGGGGTCCTGGATCTGTAACTGCTCAAGACATCATCTTACCACCTTCTGTGGAAATCGTGGATAATACACAACATCTAGTGACCTTGACGGAACCAATTGATTTATGTATTGGATTACAAATTGAAAGGAGTCGAGGATATTGTATAAAAACGCCAAATAAC------TTTCAAAATGGAAGTTATCCTATAGATGCTGTATTCATGCCTGTTCGAAACGCGAATCATAGTATTCATTCTTATGGAAATGATAATGAAAAACAAGAAATACTTTTTCTAGAAATATGGACAAATGGAAGTTTAACTCCTAAAGAAGCACTTCATGAGGCCTCTCGGAATTTGATTGATTTTTTGATTCCTTTTATCCATGGGGAAGAAGAAAAT------------TTACACTTA------------------------------------GAGAACAAT---------CAACATAAGGTTACTTTACCTTTTTTTATTTTCTATAAAAAATGGACTAAACTAAGAAAGAATACAAAA------GTATTAAATTCTATTTTTATTGACCAATTAGAATTGTCTCCCCAGATCTATACTTGCCTCAAAAGGTCTAATATCCATACATTGTTGGACCTTTTGAATAACAGTCAAGAGGATCTTATGAAAATGGACCATTTTAGCATAGAAGATATAAAACATATATTGGACGTTCTAGAAAAACATTTCACAATTGAT------TTACCAAAAAATGAATTTTCAACCCAT---------
>Crassula_perforata
ATGGTTCGAGAGAAAGTAACAGTATCTACTCGGACACTCCAGTGGAAATGTGTTGAATCAAGAGCAGACAGTAAGCGACTTTATTATGGACGCTTTATTCTGTCTCCGCTTAGGAAAGGTCAAGCTGACACAATAGGTATTGCAATGCGAAGAGCTTTACTTGGAGAACTAGAAGGAACATGTATCACACGTGCAAAATCTGAGAAAATACCACACGAATATTCTACCCTAGTAGGTATTCAAGAAACAGTACATGAAATTTTAATGAATTTGAAAGAAGTTGTATTGAGAAGTAATCTTTATGGAATTCGCAACGCGTCTATTTGTGTGAGGGGTCCTGGATCTGTAACTGCTCAAGACATCATCTTACCACCTTCTGTGGAAATCGTGGATAATACACAGCATATAGTGACCTTGACGGAACCAATTGATTTATGTATTGGATTACAAATTGAAAGGAGTCGAGGATATTGTATAAAAACACCAAATAAC------TTTCAAAATGGAAGTTATCCTATAGATGCTGTATTCATGCCTGTTCGAAACGCGAATCATAGTATTCATTCTTATGGAAATGATAATGAAAAACAAGAAATACTTTTTCTAGAAATATGGACAAATGGAAGTTTAACTCCTAAAGAAGCACTTCATGAGGCCTCTCGGAATTTGATTGATTTTTTGATTCCTTTTATCCATGGGGAAGAAGAAAAT------------TTACACTTA------------------------------------GAGAACAAT---------CAACATAAGGTTACTTTACCTTTTTTTATTTTCCATAAAAAATGGACTAAACTAAGAAAGAATACAAAA------GTATTAAATTCTATTTTTATTGACCAATTAGAATTGTCTCCCCAGATCTATACTTGTCTCAAAAGGTCTAATATCCATACATTGTTGGACCTTTTGAATAACAGTCAAGAGGATCTTATGAAAATGGACCATTTTAGCATAGAAGATATAAAACATATATTGGACGTTCTAGAAAAACATTTCACAATTGAT------TTACCAAAAAATGAATTTTCAACCCAT---------
>Crassula_socialis
ATGGTTCGAGAGAAAGTAACAGTATCTACTCGGACACTCCAGTGGAAATGTGTTGAATCAAGAGCAGACAGTAAGCGGCTTTATTATGGACGCTTTATTCTGTCTCCGCTTAGGAAGGGTCAAGCCGACACAATAGGTATTGCAATGCGAAGAGCTTTACTTGGAGAACTAGAAGGAACATGTATCACACGTGCAAAATCTGAGAAAATACCACACGAATATTCTACCCTAGTAGGTATTCAAGAAACAGTACATGAAATTTTAATGAATTTGAAAGAAGTTGTATTGAGAAGTAATCTTTATGGAATTCGCAACGCGTCTATTTGTGTCAGGGGTCCTGGATCTGTAACTGCTCAAGACATCATCTTACCACCTTCTGTGGAAATCGTGGATAATACACAGCATATAGTGACCTTGACGGAACCAATTGATTTATGTATTGGATTACAAATTGAAAGGAGTCGAGGATATTGTATAAAAACGCCAAATAAC------TTTCAAAATGGAAGTTATCCTATAGATGCTGTATTCATGCCTGTTCGAAACGCGAATCATAGTATTCATTCTTATGGAAATGATAATGAAAAACAAGAAATACTTTTTCTAGAAATATGGACAAATGGAAGTTTAACTCCTAAAGAAGCACTTCATGAGGCCTCTCGGAATTTGATTGATTTTTTGATTCCTTTTATCCATGGGGAAGAAGAAAAT------------TTACACTTA------------------------------------GAGAACAAT---------CAACATAAGGTTACTTTACCTTTTTTTATTTTCCATAAAAAATGGACTAAACTAAGAAAGAATACAAAA------GTATTAAATTCTATTTTTATTGACCAATTAGAATTGTCTCCCCAGATCTATACTTGCCTCAAAAGGTCTAATATCCATACATTGTTGGACCTTTTGAATAACAGTCAAGAGGATCTTATGAAAATGGACCATTTTAGCATAGAAGATATAAAACATATATTGGACGTTCTAGAAAAACATTTCACAATTGAT------TTACCAAAAAATGAATTTTCAACCCAT---------
>Crassula_tecta
ATGGTTCGAGAGAAAGTAACAGTATCTACTCGGACACTCCAGTGGAAATGTGTTGAATCAAGAGCAGACAGTAAGCGGCTTTATTATGGACGCTTTATTCTGTCTCCGCTTAGGAAGGGTCAAGCCGACACAATAGGTATTGCAATGCGAAGAGCTTTACTTGGAGAACTAGAAGGAACATGTATCACACGTGCAAAATCTGAGAAAATACCACACGAATATTCTACCCTAGTAGGTATTCAAGAAACAGTACATGAAATTTTAATGAATTTGAAAGAAGTTGTATTGAGAAGTAATCTTTATGGAATTCGCAACGCGTCTATTTGTGTCAGGGGTCCTGGATCTGTAACTGCTCAAGACATCATCTTACCACCTTCTGTGGAAATCGTGGATAATACACAGCATATAGTGACCTTGACGGAACCAATTGATTTATGTATTGGATTACAAATTGAAAGGAGTCGAGGATATTGTATAAAAACGCCAAATAAC------TTTCAAAATGGAAGTTATCCTATAGATGCTGTATTCATGCCTGTTCGAAACGCGAATCATAGTATTCATTCTTATGGAAATGATAATGAAAAACAAGAAATACTTTTTCTAGAAATATGGACAAATGGAAGTTTAACTCCTAAAGAAGCACTTCATGAGGCCTCTCGCAATTTGATTGATTTTTTGATTCCTTTTATCCATGGGGAAGAAGAAAAT------------TTACACTTA------------------------------------GAGAACAAT---------CAACATAAGGTTACTTTACCTTTTTTTATTTTCTACAAAAAATGGACTAAACTAAGAAAGAATACAAAA------GTATTAAATTCTATTTTTATTGACCAATTAGAATTGTCTCCCCAGATCTATACTTGCCTCAAAAGGTCTAATATCCATACATTGCTGGACCTTTTGAATAACAGTCAAGAGGATCTTATGAAAATGGACCATTTTAGCATAGAAGATATAAAACATATATTGGACGTTCTAGAAAAACATTTCACAATTGAT------TTACCAAAAAATGAATTTTCAACCCAT---------
>Crassula_mesembrianthemopsis
ATGGTTCGAGAGAAAGTAACAGTATCTACTCGGACACTCCAGTGGAAATGTGTTGAATCAAGAGCAGACAGTAAGCGGCTTTATTATGGACGCTTTATTCTGTCTCCGCTTAGGAAGGGTCAAGCCGACACAATAGGTATTGCAATGCGAAGAGCTTTACTTGGAGAACTAGAAGGAACATGTATCACACGTGCAAAATCTGAGAAAATACCACACGAATATTCTACCCTAGTAGGTATTCAAGAAACAGTACATGAAATTTTAATGAATTTGAAAGAAGTTGTATTGAGAAGTAATCTTTATGGAATTCGCAACGCGTCTATTTGTGTCAGGGGTCCTGGATCTGTAACTGCTCAAGACATCATCTTACCACCTTCTGTGGAAATCGTGGATAATACACAGCATATAGTGACCTTGACGGAACCAATTGATTTATGTATTGGATTACAAATTGAAAGGAGTCGAGGATATTGTATAAAAACGCCAAATAAC------TTTCAAAATGGAAGTTATCCTATAGATGCTGTATTCATGCCTGTTCGAAACGCGAATCATAGTATTCATTCTTATGGAAATGATAATGAAAAACAAGAAATACTTTTTCTAGAAATATGGACAAATGGAAGTTTAACTCCTAAAGAAGCACTTCATGAGGCCTCTCGCAATTTGATTGATTTTTTGATTCCTTTTATCCATGGGGAAGAAGAAAAT------------TTACACTTA------------------------------------GAGAACAAT---------CAACATAAGGTTACTTTACCTTTTTTTATTTTCTACAAAAAATGGACTAAACTAAGAAAGAATACAAAA------GTATTAAATTCTATTTTTATTGACCAATTAGAATTGTCTCCCCAGATCTATACTTGCCTCAAAAGGTCTAATATCCATACATTGTTGGACCTTTTGAATAACAGTCAAGAGGATCTTATGAAAATGGACCATTTTAGCATAGAAGATATAAAACATATATTGGACGTTCTAGAAAAACATTTCACAATTGAT------TTACCAAAAAATGAATTTTCAACCCAT---------
>Crassula_deltoidea
ATGGTTCGAGAGAAAGTAACAGTATCTACTCGGACACTACAGTGGAAGTGTGTTGAATCAAGAGCAGACAGTAAGCGGCTTTATTATGGACGCTTTATTCTGTCTCCACTTCGGAAGGGCCAAGCCGACACAATCGGTATTGCAATGCGAAGAGCTTTACTTGGAGAAATAGAAGGAACATGTATCACACGTGCAAAATCTGAGAAAATACCACACGAATATTCTACCCTAGTAGGTATTCAAGAAACAGTACATGAAATTCTAATGAATTTAAAAGAAGTTGTCTTGCGAAGTAATCTTTATGGAATTCGCAACGCGTCTATTTGTGTCAGAGGCCCTGGATCTGTAACTGCTCAAGACATTATCTCACCCCCTTCTGTGGAAATCGTGGATAATACACAGCATATAGTGACCCTGACGGAACCAATTGATTTGTGTATTGGATTACAAATTGAAAGGAGTCGAGGATATTGTATAAAAACGCCAAATCAC------TTTCAAAATGGAAGTTATCCTATAGATGCTGTATTCATGCCTGTTAGAAACGCGAATCATAGTATTCATTCTTATGGGAATGACCATGAAAAACAAGAAATACTTTTTCTAGAAATATGGACAAATGGAAGCTTAACTCCAAAAGAAGCGCTTCATGAGGCTTCTCGGAATTTGATTGATTTTTTGATTCCTTTTATCCACGCGGAAGAAGAAAAT------------TTACACTTC------------------------------------GAGAACAAT---------CAACACAAGGTTACTTTACCCCTTTTTACTTTCCATAAAAAATGGACTAAACTAAGAAAGAACACAAAA------GTATTAAATTCTATTTTTATTGACCAATTAGAATTTTCTCCACGGATCTATACTTGCCTCAAAAGGTCTAATATACATACATTGTTAGACCTTTTGAATAACAGTCAAAAGGATCTTATGAAAATGGACCATTTTCGCGTAGAAGATATCAAACATATAGTGGACGTTCTAGAAAAACATTTCACACTGGAT------TTACCGAAAAATGAGTTTTCAACCCGC---------
>Crassula_expansa_subsp_fragilis
ATGGTTCGAGAGAAAGTACCAGTATCTACTCGGACACTACAGTGGAAGTGTGTTGAATCAAGAGCAGACAGTAAGCGGCTTTATTATGGACGCTTTATTCTGTCGCCACTTAGGAAGGGCCAAGCCGACACAATTGGTATTGCAATGCGAAGGGCTTTACTTGGAGAAATAGAAGGAACATGTATCACACGTGCAAAATCTGAGAAAATACCACACGAATATTCTACCCTAGTAGGTATTCAAGAAACAGTCCATGAAATTCTAATGAATTTAAAAGAAGTTGTCTTGAGAAGTAATCTTTATGGAATTCGCAACGCGTCTATTTGTGTCAGAGGCCCTGGATCTGTAACTGCTCAAGACATCATCTCACCGCCTTCTGTGGAAATCGTGGATAATACCCAGCATATAGTGACCTTGACGGAACCAATTGATTTGTGTATTGGATTACAAATAGAAAGGAGTCGAGGATATTGTATAAAAACGCCAAATAAC------TTTCAAAATGGAAGTTATCCTATAGATGCTGTATTCATGCCCGTTAGAAATGCGAATCATAGTATTCATTCTTATGGGAATGATCATGAAAAACAAGAAATACTTTTTCTAGAAATATGGACAAATGGAAGCTTAACTCCAAAAGAAGCGCTTCATGAGGCTTCTCGGAATTTGATTGATTTTTTGATTCCGTTTATCCATGCGGAAGAAGAAAAT------------TTACACTTA------------------------------------GAGAACAAC---------CAACACAAAGTTACTTTACCCCTTTTTACTTTGCATAAAAAATGGACTAAACTAAGAAAGAACACAAAA------GTATTAAATTCTATTTTTATTGACCAATTAGAATTTTCTCCACAGATCTATACCTGCCTCAAAAGGTCTAATATACATACATTGTTAGACCTTTTGAATAACAGTCAAGAGGATCTTATGAAAATGGACCGTTTTCGCGTAGAAGATATCAAACAGATAGTGGACGTTCTAGAAAAACATTTCACACTGGAT------TTACCGAAAAATGAGTTTTCAACCCAC---------
>Crassula_volkensii
ATGGTTCGAGAGAAAGTATCAGTATCTACTCGGACACTACAGTGGAAGTGTGTTGAATCAAGAGCAGACAGTAAGCGGCTTTATTATGGACGCTTTATTCTGTCGCCACTTAGGAAGGGCCAAGCCGACACAATTGGTATTGCAATGCGAAGGGTTTTACTTGGAGAAATAGAAGGAACATGTATCACACGTGCAAAATCTGAGAAAATACCACACGAATATTCTACCCTAGTAGGTATTCAAGAAACAGTCCATGAAATTCTAATGAATTTAAAAGAAGTTGTCTTGAGAAGTAATCTTTATGGAATTCGCAACGCGTCTATTTGTGTCAGAGGCCCGGGATCTGTAACTGCTCAAGACATCATCTCACCGCCTTCTGTGGAAATCGTGGATAATACCCAGCATATAGTGACCTTAACGGAACCAATTGATTTGTGTATTGGATTACAAATAGAAAGGAGTCGAGGATATTGTATAAAAACGCCAAATAAC------TTTCAAAATGGAAGTTATCCTATAGATGCTGTATTCATGCCCGTTAGAAATGCGAATCATAGTATTCATTCTTATGGGAATGATCATGAAAAACAAGAAATACTTTTTCTAGAAATATGGACAAATGGAAGCTTAACTCCAAAAGAAGCGCTTCATGAGGCTTCTCGGAATTTGATTGATTTTTTGATTCCGTTTATCCATGCGGAAGAAGAAAAT------------TTACACTTA------------------------------------GAGAACAAC---------CAACACAAAGTTACTTTACCCCTTTTTACTTTCCATAAAAAATGGACTAAACTAAGAAAGAACACAAAA------GTATTAAATTCTATTTTTATTGACCAATTAGAATTTTCTCCACAGATCTATACCTGCCTCAAAAGGTCTAATATACATACATTGTTAGACCTTTTGAATAACAGTCAAGAGGATCTTATGAAAATGGACCGTTTTCGCGTAGAAGATATCAAACAGATAGTGGACGTTCTAGAAAAACATTTCACACTGGAT------TTACCGAAAAATGAGTTTTCAACACAC---------
>Cotyledon_tomentosa
ATGGTTCGAGAGAAAGTCACAGTATCTACTCGGACACTACAGTGGAAGTGTGTTGAATCCAGAGCGGATAGTAAGCGTCTTTATTATGGACGTTTTATTCTGTCTCCGCTTAGGAAGGGTCAAGCCGACACAATAGGTATTGCAATGCGAAGAGCTTTGCTTGGCGAAATAGAAGGAACATGTATCACACGTGCAAAATCTGAGAAAATACCACACGAATATTCTACCCTAACAGGGATTCAAGAAGCAGTACATGAAATTTTAATGAATTTGAAAGAAGTTGTATTGAGAAGTAATCTGTATGGAATTCGCAACGCGTCGATTTGTGTCAGGGGTCCTGGATCTGTAACTGCTCAAGACATCATCTTACCACCTTCTGTGGAAATCGTTGATAATACACAGCATATAGCGACCTTGACGGAACCAATTGATTTGTGTATTGGATTACAAATGGAAAGGAATCGCGGATATTGTATAAAAACGCCAAATAAC------TTGCAAGATGGAAGTTATCCTATTGATGCTGTATTTATGCCTGTTCGAAACGCGAATCATAGTATTCATTCTTATGGGAATGAGAATGAAAAACAAGAAATACTTTTTCTAGAAATATGGACAAATGGAAGTTTAACTCCTAAAGAAGCACTTCATGAGGCCTCCCGGAATTTGATTGATTTTTTTATTCCTTTTATACATGCGGAAGAAGCAAAC------------TTACCTTTA------------------------------------GAGGACAAT---------CAACACAAGGTTACTTTACCCCTTTTTACTTTTCATAAAAAATGGACTAAACTAAGAAAAAACAAAACA------GTATTCAACTCTATTTTTATTGACCAATCAGAATTGTCTCCCCAGATCTATATTTGCCTCAAAAGGTCTAATATACATACATTGTTGGACCTTTTTAATAAGAGTCAAGAGGATCTTATGAAAATGTTCCATTTTCGCATCGAAGATGTAAAGCAGATATTGGACGTTCTAGAAAACTATTTCACAATGGAT------TTACCGAAGAATCCATTTTCAATACAT---------
>Kalanchoe_daigremontiana
ATGGTTCGAGAGAAAGTCACAGTATCTACTCGGACACTACAGTGGAAGTGTGTTGAATCAAGAGCGGATAGTAAGCGTCTTTATTATGGACGTTTTATTCTGTCTCCGCTTAGGAAGGGTCAAGCCGACACAATAGGTATTGCAATGCGAAGAGCTTTGCTTGGCGAAATAGAAGGAACATGTATCACACGTGCAAAATCTGAGAAAATACCACACGAATATTCTACCCTAACAGGGATTCAAGAAGCAGTACATGAAATTTTAATGAATTTGAAAGAAGTTGTATTGCGAAGTAATCTGTATGGTATTCGCAACGCGTCTATTTGTGTCAGGGGTCCTGGATCTGTAACTGCTCAAGATATCATCTTACCACCTTCTGTGGAAATCGTTGATAATACACAGCATATAGCGACCTTGACGGAACCAATTGATTTGTGTATTGGATTACAAATTGAAAGGAATCGAGGATATTGTATAAAAATGCCAAAAAAC------TTGCAAGATGGAAGTTATCCTATCGATGCTGTATTTATGCCTGTTCGAAACGCGAATCATAGTATTCATTCTTATGGGAATGAGAATGAAAAACAAGAAATACTTTTTCTAGAAATATGGACAAATGGAAGTTTAACTCCTAAAGAAGCACTTCATGAGGCCTCCCGGAATTTGATTGATTTTTTTATTCCTTTTATACATGCGGAAGAAGCAAAC------------TTACTTTTA------------------------------------GAGGACAAT---------CAACACAAGGTTACTTTACCCCTTTTTACTTTTCATAAAAACTGGACTAAACTAAGAAAAAACAAAAAA------GTATTTAATTCTATTTTTATTGACCAATCAGAATTGTCTCCCACGATCTATATTTGCCTCAAAAGGTCTAATATACATACATTGTTGGACCTTTTGAATAAGAGTCAAGAGGATCTTATGAAAATGTTCTATTTTCGCATGGAAAATGTAAAGCAGATATTGGACGTTCTAGAAAAATATTTCACAATGGAT------TTACCGAAAAATCTATTTTCAATACAT---------
>Kalanchoe_delagoensis
ATGGTTCGAGAGAAAGTCACAGTATCTACTCGGACACTACAGTGGAAGTGTGTTGAATCAAGAGCGGATAGTAAGCGTCTTTATTATGGACGTTTTATTCTGTCTCCGCTTAGGAAGGGTCAAGCCGACACAATAGGTATTGCAATGCGAAGAGCTTTGCTTGGCGAAATAGAAGGAACATGTATCACACGTGCAAAATCTGAGAAAATACCACACGAATATTCTACCCTAACAGGGATTCAAGAAGCAGTACATGAAATTTTAATGAATTTGAAAGAAGTTGTATTGCGAAGTAATCTGTATGGTATTCGCAACGCGTCTATTTGTGTCAGGGGTCCTGGATCTGTAACTGCTCAAGATATCATCTTACCACCTTCTGTGGAAATCGTTGATAATACACAGCATATAGCGACCTTGACGGAACCAATTGATTTGTGTATTGGATTACAAATTGAAAGGAATCGAGGATATTGTATAAAAATGCCAAAAAAC------TTGCAAGATGGAAGTTATCCTATCGATGCTGTATTTATGCCTGTTCGAAACGCGAATCATAGTATTCATTCTTATGGGAATGAGAATGAAAAACAAGAAATACTTTTTCTAGAAATATGGACAAATGGAAGTTTAACTCCTAAAGAAGCACTTCATGAGGCCTCCCGGAATTTGATTGATTTTTTTATTCCTTTTATACATGCGGAAGAAGCAAAC------------TTACTTTTA------------------------------------GAGGACAAT---------CAACACAAGGTTACTTTACCCCTTTTTACTTTTCATAAAAACTGGACTAAACTAAGAAAAAACAAAAAA------GTATTTAATTCTATTTTTATTGACCAATCAGAATTGTCTCCCACGATCTATATTTGCCTCAAAAGGTCTAATATACATACATTGTTGGACCTTTTGAATAAGAGTCAAGAGGATCTTATGAAAATGTTCTATTTTCGCATGGAAAATGTAAAGCAGATATTGGACGTTCTAGAAAAATATTTCACAATGGAT------TTACCGAAAAATCTATTTTCAATACAT---------
>Kalanchoe_fedtschenkoi
ATGGTTCGAGAGAAAGTCACAGTATCTACTCGGACACTACAGTGGAAGTGTGTTGAATCAAGAGCGGATAGTAAGCGTCTTTATTATGGACGTTTTATTCTGTCTCCGCTTAGGAAGGGTCAAGCCGACACAATAGGTATTGCAATGCGAAGAGCTTTGCTTGGCGAAATAGAAGGAACATGTATCACACGTGCAAAATCTGAGAAAATACCACACGAATATTCTACCCTAACAGGGATTCAAGAAGCAGTACATGAAATTTTAATGAATTTGAAAGAAGTTGTATTGCGAAGTAATCTGTATGGTATTCGCAACGCGTCTATTTGTGTCAGGGGTCCTGGATCTGTAACTGCTCAAGATATCATCTTACCACCTTCTGTGGAAATCGTTGATAATACACAGCATATAGCGACCTTGACGGAACCAATTGATTTGTGTATTGGATTACAAATTGAAAGGAATCGAGGATATTGTATAAAAATGCCAAAAAAC------TTGCAAGATGGAAGTTATCCTATCGATGCTGTATTTATGCCTGTTCGAAACGCGAATCATAGTATTCATTCTTATGGGAATGAGAATGAAAAACAAGAAATACTTTTTCTAGAAATATGGACAAATGGAAGTTTAACTCCTAAAGAAGCACTTCATGAGGCCTCCCGGAATTTGATTGATTTTTTTATTCCTTTTATACATGCGGAAGAAGCAAAC------------TTACTTTTA------------------------------------GAGGACAAT---------CAACACAAGGTTACTTTACCCCTTTTTACTTTTCATAAAAACTGGACTAAACTAAGAAAAAACAAAAAA------GTATTTAATTCTATTTTTATTGACCAATCAGAATTGTCTCCCACGATCTATATTTGCCTCAAAAGGTCTAATATACATACATTGTTGGACCTTTTGAATAAGAGTCAAGAGGATCTTATGAAAATGTTCTATTTTCGCATGGAAAATGTAAAGCAGATATTGGACGTTCTAGAAAAATATTTCACAATGGAT------TTACCGAAAAATCTATTTTCAATACAT---------
>Kalanchoe_longiflora
ATGGTTCGAGAGAAAGTCACAGTATCTACTCGGACACTACAGTGGAAGTGTGTTGAATCAAGAGCGGATAGTAAGCGTCTTTATTATGGACGTTTTATTCTGTCTCCGCTTAGGAAGGGTCAAGCCGACACAATAGGTATTGCAATGCGAAGAGCTTTGCTTGGCGAAATAGAAGGAACATGTATCACACGTGCAAAATCTGAGAAAATACCACACGAATATTCTACCCTAACAGGGATTCAAGAAGCAGTACATGAAATTTTAATGAATTTGAAAGAAGTTGTATTGCGAAGTAATCTGTATGGTATTCGCAACGCGTCTATTTGTGTCAGGGGTCCTGGATCTGTAACTGCTCAAGACATCATCTTACCACCTTCTGTGGAAATCGTTGATAATACACAGCATATAGCGACCTTGACGGAACCAATTGATTTGTGTATTGGATTACAAATTGAAAGGAATCAAGGATATTGTATAAAAACGCCAAATAAC------TTGCAAGATGGAAGTTATCCTATCGATGCTGTATTTATGCCTGTTCGAAACGCGAATCATAGTATTCATTCTTATGGGAATGAGAATGAAAAACAAGAAATACTTTTTCTAGAAATATGGACAAATGGAAGTTTAACTCCTAAAGAAGCACTTCATGAGGCCTCCCGGAATTTGATTGATTTTTTTATTCCTTTTATACATGCGGAAGAAGCAAAC------------TTACTTTTA------------------------------------GAGGACAAT---------CAACACAAGGTTACTTTACCCCTTTTTACTTTTCATAAAAAATGGACTAAACTAAGAAAAAACAAAAAA------GTATTTAATTCTATTTTTATTGACCAATCAGAATTGTCTCCCACGATCTATATTTGCCTCAAAAGGTCTAATATACATACATTGTTGGACCTTTTGAATAAGAGTCAAGAGGATCTTATGAAAATGTTCTATTTTCGCATGGAAAATGTAAAGCAGATATTGGACGTTCTAGAAAAATATTTCACAATGGAT------TTACCGAAAACTCCATTTTTAATACAT---------
>Kalanchoe_tomentosa
ATGGTTCGAGAGAAAGTCACAGTATCTACTTGGACACTACAGTGGAAGTGTGTTGAATCAAGAGCGGATAGTAAGCGTCTTTATTATGGACGTTTTATTCTGTCTCCGATTAGGAAGGGTCAAGCCGACACAATAGGTATTGCAATGCGAAGAGCTTTGCTTGGCGAAATAGAAGGAACATGTATCACACGTGCAAAATCTGAGAAAATACCACACGAATATTCTACCCTAACAGGGATTCAAGAAGCAGTACATGAAATTTTAATGAATTTGAAAGAAGTTGTATTGCGAAGTAATCTGTATGGTATTCGCAACGCGTCTATTTGTGTCAGGGGTCCTGGATCTGTAACTGCTCAAGACATCATCTTACCACCTTCTGTGGAAATCGTTGATAATACACAGCATATAGCGACCTTGACGGAACCAATTGATTTGTGTATTGGATTACAAATTGAAAGGAATCGAGGATATTGTATAAAAACGCCAAATAAC------TTGCAAGATGGAAGTTATCCTATCGATGCTGTATTTATGCCTGTTCGAAACGCGAATCATAGTATTCATTCTTATGGGAATGAGAATGAAAAACAAGAAATACTTTTTATAGAAATATGGACAAATGGAAGTTTAACTCCTAAAGAAGCACTTCATGAGGCCTCCCGGAATTTGATTGATTTTTTTATTCCTTTTCTACATGCGGAAGAAGCAAAC------------TTACCTTTA------------------------------------GAGGACAAT---------CAACACAAGGTTACTTTACCCCTTTTTACTTTTCATAAAAAATGGACTAAACTAAGAAAAAACAAAAAA------GTATTAAATTCTATTTTTATTGACCAATCAGAATTGTCTCCCACGATCTATATTTGCCTCAAAAGGTCGAATATACATACATTGTTGGACCTTTTGAATAAGAGTCAAGAGGATCTTATGAAAATGTTCTATTTTCGCATAGAAAATGTAAAGCAGATATTGGACGTTCTAGAAAAATATTTCACAATGGATTTACATTTACCGAAAAATCCATTTTCAATAGAT---------
>Echeveria_lilacina
ATGGTTCGAGAGAAAGTCACAGTATCGACTCGGACACTAGAGTGGAAGTGTGTTGAATCAAGAGCAGATAGTAAGCGTCTTTATTATGGACGTTTTATTCTGTCTCCGCTTAGGAAGGGGCAAGCCGATACAATCGGTATTGCAATGCGAAGAGCTTTGCTTGGCGAAATCGAAGGAACATGTATCACACGTGCAAAATCTGAGAAAATACCACACGAATATTCTACCCTAATAGGGATTCAAGAAGCAATACATGAAATTTTAATGAATTTGAAAGAAGTTGTATTGAGAAGTAATCTGTATGGAATTCGCAACGCGTCTATTTGTATCAGGGGTCCTGGATCTGTAACTGCTCAAGACATCATCTTACCACCTTCTGTGGAAATCGTTGATAATACACAGCATATAATGACCTTGACAGAACCAATTGATTTGTGTATTGGATTACAAATTGAAAGGAATCGAGGATATTCTATAAAAACCCAAAATAAC------TTTCAAGATGGAAGTTATCCTATAGATGCTGTATTTATGCCTGTTCGAAATGCAAATCATAGTATTCATTCTTATGGGAATGAGAAGGAAAAACAAGAAATACTTTTTTTAGAAATCTGGACAAATGGAAGTTTAACTCCTAAAGAAGCACTTCATGAGGCCTCCCGGAATTTAATTGATTTTTTTATTCCTTTTATACATGCGGAAGAAGCAAAC------------TTACATTTA------------------------------------GAGGACAAT---------CAACACAAGGTTACTTTACCCCTTTTTACTTTGCATAAAAAATGGACTAAACTAAGAAAAAACAAAAAA------GTATTAAATTCTATTTTTATAGACCAATCAGAATTGTCTCCCAAAATCTATATTTGCCTTAAAAGGTCTAATATACATACATTGTTGGACCTTTTGAATAAGAGCCAGGAGGATCTTATGAAAATAGAACATTTTCAGATAGAAGAGGTAAAGCAAATACTGGATGTTCTAGAAAAATATTTCACAATGGAT------TTACCGAAAAATAAGGTTTCAATACAT---------
>Graptopetalum_amethystinum
ATGGTTCGAGAGAAAGTCACAGTATCGACTCGGACACTAGAGTGGAAGTGTGTTGAATCAAGAGCAGATAGTAAGCGTCTTTATTATGGACGTTTTATTCTGTCTCCGCTTAGGAAGGGGCAAGCCGATACAATCGGTATTGCAATGCGAAGAGCTTTGCTTGGCGAAATCGAAGGAACATGTATCACACGTGCAAAATCTGAGAAAATACCACACGAATATTCTACCCTAATAGGGATTCAAGAAGCAATACATGAAATTTTAATGAATTTTAAAGAAGTTGTATTGAGAAGTAATCTGTATGGAATTCGCAACGCGTCTATTTGTATCAGGGGTCCTGGATCTGTAACTGCTCAAGACATCATCTTACCACCTTCTGTGGAAATCGTTGATAATACACAGCATATAATGACCTTGACAGAACCAATTGATTTGTGTATTGGATTACAAATTGAAAGGAATCGAGGATATTCTATAAAAACCCAAAATAAC------TTTCAAGATGGAAGTTATCCTATAGATGCTGTATTTATGCCTGTTCGAAATGCAAATCATAGTATTCATTCTTATGGGAATGAGAAGGAAAAACAAGAAATACTTTTTTTAGAAATCTGGACAAATGGAAGTTTAACTCCTAAAGAAGCACTTCATGAGGCCTCCCGGAATTTAATTGATTTTTTTATTCCTTTTATACATGCGGAAGAAGCAAAC------------TTACATTTA------------------------------------GAGGACAAT---------CAACACAAGGTTACTTTACCCCTTTTTACTTTGCATAAAAAATGGACTAAACTAAGAAAAAACAAAAAA------GTATTAAATTCTATTTTTATAGACCAATCAGAATTGTCTCCCAAAATCTATATTTGCCTTAAAAGGTCTAATATACATACATTGTTGGACCTTTTGAATAAGAGCCAGGAGGATCTTATGAAAATAGAACATTTTCAGATAGAAGAGGTAAAGCAAATACTGGACATTCTAGAAAAATATTTCACAATGGAT------TTACCGAAAAATAAGGTTTCAATACAT---------
>Pachyphytum_compactum
ATGGTTCGAGAGAAAGTCACAGTATCGACTCGGACACTAGAGTGGAAGTGTGTTGAATCAAGAGCAGATAGTAAGCGTCTTTATTATGGACGTTTTATTCTGTCTCCGCTTAGGAAGGGGCAAGCCGATACAATTGGTATTGCAATGCGAAGAGCTTTGCTTGGCGAAATCGAAGGAACATGTATCACACGTGCAAAATCTGAGAAAATACCACACGAATATTCTACCCTAATAGGGATTCAAGAAGCAATACATGAAATTTTAATGAATTTGAAAGAAGTTGTATTGAGAAGTAATCTGTATGGAATTCGCAACGCGTCTATTTGTATCAGGGGTCCTGGATCTGTAACTGCTCAAGACATCATCTTACCACCTTCTGTGGAAATCGTTGATAATACACAGCATATAATGACCTTGACAGAACCAATTGATTTGTGTATTGGATTACAAATTGAAAGGAATCGAGGATATTCTATAAAAACCCAAAATAAC------TTTCAAGATGGAAGTTATCCTATAGATGCTGTATTTATGCCTGTTCGAAATGCAAATCATAGTATTCATTCTTATGGGAATGAGAAGGAAAAACAAGAAATACTTTTTTTAGAAATCTGGACAAATGGAAGTTTAACTCCTAAAGAAGCACTTCATGAGGCCTCCCGGAATTTAATTGATTTTTTTATTCCTTTTATACATGCGGAAGAAGCAAAC------------TTACATTTA------------------------------------GAGGACAAT---------CAACACAAGGTTACTTTACCCCTTTTTACTTTGCATAAAAAATGGACTAAACTAAGAAAAAACAAAAAA------GTATTAAATTCTATTTTTATAGACCAATCAGAATTGTCTCCCAAAATCTATATTTGCCTTAAAAGGTCTAATATACATACATTGTTGGACCTTTTGAATAAGAGCCAGGAGGATCTTATGAAAATAGAACATTTTCAGATAGAAGAGGTAAAGCAAATACTGGGCGTTCTAGAAAAATATTTCACAATGGAT------TTACCGAAAAATAAGGTTTCAATACAT---------
>Sedum_alfredii
ATGGTTCGAGAGAAAGTCACAGTATCGACTCGGACACTAGAGTGGAAGTGTGTTGAATCAAGAGCAGATAGTAAGCGTCTTTATTACGGCCGTTTTATTCTGTCTCCGCTTAGGAAGGGTCAAGCCGATACAATTGGTATTGCAATGCGAAGAGCTTTGCTTGGCGAAATCGAAGGGACATGTATCACACGTGCAAAATCTGAGAAAATACCACACGAATATTCTACCTTAATAGGGATTCAAGAAGCAGTACATGAAATTTTAATGAATTTGCAAGAAGTTGTATTGAGAAGTAATCTGTATGGAATTCGCAACGCGTCTATTTGTATCAGGGGTCCTGGCTCTGTAACTGCTCAAGACATCATCTTACCACCTTCTGTGGAAATCGTTGATAATACACAGCATATAATGACCTTGACAGAACCCATTGATTTGTGTATTGGATTACAAATTGAAAGGAATCGAGGATATTCTATAAAAACCCAAAATAAC------TTTCAAGATGGAAGTTATCCTATAGATGCTGTATTTATGCCTGTTCGAAATGCAAATCATAGTATTCATTCTTATGGGAATGAGAAGGAGAAACAAGAAATACTTTTTTTAGAAATCTGGACAAATGGAAGTTTAACTCCTAAAGAAGCACTTCATGAGGCCTCCCGGAATTTAATTGATTTTTTTATTCCTTTTATACATGCGGAAGAAGCAAAC------------TCACATTTA------------------------------------GAGGACAATCAACACAAGCAACACAAGGTTACTTTACCCCTTTTTACTTTGCATAAAAAATGGACTAAACTAAGAAAAAACAAAAAA------GTATTAAATTCTATTTTTATAGACCAATCAGAACTGTCTCCCAAAATCTATATTTGCCTCAAAAGGTCTAATATACATACATTGTTGGACCTTTTGAATAAAAGTAAAGAGGATCTTCTGAAAATAGAACATTTTCAGATAGAAGAGGTAAAGCAAATACTGGACGTTCTAGAAAAATATTTCACAATGGAT------TTACCGAAAAATCAGATTTCAATATAT---------
>Sedum_emarginatum
ATGGTTCGAGAGAAAGTCACAGTATCGACTCGGACACTAGAGTGGAAGTGTGTTGAATCAAGAGCAGATAGTAAGCGTCTTTATTATGGCCGTTTTATTCTGTCTCCGCTTAGGAAGGGTCAAGCCGATACAATCGGTATTGCAATGCGAAGAGCTTTGCTTGGCGAAATCGAAGGGACATGTATCACACGTGCAAAATCTGCGAAAATACCCCACGAATATTCTACCTTAATAGGGATTCAAGAAGCAGTACATGAAATTTTAATGAATTTGAAAGAAGTTGTATTGAGAAGTAATCTGTATGGAATTCGCAACGCGGCTATTTGTATCAGGGGTCCTGGCTCTGTAACTGCTCAAGACCTCATCTTACCACCTTCTGTGGAAATCGTTGATAATACACAGCATATAATGACCTTGACAGAACCCATTGATTTGTGTATTGGATTACAAATTGAAAGGAATCGAGGATATTCTATAAAAACCCAAAATAAC------TTTCAAGATGGAAGTTATCCTATAGATGCTGTATTTATGCCTGTTCGAAATGCAAATCATAGTATTCATTCTTATGGGAATGAGAAGGAAAAACAAGAAATACTTTTTTTAGAAATCTGGACAAATGGAAGTTTAACTCCTAAAGAAGCACTTCATGAGGCCTCCCGGAATTTAATTGATTTTTTTATTCCTTTTATACATGCGGAAGAAGCAAAC------------TCACATTTA------------------------------------GAGGACAAT---------CAACACAAGGTTACTTTACCCCTTTTTACTTTGCATAAAAAATGGACTAAACTAAGAAAAAACAAAAAA------GTATTAAATTCTATTTTTATAGACCAATCAGAATTGTCTCCCAAAATCTATATTTGCCTCAAAAGGTCTAATATACATACATTGTTGCACCTTTTGAATAAAAGTAAAGAGGATCTTATGAAAATAGAACATTTTCAGATCGAAGAGGTAAAGCAAATACTGGACGTTCTAGAAAAATATTTCACAATGGAT------------------------------------------
>Sedum_lineare
ATGGTTCGAGAGAAAGTCACAGTATCGACTCGGACACTAGAGTGGAAGTGTGTTGAATCAAGAGCAGATAGTAAGCGTCTTTATTATGGACGTTTTATTCTGTCTCCGCTTAGGAAGGGTCAAGCCGATACAATTGGTATTGCAATGCGAAGAGCTTTGCTTGGCGAAATCGAAGGAACATGTATCACACGTGCAAAATCTGAGAAAATACCACACGAATATTCTACCCTAATAGGGATTCAAGAAGCAGTACATGAAATTTTAATGAATTTAAAAGAAGTTGTATTGAGAAGTAATCTGTATGGAATTCGCAACGCGTCTATTTGTATCAGGGGTCCTGGATCTGTAACTGCTCAAGACATCATCTTACCACCTTCTGTGGAAATCGTTGATAATACACAGCATATAATGACCTTGACAGAACCAATTGATTTGTGTATTGGATTACAAATTGAAAGGAATCGAGGATATTCTATAAAAACCCAAAATAAC------TTTCAAGATGGAAGTTATCCTATAGATGCTGTATTTATGCCTGTTCGAAATGCAAATCATAGTATTCATTCTTATGGGAATGAGAAGGAAAAACAAGAAATACTTTTTTTAGAAATATGGACAAATGGAAGTTTAACTCCTAAAGAAGCACTTCATGAGGCCTCTCGGAATTTAATGTATTTTTTTATTCCTTTTATATATGCAGAAGAAGCAAAC------------TTACATTTA------------------------------------GAGGACAAT---------CAACACAAGGTTACTTTACCCCTTTTTACTTTGCATAACAAATGGACTAAACTAAGAAAAAACAAAAAA------GTATTAAATTCTATTTTTATAGACCAATCAGAATTGTCTCCCAAAATCTATATTTGCCTCAAAAGGTCTAATATACATACATTGTTGGACCTTTTGAATAAGCGTCAAGAGGATCTTATGAAAATAGAACATTTTCAGATAGAAGAGGTAAAGCAAATACTAGATGTTCTAGAAAAATATTTCACAATGGAT------TTACCGAAAAATCGGGTTTCAATACAT---------
>Sedum_oryzifolium
ATGGTTCGAGAGAAAGTCACAGTATCGACTCGGACACTAGAGTGGAAGTGTGTTGAATCAAGAGCAGATAGTAAGCGTCTTTATTATGGACGTTTTATTCTGTCTCCGCTTAGGAAGGGTCAAGCCGATACAATAGGTATTGCAATGCGAAGAGCTTTGCTTGGCGAAATCGAAGGAACATGTATCACACGTGCAAAATCTGAGAAAATACCACATGAATATTCTACCCTAATAGGCATTCAAGAAGCAGTACATGAAATTTTAATGAATTTAAAAGAAGTTGTATTGAGAAGTAATCTGTATGGAATTCGCAACGCGTCTATTTGTATCAGGGGTCCTGGATCTGTAACTGCTCAAGACATCATCTTACCACCTTCTGTGGAAATCGTTGATAATACACAGCATATAATGACCTTGACAGAACCAATGGATTTGTGTATTGGATTACAAATTGAAAGGAATCGAGGATATTCTATAAAAACCAAAAATAAC------TTTCAAGATGGAAGTTATCCTATAGATGCTGTATTTATGCCTGTTCGAAATGCAAATTATAGTATTCATTCTTATGGGAATGAGAAGGAAAAACAAGAAATACTTTTTTTAGAAATATGGACAAATGGAAGTTTAACTCCTAAAGAAGCACTTCATGAGGCCTCTCGGAATTTAATTTATTTTTTTATTCCTTTTATACATGCGGAAGAAGCGAAC------------TTACATTTA------------------------------------GAGGACAAT---------CAACACAAGGTTACTTTACCCCTTTTTACTTTACATAACAAATGGACTAAACTAAGAAAAAACAAAAAA------GTCTTAAATTCTATTTTTATAGACCAATCAGAATTGTCTCCTAAAATCTATATTTGCCTCAAAAGGTCTAATATATATACATTGTTGGACCTTTTGAATAAGAGTCAAGAGGATCTTATGAAAATAGAACATTTTCAGATAGAAGAGGTAAAGCAAATACTGGACGTTCTAGAAAAATATTTCACAATGGAT------TTACCGAAAAATCGGGTTTCAATACAT---------
>Sedum_plumbizincicola
ATGGTTCGAGAGAAAGTCACAGTATCGACTCGGACACTAGAGTGGAAGTGTGTTGAATCAAGAGCAGATAGTAAGCGTCTTTATTACGGCCGTTTTATTCTGTCTCCGCTTAGGAAGGGTCAAGCCGATACAATTGGTATTGCAATGCGAAGAGCTTTGCTTGGCGAAATCGAAGGGACATGTATCACACGTGCAAAATCTGAGAAAATACCACACGAATATTCTACCTTAATAGGGATTCAAGAAGCAGTACATGAAATTTTAATGAATTTGAAAGAAGTTGTATTGAGAAGTAATCTGTATGGAATTCGCAACGCGTCTATTTGTATAAGGGGTCCTGGCTCTGTAACTGCTCAAGACATCATCTTACCACCTTCTGTGGAAATCGTTGATAATACACAGCATATAATGACCTTGACAGAACCCATTGATTTGTGTATTGGATTACAAATTGAAAGGAATCGAGGATATTCTATAAAAACCCAAAATAAC------TTTCAAGATGGAAGTTATCCTATAGATGCTGTATTTATGCCTGTTCGAAATGCAAATCATAGTATTCATTCTTATGGGAATGAGAAGGAAAAACAAGAAATACTTTTTTTAGAAATCTGGACAAATGGAAGTTTAACTCCTAAAGAAGCACTTCATGAGGCCTCCCGGAATTTAATTGATTTTTTTATTCCTTTTATACATGCGGAAGAAACAAAC------------TCACATTTA------------------------------------GAGGACAAT---------CAACACAAGGTTACTTTACCCCTTTTTACTTTGCATAAAAAATGGACTAAACTAAGAAAAAACAAAAAA------GTATTAAATTCTATTTTTATAGACCAATCAGAACTGTCTCCCAAAATCTATATTTGCCTCAAAAGGTCTAATATACATACATTGTTGGACCTTTTGAATAAAAGTAAAGAGGATCTTCTGAAAATAGAACATTTTCAGATAGAAGAGGTAAAGCAAATACTGGATGTTCTAGAAAAATATTTCACAATGGAT------TTACCGAAAAATCAGGTTTCAATACAT---------
>Sedum_sarmentosum
ATGGTTCGAGAGAAAGTCACAGTATCGACTCGGACACTAGAGTGGAAGTGTGTTGAATCAAGAGCAGATAGTAAGCGTCTTTATTATGGCCGTTTTATTCTGTCTCCGCTTAGGAAGGGTCAAGCCGATACAATCGGTATTGCAATGCGAAAAGCTTTGCTTGGCGAAATCGAAGGGACATGTATCACACGTGCAAAATCTGAGAAAATACCACACGAATATTCTACCCTACTAGGGATTCAAGAAGCAGTACATGAAATTTTAATGAATTTGAAAGAAGTTATATTGAAAAGTAATCTGTATGGAATTCGCAACGCGTCTATTTGTATCAGGGGTCCCGGCTCTGTAACTGCTCAAGACATCATCTTACCACCTTCTGTGGAAATCGTTGATAATACACAGCATATAATGACCTTGACAGAACCCATTGATTTGTATATTGGATTACAAATTGAAAGGAATCGAGGATATTCTATAAAAACCCAAAATAAC------TTTCAAGATGGAAGTTATCCTATAGATGCTGTATTTATGCCTGTTCGAAATGCAAATCATAGTATTCATTCTTATGGGAATGAGAAGGAAAACCAAGAAATACTTTTTTTAGAAATCTGGACAAATGGAAGTTTAACTCCTAAAGAAGCACTTCATGAGGCCTCCCGGAATTTAATTGATTTTTTTATTCCTTTTATACATGCGGAAGAAACAAAC------------TCACATTTA------------------------------------AAGGACAAT---------CAACATAAGGTTACTTTACCCCTTTTTACTTTGCATAAAAAATGGACTAAACTAAGAAAAAACAAAAAA------GTATTAAATTCTATTTTTATAGACCAATCAGAATTGTCTCCCAAAATCCATATTTGCCTCAAAAGGTCTAATATACATACATTGTTGGACCTTTTGAATAAAAGTCAAGAGGATCTTCTGAAAATAGAACATTTTCAGATAGAAGAGGTAAAGCAAATACTGGACGTTCTAGAAAAAGATTTCACAATGGAT------TTACCGAAAAATCAGGTTTCAATACAT---------
>Sedum_tricarpum
ATGGTTCGAGAGAAAGTCACAGTATCGACTCGGACACTAGAGTGGAAGTGTGTTGAATCAAGAGCAGATAGTAAGCGTCTTTATTACGGCCGTTTTATTCTGTCTCCGCTTAGGAAGGGTCAAGCCGATACAATTGGTATTGCAATGCGAAGAGCTTTGCTTGGCGAAATCGAAGGGACATGTATCACACGTGCAAAATCTGAGAAAATACCACACGAATATTCTACCTTAATAGGGATTCAAGAAGCAGTACATGAAATTTTAATGAATTTGCAAGAAGTTGTATTGAGAAGTAATCTGTATGGAATTCGCAACGCGTCTATTTGTATCAGGGGTCCTGGCTCTGTAACTGCTCAAGACATCATCTTACCACCTTCTGTGGAAATCGTTGATAATACACAGCATATAATGACCTTGACAGAACCCATTGATTTGTGTATTGGATTACAAATTGAAAGGAATCGAGGATATTCTATAAAAACCCAAAATAAC------TTTCAAGATGGAAGTTATCCTATAGATGCTGTATTTATGCCTGTTCGAAATGCAAATCATAGTATTCATTCTTATGGGAATGAGAAGGAGAAACAAGAAATACTTTTTTTAGAAATCTGGACAAATGGAAGTTTAACTCCTAAAGAAGCACTTCATGAGGCCTCCCGGAATTTAATTGATTTTTTTATTCCTTTTATACATGCGGAAGAAGCAAAC------------TCACATTTA------------------------------------GAGGACAAT---------CAACACAAGGTTACTTTACCCCTTTTTACTTTGCATAAAAAATGGACTAAACTAAGAAAAAACAAAAAA------GTATTAAATTCTATTTTTATAGACCAATCAGAACTGTCTCCCAAAATCTATATTTGCCTCAAAAGGTCTAATATACATACATTGTTGGACCTTTTGAATAAAAGTAAAGAGGATCTTCTGAAAATAGAACATTTTCAGATAGAAGAGGTAAAGCAAATACTGGACGTTCTAGAAAAATATTTCACAATGGAT------TTACCGAAAAATCAGGTTTCAATATAT---------
>Aeonium_arboreum
ATGGTTCGAGAGAAAGTCACAGTATCCACTCGGACACTAGAGTGGAAGTGTGTTGAATCAAGAGCAGATAGTAAGCGTCTTTATTATGGACGTTTTATTCTGTCTCCACTTAGGAAGGGTCAAGCCGATACAATCGGTATTGCAATGCGAAGAGCTTTGCTTGGGGAAATAGAAGGAACATGTATCACACGTGCAAAATCTGAGAAAATACCACACGAATATTCTACCCTAATAGGGATTCAAGAAGCAGTACATGAAATTTTAATGAATTTGAAAGAAGTTGTATTAAGAAGTAATCTGTATGGAATTCGCAACGCGTCTATTTGTATCAGGGGTCCTGGATCTGTAACTGCTCAAGACATAATCTTACCACCTTCTGTGGAAATCGTTGATAATACACAGCATATAATGACCTTGACAGAACCAATTGATTTGTGTATTGGATTACAAATTGAAAGAAATCGAGGATATTGTATAAAAACCCCAAATAAC------TTTCAAGATGGAAGTTATCCTATAGATGCTGTGTTTATGCCTGTTCGAAATGCAAATCATAGTATTCATTCTTATGAGAATGAGAAGGAAAAACAAGAAATACTTTTTCTAGAAATCTGGACAAATGGAAGTTTAACTCCTAAAGAAGCACTTCACGAGGCCTCCCGGAATTTGATTAATTTTTTTATTCCTTTTATACATGCGGAAGAAGCAAAC------------TCACATTTA------------------GAGGACAATCAACACATAGAGGACAAT---------CAACACAAGGTTACTTTACCCCTTTTTACTTTTCATAAAAAATGGACTAAACTAAGAAAAAACAAAAAA------GTATTAAATTCTATTTTTATTGACCAATCAGAATTGTCTCCCAAGATCTATATTTGTCTCAAAAGGTCTAATATACATACATTGTTGGACCTTTTGAATAAGAGTCACGAGGATCTTATGAAAATAGAACATTTTCAGATAGAAGATGTAAAGCAAGTATTGGACGTTCTAGAAAAATATTTCACAATGAAT------TTAACGAAAAATACGGTTTCAATACAT---------
>Aeonium_balsamiferum
ATGGTTCGAGAGAAAGTCACAGTATCCACTCGGACACTAGAGTGGAAGTGTGTTGAATCAAGAGCAGATAGTAAGCGTCTTTATTATGGACGTTTTATTCTGTCTCCACTTAGGAAGGGTCAAGCCGATACAATCGGTATTGCAATGCGAAGAGCTTTGCTTGGGGAAATAGAAGGAACATGTATCACACGTGCAAAATCTGAGAAAATACCACACGAATATTCTACCCTAATAGGGATTCAAGAAGCAGTACATGAAATTTTAATGAATTTGAAAGAAGTTGTATTAAGAAGTAATCTGTATGGAATTCGCAACGCGTCTATTTGTATCAGGGGTCCTGGATCTGTAACTGCTCAAGACATAATCTTACCACCTTCTGTGGAAATCGTTGATAATACACAGCATATAATGACCTTGACAGAACCAATTGATTTGTGTATTGGATTACAAATTGAAAGAAATCGAGGATATTGTATAAAAACCCCAAATAAC------TTTCAAGATGGAAGTTATCCTATAGATGCTGTGTTTATGCCTGTTCGAAATGCAAATCATAGTATTCATTCTTATGAGAATGAGAAGGAAAAACAAGAAATACTTTTTCTAGAAATCTGGACAAATGGAAGTTTAACTCCTAAAGAAGCACTTCACGAGGCCTCCCGGAATTTGATTAATTTTTTTATTCCTTTTATACATGCGGAAGAAGCAAAC------------TCACATTTA------------------------------------GAGGACAAT---------CAACACAAGGTTACTTTACCCCTTTTTACTTTTCATAAAAAATGGACTAAACTAAGAAAAAACAAAAAA------GTATTAAATTCTATTTTTATTGACCAATCAGAATTGTCTCCCAAGATCTATATTTGTCTCAAAAGGTCTAATATACATACATTGTTGGACCTTTTGAATAAGAGTCACGAGGATCTTATGAAAATAGAACATTTTCAGATAGAAGATGTAAAGCAAGTATTGGACGTTCTAGAAAAATATTTCACAATGAAT------TTAACGAAAAATACGGTTTCAATACAT---------
>Aeonium_decorum
ATGGTTCGAGAGAAAGTCACAGTATCTACTCGGACACTAGAGTGGAAGTGTGTTGAATCAAGAGCAGATAGTAAGCGTCTTTATTATGGACGTTTTATTCTGTCTCCACTTAGGAAGGGTCAAGCCGATACAATCGGTATTGCAATGCGAAGAGCTTTGCTTGGGGAAATAGAAGGAACATGTATCACACGTGCAAAATCTGAGAAAATACCACACGAATATTCTACCCTAATAGGGATTCAAGAAGCAGTACATGAAATTTTAATGAATTTGAAAGAAGTTGTATTAAGAAGTAATCTGTATGGAATTCGCAACGCGTCTATTTGTATCAGGGGTCCTGGATCTGTAACTGCTCAAGACATAATCTTACCACCTTCTGTGGAAATCGTTGATAATACACAGCATATAATGACCTTGACAGAACCAATTGATTTGTGTATTGGATTACAAATTGAAAGAAATCGAGGATATTGTATAAAAACCCCAAATAAC------TTTCAAGATGGAAGTTATCCTATAGATGCTGTGTTTATGCCTGTTCGAAATGCAAATCATAGTATTCATTCTTATGAGAATGAGAAGGAAAAACAAGAAATACTTTTTCTAGAAATCTGGACAAATGGAAGTTTAACTCCTAAAGAAGCACTTCACGAGGCCTCCCGGAATTTGATTAATTTTTTTATTCCTTTTATACATGCGGAAGAAGCAAAC------------TCACATTTA------------------GAGGACAATCAACACATAGAGGACAAT---------CAACACAAGGTTACTTTACCCCTTTTTACTTTTCATAAAAAATGGACTAAACTAAGAAAAAACAAAAAA------GTATTAAATTCTATTTTTATTGACCAATCAGAATTGTCTCCCAAGATCTATATTTGCCTCAAAAGGTCTAATATACATACATTGTTGGACCTTTTGAATAAGAGTCACGAGGATCTTATGAAAATAGAACATTTTCAGATAGAAGATGTAAAGCAAGTATTGGACGTTCTAGAAAAATATTTCACAATGAAT------TTAACGAAAAATACGGTTTCAATACAT---------
>Aeonium_diplocyclum
ATGGTTCGAGAGAAAGTCACAGTATCTACTCGGACACTAGAGTGGAAGTGTGTTGAATCAAGAGCAGATAGTAAGCGTCTTTATTATGGACGTTTTATTCTGTCTCCGCTTAGGAAGGGTCAAGCCGATACAATCGGTATTGCAATGCGAAGAGCTTTGCTTGGGGAAATAGAAGGAACATGTATCACACGTGCAAAATCTGAGAAAATACCACACGAATATTCTACCCTAATAGGGATTCAAGAAGCAGTACATGAAATTTTAATGAATTTGAAAGAAGTTGTATTGAGAAGTAATCTGTATGGAATTCGCAACGCGTCTATTTGTATCAGGGGTCCTGGATCTGTAACTGCTCAAGACATAATCTTACCACCTTCTGTGGAAATCGTTGATAATACACAGCATATAATGACCTTGACAGAACCAATTGATTTGTGTATTGGATTACAAATTGAAAGAAATCGAGGATATTGTATAAAAACCCCAAATAAC------TTTCAAGATGGAAGTTATCCTATAGATGCTGTGTTTATGCCTGTTCGAAATGCAAATCATAGTATTCATTCTTATGAGAATAAGAAGGAAAAACAAGAAATACTTTTTCTAGAAATCTGGACAAATGGAAGTTTAACTCCTAAAGAAGCACTTCACGAGGCCTCCCGGAATTTGATTAATTTTTTTATTCCTTTTATACATGCGGAAGAAGCAAAC------------TCACATTTA------------------GAGGACAATCAACACATAGAGGACAAT---------CAACACAAGGTTACTTTACCCCTTTTTACTTTTCATAAAAAATGGACTAAACTAAGAAAAAACAAAAAA------GTATTAAATTCTATTTTTATTGACCAATCAGAATTGTCTCCCAAGATCTATATTTGCCTCAAAAGGTCTAATATACATACATTGTTGGACCTTTTGAATAAGAGTCACGAGGATCTTATGAAAATAGAACATTTTCAGATAGAAGATGTAAAGCAAGTATTGGACGTTCTAGAAAAATATTTCACAATGAAT------TTAACGAAAAATACGGTTTCAATACAT---------
>Aeonium_dodrantale
ATGGTTCGAGAGAAAGTCACAGTATCTACTCGGACACTAGAGTGGAAGTGTGTTGAATCAAGAGCAGATAGTAAGCGTCTTTATTATGGACGTTTTATTCTGTCTCCGCTTAGGAAGGGTCAAGCCGATACAATCGGTATTGCAATGCGAAGAGCTTTGCTTGGGGAAATAGAAGGAACATGTATCACACGTGCAAAATCTGAGAAAATACCACACGAATATTCTACCCTAATAGGGATTCAAGAAGCAGTACATGAAATTTTAATGAATTTGAAAGAAGTTGTATTGAGAAGTAATCTGTATGGAATTCGCAACGCGTCTATTTGTATCAGGGGTCCTGGATCTGTAACTGCTCAAGACATAATCTTACCACCTTCTGTGGAAATCGTTGATAATACACAGCATATAATGACCTTGACAGAACCAATTGATTTGTGTATTGGATTACAAATTGAAAGAAATCGAGGATATTGTATAAAAACCCCAAATAAC------TTTCAAGATGGAAGTTATCCTATAGATGCTGTGTTTATGCCTGTTCGAAATGCAAATCATAGTATTCATTCTTATGAGAATAAGAAGGAAAAACAAGAAATACTTTTTCTAGAAATCTGGACAAATGGAAGTTTAACTCCTAAAGAAGCACTTCACGAGGCCTCCCGGAATTTAATTAATTTTTTTATTCCTTTTATACATGCGGAAGAAGCAAAC------------TCACATTTA------------------GAGGACAATCAACACATAGAGGACAAT---------CAACACAAGGTTACTTTACCCCTTTTTACTTTTCATAAAAAATGGACTAAACTAAGAAAAAACAAAAAA------GTATTAAATTCTATTTTTATTGACCAATCAGAATTGTCTCCCAAGATCTATATTTGCCTCAAAAGGTCTAATATACATACATTGTTGGACCTTTTGAATAAGAGTCACGAGGATCTTATGAAAATAGAACATTTTCAGATAGAAGATGTAAAGCAAGTATTGGACGTTCTAGAAAAATATTTCACAATGAAT------TTAACGAAAAATACGGTTTCAATACAT---------
>Aeonium_nobile
ATGGTTCGAGAGAAAGTCACAGTATCTACTCGGACACTAGAGTGGAAGTGTGTTGAATCAAGAGCAGATAGTAAGCGTCTTTATTATGGACGTTTTATTCTGTCTCCACTTAGGAAGGGTCAAGCCGATACAATCGGTATTGCAATGCGAAGAGCTTTGCTTGGGGAAATAGAAGGAACATGTATCACACGTGCAAAATCTGAGAAAATACCACACGAATATTCTACCCTAATAGGGATTCAAGAAGCAGTACATGAAATTTTAATGAATTTGAAAGAAGTTGTATTAAGAAGTAATCTGTATGGAATTCGCAACGCGTCTATTTGTATCAGGGGTCCTGGATCTGTAACTGCTCAAGACATAATCTTACCACCTTCTGTGGAAATCGTTGATAATACACAGCATATAATGACCTTGACAGAACCAATTGATTTGTGTATTGGATTACAAATTGAAAGAAATCGAGGATATTGTATAAAAACCCCAAATAAC------TTTCAAGATGGAAGTTATCCTATAGATGCTGTGTTTATGCCTGTTCGAAATGCAAATCATAGTATTCATTCTTATGAGAATGAGAAGGAAAAACAAGAAATACTTTTTCTAGAAATCTGGACAAATGGAAGTTTAACTCCTAAAGAAGCACTTCACGAGGCCTCCCGGAATTTGATTAATTTTTTTATTCCTTTTATACATGCGGAAGAAGCAAAC------------TCACATTTA------------------GAGGACAATCAACACATAGAGGACAAT---------CAACACAAGGTTACTTTACCCCTTTTTACTTTTCATAAAAAATGGACTAAACTAAGAAAAAACAAAAAA------GTATTAAATTCTATTTTTATTGACCAATCAGAATTGTCTCCCAAGATCTATATTTGCCTCAAAAGGTCTAATATACATACATTGTTGGACCTTTTGAATAAGAGTCACGAGGATCTTATGAAAATAGAACATTTTCAGATAGAAGATGTAAAGCAAGTATTGGACGTTCTAGAAAAATATTTCACAATGAAT------TTAACGAAAAATACGGTTTCAATACAT---------
>Aeonium_saundersii
ATGGTTCGAGAAAAAGTCACAGTATCTACTCGGACACTAGAGTGGAAGTGTGTTGAATCAAGAGCAGATAGTAAGCGTCTTTATTATGGACGTTTTATTCTGTCTCCGCTTAGGAAGGGTCAAGCCGATACAATAGGTATTGCAATGCGAAGAGCTTTGCTTGGGGAAATAGAAGGAACATGTATCACACGTGCAAAATCTGAGAAAATACCACACGAATATTCTACCCTAATAGGGATTCAAGAAGCAGTACATGAAATTTTAATGAATTTGAAAGAAGTTGTATTGAGAAGTAATCTGTATGGAATTCGCAACGCGTCTATTTGTATCAGAGGTCCTGGATCTGTAACTGCTCAAGACATAATCTTACCACCTTCTGTGGAAATCGTTGATAATACACAGCATATAATGACCTTGACAGAACCAATTGATTTGTGTATTGGATTACAAATTGAAAGAAATCGAGGATATTGTATAAAAACCCCAAATAAC------TTTCAAGATGGAAGTTATCCTATAGATGCTGTGTTTATGCCTGTTCGAAATGCAAATCATAGTATTCATTCTTATGAGAATGAGAAGGAAAAACAAGAAATACTTTTTCTAGAAATCTGGACAAATGGAAGTTTAACTCCTAAAGAAGCACTTCACGAGGCCTCCCGGAATTTGATTAATTTTTTTATTCCTTTTATACATGCGGAAGAAGCAAAC------------TCACATTTA------------------GAGGACAATCAACACATAGAGGACAAT---------CAACACAAGGTTACTTTACCCCTTTTTACTTTTCATAAAAAATGGACTAAACTAAGAAAAAACAAAAAA------GTATTAAATTCTATTTTTATTGACCAATCAGAATTGTCTCCCAAGATCTATATTTGCCTCAAAAGGTCTAATATACATACATTGTTGGACCTTTTGAATAAGAGTCACGAGGATCTTATGAAAATAGAACATTTTCAGATAGAAGATGTAAAGCAAGTATTGGACGTTCTAGAAAAATATTTCACAATGAAT------TTAACGAAAAATACGGTTTCAATACAT---------
>Aeonium_tabuliforme
ATGGTTCGAGAGAAAGTCACAGTATCTACTCGGACACTAGAGTGGAAGTGTGTTGAATCAAGAGCAGATAATAAGCGTCTTTATTATGGACGTTTTATTCTGTCTCCACTTAGGAAGGGTCAAGCCGATACAATCGGTATTGCAATGCGAAGAGCTTTGCTTGGGGAAATAGAAGGAACATGTATCACACGTGCAAAATCTGAGAAAATACCACACGAATATTCTACCCTAATAGGGATTCAAGAAGCAGTACATGAAATTTTAATGAATTTGAAAGAAGTTGTATTAAGAAGTAATCTGTATGGAATTCGCAACGCGTCTATTTGTATCAGGGGTCCTGGATCTGTAACTGCTCAAGACATAATCTTACCACCTTCTGTGGAAATCGTTGATAATACACAGCATATAATGACCTTGACAGAACCAATTGATTTGTGTATTGGATTACAAATTGAAAGAAATCGAGGATATTGTATAAAAACCCCAAATAAC------TTTCAAGATGGAAGTTATCCTATAGATGCTGTGTTTATGCCTGTTCGAAATGCAAATCATAGTATTCATTCTTATGAGAATGAGAAGGAAAAACAAGAAATACTTTTTCTAGAAATCTGGACAAATGGAAGTTTAACTCCTAAAGAAGCACTTCACGAGGCCTCCCGGAATTTGATTAATTTTTTTATTCCTTTTATACATGCGGAAGAAGCAAAC------------TCACATTTAGAGGACAATCAACACATAGAGGACAATCAACACATAGAGGACAAT---------CAACACAAGGTTACTTTACCCCTTTTTACTTTTCATAAAAAATGGACTAAACTAAGAAAAAACAAAAAA------GTATTAAATTCTATTTTTATTGACCAATCAGAATTGTCTCCCAAGATCTATATTTGCCTCAAAAGGTCTAATATACATACATTGTTGGACCTTTTGAATAAGAGTCACGAGGATCTTATGAAAATAGAACATTTTCAGATAGAAGATGTAAAGCAAGTATTGGACGTTCTAGAAAAATATTTCACAATGAAT------TTAACGAAAAATACGGTTTCAATACAT---------
>Aeonium_undulatum
ATGGTTCGAGAGAAAGTCACAGTATCCACTCGGACACTAGAGTGGAAGTGTGTTGAATCAAGAGCAGATAGTAAGCGTCTTTATTATGGACGTTTTATTCTGTCTCCACTTAGGAAGGGTCAAGCCGATACAATCGGTATTGCAATGCGAAGAGCTTTGCTTGGGGAAATAGAAGGAACATGTATCACACGTGCAAAATCTGAGAAAATACCACACGAATATTCTACCCTAATAGGGATTCAAGAAGCAGTACATGAAATTTTAATGAATTTGAAAGAAGTTGTATTAAGAAGTAATCTGTATGGAATTCGCAACGCGTCTATTTGTATCAGGGGTCCTGGATCTGTAACTGCTCAAGACATAATCTTACCACCTTCTGTGGAAATCGTTGATAATACACAGCATATAATGACCTTGACAGAACCAATTGATTTGTGTATTGGATTACAAATTGAAAGAAATCGAGGATATTGTATAAAAACCCCAAATAAC------TTTCAAGATGGAAGTTATCCTATAGATGCTGTGTTTATGCCTGTTCGAAATGCAAATCATAGTATTCATTCTTATGAGAATGAGAAGGAAAAACAAGAAATACTTTTTCTAGAAATCTGGACAAATGGAAGTTTAACTCCTAAAGAAGCACTTCACGAGGCCTCCCGGAATTTGATTAATTTTTTTATTCCTTTTATACATGCGGAAGAAGCAAAC------------TCACATTTA------------------GAGGACAATCAACACATAGAGGACAAT---------CAACACAAGGTTACTTTACCCCTTTTTACTTTTCATAAAAAATGGACTAAACTAAGAAAAAACAAAAAA------GTATTAAATTCTATTTTTATTGACCAATCAGAATTGTCTCCCAAGATCTATATTTGTCTCAAAAGGTCTAATATACATACATTGTTGGACCTTTTGAATAAGAGTCACGAGGATCTTATGAAAATAGAACATTTTCAGATAGAAGATGTAAAGCAAGTATTGGACGTTCTAGAAAAATATTTCACAATGAAT------TTAACGAAAAATACGGTTTCAATACAT---------
>Monanthes_anagensis
ATGGTTCGAGAGAAAGTCACAGTATCCACTCGGACACTAGAGTGGAAATGTGTTGAATCAAGAGCAGATAGTAAGCGTCTTTATTATGGACGTTTTATTCTGTCTCCGCTTAGGAAGGGTCAAGCCGATACAATCGGTATTGCAATGCGAAGAGCTTTGCTTGGGGAAATAGAAGGAACATGTATCACACGTGCAAAATCTGAGAAAATACCACACGAATATTCTACCCTAATAGGGATTCAAGAAGCAGTACATGAAATTTTAATGAATTTGAAAGAAGTTGTATTGAGAAGTAATCTGTATGGAATTAGCAATGCGTCTATTTGTATCAGGGGTCCTGGATCTGTAACTGCTCAAGACATAATCTTACCACCTTCTGTGGAAATCGTTGATAATACACAGCATATAATGACCTTGACCGAACCAATCGATTTGTGTATTGGATTACAAATTGAAAGAAATCGAGGATATTGTATAAAAACCCCAAATAAC------TTTCAAGATGGAAGTTATCCTATAGATGCTGTGTTTATGCCTGTTCGAAATGCAAATCATAGTATTCATTCTTATGAGAATGAGAAGGAAAAACAAGAAATACTTTTTCTAGAAATCTGGACAAATGGAAGTTTAACTCCTAAAGAAGCACTTCACGAGGCCTCCCGGAATTTAATTAATTTTTTTATTCCTTTTATACATGCGGAAGAAGCAAAC------------TCACATTTA------------------GAGGACAATCAACACATAGAGGACAGT---------CAACACAAGATTACTTTACCCCTTTTTACTTTTCATAAAAAATGGACTAAACTAAGAAAAAACAAAAAA------GTATTAAATTCTATTTTTATTGACCAATCAGAATTGTCTCCCAAGATCTATATTTGCCTCAAAAGGTCTAATATACATACATTGTTGGACCTTTTGAATAAGAGTCACGAGGATCTTATGAAAATAGAACATTTTCAGATAGAAGATGTAAAGCAAGTATTGGACGTTCTAGAAAAATATTTCACAATGAAT------TTACCGAAAAATACTGTTTCAATACAT---------
>Monanthes_brachycaulos
ATGGTTCGAGAGAAAGTCACAGTATCCACTCGGACACTAGAGTGGAAATGTGTTGAATCAAGAGCAGATAGTAAGCGTCTTTATTATGGACGTTTTATTCTGTCTCCGCTTAGGAAGGGTCAAGCCGATACAATCGGTATTGCAATGCGAAGAGCTTTGCTTGGGGAAATAGAAGGAACATGTATCACACGTGCAAAATCTGAGAAAATACCACACGAATATTCTACCCTAATAGGGATTCAAGAAGCAGTACATGAAATTTTAATGAATTTGAAAGAAGTTGTATTGAGAAGTAATCTGTATGGAATTCGCAATGCGTCTATTTGTATCAGGGGTCCTGGATCTGTAACTGCTCAAGACATAATCTTACCACCTTCTGTGGAAATCGTTGATAATACACAGCATATAATGACCTTGACCGAACCAATCGATTTGTGTATTGGATTACAAATTGAAAGAAATCGAGGATATTGTATAAAAACCCCAAATAAC------TTTCAAGATGGAAGTTATCCTATAGATGCTGTGTTTATGCCTGTTCGAAATGCAAATCATAGTATTCATTCTTATGAGAATGAGAAGGAAAAACAAGAAATACTTTTTCTAGAAATCTGGACAAATGGAAGTTTAACTCCTAAAGAAGCACTTCACGAGGCCTCCCGGAATTTAATTAATTTTTTTATTCCTTTTATACATGCGGAAGAAGCAAAC------------TCACATTTA------------------GAGGACAATCAACACATAGAGGACAGT---------CAACACAAGATTACTTTACCCCTTTTTACTTTTCATAAAAAATGGACTAAACTAAGAAAAAACAAAAAA------GTATTAAATTCTATTTTTATTGACCAATCAGAATTGTCTCCCAAGATCTATATTTGCCTCAAAAGGTCTAATATACATACATTGTTGGACCTTTTGAATAAGAGTCACGAGGATCTTATGAAAATAGAACATTTTCAGATAGAAGATGTAAAGCAAGTATTGGACGTTCTAGAAAAATATTTCACAATGAAT------TTACCGAAAAATACTGTTTCAATACAT---------
>Monanthes_muralis
ATGGTTCGAGAGAAAGTCACAGTATCCACTCGGACACTAGAGTGGAAGTGTGTTGAATCAAGAGCAGATAGTAAGCGTCTTTATTATGGACGTTTTATTCTGTCTCCGCTTAGGAAGGGTCAAGCCGATACAATCGGTATTGCAATGCGAAGAGCTTTGCTTGGGGAAATAGAAGGAACATGTATCACACGTGCAAAATCTGAGAAAATACCACACGAATATTCTACCCTAATAGGGATTCAAGAAGCAGTACATGAAATTTTAATGAATTTGAAAGAAGTTGTATTGAGAAGTAATCTGTATGGAATTCGCAACGCGTCTATTTGTATCAGGGGTCCTGGATCTGTAACTGCTCAAGACATAATCTTACCACCTTCTGTGGAAATCGTTGATAATACACAGCATATAATGACCTTGACAGAACCAATCGATTTGTGTATTGGATTACAAATTGAAAGAAATCGAGGATATTGTATAAAAACCCCAAATAAC------TTTCAAGATGGAAGTTATCCTATAGATGCTGTGTTTATGCCTGTTCGAAATGCAAATCATAGTATTCATTCTTATGAGAATGAGAAGGAAAAACAAGAAATACTTTTTCTAGAAATCTGGACAAATGGAAGTTTAACTCCTAAAGAAGCACTTCACGAGGCCTCCCGGAATTTAATTAATTTTTTTATTCCTTTTATACATGCGGAAGAAGCAAAC------------TCACATTTA------------------GAGGACAATCAACACATAGAGGACAGT---------CAACACAAGATTACTTTACCCCTTTTTACTTTTCATAAAAAATGGACTAAACTAAGAAAAAACAAAAAA------GTATTAAATTCTATTTTTATTGACCAATCAGAATTGTCTCCCAAGATCTATATTTGCCTCAAAAGGTCTAATATACATACATTGTTGGACCTTTTGAATAAGAGTCACGAGGATCTTATGAAAATAGAACATTTTCAGATAGAAGATGTAAAGCAAGTATTGGACGTTCTAGAAAAATATTTCACAATGAAT------TTACCGAAAAATACTGTTTCAATACAT---------
>Monanthes_polyphylla
ATGGTTCGAGAGAAAGTCACAGTATCTACTCGGACACTAGAGTGGAAGTGTGTTGAATCAAGAGCAGATAGTAAGCGTCTTTATTATGGACGTTTTATTCTGTCTCCGCTTAGGAAGGGTCAAGCCGATACAATCGGTATTGCAATGCGAAGAGCTTTGCTTGGGGAAATAGAAGGAACATGTATCACACGTGCAAAATCTGAGAAAATACCACACGAATATTCTACCCTAATAGGGATTCAAGAAGCAGTACATGAAATTTTAATGAATTTGAAAGAAGTTGTATTGAGAAGTAATCTGTATGGAATTCGCAACGCGTCTATTTGTATCAGGGGTCCTGGATCTGTAACTGCTCAAGACATAATCTTACCACCTTCTGTGGAAATCGTTGATAATACACAGCATATAATGACCTTGACAGAACCAATCGATTTGTGTATTGGATTACAAATTGAAAGAAATCGAGGATATTCTATAAAAACCCCAAATAAC------TTTCAAGATGGAAGTTATCCTATAGATGCTGTGTTTATGCCTGTTCGAAATGCAAATCATAGTATTCATTCTTATGAGAATGAGAAGGAAAAACAAGAAATACTTTTTCTAGAAATCTGGACAAATGGAAGTTTAACTCCTAAAGAAGCACTTCACGAGGCCTCCCGGAATTTAATTAATTTTTTTATTCCTTTTATACATGCGGAAGAAGCAAAC------------TCACATTTA------------------GAGGACAATCAACACATAGAGGACAAT---------CAACACAAGATTACTTTACCCCTTTTTACTTTTCATAAAAAATGGACTAAACTAAGAAAAAACAAAAAA------GTATTTAATTCTATTTTTATTGACCAATCAGAATTGTCTCCCAAGATCTATATTTGCCTCAAAAGGTCTAATATACATACATTGTTGGACCTTTTGAATAAGAGTCACGAGGATCTTATGAAAATAGAGCATTTTCAGATAGAAGATGTAAAACAAGTATTGGACGTTCTAGAAAAATATTTCACAATGAAT------TTACCGAAAAATACTGTTTCAATACAT---------
>Rosularia_alpestris
ATGGTTCGAGAGAAAGTCACAGTATCGACTCGGACACTAGAGTGGAAGTGTGTTGAATCAAGAGCAGATAGTAAGCGTCTTTATTATGGACGTTTTATTCTATCTCCGCTTAGGAAGGGTCAAGCCGATACAATTGGTATTGCAATGCGAAGAGCTTTGCTTGGCGAAATAGAAGGAACATGTATCACACGTGCAAAATCTGAGAAAATACCACACGAATATTCTACCTTAATAGGGATTCAAGAAGCAGTACATGAAATTTTAATGAATTTGAAAGAAGTTGTATTGAGAAGTAATCTGTATGGAATTAGCAATGCGTCTATTTGTATCAGGGGTCCTGGATCTGTAACTGCTCAAGACATCATCTTACCACCTTCTGTGGAAATCGTTGATAATACACAGCATATAATGACCTTGACCGAACCAATCGATTTGTGTATTGGATTACAAATTGAAAGGAATCGAGGATATTGTATAAAAACCCCAAATAAC------TTTCAAGATGGAAGTTATCCTATAGATGCTGTATTTATGCCTGTTCGAAATGCAAATCATAGTATTCATTCTTATGGGAATGAGAAGGAAAAACAAGAAATACTTTTTCTCGAAATCTGGACAAATGGAAGTTTAACTCCTAAAGAAGCACTTCATGAGGCCTCCCGGAATTTAATTGATTTTTTTATTCCTTTTATACATGCGGAAGAAGCAAGC------------TTACATTTA------------------------------------GAGGACAAT---------CAACACAAGGTTACTTTACCCCTTTTTACTTTTCATAAAAAATGGACTAAACTAAGAAAAAATAAAAAA------GTCTTAAATTCTATTTTTATAGACCAATCAGAATTGTCTCCCAAGATCTATATTTGCCTCAAAAGGTCTAATATACATACATTGTTGGACCTTTTGAATAAGAGTCAAGAGGATCTTATGAAAATAGAAAATTTTCGGATAGAAGATGTAAAGCAAATATTGGACGTTCTAGAAAAATCGTTCACAATGGAT------TTACCGAAAAAT------------------------
>Sempervivum_tectorum
ATGGTTCGAGAGAAAGTCACAGTATCTACTCGAACACTAGAGTGGAAGTGTGTTGAATCAAGAGCAGATAGTAAGCGTCTTTATTATGGACGTTTTATTCTGTCTCCGCTTAGGAAGGGTCAAGCTGATACAATCGGTATTGCAATGCGAAGAGCTTTGCTTGGCGAAATAGAAGGAACATGTATCACACGTGCAAAATCTGAGAAAATACCACACGAATATTCTACCCTAATAGGGATTCAAGAAGCAGTACATGAAATTTTAATGAATTTGAAAGAAGTTGTATTGAGAAGTAATCTGTATGGAATTCGCAACGCGTCTATTTGTATCAGGGGTCCTGGATCTGTAACTGCTCAAGACATCATCTTACCACCTTCTGTGGAAATCGTTGATAATACACAGCATATAATGACCTTGACAGAACCAATAGATTTGTGTATTGGATTACAAATTGAAAGGAATCGAGGATATTGTATAAAAACCCAAAATAAC------TTTCAAGATGGAAGTTATCCTATAGATGCTGTATTTATGCCGGTTCGAAATGCAAATCATAGTATTCATTCTTATGGGAATGAGAAGGAAAAACAAGAAATACTTTTTCTAGAAATCTGGACAAATGGAAGTTTAACTCCTAAAGAAGCACTTCATGAGGCCTCCCGGAATTTGATTGATTTTTTTATTCCTTTTATACATGCGGAAGAAGCAAAC------------TTACATTTA------------------------------------GAGGACAAT---------CAACACAAGGTTACTTTACCCCTTTTTACTTTTCATAAAAAATGGACTAAACTAAGAAAAAACAAAAAA------GTATTAAATTCTATTTTTATTGACCAATCAGAATTGTCTCCCAAGATCTATATTTGCCTCAAAAGGTCTAATATACATACATTGTTGGACCTTTTGAATAAGAGTCACGAGGATCTTATGAAAATAGAACATTTTCGGATAGAAGATGTAAAGCAAATATTGGACGTTCTAGAAAAATATTTCACAATAGAT------TTACCGAAAAATCAGGTTTCAATACATTCAATACAT
>Phedimus_spurius
ATGGTTCGAGAGAAAGTCACAGTATCTACTCGGACACTACAGTGGAAGTGTGTTGAATCAAGAGCAGATAGTAAGCGTCTTTATTATGGACGTTTTATTCTGTCTCCGCTTAGGAAGGGCCAAGCCGATACTATAGGTATTGCAATTCGAAGAGCTTTGCTTGGCGAACTAGAAGGAACATGTATCACACGTGCAAAATCTGAGAAAATACCACACGAATACTCTACCCTAATAGGGATTCAAGAAGCAGTACATGAAATTTTAATGAATTTGAAAGAAGTTGTATTACGAAGTAATCTGTATGGAATTCGCAACGCGTCTATTTGTGTCAGGGGTCCTGGCTCTGTAACTGCTCAAGACATCATCTTACCACCTTCTGTGGAAATCGTTGATAATACACAGCATATAGTGACCTTGACGGAACCAATCGATTTATGTATTGGATTACAAATTGAAAGGAATCGAGGATATTGTATAAAAACCCCAAATAAC------TTTCAAGATGGAAGTTATCCTATAGATGCTGTATTTATGCCTGTTCGAAATGCGAATCATAGTATTCATTCTTATGGGAATGAGAAGGAAAAACAAGAAATGCTTTTTCTAGAAATCTGGACAAACGGAAGTTTAACTCCTAAAGAAGCACTTCATGAGGCCTCCCGGAATTTGATTGATTTTTTCATTCCTTTTATACATGCGGAAGAAGCAAAC------------TTACATTTA------------------------------------GAAGACAAT---------CAATATAAGGTTACTTTACCCCTTTTTACTTTTCATAAAAAATGGACTAAACTAAGCAAAAACAAAAAA------GTATTAAATTCTATTTTTATTGACCAATCAGAATTGTCTCCCAAGATCTATATTTGTCTCAAAAGGTCTAATATACATACATTGTTGGACCTTTTAAATAAGAGTCAAGAGGATCTTATGAAAACAGAACATTTTCACATAGAAGATGTCAAGCAGATATTGGACGTTCTAGAAAACTATTTCACAATGGAT------TTACCGAAAAATGAGTTTTCAATACAT---------
>Phedimus_aizoon
ATGGTTCGAGAGAAAGTCACAGTATCTACTCGGACACTACAATGGAAGTGTGTTGAATCAAGAGCAGATAGTAAGCGTCTTTATTATGGACGTTTTATTCTGTCTCCGCTTAGTAAGGGCCAAGCCGATACAATAGGTATTGCAATGCGAAGAGCTTTGCTTGGCGAAATAGAAGGAACATGTATCACACGTGCAAAATCTGAGAAAATACCACACGAATACTCTACCCTAATAGGGATTCAAGAAGCAGTACATGAAATTTTAATGAATTTGAAAGAAGTTGTATTGAGAAGTAATCTATATGGAATTCGCAACGCGTCTATTTGTGTCCGGGGTCCTGGATCTGTAACTGCTCAAGACATCATCTTACCACCTTCTGTGGAAATTGTTGATAATACACAGCATATAGTGACCTTGACGGAACCAATCGATTTGTGTATTGGATTACAAATTGAAAGGAATCGAGGATACTGTATAAAAACCCCAAATAAC------TTTGAAGATGGAAGTTATCCTATAGATGCTGTATTTATGCCTGTTCGAAATGCGAATCATAGTATTCATTCTTATGGGAATGAGAAGGAAAAACAAGAAATACTTTTTCTAGAAATCTGGACAAACGGAAGTTTAACTCCTAAAGAAGCACTTCATGAGGCCTCCCGGAATTTGATTGATTTTTTTATTCCTTTTATACATTCGGAAGAAGCAAAC------------TTACATTTA------------------------------------GAAGACAAT---------CAACACAAGGTTACTTTACCCCTTTTTACTTTTCATAAAAAATGGACTAAACTAAGCAAAAACAAAAAA------GTATTAAATTCTATTTTTATTGACCAATCAGAATTGTCTCCCAAGATCTATATTTGCCTCAAAAGGGCTAATATACATACATTGTTGGACCTTTTGAATAAGAGTCAAGAGGATCTTATGAAAACGGAACATTTTCACATAGAAGATGTAAAGCAGATATTGGACGTTCTAGAAAACTATTTCCCAATGGAT------TTATCGAAAAATAAGTTTTCAATACAT---------
>Phedimus_kamtschaticus
ATGGTTCGAGAGAAAGTCACAGTATCTACTCGGACACTACAATGGAAGTGTGTTGAATCAAGAGCAGATAGTAAGCGTCTTTATTATGGACGTTTTATTCTGTCTCCGCTTAGTAAGGGCCAAGCCGATACAATAGGTATTGCAATGCGAAGAGCTTTGCTTGGCGAAATAGAAGGAACATGTATCACACGTGCAAAATCTGAGAAAATACCACACGAATACTCTACCCTAATAGGGATTCAAGAAGTAGTACATGAAATTTTAATGAATTTGAAAGAAGTTGTATTGAGAAGTAATCTATATGGAATTCGCAACGCGTCTATTTGTGTCCGGGGTCCTGGATCTGTAACTGCTCAAGACATCATCTTACCACCTTCTGTGGAAATTGTTGATAATACACAGCATATAGTGACCTTGACGGAACCAATCGATTTGTGTATTGGATTACAAATTGAAAGGAATCGAGGATACTGTATAAAAACCCCAAATAAC------TTTGAAGATGGAAGTTATCCTATAGATGCTGTATTTATGCCTGTTCGAAATGCGAATCATAGTATTCATTCTTATGGGAATGAGAAGGAAAAACAAGAAATACTTTTTCTAGAAATCTGGACAAACGGAAGTTTAACTCCTAAAGAAGCACTTCATGAGGCCTCCCGGAATTTGATTGATTTTTTTATTCCTTTTATACATTCGGAAGAAGCAAAC------------TTCCATTTA------------------------------------GAAGACAAT---------CAACACAAGGTTACTTTACCCCTTTTTACTTTTCATAAAAAATGGACTAAACTAAGCAAAAACAAAAAA------GTATTAAATTCTATTTTTATTGACCAATCAGAATTGTCTCCCAAGATCTATATTTGCCTCAAAAGGTCTAATATACATACATTGTTGGACCTTTTGAATAAGAGCCAAGAGGATCTTATGAAAACGGAACATTTTCACATAGAAGATGTAAAGCAGATATTGGACGTTCTAGAAAACTATTTCACAATGGAT------TTATCGAAAAATAAGTTTTCAATACAT---------
>Phedimus_odontophyllus
ATGGTTCGAGAGCAAGTCACAGTATCTACTCGGACACTACATTGGAAGTGTGTTGAATCAAGAGCAGATAGTAAGCGTCTTTATTATGGACGTTTTATTCTGTCTCCGCTTAGGAAGGGTCAAGCCGATACTATCGGCATTGCAATGCGAAGAGCTTTGCTTGGCGAAATAGAAGGAACATGTATCACACGTGCAAAATCTGATAAAATACCATACGAATACTCTACCCTAATAGGGATTGAAGAAGCAGTACATGAAATTTTAATGAATTTGAAAGAAGTTGTATTGAGAAGTAATCTGTATGGAATTCGCAACGGGTCTATTTGTGTCAGGGGTCCTGGCTCTGTAACTGCTCAAGACATCATCTTACCACCTTCTGTGGAAATCGTTGATAATACACAGCATATAGTGACCTTGACGGAACCAATCGATTTGTGTATTGGATTACAAATTGAACGGAATCGAGGATATTGTATAAAAACCCAAAATAAC------TTTCAAGATGGAAGTTATCCTATAGATGCTGTATTTATGCCTGTTCGAAATGCGAATCATAGTATTCATTCTTATGGGAATGAGAAGGAAAAACAAGAAATGCTTTTTCTAGAAATCTGGACAAACGGAAGTTTAACTCCTAACGAAGCACTTCATGAGGCCTCCCGGAATTTGATTGATTTTTTTATTCCTTTTATACATGCGGAAGAAGCAAAC------------TTCCATTTA------------------------------------GAAGACAAT---------CAACATAAGGTTACTTTACCTATTTTTACTTTTCATAAAAAATGGACGAAACTAAGCAAAAATAAAAAA------GTATTCAATTCTATTTTTATTGACCAATTAGAATTTTCTTCAAAGATCTATATTTGCCTCAAAAGGTCTAATATACATACATTGTTAGACCTTTTGAATAAGAGTCAAGAGGATCTTATGAAAACGGAACATTTTCACATAGAAGATGTAAAGCAGATATTGGACGTTATAGAAAACTATTTCACAATGGAT------TTACCGAAAAAT------------------------
>Phedimus_takesimensis
ATGGTTCGAGAGAAAGTCACAGTATCTACTCGGACACTACAATGGAAGTGTGTTGAATCAAGAGCAGATAGTAAGCGTCTTTATTATGGACGTTTTATTCTGTCTCCGCTTAGTAAGGGCCAAGCCGATACAATAGGTATTGCAATGCGAAGAGCTTTGCTTGGCGAAATAGAAGGAACATGTATCACACGTGCAAAATCTGAGAAAATACCACATGAATACTCTACCCTAATAGGGATTCAAGAAGCAGTACATGAAATTTTAATGAATTTGAAAGAAGTTGTATTGAGAAGTAATCTATATGGAATTCGCAACGCGTCTATTTGTGTCCGGGGTCCTGGATCTGTAACTGCTCAAGACATCATCTTACCACCTTCTGTGGAAATTGTTGATAATACACAGCATATAGTGACCTTGACGGAACCAATCGATTTGTGTATTGGATTACAAATTGAAAGGAATCGAGGATACTGTATAAAAACCCCAAATAAC------TTTGAAGATGGAAGTTATCCTATAGATGCTGTATTTATGCCTGTTCGAAATGCGAATCATAGTATTCATTCTTATGGGAATGAGAAGGAAAAACAAGAAATACTTTTTCTAGAAATCTGGACAAACGGAAGTTTAACTCCTAAAGAAGCACTTCATGAGGCCTCCCGGAATTTGATTGATTTTTTTATTCCTTTTATACATTCGGAAGAAGCAAAC------------TTACATTTA------------------------------------GAAGACAAT---------CAACACAAGGTTACTTTACCCCTTTTTACTTTTCATAAAAAATGGACTAAACTAAGCAAAAACAAAAAA------GTATTAAATTCTATTTTTATTGACCAATCAGAATTGTCTCCCAAGATCTATATTTGCCTCAAAAGGTCTAATATACATACATTGTTGGACCTTTTGAATAAGAGTCAAGAGGATCTTATGAAAACGGAACATTTTCACATAGAAGATGTAAAGCAGATATTGGACGTTCTAGAAAACTATTTCACAATGGAT------TTATCGAAAAATAAGTTTTCAATACAT---------
>Phedimus_yangshanicus
ATGGTTCGAGAGCAAGTCACAGTATCTACTCGGACACTACATTGGAAGTGTGTTGAATCAAGAGCAGATAGTAAGCGTCTTTATTATGGACGTTTTATTCTGTCTCCGCTTAGGAAGGGTCAAGCCGATACTATCGGCATTGCAATGCGAAGAGCTTTGCTTGGCGAAATAGAAGGAACATGTATCACACGTGCAAAATCTGATAAAATACCATACGAATACTCTACCCTAATAGGGATTGAAGAAGCAGTACATGAAATTTTAATGAATTTGAAAGAAGTTGTATTGAGAAGTAATCTGTATGGAATTCGCAACGGGTCTATTTGTGTCAGGGGTCCTGGCTCTGTAACTGCTCAAGACATCATCTTACCACCTTCTGTGGAAATCGTTGATAATACACAGCATATAGTGACCTTGACGGAACCAATCGATTTGTGTATTGGATTACAAATTGAACGGAATCGAGGATATTGTATAAAAACCCAAAATAAC------TTTCAAGATGGAAGTTATCCTATAGATGCTGTATTTATGCCTGTTCGAAATGCGAATCATAGTATTCATTCTTATGGGAATGAGAAGGAAAAACAAGAAATGCTTTTTCTAGAAATCTGGACAAACGGAAGTTTAACTCCTAACGAAGCACTTCATGAGGCCTCCCGGAATTTGATTGATTTTTTTATTCCTTTTATACATGCGGAAGAAGCAAAC------------TTCCATTTA------------------------------------GAAGACAAT---------CAACATAAGGTTACTTTACCTATTTTTACTTTTCATAAAAAATGGACGAAACTAAGCAAAAATAAAAAA------GTATTCAATTCTATTTTTATTGACCAATTAGAATTTTCTTCAAAGATCTATATTTGCCTCAAAAGGTCTAATATACATACATTGTTAGACCTTTTGAATAAGAGTCAAGAGGATCTTATGAAAACGGAACATTTTCACATAGAAGATGTAAAGCAGATATTGGACGTTATAGAAAACTATTTCACAATGGAT------TTACCGAAAAAT------------------------
>Rhodiola_bupleuroides
ATGGTTCGAGAGAAAGTCACAGTATCTACTCGGACACTACAGTGGAAGTGTGTTGAATCAAGAGCAGATAGTAAGCGTCTTTATTATGGACGTTTTATTCTGTCTCCGCTTAGGAAGGGTCAAGCCGATACAATAGGTATTGCAATGCGAAGAGCTTTGCTTGGTGAAATAGAAGGAACATGTATCACACGTGCAAAATCTGAGAAAATACCACACGAATATTCTACCCTAATAGGGATTCAAGAAGCAGTACATGAAATTTTAATGAATTTGAAAGAAGTTGTATTGAGAAGTAATCTCTATGGAATTCGCAACGCATCTATTTGTGTCAGGGGTCCTGGCTCTGTAACTGCTCAAGACATCATCTTACCACCTTCTGTGGAAATCGTTGATAATACACAGCATATAGTGACCTTGACGGAACCAATCAATTTGTGTATTGGATTACAAATTGAAAGGAATCGAGGATATTGTATAAAAACCCCAAATAAC------TTTCAAGATGGAAGTTATCCTATAGATGCTGTATTTATGCCTGTTCGAAATGCGAATCATAGTATTCATTCTTATGGGAATGAGAAAGAAAAACAAGAAATACTTTTTCTAGAAATCTGGACAAACGGAAGTTTAACTCCTAAAGAAGCACTTCATGAGGCCTCCCGGAATTTAATTGATTTTTTTATTCCTTTTATACATGCGGAAGAAGCAAAC------------TTACATTTA------------------------------------GAAGACAAT---------CAACACAAGGTTACTTTACCCCTTTTTACTTTTCATAAAAAATGGACTAAACTAAGCAAAAACAAAAAA------GTATTAAATTCTATTTTTATTGACCAATCAGAATTGTCTCCCAAGATCTATATTTGCCTCAAAAGGGCTAATATACACACATTGTTGGACCTTTTGAATAAGAGTCAAGAGGATCTTATGAAAATGGAACATTTTCACATAGAAGATGTAAAGCAGATATTGGACGTTCTAGAAAAATATTTCACAATGGAT------TTACCGAAAAATCAGTTTTCAATACAT---------
>Rhodiola_calliantha
ATGGTTCGAGAGAAAGTCACAGTATCTACTCGGACACTACAGTGGAAGTGTGTTGAATCAAGAGCAGATAGTAAGCGTCTTTATTATGGACGTTTTATTCTGTCTCCGCTTAGGAAGGGTCAAGCCGATACAATAGGTATTGCAATGCGAAGAGCTTTGCTTGGTGAAATAGAAGGAACATGTATCACACGTGCAAAATCTGAGAAAATACCACACGAATATTCTACCCTAATAGGGATTCAAGAAGCAGTACATGAAATTTTAATGAATTTGAAAGAAGTTGTATTGAGAAGTAATCTCTATGGAATTCGCAACGCATCTATTTGTGTCAGGGGTCCTGGCTCTGTAACTGCTCAAGACATCATCTTACCACCTTCTGTGGAAATCGTTGATAATACACAGCATATAGTGACCTTGACGGAACCAATCAATTTGTGTATTGGATTACAAATTGAAAGGAATCGAGGATATTGTATAAAAACCCAAAATAAC------TTTCAAGATGGAAGTTATCCTATAGATGCTGTATTTATGCCTGTTCGAAATGCGAATCATAGTATTCATTCTTATGGGAATGAGAAGGAAAAACAAGAAATACTTTTTCTAGAAATCTGGACAAACGGAAGTTTAACTCCTAAAGAAGCACTTCATGAGGCCTCCCGGAATTTAATTGATTTTTTTATTCCTTTTATACATGCGGAAGAAGCAAAC------------TTACATTTA------------------------------------GAAGACAAT---------CAACACAAGGTTACTTTACCCCTTTTTACTTTTCATAAAAAATGGACTAAACTAAGCAAAAACAAAAAA------GTATTAAATTCTATTTTTATTGACCAATCAGAATTGTCTCCCAAGATCTATATTTGCCTCAAAAGGGCTAATATACACACATTGTTGGACCTTTTGAATAAGAGTCAAGAGGATCTTATGAAAATGGAACATTTTCACATAGAAGATGTAAAGCAGATATTGGACGTTCTAGAAAAATATTTCACAATGGAT------TTACCGAAAAATAAGTTTTCAATACAT---------
>Rhodiola_crenulata
ATGGTTCGAGAGAAAGTCACAGTATCTACTCGGACACTACAGTGGAAGTGTGTTGAATCAAGAGCAGATAGTAAGCGTCTTTATTATGGACGTTTTATTCTGTCTCCGCTTAGGAAGGGTCAAGCCGATACAATAGGTATTGCAATGCGAAGAGCTTTGCTTGGTGAAATAGAAGGAACATGTATCACACGTGCAAAATCTGAGAAAATACCACACGAATATTCTACCCTAATAGGGATTCAAGAAGCAGTACATGAAATTTTAATGAATTTGAAAGAAGTTGTATTGAGAAGTAATCTCTATGGAATTCGCAACGCATCTATTTGTGTCAGGGGTCCTGGCTCTGTAACTGCTCAAGACATCATCTTACCACCTTCTGTGGAAATCGTTGATAATACACAGCATATAGTGACCTTGACGGAACCAATCAATTTGTGTATTGGATTACAAATTGAAAGGAATCGAGGATATTGTATAAAAACCCAAAATAAC------TTTCAAGATGGAAGTTATCCTATAGATGCTGTATTTATGCCTGTTCGAAATGCGAATCATAGTATTCATTCTTATGGGAATGAGAAGGAAAAACAAGAAATACTTTTTCTAGAAATCTGGACAAACGGAAGTTTAACTCCTAAAGAAGCACTTCATGAGGCCTCCCGGAATTTAATTGATTTTTTTATTCCTTTTATACATGCGGAAGAAGCAAAC------------TTACATTTA------------------------------------GAAGACAAT---------CAACACAAGGTTACTTTACCCCTTTTTACTTTTCATAAAAAATGGACTAAACTAAGCAAAAACAAAAAA------GTATTAAATTCTATTTTTATTGACCAATCAGAATTGTCTCCCAAGGTCTATATTTGCCTCAAAAGGGCTAATATACATACATTGTTGGACCTTTTGAATAAGAGTCAAGAGGATCTTATGAAAATGGAACATTTTCACATAGAAGATGTAAAGCAGATATTGGACGTTCTAGAAAAATATTTCACAATGGAT------TTACCGAAAAATCAGTTTTCAATACAT---------
>Rhodiola_henryi
ATGGTTCGAGAGAAAGTCACAGTATCTACTCGGACACTACAGTGGAAGTGTGTTGAATCAAGAGCAGATAGTAAGCGTCTTTATTATGGACGTTTTATTCTGTCTCCGCTTAGGAAGGGTCAAGCCGATACAATAGGTATTGCAATGCGAAGAGCTTTGCTTGGTGAAATAGAAGGAACATGTATCACACGTGCAAAATCTGAGAAAATACCACACGAATATTCTACCCTAATAGGGATTCAAGAAGCAGTACATGAAATTTTAATGAATTTGAAAGAAGTTGTATTGAGAAGTAATCTCTATGGAATTCGCAACGCATCTATTTGTGTCAGGGGTCCTGGCTCTGTAACTGCTCAAGACATCATCTTACCACCTTCTGTGGAAATCGTTGATAATACACAGCATATAGTGACCTTGACGGAACCAATCAATTTGTGTATTGGATTACAAATTGAAAGGAATCGAGGATATTGTATAAAAACCCCAAATAAC------TTTAAAGATGGAAGTTATCCTATAGATGCTGTATTTATGCCTGTTCGAAATGCGAATCATAGTATTCATTCTTATGGGAATGAAAAGGAAAAACAAGAAATACTTTTTCTAGAAATCTGGACAAACGGAAGTTTAACTCCTAAAGAAGCACTTCATGAGGCCTCCCGGAATTTAATTGATTTTTTTATTCCTTTTATACATGCGGAAGAAGCAAAC------------TTACATTTA------------------------------------GAAGACAAT---------CAACACAAGGTTACTTTACCCCTTTTTACTTTTCATAAAAAATGGACTAAACTAAGCAAAAACAAAAAA------GTATTAAATTCTATTTTTATTGACCAATCAGAATTGTCTCCCAAGATCTATATTTGCCTCAAAAGGGCTAATATACATACATTGTTGGACCTTTTGAATAAGAGTCAAGAGGATCTTATGAAAATGGAACATTTTCACATAGAAGATGTAAAGCAGATATTGGACGTTCTAGAAAAATATTTCACAATGGAT------TTACCGAAAAATCAGTTTTCAATACAT---------
>Rhodiola_himalensis
ATGGTTCGAGAGAAAGTCACAGTATCTACTCGGACACTACAGTGGAAGTGTGTTGAATCAAGAGCAGATAGTAAGCGTCTTTATTATGGACGTTTTATTCTATCTCCGCTTAGGAAGGGTCAAGCCGATACAATAGGTATTGCAATGCGAAGAGCTTTGCTTGGTGAAATAGAAGGAACATGTATCACACGTGCAAAATCTGAGAAAATACCACACGAATATTCTACCCTAATAGGTATTCAAGAAGCAGTACATGAAATTTTAATGAATTTGAAAGAAGTTGTATTGAGAAGTAATCTCTATGGAATTCGCAACGCATCTATTTGTGTCAGGGGTCCTGGCTCTGTAACTGCTCAAGACATCATCTTACCACCTTCTGTGGAAATCGTTGATAATACACAGCATATAGTGACCTTGACGGAACCAATCAATTTGTGTATTGGATTACAAATTGAAAGGAATCGAGGATATTGTATAAAAACCCCAAATAAC------TTGCAAGATGGAAGTTATCCTATAGATGCTGTATTTATGCCTGTTCGAAATGCGAATCATAGTATTCATTCTTATGGGAATGAGAAGGAAAAACAAGAAATACTTTTTCTAGAAATATGGACAAACGGAAGTTTAACTCCTAAAGAAGCACTCCATGAGGCCTCCCGGAATTTAATTGATTTTTTTATTCCTTTTATACATGCGGAAGAAGCAAAC------------TTACATTTA------------------------------------GAAGACAAT---------CAACACAAGGTTACTTTACCCCTTTTTACTTTTCATAAAAAATGGACTAAACTAAGCAAAAACAAAAAA------GTATTAAATTCTATTTTTATTGACCAATCAGAATTGTCTCCCAAAATCTATATTTGCCTCAAAAGGGCTAATATACATACATTGTTGGACCTTTTGAATAAGAGTCAAGAGGATCTTATGAAAATGGAACATTTTCACATAGAAGATGTAAAGCAGATATTGGACGTTCTAGAAAAATATTTCACAATGGAT------TTACCAAAAAATCAGTTTTCAATACAT---------
>Rhodiola_kirilowii
ATGGTTCGAGAGAAAGTCACAGTATCTACTCGGACACTACAGTGGAAGTGTGTTGAATCAAGAGCAGATAGTAAGCGTCTTTATTATGGACGTTTTATTCTATCTCCGCTTAGGAAGGGTCAAGCCGATACAATAGGTATTGCAATGCGAAGAGCTTTGCTTGGTGAAATAGAAGGAACATGTATCACACGTGCAAAATCTGAGAAAATACCACACGAATATTCTACCCTAATAGGTATTCAAGAAGCAGTACATGAAATTTTAATGAATTTGAAAGAAGTTGTATTGAGAAGTAATCTCTATGGAATTCGCAACGCATCTATTTGTGTCAGGGGTCCTGGCTCTGTAACTGCTCAAGACATCATCTTACCACCTTCTGTGGAAATCGTTGATAATACACAGCATATAGTGACCTTGACGGAACCAATCAATTTGTGTATTGGATTACAAATTGAAAGGAATCGAGGATATTGTATAAAAACCCCAAATAAC------TTTCAAGATGGAAGTTATCCTATAGATGCTGTATTTATGCCTGTTCGAAATGCGAATCATAGTATTCATTCTTATGGGAATGAGAAGGAAAAACAAGAAATACTTTTTCTAGAAATATGGACAAACGGAAGTTTAACTCCTAAAGAAGCACTTCATGAGGCCTCCCGGAATTTAATTGATTTTTTTATTCCTTTTATACATGCGGAAGAAGCAAAC------------TTACATTTA------------------------------------GAAGACAAT---------CAACACAAGGTTACTTTACCCCTTTTTACTTTTCATAAAAAATGGACTAAACTAAGCAAAAACAAAAAA------GTATTCAATTCTATTTTTATTGACCAATCAGAATTGTCTCCCAAAATCTATATTTGCCTCAAAAGGGCTAATATACATACATTGTTGGACCTTTTGAATAAGAGTCAAGAGGATCTTATGAAAATGGAACATTTTCACATAGAAGATGTAAAGCAGATATTGGACGTTCTAGAAAAATATTTCACAATGGAT------TTACCAAAAAATCAGTTTTCAATACAT---------
>Rhodiola_rosea
ATGGTTCGAGAGAAAGTCACAGTATCTACTCGGACACTACAGTGGAAGTGTGTTGAATCAAGAGCAGATAGTAAGCGTCTTTATTATGGACGTTTTATTCTGTCTCCGCTTAGGAAGGGTCAAGCCGATACAATAGGTATTGCAATGCGAAGAGCTTTGCTTGGTGAAATAGAAGGAACATGTATCACACGTGCAAAATCTGAGAAAATACCACACGAATATTCTACCCTAATAGGGATTCAAGAAGCAGTACATGAAATTTTAATGAATTTGAAAGAAGTTGTATTGAGAAGTAATCTCTATGGAATTCGCAACGCATCTATTTGTGTCAGGGGTCCTGGCTCTGTAACTGCTCAAGACATCATCTTACCACCTTCTGTGGAAATCGTTGATAATACACAGCATATAGTGACCTTGACGGAACCAATCAATTTGTGTATTGGATTACAAATTGAAAGGAATCGAGGATATTGTATAAAAACCCCAAATAAC------TTTCAAGATGGAAGTTATCCTATAGATGCTGTATTTATGCCTGTTCGAAATGCGAATCATAGTATTCATTCTTATGGGAATGAGAAGGAAAAACAAGAAATACTTTTTCTAGAAATCTGGACAAACGGAAGTTTAACTCCTAAAGAAGCACTTCATGAGGCCTCCCGGAATTTAATTGATTTTTTTATTCCTTTTATACATGCGGAAGAAGCAAAC------------TTACATTTA------------------------------------GAAGACAAT---------CAACACAAGGTTACTTTACCCCTTTTTACTTTTCATAAAAAATGGACTAAACTAAGCAAAAACAAAAAA------GTATTCAATTCTATTTTTATTGACCAATCAGAATTGTCTCCCAAGATCTATATTTGCCTCAAAAGGGCTAATATACATACATTGTTGGACCTTTTGAATAAGAGTCAAGAGGATCTTATGAAAATGGAACATTTTCACATAGAAGATGTAAAGCAGATATTGGACGTTCTAGAAAAATATTTCACAATGGAT------TTACCGAAAAATCAGTTTTCAATACAT---------
>Rhodiola_sacra
ATGGTTCGAGAGAAAGTCACAGTATCTACTCGGACACTACAGTGGAAGTGTGTTGAATCAAGAGCAGATAGTAAGCGTCTTTATTATGGACGTTTTATTCTATCTCCGCTTAGGAAGGGTCAAGCCGATACAATAGGTATTGCAATGCGAAGAGCTTTGCTTGGTGAAATAGAAGGAACATGTATCACACGTGCAAAATCTGAGAAAATACCACACGAATATTCTACCCTAATAAGTATTCAAGAAGCAGTACATGAAATTTTAATGAATTTGAAAGAAGTTGTATTGAGAAGTAATCTCTATGGAATTCGCAACGCATCTATTTGTGTCAGGGGTCCTGGCTCTGTAACTGCTCAAGACATCATCTTACCACCTTCTGTGGAAATCGTTGATAATACACAGCATATAGTGACCTTGACGGAACCAATCAATTTGTGTATTGGATTACAAATTGAAAGGAATCGAGGATATTGTATAAAAACCCCAAATAAC------TTTCAAGATGGAAGTTATCCTATAGATGCTGTATTTATGCCTGTTCGAAATGCGAATCATAGTATTCATTCTTATGGGAATGAGAAGGAAAAACAAGAAATACTTTTTCTAGAAATATGGACAAACGGAAGTTTAACTCCTAAAGAAGCACTTCATGAGGCCTCCCGGAATTTAATTGATTTTTTTATTCCTTTTATACATGCGGAAGAAGCAAAC------------TTACATTTA------------------------------------GAAGACAAT---------CAACACAAGGTTACTTTACCCCTTTTTACTTTTCATAAAAAATGGACTAAACTAAGCAAAAACAAAAAA------GTATTCAATTCTATTTTTATTGACCAATCAGAATTGTCTCCCAAAATCTATATTTGCCTCAAAAGGGCTAATATACATACATTGTTGGACCTTTTGAATAAGAGTCAAGAGGATCTTATGAAAATGGAACATTTTCACATAGAAGATGTAAAGCAGATATTAGACGTTCTAGAAAAATATTTCACAATGGAT------TTACCAAAAAATCAGTTTTCAATACAT---------
>Rhodiola_yunnanensis
ATGGTTCGAGAGAAAGTCACAGTATCTACTCGGACACTACAGTGGAAGTGTGTTGAATCAAGAGCAGATAGTAAGCGTCTTTATTATGGACGTTTTATTCTGTCTCCGCTTAGGAAGGGTCAAGCCGATACAATAGGTATTGCAATGCGAAGAGCTTTGCTTGGTGAAATAGAAGGAACATGTATCACACGTGCAAAATCTGAGAAAATACCACACGAATATTCTACCCTAATAGGGATTCAAGAAGCAGTACATGAAATTTTAATGAATTTGAAAGAAGTTGTATTGAGAAGTAATCTCTATGGAATTCGCAACGCATCTATTTGTGTCAGGGGTCCTGGCTCTGTAACTGCTCAAGACATCATCTTACCACCTTCTGTGGAAATCGTTGATAATACACAGCATATAGTGACCTTGACGGAACCAATCAATTTGTGTATTGGATTACAAATTGAAAGGAATCGAGGATATTGTATAAAAACCCCAAATAAC------TTTAAAGATGGAAGTTATCCTATAGATGCTGTATTTATGCCTGTTCGAAATGCGAATCATAGTATTCATTCTTATGGGAATGAGAAGGAAAAACAAGAAATACTTTTTCTAGAAATCTGGACAAACGGAAGTTTAACTCCTAAAGAAGCACTTCATGAGGCCTCCCGGAATTTAATTGATTTTTTTATTCCTTTTATACATGCGGAAGAAGCAAAC------------TTACATTTA------------------------------------GAAGACAAT---------CAACACAAGGTTACTTTACCCCTTTTTACTTTTCATAAAAAATGGACTAAACTAAGCAAAAACAAAAAA------GTATTAAATTCTATTTTTATTGACCAATCAGAATTGTCTCCCAAGATCTATATTTGCCTCAAAAGGGCTAATATACATACATTGTTGGACCTTTTGAATAAGAGTCAAGAGGATCTTCTGAAAATGGAACATTTTCACATAGAAGATGTAAAGCAGATATTGGACGTTCTAGAAAAATATTTCACAATGGAT------TTACCGAAAAATCAGTTTTCAATACAT---------
>Rhodiola_dumulosa
ATGGTTCGAGAGAAAGTCACAGTATCTACTCGGACACTACAGTGGAAGTGTGTTGAATCAAGAGCAGATAGTAAGCGTCTTTATTATGGACGTTTTATTCTATCTCCGCTTAGGAAGGGTCAAGCCGATACAATAGGTATTGCAATGCGAAGAGCTTTGCTTGGTGAAATAGAAGGAACATGTATCACACGTGCAAAATCTGAGAAAATACCACACGAATATTCTACCCTAATAGGTATTCAAGAAGCAGTACATGAAATTTTAATGAATTTGAAAGAAGTTGTATTGAGAAGTAATCTCTATGGAATTCGCAACGCATCTATTTGTGTCAGGGGTCCTGGCTCTGTAACTGCTCAAGACATCATCTTACCACCTTCTGTGGAAATCGTTGATAATACACAGCATATAGTGACCTTGACGGAACCAATCAATTTGTGTATTGGATTACAAATTGAAAGGAATCGAGGATATTGTATAAAAACCCCAAATAAC------TTTCAAGATGGAAGTTATCCTATAGATGCTGTATTTATGCCTGTTCGAAATGCGAATCATAGTATTCATTCTTATGGGAATGAGAAGGAAAAACAAGAAATACTTTTTCTAGAAATATGGACAAACGGAAGTTTAACTCCTAAAGAAGCACTTCATGAGGCCTCCCGGAATTTAATTGATTTTTTTATTCCTTTTATACATGCGGAAGAAGCAAAC------------TTACATTTA------------------------------------GAAGACAAT---------CAACACAAGGTTACTTTACCCCTTTTTACTTTTCATAAAAAATGGACTAAACTAAGCAAAAACAAAAAA------GTATTAAATTCTATTTTTATTGACCAATCAGAATTGTCTCCCAAAATCTATATTTGCCTCAAAAGGGCTAATATACATACATTGTTGGACCTTTTGAATAAGAGTCAAGAGGATCTTATGAAAATGGAACATTTTCACATAGAAGATGTAAAGCAGATATTGGACGTTCTAGAAAAATATTTCACAATGGAT------TTACCAAAAAATCAGTTTTCAATACAT---------
>Rhodiola_fastigiata
ATGGTTCGAGAGAAAGTCACAGTATCTACTCGGACACTACAGTGGAAGTGTGTTGAATCAAGAGCAGATAGTAAGCGTCTTTATTATGGACGTTTTATTCTGTCTCCGCTTAGGAAGGGTCAAGCCGATACAATAGGTATTGCAATGCGAAGAGCTTTGCTTGGTGAAATAGAAGGAACATGTATCACACGTGCAAAATCTGAGAAAATACCACACGAATATTCTACCCTAATAGGGATTCAAGAAGCAGTACATGAAATTTTAATGAATTTGAAAGAAGTTGTATTGAGAAGTAATCTCTATGGAATTCGCAACGCATCTATTTGTGTCAGGGGTCCTGGCTCTGTAACTGCTCAAGACATCATCTTACCACCTTCTGTGGAAATCGTTGATAATACACAGCATATAGTGACCTTGACGGAACCAATCAATTTGTGTATTGGATTACAAATTGAAAGGAATCGAGGATATTGTATAAAAACCCAAAATAAC------TTTCAAGATGGAAGTTATCCTATAGATGCTGTATTTATGCCTGTTCGAAATGCGAATCATAGTATTCATTCTTATGGGAATGAGAAGGAAAAACAAGAAATACTTTTTCTAGAAATCTGGACAAACGGAAGTTTAACTCCTAAAGAAGCACTTCATGAGGCCTCCCGGAATTTAATTGATTTTTTTATTCCTTTTATACATGCGGAAGAAGCAAAC------------TTACATTTA------------------------------------GAAGACAAT---------CAACACAAGGTTACTTTACCCCTTTTTACTTTTCATAAAAAATGGACTAAACTAAGCAAAAACAAAAAA------GTATTAAATTCTATTTTTATTGACCAATCAGAATTGTCTCCCAAGATCTATATTTGCCTCAAAAGGGCTAATATACATACATTGTTGGACCTTTTGAATAAGAGTCAAGAGGATCTTATGAAAATGGAACATTTTCACATAGAAGATGTAAAGCAGATATTGGACGTTCTAGAAAAATATTTCACAATGGAT------TTACCGAAAAATCAGTTTTCAATACAT---------
>Rhodiola_gelida
ATGGTTCGAGAGAAAGTCACAGTATCTACTCGGACACTACAGTGGAAGTGTGTTGAATCAAGAGCAGATAGTAAGCGTCTTTATTATGGACGTTTTATTCTGTCTCCGCTTAGGAAGGGTCAAGCCGATACAATAGGTATTGCAATGCGAAGAGCTTTGCTTGGTGAAATAGAAGGAACATGTATCACACGTGCAAAATCTGAGAAAATACCACACGAATATTCTACCCTAATAGGGATTCAAGAAGCAGTACATGAAATTTTAATGAATTTGAAAGAAGTTATATTGAGAAGTAATCTCTATGGAATTCGCAACGCATCTATTTGTGTCAGGGGTCCTGGCTCTGTAACTGCTCAAGACATCATCTTACCACCTTCTGTGGAAATCGTTGATAATACACAGCATATAGTGACCTTGACGGAACCAATCAATTTGTGTATTGGATTACAAATTGAAAGGAATCGAGGATATTGTATAAAAACCCCAAATAAC------TTTCAAGATGGAAGTTATCCTATAGATGCTGTATTTATGCCTGTTCGAAATGCGAATCATAGTATTCATTCTTATGGGAATGAGAAGGAAAAACAAGAAATACTTTTTCTAGAAATCTGGACAAACGGAAGTTTAACTCCTAAAGAAGCACTTCATGAGGCCTCCCGGAATTTAATTGATTTTTTTATTCCTTTTATACATGCGGAAGAAGCAAAC------------TTACATTTA------------------------------------GAAGACAAT---------CAACACAAGGTTACTTTACCCCTTTTTACTTTTCATAAAAAATGGACTAAACTAAGCAAAAACAAAAAA------GTATTGAATTCTATTTTTATTGACCAATCAGAATTGTCTCCCAAGATCTATATTTGCCTCAAAAGGGCTAATATACATACATTGTTGGACCTTTTGAATAAGAGTCAAGAGGATCTTATGAAAATGGAACATTTTCACATAGAAGATGTAAAGCAGATATTGGACGTTCTAGAAAAATATTTCACAATGGAT------TTACCGAAAAATCAGTTTTCAATACAT---------
>Rhodiola_hobsonii
ATGGTTCGAGAGAAAGTCACAGTATCTACTCGGACACTACAGTGGAAGTGTGTTGAATCAAGAGCAGATAGTAAGCGTCTTTATTATGGACGTTTTATTCTGTCTCCGCTTAGGAAGGGTCAAGCCGATACAATAGGTATTGCAATGCGAAGAGCTTTGCTTGGTGAAATAGAAGGAACATGTATCACACGTGCAAAATCTGAGAAAATACCACACGAATATTCTACCCTAATAGGGATTCAAGAAGCAGTACATGAAATTTTAATGAATTTGAAAGAAGTTGTATTGAGAAGTAATCTCTATGGAATTCGAAACGCATCTATTTGTGTCAGGGGTCCTGGCTCTGTAACTGCTCAAGACATCATCTTACCACCTTCTGTGGAAATCGTTGATAATACACAGCATATAGTGACCTTGACGGAACCAATCAATTTGTGTATTGGATTACAAATTGAAAGGAATCGAGGATATTGTATAAAAACCCCAAATAAC------TTTCAAGATGGAAGTTATCCTATAGATGCTGTATTTATGCCTGTTCGAAATGCGAATCATAGTATTCATTCTTATGGGAATGAGAAGGAAAAACAAGAAATACTTTTTATAGAAATCTGGACAAACGGAAGTTTAACTCCTAAAGAAGCACTTCATGAGGCCTCCCGGAATTTAATTGATTTTTTTATTCCTTTTATACATGCGGAAGAAGCAAAC------------TTACATTTA------------------------------------GAAGACAAT---------CAACACAAGGTTACTTTACCCCTTTTTACTTTGCATAAAAAATGGACTAAACTAAGCAAAACCAAAAAA------GTATTAAATTCTATTTTTATTGACCAATCAGAATTGTCTCCCAAGATCTATATTTGCCTCAAAAGGGCTAATATACATACATTGTTGGACCTTTTTAATAAGAGTCAAGAGGATCTTATGAAAATGGAACATTTTCACATAGAAGATGTAAAGCAGATATTGGACGTTCTAGAAAAATATTTCACAATGGAT------TTACCGAAAACTCAGTTTTCAATACAT---------
>Rhodiola_humilis
ATGGTTCGAGAGAAAGTCACAGTATCTACTCGGACACTACAGTGGAAGTGTGTTGAATCAAGAGCAGATAGTAAGCGTCTTTATTATGGACGTTTTATTCTGTCTCCGCTTAGGAAGGGTCAAGCCGATACAATAGGTATTGCAATGCGAAGAGCTTTGCTTGGTGAAATAGAAGGAACATGTATCACACGTGCAAAATCTGAGAAAATACCACACGAATATTCTACCCTAATAGGGATTCAAGAAGCAGTACATGAAATTTTAATGAATTTGAAAGAAGTTGTATTGAGAAGTAATCTCTATGGAATTCGAAACGCATCTATTTGTGTCAGGGGTCCTGGCTCTGTAACTGCTCAAGACATCATCTTACCACCTTCTGTGGAAATCGTTGATAATACACAGCATATAGTGACCTTGACGGAACCAATCAATTTGTGTATTGGATTACAAATTGAAAGGAATCGAGGATATTGTATAAAAACCCCAAATAAC------TTTCAAGATGGAAGTTATCCTATAGATGCTGTATTTATGCCTGTTCGAAATGCGAATCATAGTATTCATTCTTATGGGAATGAGAAGGAAAAACAAGAAATACTTTTTATAGAAATCTGGACAAACGGAAGTTTAACTCCTAAAGAAGCACTTCATGAGGCCTCCCGGAATTTAATTGATTTTTTTATTCCTTTTATACATGCGGAAGAAGCAAAC------------TTACATTTA------------------------------------GAAGACAAT---------CAACACAAGGTTACTTTACCCCTTTTTACTTTGCATAAAAAATGGACTAAACTAAGCAAAACCAAAAAA------GTATTAAATTCTATTTTTATTGACCAATCAGAATTGTCTCCCAAGATCTATATTTGCCTCAAAAGGGCTAATATACATACATTGTTGGACCTTTTTAATAAGAGTCAAGAGGATCTTATGAAAATGGAACATTTTCACATAGAAGATGTAAAGCAGATATTGGACGTTCTAGAAAAATATTTCACAATGGAT------TTACCGAAAACTCAGTTTTCAATACAT---------
>Rhodiola_integrifolia
ATGGTTCGAGAGAAAGTCACAGTATCTACTCGGACACTACAGTGGAAGTGTGTTGAATCAAGAGCAGATAGTAAGCGTCTTTATTATGGACGTTTTATTCTGTCTCCGCTTAGGAAGGGTCAAGCCGATACAATAGGTATTGCAATGCGAAGAGCTTTGCTTGGTGAAATAGAAGGAACATGTATCACACGTGCAAAATCTGAGAAAATACCACACGAATATTCTACCCTAATAGGGATTCAAGAAGCAGTACATGAAATTTTAATGAATTTGAAAGAAGTTGTATTGAGAAGTAATCTTTATGGAATTCGAAACGCATCTATTTGTGTCAGGGGTCCTGGCTCTGTAACTGCTCAAGACATCATCTTACCACCTTCTGTGGAAATCGTTGATAATACACAGCATATAGTGACCTTGACGGAACCAATCAATTTTTGTATTGGATTACAAATTGAAAGGAATCGAGGATATTGTATAAAAACCCCAAATAAC------TTTAAAGATGGAAGTTATCCTATAGATGCTGTATTTATGCCTGTTCGAAATGCGAATCATAGTATTCATTCTTATGGGAATGAGAAGGAAAAACAAGAAATACTTTTTATAGAAATCTGGACAAACGGAAGTTTAACTCCTAAAGAAGCACTTCATGAGGCCTCCCGGAATTTAATTGATTTTTTTATTCCTTTTATACATGCGGAAGAAGCAAAC------------TTACATTTA------------------------------------GAAGACAAT---------CAACACAAGGTTACTTTACCCCTTTTTACTTTGCATAAAAAATGGACTAAACTAAGCAAAACCAAAAAA------GTATTAAATTCTATTTTTATTGACCAATCAGAATTGTCTCCCAAGATCTATATTTGCCTCAAAAGGGCTAATATACATACATTGTTGGACCTTTTGAATAAGAGTCAAGAGGATCTTATGAAAATGGAACATTTTCACATAGAAGATGTAAAGCAGATATTGGACGTTCTAGAAAAATATTTCACAATGGAT------TTACCGAAAAATCAGTTTTCAATACAT---------
>Rhodiola_liciae
ATGGTTCGAGAGAAAGTCACAGTATCTACTCGGACACTACAGTGGAAGTGTGTTGAATCAAGAGCAGATAGTAAGCGTCTTTATTATGGACGTTTTATTCTGTCTCCGCTTAGGAAGGGTCAAGCCGATACAATAGGTATTGCAATGCGAAGAGCTTTGCTTGGTGAAATAGAAGGAACATGTATCACACGTGCAAAATCTGAGAAAATACCACACGAATATTCTACCCTAATAGGGATTCAAGAAGCAGTACATGAAATTTTAATGAATTTGAAAGAAGTTGTATTGAGAAGTAATCTCTATGGAATTCGAAACGCATCTATTTGTGTCAGGGGTCCTGGCTCTGTAACTGCTCAAGACATCATCTTACCACCTTCTGTGGAAATCGTTGATAATACACAGCATATAGTGACCTTGACGGAACCAATCAATTTGTGTATTGGATTACAAATTGAAAGGAATCGAGGATATTGTATAAAAACCCCAAATAAC------TTTCAAGATGGAAGTTATCCTATAGATGCTATATTTATGCCTGTTCGAAATGCGAATCATAGTATTCATTCTTATGGGAATGAGAAGGAAAAACAAGAAATACTTTTTATAGAAATCTGGACAAACGGAAGTTTAACTCCTAAAGAAGCACTTCATGAGGCCTCCCGGAATTTAATTGATTTTTTTATTCCTTTTATACATGCGGAAGAAGCAAAC------------TTACATTTA------------------------------------GAAGACAAT---------CAACACAAGGTTACTTTACCCCTTTTTACTTTGCATAAAAAATGGACTAAACTAAGCAAAACCAAAAAA------GTATTAAATTCTATTTTTATTGACCAATCAGAATTGTCTCCCAAGATCTATATTTGCCTCAAAAGGGCTAATATACATACATTGTTGGACCTTTTGAATAAGAGTCAAGAGGATCTTATGAAAATGGAACATTTTCACATAGAAGATGTAAAGCAGATATTGGACGTTCTAGAAAAATATTTCACAATGGAT------TTACCGAAAACTCAGTTTTCAATACAT---------
>Rhodiola_macrocarpa
ATGGTTCGAGAGAAAGTCACAGTATCTACTCGGACACTACAGTGGAAGTGTGTTGAATCAAGAGCAGATAGTAAGCGTCTTTATTATGGACGTTTTATTCTGTCTCCGCTTAGGAAGGGTCAAGCCGATACAATAGGTATTGCAATGCGAAGAGCTTTGCTTGGTGAAATAGAAGGAACATGTATCACACGTGCAAAATCTGAGAAAATACCACACGAATATTCTACCCTAATAGGGATTCAAGAAGCAGTACATGAAATTTTAATGAATTTGAAAGAAGTTATATTGAGAAGTAATCTCTATGGAATTCGCAACGCATCTATTTGTGTCAGGGGTCCTGGCTCTGTAACTGCTCAAGACATCATCTTACCACCTTCTGTGGAAATCGTTGATAATACACAGCATATAGTGACCTTGACGGAACCAATCAATTTGTGTATTGGATTACAAATTGAAAGGAATCGAGGATATTGTATAAAAACCCCAAATAAC------TTTCAAGATGGAAGTTATCCTATAGATGCTGTATTTATGCCTGTTCGAAATGCGAATCATAGTATTCATTCTTATGGGAATGAGAAGGAAAAACAAGAAATACTTTTTCTAGAAATCTGGACAAACGGAAGTTTAACTCCTAAAGAAGCACTTCATGAGGCCTCCCGGAATTTAATTGATTTTTTTATTCCTTTTATACATGCGGAAGAAGCAAAC------------TTACATTTA------------------------------------GAAGACAAT---------CAACACAAGGTTACTTTACCCCTTTTTACTTTTCATAAAAAATGGACTAAACTAAGCAAAAACAAAAAA------GTATTGAATTCGATTTTTATTGACCAATCAGAATTGTCTCCCAAGATCTATATTTGCCTCAAAAGGGCTAATATACATACATTGTTGGACCTTTTGAATAAGAGTCAAGAGGATCTTATGAAAATGGAACATTTTCACATAGAAGATGTAAAGCAGATATTGGACGTTCTAGAAAAATATTTCACAATGGAT------TTACCGAAAAATAAGTTTTCAATACAT---------
>Rhodiola_ovatisepala
ATGGTTCGAGAGAAAGTCACAGTATCTACTCGGACACTACAGTGGAAGTGTGTTGAATCAAGAGCAGATAGTAAGCGTCTTTATTATGGACGTTTTATTCTGTCTCCGCTTAGGAAGGGTCAAGCCGATACAATAGGTATTGCAATGCGAAGAGCTTTGCTTGGTGAAATAGAAGGAACATGTATCACACGTGCAAAATCTGAGAAAATACCACACGAATATTCTACCCTAATAGGGATTCAAGAAGCAGTACATGAAATTTTAATGAATTTGAAAGAAGTTGTATTGAGAAGTAATCTCTATGGAATTCGAAACGCATCTATTTGTGTCAGGGGTCCTGGCTCTGTAACTGCTCAAGACATCATCTTACCACCTTCTGTGGAAATCGTTGATAATACACAGCATATAGTGACCTTGACGGAACCAATCAATTTGTGTATTGGATTACAAATTGAAAGGAATCGAGGATATTGTATAAAAACCCCAAATAAC------TTTCAAGATGGAAGTTATCCTATAGATGCTGTATTTATGCCTGTTCGAAATGCGAATCATAGTATTCATTCTTATGGGAATGAGAAGGAAAAACAAGAAATACTTTTTATAGAAATCTGGACAAACGGAAGTTTAACTCCTAAAGAAGCACTTCATGAGGCCTCCCGGAATTTAATTGATTTTTTTATTCCTTTTATACATGCGGAAGAAGCAAAC------------TTACATTTA------------------------------------GAAGACAAT---------CAACACAAGGTTACTTTACCCCTTTTTACTTTGCATAAAAAATGGACTAAACTAAGCAAAACCAAAAAA------GTATTAAATTCTATTTTTATTGACCAATCAGAATTGTCTCCCAAGATCTATATTTGCCTCAAAAGGGCTAATATACATACATTGTTGGACCTTTTTAATAAGAGTCAAGAGGATCTTATGAAAATGGAACATTTTCACATAGAAGATGTAAAGCAGATATTGGACGTTCTAGAAAAATATTTCACAATGGAT------TTACCGAAAACTCAGTTTTCAATACAT---------
>Rhodiola_prainii
ATGGTTCGAGAGAAAGTCACAGTATCTACTCGGACACTACAGTGGAAGTGTGTTGAATCAAGAGCAGATAGTAAGCGTCTTTATTATGGACGTTTTATTCTGTCTCCGCTTAGGAAGGGTCAAGCCGATACAATAGGTATTGCAATGCGAAGAGCTTTGCTTGGTGAAATAGAAGGAACATGTATCACACGTGCAAAATCTGAGAAAATACCACACGAATATTCTACCCTAATAGGGATTCAAGAAGCAGTACATGAAATTTTAATGAATTTGAAAGAAGTTGTATTGAGAAGTAATCTCTATGGAATTCGAAACGCATCTATTTGTGTCAGGGGTCCTGGCTCTGTAACTGCTCAAGACATCATCTTACCACCTTCTGTGGAAATCGTTGATAATACACAGCATATAGTGACCTTGACGGAACCAATCAATTTGTGTATTGGATTACAAATTGAAAGGAATCGAGGATATTGTATAAAAACCCCAAATAAC------TTTCAAGATGGAAGTTATCCTATAGATGCTGTATTTATGCCTGTTCGAAATGCGAATCATAGTATTCATTCTTATGGGAATGAGAAGGAAAAACAAGAAATACTTTTTATAGAAATCTGGACAAACGGAAGTTTAACTCCTAAAGAAGCACTTCATGAGGCCTCCCGGAATTTAATTGATTTTTTTATTCCTTTTATACATGCGGAAGAAGCAAAC------------TTACATTTA------------------------------------GAAGACAAT---------CAACACAAGGTTACTTTACCCCTTTTTACTTTGCATAAAAAATGGACTAAACTAAGCAAAACCAAAAAA------GTATTAAATTCTATTTTTATTGACCAATCAGAATTGTCTCCCAAGATCTATATTTGCCTCAAAAGGGCTAATATACATACATTGTTGGACCTTTTTAATAAGAGTCAAGAGGATCTTATGAAAATGGAACATTTTCACATAGAAGATGTAAAGCAGATATTGGACGTTCTAGAAAAATATTTCACAATGGAT------TTACCGAAAACTCAGTTTTCAATACAT---------
>Rhodiola_quadrifida
ATGGTTCGAGAGAAAGTCACAGTATCTACTCGGACACTACAGTGGAAGTGTGTTGAATCAAGAGCAGATAGTAAGCGTCTTTATTATGGACGTTTTATTCTATCTCCGCTTAGGAAGGGTCAAGCCGATACAATAGGTATTGCAATGCGAAGAGCTTTGCTTGGTGAAATAGAAGGAACATGTATCACACGTGCAAAATCTGAGAAAATACCACACGAATATTCTACCCTAATAGGTATTCAAGAAGCAGTACATGAAATTTTAATGAATTTGAAAGAAGTTGTATTGAGAAGTAATCTCTATGGAATTCGCAACGCATCTATTTGTGTCAGGGGTCCTGGCTCTGTAACTGCTCAAGACATCATCTTACCACCTTCTGTGGAAATCGTTGATAATACACAGCATATAGTGACCTTGACGGAACCAATCAATTTGTGTATTGGATTACAAATTGAAAGGAATCGAGGATATTGTATAAAAACCCCAAATAAC------TTTCAAGATGGAAGTTATCCTATAGATGCTGTATTTATGCCTGTTCGAAATGCGAATCATAGTATTCATTCTTATGGGAATGAGAAGGAAAAACAAGAAATACTTTTTCTAGAAATATGGACAAACGGAAGTTTAACTCCTAAAGAAGCACTTCATGAGGCCTCCCGGAATTTAATTGATTTTTTTATTCCTTTTATACATGCGGAAGAAGCAAAC------------TTACATTTA------------------------------------GAAGACAAT---------CAACACAAGGTTACTTTACCCCTTTTTACTTTTCATAAAAAATGGACTAAACTAAGCAAAAACAAAAAA------GTATTAAATTCTATTTTTATTGACCAATCAGAATTGTCTCCCAAAATCTATATTTGCCTCAAAAGGGCTAATATACATACATTGTTGGACCTTTTGAATAAGAGTCAAGAGGATCTTATGAAAATGGAACATTTTCACATAGAAGATGTAAAGCAGATATTGGACGTTCTAGAAAAATATTTCACAATGGAT------TTACCAAAAAATCAGTTTTCAATACAT---------
>Rhodiola_rhodantha
ATGGTTCGAGAGAAAGTCACAGTATCTACTCGGACACTACAGTGGAAGTGTGTTGAATCAAGAGCAGATAGTAAGCGTCTTTATTATGGACGTTTTATTCTGTCTCCGCTTAGGAAGGGTCAAGCCGATACAATAGGTATTGCAATGCGAAGAGCTTTGCTTGGTGAAATAGAAGGAACATGTATCACACGTGCAAAATCTGAGAAAATACCACACGAATATTCTACCCTAATAGGGATTCAAGAAGCAGTACATGAAATTTTAATGAATTTGAAAGAAGTTGTATTGAGAAGTAATCTTTATGGAATTCGAAACGCATCTATTTGTGTCAGGGGTCCTGGCTCTGTAACTGCTCAAGACATCATCTTACCACCTTCTGTGGAAATCGTTGATAATACACAGCATATAGTGACCTTGACGGAACCAATCAATTTGTGTATTGGATTACAAATTGAAAGGAATCGAGGATATTGTATAAAAACCCCAAATAAC------TTTCAAGATGGAAGTTATCCTATAGATGCTGTATTTATGCCTGTTCGAAATGCGAATCATAGTATTCATTCTTATGGGAATGAGAAGGAAAAACAAGAAATACTTTTTATAGAAATCTGGACAAACGGAAGTTTAACTCCTAAAGAAGCACTTCATGAGGCCTCCCGGAATTTAATTGATTTTTTTATTCCTTTTATACATGCGGAAGAAGCAAAC------------TTACATTTA------------------------------------GAAGACAAT---------CAACACAAGGTTACTTTACCCCTTTTTACTTTGCATAAAAAATGGACTAAACTAAGCAAAACCAAAAAA------GTATTAAATTCTATTTTTATTGACCAATCAGAATTGTCTCCCAAGATCTATATTTGCCTCAAAAGGGCTAATATACATACATTGTTGGACCTTTTGAATAAGAGTCAAGAGGATCTTATGAAAATGGAACATTTTCACATAGAAGATGTAAAGCAGATATTGGACGTTCTAGAAAAATATTTCACAATGGAT------TTACCGAAAAATCAGTTTTCAATACAT---------
>Rhodiola_sexifolia
ATGGTTCGAGAGAAAGTCACAGTATCTACTCGGACACTACAGTGGAAGTGTGTTGAATCAAGAGCAGATAGTAAGCGTCTTTATTATGGACGTTTTATTCTGTCTCCGCTTAGGAAGGGTCAAGCCGATACGATAGGTATTGCAATGCGAAGAGCTTTGCTTGGTGAAATAGAAGGAACATGTATCACACGTGCAAAATCTGAGAAAATACCACACGAATATTCTACCCTAATAGGGATTCAAGAAGCAGTACATGAAATTTTAATGAATTTGAAAGAAGTTATATTGAGAAGTAATCTCTATGGAATTCGAAACGCATCTATTTGTGTCAGGGGTCCTGGCTCTGTAACTGCTCAAGACATCATCTTACCACCTTCTGTGGAAATCGTTGATAATACACAGCATATAGTGACCTTGACGGAACCAATCAATTTGTGTATTGGATTACAAATTGAAAGGAATCGAGGATATTGTATAAAAACCCCAAATAAC------TTTCAAGATGGAAGTTATCCTATAGATGCTGTATTTATGCCTGTTCGAAATGCGAATCATAGTATTCATTCTTATGGGAATGAGAAGGAAAAACAAGAAATACTTTTTATAGAAATCTGGACAAACGGAAGTTTAACTCCTAAAGAAGCACTTCATGAGGCCTCCCGGAATTTAATTGATTTTTTTATTCCTTTTATACATGCGGAAGAAGCAAAC------------TTACATTTA------------------------------------GAAGACAAT---------CAACACAAGGTTACTTTACCCCTTTTTACTTTGCATAAAAAATGGACTAAACTAAGCAAAACCAAAAAA------GTATTAAATTCTATTTTTATTGACCAATCAGAATTGTCTCCCAAGATCTATATTTGCCTCAAAAGGGCTAATATACATACATTGTTGGACCTTTTTAATAAGAGTCAAGAGGATCTTATGAAAATGGAACATTTTCACATAGAAGATGTAAAGCAGATATTGGACGTTCTAGAAAAATATTTCACAATGGAT------TTACCGAAAACTCAGTTTTCAATACAT---------
>Rhodiola_sinuata
ATGGTTCGAGAGAAAGTCACAGTATCTACTCGGACACTACAGTGGAAGTGTGTTGAATCAAGAGCAGATAGTAAGCGTCTTTATTATGGACGTTTTATTCTGTCTCCGCTTAGGAAGGGTCAAGCCGATACAATAGGTATTGCAATGCGAAGAGCTTTGCTTGGTGAAATAGAAGGAACATGTATCACACGTGCAAAATCTGAGAAAATACCACACGAATATTCTACCCTAATAGGGATTCAAGAAGCAGTACATGAAATTTTAATGAATTTGAAAGAAGTTGTATTGAGAAGTAATCTCTATGGAATTCGAAACGCATCTATTTGTGTCAGGGGTCCTGGCTCTGTAACTGCTCAAGACATCATCTTACCACCTTCTGTGGAAATCGTTGATAATACACAGCATATAGTGACCTTGACGGAACCAATCAATTTGTGTATTGGATTACAAATTGAAAGGAATCGAGGATATTGTATAAAAACCCCAAATAAC------TTTCAAGATGGAAGTTATCCTATAGATGCTGTATTTATGCCTGTTCGAAATGCGAATCATAGTATTCATTCTTATGGGAATGAGAAGGAAAAACAAGAAATACTTTTTATAGAAATCTGGACAAACGGAAGTTTAACTCCTAAAGAAGCACTTCATGAGGCCTCCCGGAATTTAATTGATTTTTTTATTCCTTTTATACATGCGGAAGAAGCAAAC------------TTACATTTA------------------------------------GAAGACAAT---------CAACACAAGGTTACTTTACCCCTTTTTACTTTGCATAAAAAATGGACTAAACTAAGCAAAACCAAAAAA------GTATTAAATTCTATTTTTATTGACCAATCAGAATTGTCTCCCAAGATCTATATTTGCCTCAAAAGGGCTAATATACATACATTGTTGGACCTTTTTAATAAGAGTCAAGAGGATCTTATGAAAATGGAACATTTTCACATAGAAGATGTAAAGCAGATATTGGACGTTCTAGAAAAATATTTCACAATGGAT------TTACCGAAAACTCAGTTTTCAATACAT---------
>Rhodiola_smithii
ATGGTTCGAGAGAAAGTCACAGTATCTACTCGGACACTACAGTGGAAGTGTGTTGAATCAAGAGCAGATAGTAAGCGTCTTTATTATGGACGTTTTATTCTGTCTCCGCTTAGGAAGGGTCAAGCCGATACGATAGGTATTGCAATGCGAAGAGCTTTGCTTGGTGAAATAGAAGGAACATGTATCACACGTGCAAAATCCGAGAAAATACCACACGAATATTCTACCCTAATAGGGATTCAAGAAGCAGTACATGAAATTTTAATGAATTTGAAAGAAGTTGTATTGAGAAGTAATCTCTATGGAATTCGCAACGCATCTATTTGTGTCAGGGGTCCTGGCTCTGTAACTGCTCAAGACATCATCTTACCACCTTCTGTGGAAATCGTTGATAATACACAGCATATAGTGACCTTGACGGAACCAATCAATTTGTGTATTGGATTACAAATTGAAAGGAATCGAGGATATTGTATAAAAACCCCAAATAAC------TTTCAAGATGGAAGTTATCCTATAGATGCTGTATTTATGCCTGTTCGAAATGCGAATCATAGTATTCATTCTTATGGGAATGAGAAGGAAAAACAAGAAATACTTTTTCTAGAAATCTGGACAAACGGAAGTTTAACTCCTAAAGAAGCACTTCATGAGGCCTCCCGGAATTTAATTGATTTTTTTATTCCTTTTATACATGCGGAAGAAGCAAAC------------TTACATTTA------------------------------------GAAGACAAT---------CAACACAAGGTTACTTTACCCTTTTTTACTTTTCATAAAAAATGGACTAAACTAAGCAAAAACAAAAAA------GTATTAAATTCAATTTTTATTGACCAATTAGAATTGTCTCCCAAGATCTATATTTGCCTCAAAAGGGCTAATATACATACATTGTTGGACCTTTTGAATAAGAGTCAAGAGGATCTTATGAAAATGGAACATTTTCACATAGAAGATGTAAAGCAGATATTGGACGTTCTAGAAAAATATTTCACAATGGAT------TTACCGAAAAATCAGTTTTCAATACAT---------
>Rhodiola_stapfii
ATGGTTCGAGAGAAAGTCACAGTATCTACTCGGACACTACAGTGGAAGTGTGTTGAATCAAGAGCAGATAGTAAGCGTCTTTATTATGGACGTTTTATTCTGTCTCCGCTTAGGAAGGGTCAAGCCGATACAATAGGTATTGCAATGCGAAGAGCTTTGCTTGGTGAAATAGAAGGAACATGTATCACACGTGCAAAATCTGAGAAAATACCACACGACTATTCTACCCTAATAGGGATTCAAGAAGCAGTACATGAAATTTTAATGAATTTGAAAGAAGTTGTATTGAGAAGTAATCTCTATGGAATTCGAAACGCATCTATTTGTGTCAGGGGTCCTGGCTCTGTAACTGCTCAAGACATCATCTTACCACCTTCTGTGGAAATCGTTGATAATACACAGCATATAGTGACCTTGACGGAACCAATCAATTTGTGTATTGGATTACAAATTGAAAGGAATCGAGGATATTGTATAAAAACCCCAAATAAC------TTTCAAGATGGAAGTTATCCTATAGATGCTGTATTTATGCCTGTTCGAAATGCGAATCATAGTATTCATTCTTATGGGAATGAGAAGGAAAAACAAGAAATACTTTTTATAGAAATCTGGACAAACGGAAGTTTAACTCCTAAAGAAGCACTTCATGAGGCCTCCCGGAATTTAATTGATTTTTTTATTCCTTTTATACATGCGGAAGAAGCAAAC------------TTACATTTA------------------------------------GAAGACAAT---------CAACACAAGGTTACTTTACCCCTTTTTACTTTGCATAAAAAATGGACTAAACTAAGCAAAACCAAAAAA------GTAGTAAATTCTATTTTTATTGACCAATCAGAATTGTCTCCCAAGATCTATATTTGCCTCAAAAGGGCTAATATACATACATTGTTGGACCTTTTTAATAAGAGTCAAGAGGATCTTATGAAAATGGAACATTTTCACATAGAAGATGTAAAGCAGATATTGGACGTTCTAGAAAAATATTTCACAATGGAT------TTACCGAAAACTCAGTTTTCAATACAT---------
>Rhodiola_subopposita
ATGGTTCGAGAGAAAGTCACAGTATCTACTCGGACACTACAGTGGAAGTGTGTTGAATCAAGAGCAGATAGTAAGCGTCTTTATTATGGACGTTTTATTCTGTCTCCGCTTAGGAAGGGTCAAGCCGATACAATAGGTATTGCAATGCGAAGAGCTTTGCTTGGTGAAATAGAAGGAACATGTATCACACGTGCAAAATCTGAGAAAATACCACACGAATATTCTACCCTAATAGGGATTCAAGAAGCAGTACATGAAATTTTAATGAATTTGAAAGAAGTTGTATTGAGAAGTAATCTCTATGGAATTCGCAACGCATCTATTTGTGTCAGGGGTCCTGGCTCTGTAACTGCTCAAGACATCATCTTACCACCTTCTGTGGAAATCGTTGATAATACACAGCATATAGTGACCTTGACGGAACCAATCAATTTGTGTATTGGATTACAAATTGAAAGGAATCGAGGATATTGTATAAAAACCCCAAATAAC------TTTCAAGATGGAAGTTATCCTATAGATGCTGTATTTATGCCTGTTCGAAATGCGAATCATAGTATTCATTCTTATGGGAATGAGAAGGAAAAACAAGAAATACTTTTTCTAGAAATCTGGACAAACGGAAGTTTAACTCCTAAAGAAGCACTTCATGAGGCCTCCCGGAATTTAATTGATTTTTTTATTCCTTTTATACATGCGGAAGAAGCAAAC------------TTACATTTA------------------------------------GAAGACAAT---------CAACACAGGGTTACTTTACCCCTTTTTACTTTTCATAAAAAATGGACTAAACTAAGCAAAAACAAAAAA------GTATTGAATTCTATTTTTATTGACCAATCAGAATTGTCTCCCAAGATCTATATTTGCCTCAAAAGGGCTAATATACATACATTGTTGGACCTTTTGAATAAGAGTCAAGAGGATCTTATGAAAATGGAACATTTTCACATAGAAGATGTAAAGCAGATATTGGACGTTCTAGAAAAATATTTCACAATGGAT------TTACCGAAAAATCCGTTTTCAATACAT---------
>Rhodiola_tangutica
ATGGTTCGAGAGAAAGTCACAGTATCTACTCGGACACTACAGTGGAAGTGTGTTGAATCAAGAGCAGATAGTAAGCGTCTTTATTATGGACGTTTTATTCTATCTCCGCTTAGGAAGGGTCAAGCCGATACAATAGGTATTGCAATGCGAAGAGCTTTGCTTGGTGAAATAGAAGGAACATGTATCACACGTGCAAAATCTGAGAAAATACCACACGAATATTCTACCCTAATAGGTATTCAAGAAGCAGTACATGAAATTTTAATGAATTTGAAAGAAGTTGTATTGAGAAGTAATCTCTATGGAATTCGCAACGCATCTATTTGTGTCAGGGGTCCTGGCTCTGTAACTGCTCAAGACATCATCTTACCACCTTCTGTGGAAATCGTTGATAATACACAGCATATAGTGACCTTGACGGAACCAATCAATTTGTGTATTGGATTACAAATTGAAAGGAATCGAGGATATTGTATAAAAACCCCAAATAAC------TTTCAAGATGGAAGTTATCCTATAGATGCTGTATTTATGCCTGTTCGAAATGCGAATCATAGTATTCATTCTTATGGGAATGAGAAGGAAAAACAAGAAATACTTTTTCTAGAAATATGGACAAACGGAAGTTTAACTCCTAAAGAAGCACTCCATGAGGCCTCCCGGAATTTAATTGATTTTTTTATTCCTTTTATACATGCGGAAGAAGCAAAC------------TTACATTTA------------------------------------GAAGACAAT---------CAACACAAGGTTACTTTACCCCTTTTTACTTTTCATAAAAAATGGACTAAACTAAGCAAAAACAAAAAA------GTATTAAATTCTATTTTTATTGACCAATCAGAATTGTCTCCCAAAATCTATATTTGCCTCAAAAGGGCTAATATACATACATTGTTGGACCTTTTGAATAAGAGTCAAGAGGATCTTATGAAAATGGAACATTTTCACATAGAAGATGTAAAGCAGATATTGGACGTTCTAGAAAAATATTTCACAATGGAT------TTACCAAAAAATCAGTTTTCAATACAT---------
>Rhodiola_wallichiana
ATGGTTCGAGAGAAAGTCACAGTATCTACTCGGACACTACAGTGGAAGTGTGTTGAATCAAGAGCAGATAGTAAGCGTCTTTATTATGGACGTTTTATTCTGTCTCCGCTTAGGAAGGGTCAAGCCGATACAATAGGTATTGCAATGCGAAGAGCTTTGCTTGGTGAAATAGAAGGAACATGTATCACACGTGCAAAATCTGAGAAAATACCACACGAATATTCTACCCTAATAGGGATTCAAGAAGCAGTACATGAAATTTTAATGAATTTGAAAGAAGTTGTATTGAGAAGTAATCTTTATGGAATTCGAAACGCATCTATTTGTGTCAGGGGTCCTGGCTCTGTAACTGCTCAAGACATCATCTTACCACCTTCTGTGGAAATCGTTGATAATACACAGCATATAGTGACCTTGACGGAACCAATCAATTTGTGTATTGGATTACAAATTGAAAGGAATCGAGGATATTGTATAAAAACCCCAAATAAC------TTTCAAGATGGAAGTTATCCTATAGATGCTGTATTTATGCCTGTTCGAAATGCGAATCATAGTATTCATTCTTATGGGAATGAGAAGGAAAAACAAGAAATACTTTTTATAGAAATCTGGACAAACGGAAGTTTAACTCCTAAAGAAGCACTTCATGAGGCCTCCCGGAATTTAATTGATTTTTTTATTCCTTTTATACATGCGGAAGAAGCAAAC------------TTACATTTA------------------------------------GAAGACAAT---------CAACACAAGGTTACTTTACCCCTTTTTACTTTGCATAAAAAATGGACTAAACTAAGCAAAACCAAAAAA------GTATTAAATTCTATTTTTATTGACCAATCAGAATTGTCTCCCAAGATCTATATTTGCCTCAAAAGGGCTAATATACATACATTGTTGGACCTTTTGAATAAGAGTCAAGAGGATCTTATGAAAATGGAACATTTTCACATAGAAGATGTAAAGCAGATATTGGACGTTCTAGAAAAATATTTCACAATGGAT------TTACCGAAAACTCAGTTTTCAATACAT---------
>Hylotelephium_ewersii
ATGGTTCGAGAGAAAGTTACAGTATCTACTCGGACACTACAGTGGAAGTGTGTTGAATCAAGAGCGGATAGTAAGCGTCTTTATTATGGACGTTTTATTCTGTCTCCGCTTCGGAAGGGTCAAGCCGATACAATAGGTATTGCAATGCGAAGAGCTTTGCTTGGCGAAATAGAAGGAACATGTATCACACGTGCAAAATCTGAGAAAATACCACACGAATATTCTACCCTAATAGGGATTCAAGAAGCAGTACAGGAAATTTTAATGAATTTGAAAGAAGTTGTATTGAGAAGTAATCTGTATGGAATTCGCAACGCGTCTATCTGTGTCAGGGGTCCTGGCTCTGTAACTGCTCAAGATATCATCTTACCACCTTCTGTAGAAATCGTTGATAATACACAGCATATAGTGACCTTGACAGAACCAATTGATTTGTGTATTGGATTACAAATTGAAAGGAATCGAGGATATTGTATAAAAACCCAAAATAAC------TTTCAAGATGGAAGTTATCCTATAGATGCTGTATTTATGCCTGTTCGAAATGCGAATCATAGTATTCATACTTATGGGAATGAGAAGGAAAAACAAGAAATACTTTTTCTAGAAATCTGGACAAATGGAAGTTTAACGCCTAAAGAAGCACTTCATGAGGCCTCCCGGAATTTGATTGATTTTTTTATTCCTTTTATCCATGCGGAAGAAGCAAAC------------TTAGATTTA------------------------------------GAGGACAAT---------CAACACAAGGTTACTTTACCCCTTTTTACTTTTCATAAAAAACGGACTAAACTAAGAAAAAACAAAAAA------GTATTTAATTCTATTTTTATTGACCAATCAGAATTGTCTCCCAAGATCTATATTTGCCTCAAAAGGTCTAATATACATACATTGTTGGACCTTTTGAATAAGAGTCAAGAGGATCTTATGAAAATGGAGCATTTTCGCATAGAAGATGTAAAGCAGATATGGGCTGTTCTAGAAAAAGATTTCACAATGGAT------TTCCCGAAAAATCAGTTTTCAATACAT---------
>Hylotelephium_verticillatum
ATGGTTCGAGAGAAAGTCACAGTATCTACTCGGACACTACAGTGGAAGTGTGTTGAATCAAGAGCGGATAGTAAGCGTCTTTATTATGGACGTTTTATTCTGTCTCCGCTTCGGAAGGGTCAAGCCGATACAATAGGTATTGCAATGCGAAGAGCTTTGCTTGGCGAAATAGAAGGAACATGTATCACACGTGCAAAATCTGAGAAAATACCACACGAATATTCTACCCTAATAGGGATTCAAGAAGCAGTACAGGAAATTTTAATGAATTTGAAAGAAGTTGTATTGAGAAGTAATCTGTATGGAATTCGCAACGCGTCTATCTGTGTCAGGGGTCCTGGCTCTGTAACTGCTCAAGATATCATCTTACCACCTTCTGTAGAAATCGTTGATAATACACAGCATATAGTGACCTTGACAGAACCAATTGATTTGTGTATTGGATTACAAATTGAAAGGAATCGAGGATATTGTATAAAAACCCCAAATAAC------TTTCAAGATGGAAGTTATCCTATAGATGCTGTATTTATGCCTGTTCGAAATGCGAATCATAGTATTCATACTTATGGGAATGAGAAGGAAAAACAAGAAATACTTTTTCTAGAAATCTGGACAAATGGAAGTTTAACGCCTAAAGAAGCACTTCATGAGGCCTCCCGGAATTTGATTGATTTTTTTATTCCTTTTATCCATGCGGAAGAAGCAAAC------------TTAGATTTA------------------------------------GAGGACAAT---------CAACACAAGGTTACTTTACCCCTTTTTACTTTTCATAAAAAACGGACTAAACTAAGAAAAAACAAAAAA------GTATTTAATTCTATTTTTATTGACCAATCAGAATTGTCTCCCAAGATCTATATTTGCCTCAAAAGGTCTAATATACATACATTGTTGGACCTTTTGAATAAGAGTCAAGAGGATCTTATGAAAATGGAGCATTTTCGCATAGAAGATGTAAAGCAGATATTGGCTGTTCTAGAAAAAGATTTCACAATGGAT------TTCCCGAAAAATCCGTTTTCAATACAT---------
>Hylotelephium_viviparum
ATGGTTCGAGAGAAAGTCACAGTATCTACTCGGACACTACAGTGGAAGTGTGTTGAATCAAGAGCGGATAGTAAGCGTCTTTATTATGGACGTTTTATTCTGTCTCCGCTTCGGAAGGGTCAAGCCGATACAATAGGTATTGCAATGCGAAGAGCTTTGCTTGGCGAAATAGAAGGAACATGTATCACACGTGCAAAATCTGAGAAAATACCACACGAATATTCTACCCTAATAGGGATTCAAGAAGCAGTACAGGAAATTTTAATGAATTTGAAAGAAGTTGTATTGAGAAGTAATCTGTATGGAATTCGCAACGCGTCTATCTGTGTCAGGGGTCCTGGCTCTGTAACTGCTCAAGATATCATCTTACCACCTTCTGTAGAAATCGTTGATAATACACAGCATATAGTGACCTTGACAGAACCAATTGATTTGTGTATTGGATTACAAATTGAAAGGAATCGAGGATATTGTATAAAAACCCCAAATAAC------TTTCAAGATGGAAGTTATCCTATAGATGCTGTATTTATGCCTGTTCGAAATGCGAATCATAGTATTCATACTTATGGGAATGAGAAGGAAAAACAAGAAATACTTTTTCTAGAAATCTGGACAAATGGAAGTTTAACGCCTAAAGAAGCACTTCATGAGGCCTCCCGAAATTTGATTGATTTTTTTATTCCTTTTATCCATGCGGAAGAAGCAAAC------------TTAGATTTA------------------------------------GAGGACAAT---------CAACACAAGGTTACTTTACCCCTTTTTACTTTTCATAAAAAACGGACTAAACTAAGAAAAAACAAAAAA------GTATTTAATTCTATTTTTATTGACCAATCAGAATTGTCTCCCAAGATCTATATTTGCCTCAAAAGGTCTAATATACATACATTGTTGGACCTTTTGAATAAGAGTCAAGAGGATCTTATGAAAATGGAGCATTTTCGCATAGAAGATGTAAAGCAGATATTGGCTGTTCTAGAAAAAGATTTCACAATGGAT------TTCCCGAAAAATCCGTTTTCAATACAT---------
>Meterostachys_sikokianus
ATGGTTCGAGAGAAAGTCACAGTATCTACTCGGACACTACAGTGGAAGTGTGTTGAATCAAGAGCGGATAGTAAGCGTCTTTATTATGGACGTTTTATTCTGTCTCCGCTTCGGAAGGGTCAAGCCGATACAATAGGTATTGCAATGCGACGAGCTTTGCTTGGCGAAATAGAAGGAACATGTATCACACGTGCAAAATCTGAGAAAATACCACACGAATATTCTACCCTAATAGGGATTCAAGAAGCAGTACATGAAATTTTAATGAATTTGAAAGAAGTTATATTGAGAAGTAATCTGTATGGAATTCGCAACGCGTCTATTTGTGTCAGGGGTCCTGGCTCTGTAACTGCTCAAGATATCCTCTTACCACCTTCTGTAGAAATCGTTGATAATACACAGCATATAGTGACCTTGACAGAACCAATCGATTTGTGTATTGGATTACAAATTGAAAGGAATCGAGGATATTGTATAAAAAACCCAAATAAC------TTTCAAGATGGAAGTTATCCTATAGATGCTGTATTTATGCCTGTTCGAAATGCGAATCATAGTATTCATACTTATGGGAATGAGAAGGAAAAACAAGAAATACTTTTTCTAGAAATCTGGACAAATGGAAGTTTAACGCCTAAAGAAGCACTTCATGAGGCCTCCCGGAATTTAATTGATTTTTTTATTCCTTTTATCCATGCGGAAGAAGCAAAC------------GTACATTTA------------------------------------GAGGACAAT---------CAACACAAGGTTACTTTACCCCTTTTTACTTTTCATAAAAAACGGACTAAACTAAGAAAAAACAAAAAA------GTATTTAATTCTATTTTTATTGACCAATCAGAATTGTCTCCCAAGATCTATATTTGTCTCAAAAGGTCTAATATACATACATTGTTGGACCTTTTGAATAAGAGTCAAGAGGATCTTATGAAAATGGAGCATTTTCGCATAGAAGATGTAAAGCAGATATTGGCTGTTCTAGAAAAATATTTCACAATGGAT------TTACCGAAAAAGCAGTTTTCAATACAT---------
>Orostachys_fimbriata
ATGGTTCGAGAGAAAGTCACAGTATCTACTCGGACACTACAGTGGAAGTGTGTTGAATCAAGAGCGGATAGTAAGTGTCTTTATTATGGACGTTTTATTCTGTCTCCGCTTCGGAAGGGTCAAGCCGATACGATAGGTATTGCAATGCGAAGAGCTTTGCTTGGCGAAATAGAAGGAACATGTATCACACGTGCAAAATCTGAGAAAATACCACACGAATATTCTACCCTAATAGGGATTCAAGAAGCAGTACAGGAAATTTTAATGAATTTGAAAGAAGTTGTATTGAGAAGTAATCTGTATGGAATTCGCACCGCGTCTATTTGTGTCAGGGGTCCTGGCTCTGTAACTGCTCAAGATATCATCTTACCACCTTCTGTAGAAATCGTTGATAATACACAGCATATAGCGACCTTAACAGAACCAATCGATTTGTGTATTGGATTACAAATTGAAAGGAATCGAGGATATTGTATAAAAAACCCAAAAAAC------TTTCAAGATGGAAGTTATCCTATAGATGCTGTATTCATGCCTGTTCGAAATGCGAATCATAGTATTCATACTTATGGGAATGAGAAGGAAAAACAAGAAATACTTTTTCTAGAAATCTGGACAAATGGAAGTTTAACGCCTAAAGAAGCACTTCATGAGGCCTCCCGGAATTTAATTGATTTTTTTATTCCTTTTATCCATGCGGAAGAAGCAAAC------------GTACATTTA------------------------------------GAGGACAAT---------CAACACAAGGTTACTTTACCCCTTTTTACTTTTCATAAAAAACGGACTAAACTTAGAAAAAACAAAAAA------GTATTTCATTCTATTTTTATTGACCAATCAGAATTGTCTCCCAAGATCTATATTTGTCTCAAAAGGTCTAATATACATACATTGTTGGACCTTTTGAATAAGAGTCAAGAGGATCTTATTAAAATGGAGCATTTTCGCATAGAAGATGTAAAGCAGATATTGGCTGTTCTAGAAAAATATTTCACAATGGAT------TTACCGAAAAAT------------------------
>Orostachys_japonica
ATGGTTCGAGAGAAAGTCACAGTATCTACTCGGACACTACAGTGGAAGTGCGTTGAATCAAGAGCGGATAGTAAGCGTCTTTATTATGGACGTTTTGTTCTGTCTCCGCTTCGGAAGGGTCAAGCCGATACAATAGGTATTGCAATGCGAAAAGCTTTGCTTGGCGAAATAGAAGGAACATGTATCACACGTGCAAAATCTGAGAAAATACCACACGAATATTCTACCCTAATAGGGATTCAAGAAGCAGTACAGGAAATTTTAATGAATTTGAAAGAAGTTGTATTGAGAAGTAATCTGTATGGAATTCGCAACGCGTCTATTTGTGTCAGGGGTCCTGGCTCTGTAACTGCTCAAGATATCATCTTACCACCTTCTGTAGAAATCGTTGATAATACACAGCATATAGCGACCTTGACAGAACCAATCAATTTGTGTATTGGATTACAAATTGAAAGGAATCGAGGATATTGTATAAAAAACCCAAAAAAC------TTTCAAGATGGAAGTTATCCTATAGATGCTGTATTCATGCCTGTTCGAAATGCGAATCATAGTATTCATACTTATGGGAATGAGAAGGAAAAACAAGAAATACTTTTTCTAGAAATCTGGACAAATGGAAGTTTAACGCCTAAAGAAGCACTTCATGAGGCCTCCCGGAATTTAATTGATTTTTTTATTCCTTTTATCCATGCGGAAGAAGCAAAC------------GTACATTTA------------------------------------GAGGCCAAT---------CAACACAAGGTTACTTTACCCCTTTTTACTTTTCATACAAAACGGACTAAACTTAGAAAAAACAAAAAA------GTATTTAATTCTATTTTTATTGACCAATCAGAATTGTCTCCCAAGATCTATATTTGTCTCAAAAGGTCTAATATACATACATTGTTGGACCTTTTGAATAAGAGTCAAGAGGATCTTATTAAAATGGAGCATTTTCGCATAGAAGATGTAAAGCAGATATTGGTTGTTCTAGAAAAATATTTCACAATGGAT------TTACCGAAAAATAAGTTTTCAATACAT---------
>Orostachys_minuta
ATGGTTCGAGAGAAAGTCACAGTATCTACTCGGACACTACAGTGGAAGTGCGTTGAATCAAGAGCGGATAGTAAGCGTCTTTATTATGGACGTTTTATTCTGTCTCCGCTTCGGAAGGGTCAAGCCGATACAATAGGTATTGCAATGCGAAGAGCTTTGCTTGGCGAAATAGAAGGAACATGTATCACACGTGCAAAATCTGAGAAAATACCACACGAATATTCTACCCTAATAGGGATTCAAGAAGCAGTACAGGAAATTTTAATGAATTTGAAAGAAGTTGTATTGAGAAGTAATCTGTATGGAATTCGCAACGCGTCTATTTGTGTCAGGGGTCCTGGCTCTGTAACTGCTCAAGATATCATCTTACCACCTTCTGTAGAAATCGTTGATAATACACAGCATATAGCGACCTTGACAGAACCAATCAATTTGTGTATTGGATTACAAATTGAAAGGAATCGAGGATATTGTATAAAAAACCCAAAAAAC------TTTCAAGATGGAAGTTATCCTATAGATGCTGTATTCATGCCTGTTCGAAATGCGAATCATAGTATTCATACTTATGGGAATGAGAAGGAAAAACAAGAAATACTTTTTCTAGAAATCTGGACAAATGGAAGTTTAACGCCTAAAGAAGCACTTCATGAGGCCTCCCGGAATTTAATTGATTTTTTTATTCCTTTTATCCATGCGGAAGAAGCAAAC------------GTACATTTA------------------------------------GAGGCCAAT---------CAACACAAGGTTACTTTACCCCTTTTTACTTTTCATACAAAACGGACTAAACTTAGAAAAAACAAAAAA------GTATTTAATTCTATTTTTATTGACCAATCAGAATTGTCTCCCAAGATCTATATTTGTCTCAAAAGGTCTAATATACATACATTGTTGGACCTTTTGAATAAGAGTCAAGAGGATCTTATTAAAATGGAGCATTTTCGCATAGAAGATGTAAAGCAGATATTGGTTGTTCTAGAAAAATATTTCACAATGGAT------TTACCGAAAAATAAGTTTTCAATACAT---------
>Orostachys_iwarenge_f_magna
ATGGTTCGAGAGAAAGTCACAGTATCTACTCGGACACTACAGTGGAAGTGTGTTGAATCAAGAGCGGATAGTAAGCGTCTTTATTATGGACGTTTTATTCTGTCTCCGCTTCGGAAAGGTCAAGCTGATACAATAGGTATTGCAATGCGAAGAGCTTTGCTTGGCGAAATAGAAGGAACATGTATCACACGTGCAAAATCTGAGAAAATACCACACGAATATTCTACCCTAATAGGGATTCAAGAAGCAGTACATGAAATTTTAATGAATTTGAAAGAAGTTGTATTGAGAAGTAATCTGTATGGAATTCGCAACGCGTCTATCTGTGTCAGGGGTCCTGGCTCTGTAACTGCTCAAGATATCATCTTACCACCTTCTGTAGAAATCGTTGATAATACACAGCATATAGTGACCTTGACAGAACCAATTGATTTGTGTATTGGATTACAAATTGAAAGGAATCGAGGATATTGTATAAAAACCCCAAATAAC------TTTCAAGATGGAAGTTATCCTATAGATGCTGTATTTATGCCTGTTCGAAATGCGAATCATAGTATTCATACTTATGGGAATGAGAAGGAAAAACAAGAAATACTTTTTCTAGAAATCTGGACAAATGGAAGTTTAACGCCTAAAGAAGCACTTCATGAGGCCTCCCGGAATTTGATTTATTTTTTTATTCCTTTTATCCATGCGGAAGAAGCAAAC------------TTAGATTTA------------------------------------GAGGACAAT---------CAACACAAGGTTACTTTACCCCTTTTTACTTTTCATAAAAAACGGACTAAACTAAGAAAAAACAAAAAA------GTATTTAATTCTATTTTTATTGACCAATCAGAATTGTCTCCCAAGATCTATATTTGCCTCAAAAGGTCTAATATACATACATTGTTGGACCTTTTGAATAAGAGTCAAGAGGATCTTATGAAAATGGAGCATTTTCGCATAGAAGATGTAAAGCAGATATTGGCTGTTCTAGAAAACTATTTCACAATGGAT------TTACCGAAAAATAAGTTTTCAATACAT---------
>Sinocrassula_densirosulata
ATGGTTCGAGAGAAAGTCACAGTATCTACTCGGACACTACAGTGGAAGTGTGTTGAATCAAGAGCGGAGAGTAAGCGTCTTTATTATGGACGTTTTATTCTGTCTCCGCTTCGGAAGGGTCAAGCCGATACCATAGGTATTGCAATGCGAAGAGCTTTGCTTGGCGAAATAGAAGGAACATGTATCACACGTGCAAAATCTGAGAAAATACCACACGAATATTCTACCCTAATAGGGATTCAAGAAGCAGTACATGAAATTTTAATGAATTTGAAAGAAGTTGTATTGCGAAGTAATCTGTATGGAATTCGCAACGCGTCTATTTGCGTCAGGGGTCCTGGCTCTGTAACTGCTCAAGACATCATCTTACCACCTTCTGTAGAAATCGTTGATAATACACAGCATATAGTGACCTTGACAGAACCAATCAATTTGTGTATTGGATTACAAATTGAAAGGAATCGAGGATATTGTATAAAAACCCCAAATAAC------TTTCAAGATGGAAGTTATCCTATAGATGCTGTATTTATGCCTGTTCGAAATGCGAATCATAGTATTCATACTTATGGGAATGAGAAGGAAAAACAAGAAATACTTTTTCTAGAAATCTGGACAAATGGAAGTTTAACGCCTAAAGAAGCACTTCATGAGGCCTCCCGGAATTTGATTGATTTTTTTATTCCTTTTATCCATGCGGAAGAAGCAAAC------------TTACATTTA------------------------------------GAGGATAAT---------CAACACAAGGTTACTTTACCCCTTTTTACTTTGCATAAAAAACGGACTAAACTAAGAAAAAACAAAAAA------GTATTTGATTCCATTTTTATTGACCAATCAGAATTGTCTCCCAAGATCTATATTTGCCTCAAAAGGTCTAATATACATACATTGTTGGACCTTTTGAATAGGAGTCAAGAGGATCTTATGAAAATGGAGCATTTTCACATAGAAGATGTAAAGCAGATATTGGCTGTTCTAGAAAAATATTTCACAATGGAT------TTACCGAAAAATAAGTTTTCAATACAT---------
>Sinocrassula_indica
ATGGTTCGAGAGAAAGTCACAGTATCTACTCGGACACTACAGTGGAAGTGTGTTGAATCAAGAGCGGAGAGTAAGCGTCTTTATTATGGACGTTTTATTCTGTCTCCGCTTCGGAAGGGTCAAGCCGATACCATAGGTATTGCAATGCGAAGAGCTTTGCTTGGCGAAATAGAAGGAACATGTATCACACGTGCAAAATCTGAGAAAATACCACACGAATATTCTACCCTAATAGGGATTCAAGAAGCAGTACATGAAATTTTAATGAATTTGAAAGAAGTTGTATTGCGAAGTAATCTGTATGGAATTCGCAACGCGTCTATTTGCGTCAGGGGTCCTGGCTCTGTAACTGCTCAAGACATCATCTTACCACCTTCTGTAGAAATCGTTGATAATACACAGCATATAGTGACCTTGACAGAACCAATAAATTTGTGTATTGGATTACAAATTGAAAGGAATCGAGGATATTGTATAAAAACTCCAAATAAC------TTTCAAGATGGAAGTTATCCTATAGATGCTGTATTTATGCCTGTTCGAAATGCGAATCATAGTATTCATACTTATGGGAATGAGAAGGAAAAACAAGAAATACTTTTTCTAGAAATCTGGACAAATGGAAGTTTAACGCCTAAAGAAGCACTTCATGAGGCCTCCCGGAATTTGATTGATTTTTTTATTCCTTTTATCCATGCGGAAGAAGCAAAC------------TTACATTTA------------------------------------GAGGATAAT---------CAACACAAGGTTACTTTACCCCTTTTTACTTTGCATAAAAAACGGACTAAACTAAGAAAAAACAAAAAA------GTATTTAATTCCATTTTTATTGACCAATCAGAATTGTCTCCCAAGATCTATATTTGCCTCAAAAGGTCTAATATACATACATTGTTGGACCTTTTGAATAGGAGTCAAGAGGATCTTATGAAAATGGAGCATTTTCACATAGAAGATGTAAAGCAGATATTGGCTGTTCTAGAAAAATATTTCACAATGGAT------TTACCGAAAAATAAGTTTTCAATACAT---------
>Umbilicus_rupestris
ATGGTTCGAGAGAAAGTCACAGTATCTACTCGGACACTACAGTGGAAGTGTGTTGAATCAAGAGCAGATAGTAAGCGTCTTTATTATGGACGTTTTATTCTGTCTCCGCTTAGGAAGGGTCAAGCCGATACAATAGGTATTGCAATGCGAAGAGCTTTGCTTGGCGAAATAGAAGGAACATGTATCACACGTGCAAAATCTGAGAAAATACCACACGAATATTCTACCCTAATAGGGATTAAAGAAGCAGTACATGAAATTTTAATGAATTTGAAAGAAGTTGTATTGAGAAGTAATCTGTATGGAATTCGCAACGCGTCGATTTGTGTCAGAGGTCCTGGAGCTGTAACTGCTCAAGACATCATCTTACCACCTTCTGTGGAAATCGTTGATAATACACAGCATATAGTGACCTTGACGGAAGCAATCGATTTGTGTATTGGATTACAACTTGAAAGGAATCGAGGATATTGTATAAAAACCCAAAATAAC------TTTCAAGATGGAAGTTATCCTATAGATGCTGTATTTATGCCTGTTCGAAATGCGAATCATAGTATTCATTCTTATGGGAATGAGAAGGAAAAACAAGAAATACTTTTTCTAGAAATCTGGACAAATGGAAGTTTAACTCCTAAAGAAGCACTTCATGAGGCCTCCCGGAATTTGATTGATTTTTTTATTCCTTTTATACATTCAGAAGAAGCAAAC------------TTACATTTA------------------------------------GAAGACAAT---------CAACACAAGGTTACTTTACCCCTTTTTACTTTTCATAAAAAATGGACTAAACTAAGAAAAAACAAAAAA------GTATTAAATTCTATTTTTATTGACCAATCAGAATTGTCTTCCAAGATCTATATTTGCCTCAAAAGGTCTAATATACATACATTGTTGGACCTTTTGAATACGAGTCAAGAGGATCTTATGAAAATGGAACATTTTCGCATAGAAGATGTAAAGCAGATATTGGAGATTCTAGAAAAATATTTCACAATGGAT------TTACCGAAAAATCCGTTTTCAATACAT---------
>Myriophyllum_aquaticum
ATGGTTCGAGAGAAAGTAAGAGTATCTACTCGGACACTACAGTGGAAGTGTGTTGAATCAAGAGCAGACAATAAGCGTCTTTATTATGGACGCTTCCTTTTGTCTCCACTTAGGAAAGGGCAAGCCGACACAATAGGGATTGCGATGCGAAGAGCTTTGCTTGGAGAAATAGAAGGAACATGTATCACACGTGCAAAATCTGAGAAAATACCACATGAATATTCTACCCTAGTAGGTATTCAAGAATCAGTACATGAAATTTTAATGAATTTGAAAGAAGTTGTGTTGAGAAGTAATCTCTGTGGAACTCACAACGCGTCGATTTGTTTCAGGGGTCCCGGGTCTGTAACTGCTCAGGATATCATTATCCCACCTTCTGTGGAAATCGTGGATAATACGCAGCATATAGCGAGTCTGACGGAACCAATTGATTTGTGTATTGGATTACAAATAGAAAAAAATCGAGGATATTGTATAAAAACGCCAAATAAC------TGTCAAGACGGAAGTTATCCTATAGATGCTGTATTCATGCCTGTTCGAAATGCGAATCATAGTATTCATTCTTATGGGAATGGTAATGAAAAACACGAATTACTTTTTCTCGAAATATGGACAAATGGAAGTTTAACTCCTAAAGAAGCACTTCATGAAGCCTCCCGGAATTTGATTGATTTATTTATTCCTTTTCTACATGCAGAAGAAGGAAAC------TTATTTTTAGATTTA------------------------------------GAGGACAAC---------CAAGACAAGTTTCCTTTACCCCTTTTTACTTTTCATAATAGAGTGGCTAAACTAAGAAAAAACAAAAAAGAAATAGCATTCAAATATATTTTTATTGACCAATCAGAATTATCTCCCAGGATCTATACTTGTCTTAAAAGGTCCAATATACATACATTATTGGACCTTTTGAATAAGAGTCAAGAAGATCTTATGAAAATGGAACATTTTCGCATAGAAGATGTAAAACAGATATTGGGCATTGTAGAAAAGCATTTTTCAATTAAT------TTACGGAAAAATAAGTTT------------------
>Myriophyllum_spicatum
ATGGTTCGAGAGAAAGTAAGAGTATCTACTCGGACACTACAGTGGAAGTGTGTTGAATCAAGAGCAGACAATAAGCGTCTTTATTATGGACGCTTCCTTTTGTCTCCACTTAGGAAAGGGCAAGCTGACACAATAGGGATTGCGATGCGAAGAGCTTTGCTTGGAGAAATAGAAGGAACATGTATCACACGTGCAAAATCTGAGAAAATACCACATGAATATTCTACCCTAGTAGGTATTCAAGAATCAGTACATGAAATTTTAATGAATTTGAAAGAAGTTGTGTTGAGAAGTAATCTATATGGAACTCACAACGCGTCGATTTGTTTCAGGGGGCCCGGGTCTGTAACTGCTCAAGATATCATTATCCCACCTTCTGTGGAAATCGTGGATAATACGCAGCATATAGCGAGTTTGACGGAACCAATTGATTTGTGTATTGGATTACAAATAGAAAAAAATCGAGGATATTGTATAAAAACGCCAAATAACTGTCAATGTCAAGACGGAAGTTATCCTATAGATGCTGTATTCATGCCTGTTCGAAATGCGAATCATAGTATTCATTCTTATGGGAATGGTAATGAAAAACATGAATTACTTTTTCTCGAAATATGGACAAATGGAAGTTTAACTCCTAAAGAAGCACTTCATGAAGCCTCCCGGAATTTGATTGATTTATTTATTCCTTTTCTACATGCGGAAGAAGGAAACGGAAACTTATTTTTCGATTTA------------------------------------GAGGACAAC---------CAAGACAAGTTTACTTTACCCCTTTTTACTTTTCATAATAGAGTGGCTAAACTAAGAAAAAACAAAAAAGAAATAGCATTCAAATATATTTTTATTGACCAATCAGAATTATCTCCCAGGATCTATACTTGTCTTAAAAGGTCCAATATACATACATTATTGGACCTTTTGAATAAGAGTCAAGAAGATCTTATGAAAATGGAACATTTTCGCATAGAAGATGTAAAACAGATATTGGGCATTCTAGAAAAGCATTTTTCAATTGAT------TTACGGAAAAAAAAGTTT------------------
