# Supplementary material for: Ten Plastomes of Crassula (Crassulaceae) and Phylogenetic Implications
Source: Biology (Basel). 2022 Dec 7;11(12):1779. doi: 10.3390/biology11121779 (PMC9775174; doi:10.3390/biology11121779)
Supplement: Supplementary file 1 [file biology-11-01779-s001.zip › Supplements/Data S1/rpoB.fasta]

>Crassula_alstonii
ATGTTCCGGGATGGAAATGAGGGAATGTCCACAATACCTGGTTTGAATCAGATCCAATTT
GAAGGATTTTGTAGGTTTCTTGGTCATGGCTTGACGGAAGAACTTTATAAGTTTCCAAAA
ATTGAAGATACAGATCAAGAAATTGAATTTCAATTATTTGTAGAAACATATCAATTGGTA
GAACCGTGTATAAATGAACGAGATGCTGTGTATGAATCACTCACATATTCTTCTGAATTA
TATGTATCCGCCGGATTAATTTGGAAA------ACCAGTAGGGATATGAACGAACAAACA
ATTTTTATTGGAAACATCCCCCTAATGAACTCTCTTGGAACTTTTATAGTAAATGGAATA
TACAGAATTGTGATCAATCAAATATTGCAAAGTCCCGGAATTTATTACCGTTCAGAATTG
GACCATAATGGAATTTCGGTCTATACCGGTACCATCATATCCGATTGGGGGGGAAGATTA
GAATTAGAGATTGATCGAAAAGCAAGGATATGGGCTCGTGTAAGTAGGAAACAGAAAATA
TCTATTCTAGTTCTATCATCAGCTATGGGGTCAAATTTACGCGAAATCATAGATAATGTT
TGCTATCCTGAAATTTTTTTGTCTTTCCTTAATGATAAGGAGGAAAAAAAAATTGGGTCA
AAAGAGAATGCCATTTTGGAATTTTATCAACAATTTGCTTGTGTAGGTGGAGAT------
CCGGTATTTTCTGAATCTTTATGTAAGGAATTACAAAAGAAATTCTTTCAACAAAGATGT
GAATTAGGAAGGATTGGGCGACGAAATATGAACCGGAGACTCAATATTGATATACCTCAG
AACAATACATTTTTGTTACCCCGAGATATATTGGCAGCTGCGGATCAGTTGATTGCCATG
AAATTTGGAATGGGTACACTTGACGATATGAATCATTTGAAAAATAAACGTATTCGTTCT
GTAGCGGATCTCTTACAAGATCAATTTGGATTGGCTCTGGCTCGTTTAGAAAATGTGGTG
CGAGGAACTATATGTGGAGCAATTAGACATAAATTGATACCGACTCCTCAAAATTTGGTA
ACTTCGACTCCATTAACAACCACTTATGAATCTTTTTTCGGCTTACACCCATTATCTCAA
GTTTTGGATCGAACAAACCCATTAACACAAATAGTTCATGGTAGAAAATTGAGTTATTTG
GGCCCTGGAGGATTGACGGGGCGAACGGCGAGTTTTCGGATACGAGATATCCATCCTAGT
CACTATGGACGCATTTGTCCCATCGACACGTCTGAAGGAATCAATGTTGGACTTATTGGA
TCCTTAGCAATTCATGCACGAATTGGTCATTGGGGATCTCTAGAAAGCCCATTTTATGAC
ATTTATGAG------------AGATCA------AAAAAGATACGAATGCATTATTTATCA
CCAAGTAGAGATGAATACTATATGATAGCGGCGGGAAATTCTTTGTCGCTGAATCCAGGT
ATTCAGGAGGAACAAGTTGTTCCAGCTAGATACCGGCAAGAATTCCTGACTATTGCATGG
GAACGAGCTCATCTTCGAAGTATTTTTCCCTTCCAATATTTTTCTGTTGGAGCTTCCCTC
ATTCCTTTTATCGAGCATAATGATGCGAATCGGGCTTTAATGAGTTCGAATATGCAACGT
CAAGCAGTTCCGCTTTCTAAGTCTGAAAAGTGTATTGTTGGAACCGGGCTGGAACGGCAG
GTGGCTCTAGATTCAGGGGTTCCCGCAATAGCCAAACACGAGGGAAAGATCATTTATACC
AATACTAATAAGATCATTTTATCAGGTAATGGAGATACTCGAAGCATTCCATTAGTTATG
TATGAACGGTCCAACAAAAATACGTGTATGCACCAAAACCCCCAGGTTCAGCAGGGTCAA
TGCACAAAAAAGGGACAAATTTTAGCGGATGGTGCTGCTATCGTTGGTGGGGAACTCGCT
TTGGGGAAAAACGTATTAGTAGCTTATATGCCGTGGGAAGGTTACAATTTTGAAGATGCG
GTACTTATTAGTGAACGTCTGGTATATGAAGATATTTATACTTCTTTTCACATACGTAAA
TATGAAATTAAGACTCATGTGACCAGTCAAGGCCCCGAAAGGATCACTAATGAAATACCG
CATTTAGAGGCCCATTTCCTCCGCAATTTAGACAAAAATGGAATTGTGATGCTTGGATCT
TGGGTCGAGACGGGCGAGATTTTAGTAGGTAAATTAACGCCTCAGGTGGCGAAAGAATCA
TCGTATGCACCGGAAGATAGATTATTACGAGCAATACTCGGCATTCAGGTATCCACTTCA
AAGGAAACTTGTTTAAAACTGCCTATAGGTGGTAGGGGCCGAGTTATTGATGTGAGATGG
ATCCGGAAAAAGGGGGTTTCTAGTTATAATCCAGAAATTATTCGTGTATATATCTTACAG
AAACGTGAAATTAAAGTCGGCGATAAAGTAGCTGGAAGACATGGAAATAAGGGTATTATT
TCCAAAATTTTGCCTAGACAAGATATGCCTTTTTTGCAAGATGGAAGACCTGTTGATATG
GTCTTCAATCCATTAGGAGTACCTTCACGAATGAATGTAGGACAGATATTTGAATGCTCA
CTTGGATTAGCGGGGAATCTGCTAAACAGACATTATCGAATAGCACCTTTTGATGAGAGA
TATGAACAAGAAGCGTCGAGAAAATTAGTCTTTTCGGAATTATATGAAGCCAGTAAGCAA
ACAGGGAATCCCTGGGTCTTTGAACCCGAATATCCGGGAAAAAGTAGAATATTTGATGGG
AGAACGGGCGAGCCTTTTGAACAGCCTGTTATAATAGGAAAGCCTTATATTTTGAAATTA
ATTCATCAAGTTGATGATAAAATCCACGGACGTTCCAGCGGACATTATGCACTTGTTACA
CAACAGCCCCTTAGAGGAAGGGCTAAGCAAGGGGGGCAGCGGGTAGGAGAAATGGAGGTT
TGGGCTCTAGAGGGGTTTGGTGTTGCTCATATTTTACAAGAAATGCTTACTTATAAATCT
GATCATATTAGAGCTCGCCAGGAAGTACTTGGGACTACGATCGTTGGAGGAATAATACCG
AATCCCGAGGATGCTCCAGAATCTTTTAGATTGCTCGTTCGAGAACTACGATCTTTGGCT
TTGGAACTGAACCATTTCCTTGTATCTGAGAAAACTTTCCAGATTAATAGAAAGGAAGCT
---------
>Crassula_columella
ATGTTCCGGGATGGAAATGAGGGAATGTCCACAATACCTGGTTTGAATCAGATCCAATTT
GAAGGATTTTGTAGGTTTCTTGGTCATGGCTTGACGGAAGAACTTTATAAGTTTCCAAAA
ATTGAAGATACAGATCAAGAAATTGAATTTCAATTATTTGTAGAAACATATCAATTGGTA
GAACCGTGTATAAATGAACGAGATGCTGTGTATGAATCACTCACATATTCTTCTGAATTA
TATGTATCCGCCGGATTAATTTGGAAA------ACCAGTAGGGATATGAACGAACAAACA
ATTTTTATTGGAAACATCCCCCTAATGAACTCTCTTGGAACTTTTATAGTAAATGGAATA
TACAGAATTGTGATCAATCAAATATTGCAAAGTCCCGGAATTTATTACCGTTCAGAATTG
GACCATAATGGAATTTCGGTCTATACCGGTACCATCATATCCGATTGGGGGGGAAGATTA
GAATTAGAGATTGATCGAAAAGCAAGGATATGGGCTCGTGTAAGTAGGAAACAGAAAATA
TCTATTCTAGTTCTATCATCAGCTATGGGGTCAAATTTACGCGAAATCATAGATAATGTT
TGCTATCCTGAAATTTTTTTGTCTTTCCTTAATGATAAGGAGGAAAAAAAAATTGGGTCA
AAAGAGAATGCCATTTTGGAATTTTATCAACAATTTGCTTGTGTAGGTGGAGAT------
CCGGTATTTTCTGAATCTTTATGTAAGGAATTACAAAAGAAATTCTTTCAACAAAGATGT
GAATTAGGAAGGATTGGGCGACGAAATATGAACCGGAGACTCAATATTGATATACCTCAG
AACAATACATTTTTGTTACCCCGAGATATATTGGCAGCTGCGGATCAGTTGATTGCCATG
AAATTTGGAATGGGTACACTTGACGATATGAATCATTTGAAAAATAAACGTATTCGTTCT
GTAGCGGATCTCTTACAAGATCAATTTGGATTGGCTCTGGCTCGTTTAGAAAATGTGGTG
CGAGGAACTATATGTGGAGCAATTAGACATAAATTGATACCGACTCCTCAAAATTTGGTA
ACTTCGACTCCATTAACAACCACTTATGAATCTTTTTTCGGCTTACACCCATTATCTCAA
GTTTTGGATCGAACAAACCCATTAACACAAATAGTTCATGGTAGAAAATTGAGTTATTTG
GGCCCTGGAGGATTGACGGGGCGAACGGCGAGTTTTCGGATACGAGATATCCATCCTAGT
CACTATGGACGCATTTGTCCCATCGACACGTCTGAAGGAATCAATGTTGGACTTATTGGA
TCCTTAGCAATTCATGCACGAATTGGTCATTGGGGATCTCTAGAAAGCCCATTTTATGAA
ATTTATGAG------------AGATCA------AAAAAGATACGAATGCATTATTTATCA
CCAAGTAGAGATGAATACTATATGATAGCGGCGGGAAATTCTTTGTCGCTGAATCCAGGT
ATTCAGGAGGAACAAGTTGTTCCAGCTAGATACCGGCAAGAATTCCTGACTATTGCATGG
GAACGAGCTCATCTTCGAAGTATTTTTCCCTTCCAATATTTTTCTGTTGGAGCTTCCCTC
ATTCCTTTTATCGAGCATAATGATGCGAATCGGGCTTTAATGAGTTCGAATATGCAACGT
CAAGCAGTTCCGCTTTCTAAGTCTGAAAAGTGTATTGTTGGAACCGGGCTGGAACGGCAG
GTGGCTCTAGATTCAGGGGTTCCCGCAATAGCCAAACACGAGGGAAAGATCATTTATACC
AATACTAATAAGATCATTTTATCAGGTAATGGAGATACTCGAAGCATTCCATTAGTTATG
TATGAACGGTCCAACAAAAATACGTGTATGCACCAAAACCCCCAGGTTCAGCAGGGTCAA
TGCACAAAAAAGGGACAAATTTTAGCGGATGGTGCTGCTATCGTTGGTGGGGAACTCGCT
TTGGGGAAAAACGTATTAGTAGCTTATATGCCGTGGGAAGGTTACAATTTTGAAGATGCG
GTACTTATTAGTGAACGTCTGGTATATGAAGATATTTATACTTCTTTTCACATACGTAAA
TATGAAATTAAGACTCATGTGACCAGTCAAGGCCCCGAAAGGATCACTAATGAAATACCG
CATTTAGAGGCCCATTTCCTCCGCAATTTAGACAAAAATGGAATTGTGATGCTTGGATCT
TGGGTCGAGACGGGCGAGATTTTAGTAGGTAAATTAACGCCTCAGGTGGCGAAAGAATCA
TCGTATGCACCGGAAGATAGATTATTACGAGCAATACTCGGCATTCAGGTATCCACTTCA
AAGGAAACTTGTTTAAAACTGCCTATAGGTGGTAGGGGCCGAGTTATTGATGTGAGATGG
ATCCGGAAAAAGGGGGTTTCTAGTTATAATCCAGAAATTATTCGTGTATATATCTTACAG
AAACGTGAAATTAAAGTCGGCGATAAAGTAGCTGGAAGACATGGAAATAAGGGTATTATT
TCAAAAATTTTGCCTAGACAAGATATGCCTTTTTTGCAAGATGGAAGACCTGTTGATATG
GTCTTCAATCCATTAGGAGTACCTTCACGAATGAATGTAGGACAGATATTTGAATGCTCA
CTTGGATTAGCGGGGAATCTGCTAAACAGACATTATCGAATAGCACCTTTTGATGAGAGA
TATGAACAAGAAGCGTCGAGAAAATTAGTCTTTTCGGAATTATATGAAGCCAGTAAGCAA
ACAGGGAATCCCTGGGTCTTTGAACCCGAATATCCGGGAAAAAGTAGAATATTTGATGGG
AGAACGGGCGAGCCTTTTGAACAGCCTGTTATAATAGGAAAGCCTTATATTTTGAAATTA
ATTCATCAAGTTGATGATAAAATCCACGGACGTTCCAGCGGACATTATGCACTTGTTACA
CAACAGCCCCTTAGAGGAAGGGCTAAGCAAGGGGGGCAGCGGGTAGGAGAAATGGAGGTT
TGGGCTCTAGAGGGATTTGGTGTTGCTCATATTTTACAAGAAATGCTTACTTATAAATCT
GATCATATTAGAGCTCGCCAGGAAGTACTTGGGACTACGATCGTTGGAGGAATAATACCG
AATCCCGAGGATGCTCCAGAATCTTTTAGATTGCTCGTTCGAGAACTACGATCTTTGGCT
TTGGAACTGAACCATTTCCTTGTATCTGAGAAAACTTTCCAGATTAATAGAAAGGAAGCT
---------
>Crassula_dejecta
ATGTTCCGGAATGGAAATGAGGGAATGTCCACAATACCTGGTTTGAATCAGATCCAATTT
GAAGGATTTTGTAGGTTTCTTGGTCATGGCTTGACGGAAGAACTTTATAAGTTTCCAAAA
ATTGAAGATACAGATCAAGAAATTGAATTTCAATTATTTGTAGAAACATATCAATTGGTA
GAACCGTGTATAAATGAACGAGATGCTGTGTATGAATCACTCACATATTCTTCTGAATTA
TATGTATCCGCCGGATTAATTTGGAAA------ACCAGTAGGGATATGCACGAACAAACA
ATTTTTATTGGAAACATCCCCCTAATGAACTCTCTTGGAACTTCTATAGTAAATGGAATA
TACAGAATTGTGATCAATCAAATATTGCAAAGTCCCGGAATTTATTACCGTTCAGAATTG
GACCATAATGGAATTTCGGTCTATACCGGTACCATCATATCCGATTGGGGTGGAAGATTA
GAATTAGAGATTGATCGAAAAGCAAGGATATGGGCTCGTGTAAGTAGGAAACAGAAAATA
TCTATTCTAGTTCTATCATCAGCTATGGGGTCAAATTTACGCGAAATCATAGATAATGTT
TGCTATCCTGAAATTTTTTTGTCTTTCCTGAATGATAAGGAGGAAAAAAAAATTGGGTCA
AAAGAGAATGCCATTTTGGAATTTTATCAACAATTTGCTTGTGTAGGTGGAGAT------
CCGGTATTTTCTGAATCTTTATGTAAGGAATTACAAAAGAAATTCTTTCAACAAAGATGT
GAATTAGGAAGGATTGGGCGACGAAATATGAACCGGAGACTCAATATTGATATACCTCAG
AACAATACATTTTTGTTACCCCGAGATATATTGGCAGCTGCGGATCAGTTGATTGCCATG
AAATTTGGAATGGGTACACTTGACGATATGAATCATTTGAAAAATAAACGTATTCGTTCT
GTAGCGGATCTCTTACAAGATCAATTTGGATTGGCTCTGGCTCGTTTAGAAAATGTGGTG
CGAGGAACTATATGTGGAGCAATTAGACATAAATTGATACCGACTCCTCAAAATTTGGTA
ACTTCGACTCCATTAATAACCACTTATGAATCTTTTTTCGGCTTACACCCATTATCTCAA
GTTTTGGATCGAACAAACCCATTAACACAAATAGTTCATGGTAGAAAATTGAGTTATTTG
GGCCCTGGAGGATTGACGGGGCGAACGGCGAGTTTTCGGATACGAGATATCCATCCTAGT
CACTATGGACGCATTTGTCCCATCGACACGTCTGAAGGAATCAATGTTGGACTTATTGGA
TCCTTAGCAATTCATGCACGAATTGGTCATTGGGGATCTCTAGAAAGCCCATTTTATGAA
ATTTATGAG------------AGATCA------AAAAAGATACGAATGCATTATTTATCA
CCAAGTAGAGATGAATACTATATGATAGCGGCGGGAAATTCTTTGTCGCTGAATCCAGGT
ATTCAGGAGGAACAAGTTGTTCCAGCTAGATACCGGCAAGAATTCCTGACTATTGCATGG
GAACGAGCTCATCTTCGAAGTATTTTTCCCTTCCAATATTTTTCTGTTGGAGCTTCCCTC
ATTCCTTTTATCGAGCATAATGATGCGAATCGGGCTTTAATGAGTTCGAATATGCAACGT
CAAGCAGTTCCGCTTTCTAAGTCTGAAAAGTGCATTGTTGGAACCGGGCTGGAACGGCAG
GTGGCTCTAGATTCAGGGGTTCCCGCAATAGCCAAACATGAGGGAAAGATCATTTATACC
AATACTAATAAGATCATTTTATCAGGTAATGGAGATACTCGAAGCATTCCATTAGTTATG
TATGAACGGTCCAACAAAAATACGTGTATGCACCAAAACCCCCAGGTTCAGCAGGGTAAA
TGCACAAAAAAGGGACAAATTTTAGCGGATGGTGCTGCTATCGTTGGTGGGGAACTCGCT
TTGGGGAAAAACGTATTAGTAGCTTATATGCCGTGGGAAGGTTACAATTTTGAAGATGCG
GTACTTATTAGTGAACGTCTGGTATATGAAGATATTTATACTTCTTTTCACATACGTAAA
TATGAAATTAAGACTCATGTGACCAGTCAAGGCCCCGAAAGGATCACTAATGAAATACCG
CATTTAGAGGCCCATTTCCTCCGCAATTTAGACAAAAATGGAATTGTGATGCTTGGATCT
TGGGTCGAGACGGGCGAGATTTTAGTAGGTAAATTAACGCCTCAGGTGGCGAAAGAATCA
TCGTATGCACCGGAAGATAGATTATTACGAGCAATACTCGGCATTCAGGTATCCACTTCA
AAGGAAACTTGTTTAAAACTGCCTATAGGTGGTAGGGGCCGAGTTATTGATGTGAGATGG
ATCCGGAAAAAGGGGGTTTCTAGTTATAATCCAGAAATTATTCGTGTATATATCTTACAG
AAACGTGAAATTAAAGTCGGCGATAAAGTAGCTGGAAGACACGGAAATAAGGGTATTATT
TCCAAAATTTTGCCTAGACAAGATATGCCTTTTTTGCAAGATGGAAGACCTGTTGATATG
GTATTCAATCCATTAGGAGTACCTTCACGAATGAATGTAGGACAGATATTTGAATGCTCG
CTGGGGTTAGCGGGGAATCTGCTAAACAGACATTATCGAATAGCACCTTTTGATGAGAGA
TATGAACAAGAAGCGTCGAGAAAATTAGTCTTTTCGGAATTATATGAAGCCAGTAAGCAA
ACAGGGAATCCCTGGGTCTTTGAACCCGAATATCCGGGAAAAAGTAGAATATTTGATGGG
AGAACGGGCGAGCCTTTTGAACAGCCTGTTATAATAGGAAAGCCTTATATTTTGAAATTA
ATTCATCAAGTTGATGATAAAATCCACGGACGTTCCAGCGGACATTATGCACTTGTTACA
CAACAGCCCCTTAGAGGAAGGGCTAAGCAAGGGGGGCAGCGGGTAGGAGAAATGGAGGTT
TGGGCTCTAGAGGGATTTGGTGTTGCTCATATTTTACAAGAAATGCTTACTTATAAATCT
GATCATATTAGAGCTCGCCAGGAAGTACTTGGGGCTACGATCGTTGGAGGAATAATACCG
AATCCCGAGGATGCTCCAGAATCTTTTAGATTGCTCGTTCGAGAACTACGATCTTTGGCT
TTGGAACTGAACCATTTCCTTGTATCTGAGAAAACTTTCCAGATTAATAGAAAGGAAGCT
---------
>Crassula_mesembryanthoides
ATGTTCCGGGATGGAAATGAGGGAATGTCCACAATACCTGGTTTGAATCAGATCCAATTT
GAAGGATTTTGTAGGTTTCTTGGTCATGGCTTGACGGAAGAACTTTATAAGTTTCCAAAA
ATTGAAGATACAGATCAAGAAATTGAATTTCAATTATTTGTAGAAACATATCAATTGGTA
GAACCGTGTATAAATGAACGAGATGCTGTGTATGAATCACTCACATATTCTTCTGAATTA
TATGTATCCGCCGGATTAATTTGGAAA------ACCAGTAGGGATATGCACGAACAAACC
ATTTTTATTGGAAACATCCCCCTAATGAACTCTCTTGGAACTTCTATAGTAAATGGAATA
TACAGAATTGTGATCAATCAAATATTGCAAAGTCCCGGAATTTATTACCGTTCAGAATTG
GACCATAATGGAATTTCGGTCTATACCGGTACCATCATATCCGATTGGGGTGGAAGATTA
GAATTAGAGATTGATCGAAAAGCAAGGATATGGGCTCGTGTAAGTAGGAAACAGAAAATA
TCTATTCTAGTTCTATCATCAGCTATGGGGTCAAATTTACGCGAAATCATAGATAATGTT
TGCTATCCTGAAATTTTTTTGTCTTTCCTGAATGATAAGGAGGAAAAAAAAATTGGGTCA
AAAGAGAATGCTATTTTGGAATTTTATCAACAATTTGCTTGTGTAGGTGGAGAT------
CCGGTATTTTCTGAATCTTTATGTAAGGAATTACAAAAGAAATTCTTTCAACAAAGATGT
GAATTAGGAAGGATTGGGCGACGAAATATGAACCGGAGACTCAATATTGATATACCTCAG
AACAATACATTTTTGTTACCCCGAGATATATTGGCAGCTGCGGATCAGTTGATTGCCATG
AAATTTGGAATGGGTACACTTGACGATATGAATCATTTGAAAAATAAACGTATTCGTTCT
GTAGCGGATCTCTTACAAGATCAATTTGGATTGGCTCTGGCTCGTTTAGAAAATGTGGTG
CGAGGAACTATATGTGGAGCAATTAGACATAAATTGATACCGACTCCTCAAAATTTGGTA
ACTTCGACTCCATTAACAACCACTTATGAATCTTTTTTCGGCTTACACCCATTATCTCAA
GTTTTGGATCGAACAAACCCATTAACACAAATAGTTCATGGTAGAAAATTGAGTTATTTG
GGCCCTGGAGGATTGACGGGGCGAACGGCGAGTTTTCGGATACGAGATATCCATCCTAGT
CACTATGGACGCATTTGTCCCATCGACACGTCTGAAGGAATCAATGTTGGACTTATTGGA
TCCTTGGCAATTCATGCACGAATTGGTCATTGGGGATCTCTAGAAAGCCCATTTTATGAA
ATTTATGAG------------AGATCA------AAAAAGATACGAATGCATTATTTATCA
CCAAGTAGAGATGAATACTATATGATAGCGGCGGGAAATTCTTTGTCGCTGAATCCAGGT
ATTCAGGAGGAACAAGTTGTTCCAGCTAGATACCGGCAAGAATTCCTGACTATTGCATGG
GAACGAGCTCATCTTCGAAGTATTTTTCCCTTCCAATATTTTTCTGTTGGAGCTTCCCTC
ATTCCTTTTATCGAGCATAATGATGCGAATCGGGCTTTAATGAGTTCGAATATGCAACGT
CAAGCAGTTCCGCTTTCTAAGTCTGAAAAGTGCATTGTTGGAACCGGGCTGGAACGGCAG
GTGGCTCTAGATTCAGGGGTTCCCGCAATAGCCAAACATGAGGGAAAGATCATTTATACC
AATACTAATAAGATCATTTTATCAGGTAATGGAGATACTCGAAGCATTCCATTAGTTATG
TATGAACGGTCCAACAAAAATACGTGTATGCACCAAAACCCCCAGGTTCAGCAGGGTAAA
TGCACAAAAAAGGGACAAATTTTAGCGGATGGTGCTGCTATCGTTGGTGGGGAACTCGCT
TTGGGGAAAAACGTATTAGTAGCTTATATGCCGTGGGAAGGTTACAATTTTGAAGATGCG
GTACTTATTAGTGAACGTCTGGTATATGAAGATATTTATACTTCTTTCCACATACGTAAA
TATGAAATTAAGACTCATGTGACCAGTCAAGGCCCCGAAAGGATCACTAATGAAATACCG
CATTTAGAGGCCCATTTCCTCCGCAATTTAGACAAAAATGGAATTGTGATGCTTGGATCT
TGGGTCGAGACGGGCGAGATTTTAGTAGGTAAATTAACGCCTCAGGTGGCGAAAGAATCA
TCGTATGCACCGGAAGATAGATTATTACGAGCAATACTCGGCATTCAGGTATCCACTTCA
AAGGAAACTTGTTTAAAACTGCCTATAGGTGGTAGGGGCCGAGTTATTGATGTGAGATGG
ATCCGGAAAAAGGGGGTTTCTAGTTATAATCCAGAAATTATTCGTGTATATATCTTACAG
AAACGTGAAATTAAAGTCGGCGATAAAGTAGCTGGAAGACACGGAAATAAGGGTATTATT
TCAAAAATTTTGCCTAGACAAGATATGCCTTTTTTGCAAGATGGAAGACCTGTTGATATG
GTATTCAATCCATTAGGAGTACCTTCACGAATGAATGTAGGACAGATATTTGAATGCTCG
CTGGGGTTAGCGGGGAATCTGCTAAACAGACATTATCGAATAGCACCTTTTGATGAGAGA
TATGAACAAGAAGCGTCGAGAAAATTAGTCTTTTCGGAATTATATGAAGCCAGTAAGCAA
ACAGGGAATCCCTGGGTCTTTGAACCCGAATATCCGGGAAAAAGTAGAATATTTGATGGG
AGAACGGGCGAGCCTTTTGAACAGCCTGTTATAATAGGAAAGCCTTATATTTTGAAATTA
ATTCATCAAGTTGATGATAAAATCCACGGACGTTCCAGCGGACATTATGCACTTGTTACA
CAACAGCCCCTTAGAGGAAGGGCTAAGCAAGGGGGGCAGCGGGTAGGAGAAATGGAGGTT
TGGGCTCTAGAGGGATTTGGTGTTGCTCATATTTTACAAGAAATGCTTACTTATAAATCT
GATCATATTAGAGCTCGCCAGGAAGTACTTGGGGCTACGATCGTTGGAGGAATAATACCG
AATCCCGAGGATGCTCCAGAATCTTTTAGATTGCTCGTTCGAGAACTACGATCTTTGGCT
TTGGAACTGAACCATTTCCTTGTATCTGAGAAAACTTTCCAGATTAATAGAAAGGAAGCT
---------
>Crassula_perforata
ATGTTCCGGGATGGAAATGAGGGAATGTCCACAATACCTGGTTTGAATCAGATCCAATTT
GAAGGATTTTGTAGGTTTCTTGGTCATGGCTTGACGGAAGAACTTTATAAGTTTCCAAAA
ATTGAAGATACGGATCAAGAAATTGAATTTCAATTATTTGTAGAAACATATCAATTGGTA
GAACCGTGTATAAATGAACGAGATGCTGTGTATGAATCACTGACATATTCTTCTGAATTA
TATGTATCCGCCGGATTAATTTGGAAA------ACCAGTAGGGATATGCACGAACAAACA
ATTTTTATTGGAAACATCCCCCTAATGAACTCTCTTGGAACTTCTATAGTAAATGGAATA
TACAGAATTGTGATCAATCAAATATTGCAAAGTCCCGGAATTTATTACCGTTCAGAATTG
GACCATAATGGAATTTCGGTCTATACCGGTACCATCATATCCGATTGGGGGGGAAGATTA
GAATTAGAGATTGATCGAAAAGCAAGGATATGGGCTCGTGTAAGTAGGAAACAGAAAATA
TCTATTCTAGTTCTATCATCAGCTATGGGGTCAAATTTACGCGAAATCATAGATAATGTT
TGCTATCCTGAAATTTTTTTGTCTTTCCTGAATGATAAGGAGGAAAAAAAAATTGGGTCA
AAAGAGAATGCCATTTTGGAATTTTATCAACAATTTGCTTGTGTAGGTGGAGAT------
CCGGTATTTTCTGAATCTTTATGTAAGGAATTACAAAAGAAATTCTTTCAACAAAGATGT
GAATTAGGAAGGATTGGCCGACGAAATATGAACCGTAGACTCAATATTGAGATACCTCAG
AACAATACATTTTTGTTACCCCGAGATATATTGGCAGCTGCGGATCAGTTGATTGCCATG
AAATTTGGAATGGGTACACTTGACGATATGAATCATTTGAAAAATAAACGTATTCGTTCT
GTAGCGGATCTCTTACAAGATCAATTTGGATTGGCTCTGGCTCGTTTAGAAAATGTGGTG
CGAGGAACTATATGTGGAGCAATTAGACATAAATTGATACCGACTCCTCAAAATTTGGTA
ACTTCGACTCCATTAACAACCACTTATGAATCTTTTTTCGGCTTACACCCATTATCTCAA
GTTTTGGATCGAACAAACCCATTAACACAAATAGTTCATGGTAGAAAATTGAGTTATTTG
GGCCCTGGAGGATTGACGGGGCGAACGGCGAGTTTTCGGATACGAGATATCCATCCTAGT
CACTATGGACGCATTTGTCCCATCGACACGTCTGAAGGAATCAATGTTGGACTTATTGGA
TCCTTAGCAATTCATGCACGAATTGGTCATTGGGGATCTCTAGAAAGCCCATTTTATGAA
ATTTATGAG------------AGATCA------AAAAAGATACGAATGCATTATTTATCA
CCAAGTAGAGATGAATACTATATGATAGCGGCGGGAAATTCTTTGTCGCTGAATCCGGGT
ATTCAGGAGGAACAAGTTGTTCCAGCTAGATACCGGCAAGAATTCCTGACTATTGCATGG
GAACGAGCTCATCTTCGAAGTATTTTTCCCTTCCAATATTTTTCTGTTGGAGCTTCCCTC
ATTCCTTTTATCGAGCATAATGATGCGAATCGGGCTTTAATGAGTTCGAATATGCAACGT
CAAGCAGTTCCGCTTTCTAAGTCTGAAAAGTGCATTGTTGGAACCGGGCTGGAACGGCAG
GTGGCTCTAGATTCAGGGGTTCTCGCAATAGCCAAACACGAGGGAAAGATCATTTATACC
AATACTAATAAGATCATTTTATCAGGTAATGGAGATACTCGAAGCATTCCATTAGTTCTG
TATGAACGGTCCAACAAAAATACGTGTATGCACCAAAACCCCCAGGTTCAGCAGGGTAAA
TGCACAAAAAAGGGACAAATTTTAGCGGATGGTGCTGCTATCGTTGGTGGGGAACTCGCT
TTGGGGAAAAACGTATTAGTAGCTTATATGCCGTGGGAAGGTTACAATTTTGAAGATGCG
GTACTTATTAGTGAACGTCTGGTATATGAAGATATTTATACTTCTTTTCACATACGTAAA
TATGAAATTAAGACTCATGTGACTAGTCAAGGCCCCGAAAGGATCACTAATGAAATACCG
CATTTAGAGGCCCATTTCCTCCGCAATTTAGACAAAAATGGAATTGTGATGCTTGGATCT
TGGGTCGAGACGGGCGAGATTTTAGTAGGTAAATTAACGCCTCAGGTGGCGAAAGAATCA
TCGTATGCACCGGAAGATAGATTATTACGAGCAATACTCGGCATTCAGGTATCCACTTCA
AAGGAAACTTGTTTAAAACTGCCTATAGGTGGTAGGGGCCGAGTTATTGATGTGAGATGG
ATCCGGAAAAAGGGGGTTTCTAGTTATAATCCAGAAATTATTCGTGTATATATCTTGCAG
AAACGTGAAATTAAAGTCGGCGATAAAGTAGCTGGAAGACACGGAAATAAGGGTATTATT
TCAAAAATTTTGCCTAGACAAGATATGCCTTTTTTGCAAGATGGAAGACCTGTTGATATG
GTCTTCAATCCATTAGGAGTACCTTCACGAATGAATGTAGGACAGATATTTGAATGCTCG
CTGGGGTTAGCGGGGAATCTGCTAAACAGACATTATCGAATAGCACCTTTTGATGAGAGA
TATGAACAAGAAGCGTCGAGAAAATTAGTCTTTTCGGAATTATATGAAGCCAGTAAGCAA
ACAGGGAATCCCTGGGTCTTTGAACCCGAATATCCGGGAAAAAGTAGAATATTTGATGGG
AGAACGGGCGAGCCTTTTGAACAGCCTGTTATAATAGGAAAGCCTTATATTTTGAAATTA
ATTCATCAAGTTGATGATAAAATCCACGGACGTTCCAGCGGACATTATGCACTTGTTACA
CAACAGCCCCTTAGAGGAAGGGCTAAGCAAGGGGGGCAGCGGGTAGGAGAAATGGAGGTT
TGGGCTCTAGAGGGATTTGGTGTTGCTCATATTTTACAAGAAATGCTTACTTATAAATCT
GATCATATTAGAGCTCGCCAGGAAGTACTTGGGACTACGATCGTTGGAGGAATAATACCG
AATCCCGAGGATGCTCCAGAATCTTTTAGATTGCTCGTTCGAGAACTACGATCTTTGGCT
TTGGAACTGAACCATTTCCTTGTATCTGAGAAAACTTTCCAGATTAATAGAAAGGAAGCT
---------
>Crassula_socialis
ATGTTCCGGGATGGAAATGAGGGAATGTCCACAATACCTGGTTTGAATCAGATCCAATTT
GAAGGATTTTGTAGGTTTCTTGGTCATGGCTTGACGGAAGAACTTTATAAGTTTCCAAAA
ATTGAAGATACAGATCAAGAAATTGAATTTCAATTATTTGTAGAAACATATCAATTGGTA
GAACCGTGTATAAATGAACGAGATGCTGTGTATGAATCACTCACATATTCTTCTGAATTA
TATGTATCCGCCGGATTAATTTGGAAA------ACCAGTAGGGATATGCACGAACAAACA
ATTTTTATTGGAAACATCCCCCTAATGAACTCTCTTGGCACTTCTATAGTAAATGGAATA
TACAGAATTGTGATCAATCAAATATTGCAAAGTCCCGGAATTTATTACCGTTCAGAATTG
GACCATAATGGAATTTCGGTCTATACCGGTACCATCATATCCGATTGGGGTGGAAGATTA
GAATTAGAGATTGATCGAAAAGCAAGGATATGGGCTCGTGTAAGTAGGAAACAGAAAATA
TCTATTCTAGTTCTATCATCAGCTATGGGGTCAAATTTACGCGAAATCATAGATAATGTT
TGCTATCCTGAAATTTTTTTGTCTTTCCTGAATCATAAGGAGGGAAAAAAAATTGGGTCA
AAAGAGAATGCCATTTTGGAATTTTATCAACAATTTGCTTGTGTAGGTGGAGAT------
CCGGTATTTTCTGAATCTTTATGTAAGGAATTACAAAAGAAATTCTTTCAACAAAGATGT
GAATTAGGAAGGATTGGGCGACGAAATATGAACCGGAGACTCAATATTGATATACCTCAG
AACAATACATTTTTGTTACCCCGAGATATATTGGCAGCTGCGGATCAGTTGATTGCCATG
AAATTTGGAATGGGTACACTTGACGATATGAATCATTTGAAAAATAAACGTATTCGTTCT
GTAGCGGATCTCTTACAAGATCAATTTGGATTGGCTCTGGCTCGTTTAGAAAATGTGGTG
CGAGGAACTATATGTGGAGCAATTAGACATAAATTGATACCGACTCCTCAAAATTTGGTA
ACTTCGACTCCATTAACAACCACTTATGAATCTTTTTTCGGCTTACACCCATTATCTCAA
GTTTTGGATCGAACAAACCCATTAACACAAATAGTTCATGGTAGAAAATTGAGTTATTTG
GGCCCTGGAGGATTGACGGGGCGAACGGCGAGTTTTCGGATACGAGATATCCATCCTAGT
CACTATGGACGCATTTGTCCCATCGACACGTCTGAAGGAATCAATGTTGGACTTATTGGA
TCCTTAGCAATTCATGCACGAATTGGTCATTGGGGATCTCTAGAAAGCCCATTTTATGAA
ATTTATGAG------------AGATCA------AAAAAGATACGAATGCATTATTTATCA
CCAAGTAGAGATGAATACTATATGATAGCGGCGGGAAATTCTTTGTCGCTGAATCCAGGT
ATTCAGGAGGAACAAGTTGTTCCAGCTAGATACCGGCAAGAATTCCTGACTATTGCATGG
GAACGAGCTCATCTTCGAAGTATTTTTCCCTTCCAATATTTTTCTGTTGGAGCTTCCCTC
ATTCCTTTTATCGAGCATAATGATGCGAATCGGGCTTTAATGAGTTCGAATATGCAACGT
CAAGCAGTTCCGCTTTCTAAGTCTGAAAAGTGCATTGTTGGAACCGGGCTGGAACGGCAG
GTGGCTCTAGATTCAGGGGTTCCCGCAATAGCCAAACATGAGGGAAAGATCATTTATACC
AATACTAATAAGATCATTTTATCAGGTAATGGAGATACTCGAAGCATTCCATTAGTTATG
TATGAACGGTCCAACAAAAATACGTGTATGCACCAAAACCCCCAGGTTCAGCAGGGTAAA
TGCACAAAAAAGGGACAAATTTTAGCGGATGGTGCTGCTATCGTTGGTGGGGAACTCGCT
TTGGGGAAAAACGTATTAGTAGCTTATATGCCGTGGGAAGGTTACAATTTTGAAGATGCG
GTACTTATTAGTGAACGTCTGGTATATGAAGATATTTATACTTCTTTTCACATACGTAAA
TATGAAATTAAGACTCATGTGACGAGTCAAGGCCCCGAAAGGATCACTAATGAAATACCG
CATTTAGAGGCCCATTTCCTCCGCAATTTAGACAAAAATGGAATTGTGATGCTTGGATCT
TGGGTCGAGACGGGCGAGATTTTAGTAGGTAAATTAACGCCTCAGGTGGCGAAAGAATCA
TCGTATGCACCGGAAGATAGATTATTACGAGCAATACTCGGCATTCAGGTATCCACTTCA
AAGGAAACTTGTTTAAAACTGCCTATAGGTGGTAGGGGCCGAGTTATTGATGTGAGATGG
ATCCGGAAAAAGGGGGTTTCTAGTTATAATCCAGAAATTATTCGTGTATATATCTTACAG
AAACGTGAAATTAAAGTCGGCGATAAAGTAGCTGGAAGACACGGAAATAAGGGTATTATT
TCAAAAATTTTGCCTAGGCAAGATATGCCTTTTTTGCAAGATGGAAGACCTGTTGATATG
GTATTCAATCCATTAGGAGTACCTTCACGAATGAATGTAGGACAGATATTTGAATGCTCG
CTGGGGTTAGCGGGGAATCTGCTAAACAGACATTATCGAATAGCACCTTTTGATGAGAGA
TATGAACAAGAAGCGTCGAGAAAATTAGTCTTTTCGGAATTATATGAAGCCAGTAAGCAA
ACAGGGAATCCCTGGGTCTTTGAACCCGAATATCCGGGAAAAAGTAGAATATTTGATGGG
AGAACGGGCGAGCCTTTTGAACAGCCTGTTATAATAGGAAAGCCCTATATTTTGAAATTA
ATTCATCAAGTTGATGATAAAATCCACGGACGTTCCAGCGGACATTATGCACTTGTTACA
CAACAGCCCCTTAGAGGAAGGGCTAAGCAAGGGGGGCAGCGGGTAGGAGAAATGGAGGTT
TGGGCTCTAGAGGGATTTGGTGTTGCTCATATTTTACAAGAAATGCTTACTTATAAATCT
GATCATATTACAGCTCGCCAGGAAGTACTTGGGGCTACGATCGTTGGAGGAATAATACCG
AATCCCGAGGATGCTCCAGAATCTTTTAGATTGCTCGTTCGAGAACTACGATCTTTGGCT
TTGGAACTGAACCATTTCCTTGTATCTGAGAAAACTTTCCAGATTAATAGAAAGGAAGCT
---------
>Crassula_tecta
ATGTTCCGGGATGGAAATGAGGGAATGTCCACAATACCTGGTTTGAATCAGATCCAATTT
GAAGGATTTTGTAGGTTTCTTGGTCATGGCTTGACGGAAGAACTTTATAAGTTTCCAAAA
ATTGAAGATACAGATCAAGAAATTGAATTTCAATTATTTGTAGAAACATATCAATTGGTA
GAACCGTGTATAAATGAACGAGATGCTGTGTATGAATCACTCACATATTCTTCTGAATTA
TATGTATCCGCCGGATTAATTTGGAAA------ACCAGTAGGAATATGCACGAACAAACA
ATTTTTATTGGAAACATCCCCCTAATGAACTCTCTTGGAACTTCTATAGTAAATGGAATA
TACAGAATTGTCATCAATCAAATATTGCAAAGTCCCGGAATTTATTACCGTTCAGAATTG
GACCATAATGGAATTTCGGTCTATACCGGTACCATCATATCCGATTGGGGTGGAAGATTA
GAATTAGAGATTGATCGAAAAGCAAGGATATGGGCTCGTGTAAGTAGGAAACAGAAAATA
TCTATTCTAGTTCTATCATCAGCTATGGGGTCAAATTTACGCGAAATCATAGATAATGTT
TGCTATCCTGAAATTTTTTTGTCTTTCCTGAATGATAAGGAGGAAAAAAAAATTGGGTCA
AAAGAGAATGCCATTTTGGAATTTTATCAACAATTTGCTTGTGTAGGTGGAGAT------
CCGGTATTTTCTGAATCTTTATGTAAGGAATTACAAAAGAAATTCTTTCAACAAAGATGT
GAATTAGGAAGGATTGGGCGACGAAATATGAACCGGAGACTCAATATTGATATACCTCAG
AACAATACATTTTTGTTACCCCGAGATATATTGGCAGCTGCGGATCAGTTGATTGCCATG
AAATTTGGAATGGGTACACTTGACGATATGAATCATTTGAAAAATAAACGTATTCGTTCT
GTAGCGGATCTCTTACAAGATCAATTTGGATTGGCTCTGGCTCGTTTAGAAAATGTGGTG
CGAGGAACTATATGTGGAGCAATTAGACATAAATTGATACCGACTCCTCAAAATTTGGTA
ACTTCGACTCCATTAACAACCACTTATGAATCTTTTTTCGGCTTACACCCATTATCTCAA
GTTTTGGATCGAACAAACCCATTAACACAAATAGTTCATGGTAGAAAATTGAGTTATTTG
GGCCCTGGAGGATTGACGGGGCGAACGGCGAGTTTTCGGATACGAGATATCCATCCTAGT
CACTATGGACGCATTTGTCCCATCGACACGTCTGAAGGAATCAATGTTGGACTTATTGGA
TCCTTAGCAATTCATGCACGAATTGGTCATTGGGGATCTCTAGAAAGCCCATTTTATGAA
ATTTATGAG------------AGATCA------AAAAAGATACGAATGCATTTTTTATCA
CCAAGTAGAGATGAATACTATATGATAGCGGCGGGAAATTCTTTGTCGCTGAATCCTGGT
ATTCAGGAGGAACAAGTTGTTCCAGCTAGATACCGGCAAGAATTCCTGACTATTGCATGG
GAACGAGCTCATCTTCGAAGTATTTTTCCCTTCCAATATTTTTCTGTTGGAGCTTCCCTC
ATTCCTTTTATCGAGCATAATGATGCGAATCGGGCTTTAATGAGTTCGAATATGCAACGT
CAAGCAGTTCCGCTTTCTAAGTCTGAAAAGTGCATTGTTGGAACCGGGCTGGAACGGCAG
GTGGCTCTAGATTCAGGGGTTCCCGCAATAGCCAAACATGAGGGAAAGATCATTTATACC
AATACTAATAAGATTATTTTATCAGGTAATGGAGATACTCGAAGCATTCCATTAGTTATG
TATGAACGGTCCAACAAAAATACGTGTATGCACCAAAACCCCCAGGTTCAGCAGGGTAAA
TGCACAAAAAAGGGACAAATTTTAGCGGATGGTGCTGCTATCGTTGGTGGGGAACTCGCT
TTGGGGAAAAACGTATTAGTAGCTTATATGCCGTGGGAAGGTTACAATTTTGAAGATGCG
GTACTTATTAGTGAACGTCTGGTATATGAAGATATTTATACTTCTTTTCACATACGTAAA
TATGAAATTAAGACTCATGTGACCAGTCAAGGCCCCGAAAGGATCACTAATGAAATACCG
CATTTAGAGGCCCATTTCCTCCGCAATTTAGACAAAAATGGAATTGTGATGCTTGGATCT
TGGGTCGAGACGGGCGAGATTTTAGTAGGTAAATTAACGCCTCAGGTGGCGAAAGAATCA
TCGTATGCACCGGAAGATAGATTATTACGAGCAATACTCGGCATTCAGGTATCCACTTCA
AAGGAAACTTGTTTAAAACTGCCTATAGGTGGTAGGGGCCGAGTTATTGATGTGAGATGG
ATCCGGAAAGAGGGGGTTTCTAGTTATAATCCAGAAATTATTCGTGTATATATCTTACAG
AAACGTGAAATTAAAGTCGGCGATAAAGTAGCTGGAAGACACGGAAATAAGGGTATTATT
TCAAAAATTTTGCCTAGACAAGATATGCCTTTTTTGCAAGATGGAAGACCTGTTGATATG
GTATTCAATCCATTAGGAGTACCTTCACGAATGAATGTAGGACAGATATTTGAATGTTCG
CTGGGGTTAGCGGGGAATCTGCTAAACAGACATTATCGAATAGCACCTTTTGATGAGAGA
TATGAACAAGAAGCGTCGAGAAAATTAGTCTTTTCGGAATTATATGAAGCCAGTAAGCAA
ACAGGGAATCCCTGGGTCTTTGAACCCGAATATCCGGGAAAAAGTAGAATATTTGATGGG
AGAACGGGCGAGCCTTTTGAACAGCCTGTTATAATAGGAAAGCCTTATATTTTGAAATTA
ATTCATCAAGTTGATGATAAAATCCACGGACGTTCCAGCGGACATTATGCACTTGTTACA
CAACAGCCCCTTAGAGGAAGGGCTAAGCAAGGGGGGCAGCGGGTAGGAGAAATGGAGGTT
TGGGCTCTAGAGGGATTTGGTGTTGCTCATATTTTACAAGAAATGCTTACTTATAAATCT
GATCATATTAGAGCTCGCCAGGAAGTACTTGGGGCTACGATCGTTGGAGGAATAATACCG
AATCCCGAGGATGCTCCAGAATCTTTTAGATTGCTCGTTCGAGAACTACGATCTTTGGCT
TTGGAACTGAACCATTTCCTTGTATCTGAGAAAACTTTCCAGATTAATAGAAAGGAAGCT
---------
>Crassula_mesembrianthemopsis
ATGTTCCGGGATGGAAATGAGGGAATGTCCACAATACCTGGTTTGAATCAGATCCAATTT
GAAGGATTTTGTAGGTTTCTTGGTCATGGCTTGACGGAAGAACTTTATAAGTTTCCAAAA
ATTGAAGATACAGATCAAGAAATTGAATTTCAATTATTTGTAGAAACATATCAATTGGTA
GAACCGTGTATAAATGAACGAGATGCTGTGTATGAATCACTCACATATTCTTCTGAATTA
TATGTATCCGCCGGATTAATTTGGAAA------ACCAGTAGGAATATGCACGAACAAACA
ATTTTTATTGGAAACATCCCCCTAATGAACTCTCTTGGAACTTCTATAGTAAATGGAATA
TACAGAATTGTCATCAATCAAATATTGCAAAGTCCCGGAATTTATTACCGTTCAGAATTG
GACCATAATGGAATTTCGGTCTATACCGGTACCATCATATCCGATTGGGGTGGAAGATTA
GAATTAGAGATTGATCGAAAAGCAAGGATATGGGCTCGTGTAAGTAGGAAACAGAAAATA
TCTATTCTAGTTCTATCATCAGCTATGGGGTCAAATTTACGCGAAATCATAGATAATGTT
TGCTATCCTGAAATTTTTTTGTCTTTCCTGAATGATAAGGAGGAAAAAAAAATTGGGTCA
AAAGAGAATGCCATTTTGGAATTTTATCAACAATTTGCTTGTGTAGGTGGAGAT------
CCGGTATTTTCTGAATCTTTATGTAAGGAATTACAAAAGAAATTCTTTCAACAAAGATGT
GAATTAGGAAGGATTGGGCGACGAAATATGAACCGGAGACTCCATATTGATATACCTCAG
AACAATACATTTTTGTTACCCCGAGATATATTGGCAGCTGCGGATCAGTTGATTGCCATG
AAATTTGGAATGGGTACACTTGACGATATGAATCATTTGAAAAATAAACGTATTCGTTCT
GTAGCGGATCTCTTACAAGATCAATTTGGATTGGCTCTGGCTCGTTTAGAAAATGTGGTG
CGAGGAACTATATGTGGAGCAATTAGACATAAATTGATACCGACTCCTCAAAATTTGGTA
ACTTCGACTCCATTAACAACCACTTATGAATCTTTTTTCGGCTTACACCCATTATCTCAA
GTTTTGGATCGAACAAACCCATTAACACAAATAGTTCATGGTAGAAAATTGAGTTATTTG
GGCCCTGGAGGATTGACGGGGCGAACGGCGAGTTTTCGGATACGAGATATCCATCCTAGT
CACTATGGACGCATTTGTCCCATCGACACGTCTGAAGGAATCAATGTTGGACTTATTGGA
TCCTTAGCAATTCATGCACGAATTGGTCATTGGGGATCTCTAGAAAGCCCATTTTATGAA
ATTTATGAG------------AGATCA------AAAAAGATACGAATGCATTTTTTATCA
CCAAGTAGAGATGAATACTATATGATAGCGGCGGGAAATTCTTTGTCGCTGAATCCTGGT
ATTCAGGAGGAACAAGTTGTTCCAGCTAGATACCGGCAAGAATTCCTGACTATTGCATGG
GAACGAGCTCATCTTCGAAGTATTTTTCCCTTCCAATATTTTTCTGTTGGAGCTTCCCTC
ATTCCTTTTATCGAGCATAATGATGCGAATCGGGCTTTAATGAGTTCGAATATGCAACGT
CAAGCAGTTCCGCTTTCTAAGTCTGAAAAGTGCATTGTTGGAACCGGGCTGGAACGGCAG
GTGGCTCTAGATTCAGGGGTTCCCGCAATAGCCAAACATGAGGGAAAGATCATTTATACC
AATACTAATAAGATTATTTTATCAGGTAATGGAGATACTCGAAGCATTCCATTAGTTATG
TATGAACGGTCCAACAAAAATACGTGTATGCACCAAAACCCCCAGGTTCAGCAGGGTAAA
TGCACAAAAAAGGGACAAATTTTAGCGGATGGTGCTGCTATCGTTGGTGGGGAACTCGCT
TTGGGGAAAAACGTATTAGTAGCTTATATGCCGTGGGAAGGTTACAATTTTGAAGATGCG
GTACTTATTAGTGAACGTCTGGTATATGAAGATATTTATACTTCTTTTCACATACGTAAA
TATGAAATTAAGACTCATGTGACCAGTCAAGGCCCCGAAAGGATCACTAATGAAATACCG
CATTTAGAGGCCCATTTCCTCCGCAATTTAGACAAAAATGGAATTGTGATGCTTGGATCT
TGGGTCGAGACGGGCGAGATTTTAGTAGGTAAATTAACGCCTCAGGTGGCGAAAGAATCA
TCGTATGCACCGGAAGATAGATTATTACGAGCAATACTCGGCATTCAGGTATCCACTTCA
AAGGAAACTTGTTTAAAACTGCCTATAGGTGGTAGGGGCCGAGTTATTGATGTGAGATGG
ATCCGGAAAAAGGGGGTTTCTAGTTATAATCCAGAAATTATTCGTGTATATATCTTACAG
AAACGTGAAATTAAAGTCGGCGATAAAGTAGCTGGAAGACACGGAAATAAGGGTATTATT
TCAAAAATTTTGCCTAGACAAGATATGCCTTTTTTGCAAGATGGAAGACCTGTTGATATG
GTATTCAATCCATTAGGAGTACCTTCACGAATGAATGTAGGACAGATATTTGAATGTTCG
CTGGGGTTAGCGGGGAATCTGCTAAACAGACATTATCGAATAGCACCTTTTGATGAGAGA
TATGAACAAGAAGCGTCGAGAAAATTAGTCTTTTCGGAATTATATGAAGCCAGTAAGCAA
ACAGGGAATCCCTGGGTCTTTGAACCCGAATATCCGGGAAAAAGTAGAATATTTGATGGG
AGAACGGGCGAGCCTTTTGAACAGCCTGTTATAATAGGAAAGCCTTATATTTTGAAATTA
ATTCATCAAGTTGATGATAAAATCCACGGACGTTCCAGCGGACATTATGCACTTGTTACA
CAACAGCCCCTTAGAGGAAGGGCTAAGCAAGGGGGGCAGCGGGTAGGAGAAATGGAGGTT
TGGGCTCTAGAGGGATTTGGTGTTGCTCATATTTTACAAGAAATGCTTACTTATAAATCT
GATCATATTAGAGCTCGCCAGGAAGTACTTGGGGCTACGATCGTTGGAGGAATAATACCG
AATCCCGAGGATGCTCCAGAATCTTTTAGATTGCTCGTTCGAGAACTACGATCTTTGGCT
TTGGAACTGAACCATTTCCTTGTATCTGAGAAAACTTTCCAGATTAATAGAAAGGAAGCT
---------
>Crassula_deltoidea
ATGTTCCGGGATGGAAATGAGGGAATGTCCACAATACCTGGTTTGAATCAGATCCAATTT
GAAGGATTTTGTAGGTTTCTTAGTCATGGCTTGACGGAAGAACTTTATAAGTTTCCAAAA
ATTGAAGATACAGATCAAGAAATTGAATTTCAATTATTTGTGGAAACATATCAATTAGTA
GAACCGTGTATAAATGAACGAGATGCTGTGTATGAATCACTCACATATTCTTCTGAATTA
TATGTCTCCGCAGGATTAATTTGGAAA------ACAAGTAGGGATATGCAGGAACAAACA
ATTTTTATTGGAAATATCCCCCTAATGAATTCTCTCGGAACTTCTATAGTAAATGGAATA
TACAGAATTGTGATCAATCAAATATTGCAAAGTCCCGGAATTTATTACCGCTCAGAGGTG
GACCATAATGGAATTTCGGTCTATACCGGTACCATCATATCCGATTGGGGGGGAAGATTA
GAATTAGAGATTGATCGAAAAGCAAGGATATGGGCTCGTGTGAGTAGGAAGCAGAAAATA
TCTATTCTAATTCTATCATCAGCTATGGGGTCAAATCTACGCGAAATCTTAGAGAATGTT
TGCTATCCTGAAATTTTTTTGTCTTTCCTTAACGATAAGGAGGAAAAAAAAATTGGGTCA
AAAGAAAATGCCATTTTGGAGTTTTATCAACAATTTGCTTGTGTAGGCGGAGAT------
CCGGTATTTTCTGAATCTTTATGTAAGGAATTACAAAAGAAATTCTTTCAACAAAGATGT
GAATTAGGAAGGATTGGTCGACGAAATATGAACCGGAGACTGAATATTGATATACCCCAG
AACAATACATTTTTGTTACCGCGAGATATATTGGCAGCTGCGGATCATTTGATTGCAATG
AAATTTGGAATGGGTACACTTGACGATATGAATCATTTGAAAAATAAACGTATTCGTTCT
GTAGCGGATCTCTTACAAGATCAATTTGGATTGGCTTTGGCTCGTTTAGAGAATGTGGTT
CGGGGAACTATATGTGGAGCAATTAGACATAAATTGATACCGACTCCTCAGAACTTGGTA
ACTTCGACTCCATTAACAACCACTTATGAATCTTTTTTCGGCTTACATCCATTATCTCAA
GTTTTGGATCGAACAAATCCATTAACACAAATAGTTCATGGTAGAAAATTGAGTTATTTG
GGCCCTGGAGGATTGACAGGGCGAACAGCGAGTTTTCGGATACGGGATATCCATCCTAGT
CACTATGGACGCATTTGCCCCATCGACACGTCTGAAGGAATCAATGTTGGGCTTATTGGA
TCCTTAGCAATTCATGCGCGAATTGGTCATTGGGGATCTCTAGAAAGCCCATTTTATGAA
ATTTATGAG------------AGATCA------AAAAACCTCCGAATGCATTATTTATCA
CCAAGTAGAGATGAATACTTTATGATAGCGGCGGGAAATTCTTTGTCGCTGAATCCGAGT
ATTCAGGAGGAACAAGTTGTTCCAGCTCGATACCGGCAAGAATTCCTGACTATTGCATGG
GAACGAGTTCATCTTCGAAGTATTTTTCCCTTCCAATATTTTTCTATTGGAGCTTCCCTC
ATTCCTTTTATCGAACATAATGATGCGAATCGGGCTTTAATGAGTTCTAATATGCAACGT
CAAGCAGTTCCTCTTTCGAAGTCTGAGAAGTGCATTGTTGGAACCGGGTTGGAACGGCAG
GTGGCGCTAGATTCTGGGGTTCCCGCTATCGCGAAACACGAGGGAAGGATTCTTTATACC
AATACTAACAAGATTACCTTATCAGGTAATGGAGATACCCGAAGCATTCCATTAATGATG
TACCAACGGTCCAACAAAAATACGTGTATGCACCAAAAACCCCGGGTTCAGCAGGGTAAA
TACATTAAAAAGGGACAAATTTTAGCAGATGGTGCCGCTATCATTGGTGGAGAACTCGCT
TTGGGGAAAAACGTATTAGTAGCTTATATGCCGTGGGAAGGTTACAATTTTGAAGATGCA
GTACTTATTAGTGAACGTCTGGTATATGAAGATATTTATACTTCGTTTCACATACGTAAA
TATGAAATTCAGACTCATGTGACAAGTCAAGGCCCCGAACGGATCACTAATGAAATACCT
CATTTAGAGGCCCATTTACTCCGCAATTTAGACAAAAATGGAATTGTGATGCTTGGGTCC
TGGGTCGAGACGGGCGAGATTTTAGTAGGTAAATTAACACCTCAGATGGCTAAAGAGTCA
TCATATGCGCCAGAAGATCGATTATTACGAGCCATACTGGGCATTCAAGTATCCACTTCA
AAGGAAACTTGTTTAAAACTGCCTATAGGTGGTAGGGGTCGAGTTATTGATGTGAGATGG
ATACGGAAAAAGGGGAGTTCGAGTTATAATCCAGAAATTATTCGTGTATATATCTTACAG
AAACGTGAAATTAAAGTAGGTGATAAAGTAGCTGGAAGACATGGAAATAAGGGTATTATT
TCAAAAATTTTGCCTAGACAAGATATGCCCTTTTTGCAGGATGGAAGGCCTGTTGATATG
GTTTTCAATCCATTAGGAGTCCCTTCACGAATGAATGTAGGACAGATCTTTGAATGCTCG
CTGGGGTTAGCGGGTAGTCTGCTAGATAGACATTATCGAATAGCACCCTTTGATGAGAGA
TATGAACAAGAGGCGTCGAGAAAACTAGTCTTTTCAGAATTATATGAAGCCAGTAAGCAA
ACAGGGAATCCCTGGGTATTTGAACCCGAATATCCGGGAAAAAGTAGAATTTTTGATGGA
AGAACGGGAGAGCCTTTTGAACAGCCTGTTATAATAGGAAAGCCCTATATTTTGAAATTA
ATTCATCAAGTTGATGATAAAATCCACGGGCGTTCCAGCGGACATTATGCACTTGTTACA
CAGCAACCCCTTAGAGGAAGGGCTAAACAAGGGGGACAGCGGGTAGGAGAAATGGAGGTT
TGGGCTCTAGAGGGATTTGGTGTTGCGCATATTTTACAAGAAATGCTTACTTATAAATCA
GATCATATTAGAGCTCGCCAGGAAGTACTTGGGACTACGATTGTTGGAGGAATAATACCT
AATCCCGAGGATGCTCCAGAATCTTTTAGATTGCTCGTTCGAGAACTACGATCTTTGGCT
TTGGAACTGAACCATTTCCTTGTATCTGAGAAAACTTTCCAGATTAATAGAAAGGAAGCT
---------
>Crassula_expansa_subsp_fragilis
ATGTTCCGGGATGGAAATGAGGGAATGTCCACAATACCTGGTTTGAATCAGATCCAATTT
GAAGGATTTTGTAGGTTTCTTGGTCATGGCTTGACGGAAGAACTTTATAAGTTTCCAAAA
ATTGAAGATACGGATCAAGAAATTGAATTTCAATTATTTGTGGAAACATATCAATTAGTA
GAACCATGTATAAATGAACGAGATGCTGTGTATGAATCACTCACATATTCTTCTGAATTA
TATGTCTCCGCAGGATTAATTTGGAAA------ACAAGTAGGGATATGCAGGAACAAACA
ATTTTTATTGGAAACATCCCCCTAATGAATTCTCTCGGAACTTCTATAGTAAATGGAATA
TACAGAATTGTGATCAATCAAATATTGCAAAGTCCCGGAATTTATTACCGCTCAGAGTTG
GACCATAATGGAATTTCGGTCTATACCGGTACCATCATATCCGATTGGGGGGGACGATTA
GAATTAGAGATTGATCGAAAAGCAAGGATATGGGCTCGTGTGAGTAGGAAGCAGAAAATC
TCTATTCTAGTTCTATCATCAGCTATGGGGTCAAATCTACGCGAAATCTTAGAGAATGTT
TGCTATCCTGAAATTTTTTTGTCTTTCCTTAATGATAAGGAGGAAAAAAAAATTGGCTCA
AAAGAAAATGCCATTTTGGAGTTTTATCAACAATTTGCTTGTGTAGGCGGAGAT------
CCGGTATTTTCTGAATCTTTATGTAAGGAATTACAAAAGAAATTCTTTCAACAAAGATGT
GAATTAGGAAGGATTGGGCGACGAAATATGAACCGGAGACTGAATCTTGATATACCCCAG
AACAATACATTTTTGTTACCGCGAGATATATTGGCAGCTGCAGATCATTTGATTGCAATG
AAATTTGGAATGGGTACACTTGACGATATGAATCATTTGAAAAATAAACGTATTCGTTCT
GTAGCGGATCTCTTACAAGATCAATTTGGATTGGCTTTGGCTCGTTTAGAGAATGTGGTT
CGGGGAACTATATGTGGAGCAATTAGACATAAATTGATACCGACTCCTCAGAACTTGGTA
ACTTCGACTCCATTAACAACCACTTATGAATCTTTTTTCGGCTTACACCCATTATCTCAA
GTTTTGGATCGAACAAACCCATTAACACAAATAGTTCATGGTAGAAAATTGAGTTATTTG
GGCCCTGGAGGATTGACAGGGCGAACAGCGAGTTTTCGGATACGGGATATCCATCCTAGT
CACTATGCACGCATTTGCCCCATCGACACGTCTGAAGGAATCAATGTTGGGCTTATTGGA
TCCTTAGCAATTCATGCGCGAATTGGTCATTGGGGATCTCTAGAAAGCCCATTTTATGAA
ATTTATGAG------------AGATCA------AAAAAGCTACGAATGCATTATTTATCA
CCAAGTAGAGATGAATACTTTATGATAGCGGCGGGCAATTCTTTGTCGCTGAATCCGGGT
ATTCAGGAGGAACAGGTTGTTCCAGCTCGATACCGTCAAGAATTCCTGACTAGTGCATGG
GAACGAGTTCATCTTCGAAGTATTTTTCCCTTCCAATATTTTTCTGTTGGAGCTTCCCTC
ATTCCTTTTATCGAGCATAATGATGCGAATCGGGCTTTAATGAGTTCTAATATGCAACGT
CAAGCAGTTCCTCTTTCTAAGTCTGAGAAGTGCATTGTTGGAACGGGGTTGGAACGGCAG
GTGGCGCTAGATTCTGGGGTTCCCGCTATAGCTAAACACGAGGGAAGGATTCTTTATACC
AATACTAACAAGATTATTTTATCAGGTAATGGAGATACACGAAACATTCCATTAGTGATG
TACCAACGGTCCAACAAAAATACGTGTATGCACCAAAAACCCCGGGTTCAGCAGGGTAAA
TGCATTAAAAAGGGAGAAATTTTAGCAGATGGTGCCGCTATCGTTGGTGGAGAACTCGCT
TTGGGTAAAAACGTATTAGTAGCTTATATGCCGTGGGAAGGTTACAATTTTGAAGATGCA
GTACTTATTAGTGAACGTCTGGTATATGAAGATATTTATACTTCGTTTCACATACGTAAA
TATGAAATTCAGACTCATGTGACAAGTCAAGGCCCCGAACGGATCACTAATGAAATACCT
CATTTAGAGGCTCATTTACTCCGAAATTTAGACAAAAATGGAATTGTGATGCTTGGGTCC
TGGGTCGAGACGGGCGAGATTTTAGTAGGTAAATTAACGCCCCATATGGCTAAAGAGTCA
TCATATGCGCCAGAAGATCGATTATTACGAGCCATACTGGGCATTCAGGTATCCACTTCA
AAGGAAACTTGTTTAAAACTACCTATAGGTGGTAGGGGTCGAGTTATTGATGTGAGATGG
ATCCGGAAAAAGGGGGGTTCGAGTTATAATCCAGAAATTATTCGTGTATATATCTTACAG
AAACGTGAAATTAAAGTAGGTGATAAAGTAGCTGGAAGACATGGAAATAAGGGTATTATT
TCCAAAATTTTGCCTAGACAAGATATGCCTTTTTTGCAAGATGGAAGACCTGTTGATATG
GTTTTCAATCCATTAGGAGTCCCTTCACGAATGAATGTAGGACAGATCTTTGAATGCTCG
CTGGGGTTAGCGGGTAGTCTGCTAGATAGACATTATCGAATAGTACCTTTTGATGAGAGA
TATGAACAAGAGGCGTCGAGAAAACTAGTCTTTTCGGAATTATATGAAGCCAGTAAGAAA
ACAGGGAATCCCTGGGTATTTGAACCCGAATATCCGGGAAAAAGCAGAATTTTTGATGGA
AGAACGGGAGAGCCTTTTGAACAGCCTGTTATAATAGGAAAGCCCTATATTTTGAAATTA
ATTCATCAAGTTGATGATAAAATCCACGGGCGTTCCAGCGGACATTATGCACTTGTTACA
CAGCAACCCCTTAGAGGAAGGGCTAAGCAAGGGGGACAGCGGGTAGGAGAAATGGAGGTT
TGGGCTCTAGAGGGATTTGGTGTTGCGCATATTTTACAAGAAATGCTTACTTATAAATCT
GATCATATTAGAGCTCGCCAGGAAGTACTTGGGACTACGATTGTTGGAGGAATAATACCT
CATCCCGAGGATGCTCCAGAATCTTTTAGATTGCTCGTTCGAGAACTACGATCTTTGGCT
TTGGAACTGAACCATTTCCTTGTATCTGAGAAAACTTTCCAGATTAATAGAAAGGAAGCT
---------
>Crassula_volkensii
ATGTTCCGGGATGGAAATGAGGGAATGTCCACAATACCTGGTTTGAATCAGATCCAATTT
GAAGGATTTTGTAGGTTTCTTGGTCATGGCTTGACGGAAGAACTTTATAAGTTTCCAAAA
ATTGAAGATACGGATCAAGAAATTGAATTTCAATTATTTGTGGAAACATATCAATTAGTA
GAACCATGTATAAATGAACGAGATGCTGTGTATGAATCACTCACATATTCTTCTGAATTA
TATGTCTCCGCAGGATTAATTTGGAAA------ACAAGTAGGGATATGCAGGAACAAACA
ATTTTTATTGGAAACATCCCCCTAATGAATTCTCTCGGAACTTCTATAGTAAATGGAATA
TACAGAATTGTGATCAATCAAATATTGCAAAGTCCCGGAATTTATTACCGCTCAGAGTTG
GACCATAATGGAATTTCGGTCTATACCGGTACCATCATATCCGATTGGGGGGGAAGATTA
GAATTAGAGATTGATCGAAAAGCAAGGATATGGGCTCGTGTGAGTAGGAAGCAGAAAATA
TCTATTCTAGTTCTATCATCAGCTATGGGGTCAAATCTACGCGAAATCTTAGAGAATGTT
TGCTATCCTGAAATTTTTTTGTCTTTCCTTAATGATAAGGAGGAAAAAAAAATGGGGTCA
AAAGAAAATGCCATTTTGGAGTTTTATCAACAATTTGCTTGTGTAGGCGGAGAT------
CCGGTATTTTCTGAATCTTTATGTAAGGAATTACAAAAGAAATTCTTTCAACAAAGATGT
GAATTAGGAAGGATTGGTCGACGAAATATGAACCGGAGACTGAATCTTGATATACCCCAG
AACAATACATTTTTGTTACCGCGAGATATATTGGCAGCTGCAGATCATTTGATTGCAATG
AAATTTGGAATGGGTACACTTGACGATATGAATCATTTGAAAAATAAACGTATTCGTTCT
GTAGCGGATCTCTTACAAGATCAATTTGGATTGGCTTTGGCTCGTTTAGAAAATGTGGTT
CGGGGAACTATATGTGGAGCAATTAGACATAAATTGATACCGACTCCTCAGAACTTGGTA
ACTTCGACTCCATTAACAACCACTTATGAATCTTTTTTCGGCTTACACCCATTATCTCAA
GTTTTGGATCGAACAAACCCATTAACCCAAATAGTTCATGGTAGAAAATTGAGTTATTTG
GGCCCGGGAGGATTGACAGGGCGAACAGCGAGTTTTCGGATACGGGATATCCATCCTAGT
CACTATGGACGCATTTGCCCCATCGACACGTCTGAAGGAATTAATGTTGGGCTTATTGGA
TCCTTAGCAATTCATGCGCGAATTGGTCATTGGGGATCTCTAGAAAGCCCATTTTATGAA
ATTTATGAG------------AGATCA------AAAAAGCTACGAATGCATTATTTATCA
CCAAGTAGAGATGAATACTTTATGATAGCGGCGGGCAATTCTTTGTCGCTGAATCCGGGT
ATTCAGGAGGAACAGGTTGTTCCAGCTCGATACCGTCAAGAATTCCTGACTAGTGCATGG
GAACGAGTTCATCTTCGAAGTATTTTTCCCTTCCAATATTTTTCTGTTGGAGCTTCCCTC
ATTCCTTTTATCGAGCATAATGATGCGAATCGGGCTTTAATGAGTTCGAATATGCAACGT
CAAGCAGTTCCTCTTTCTAAGTCTGAGAAGTGCATTGTTGGAACGGGGTTGGAACGGCAG
GTGGCGCTAGATTCTGGGGTTCCCGCTATAGCTAAACACGAGGGAAGGATTCTTTATACC
AATACTAACAAGATTATTTTATCAGGTAATGGAGATACACGAAACATTCCATTAGTGATG
TACCAACGGTCCAACAAAAATACGTGTATGCACCAAAAACCCCGGGTTCAGCAGGGTAAA
TGCATTAAAAAGGGACAAATTTTAGCAGATGGTGCCGCTATCGTTGGTGGAGAACTCGCT
TTGGGTAAAAACGTATTAGTAGCTTATATGCCGTGGGAAGGTTACAATTTTGAAGATGCA
GTACTTATTAGTGAACGTCTGGTATATGAAGATATTTATACTTCGTTTCACATACGTAAA
TATGAAATTCAGACTCATGTGACAAGTCAAGGCCCCGAACGGATCACTAATGAAATACCT
CATTTAGAGGCCCATTTACTCCGCAATTTAGACAAAAATGGAATTGTGATGCTTGGGTCC
TGGGTCGAGACGGGCGAGATTTTAGTAGGTAAATTAACGCCCCATATGGCTAAAGAGTCA
TCATATGCGCCAGAAGATCGATTATTACGAGCCATACTGGGCATTCAGGTATCCACTTCA
AAGGAAACTTGTTTAAAACTACCTATAGGTGGTAGGGGTCGAGTTATTGATGTGAGATGG
ATCCGGAAAAAGGGGGGTTCGAGTTATAATCCAGAAATTATTCGTGTATATATCTTACAG
AAACGTGAAATTAAAGTAGGTGATAAAGTAGCTGGAAGACATGGAAATAAGGGTATTATT
TCAAAAATTTTGCCTAGACAAGATATGCCTTTTTTGCAAGATGGAAGACCTGTTGATATG
GTTTTCAATCCATTAGGAGTCCCGTCACGAATGAATGTAGGACAGATCTTTGAATGCTCG
CTGGGGTTAGCGGGTAGTCTGCTAGATAGACATTATCGAATAGCACCTTTTGATGAGAGA
TATGAACAAGAGGCGTCGAGAAAACTAGTCTTTTCGGAATTATATGAAGCCGGCAAGAAA
ACAGGGAATCCCTGGGTATTTGAACCCGAATATCCGGGAAAAAGCAGAATTTTTGATGGA
AGAACGGGAGAGCCTTTTGAACAGCCTGTTATAATAGGAAAGCCCTATATTTTGAAATTA
ATTCATCAAGTTGATGATAAAATCCACGGGCGTTCCAGCGGACATTATGCACTTGTTACA
CAGCAACCCCTTAGAGGAAGGGCTAAGCAAGGGGGACAGCGGGTAGGAGAAATGGAGGTT
TGGGCTCTAGAGGGATTTGGTGTTGCGCATATTTTACAAGAAATGCTTACTTATAAATCG
GATCATATTAGAGCTCGCCAGGAAGTACTTGGGACTACGATTGTTGGAGGAATAATACCT
CATCCGGAGGATGCTCCAGAATCTTTTAGATTGCTCGTTCGAGAACTACGATCTTTGGCT
TTGGAACTGAACCATTTCCTTGTATCTGAGAAAACTTTCCAGATTAATAGAAAGGAAGCT
---------
>Cotyledon_tomentosa
ATGCTCCGGGATGGAAATGAGGGAATGTCCACAATACCTGGTTTTAATCAGATACAATTT
GAAGGATTTTGTAGGTTTCTTGGTCATGGCTTGACGGAAGAACTTTCTAAGTTTCCAAAA
ATTGAAGATACCGATCAAGAAATCGAATTTCAATTATTTGTGGAAACATATCGATTGGTA
GAACCATCAATAAATGAACGAGATGCTGTCTATGAATCACTCACATATTCTTCTGAATTA
TATGTAGCCGCGGGATTAATTTGGAAA------AGCAGTAGGGATATGCAAGAACAAACG
ATTTTTATTGGAAATATCCCTCTAATGAATTCTCTCGGAACTTCTATAGTAAATGGAATA
TACAGAATTGTGATCAATCAAATATTGCAAAGTCCCGGAATTTATTACCGTTCAGAATTG
GACCATAGCGGAATTTCGGTATATACCGGTACCATCATATCCGATTGGGGGGGAAGATTA
GAATTAGAGATTGATAGAAAAGCAAGGATATGGGCTCGTGTGAGTAGGAAACAGAAAATA
TCGATTCTAGTTCTATCATCAGCTATGGGGTCAAATCTACGAGAAATCATAGAGAATGTT
TGCTATCCTGAAATTTTTTTGTCTTTCCTGAATGATAAGGAGAAAAAAAAAATTGGGTCA
AAAGAAAATGCCATTTTGGAGTTTTATCAACAATTTGCTTGTGTAGGCGGAGAT------
CCGGTATTTTCTGAATCCTTATGTAAGGAATTACAAAAGAAATTCTTTCAACAAAGATGT
GAATTAGGAAGGATTGGTCGACGAAATATGAACCGGAGACTGAATCTTGATATACCCCAT
AACAATACATTTTTGTTACCACGAGATATATTAGCAGCTGCGGATCATTTGATTGCAATG
AAATTTGGAATGGGTACACTTGACGATATGAATCATTTGAAAAATAAACGTATTCGTTCT
GTAGCGGATCTCTTACAAGATCAATTTGGATTGGCTCTGGCTCGTTTAGAAAATGTGGTT
CGGGGAACTATATGTGGAGCAATTAGACATAAATTGATACCGACTCCTCAGAATTTGGTA
ACTTCGACTCCATTAACAACCACTTATGAATCTTTTTTCGGCTTACACCCATTATCTCAA
GTTTTGGATCGAACTAATCCATTGACACAAATAGTTCATGGTAGAAAATTGAGTTATTTG
GGGCCTGGAGGATTAACAGGGCGAACAGCTAGTTTTCGGATACGAGATATCCACCCTAGT
CACTATGGACGCATTTGTCCAATCGACACGTCTGAAGGAATTAATGTTGGGCTTATTGGA
TCCTTAGCAATTCATGCGAAAATTGGTCATTGGGGATCTCTCGAAAGCCCATTTTATGAC
ATTTATGAG------------AGATCA------AAAAAGGTACGAATGCGTTATTTATCA
CCAAGTAGAGATGAATATTATATGGTAGCGGCGGGAAATTCTTTGTCGCTGAATCCGGGT
ATTCAGGAGGAACAGGTTGTTCCAACTCGATACCGTCAAGAATTCCTGACTATTGCATGG
GAACGAGTTCATCTTCGAAGTATTTTTCCCTTCCAATATTTTTCTGTTGGAGCTTCCCTC
ATTCCTTTTATCGAGCATAATGATGCGAATCGGGCTTTAATGAGTTCGAATATGCAACGT
CAAGCAGTTCCGCTTTCGAGGTCTGAGAAGTGCATTGTTGGAACCGGGTTAGAAAGGCAA
GTGGCTCTAGATTCAGGGGTTCTCGCTATAGCCAAACACGAGGGAAAGATCATTTATGCC
GATACTAAAAAGATCCTTTTCTCAGGTAATGGAGATACTCGAAGCATTCCATTAGTTTTG
TATGAGCGTTCCAACAAAAATACTTGTATGCACCAAAAACCCCAGGTTCAGCAGGGTAAA
TGCATTAAAAAGGGACAAATTTTATCGGATGGTGCCGCTATCGTTGGTGGGGAACTCGCT
TTGGGGAAAAACATATTAGTAGCTTATATGCCATGGGAAGGTTACAATTTTGAAGATGCG
GTACTTATTAGTGAACGTCTGGTATATGAAGATATTTATACTTCTTTTCACATACGTAAA
TACGAAATTCAGACTCATGTGACAAGTCAAGGCCCCGAAAGGATCACTAATGAAATACCA
CATTTAGAGGCTCATTTACTCCGAAATTTAGACAAAAATGGAATTGTGATGCTTGGTTCT
TGGGTCGAGACGGGCGAGATTTTAGTAGGTAAATTAACGCCTCAGATGGCGAAAGAATCA
TCGTATGCCCCGGAAGATAGATTATTACGAGCCATACTGGGCATTCAGGTATCCACTTCA
AAGGAAACTTGTTTAAAACTGCCTATAGGTGGTAGGGGTCGAGTTATTGATGTGAGATGG
ATCCGGAAAAAGGGGAGTTCTAGTTATAATCCAGAAATTATTCGTGTATATATCTCACAG
AAACGTGAAATTAAAGTAGGTGATAAAGTAGCCGGAAGACATGGAAATAAAGGTATTATT
TCAAAAATTTTGCCTAGACAAGATATGCCTTATTTGCAAGATGGAAGACCTGTTGATATG
GTCTTCAATCCATTAGGAGTCCCTTCACGAATGAATGTAGGACAGATATTTGAGTGCTCG
CTGGGGTTAGCGGGTAGTCTGCTAGACAGACATTATCGAATAGCACCTTTTGATGAGAGA
TATGAACAAGAGGCTTCGAGAAAACTAGTCTTTTCGGAATTATATGAAGCCAGTAAGGAA
ACAGGGAATCCCTGGGTATTTGAACCTGAATATCCGGGAAAAAGTCGAATATTTGATGGA
AGAACGGGAGAGCCTTTTGAACAGCCTGTTCTAATAGGAAAGCCTTATATCTTGAAATTA
ATTCATCAAGTTGATGATAAAATCCACGGACGTTCCAGCGGACATTATGCACTTGTTACA
CAACAACCCCTTAGAGGAAGGGCTAAACAAGGGGGGCAGCGGGTAGGAGAAATGGAGGTT
TGGGCTCTAGAGGGATTTGGTGTTGCTCATATTTTACAAGAAATGCTTACTTATAAATCT
GATCATATTAGAGCTCGCCAGGAAGTACTTGGGACTACGATTGTTGGAGGAATAATACCT
AACCCCGAGGATGCTCCAGAATCTTTTAGATTGCTCGTTCGAGAACTACGATCTTTGGCT
CTGGAACTGAACCATTTCCTTGTATCTGAGAAAAATTTCCAGATTCATAGAAAGGAAGCT
TCATCGAAA
>Kalanchoe_daigremontiana
ATGCTCCGGGATGGAAATGAGGGAATGTCCACAATACCTGGTTTTAATCAGATACAATTT
GAAGGATTTTGTAGGTTTCTTGGTCATGGCTTGACGGAAGAACTTTATAAGTTTCCAAAA
ATTGAAGATACCGATCAAGAAATTGAATTTCAATTATTTGTGGAAACATATCAATTGGTA
GAACCATCAATAAATGAACGAGATGCTGTGTATGAATCACTCACATATTCTTCTGAATTA
TATGTAGCCGCGGGATTAATTTGGAAA------AACAGTAGGGATATGCAAGAACAAACT
ATTTTTATTGGAAATATCCCTCTAATGAATTCTCTCGGAACTTCTATAGTAAATGGAATA
TACAGAATTGTGATCAATCAAATATTGCAAAGTCCCGGAATTTATTACCGTTCAGAATTT
GACCATAGCGGAATTTCGGTCTATACCGGTACCATCATATCCGATTGGGGGGGAAGATTA
GAATTAGAGATTGATAGAAAAGCAAGGATATGGGCTCGTGTGAGTAGGAAACAGAAAATA
TCTATTCTAGTTCTATCATCAGCTATGGGGTCAAATCTACGAGAAATCATAGAGAATGTT
TGCTATCCTGAAATTTTTTTGTCTTTCCTGAATGATAAGGAGAAAAAAAAAATTGGATCA
AAAGAAAATGCCATTTTGGAGTTTTATCAACAATTTGCTTGTGTAGGCGGAGAT------
CCGGTATTTTCTGAATCCTTATGTAAGGAATTACAAAAGAAATTCTTTCAACAAAGATGT
GAATTAGGAAGGATTGGTCGACGAAATATGAACCGGAGACTGAATCTTGATATACCCCAG
AACAATACATTTTTGTTACCACGAGATATATTGGCAGCTGCGGATCATTTGATTGCAATG
AAATTTGGAATGGGTACACTTGACGATATGAATCATTTGAAAAATAAACGTATTCGTTCT
GTAGCGGATCTTTTACAAGATCAATTTGGATTGGCTCTGGCTCGTTTAGAAAATGTGGTT
CGGGGAACTATATGTGGAGCAATTAGACATAAATTGATACCGACTCCTCAGAAGTTGGTA
ACTTCGACTCCATTAACAACCACTTATGAATCTTTTTTCGGCTTACACCCATTATCTCAA
GTTTTGGATCGAACTAATCCATTGACACAAATAGTTCATGGTAGAAAATTGAGTTATTTG
GGCCCTGGAGGATTAACAGGGCGAACAGCTAGTTTTCGGATACGAGATATCCACCCTAGT
CACTATGGACGCATTTGTCCAATCGACACGTCTGAAGGAATCAATGTTGGGCTTATTGGA
TCCTTAGCAATTCATGCGAAAATTGGTGATTGGGGATCTCTCGAAAGCCCATTTTATGAA
ATTTCTGAG------------AAATCAAAAAAAAAAAAGGTACGAATGCGGTATTTATCA
CCAAGTAGAGATGAATATTATATGATAGCGGCGGGAAATTCTTTGTCGCTGAATCCTGGT
AGTCAGGAGGAACAGGTTGTTCCAACTCGATACCGGCAAGAATTCCTGACTATTGCATGG
GAACGAGTTCATCTTCGAAGTATTTTTCCCTTCCAATATTTTTCTGTTGGAGCTTCCCTC
ATTCCTTTTATCGAGCATAATGATGCGAATCGGGCTTTAATGAGTTCTAATATGCAACGT
CAAGCAGTTCCGCTTTCTAGGTCTGAGAAGTGCATTGTTGGAACCGGGTTAGAAAGGCAA
GTGGCTCTAGATTCAGGGGTTCTCGCTATAGCCAAACACGAGGGAAAGATCATTTATGCC
GATACTAAGAAGATCCTTTTCTCAGGTAATGGAGATACTCGAAGCATTCCATTAGTTTTG
TATGAGCGTTCCAACAAAAATACTTGTATGCACCAAAAACCCCAGGTTCAGCAGGGTAAA
TGCATTAAAAAGGGACAAATTTTATCGGATGGTGCCGCTATCGTTGGTGGGGAACTCGCT
TTGGGGAAAAACGTATTAGTAGCTTATATGCCATGGGAAGGTTACAATTTTGAAGATGCG
GTACTTATTAGTGAACGTCTGGTATATGAAGATATTTATACTTCTTTTCACATACGTAAA
TACGAAATTCAGACTCATGTGACAAGTCAAGGTCCCGAAAGGATCACTAATGAAATACCA
CATTTAGAGGCTCATTTACTCCGAAATTTAGACAAAAATGGAATTGTGATGCTTGGATCT
TGGGTCGAGACGGGCGAGATTTTAGTAGGTAAATTAACGCCTCAGATGGCGAAAGAATCA
TCGTATGCCCCGGAAGATAGATTATTACGAGCCATACTGGGCATTCAGGTATCCACTTCA
AAGGAAACTTCTTTAAAACTGCCTATAGGTGGTAGGGGTCGAGTTATTGATGTGCGATGG
ATCCGGAAAAAGGGGAGTTCTAGTTATAATCCAGAAATTATTCGTGTATATATCTCACAG
AAACGTGAAATTAAAGTAGGCGATAAAGTAGCCGGAAGACATGGAAATAAGGGTATTATT
TCAAAAATTTTGCCTAGACAAGATATGCCTTATTTGCAAGATGGAAGACCTGTTGATATG
GTCTTCAATCCATTAGGAGTCCCTTCACGAATGAATGTAGGACAGATATTTGAATGCTCG
CTGGGGTTAGCGGGTAGTCTGCTAGACAGACATTATCGAATAGCACCTTTTGATGAGAGA
TATGAACAAGAGGCTTCGAGAAAACTAGTCTTTTCGGAATTATATGAAGCCAGTAAGGAA
ACAGGGAATCCCTGGGTATTTGAACCTGAATATCCGGGAAAAAGCAGAATATTTGATGGA
AGAACGGGAGAGCCTTTTGAACAGCCTGTTATAATAGGAAAGCCTTATATCTTGAAATTA
ATTCATCAAGTTGATGATAAAATCCACGGACGTTCCAGCGGACATTATGCACTTGTTACA
CAACAACCCCTTAGAGGAAGGGCTAAACAAGGGGGGCAGCGGGTAGGAGAAATGGAGGTT
TGGGCTCTAGAGGGATTTGGTGTTGCTCATATTTTACAAGAAATGCTTACTTATAAATCT
GATCATATTAGAGCTCGCCAGGAAGTACTTGGGACTACGATTGTTGGGGGAATAATACCT
AACCCCGAGGATGCTCCAGAATCTTTTAGATTGCTCGTTCGAGAACTACGATCTTTGGCT
CTGGAACTGAACCATTTCCTTGTATCTGACAAAAATTTCCAGATTAATAGAAAGGAAGCT
---------
>Kalanchoe_delagoensis
ATGCTCCGGGATGGAAATGAGGGAATGTCCACAATACCTGGTTTTAATCAGATACAATTT
GAAGGATTTTGTAGGTTTCTTGGTCATGGCTTGACGGAAGAACTTTATAAGTTTCCAAAA
ATTGAAGATACCGATCAAGAAATTGAATTTCAATTATTTGTGGAAACATATCAATTGGTA
GAACCATCAATAAATGAACGAGATGCTGTGTATGAATCACTCACATATTCTTCTGAATTA
TATGTAGCCGCGGGATTAATTTGGAAA------AACAGTAGGGATATGCAAGAACAAACT
ATTTTTATTGGAAATATCCCTCTAATGAATTCTCTCGGAACTTCTATAGTAAATGGAATA
TACAGAATTGTGATCAATCAAATATTGCAAAGTCCCGGAATTTATTACCGTTCAGAATTT
GACCATAGCGGAATTTCGGTCTATACCGGTACCATCATATCCGATTGGGGGGGAAGATTA
GAATTAGAGATTGATAGAAAAGCAAGGATATGGGCTCGTGTGAGTAGGAAACAGAAAATA
TCTATTCTAGTTCTATCATCAGCTATGGGGTCAAATCTACGAGAAATCATAGAGAATGTT
TGCTATCCTGAAATTTTTTTGTCTTTCCTGAATGATAAGGAGAAAAAAAAAATTGGATCA
AAAGAAAATGCCATTTTGGAGTTTTATCAACAATTTGCTTGTGTAGGCGGAGAT------
CCGGTATTTTCTGAATCCTTATGTAAGGAATTACAAAAGAAATTCTTTCAACAAAGATGT
GAATTAGGAAGGATTGGTCGACGAAATATGAACCGGAGACTGAATCTTGATATACCCCAG
AACAATACATTTTTGTTACCACGAGATATATTGGCAGCTGCGGATCATTTGATTGCAATG
AAATTTGGAATGGGTACACTTGACGATATGAATCATTTGAAAAATAAACGTATTCGTTCT
GTAGCGGATCTTTTACAAGATCAATTTGGATTGGCTCTGGCTCGTTTAGAAAATGTGGTT
CGGGGAACTATATGTGGAGCAATTAGACATAAATTGATACCGACTCCTCAGAAGTTGGTA
ACTTCGACTCCATTAACAACCACTTATGAATCTTTTTTCGGCTTACACCCATTATCTCAA
GTTTTGGATCGAACTAATCCATTGACACAAATAGTTCATGGTAGAAAATTGAGTTATTTG
GGCCCTGGAGGATTAACAGGGCGAACAGCTAGTTTTCGGATACGAGATATCCACCCTAGT
CACTATGGACGCATTTGTCCAATCGACACGTCTGAAGGAATCAATGTTGGGCTTATTGGA
TCCTTAGCAATTCATGCGAAAATTGGTGATTGGGGATCTCTCGAAAGCCCATTTTATGAA
ATTTCTGAG------------AAATCAAAAAAAAAAAAGGTACGAATGCGGTATTTATCA
CCAAGTAGAGATGAATATTATATGATAGCGGCGGGAAATTCTTTGTCGCTGAATCCTGGT
AGTCAGGAGGAACAGGTTGTTCCAACTCGATACCGGCAAGAATTCCTGACTATTGCATGG
GAACGAGTTCATCTTCGAAGTATTTTTCCCTTCCAATATTTTTCTGTTGGAGCTTCCCTC
ATTCCTTTTATCGAGCATAATGATGCGAATCGGGCTTTAATGAGTTCTAATATGCAACGT
CAAGCAGTTCCGCTTTCTAGGTCTGAGAAGTGCATTGTTGGAACCGGGTTAGAAAGGCAA
GTGGCTCTAGATTCAGGGGTTCTCGCTATAGCCAAACACGAGGGAAAGATCATTTATGCC
GATACTAAGAAGATCCTTTTCTCAGGTAATGGAGATACTCGAAGCATTCCATTAGTTTTG
TATGAGCGTTCCAACAAAAATACTTGTATGCACCAAAAACCCCAGGTTCAGCAGGGTAAA
TGCATTAAAAAGGGACAAATTTTATCGGATGGTGCCGCTATCGTTGGTGGGGAACTCGCT
TTGGGGAAAAACGTATTAGTAGCTTATATGCCATGGGAAGGTTACAATTTTGAAGATGCG
GTACTTATTAGTGAACGTCTGGTATATGAAGATATTTATACTTCTTTTCACATACGTAAA
TACGAAATTCAGACTCATGTGACAAGTCAAGGTCCCGAAAGGATCACTAATGAAATACCA
CATTTAGAGGCTCATTTACTCCGAAATTTAGACAAAAATGGAATTGTGATGCTTGGATCT
TGGGTCGAGACGGGCGAGATTTTAGTAGGTAAATTAACGCCTCAGATGGCGAAAGAATCA
TCGTATGCCCCGGAAGATAGATTATTACGAGCCATACTGGGCATTCAGGTATCCACTTCA
AAGGAAACTTCTTTAAAACTGCCTATAGGTGGTAGGGGTCGAGTTATTGATGTGCGATGG
ATCCGGAAAAAGGGGAGTTCTAGTTATAATCCAGAAATTATTCGTGTATATATCTCACAG
AAACGTGAAATTAAAGTAGGCGATAAAGTAGCCGGAAGACATGGAAATAAGGGTATTATT
TCAAAAATTTTGCCTAGACAAGATATGCCTTATTTGCAAGATGGAAGACCTGTTGATATG
GTCTTCAATCCATTAGGAGTCCCTTCACGAATGAATGTAGGACAGATATTTGAATGCTCG
CTGGGGTTAGCGGGTAGTCTGCTAGACAGACATTATCGAATAGCACCTTTTGATGAGAGA
TATGAACAAGAGGCTTCGAGAAAACTAGTCTTTTCGGAATTATATGAAGCCAGTAAGGAA
ACAGGGAATCCCTGGGTATTTGAACCTGAATATCCGGGAAAAAGCAGAATATTTGATGGA
AGAACGGGAGAGCCTTTTGAACAGCCTGTTATAATAGGAAAGCCTTATATCTTGAAATTA
ATTCATCAAGTTGATGATAAAATCCACGGACGTTCCAGCGGACATTATGCACTTGTTACA
CAACAACCCCTTAGAGGAAGGGCTAAACAAGGGGGGCAGCGGGTAGGAGAAATGGAGGTT
TGGGCTCTAGAGGGATTTGGTGTTGCTCATATTTTACAAGAAATGCTTACTTATAAATCT
GATCATATTAGAGCTCGCCAGGAAGTACTTGGGACTACGATTGTTGGGGGAATAATACCT
AACCCCGAGGATGCTCCAGAATCTTTTAGATTGCTCGTTCGAGAACTACGATCTTTGGCT
CTGGAACTGAACCATTTCCTTGTATCTGACAAAAATTTCCAGATTAATAGAAAGGAAGCT
---------
>Kalanchoe_fedtschenkoi
ATGCTCCGGGATGGAAATGAGGGAATGTCCACAATACCTGGTTTTAATCAGATACAATTT
GAAGGATTTTGTAGGTTTCTTGGTCATGGCTTGACGGAAGAACTTTATAAGTTTCCAAAA
ATTGAAGATACCGATCAAGAAATTGAATTTCAATTATTTGTGGAAACATATCAATTGGTA
GAACCATCAATAAATGAACGAGATGCTGTGTATGAATCACTCACATATTCTTCTGAATTA
TATGTAGCCGCGGGATTAATTTGGAAA------AACAGTAGGGATATGCAAGAACAAACT
ATTTTTATTGGAAATATCCCTCTAATGAATTCTCTCGGAACTTCTATAGTAAATGGAATA
TACAGAATTGTGATCAATCAAATATTGCAAAGTCCCGGAATTTATTACCGTTCAGAATTT
GACCATAGCGGAATTTCGGTCTATACCGGTACCATCATATCCGATTGGGGGGGAAGATTA
GAATTAGAGATTGATAGAAAAGCAAGGATATGGGCTCGTGTGAGTAGGAAACAGAAAATA
TCTATTCTAGTTCTATCATCAGCTATGGGGTCAAATCTACGAGAAATCATAGAGAATGTT
TGCTATCCTGAAATTTTTTTGTCTTTCCTGAATGATAAGGAGAAAAAAAAAATTGGATCA
AAAGAAAATGCCATTTTGGAGTTTTATCAACAATTTGCTTGTGTAGGCGGAGAT------
CCGGTATTTTCTGAATCCTTATGTAAGGAATTACAAAAGAAATTCTTTCAACAAAGATGT
GAATTAGGAAGGATTGGTCGACGAAATATGAACCGGAGACTGAATCTTGATATACCCCAG
AACAATACATTTTTGTTACCACGAGATATATTGGCAGCTGCGGATCATTTGATTGCAATG
AAATTTGGAATGGGTACACTTGACGATATGAATCATTTGAAAAATAAACGTATTCGTTCT
GTAGCGGATCTTTTACAAGATCAATTTGGATTGGCTCTGGCTCGTTTAGAAAATGTGGTT
CGGGGAACTATATGTGGAGCAATTAGACATAAATTGATACCGACTCCTCAGAAGTTGGTA
ACTTCGACTCCATTAACAACCACTTATGAATCTTTTTTCGGCTTACACCCATTATCTCAA
GTTTTGGATCGAACTAATCCATTGACACAAATAGTTCATGGTAGAAAATTGAGTTATTTG
GGCCCTGGAGGATTAACAGGGCGAACAGCTAGTTTTCGGATACGAGATATCCACCCTAGT
CACTATGGACGCATTTGTCCAATCGACACGTCTGAAGGAATCAATGTTGGGCTTATTGGA
TCCTTAGCAATTCATGCGAAAATTGGTGATTGGGGATCTCTCGAAAGCCCATTTTATGAA
ATTTCTGAG------------AAATCAAAAAAAAAAAAGGTACGAATGCGGTATTTATCA
CCAAGTAGAGATGAATATTATATGATAGCGGCGGGAAATTCTTTGTCGCTGAATCCTGGT
AGTCAGGAGGAACAGGTTGTTCCAACTCGATACCGGCAAGAATTCCTGACTATTGCATGG
GAACGAGTTCATCTTCGAAGTATTTTTCCCTTCCAATATTTTTCTGTTGGAGCTTCCCTC
ATTCCTTTTATCGAGCATAATGATGCGAATCGGGCTTTAATGAGTTCTAATATGCAACGT
CAAGCAGTTCCGCTTTCTAGGTCTGAGAAGTGCATTGTTGGAACCGGGTTAGAAAGGCAA
GTGGCTCTAGATTCAGGGGTTCTCGCTATAGCCAAACACGAGGGAAAGATCATTTATGCC
GATACTAAGAAGATCCTTTTCTCAGGTAATGGAGATACTCGAAGCATTCCATTAGTTTTG
TATGAGCGTTCCAACAAAAATACTTGTATGCACCAAAAACCCCAGGTTCAGCAGGGTAAA
TGCATTAAAAAGGGACAAATTTTATCGGATGGTGCCGCTATCGTTGGTGGGGAACTCGCT
TTGGGGAAAAACGTATTAGTAGCTTATATGCCATGGGAAGGTTACAATTTTGAAGATGCG
GTACTTATTAGTGAACGTCTGGTATATGAAGATATTTATACTTCTTTTCACATACGTAAA
TACGAAATTCAGACTCATGTGACAAGTCAAGGTCCCGAAAGGATCACTAATGAAATACCA
CATTTAGAGGCTCATTTACTCCGAAATTTAGACAAAAATGGAATTGTGATGCTTGGATCT
TGGGTCGAGACGGGCGAGATTTTAGTAGGTAAATTAACGCCCCAGATGGCGAAAGAATCA
TCGTATGCCCCGGAAGATAGATTATTACGAGCCATACTGGGCATTCAGGTATCCACTTCA
AAGGAAACTTCTTTAAAACTGCCTATAGGTGGTAGGGGTCGAGTTATTGATGTGCGATGG
ATCCGGAAAAAGGGGAGTTCTAGTTATAATCCAGAAATTATTCGTGTATATATCTCACAG
AAACGTGAAATTAAAGTAGGCGATAAAGTAGCCGGAAGACATGGAAATAAGGGTATTATT
TCAAAAATTTTGCCTAGACAAGATATGCCTTATTTGCAAGATGGAAGACCTGTTGATATG
GTCTTCAATCCATTAGGAGTCCCTTCACGAATGAATGTAGGACAGATATTTGAATGCTCG
CTGGGGTTAGCGGGTAGTCTGCTAGACAGACATTATCGAATAGCACCTTTTGATGAGAGA
TATGAACAAGAGGCTTCGAGAAAACTAGTCTTTTCGGAATTATATGAAGCCAGTAAGGAA
ACAGGGAATCCCTGGGTATTTGAACCTGAATATCCGGGAAAAAGCAGAATATTTGATGGA
AGAACGGGAGAGCCTTTTGAACAGCCTGTTATAATAGGAAAGCCTTATATCTTGAAATTA
ATTCATCAAGTTGATGATAAAATCCACGGACGTTCCAGCGGACATTATGCACTTGTTACA
CAACAACCCCTTAGAGGAAGGGCTAAACAAGGGGGGCAGCGGGTAGGAGAAATGGAGGTT
TGGGCTCTAGAGGGATTTGGTGTTGCTCATATTTTACAAGAAATGCTTACTTATAAATCT
GATCATATTAGAGCTCGCCAGGAAGTACTTGGGACTACGATTGTTGGGGGAATAATACCT
AACCCCGAGGATGCTCCAGAATCTTTTAGATTGCTCGTTCGAGAACTACGATCTTTGGCT
CTGGAACTGAACCATTTCCTTGTATCTGACAAAAATTTCCAGATTAATAGAAAGGAAGCT
---------
>Kalanchoe_longiflora
ATGCTACGGGATGGAAATGAGGGAATGTCCACAATACCTGGTTTTAATCAGATACAATTT
GAAGGATTTTGTAGGTTTCTTGGTCATGGCTTGACGGAAGAACTTTATAAGTTTCCAAAA
ATTGAAGATACCGATCAAGAAATTGAATTTCAATTATTTGTGGAAACATATCAATTGGTA
GAACCATCAATAAATGAACGAGATGCTGTGTATGAATCACTCACATATTCTTCTGAATTA
TATGTAGCCGCGGGATTAATTTGGAAA------ACCAGTAGGGATATGCAAGAACAAACT
ATTTTTATTGGAAATATCCCTCTAATGAATTCTCTCGGAACTTCTATAGTAAATGGAATA
TACAGAATTGTGATCAATCAAATATTGCAAAGTCCCGGAATTTATTACCGTTCAGAATTT
GACCATAGCGGAATTTCGGTCTATACCGGTACCATCATATCCGATTGGGGGGGAAGATTA
GAATTAGAGATTGATAGAAAAGCAAGGATATGGGCTCGTGTGAGTAGGAAACAGAAAATA
TCTATTCTAGTTCTATCATCAGCTATGGGGTCAAATCTACGAGAAATCATAGAGAATGTT
TGCTATCCTGAAATTTTTTTGTCTTTCCTGAATGATAAGGAGAAAAAAAAAATTGGATCA
AAAGAAAATGCCATTTTGGAGTTTTATCAACAATTTGCTTGTGTAGGCGGAGAT------
CCGGTATTTTCTGAATCCTTATGTAAGGAATTACAAAAGAAATTCTTTCAACAAAGATGT
GAATTAGGAAGGATTGGTCGACGAAATATGAACCGGAGACTGAATCTTGATATACCCCAG
AACAATACATTTTTGTTACCGCGAGATATATTGGCAGCTGCGGATCATTTGATTGCAATG
AAATTTGGAATGGGTACACTTGACGATATGAATCATTTGAAAAATAAACGTATTCGTTCT
GTAGCGGATCTTTTACAAGATCAATTTGGATTGGCTCTGGCTCGTTTAGAAAATGTGGTT
CGGGGAACTATATGTGGAGCAATTAGACATAAATTGATACCGACTCCTCAGAATTTGGTA
ACTTCGACTCCATTAACAACCACTTATGAATCTTTTTTCGGCTTACACCCATTATCTCAA
GTTTTGGATCGAACTAATCCATTGACACAAATAGTTCATGGTAGAAAATTGAGTTATTTG
GGCCCTGGAGGATTAACAGGGCGAACAGCTAGTTTTCGGATACGAGATATCCACCCTAGT
CACTATGGACGCATTTGTCCAATCGACACGTCTGAAGGAATCAATGTTGGGCTTATTGGA
TCCTTAGCAATTCATGCGAAAATTGGTGATTGGGGATCTCTCGAAAGCCCATTTTATGAA
ATTTCTGAG------------AAATCAAAAAAAAAAAAGGTACGAATGCGTTATTTATCA
CCAAGTAGAGATGAATATTATATGATAGCGGCGGGAAATTCTTTGTCGCTGAATCCGGGT
ATTCAGGAGGAACAGGTTGTTCCAACTCGATACCGGCAAGAATTCCTGACTATTGCATGG
GAACGAGTTCATCTTCGAAGTATTTTTCCCTTCCAATATTTTTCTGTTGGAGCTTCCCTC
ATTCCTTTTATCGAGCATAATGATGCGAATCGGGCTTTAATGAGTTCTAATATGCAACGT
CAAGCAGTTCCGCTTTCTAGGTCTGAGAAGTGCATTGTTGGAACCGGGTTAGAAAGGCAA
GTGGCTCTAGATTCAGGGGTTCTCGCTATAGCCAAACACGAGGGAAAGATCATTTATGCC
GATACTAAGAAGATCCTTTTCTCAGGTAATGGAGATACTCGAAGCATTCCATTAGTTTTG
TATGAGCGTTCCAACAAAAATACTTGTATGCACCAAAAACCCCAGGTTCAGCAGGGTAAA
TGCATTAAAAAGGGACAAATTTTATCGGATGGTGCCGCTATCGTTGGTGGGGAACTCGCT
TTGGGGAAAAACGTATTAGTAGCTTATATGCCATGGGAAGGTTACAATTTTGAAGATGCG
GTACTTATTAGTGAACGTCTGGTATATGAAGATATTTATACTTCTTTTCACATACGTAAA
TACGAAATTCAGACTCATGTGACAAGTCAAGGTCCCGAAAGGATCACTAATGAAATACCA
CATTTAGAGGCTCATTTACTCCGAAATTTAGACAAAAATGGAATTGTGATGCTTGGATCT
TGGGTCGAGACGGGCGAGATTTTAGTAGGTAAATTAACGCCTCAGATGGCTAAAGAATCA
TCGTATGCCCCGGAAGATAGATTATTACGAGCCATACTGGGCATTCAGGTATCCACTTCA
AAGGAAACTTCTTTAAAACTGCCTATAGGTGGTAGGGGTCGAGTTATTGATGTGCGATGG
ATCCGGAAAAAGGGGAGTTCTAGTTATAATCCAGAAATTATTCGTGTATATATCTCACAG
AAACGTGAAATTAAAGTAGGTGATAAAGTAGCCGGAAGACATGGAAATAAGGGTATTATT
TCAAAAATTTTGCCTAGACAAGATATGCCTTATTTGCAAGATGGAAGACCTGTTGATATG
GTCTTCAATCCATTAGGAGTCCCTTCACGAATGAATGTAGGACAGATATTTGAATGCTCG
CTGGGGTTAGCGGGTAGTCTGCTAGACAGACATTATCGAATAGCACCTTTTGATGAGAGA
TATGAACAAGAGGCTTCGAGAAAACTAGTCTTTTCGGAATTATACGAAGCCAGTAAGGAA
ACAGGGAATCCCTGGGTATTTGAACCTGAATATCCGGGAAAAAGCAGAATATTTGATGGA
AGAACGGGAGAGCCTTTTGAACAGCCTGTTATAATAGGAAAGCCTTATATCTTGAAATTA
ATTCATCAAGTTGATGATAAAATCCACGGACGTTCCAGCGGACATTATGCACTTGTTACA
CAACAACCCCTTAGAGGAAGGGCTAAACAAGGGGGGCAGCGGGTAGGAGAAATGGAGGTT
TGGGCTCTAGAGGGATTTGGTGTTGCTCATATTTTACAAGAAATACTTACTTATAAATCT
GATCATATTAGAGCTCGCCAGGAAGTACTTGGGACTACGATTGTTGGGGGAATAATACCT
AACCCCGAGGATGCTCCAGAATCTTTTAGATTGCTCGTTCGAGAACTACGATCTTTGGCT
CTGGAACTGAACCATTTCCTTGTATCTGACAAAAATTTCCAGATTAATAGAAAGGAAGCT
---------
>Kalanchoe_tomentosa
ATGCTCCGGGATGGAAATGAGGGAATGTCCACAATACCTGGTTTTAATCAGATACAATTT
GAAGGATTTTGTAGGTTTCTTGGTCATGGCTTGACGGAAGAACTTTATAAGTTTCCAAAA
ATTGAAGATACCGATCAAGAAATTGAATTTCAATTATTTGTGGAAACATATCAATTGGTA
GAACCATCAATAAATGAACGAGATGCTGTGTATGAATCACTCACATATTCTTCTGAATTA
TCTGTAGCCGCGGGATTAATTTGGAAA------ACCAGTAGGGATATGCAAGAACAAACT
ATTTTTATTGGAAATATCCCTCTAATGAATTCTCTCGGAACTTCTATAGTAAATGGAATA
TACAGAATTGTGATCAATCAAATATTGCAAAGTCCCGGAATTTATTACCGTTCAGAATTG
GACCATAGCGGAATTTCGGTCTATACCGGTACCATCATATCCGATTGGGGGGGAAGATTC
GAATTAGAGATTGATAGAAAAGCAAGGATATGGGCTCGTGTGAGTAGGAAACAGAAAATA
TCTATTCTAGTTCTATCATCAGCTATGGGGTCAAATCTACGAGAAATCATAGAGAATGTT
TGCTATCCTGAAATTTTTTTGTCTTTCCTGAATGATAAGGAGAAAAAAAAAATTGGGTCA
AAAGAAAATGCCATTTTGGAGTTTTATCAACAATTTGCTTGTGTAGGCGGAGAT------
CCGGTATTTTCTGAATCCTTATGTAAGGAATTACAAAAGAAATTCTTTCAACAAAGATGT
GAATTAGGAAGGATTGGTCGACGAAATATGAACCGGAGACTGAATCTTGATATACCCCAG
AACAATACATTTTTGTTACCACGAGATATATTGGCAGCTGCGGATCATTTGATTGCAATG
AAATTTGGAATGGGTACACTTGACGATATGAATCATTTGAAAAATAAACGTATTCGTTCT
GTAGCGGATCTTTTACAAGATCAATTTGGATTGGCTCTGGCTCGTTTAGAAAATGTGGTT
CGGGGAACTATATGTGGAGCAATTAGACATAAATTGATACCGACTCCTCAGAATTTGGTA
ACTTCGACTCCATTAACAACCACTTATGAATCTTTTTTCGGCTTACACCCATTATCTCAA
GTTTTGGATCGAACTAATCCATTGACACAAATAGTTCATGGTAGAAAATTTAGTTATTTG
GGCCCTGGAGGATTAAGAGGGCGAACAGCTAGTTTTCGGATACGAGATATCCACCCTAGT
CACTATGGACGCATTTGTCCAATCGACACATCTGAAGGAATCAATGTTGGGCTTATTGGA
TCCTTAGCAATTCATGCGAAAATGGGTGATTGGGGATCTCTCGAAAGCCCATTTTATGAA
ATTTCTGAG------AAATTAAAAAAA------AAAAAGGTACGAATGCGTTATTTATCA
CCAAGTAGAGATGAATATTCTATGGTAGCGGCGGGAAATTCTTTGTCGCTGAATCCGGGT
ATTCAGGAGGAACAGGTTGTTCCAACTCGATACCGGCAAGAATTCCTGACTATTGCATGG
GAACGAGTTCATCTTCGAAGTATTTTTCCCTTCCAATATTTTTCTGTTGGAGCTTCCCTC
ATTCCTTTTATCGAGCATAATGATGCGAATCGAGCTTTAATGAGTTCTAATATGCAACGG
CAAGCAGTTCCGCTTTCTAGGTCTGAGAAGTGCATTGTTGGAACCGGGTTAGAAAGGCAA
GTGGCTCTAGATTCAGGGGTTCTCGCTATAGCCAAACACGAGGGAAAGATCATTTATGCC
GATACTAAAAAGATCCTTTTCTCAGGTAATGGAGATACTCGAAGCATTCCATTAGTTTTG
TATGAGCGTTCCAACAAAAATACTTGTATGCACCAAAAACCCCAGGTTCAGCAGGGTAAA
TGCATTAAAAAGGGACAAATTTTATCGGATGGTGCCGCTATCGTTGGTGGGGAACTCGCT
TTGGGGAAAAACGTATTAGTAGCTTATATGCCATGGGAAGGTTACAATTTTGAAGATGCG
GTACTTATTAGTGAACGTCTGGTATATGAAGATATTTATACTTCTTTTCACATACGTAAA
TACGAAATTCAGACTCATGTGACAAGTCAAGGTCCCGAAAGGATCACTAATGAAATACCA
CATTTAGAGGCTCATTTACTCCGAAATTTAGACAAAAATGGAATTGTGATGCTTGGATCT
TGGGTCGAGACGGGCGAGATTTTAGTAGGTAAATTAACGCCTCAGATGGCGAAAGAATCA
TCGTATGCCCCGGAAGATAAATTATTACGAGCCATACTGGGCATTCAGGTATCCACTTCA
AAGGAAACTTCTTTAAAACTGCCTATAGGTGGTAGGGGTCGAGTTATTGATGTGAGATGG
ATCCGGAAAAAGGGGAGTTCTAGTTATAATCCAGAAATTATTCGTGTATATATCTCACAG
AAACGTGAAATTAAAGTAGGTGATAAAGTAGCCGGAAGACATGGAAATAAGGGTATTATT
TCAAAAATTTTGCCTAGACAAGATATGCCTTATTTGCAAGATGGAAGACCTGTTGATATG
GTCTTCAATCCATTAGGAGTCCCTTCACGAATGAATGTAGGACAGATATTTGAATGCTCG
CTGGGGTTAGCGGGTAGTCTGCTAGACAGACATTATCGAATAGCACCTTTTGATGAGAGA
TATGAACAAGAGGCTTCTAGAAAACTAGTCTTTTCGGAATTATATGAAGCCAGTAAGGAA
ACCGGGAATCCCTGGGTATTTGAACCTGAATATCCGGGAAAAAGCAGAATATTTGATGGA
AGAACGGGAGAGCCTTTTGAACAGCCTGTTATAATAGGAAAGCCTTATATCTTGAAATTA
ATTCATCAAGTTGATGATAAAATCCACGGACGTTCCAGCGGACATTATGCACTTGTTACA
CAACAACCCCTTAGAGGAAGGGCTAAACAAGGGGGGCAGCGGGTAGGAGAAATGGAGGTT
TGGGCTCTAGAGGGATTTGGTGTTGCTCATATTTTACAAGAAATGCTTACTTATAAATCT
GATCATATTAGAGCTCGCCAGGAAGTACTTGGGACTACGATTGTTGGAGGAATAATACCT
AACCCCGAGGATTCTCCAGAATCTTTTAGATTGCTCGTTCGAGAACTACGATCTTTGGCT
CTGGAACTGAATCATTTCCTTGTATCTGACAAAAATTTCCAGATTAATAGAAAGGAAGCT
---------
>Echeveria_lilacina
ATGCTCCGGGATGGAAATGAGGGAAAGTCCACAATACCTGGTTTTAATCAGATACAATTT
GAAGGATTTTGTAGATTTCTTGGTCATGGTTTGACGGACGAACTTTATAAGTTTCCAAAA
ATTGAGGATACCGATCAAGAAATTGAATTTCAATTATTTGTGGAAACATATCAATTGGTA
GAACCATCGATAAATGAACGAGATGCTGTGTATGAATCACTCACATATTCTTCTGAATTA
TATGTACCCGCGGGATTAATTTGGAAA------ACCGGTAAGGATATGCAAGAACAAAAT
ATTTTTATTGGAAATATCCCTCTAATGAATTCGCTCGGAACTTCTATAGTAAATGGAATA
TACAGAATTGTGATCAATCAAATATTGCAAAGTCCCGGAATTTATTATCGTTCAGAATTG
GACCATAGCGGAATTTCGGTCTATACCGGTACCATTATATCTGATTGGGGGGGAAGATTA
GAATTAGAAATTGATAGAAAAGCAAGGATATGGGCTCGTGTGAGTAGGAAACAGAAAATA
TCTATTCTAGTTCTATCATCAGCTATGGGGCCAAATCTACGCGAAATCATAGAGAATGTT
TGCTATCCTGAAATTTTTTTGTCTTTCCTGAATGATAAGGATAAAACTAAAATAGGGTCA
AAAGAAAATGCCATTTTAGAGTTTTATCAACAATTTGCTTGTGTAGGCGGAGAT------
CCGGTATTTTCGGAATCCTTATGTAAGGAATTACAAAAGAAATTCTTTCAACAAAGATGC
GAATTAGGAAGGATTGGTCGACGAAATATGAATCGGAGACTGAATCTTGATATACCCCAG
AACAATACATTTTTGTTACCACGAGATATATTGGCAGCCGCAGATCATTTGATTTCAATG
AAATTTGGAATGGGTACACTTGACGATATGAATCATTTGAAAAATAAGCGTATTCGTTCT
GTAGCGGATCTCTTACAAGATCAATTTGGATTGGCTCTGGCTCGTTTAGAAAATGTGGTT
CGGGGAACTATAGGTGGAGCAATTAGACAGAAATTGATACCGACTCCTCAGAATTTGGTA
ACTTCGACTCCATTAACAACCACTTTTGAATCTTTTTTCGGCTTACACCCATTATCTCAA
GTTTTGGATCGAACTAATCCATTGACACAAATAGTTCACGGTAGAAAATTGAGTTATTTG
GGCCCTGGAGGAGTAACAGGGCGAACAGCGAGTTTTCGGATACGAGATATCCATCCTAGT
CACTATGGACGCATTTGCCCAATTGACACATCTGAAGGAATCAATGTTGGGCTTATTGGA
TCCTTAGCAATTCATGCGAAAATAGGTCGTTCGGGATCTCTCGAAAGCCCCTTTTATGAA
ATTTATGAA------------AGATCA------AAAAAGGTACGGATGCGTTATTTATCA
CCAAGTAGAGATGAATATTATATGGTAGCGGCAGGAAATTCTTTGTCGCTGAATCCGGGT
ATTCAGGAGGAACAAGCTGTTCCAGCGCGATACCGGCAAGAATTCCTGACTATTGCATGG
GAACGAGTTCATCTTCGAAGTATTTTTCCCTTCCAATATTTTTCTGTTGGAGCTTCCCTC
ATTCCTTTTATCGAGCATAATGATGCGAATAGGGCTTTAATGAGTTCTAATATGCAACGT
CAAGCAGTTCCGCTTTCTAGGTCTGAGAAGTGCATTGTTGGAACCGGGTTAGAAAGGCAA
GTGGCTCTAGATTCGGGGGTTCTCGCTATAGCCAAACATGAGGGAAAGATCCTTTTTGCC
AATACTAACAGGATCCGTTTCTCAGGTAATGGAGATACTCGAAGCATTCCATTAATTATG
TATGAACGTTCCAATAAAAATACTTGTATGCACCAAAAACCCCTGGTTCAGCAGGGTAAA
TGCATTAAAAAGGGACAAATTTTATCGGATGGTGCCGCTATCGTTGGGGGGGAACTCGCT
TTGGGAAAAAACGTATTAGTAGCTTATATGCCGTGGGAAGGTTACAATTTTGAGGATGCG
GTACTTATTAGTGAACGTCTGGTCTATGAAGATATTTATACTTCTTTTCACATCCGTAAA
TACGAAATTCAGACTCATGTGACAAGTCAAGGACCCGAAAGGATCACTAATGAAATACCC
CATTTAGAAGCCCATTTACTCCGCAATTTAGACAAAAATGGAATTGTGATGCTTGGATCT
TGGGTCGAGACGGGCGAGATTTTAGTAGGTAAATTAACGCCTCAGATGGCGAAAGAATCA
TCGTATGCCCCGGAAGATAGATTATTACGAGCCATACTGGGCATTCAGGTATCCACTTCA
AAGGAAACTTGCTTAAAACTACCTATAGGTGGTAGGGGTCGAGTTATTGATGTGAGATGG
ATCCGGAAAAAGGGGAGTTCTAGTTATAATCCAGAAATTATTCGTGTATATATCTCACAG
AAACGTGAAATCAAAGTCGGTGATAAAGTAGCTGGAAGACATGGAAATAAGGGTATTATT
TCCAAAATTTTACCTAGACAAGATATGCCTTATTTGCAAGATGGAAGACCTGTTGATATG
GTCTTCAATCCATTAGGAGTCCCTTCACGAATGAATGTAGGACAGATATTTGAATGCTCG
CTGGGGTTAGCGGGTAGTCTACTAGACAGACATTATCGAATAGCACCTTTTGATGAGAGA
TATGAACAAGAGGCTTCGAGAAAACTAGTCTTTTCAGAATTATATGAAGCTAGTAAGGCA
ACAGGGAATCCTTGGGTATTTGAACCCGAATATCCGGGAAAAAGCAGAATATTTGATGGA
AGAACGGGCGAGCCTTTTGAACAGCCTGTTATAATAGGAAAGCCCTATATCTTGAAATTA
ATTCATCAAGTGGATGATAAAATCCACGGACGTTCCAGCGGACATTATGCACTTGTTACA
CAACAACCCCTTAGAGGAAGAGCTAAGCAAGGGGGACAGCGGGTAGGAGAAATGGAGGTT
TGGGCTCTAGAGGGATTTGGTGTTGCTCATATTTTACAAGAAATGCTTACTTATAAATCT
GATCATATTAGAGCTCGCCAGGAAGTACTTGGGACTACGATCGTTGGCGGAATAATACCT
AACCCCGAGGATGCTCCAGAATCTTTTAGATTGCTCGTTCGAGAACTACGATCTTTGGCT
CTGGACCTGAACCATTTCCTTATATCTGAGAAAAATTTCCGGATTAATAGAAAGGAAGCT
---------
>Graptopetalum_amethystinum
ATGCTCCGGGATGGAAATGAGGGAAAGTCCACAATACCAGGTTTTAATCAGATACAATTT
GAAGGATTTTGTAGATTTCTTGGTCATGGTTTGACGGACGAACTTTATAAGTTTCCAAAA
ATTGAGGATACCGATCAAGAAATTGAATTTCAATTATTTGTGGAAACATATCAATTGGTA
GAACCATCGATAAATGAACGAGATGCTGTGTATGAATCACTCACATATTCTTCTGAATTA
TATGTACCCGCGGGATTAATTTGGAAA------ACCGGTAAGGATATGCAAGAACAAAAT
ATTTTTATTGGAAATATCCCTCTAATGAATTCTCTCGGAACTTCTATAGTAAATGGAATA
TACAGAATTGTGATCAATCAAATATTGCAAAGTCCCGGAATTTATTATCGTTCAGAATTG
GACCATAGCGGAATTTCGGTCTATACCGGTACCATTATATCTGATTGGGGGGGAAGATTA
GAATTAGAAATTGATAGAAAAGCAAGGATATGGGCCCGTGTGAGTAGGAAACAGAAAATA
TCTATTCTAGTTCTATCATCAGCTATGGGGCCAAATCTACGCGAAATCATAGAGAATGTT
TGCTATCCTGAAATTTTTTTGTCTTTCCTGAATGATAAGGATAAAAATAAAATAGGGTCA
AAAGAAAATGCCATTTTAGAGTTTTATCAACAATTTGCTTGTGTAGGCGGAGAT------
CCGGTATTTTCGGAATCCTTATGTAAGGAATTACAAAAGAAATTCTTTCAACAAAGATGC
GAATTAGGAAGGATTGGTCGACGAAATATGAATCGGAGACTGAATCTTGATATACCCCAG
AACAATACATTTTTGTTACCACGAGATATATTGGCAGCCGCAGATCATTTGATTTCAATG
AAATTTGGAATGGGTACACTTGACGATATGAATCATTTGAAAAATAAGCGTATTCGTTCT
GTAGCGGATCTCTTACAAGATCAATTTGGATTGGCTCTGGCTCGTTTAGAAAATGTGGTT
CGGGGAACTATAGGTGGAGCAATTAGACAGAAATTGATACCGACTCCTCAGAATTTGGTA
ACTTCGACTCCATTAACAACCACTTTTGAATCTTTTTTCGGCTTACACCCATTATCTCAA
GTTTTGGATCGAACTAATCCATTGACACAAATAGTTCACGGTAGAAAATTGAGTTATTTG
GGCCCTGGAGGGGTAACAGGGCGAACAGCGAGTTTTCGGATACGAGATATCCATCCTAGT
CACTATGGACGCATTTGCCCAATTGACACATCTGAAGGAATCAATGTTGGGCTTATTGGA
TCCTTAGCAATTCATGCGAAAATAGGTCGTTCGGGATCTCTCGAAAGCCCCTTTTATGAA
ATTTATGAA------------AGATCA------AAAAAGGTACGGATGCGTTATTTATCA
CCAAGTAGAGATGAATATTATATGGTAGCGGCAGGAAATTCTTTGTCGCTGAATCCGGGT
ATTCAGGAGGAACAAGTTGTTCCAGCGCGCTACCGGCAAGAATTCCTGACTATTGCATGG
GAACGAGTTCATCTTCGAAGTATTTTTCCCTTCCAATATTTTTCTGTTGGAGCTTCCCTC
ATTCCTTTTATCGAGCATAATGATGCGAATAGGGCTTTAATGAGTTCTAATATGCAACGT
CAAGCAGTTCCGCTTTCTAGGTCTGAGAAGTGCATTGTTGGAACCGGGTTAGAAAGGCAA
GTGGCTCTAGATTCGGGGGTTCTCGCTATAGCCAAACATGAGGGAAAGATCCTTTTTGCC
AATACTAACAGGATCCTTTTCTCAGGTAATGGAGATACTCGAAGCATTCCATTAATTATG
TATGAACGTTCCAATAAAAATACTTGTATGCACCAAAAACCCCTGGTTCAGCAGGGTAAA
TGCATTAAAAAGGGACAAATTTTATCGGATGGTGCCGCTATCGTTGGGGGGGAACTCGCT
TTGGGAAAAAACGTATTAGTAGCTTATATGCCGTGGGAAGGTTACAATTTTGAGGATGCG
GTACTTATTAGTGAACGTCTGGTCTATGAAGATATTTATACTTCTTTTCACATCCGTAAA
TACGAAATTCAGACTCATGTGACAAGTCAAGGAACCGAAAGGATCACTAATGAAATACCC
CATTTAGAAGCCCATTTACTCCGCAATTTAGACAAAAATGGAATTGTGATGCTTGGATCT
TGGGTCGAGACGGGCGAGATTTTAGTAGGTAAATTAACGCCTCAGATGGCGAAAGAATCA
TCGTATGCCCCGGAAGATAGATTATTACGAGCCATACTGGGCATTCAGGTATCCACTTCA
AAGGAAACTTGCTTAAAACTACCTATAGGTGGTAGGGGTCGAGTTATTGATGTGAGATGG
ATCCGGAAAAAGGGGAGTTCTAGTTATAATCCAGAAATTATTCGTGTATATATCTCACAG
AAACGCGAAATCAAAGTCGGTGATAAAGTAGCTGGAAGACATGGAAATAAGGGTATTATT
TCCAAAATTTTACCTAGACAAGATATGCCTTATTTGCAAGATGGAAGACCTGTTGATATG
GTCTTCAATCCATTAGGAGTCCCTTCACGAATGAATGTAGGACAGATATTTGAATGCTCG
CTGGGGTTAGCGGGTAGTCTACTAGACAGACATTATCGAATAGCACCTTTTGATGAGAGA
TATGAACAAGAGGCTTCGAGAAAACTAGTCTTTTCAGAATTATATGAAGCTAGTAAGGCA
ACAGGGAATCCTTGGGTATTTGAACCCGAATATCCGGGAAAAAGCAGAATATTTGATGGA
AGAACGGGCGAGCCTTTTGAACAGCCTGTTATAATAGGAAAGCCCTATATCTTGAAATTA
ATTCATCAAGTGGATGATAAAATCCACGGACGTTCCAGCGGACATTATGCACTTGTTACA
CAACAACCCCTTAGAGGAAGAGCTAAGCAAGGGGGACAGCGGGTAGGAGAAATGGAGGTT
TGGGCTCTAGAGGGATTTGGTGTTGCTCATATTTTACAAGAAATGCTTACTTATAAATCT
GATCATATTAGAGCTCGCCAGGAAGTACTTGGGACTACGATCGTTGGCGGAATAATACCT
AACCCCGAGGATGCTCCAGAATCTTTTAGATTGCTCGTTCGAGAACTACGATCTTTGGCT
CTGGACCTGAACCATTTCCTTATATCTGAGAAAAATTTCCGGATTAATAGAAAGGAAGCT
---------
>Pachyphytum_compactum
ATGCTCCGGGATGGAAATGAGGGAAGGTCCACAATACCTGGTTTTAATCAGATACAATTT
GAAGGATTTTGTAGATTTCTTGGTCATGGTTTGACGGACGAACTTTATAAGTTTCCAAAA
ATTGAGGATACCGATCAAGAAATTGAATTTCAATTATTTGTGGAAACATATCAATTGGTA
GAACCATCGATAAATGAACGAGATGCTGTGTATGAATCACTCACATATTCTTCTGAATTA
TATGTACCCGCGGGATTAATTTGGAAA------ACCGGTAAGGATATGCAAGAACAAAAT
ATTTTTATTGGAAATATCCCTTTAATGAATTCTCTCGGAACTTCTATAGTAAATGGAATA
TACAGAATTGTGATCAATCAAATATTGCAAAGTCCCGGAATTTATTATCGTTCAGAATTG
GACCATAGCGGAATTTCGGTCTATACCGGTACCATTATATCTGATTGGGGGGGAAGATTA
GAATTAGAAATTGATAGAAAAGCAAGGATATGGGCTCGTGTGAGTAGGAAACAGAAAATA
TCTATTCTAGTTCTATCATCAGCTATGGGGCCAAATCTACGCGAAATCATAGAGAATGTT
TGCTATCCTGAAATTTTTTTGTCTTTCCTGAATGATAAGGATAAAAATAAAATAGGGTCA
AAAGAAAATGCCATTTTAGAGTTTTATCAACAATTTGCTTGTGTAGGCGGAGAT------
CCGGTATTTTCGGAATCCTTATGTAAGGAATTACAAAAGAAATTCTTTCAACAAAGATGC
GAATTAGGAAGGATTGGTCGACGAAATATGAATCGGAGACTGAATCTTGATATACCCCAG
AACAATACATTTTTGTTACCACGAGATATATTGGCAGCCGCAGATCATTTGATTTCAATG
AAATTTGGAATGGGTACACTTGACGATATGAATCATTTGAAAAATAAGCGTATTCGTTCT
GTAGCGGATCTCTTACAAGATCAATTTGGATTGGCTCTGGCTCGTTTAGAAAATGTGGTT
CGGGGAACTATAGGTGGAGCAATTAGACAGAAATTGATACCGACTCCTCAGAATTTGGTA
ACTTCGACTCCATTAACAACCACTTTTGAATCTTTTTTCGGCTTACACCCATTATCTCAA
GTTTTAGATCGAACTAATCCATTGACACAAATAGTTCACGGTAGAAAATTGAGTTATTTG
GGCCCTGGAGGGGTAACAGGGCGAACAGCGAGTTTTCGGATACGAGATATCCATCCTAGT
CACTATGGACGCATTTGCCCAATTGACACATCTGAAGGAATCAATGTTGGGCTTATTGGA
TCCTTAGCAATTCATGCGAAAATAGGTCGTTCGGGATCTCTCGAAAGCCCCTTTTATGAA
ATTTATGAA------------AGATCA------AAAAAGGTACGGATGCGTTATTTATCA
CCAAGTAGAGATGAATATTATATGGTAGCGGCAGGAAATTCTTTGTCGCTCAATCCGGGT
ATTCAGGAGGAACAAGTTGTTCCAGCGCGATACCGGCAAGAATTCCTGACTATTGCATGG
GAACGAGTTCATCTTCGAAGTATTTTTCCCTTCCAATATTTTTCTGTTGGAGCTTCCCTC
ATTCCTTTTATCGAGCATAATGATGCGAATAGGGCTTTAATGAGTTCTAATATGCAACGT
CAAGCAGTTCCGCTTTCTAGGTCTGAGAAGTGCATTGTTGGAACCGGATTAGAAAGGCAA
GTGGCTCTAGATTCGGGGGTTCTCGCTATAGCCAAACATGAGGGAAAGATCCTTTTTGCC
AATACTAACAGGATCCTTTTCTCAGGTAATGGAGATACTCGAAGCATTCCATTAATTATG
TATGAACGTTCCAATAAAAATACTTGTATGCACCAAAAACCCCTGGTTCAGCAGGGTAAA
TGCATTAAAAAGGGACAAATTTTATCGGATGGTGCCGCTATCGTTGGGGGGGAACTCGCT
TTGGGAAAAAACGTATTAGTAGCTTATATGCCGTGGGAAGGTTACAATTTTGAGGATGCG
GTACTTATTAGTGAACGTCTGGTCTATGAAGATATTTATACTTCTTTTCACATCCGTAAA
TACGAAATTCAGACTCATGTGACAAGTCAAGGACCCGAAAGGATCACTAATGAAATACCC
CATTTAGAAGCCCATTTACTCCGCAATTTAGACAAAAATGGAATTGTGATGCTTGGATCT
TGGGTCGAGACGGGCGAGATTTTAGTAGGTAAATTAACGCCTCAGATGGCGAAAGAATCA
TCGTATGCCCCGGAAGATAGATTATTACGAGCCATACTGGGCATTCAGGTATCCACTTCA
AAGGAAACTTGCTTAAAACTACCTATAGGTGGTAGGGGTCGAGTTATTGATGTGAGATGG
ATCCGGAAAAAGGGGAGTTCTAGTTATAATCCAGAAATTATTCGTGTATATATCTCACAG
AAACGTGAAATAAAAGTCGGTGATAAAGTAGCTGGAAGACATGGAAATAAGGGTATTATT
TCCAAAATTTTACCTAGACAAGATATGCCTTATTTGCAAGATGGAAGACCTGTTGATATG
GTCTTCAATCCATTAGGAGTCCCTTCACGAATGAATGTAGGACAGATATTTGAATGCTCG
CTGGGGTTAGCGGGTAGTCTACTAGACAGACATTATCGAATAGCACCTTTTGATGAGAGA
TATGAACAAGAGGCTTCGAGAAAACTAGTCTTTTCAGAATTATATGAAGCTAGTAAGGCA
ACAGGGAATCCTTGGGTATTTGAACCCGAATATCCGGGAAAAAGCAGAATATTTGATGGA
AGAACGGGCGAGCCTTTTGAACAGCCTGTTATAATAGGAAAGCCCTATATCTTGAAATTA
ATTCATCAAGTGGATGATAAAATCCACGGACGTTCCAGCGGACATTATGCACTTGTTACA
CAACAACCCCTTAGAGGAAGAGCTAAGCAAGGGGGACAGCGGGTAGGAGAAATGGAGGTT
TGGGCTCTAGAGGGATTTGGTGTTGCTCATATTTTACAAGAAATGCTTACTTATAAATCT
GATCATATTAGAGCTCGCCAGGAAGTACTTGGGACTACGATCGTTGGCGGAATAATACCT
AACCCCGAGGATGCTCCAGAATCTTTTAGATTGCTCGTTCGAGAACTACGATCTTTGGCT
CTGGACCTGAACCATTTCCTTATATCTGAGAAAAATTTCCGGATTAATAGAAAGGAAGCT
---------
>Sedum_alfredii
ATGCTCCGGGATGGAAATGAGGGAAGGTCCACAATACCTGGTTTTAATCAGATACAATTT
GAAGGATTTTGTAGGTTTCTTGGTCATGGTTTGACGGAAGAACTTTATAAGTTTCCAAAA
ATTGAGGATACCGATCAAGAAATTGAATTTCAATTATTTGTGGAAACATATCAATTGGTA
GAACCATCGATAAATGAACGAGATGCTGTGTATGACTCACTCACATATTCTTCTGAATTA
TATGTACCCGCGGCATTAATTTGGAAA------ACCGGTAGGGATATGCAAGAACAAAAA
ATTTTTATTGGAAATATCCCTCTAATGAATTCTCTCGGAACTTCTATAGTAAATGGAATA
TACAGAATTGTGATCAATCAAATATTGCAAAGTCCTGGAATTTTTTATAGTTCAGAATTG
GACCATAGCGGAATTTCGGTCTATACCGGTACCATTATATCTGATTGGGGGGGAAGATTA
GAATTAGAAATTGATAGAAAAGGAAGGATATGGGCGCGTGTGAGTAGGAAACAGAAAATA
TCTATTCTAGTGCTATCATCAGCTATGGGGCCAAATCTACACGAAATCATAGAGAATGTT
TGCTATCCTGAAATTTTTTTGTCTTTCCTAACTGATAAGGATAAAAATAAAATAGGGTCA
AAAGAGAATGCTATTTTAGAGTTTTATCAACAATTTGCTTGTGTAGGCGGAGAT------
TCGGTATTTTCGGAATCCTTATGTAAGGAATTACAAAAGAAATTCTTTCAACAAAGATGT
GAATTAGGAAGGATTGGTCGACGAAATATGAATCGGAGACTGAATCTTGATATACCCCAG
AACAATACATTTTTGTTACCACGCGATATATTGGCAGCCGCAGATCATTTGATTTCAATG
AAATTTGGAATGGGTACACTTGACGATATGAATCATTTGAAAAATAAACGTATTCGTTCT
GTAGCGGATCTCTTACAAGATCAATTTGGATTGGCTCTGGCTCGTTTAGAAAATGTGGTT
CGGGGAACTATAGGTGGAGCAATTAGACATAAATTGATACCGACTCCTCAGAATTTGGTA
ACTTCGACTCCATTAACAACCACTTTTGAATCTTTTTTCGGCTTACACCCATTATCTCAA
GTTTTGGATCGAACTAATCCATTGACACAAATAGTTCATGGTAGAAAATTGAGTTATTTG
GGCCCTGGAGGGGTAACAGGGCGAACAGCGAGTTTTCGGATACGAGATATCCATCCTAGT
CACTATGGACGCATTTGCCCAATCGACACATCTGAAGGAATAAATGTTGGGCTTATTGGA
TCCTTAGCAATTCATGCGAAAATTGGTCGTTGGGGATCTCTCGAAAGTCCGTTTTATGAA
ATTTATGAA------------AGATCA------AAAAAGGTGCGGATGCGTTATTTATCA
CCAAGTAGAGATGAATATTATATGGTAGCGGCAGGAAATTCTTTGTCACTGAATCCGGGT
ATTCAGGAGGAACAAGTTGTTCCAGCTCGATACCGGCAAGAATTCCTGACTATTGCATGG
GAACGCGTTCATCTTCGAAGTATTTTTCCCTTCCAATATTTTTCTGTTGGAGCTTCCCTC
ATTCCTTTTATCGAGCATAATGATGCGAATAGGGCTTTAATGAGTTCGAATATGCAACGT
CAAGCAGTTCCGCTTTCTAGGTCTCAGAAGTGCATTGTTGGAACCGGGTTAGAGAGGCAA
GTGGCTCTAGATTCAGGGGTTCTTGCTATAGCCAAACATGAGGGAAAGATCATTTATGCT
AATACTAAGAGGATCCTTTTCTCAGGTAATGGAGATACTCGAAGCATTCCATTAATTAGG
TATGAACGTTCCAACAAAAATACTTGTATGCACCAAAAACCCCTGGTTCAGCAGGGTAAA
TGCATTAAAAAGGGACAAATTTTATCGGATGGTGCCGCTATCGTTGGTGGGGAACTCGCT
TTGGGAAAAAACGTATTAGTAGCTTATATGCCGTGGGAAGGTTACAATTTTGAGGATGCG
GTACTTATTAGTGAACGTTTGGTATATGAAGATATTTATACTTCTTTTCACATCCGTAAA
TACGAAATTCAGACTCATGTGACAAGTCAAGGACCTGAAAGGATCACTAATGAAATACCC
CATTTAGAAGCCCATTTACTCCGCAATTTAGACAAAAATGGAATTGTGATGCTTGGATCT
TGGATCGAGACGGGTGATATTTTAGTAGGTAAATTAACACCTCAAATGGCAAAAGAATCA
TCGTATGCCCCGGAAGATAGATTATTACGAGCCATACTGGGCATTCAGGTATCCACTTCA
AAGGAAACTTGCTTAAAACTACCTATAGGTGGTAGGGGTCGAGTTATTGATGTGAGATGG
ATCCGGAAAAAGGGGAGTTCTAGTTATAATCCAGAAATTATTCGTGTATATATCTCACAG
AAACGTGAAATAAAAGTAGGTGATAAAGTAGCTGGAAGACATGGAAATAAGGGCATTATT
TCCAAAATTTTAATTAGACAAGATATGCCTTATTTGCAAGATGGAAGACCTGTGGATATG
ATATTCAATCCATTAGGAGTCCCTTCACGAATGAATGTAGGACAGATATTTGAATGCTCG
CTGGGGTTAGCAGGTAGTCTACTAGACAGACATTATCGAATAGCACCTTTTGATGAGAGA
TATGAACAAGAGGCTTCTAGAAAACTAGTCTTTTCGGAATTATATGCAGCTAGTAAGGCA
ACAGGGAATCCTTGGGTATTTGAACCCGAATATCCGGGAAAAAGCAGAATATTTGATGGA
AGAACAGGCGAGCCTTTTGAACAGCCTGTTATAATAGGAAAGCCCTATATCTTGAAATTA
ATTCATCAAGTGGATGATAAAATCCACGGACGTTCCAGCGGACATTATGCACTTGTTACA
CAACAACCCCTTAGAGGAAGAGCTAAGCAAGGGGGGCAGCGGGTAGGAGAAATGGAGGTT
TGGGCTCTAGAGGGATTTGGTGTTGCGCATATTTTACAAGAAATGCTTACTTATAAATCT
GATCATATTAGAGCTCGCCAGGAAGTCCTTGGGACTACGATCGTTGGCGGAATAATACCT
AACCCCGAGGATGCCCCAGAATCCTTTAGATTGCTCGTTCGCGAACTACGATCTTTAGCT
CTGGAACTGAACCATTTCCTTGTATCTGAGAAAAATTTTCGGATTAATAGAAAGGAAGCT
---------
>Sedum_emarginatum
ATGCTCCGGGATGGAAATGAGGGAAGGTCCACAATACCTGGTTTTAATCAGATACAATTT
GAAGGATTTTGTAGGTTTCTTGGTCATGGTTTGACGGAAGAACTTTATAAGTTTCCAAAA
ATTGAGGATACCGATCAAGAAATTGAATTTCAATTATTTGTGGAAACATATCAATTGGTA
GAACCCTCGATAAATGAACGAGATGCTGTGTATGAATCACTCACATATTCTTCTGAATTA
TATGTACCCGCGGCATTAATTTGGAAA------ACCGGTAGGGATATGCAAGAACAAAAT
TTTTTTTTTGGAAATATCCCTCTAATGAATTCTCTTGGAACTTCTATAGTAAATGGAATA
TACAGAATTGTGATCAATCAAATATTGCAAAGTCCTGGAATTTATTATAGTTCAGAATTG
GACCATAGCGGAATTTCGGTCTATACCGGTACCATTATATCTGATTGGGGGGGAAGATTA
GAATTAGAAATTGATAGAAAAGGAAGGATATGGGCTCGTGTGAGTAGGAAACAGAAAATA
TCTATTCTAGTGCTATCATCAGCTATGGGGCCAAATCTACGCGAAATCATAGAGAATGTT
TGCTATCCTGAAATTTTTTTGTCTTTCCTGAATGATAAGGATAAAAATAAAATAGGGTCA
AAAGAAAATGCTATTTTAGAGTTTTATCAACAGTTTGCTTGTGTCGGCGGAGAT------
CCGGTATTTTCGGAATCCTTATGTAAGGAATTACAAAAGAAATTCTTTCAACAAAGATGT
GAATTAGGAAGGATTGGTCGACGAAATATGAATCGGAGACTAAATCTTGATATACCCCAG
AACAATACATTTTTGTTACCACGCGATATATTGGCAGCCGCAGATCATTTGATTTCAATG
AAATTTGGAATGGGTACACTTGACGATATGAATCATTTGAAAAATAAACGTATTCGTTCT
GTAGCGGATCTCTTACAAGATCAATTTGGATTGGCTCTGGCTCGTTTAGAAAATGTGGTT
CGGGGAACTATAGGTGGAGCAATTAGACATAAATTGATACCGACTCCTCAGAATTTGGTA
ACTTCGACTCCATTAACAACCACTTTTGAATCTTTTTTCGGCTTACACCCATTATCTCAA
GTTTTGGATCGAACTAATCCATTGACACAAATAGTTCATGGTCGAAAATTGAGTTATTTG
GGCCCTGGAGGGGTAACAGGGCGAACAGCTAGTTTTCGGATACGAGATATCCATCCTAGT
CACTATGGACGCATTTGCCCAATCGACACATCTGAAGGAATAAATGTTGGGCTTATTGGA
TCCTTAGCAATTCATGCGAAAATTGGTCGTTGGGGATCTCTCGAAAGCCCGTTTTATGAA
ATTTATGAA------------AGATCA------AAAAAGGTGCGGATGCTTTATTTATCA
CCAAGTAGAGATGAATATTATATGGTAGCGGCAGGAAATTCTTTGTCACTGAATCCGGGT
ATTCAGGAGGAACAAGTTGTTCCAGCTCGATACCGGCAAGAATTCCTTACTATTGCATGG
GAACGCGTTCATCTTCGAAGTATTTTTCCCTTCCAATATTTTTCTGTTGGAGCTTCCCTC
ATTCCTTTTATCGAGCATAATGATGCCAATAGGGCTTTAATGAGTTCGAATATGCAACGT
CAAGCAGTTCCGCTTTCTAGGTCTGAGAAGTGCATTGTTGGAACCGGGTTAGAAAGGCAA
GTGGCTCTAGATTCAGGGGTTCTCATTATAGCCAAACATGAGGGAAAGATCATTTATGCT
AATACTAACAGGATCCTTTTCTCAGGTAATGGAGATACTCGAAGCATTCCATTAATTAGG
TATGAACGTTCCAACAAAAATACTTGTATGCACCAAAAACCCCTGGTTCAGCAGGGTAAA
TGCATTAAAAAGGGACAAATTTTATCGGATGGTGCCGCTATCGTTGGTGGGGAACTCGCT
TTGGGAAAAAACGTATTAGTAGCTTATATGCCGTGGGAAGGTTACAATTTTGAGGATGCG
GTACTTATTAGTGAACGTTTGGTATGTGAAGATATTTATACTTCTTTTCACATCCGTAAA
TACGAAATTCAGACTCATGTGACAAGTCAAGGACCTGAAAGGATCACTAATGAAATACCC
CATTTAGAAGCCCATTTACTACGCAATTTAGACAAAAATGGAATTGTGATGCTTGGATCT
TGGGTCGAGACGGGCGAGATTTTAGTAGGTAAATTAACGCCTCAGATGGCGAAAGAATCA
TCGTATGCCCCGGAAGATAGATTATTACGAGCCATACTGGGCATTCAGGTATCCACTTCA
AAGGAAACTTGCTTAAAACTACCTAGAGGTGGTAGGGGTCGAGTTATTGATGTGAGATGG
GTCCGGAAAAAGGAGAGTTCTAGTTATAATCCAGAAATTATTCGTGTCTATATCTCACAG
AAACGTGAAATCAAAGTAGGTGATAAAGTAGCTGGAAGACATGGAAATAAGGGTATTATT
TCCAAAATTTTACTTAGACAAGATATGCCTTATTTGCAAGATGGAAGACCTGTGGATATG
GTATTCAATCCATTAGGAGTCCCTTCACGAATGAATGTAGGACAGATATTTGAATGCTCG
CTGGGGTTAGCGGGTAGTCTACTAGACAGACATTATCGAATAGCACCTTTTGATCAGAGA
TATGAACAAGAGGCTTCTAGAAAACTAGTCTTTTCGGAATTATATGAAGCTAGTAAGGCA
ACAGGGAATCCTTGGGTATTTGAACCCGAATATCCGGGAAAAAGCAGAATATTTGATGGA
AGAACAGGCGAGCCTTTTGAACAGCCTGTTATAATAGGAAAGCCCTATATCTTGAAATTA
ATTCATCAAGTGGATGATAAAATCCACGGACGTTCCAGCGGACATTATGCACTTGTTACA
CAACAACCCCTTAGAGGAAGAGCTAAGCAAGGGGGGCAGCGGGTAGGAGAAATGGAGGTT
TGGGCTCTAGAGGGATTTGGTGTTGCTCATATTTTACAAGAAATGCTTACTTATAAATCT
GATCATATTAGAGCTCGCCAGGAAGTCCTTGGGACTACGATCGTTGGCGGAATAATACCT
AATCCCGAAGATGCTCCAGAATCCTTTAGATTGCTCGTTCGCGAACTACGATCTTTAGCT
CTGGAACTGAACCATTTCCTTGTATCTGAGAAAAATTTCCGGATTAATAGAAAGGAAGCT
---------
>Sedum_lineare
ATGCTCCGGGATGGAAATGAGGGAAGGTCCACAATACCTGGTTTTAATCAGATACAATTT
GAAGGATTTTGTAGGTTTCTTGGTCATGGTTTGACGGAAGAACTTTATAAGTTTCCAAAA
ATTGAGGATATCGATCAAGAAATTGAATTTCAATTGTTTGTGGAAACATATCAATTGGTA
GAACCATCGATAAATGAACGAGATGCTGTGGATAAATCACTCACATATTCTTCTGAATTA
TATGTACCCGCGGGATTAATTTGGAAA------ACCGGTAGGGATATGCAAGAACAAAAT
ATTTTTATTGGAAATATCCCTCTAATGAATTCTCTCGGAACTTCTATAGTAAATGGAATA
TACAGAATTGTGATCAATCAAATATTGCAAAGTCCCGGAATTTATTATCGTTCAGAATTG
GACCATAGCGGAATTTCGGTCTATACCGGGACCATTATATCTGATTGGGGGGGAAGATTA
GAATTAGAAATTGATAGAAAAGCACGGATATGGGCTCGTGTGAGTAGGAAACAGAAAATC
TCTATTCTAGTTCTATCATCAGCTATGGGGCCAAATATACGCGAAATCATAGAGAATGTT
TGCTATCCTGAAATTTTTTTGTCTTTCCTGAATGATAAGGATAAAAATAAAATAGGGTCA
AAAGAAAATGCCATTTTAGAGTTTTATCAACAATTTGCTTGTGTAGGTGGAGAT------
CCGGTATTTTCGGAATCCTTATGTAAGGAATTACAAAAGAAATTCTTTCAACAAAAATGT
GAATTAGGACGAATTGGTCGACGAAATATGAATCGGAGACTGAATCTTGATATACCCCAG
AACAATACCTTTTTGTTACCACGAGATATATTGGCAGCCGCAGATCATTTGATTTCAATG
AAATTTGGAATGGGTACACTTGACGATATGAATCATTTGAAAAATAAACGTATTCGTTCT
GTAGCGGATCTCTTACAAGATCAATTTGGGTTGGCTCTGGCTCGTTTAGAAAATGTGGTT
CGGGGAACTATAGGTGGAGCAATTAGACATAAATTGATACCGACTCCTCAGAATTTGGTA
ACGTCGACTCCATTAACAACCACTTTTGAATCTTTTTTCGGCTTACACCCATTATCTCAA
GTTTTGGATCGAACTAATCCATTGACACAAATAGTTCATGGTAGAAAATTGAGTTATTTG
GGCCCTGGAGGGGTAACAGGGCGAACAGCGAGTTTTCGGATACGAGATATCCATCCTAGT
CACTATGGACGCATTTGCCCAATTGACACATCTGAAGGAATCAATGTTGGGCTTATTGGA
TCCTTAGCAATTCATGCTAAAATTGGTCGTTGGGGATCTCTCGAAAGTCCGTTTTATGAA
ATTTATGAA------------AGATCA------AAAAAGGTACGGATGCGTTATTTATCA
CCAAGTAGAGATGAATATTATATGGTAGCGGCAGGGAATTCTTTGTCGCTGAATCCGGGT
ATTCAGGAGGAACAAGTTGTTCCAGCGCGATACCGACAAGAATTCCTGACGATTGCATGG
GAACGCGTTCATCGTCGAAGTATTTTTCCCTTCCAATATTTTTCTGTTGGAGCTTCCCTC
ATTCCTTTTATCGAGCATAATGATGCGAATAGGGCTTTAATGAGTTCTAATATGCAACGT
CAAGCAGTTCCGCTTTCTAGGTCTGAGAAGTGCATTGTTGGAACCGGATTAGAAAGGCAA
GTGGCTCTAGATTCAGGGGTTCTCGCTATAGCCAAACATGAGGGAAAGATCATTTCTGCT
AATACTAACAGGATCCTTTTCTCAGTTAATGGAGAGACTCGAAGCATTCCATTAATTATG
TATGAACGTTCCAATAAAAATACTTGTATGCACCAAAAACCCCTGGTGAACCAGGGTAAA
TGCATTAAAAAGGGACAAATTTTATCGGATGGTGCCGCTATCGTTGGTGGGGAACTCGCT
TTGGGCAAAAACGTATTAGTAGCTTATATGCCGTGGGAAGGTTACAATTTTGAGGATGCG
GTACTTATTAGTGAACGTCTGGTATATGCAGATATTTATACTTCTTTTCACATCCGTAAA
TACGAAATTCAGACTCATGTGACAAGTCAAGGACCCGAAAGGATCACTAATGAAATACCC
CATTTAGAAGCCCATTTACTCCGCAATTTAGACAAAAATGGAATTGTGATGCTTGGATCC
TGGGTCGAGACGGGCGAGATTTTAGTAGGTAAATTAACGCCTCAGATGGCGAAAGAATCA
TCGTATGCCCCGGAAGATAGATTATTACGAGCCATACTGGGCATTCAGGTATCCACTTCA
AAGGAAACTTGCTTAAAACTCCCTATAGGTGGTAGGGGTCGAGTTATTGATGTGAGATGG
ATCCGGAAAAAGGGGAGTTCTAGTTATAATCCAGAAATTATTCGTGTATATATCTCACAG
AAACGTGAAATCAAAGTAGGTGATAAAGTAGCTGGAAGACATGGAAATAAGGGTATTATT
TCGAAAATTTTACCTAGACAAGATATGCCTTATTTGCAAGATGGAAGACCTGTTGATATG
GTCTTCAATCCATTAGGAGTCCCTTCACGAATGAATGTAGGACAGATATTTGAATGCTCG
CTGGGGTTAGCGGGTAGTCTACTAGACAGACAGTATCGAATAGCACCTTTTGATGAGAGA
TATGAACAAGAGGCTTCGAGAAAACTAGTCTTTTCGGAATTATATGAAGCTAGTAAGGCA
ACAGGGAACCCTTGGGTATTTGAACCCGAATATCCGGGAAAAAGCAGAATATTTGATGGA
AGAACGGGCCATCCTTTTGAACAGCCTGTTATAATAGGAAAGCCCTATATCTTGAAATTA
ATTCATCAAGTGGATGATAAAATCCACGGACGTTCCAGCGGACATTATGCACTTGTTACA
CAACAGCCCCTTAGAGGAAGAGCTAAGCAAGGGGGGCAGCGGGTAGGAGAAATGGAAGTT
TGGGCTCTAGAGGGATTTGGTGTTGCTCATATTTTACAAGAAATGCTTACTTATAAATCT
GATCATATTAGAGCTCGCCAGGAAGTACTTGGGACTACGATCGTTGGCGGAATAATACCT
AACCCCGAAGATGCTCCAGAATCTTTTAGATTGCTCGTTCGAGAACTACGATCTTTGGCT
ATGGAACTGAACCATTTCCTTGTCTCGGAGAAAAATTTACGGATTAATAGAAAGGAAGCT
---------
>Sedum_oryzifolium
ATGCTCCGGGATGGAAATGAGGGAAGGTCCACAATACCTGGTTTTAATCAGATACAATTT
GAAGGATTTTGTAGGTTTCTTGGTCATGGTTTGACGGAAGAACTTTATAAGTTTCCAAAA
ATTGAGGATATCGATCAAGAAATTGAATTTCAATTGTTTGTGGAAACATATCAATTGGTA
GAACCATCGATAAATGAACGAGATGCTGTGTATGAATCACTCACATATTCTTCTGAATTA
TATGTACCCGCGGGATTTATTTGGAAA------ACCTGTAGGGATATGCAAGAACAAAAT
ATTTTTATTGGAAATATCCCTCTAATGAATTCTCTCGGAACTTCTATAGTAAATGGAATA
TACAGAATTGTGATCAATCAAATATTGCAAAGTCCCGGAATTTATTATCGTTCAGAATTG
GACCATAGCGGAATTTCGGTCTATACCGGTACCATTATATCTGATTGGGGGGGAAGATTA
GAATTAGAAATTGATAGAAAAGCAAGGATATGGGCTCGTGTGAGTAGGAAACAGAAAATC
TCTATTCTAGTTCTATCATCAGCTATGGGGCCAAATTTACGCGAAATCATAGAGAATGTT
TGCTATCCTGAAATTTTTTTGTCTTTCCTGAATGAT------AAAAATAAAATAGGGTCA
AAAGAAAATGCCATTTTAGAGTTTTATCAACAATTTGCTTGTGTAGGCGGAGAT------
CCGGTATTTTCAGAATCCTTATGTAAGGAATTACAAAAGAAATTCTTTCAACAAAAATGT
GAATTAGGACGGATTGGTCGACGAAATATGAATCGGAGACTGAATCTTGATATACCTCAG
AACAATACCTTTTTATTACCACGAGATATATTGGCAGCCGCAGATCATTTGATTTCAATG
AAATTTGGAATGGGTACACTTGACGATATGAATCATTTGAAAAATAAACGTATTCGTTCT
GTAGCGGATCTCTTACAAGATCAATTTGGATTGGCTCTGGCTCGTTTAGAAAATGTGGTT
CGGGGAACTATAGGTGGAGCAATTAGACATAAATTGATACCGACTCCTCAGAATTTGGTA
ACTTCGACTCCATTAACAACCACTTTTGAATCTTTTTTCGGATTACACCCATTATCTCAA
GTTTTGGATCGAACTAATCCATTAACACAAATAGTTCATGGTAGAAAATTGAGTTATTTG
GGCCCTGGAGGGGTAACAGGTCGAACAGCGAGTTTTCGGATACGAGATATCCATCCTAGT
CACTATGGACGCATTTGCCCAATCGACACATCTGAAGGAATCAATGTTGGGCTTATTGGA
TCCTTATCAATTCATGCGAAAATTGGTCGTTGGGGATCTCTTGACAGTCCGTTTTATGAA
ATTTATGAA------------AGATCA------AAAAAGGTACGGATGCGTTATTTATCA
CCAAGTAGAGATGAATATTATATGGTAGCGGCAGGAAATTCTTTGTCGTTAAATCCGGGT
ATTCAGGAGGAACAAGTTGTTCCAGCTCGATACCGGCAAGAATTCCTGACGATTGCATGG
GAACGAGTTCATCTTCGAAGTATTTTTCCCTTCCAATATTTTTCTGTTGGAGCTTCCCTC
ATTCCTTTTATCGAGCATAATGATGCGAATAGGGCTTTAATGAGTTCTAATATGCAACGT
CAAGCAGTTCCTCTTTCTAGGTCTGAGAAGTGCATTGTTGGAACCGGATTAGAAAGGCAA
GTGGCTCTAGATTCAGGGGTTCTCGCTATAGCCAAACATGAGGGAAAGATAATTTCTTAC
AATACTAACAGGATCCTTTTCTCAGGTAATGGAGAGACTCGAAGCATTCCATTAATTATG
TATGAACGTTCCAATAAAAATACTTGTATGCACCAAAAACCCCTGGTTCAGCAGAGTAAA
TGCATTAAAAAGGGACAAATTTTATCGGATGGTGCCGCTATCGTTGGTGGGGAACTCGCT
TTGGGAAAAAACGTATTAGTAGCTTATATGCCGTGGGAAGGTTACAATTTTGAGGATGCG
GTACTTATTAGTGAACGTCTGGTATATGCAGATATTTATACTTCTTTTCACATCCGTAAA
TACGAAATTCAGACTCATGTGACAAGTCAAGGAGCCGAAAGGATCACTAATGAAATACCC
CATTTAGAAGCCCGTTTACTCCGCAATTTAGACAAAAATGGAATTGTGATGCTTGGGTCT
TGGGTTGAGACGGGCGAGATTTTAGTAGGTAAATTAACGCCTCAGATGGCGAAAGAATCA
TCGTATGCCCCGGAAGATAGATTATTACGAGCCATACTGGGCATTCAGGTATCCACTTCA
AAGGAAACTTGCTTAAAACTCCCTATAGGTGGTAGGGGTCGAGTTATTGATGTGAGATGG
ATCCGGAAAAAGGGGAGTTCTAGTTATAATCCAGAAATTATTCGTGTATATATCTCACAG
AAACGTGAAATCAAAGTAGGTGATAAAGTAGCTGGAAGACATGGAAATAAGGGTATTATT
TCGAAAATTTTATCTAGACAAGATATGCCTTATTTGCAAGATGGAAGACCTGTTGATATG
GTCTTCAATCCATTAGGAGTCCCTTCACGAATGAATGTAGGACAGATATTTGAATGCTCG
CTGGGGTTAGCGGGTAGTCTACTAGACAGACAGTATCGAATAGCACCTTTTGATGAGAGA
TATGAACAAGAGGCTTCGAGAAAACTAGTCTTTTCGGAATTATATGAAGCTAGTAAGACA
ACAGGGAACCCTTGGGTATTTGAACCCGAATATCCGGGAAAAAGTAGAATATTTGATGGA
AGAACGGGCCAGCCTTTTGAACAGCCTGTTATAATAGGAAAGCCCTATATCTTGAAATTA
ATTCATCAAGTGGATGATAAAATCCACGGACGTTCCAGCGGCCATTATGCACTTGTTACA
CAACAACCCCTTAGAGGAAGAGCTAAGCAAGGGGGGCAGCGGGTGGGAGAAATGGAAGTT
TGGGCTCTAGAGGGATTTGGTGTTGCTCATATTTTACAAGAAATGCTTACTTATAAATCT
GATCATATTAGAGCTCGCCAGGAAATACTTGGGACTACGCTCGTTGGCGGAATAATACCT
AACCCTGAGGATGCTCCAGAATCTTTTAGATTGCTCGTTCGAGAACTACGATCTTTGGCT
CTGGAACTGAACCATTTTCTTGTCTCGGAGAAAAATTTCCGAATTAATAGAAAGGAAGCT
---------
>Sedum_plumbizincicola
ATGCTCCGGGATGGAAATGAGGGAAGGTCCACAATACCTGGTTTTAATCAGATACAATTT
GAAGGATTTTGTAGGTTTCTTGGTCATGGTTTGACGGAAGAACTTTATAAGTTTCCAAAA
ATTGAGGATACCGATCAAGAAATTGAATTTCAATTATTTGTGGAAACATATCAATTGGTA
GAACCATCGATAAATGAACGAGATGCTGTGTATGACTCACTCACATATTCTTCTGAATTA
TATGTACCCGCAGCATTAATTTGGAAA------ACCGGTAGGGATATGCAAGAACAAAAA
ATTTTTATTGGAAATATCCCTCTAATGAATTCTCTCGGAACTTCTATAGTAAATGGAATA
TACAGAATTGTGATCAATCAAATATTGCAAAGTCCTGGAATTTTTTATAGTTCAGAATTG
GACCATAGCGGAATTTCGGTCTATACCGGTACCATTATATCTGATTGGGGGGGAAGATTA
GAATTAGAAATTGATAGAAAAGGAAGGATATGGGCTCGTGTGAGTAGGAAACAGAAAATA
TCTATTCTAGTGCTATCATCAGCTATGGGGCCAAATCTACACGAAATCATAGAGAATGTT
TGCTATCCTGAAATTTTTTTGTGTTTCCTAACTGATAAGGATAAAAATAAAATAGGGTCA
AAAGAGAATGCTATTTTAGAGTTTTATCAACAATTTGCTTGTGTAGGCGGAGAT------
CCGGTATTTTCGGAATCTTTATGTAAGGAATTACAAAAAAAATTCTTTCAACAAAGATGT
GAATTAGGAAGGATTGGTCGACGAAATATGAATCGGAGACTAAATCTTGATATACCCCAG
AACAATACATTTTTGTTACCACGCGATATATTGGCAGCCGCAGATCATTTGATTTCAATG
AAATTTGGAATGGGTACACTTGACGATATGAATCATTTGAAAAATAAACGTATTCGTTCT
GTAGCGGATCTCTTACAAGATCAATTTGGATTGGCTCTGGCTCGTTTAGAAAATGTGGTT
CGGGGAACTATAGGTGGAGCAATTAGACATAAATTGATACCGACTCCTCAGAATTTGGTA
ACTTCGACTCCATTAACAACCACTTTTGAATCTTTTTTCGGCTTACACCCATTATCTCAA
GTTTTGGATCGAACTAATCCATTGACACAAATAGTTCATGGTAGAAAATTGAGTTATTTG
GGCCCTGGAGGGGTAACAGGGCGAACAGCGAGTTTTCGGATACGAGATATCCATCCTAGT
CACTATGGACGCATTTGCCCAATCGACACATCTGAAGGAATAAATGTTGGGCTTATTGGA
TCCTTAGCAATTCATGCGAAAATTGGTCGTTGGGGATCTCTCGAAAGTCCGTTTTATGAA
ATTTATGAA------------AGATCA------AAAAAGGTGCGGATGCGTTATTTATCA
CCAAGTAGAGATGAATATTATATGGTAGCGGCAGGAAATTCTTTGTCACTGAATCCGGGT
ATTCAGGAGGAACAAGTTGTTCCAGCTCGATACCGGCAAGAATTCCTGACTATTGCATGG
GAACGCGTTCATCTTCGAAGTATTTTTCCCTTCCAATATTTTTCTGTTGGAGCTTCCCTC
ATTCCTTTTATCGAGCATAATGATGCGAATAGGGCTTTAATGAGTTCGAATATGCAACGT
CAAGCAGTTCCGCTTTCTAGGTCTGAGAAGTGCATTGTTGGAACCGGGTTAGAGAGGCAA
GTGGCTCTAGATTCAGGGGTTCTTGCTATAGCCAAACATGAGGGAAAGATCATTTATGCT
AATACTAAGAGGATCCTTTTCTCAGGTAATGGAGATACTCGAAGCATTCCATTAATTAGG
TATGAACGTTCCAACAAAAATACTTGTATGCACCAAAAACCCCTGGTTCAGCAGGGTAAA
TGCATTAAAAAGGGACAAATTTTATCGGATGGTGCCGCTATCGTTGGTGGGGAACTCGCT
TTGGGAAAAAACGTATTAGTAGCTTATATGCCGTGGGAAGGTTACAATTTTGAGGATGCG
GTACTTATTAGTGAACGTTTGGTATATGAAGATATTTATACTTCTTTTCACATCCGTAAA
TACGAAATTCAGACTCATGTGACAAGTCAAGGACCTGAAAGGATCACTAATGAAATACCC
CATTTAGAAGCCCATTTACTCCGCAATTTAGACAAAAATGGAATTGTGATGCTTGGATCT
TGGATCGAGACGGGTGATATTTTAGTAGGTAAATTAACACCTCAAATGGCGAAAGAATCA
TCGTATGCCCCGGAAGATAGATTATTACGAGCCATACTGGGCATTCAGGTATCCACTTCA
AAGGAAACTTGCTTAAAACTACCTATAGGTGGTAGGGGTCGAGTTATTGATGTGAGATGG
ATCCGGAAAAAGGGGAGTTCTAGTTATAATCCAGAAATTATTCGTGTATATATCTCACAG
AAACGTGAAATAAAAGTAGGTGATAAAGTAGCTGGAAGACATGGAAATAAGGGCATTATT
TCCAAAATTTTAATTAGACAAGATATGCCTTATTTGCAAGATGGAAGACCTGTGGATATG
ATATTCAATCCATTAGGAGTCCCTTCACGAATGAATGTAGGACAGATATTTGAATGCTCG
CTGGGGTTAGCGGGTAGTCTACTAGACAGACATTATCGAATAGCACCTTTTGATGAGAGA
TATGAACAAGAGGCTTCTAGAAAACTAGTCTTTTCGGAATTATATGAAGCTAGTAAGGCA
ACAGGGAATCCTTGGGTATTTGAACCCGAATATCCGGGAAAAAGCAGAATATTTGATGGA
AGAACAGGCGAGCCTTTTGAACAGCCTGTTATAATAGGAAAGCCCTATATCTTGAAATTA
ATTCATCAAGTGGATGATAAAATCCACGGACGTTCCAGCGGACATTATGCACTTGTTACA
CAACAACCCCTTAGAGGAAGAGCTAAGCAAGGGGGGCAGCGGGTAGGAGAAATGGAGGTT
TGGGCTCTAGAGGGATTTGGTGTTGCGCATATTTTACAAGAAATGCTTACTTATAAATCT
GATCATATTAGAGCTCGCCAGGAAGTCCTTGGGACTGCGATCGTTGGCGGAATAATACCT
AACCCCGAGGATGCCCCAGAATCCTTTAGATTGCTCGTTCGCGAACTACGATCTTTAGCT
CTGGAACTGAACCATTTCCTTGTATCTGAGAAAAATTTTCGGATTAATAGAAAGGAAGCT
---------
>Sedum_sarmentosum
ATGCTCCGGGATGGAAATGAGGGAAGGTCCACAATACCTGGTTTTAATCAGATACAATTT
GAAGGATTTTGTAGGTTTCTTGGTCAGGGTTTGACGGAAGAACTTTATAAGTTTCCAAAA
ATTGAGGATACCGATCAAGAAATTGAATTTCAATTATTTGTGGAAACATATCAATTGGTA
GAACCATCGATAAATGAACGAGATGCTGTGTATGAATCACTCACATATTCTTCTGAATTA
TATGTACCCGCGGCATTAATTTGGAAA------ACCGGTAGGGATATGCAAGAACAAAAG
ATTTTTATTGGAAATATCCCTCTAATGAATTCTCTCGGAACTTCTATAGTAAATGGAATA
TGCAGAATTGTGATCAATCAAATATTGCAAAGTCCTGGAATTTATTATAGTTCAGAATTG
GACCATAGCGGAATTTCGGTCTATACCGGTACCATTATATCTGATTGGGGGGGAAGATTA
GAATTAGAAATTGATAGAAAAGGAAGGATATGGGCTCGTGTGAGTAGGAAACAGAAAATA
TCTATTCTAGTGCTATCATCAGCTATGGGGCCAAATCTACGCGAAATCATAGAGAATGTT
TGCTATCCTGAAATTTTTTTGTCTTTCCTGAATGAT------AAAAATAAAATAGGGTCA
AAAGAAAATGCCATTTTAGAGTTTTATCAACAATTTGCTTGTGTAGGCGGAGAT------
CCGGTATTTTCGGAATCCTTATGTAAGGAATTACAAAAGAAATTCTTTCAACAAAGATGT
GAATTAGGAAGGATTGGTCGCCGAAATATGAATCGGAAACTCAATCTTGATATACCCCAG
AACAATACATTTTTGTTACCACGCGATATATTGGCAGCCGCAGATCATTTGATTTCAATG
AAATTTGGAATGGGTACACTTGACGATATGAATCATTTGAAAAATAAACGTATTCGTTCT
GTAGCGGATCTCTTACAAGATCAATTTGGATTGGCTCTGGCTCGTTTAGAAAATGTGGTT
CGGGGAACTATAAGTGGAGCAATTAGACATAAATTGATACCGACTCCTCAGAATTTGGTA
ACTTCGACTCCATTAACAACCACTTTTGAATCTTTTTTCGGCTTACACCCATTATCTCAA
GTTTTGGATCGAACTAATCCATTGACACAAATAATTCATGGTAGAAAATTGAGTTATTTG
GGCCCTGGAGGGGTAACAGGGCGAACAGCGAGTTTTCGGATACGAGATATCCATCCTAGT
CACTATGGACGCATTTGCCCAATCGACACATCTGAAGGAATAAATGTTGGGCTTATTGGA
TCCTTAGCAATTCATGCGAAAATTGGTCGTTGGGGATCTCTCGAAAGCCCGTTTTATGAA
ATTTATGAA------------AGATCA------AAAAAGGTGCGGATGCGTTATTTATCA
CCAAGTAGAGATGAATATTATATGGTAGCGGCAGGAAATTCTTTGTCATTGAATTCGGGT
ATTCAGGAGGAACAAATTGTTCCAGCTCGATACCGGCAAGAATTCCTGACTATTGCATGG
GAACGCGTTCATCTTCGAAGTATTTTTCCTTTCCAATATTTTTCTGTTGGAGCTTCCCTC
ATTCCTTTTATCGAGCATAATGATGCAAATAGGGCTTTAATGAGTTCGAATATGCAACGT
CAAGCAGTTCCGCTTTCTAGGTCTGAGAAGTGCATTGTTGGAACCGGGTTAGAAAGGCAA
GTGGCTCTAGATTCAGGGGTTCTCGCTATAGCCAAACATGAGGGAAAGATCATTTATGCT
AATACTAGCAGGATCCTTTTCTCAGGTAATGTAGATACTCGAAGCATTCCATTAATTAGG
TATGAACGTTCCAACAAAAATACTTGTATGCACCAAAAACCCCTGGTTCAGCAGGGTAAA
TGCATTAAAAAGGGACAAATTTTATCGGATGGTGCCGCTATCGTTGGTGGGGAACTCGCT
TTGGGAAAAAACGTATTAGTAGCTTATATGCCGTGGGAAGGTTACAATTTTGAGGATGCG
GTACTTATTAGTGAACGTTTGGTATATGAAGATATTTATACTTCTTTTCACATCCGTAAA
TACGAAATTCAGACTCATGTGACAAGTCAAGGACCTGAAAGGATCACTAATGAAATACCC
CATTTAGAAGCCCATTTACTCCGAAATTTAGACAAAAATGGAATTGTGATGCTTGGATCT
TGGGTCGAGACGGGCGAGATTTTAGTAGGTAAATTAACGCCTCAGATGGCGAAAGAATCA
TCGTATGCCCCGGAAGATAGATTATTACGAGCCATACTGGGCATTCAGGTATCCATTTCA
AAGGAAACTTGCTTAAAACTACCTATAGGTGGTAGGGGTCGAGTTATTGATGTGAGATGG
ATCCGGAAAAAGGGGAGTTCTAGTTATAATCCAGAAATTATTCGTGTATATATCTCACAG
AAACGTGAAATCAAAGTAGGTGATAAAGTAGCTGGAAGACATGGAAATAAGGGTATTATT
TCCAAAATTTTACCTAGACAAGATATGCCTTATTTGCAAGATGGAATACCTGTGGATATG
GTATTCAATCCATTAGGAGTCCCTTCACGAATGAATGTAGGACAGATATTTGAATGCTCG
CTGGGGTTAGCGGGTAGTCTACTAGACAGACATTATCGAATAGCACCTTTTGATGAGAGA
TATGAACAAGAGGCTTCTAGAAAACTAGTATTTTCGGAATTATATGAAGCTAGTAAGGCA
ACAGGGAATCCATGGGTATTTGAACCCGAATATCCGGGAAAAAGCAGAATATTTGATGGA
AGAACAGGCGAGCCTTTTGAACAGCCTGTTATAATAGGAAAGCCCTATATCTTGAAATTA
ATTCATCAAGTGGATGATAAAATCCACGGACGTTCCAGCGGACATTATGCACTTGTTACA
CAACAACCCCTTAGAGGAAGAGCTAAGCAAGGGGGGCAGCGGGTAGGAGAAATGGAGGTT
TGGGCTCTAGAGGGATTTGGTGTTGCTCATATTTTACAAGAAATGCTTACTTATAAATCT
GATCATATTAGAGCTCGCCAGGAAGTCCTTGGGACTACGATCGTTGGCGGAATAATCCCT
AACCCCGAGGATGCTCCAGAATCCTTTAGATTGCTCGTTCGCGAACTACGATCTTTAGCT
CTGGAACTGAACCATTTCTTTGTATCTGATAAAAATTTCCGGATTAATAGAAAGGAAGCT
---------
>Sedum_tricarpum
ATGCTCCGGGATGGAAATGAGGGAAGGTCCACAATACCTGGTTTTAATCAGATACAATTT
GAAGGATTTTGTAGGTTTCTTGGTCATGGTTTGACGGAAGAACTTTATAAGTTTCCAAAA
ATTGAGGATACCGATCAAGAAATTGAATTTCAATTATTTGTGGAAACATATCAATTGGTA
GAACCATCGATAAATGAACGAGATGCTGTGTATGACTCACTCACATATTCTTCTGAATTA
TATGTACCCGCGGCATTAATTTGGAAA------ACCGGTAGGGATATGCAAGAACAAAAA
ATTTTTATTGGAAATATCCCTCTAATGAATTCTCTCGGAACTTCTATAGTAAATGGAATA
TACAGAATTGTGATCAATCAAATATTGCAAAGTCCTGGAATTTTTTATAGTTCAGAATTG
GACCATAGCGGAATTTCGGTCTATACCGGTACCATTATATCTGATTGGGGGGGAAGATTA
GAATTAGAAATTGATAGAAAAGGAAGGATATGGGCGCGTGTGAGTAGGAAACAGAAAATA
TCTATTCTAGTGCTATCATCAGCTATGGGGCCAAATCTACACGAAATCATAGAGAATGTT
TGCTATCCTGAAATTTTTTTGTCTTTCCTAACTGATAAGGATAAAAATAAAATAGGGTCA
AAAGAGAATGCTATTTTAGAGTTTTATCAACAATTTGCTTGTGTAGGCGGAGAT------
TCGGTATTTTCGGAATCCTTATGTAAGGAATTACAAAAGAAATTCTTTCAACAAAGATGT
GAATTAGGAAGGATTGGTCGACGAAATATGAATCGGAGACTGAATCTTGATATACCCCAG
AACAATACATTTTTGTTACCACGCGATATATTGGCAGCCGCAGATCATTTGATTTCAATG
AAATTTGGAATGGGTACACTTGACGATATGAATCATTTGAAAAATAAACGTATTCGTTCT
GTAGCGGATCTCTTACAAGATCAATTTGGATTGGCTATGGCTCGTTTAGAAAATGTGGTT
CGGGGAACTATAGGTGGAGCAATTAGACATAAATTGATACCGACTCCTCAGAATTTGGTA
ACTTCGACTCCATTAACAACCACTTTTGAATCTTTTTTCGGCTTACACCCATTATCTCAA
GTTTTGGATCGAACTAATCCATTGACACAAATAGTTCATGGTAGAAAATTGAGTTATTTG
GGCCCTGGAGGGGTAACAGGGCGAACAGCGAGTTTTCGGATACGAGATATCCATCCTAGT
CACTATGGACGCATTTGCCCAATCGACACATCTGAAGGAATAAATGTTGGGCTTATTGGA
TCCTTAGCAATTCATGCGAAAATTGGTCGTTGGGGATCTCTCGAAAGTCCGTTTTATGAA
ATTTATGAA------------AGATCA------AAAAAGGTGCGGATGCGTTATTTATCA
CCAAGTAGAGATGAATATTATATGGTAGCGGCAGGAAATTCTTTGTCACTGAATCCGGGT
ATTCAGGAGGAACAAGTTGTTCCAGCTCGATACCGGCAAGAATTCCTGACTATTGCATGG
GAACGCGTTCATCTTCGAAGTATTTTTCCCTTCCAATATTTTTCTGTTGGAGCTTCCCTC
ATTCCTTTTATCGAGCATAATGATGCGAATAGGGCTTTAATGAGTTCGAATATGCAACGT
CAAGCAGTTCCGCTTTCTAGGTCTCAGAAGTGCATTGTTGGAACCGGGTTAGAGAGGCAA
GTGGCTCTAGATTCAGGGGTTCTTGCTATAGCCAAACATGAGGGAAAGATCATTTATGCT
AATACTAAGAGGATCCTTTTCTCAGGTAATGGAGATACTCGAAGCATTCCATTAATTAGG
TATGAACGTTCCAACAAAAATACTTGTATGCACCAAAAACCCCTGGTTCAGCAGGGTAAA
TGCATTAAAAAGGGACAAATTTTATCGGATGGTGCCGCTATCGTTGGTGGGGAACTCGCT
TTGGGAAAAAACGTATTAGTAGCTTATATGCCGTGGGAAGGTTACAATTTTGAGGATGCG
GTACTTATTAGTGAACGTTTGGTATATGAAGATATTTATACTTCTTTTCACATCCGTAAA
TACGAAATTCAGACTCATGTGACAAGTCAAGGACCTGAAAGGATCACTAATGAAATACCC
CATTTAGAAGCCCATTTACTCCGCAATTTAGACAAAAATGGAATTGTGATGCTTGGATCT
TGGATCGAGACGGGTGATATTTTAGTAGGTAAATTAACACCTCAAATGGCAAAAGAATCA
TCGTATGCCCCGGAAGATAGATTATTACGAGCCATACTGGGCATTCAGGTATCCACTTCA
AAGGAAACTTGCTTAAAACTACCTATAGGTGGTAGGGGTCGAGTTATTGATGTGAGATGG
ATCCGGAAAAAGGGGAGTTCTAGTTATAATCCAGAAATTATTCGTGTATATATCTCACAG
AAACGTGAAATAAAAGTAGGTGATAAAGTAGCTGGAAGACATGGAAATAAGGGCATTATT
TCCAAAATTTTAATTAGACAAGATATGCCTTATTTGCAAGATGGAAGACCTGTGGATATG
ATATTCAATCCATTAGGAGTCCCTTCACGAATGAATGTAGGACAGATATTTGAATGCTCG
CTGGGGTTAGCGGGTAGTCTACTAGACAGACATTATCGAATAGCACCTTTTGATGAGAGA
TATGAACAAGAGGCTTCTAGAAAACTAGTCTTTTCGGAATTATATGAAGCTAGTAAGGCA
ACAGGGAATCCTTGGGTATTTGAACCCGAATATCCGGGAAAAAGCAGAATATTTGATGGA
AGAACAGGCGAGCCTTTTGAACAGCCTGTTATAATAGGAAAGCCCTATATCTTGAAATTA
ATTCATCAAGTGGATGATAAAATCCACGGACGTTCCAGCGGACATTATGCACTTGTTACA
CAACAACCCCTTAGAGGAAGAGCTAAGCAAGGGGGGCAGCGGGTAGGAGAAATGGAGGTT
TGGGCTCTAGAGGGATTTGGTGTTGCGCATATTTTACAAGAAATGCTTACTTATAAATCT
GATCATATTAGAGCTCGCCAGGAAGTCCTTGGGACTACGATCGTTGGCGGAATAATACCT
AACCCCGAGGATGCCCCAGAATCCTTTAGATTGCTCGTTCGCGAACTACGATCTTTAGCT
CTGGAACTGAACCATTTCCTTGTATCTGAGAAAAATTTTCGGATTAATAGAAAGGAAGCT
---------
>Aeonium_arboreum
ATGCTCCAGGATGGAAATGAGGGAAGGTCCACAATACCTGGTTTTAATCAGATACAATTT
GAGGGATTTTGTAGGTTTCTTGGTCATGGCTTGACGGAAGAACTTTATAAGTTTCCAAAA
ATTGAAGATACCGATCAAGAAATTGAATTTCAATTATTTGTGGAAACATATCAATTGGTA
GAACCATCGATAAATGAACGAGATGCTGTGTATGAATCACTCACATATTCTTCTGAATTA
TATGTACCCGCGGGATTAATTTGGAAA------ACCGGTAGGGATATGCAAGAACAAACT
ATTTTTATTGGCAATATCCCTCTAATGAATTCTCTCGGAACTTCTATAGTAAATGGACTA
TACAGAATTGTGATCAATCAAATATTGCAAAGTCCCGGAATTTATTACCGTTCCGAATTG
GACCATAGTGGAATTTCGGTCTATACAGGTACCATTATATCTGATTGGGGAGGAAGATTA
GAATTAGAGATTGATAGAAAAGCAAGGATATGGGCCCGTGTGAGTAGGAAACAGAAAATA
TCTATTCTAGTTCTATCATCAGCTATGGGGTCAAATCTACGAGAAATCATAGAGAATGTT
TGCTATCCTGAAATTTTTTTGTCTTTCCTGAATGATAAGGAGAAAAATAAAATAGGGTCA
AAAGAAAATGCCATTTTAGAGTTTTATCAACAATTCGCTTGTGTAGGCGGAGAT------
CCGGTATTTTCTGAATCCTTATGTAAGGAATTACAAAAGAAATTCTTTCAACAAAGATGT
GAATTGGGAAGGATTGGTCGACGAAATATGAATCGGAGACTGAATCTTGATATACCCCAG
AACAATACGTTTTTGTTACCACGAGATATATTGGCAGCTGCAGATCATTTGATTTCAATG
AAATTTGGAATGGGTACACTTGACGATATGAATCATTTGAAAAATAAACGTATTCGTTCT
GTAGCGGATCTCTTACAAGATCAATTTGGACTGGCTCTGGCTCGTTTAGAAAATGTGGTT
CGGGGAACTATATGTGGAGCAATTAGACATAAATTGATACCGACTCCTCAGAATTTGGTA
ACTTCGACTCCCTTAACAACCACTTTTGAATCTTTTTTCGGCTTACACCCATTATCTCAA
GTTTTGGATCGAACTAATCCATTGACACAAATAGTTCATGGTAGAAAATTGAGTTATTTG
GGCCCTGGAGGATTAACAGGTCGAACAGCTAGTTTTCGGATACGAGATATCCATCCTAGC
CACTATGGACGCATTTGCCCAATCGACACGTCTGAAGGAATCAATGTTGGGCTTATTGGA
TCCTTAGCAATTCATGCGAAAATTGGTCAGTGGGGATCTCTCGAAAGCCCATTTTATGAA
ATTTATGAA------------AGGTCA------AAAAAGGTACGGATGCGTTATTTATCA
CCAAGTAGAGATGAATATTATATGGTAGCAGCAGGAAATTCTTTGGCACTGAATCCGGGT
ATTCAGGAGGAACAAGTTGTTCCAGCTCGATACCGGCAAGAATTCCTGACTATTGCATGG
GAACGAGTTCATCTTCGAAGTATTTTTCCCTTCCAATATTTTTCTGTTGGAGCTTCCCTC
ATTCCTTTTATCGAGCATAATGATGCGAATCGGGCTTTAATGAGTTCTAATATGCAACGT
CAAGCAGTTCCACTTTCTAAGTCTGAGAAGTGCATTGTTGGAACCGGATTAGAAAGGCAA
GTGGCTCTAGATTCAGGGGTTCTCGCTATAGCTAAACACGAGGGAAAGATCATTTATGCC
AATACTAACAAGATCCTTTTCTCAGGTAATGGAGATACTCGAAGCATTCCATTAATTATG
TATGAACGTTCCAACAAAAATACTTGTATGCACCAAAAACCCCTGGTTCAGCAGGGTAAA
TGCATTAAAAAGGGACAAATTTTATCGGATGGTGCCGCTATCGTTGGCGGGGAACTCGCG
TTGGGAAAAAACGTTTTAGTAGCTTATATGCCGTGGGAAGGTTACAATTTTGAGGATGCG
GTACTTATTAGTGAACGTCTGGTATATGAAGATATTTATACTTCTTTTCACATCCGTAAA
TATGAAATTCAGACTCATGTGACAAGTCAAGGCCCCGAAAGGATCACTAATGAAATACCA
CATTTAGAGGCGCATTTACTCCGAAATTTAGACAAAAACGGAATTGTGATGCTTGGATCT
TGGGTCGAGACGGGCGAGATTTTAGTAGGTAAATTAACGCCCCAGATGGCGAAAGAATCA
TCGTATGCCCCGGAAGATAGATTATTACGAGCCATACTGGGCATTCAGGTATCCACTTCA
AAGGAAACTTGTTTAAAACTACCTATAGGTGGTAGGGGTCGAGTTATTGATGTGAGATGG
ATCCGCAAAAAGGGGAGTTCTAGTTATAATCCAGAAATTATTCGTGTATATATCTCACAG
AAACGTGAAATCAAAGTAGGTGATAAAGTAGCTGGAAGACATGGAAATAAGGGTATTATT
TCCAAAATTTTACCTAGACAAGATATGCCTTATTTGCAAGATGGAAGACCTGTTGATATG
GTCTTCAATCCATTAGGAGTCCCTTCACGAATGAATGTAGGACAGATATTTGAATGCTCG
CTGGGATTAGCGGGTAGTCTGCTAGACAGACATTATCGAATAGCACCTTTTGATGAGAGA
TATGAACAAGAGGCTTCGAGAAAACTAGTCTTTTCGGAATTATATGAAGCCAGTAAGGAA
ACAGGGAATCCCTGGGTATTTGAACCCGAATATCCGGGAAAAAGCAGAATATTTGATGGA
AGAACGGGGGAGCCTTTTGAACAGCCTGTTATAATAGGAAAACCCTATATCTTGAAATTA
ATTCATCAAGTGGATGATAAAATTCACGGACGTTCCAGCGGACATTATGCACTTGTTACA
CAACAACCCCTTAGAGGAAGGGCGAAGCAAGGGGGGCAGCGGGTAGGAGAAATGGAAGTT
TGGGCTCTAGAGGGATTTGGTGTTGCTCATATTTTACAAGAAATGCTTACTTATAAATCG
GATCATATTAGAGCTCGCCAGGAAGTACTTGGGACTACGATCGTTGGCGGAATAATACCT
AACCCCGAGGATGCTCCAGAATCTTTTAGATTGCTCGTTCGAGAACTACGATCTTTGGCT
CTGGAACTGAACCATTTCCTTGTATCTGAGAAAAATTTCCGGATTAATAGAAAGGAAGCT
---------
>Aeonium_balsamiferum
ATGCTCCAGGATGGAAATGAGGGAAGGTCCACAATACCTGGTTTTAATCAGATACAATTT
GAGGGATTTTGTAGGTTTCTTGGTCATGGCTTGACGGAAGAACTTTATAAGTTTCCAAAA
ATTGAAGATACCGATCAAGAAATTGAATTTCAATTATTTGTGGAAACATATCAATTGGTA
GAACCATCGATAAATGAACGAGATGCTGTGTATGAATCACTCACATATTCTTCTGAATTA
TATGTACCCGCGGGATTAATTTGGAAA------ACCGGTAGGGATATGCAAGAACAAACT
ATTTTTATTGGCAATATCCCTCTAATGAATTCTCTCGGAACTTCTATAGTAAATGGACTA
TACAGAATTGTGATCAATCAAATATTGCAAAGTCCCGGAATTTATTACCGTTCCGAATTG
GACCATAGTGGAATTTCGGTCTATACAGGTACCATTATATCTGATTGGGGAGGAAGATTA
GAATTAGAGATTGATAGAAAAGCAAGGATATGGGCCCGTGTGAGTAGGAAACAGAAAATA
TCTATTCTAGTTCTATCATCAGCTATGGGGTCAAATCTACGAGAAATCATAGAGAATGTT
TGCTATCCTGAAATTTTTTTGTCTTTCCTGAATGATAAGGAGAAAAATAAAATAGGGTCA
AAAGAAAATGCCATTTTAGAGTTTTATCAACAATTCGCTTGTGTAGGCGGAGAT------
CCGGTATTTTCTGAATCCTTATGTAAGGAATTACAAAAGAAATTCTTTCAACAAAGATGT
GAATTGGGAAGGATTGGTCGACGAAATATGAATCGGAGACTGAATCTTGATATACCCCAG
AACAATACGTTTTTGTTACCACGAGATATATTGGCAGCTGCAGATCATTTGATTTCAATG
AAATTTGGAATGGGTACACTTGACGATATGAATCATTTGAAAAATAAACGTATTCGTTCT
GTAGCGGATCTCTTACAAGATCAATTTGGACTGGCTCTGGCTCGTTTAGAAAATGTGGTT
CGGGGAACTATATGTGGAGCAATTAGACATAAATTGATACCGACTCCTCAGAATTTGGTA
ACTTCGACTCCCTTAACAACCACTTTTGAATCTTTTTTCGGCTTACACCCATTATCTCAA
GTTTTGGATCGAACTAATCCATTGACACAAATAGTTCATGGTAGAAAATTGAGTTATTTG
GGCCCTGGAGGATTAACAGGTCGAACAGCTAGTTTTCGGATACGAGATATCCATCCTAGC
CACTATGGACGCATTTGCCCAATCGACACGTCTGAAGGAATCAATGTTGGGCTTATTGGA
TCCTTAGCAATTCATGCGAAAATTGGTCAGTGGGGATCTCTCGAAAGCCCATTTTATGAA
ATTTATGAA------------AGGTCA------AAAAAGGTACGGATGCGTTATTTATCA
CCAAGTAGAGATGAATATTATATGGTAGCAGCAGGAAATTCTTTGGCACTGAATCCGGGT
ATTCAGGAGGAACAAGTTGTTCCAGCTCGATACCGGCAAGAATTCCTGACTATTGCATGG
GAACGAGTTCATCTTCGAAGTATTTTTCCCTTCCAATATTTTTCTGTTGGAGCTTCCCTC
ATTCCTTTTATCGAGCATAATGATGCGAATCGGGCTTTAATGAGTTCTAATATGCAACGT
CAAGCAGTTCCACTTTCTAAGTCTGAGAAGTGCATTGTTGGAACCGGATTAGAAAGGCAA
GTGGCTCTAGATTCAGGGGTTCTCGCTATAGCTAAACACGAGGGAAAGATCATTTATGCC
AATACTAACAAGATCCTTTTCTCAGGTAATGGAGATACTCGAAGCATTCCATTAATTATG
TATGAACGTTCCAACAAAAATACTTGTATGCACCAAAAACCCCTGGTTCAGCAGGGTAAA
TGCATTAAAAAGGGACAAATTTTATCGGATGGTGCCGCTATCGTTGGCGGGGAACTCGCG
TTGGGAAAAAACGTTTTAGTAGCTTATATGCCGTGGGAAGGTTACAATTTTGAGGATGCG
GTACTTATTAGTGAACGTCTGGTATATGAAGATATTTATACTTCTTTTCACATCCGTAAA
TATGAAATTCAGACTCATGTGACAAGTCAAGGCCCCGAAAGGATCACTAATGAAATACCA
CATTTAGAGGCGCATTTACTCCGAAATTTAGACAAAAACGGAATTGTGATGCTTGGATCT
TGGGTCGAGACGGGCGAGATTTTAGTAGGTAAATTAACGCCCCAGATGGCGAAAGAATCA
TCGTATGCCCCGGAAGATAGATTATTACGAGCCATACTGGGCATTCAGGTATCCACTTCA
AAGGAAACTTGTTTAAAACTACCTATAGGTGGTAGGGGTCGAGTTATTGATGTGAGATGG
ATCCGCAAAAAGGGGAGTTCTAGTTATAATCCAGAAATTATTCGTGTATATATCTCACAG
AAACGTGAAATCAAAGTAGGTGATAAAGTAGCTGGAAGACATGGAAATAAGGGTATTATT
TCCAAAATTTTACCTAGACAAGATATGCCTTATTTGCAAGATGGAAGACCTGTTGATATG
GTCTTCAATCCATTAGGAGTCCCTTCACGAATGAATGTAGGACAGATATTTGAATGCTCG
CTGGGATTAGCGGGTAGTCTGCTAGACAGACATTATCGAATAGCACCTTTTGATGAGAGA
TATGAACAAGAGGCTTCGAGAAAACTAGTCTTTTCGGAATTATATGAAGCCAGTAAGGAA
ACAGGGAATCCCTGGGTATTTGAACCCGAATATCCGGGAAAAAGCAGAATATTTGATGGA
AGAACGGGGGAGCCTTTTGAACAGCCTGTTATAATAGGAAAACCCTATATCTTGAAATTA
ATTCATCAAGTGGATGATAAAATTCACGGACGTTCCAGCGGACATTATGCACTTGTTACA
CAACAACCCCTTAGAGGAAGGGCGAAGCAAGGGGGGCAGCGGGTAGGAGAAATGGAAGTT
TGGGCTCTAGAGGGATTTGGTGTTGCTCATATTTTACAAGAAATGCTTACTTATAAATCG
GATCATATTAGAGCTCGCCAGGAAGTACTTGGGACTACGATCGTTGGCGGAATAATACCT
AACCCCGAGGATGCTCCAGAATCTTTTAGATTGCTCGTTCGAGAACTACGATCTTTGGCT
CTGGAACTGAACCATTTCCTTGTATCTGAGAAAAATTTCCGGATTAATAGAAAGGAAGCT
---------
>Aeonium_decorum
ATGCTCCAGGATGGAAATGAGGGAAGGTCCACAATACCTGGTTTTAATCAGATACAATTT
GAGGGATTTTGTAGGTTTCTTGGTCATGGCTTGACGGAAGAACTTTATAAGTTTCCAAAA
ATTGAAGATACCGATCAAGAAATTGAATTTCAATTATTTGTGGAAACATATCAATTGGTA
GAACCATCGATAAATGAACGAGATGCTGTGTATGAATCACTCACATATTCTTCTGAATTA
TATGTACCCGCGGGATTAATTTGGAAA------ACCGGTAGGGATATGCAAGAACAAACT
ATTTTTATTGGCAATATCCCTCTAATGAATTCTCTCGGAACTTCTATAGTAAATGGACTA
TACAGAATTGTGATCAATCAAATATTGCAAAGTCCCGGAATTTATTACCGTTCCGAATTG
GACCATAGTGGAATTTCGGTCTATACAGGTACCATTATATCTGATTGGGGAGGAAGATTA
GAATTAGAGATTGATAGAAAAGCAAGGATATGGGCCCGTGTGAGTAGGAAACAGAAAATA
TCTATTCTAGTTCTATTATCAGCTATGGGGTCAAATCTACGAGAAATCATAGAGAATGTT
TGCTATCCTGAAATTTTTTTGTCTTTCCTGAATGATAAGGAGAAAAATAAAATAGGGTCA
AAAGAAAATGCCATTTTAGAGTTTTATCAACAATTCGCTTGTGTAGGCGGAGAT------
CCGGTATTTTCTGAATCCTTATGTAAGGAATTACAAAAGAAATTCTTTCAACAAAGATGT
GAATTGGGAAGGATTGGTCGACGAAATATGAATCGGAGACTGAATCTTGATATACCCCAG
AACAATACGTTTTTGTTACCACGAGATATATTGGCAGCTGCAGATCATTTGATTTCAATG
AAATTTGGAATGGGTACACTTGACGATATGAATCATTTGAAAAATAAACGTATTCGTTCT
GTAGCGGATCTCTTACAAGATCAATTTGGACTGGCTCTGGCTCGTTTAGAAAATGTGGTT
CGGGGAACTATATGTGGAGCAATTAGACATAAATTGATACCGACTCCTCAAAATTTGGTA
ACTTCGACTCCCTTAATAACCACTTTTGAATCTTTTTTCGGCTTACACCCATTATCTCAA
GTTTTGGATCGAACTAATCCATTGACACAAATAGTTCATGGTAGAAAATTGAGTTATTTG
GGCCCTGGAGGATTAACAGGTCGAACAGCTAGTTTTCGGATACGAGATATCCATCCTAGC
CACTATGGACGCATTTGCCCAATCGACACGTCTGAAGGAATCAATGTTGGGCTTATTGGA
TCCTTAGCAATTCATGCGAAAATTGGTCAGTGGGGATCTCTCGAAAGCCCATTTTATGAA
ATTTATGAA------------AGGTCA------AAAAAGGTACGGATGCGTTATTTATCA
CCAAGTAGAGATGAATATTATATGGTAGCAGCAGGAAATTCTTTGGCACTGAATCCGGGT
ATTCAGGAGGAACAAGTTGTTCCAGCTCGATACCGGCAAGAATTCCTGACTATTGCATGG
GAACGAGTTCATCTTCGAAGTATTTTTCCCTTCCAATATTTTTCTGTTGGAGCTTCCCTC
ATTCCTTTTATCGAGCATAATGATGCGAATCGGGCTTTAATGAGTTCTAATATGCAACGT
CAAGCAGTTCCACTTTCTAAGTCTGAGAAGTGCATTGTTGGAACCGGATTAGAAAGGCAA
GTGGCTCTAGATTCAGGGGTTCTCGCTATAGCTAAACACGAGGGAAAGATCATTTATGCC
AATACTAACAAGATCCTTTTCTCAGGTAATGGAGATACTCGAAGCATTCCATTAATTATG
TATGAACGTTCCAACAAAAATACTTGTATGCACCAAAAACCCCTGGTTCAGCAGGGTAAA
TGCATTAAAAAGGGACAAATTTTATCGGATGGTGCCGCTATCGTTGGCGGGGAACTCGCG
TTGGGAAAAAACGTTTTAGTAGCTTATATGCCGTGGGAAGGTTACAATTTTGAGGATGCG
GTACTTATTAGTGAACGTCTGGTATATGAAGATATTTATACTTCTTTTCACATCCGTAAA
TATGAAATTCAGACTCATGTGACAAGTCAAGGCCCCGAAAGGATCACTAATGAAATACCA
CATTTAGAGGCGCATTTACTCCGAAATTTAGACAAAAACGGAATTGTGATGCTTGGATCT
TGGGTCGAGACGGGCGAGATTTTAGTAGGTAAATTAACGCCCCAGATGGCGAAAGAATCA
TCGTATGCCCCGGAAGATAGATTATTACGAGCCATACTGGGCATTCAGGTATCCACTTCA
AAGGAAACTTGTTTAAAACTACCTATAGGTGGTAGGGGTCGAGTTATTGATGTGAGATGG
ATCCGCAAAAAGGGGAGTTCTAGTTATAATCCAGAAATTATTCGTGTATATATCTCACAG
AAACGTGAAATCAAAGTAGGTGATAAAGTAGCTGGAAGACATGGAAATAAGGGTATTATT
TCCAAAATTTTACCTAGACAAGATATGCCTTATTTGCAAGATGGAAGACCCGTTGATATG
GTCTTCAATCCATTAGGAGTCCCTTCACGAATGAATGTAGGACAGATATTTGAATGCTCG
CTGGGATTAGCGGGTAGTCTGCTAGACAGACATTATCGAATAGCACCTTTTGATGAGAGA
TATGAACAAGAGGCTTCGAGAAAACTAGTCTTTTCGGAATTATATGAAGCCAGTAAGGAA
ACAGGGAATCCCTGGGTATTTGAACCCGAATATCCGGGAAAAAGCAGAATATTTGATGGA
AGAACGGGGGAGCCTTTTGAACAGCCTGTTATAATAGGAAAACCCTATATCTTGAAATTA
ATTCATCAAGTGGATGATAAAATTCACGGACGTTCCAGCGGACATTATGCACTTGTTACA
CAACAACCCCTTAGAGGAAGGGCGAAGCAAGGGGGGCAGCGGGTAGGAGAAATGGAAGTT
TGGGCTCTAGAGGGATTTGGTGTTGCTCATATTTTACAAGAAATGCTTACTTATAAATCG
GATCATATTAGAGCTCGCCAGGAAGTACTTGGGACTACGATCGTTGGCGGAATAATACCT
AACCCCGAGGATGCTCCAGAATCTTTTAGATTGCTCGTTCGAGAACTACGATCTTTGGCT
CTGGAACTGAACCATTTCCTTGTATCTGAGAAAAATTTCCGGATTAATAGAAAGGAAGCT
---------
>Aeonium_diplocyclum
ATGCTCCAGGATGGAAATGAGGGAAGGTCCACAATACCTGGTTTTAATCAGATACAATTT
GAGGGATTTTGTAGGTTTCTTGGTCATGGCTTGACGGAAGAACTTTATAAGTTTCCAAAA
ATTGAAGATACCGATCAAGAAATTGAATTTCAATTATTTGTGGAAACATATCAATTGGTA
GAACCATCGATAAATGAACGAGATGCTGTGTATGAATCACTCACATATTCTTCTGAATTA
TATGTACCCGCGGGATTAATTTGGAAA------ACCGGTAGGGATATGCAAGAACAAACT
ATTTTTATTGGCAATATCCCTCTAATGAATTCTCTCGGAACTTCTATAGTAAATGGACTA
TACAGAATTGTGATCAATCAAATATTGCAAAGTCCCGGAATTTATTACCGTTCCGAATTG
GACCATAGTGGAATTTCGGTCTATACAGGTACCATTATATCTGATTGGGGAGGAAGATTA
GAATTAGAGATTGATAGAAAAGCAAGGATATGGGCCCGTGTGAGTAGGAAACAGAAAATA
TCTATTCTAGTTCTATCATCAGCTATGGGGTCAAATCTACGAGAAATCATAGAGAATGTT
TGCTATCCTGAAATTTTTTTGTCTTTCCTGAATGATAAGGAGAAAAATAAAATAGGGTCA
AAAGAAAATGCCATTTTAGAGTTTTATCAACAATTCGCTTGTGTAGGCGGAGAT------
CCGGTATTTTCTGAATCCTTATGTAAGGAATTACAAAAGAAATTCTTTCAACAAAGATGT
GAATTGGGAAGGATTGGTCGACGAAATATGAATCGGAGACTGAATCTTGATATACCCCAT
AACAATACGTTTTTGTTACCACGAGATATATTGGCAGCTGCAGATCATTTGATTTCAATG
AAATTTGGAATGGGTACACTTGACGATATGAATCATTTGAAAAATAAACGTATTCGTTCT
GTAGCGGATCTCTTACAAGATCAATTTGGACTGGCTCTGGCTCGTTTAGAAAATGTGGTT
CGGGGAACTATATGTGGAGCAATTAGACATAAATTGATACCGACTCCTCAGAATTTGGTA
ACTTCGACTCCCTTAACAACCACTTTTGAATCTTTTTTCGGCTTACACCCATTATCTCAA
GTTTTGGATCGAACTAATCCATTGACACAAATAGTTCATGGTAGAAAATTGAGTTATTTG
GGCCCTGGAGGATTAACAGGTCGAACAGCTAGTTTTCGGATACGAGATATCCATCCTAGC
CACTATGGACGCATTTGCCCAATCGACACGTCTGAAGGAATCAATGTTGGGCTTATTGGA
TCCTTAGCAATTCATGCGAAAATTGGTCAGTGGGGATCTCTCGAAAGCCCATTTTATGAA
ATTTATGAA------------AGGTCA------AAAAAGGTACGGATGCGTTATTTATCA
CCAAGTAGAGATGAATATTATATGGTAGCAGCAGGAAATTCTTTGGCGCTGAATCCGGGT
ATTCAGGAGGAACAAGTTGTTCCAGCTCGATACCGGCAAGAATTCCTGACTATTGCATGG
GAACGAGTTCATCTTCGAAGTATTTTTCCCTTCCAATATTTTTCTGTTGGAGCTTCCCTC
ATTCCTTTTATCGAGCATAATGATGCGAATCGGGCTTTAATGAGTTCTAATATGCAACGT
CAAGCAGTTCCACTTTCTAAGTCTGAGAAGTGCATTGTTGGAACCGGATTAGAAAGGCAA
GTGGCTCTAGATTCAGGGGTTCTCGCTATAGCTAAACACGAGGGAAGGATCATTTATGCC
AATACTAACAAGATCCTTTTCTCAGGTAATGGAGATACTCGAAGCATTCCATTAATTATG
TATGAACGTTCCAACAAAAATACTTGTATGCACCAAAAACCCCTGGTTCAGCAGGGTAAA
TGCATTAAAAAGGGACAAATTTTATCGGATGGTGCCGCTATCGTTGGCGGGGAACTCGCG
TTGGGAAAAAACGTTTTAGTAGCTTATATGCCGTGGGAAGGTTACAATTTTGAGGATGCG
GTACTTATTAGTGAACGTCTGGTATATGAAGATATTTATACTTCTTTTCACATCCGTAAA
TATGAAATTCAGACTCATGTGACAAGTCAAGGCCCCGAAAGGATCACTAATGAAATACCA
CATTTAGAGGCGCATTTACTCCGAAATTTAGACAAAAACGGAATTGTGATGCTTGGATCT
TGGGTCGAGACGGGCGAGATTTTAGTAGGTAAATTAACGCCCCAGATGGCGAAAGAATCA
TCGTATGCCCCGGAAGATAGATTATTACGAGCCATACTGGGCATTCAGGTATCCACTTCA
AAGGAAACTTGTTTAAAACTACCTATAGGTGGTAGGGGTCGAGTTATTGATGTGAGATGG
ATCCGCAAAAAGGGGAGTTCTAGTTATAATCCAGAAATTATTCGTGTATATATCTCACAG
AAACGTGAAATCAAAGTAGGTGATAAAGTAGCTGGAAGACATGGAAATAAGGGTATTATT
TCCAAAATTTTACCTAGACAAGATATGCCTTATTTGCAAGATGGAAGACCTGTTGATATG
GTCTTCAATCCATTAGGAGTCCCTTCACGAATGAATGTAGGACAGATATTTGAATGCTCG
CTGGGATTAGCGGGTAGTCTGCTAGACAGACATTATCGAATAGCACCTTTTGATGAGAGA
TATGAACAAGAGGCTTCGAGAAAACTAGTCTTTTCGGAATTATATGAAGCCAGTAAGGAA
ACAGGGAATCCCTGGGTATTTGAACCCGAATATCCGGGAAAAAGCAGAATATTTGATGGA
AGAACGGGGGAGCCTTTTGAACAGCCTGTTATAATAGGAAAACCCTATATCTTGAAATTA
ATTCATCAAGTGGATGATAAAATTCACGGACGTTCCAGCGGACATTATGCACTTGTTACA
CAACAACCCCTTAGAGGAAGGGCGAAGCAAGGGGGGCAGCGGGTAGGAGAAATGGAAGTT
TGGGCTCTAGAGGGATTTGGTGTTGCTCATATTTTACAAGAAATGCTTACTTATAAATCG
GATCATATTAGAGCTCGCCAGGAAGTACTTGGGACTACGATCGTTGGCGGAATAATACCT
AACCCCGAGGATGCTCCAGAATCTTTTAGATTGCTCGTTCGAGAACTACGATCTTTGGCT
CTGGAACTGAACCATTTCCTTGTATCTGAGAAAAATTTCCGGATTAATAGAAAGGAAGCT
---------
>Aeonium_dodrantale
ATGCTCCAGGATGGAAATGAGGGAAGGTCCACAATACCTGGTTTTAATCAGATACAATTT
GAGGGATTTTGTAGGTTTCTTGGTCATGGCTTGACGGAAGAACTTTATAAGTTTCCAAAA
ATTGAAGATACCGATCAAGAAATTGAATTTCAATTATTTGTGGAAACATATCAATTGGTA
GAACCATCGATAAATGAACGAGATGCTGTGTATGAATCACTCACATATTCTTCTGAATTA
TATGTACCCGCGGGATTAATTTGGAAA------ACCGGTAGGGATATGCAAGAACAAACT
ATTTTTATTGGCAATATCCCTCTAATGAATTCTCTCGGAACTTCTATAGTAAATGGACTA
TACAGAATTGTGATCAATCAAATATTGCAAAGTCCCGGAATTTATTACCGTTCCGAATTG
GACCATAGTGGAATTTCGGTCTATACAGGTACCATTATATCTGATTGGGGAGGAAGATTA
GAATTAGAGATTGATAGAAAAGCAAGGATATGGGCCCGTGTGAGTAGGAAACAGAAAATA
TCTATTCTAGTTCTATCATCAGCTATGGGGTCAAATCTACGAGAAATCATAGAGAATGTT
TGCTATCCTGAAATTTTTTTGTCTTTCCTGAATGATAAGGAGAAAAATAAAATAGGGTCA
AAAGAAAATGCCATTTTAGAGTTTTATCAACAATTCGCTTGTGTAGGCGGAGAT------
CCGGTATTTTCTGAATCCTTATGTAAGGAATTACAAAAGAAATTCTTTCAACAAAGATGT
GAATTGGGAAGGATTGGTCGACGAAATATGAATCGGAGACTGAATCTTGATATACCCCAG
AACAATACGTTTTTGTTACCACGAGATATATTGGCAGCTGCAGATCATTTGATTTCAATG
AAATTTGGAATGGGTACACTTGACGATATGAATCATTTGAAAAATAAACGTATTCGTTCT
GTAGCGGATCTCTTACAAGATCAATTTGGACTGGCTCTGGCTCGTTTAGAAAATGTGGTT
CGGGGAACTATATGTGGAGCAATTAGACATAAATTGATACCGACTCCTCAGAATTTGGTA
ACTTCGACTCCCTTAACAACCACTTTTGAATCTTTTTTCGGCTTACACCCATTATCTCAA
GTTTTGGATCGAACTAATCCATTGACACAAATAGTTCATGGTAGAAAATTGAGTTATTTG
GGCCCTGGAGGATTAACAGGTCGAACAGCTAGTTTTCGGATACGAGATATCCATCCTAGC
CACTATGGACGCATTTGCCCAATCGACACGTCTGAAGGAATCAATGTTGGGCTTATTGGA
TCCTTAGCAATTCATGCGAAAATTGGTCAGTGGGGATCTCTCGAAAGCCCATTTTATGAA
ATTTATGAA------------AGGTCA------AAAAAGGTACGGATGCGTTATTTATCA
CCAAGTAGAGATGAATATTATATGGTAGCAGCAGGAAATTCTTTGGCGCTGAATCCGGGT
ATTCAGGAGGAACAAGTTGTTCCAGCTCGATACCGTCAAGAATTCCTGACTATTGCATGG
GAACGAGTTCATCTTCGAAGTATTTTTCCCTTCCAATATTTTTCTGTTGGAGCTTCCCTC
ATTCCTTTTATCGAGCATAATGATGCGAATCGGGCTTTAATGAGTTCTAATATGCAACGT
CAAGCAGTTCCACTTTCTAAGTCTGAGAAGTGCATTGTTGGAACCGGATTAGAAAGGCAA
GTGGCTCTAGATTCAGGGGTTCTCGCTATAGCTAAACACGAGGGAAGGATCATTTATGCC
AATACTAACAAGATCCTTTTCTCAGGTAATGGAGATACTCGAAGCATTCCATTAATTATG
TATGAACGTTCCAACAAAAATACTTGTATGCACCAAAAACCCCTGGTTCAGCAGGGTAAA
TGCATTAAAAAGGGACAAATTTTATCGGATGGTGCCGCTATCGTTGGCGGGGAACTCGCG
TTGGGAAAAAACGTTTTAGTAGCTTATATGCCGTGGGAAGGTTACAATTTTGAGGATGCG
GTACTTATTAGTGAACGTCTGGTATATGAAGATATTTATACTTCTTTTCACATCCGTAAA
TATGAAATTCAGACTCATGTGACAAGTCAAGGCCCCGAAAGGATCACTAATGAAATACCA
CATTTAGAGGCGCATTTACTCCGAAATTTAGACAAAAACGGAATTGTGATGCTTGGATCT
TGGGTCGAGACGGGCGAGATTTTAGTAGGTAAATTAACGCCCCAGATGGCGAAAGAATCA
TCGTATGCCCCGGAAGATAGATTATTACGAGCCATACTGGGCATTCAGGTATCCACTTCA
AAGGAAACTTGTTTAAAACTACCTATAGGTGGTAGGGGTCGAGTTATTGATGTGAGATGG
ATCCGCAAAAAGGGGAGTTCTAGTTATAATCCAGAAATTATTCGTGTATATATCTCACAG
AAACGTGAAATCAAAGTAGGTGATAAAGTAGCTGGAAGACATGGAAATAAGGGTATTATT
TCCAAAATTTTACCTAGACAAGATATGCCTTATTTGCAAGATGGAAGACCTGTTGATATG
GTCTTCAATCCATTAGGAGTCCCTTCACGAATGAATGTAGGACAGATATTTGAATGCTCG
CTGGGATTAGCGGGTAGTCTGCTAGACAGACATTATCGAATAGCACCTTTTGATGAGAGA
TATGAACAAGAGGCTTCGAGAAAACTAGTCTTTTCGGAATTATATGAAGCCAGTAAGGAA
ACAGGGAATCCCTGGGTATTTGAACCCGAATATCCGGGAAAAAGCAGAATATTTGATGGA
AGAACGGGGGAGCCTTTTGAACAGCCTGTTATAATAGGAAAACCCTATATCTTGAAATTA
ATTCATCAAGTGGATGATAAAATTCACGGACGTTCCAGCGGACATTATGCACTTGTTACA
CAACAACCCCTTAGAGGAAGGGCGAAGCAAGGGGGGCAGCGGGTAGGAGAAATGGAAGTT
TGGGCTCTAGAGGGATTTGGTGTTGCTCATATTTTACAAGAAATGCTTACTTATAAATCG
GATCATATTAGAGCTCGCCAGGAAGTACTTGGGACTACGATCGTTGGCGGAATAATACCT
AACCCCGAGGATGCTCCAGAATCTTTTAGATTGCTCGTTCGAGAACTACGATCTTTGGCT
CTGGAACTGAACCATTTCCTTGTATCTGAGAAAAATTTCCGGATTAATAGAAAGGAAGCT
---------
>Aeonium_nobile
ATGCTCCAGGATGGAAATGAGGGAAGGTCCACAATACCTGGTTTTAATCAGATACAATTT
GAGGGATTTTGTAGGTTTCTTGGTCATGGCTTGACGGAAGAACTTTATAAGTTTCCAAAA
ATTGAAGATACCGATCAAGAAATTGAATTTCAATTATTTGTGGAAACATATCAATTGGTA
GAACCATCGATAAATGAACGAGATGCTGTGTATGAATCACTCACATATTCTTCTGAATTA
TATGTACCCGCGGGATTAATTTGGAAA------ACCGGTAGGGATATGCAAGAACAAACT
ATTTTTATTGGCAATATCCCTCTAATGAATTCTCTCGGAACTTCTATAGTAAATGGACTA
TACAGAATTGTGATCAATCAAATATTGCAAAGTCCCGGAATTTATTACCGTTCCGAATTG
GACCATAGTGGAATTTCGGTCTATACAGGTACCATTATATCTGATTGGGGAGGAAGATTA
GAATTAGAGATTGATAGAAAAGCAAGGATATGGGCCCGTGTGAGTAGGAAACAGAAAATA
TCTATTCTAGTTCTATTATCAGCTATGGGGTCAAATCTACGAGAAATCATAGAGAATGTT
TGCTATCCTGAAATTTTTTTGTCTTTCCTGAATGATAAGGAGAAAAATAAAATAGGGTCA
AAAGAAAATGCCATTTTAGAGTTTTATCAACAATTCGCTTGTGTAGGCGGAGAT------
CCGGTATTTTCTGAATCCTTATGTAAGGAATTACAAAAGAAATTCTTTCAACAAAGATGT
GAATTGGGAAGGATTGGTCGACGAAATATGAATCGGAGACTGAATCTTGATATACCCCAG
AACAATACGTTTTTGTTACCACGAGATATATTGGCAGCTGCAGATCATTTGATTTCAATG
AAATTTGGAATGGGTACACTTGACGATATGAATCATTTGAAAAATAAACGTATTCGTTCT
GTAGCGGATCTCTTACAAGATCAATTTGGACTGGCTCTGGCTCGTTTAGAAAATGTGGTT
CGGGGAACTATATGTGGAGCAATTAGACATAAATTGATACCGACTCCTCAGAATTTGGTA
ACTTCGACTCCCTTAATAACCACTTTTGAATCTTTTTTCGGCTTACACCCATTATCTCAA
GTTTTGGATCGAACTAATCCATTGACACAAATAGTTCATGGTAGAAAATTGAGTTATTTG
GGCCCTGGAGGATTAACAGGTCGAACAGCTAGTTTTCGGATACGAGATATCCATCCTAGC
CACTATGGACGCATTTGCCCAATCGACACGTCTGAAGGAATCAATGTTGGGCTTATTGGA
TCCTTAGCAATTCATGCGAAAATTGGTCAGTGGGGATCTCTCGAAAGCCCATTTTATGAA
ATTTATGAA------------AGGTCA------AAAAAGGTACGGATGCGTTATTTATCA
CCAAGTAGAGATGAATATTATATGGTAGCAGCAGGAAATTCTTTGGCACTGAATCCGGGT
ATTCAGGAGGAACAAGTTGTTCCAGCTCGATACCGGCAAGAATTCCTGACTATTGCATGG
GAACGAGTTCATCTTCGAAGTATTTTTCCCTTCCAATATTTTTCTGTTGGAGCTTCCCTC
ATTCCTTTTATCGAGCATAATGATGCGAATCGGGCTTTAATGAGTTCTAATATGCAACGT
CAAGCAGTTCCACTTTCTAAGTCTGAGAAGTGCATTGTTGGAACCGGATTAGAAAGGCAA
GTGGCTCTAGATTCAGGGGTTCTCGCTATAGCTAAACACGAGGGAAAGATCATTTATGCC
AATACTAACAAGATCCTTTTCTCAGGTAATGGAGATACTCGAAGCATTCCATTAATTATG
TATGAACGTTCCAACAAAAATACTTGTATGCACCAAAAACCCCTGGTTCAGCAGGGTAAA
TGCATTAAAAAGGGACAAATTTTATCGGATGGTGCCGCTATCGTTGGCGGGGAACTCGCG
TTGGGAAAAAACGTTTTAGTAGCTTATATGCCGTGGGAAGGTTACAATTTTGAGGATGCG
GTACTTATTAGTGAACGTCTGGTATATGAAGATATTTATACTTCTTTTCACATCCGTAAA
TATGAAATTCAGACTCATGTGACAAGTCAAGGCCCCGAAAGGATCACTAATGAAATACCA
CATTTAGAGGCGCATTTACTCCGAAATTTAGACAAAAACGGAATTGTGATGCTTGGATCT
TGGGTCGAGACGGGCGAGATTTTAGTAGGTAAATTAACGCCCCAGATGGCGAAAGAATCA
TCGTATGCCCCGGAAGATAGATTATTACGAGCCATACTGGGCATTCAGGTATCCACTTCA
AAGGAAACTTGTTTAAAACTACCTATAGGTGGTAGGGGTCGAGTTATTGATGTGAGATGG
ATCCGCAAAAAGGGGAGTTCTAGTTATAATCCAGAAATTATTCGTGTATATATCTCACAG
AAACGTGAAATCAAAGTAGGTGATAAAGTAGCTGGAAGACATGGAAATAAGGGTATTATT
TCCAAAATTTTACCTAGACAAGATATGCCTTATTTGCAAGATGGAAGACCCGTTGATATG
GTCTTCAATCCATTAGGAGTCCCTTCACGAATGAATGTAGGACAGATATTTGAATGCTCG
CTGGGATTAGCGGGTAGTCTGCTAGACAGACATTATCGAATAGCACCTTTTGATGAGAGA
TATGAACAAGAGGCTTCGAGAAAACTAGTCTTTTCGGAATTATATGAAGCCAGTAAGGAA
ACAGGGAATCCCTGGGTATTTGAACCCGAATATCCGGGAAAAAGCAGAATATTTGATGGA
AGAACGGGGGAGCCTTTTGAACAGCCTGTTATAATAGGAAAACCCTATATCTTGAAATTA
ATTCATCAAGTGGATGATAAAATTCACGGACGTTCCAGCGGACATTATGCACTTGTTACA
CAACAACCCCTTAGAGGAAGGGCGAAGCAAGGGGGGCAGCGGGTAGGAGAAATGGAAGTT
TGGGCTCTAGAGGGATTTGGTGTTGCTCATATTTTACAAGAAATGCTTACTTATAAATCG
GATCATATTAGAGCTCGCCAGGAAGTACTTGGGACTACGATCGTTGGCGGAATAATACCT
AACCCCGAGGATGCTCCAGAATCTTTTAGATTGCTCGTTCGAGAACTACGATCTTTGGCT
CTGGAACTGAACCATTTCCTTGTATCTGAGAAAAATTTCCGGATTAATAGAAAGGAAGCT
---------
>Aeonium_saundersii
ATGCTCCAGGATGGAAATGAGGGAAGGTCCACAATACCTGGTTTTAATCAGATACAATTT
GAGGGATTTTGTAGGTTTCTTGGTCATGGCTTGACGGAAGAACTTTATAAGTTTCCAAAA
ATTGAAGATACCGATCAAGAAATTGAATTTCAATTATTTGTGGAAACATATCAATTGGTA
GAACCATCGATAAATGAACGAGATGCTGTGTATGAATCACTCACATATTCTTCTGAATTA
TATGTACCCGCGGGATTAATTTGGAAA------ACCGGTAGGGATATGCAAGAACAAACT
ATTTTTATTGGCAATATCCCTCTAATGAATTCTCTCGGAACTTCTATAGTAAATGGACTA
TACAGAATTGTGATCAATCAAATATTGCAAAGTCCCGGAATTTATTACCGTTCCGAATTG
GACCATAGTGGAATTTCGGTCTATACAGGTACCATTATATCTGATTGGGGAGGAAGATTA
GAATTAGAGATTGATAGAAAAGCAAGGATATGGGCCCGTGTGAGTAGGAAACAGAAAATA
TCTATTCTAGTTCTATCATCAGCTATGGGGTCAAATCTACGAGAAATCATAGAGAATGTT
TGCTATCCTGAAATTTTTTTGTCTTTCCTGAATGATAAGGAGAAAAATAAAATAGGGTCA
AAAGAAAATGCCATTTTAGAGTTTTATCAACAATTCGCTTGTGTAGGCGGAGAT------
CCGGTATTTTCTGAATCCTTATGTAAGGAATTACAAAAGAAATTCTTTCAACAAAGATGT
GAATTGGGAAGGATTGGTCGACGAAATATGAATCGGAGACTGAATCTTGATATACCCCAG
AACAATACGTTTTTGTTACCACGAGATATATTGGCAGCTGCAGATCATTTGATTTCAATG
AAATTTGGAATGGGTACACTTGACGATATGAATCATTTGAAAAATAAACGTATTCGTTCT
GTAGCGGATCTCTTACAAGATCAATTTGGACTGGCTCTGGCTCGTTTAGAAAATGTGGTT
CGGGGAACTATATGTGGAGCAATTAGACATAAATTGATACCGACTCCTCAGAATTTGGTA
ACTTCGACTCCCTTAACAACCACTTTTGAATCTTTTTTCGGCTTACACCCATTATCTCAA
GTTTTGGATCGAACTAATCCATTGACACAAATAGTTCATGGTAGAAAATTGAGTTATTTG
GGCCCTGGAGGATTAACAGGTCGAACAGCTAGTTTTCGGATACGAGATATCCATCCTAGC
CACTATGGACGCATTTGCCCAATCGACACGTCTGAAGGAATCAATGTTGGGCTTATTGGA
TCCTTAGCAATTCATGCGAAAATTGGTCAGTGGGGATCTCTCGAAAGCCCATTTTATGAA
ATTTATGAA------------ATGTCA------AAAAAGGTACGGATGCGTTATTTATCA
CCAAGTAGAGATGAATATTATATGGTAGCAGCAGGAAATTCTTTGGCGCTGAATCCGGGT
ATTCAGGAGGAACAAGTTGTTCCAGCTCGATACCGGCAAGAATTCCTGACTATTGCATGG
GAACGAGTTCATCTTCGAAGTATTTTTCCCTTCCAATATTTTTCTGTTGGAGCTTCCCTC
ATTCCTTTTATCGAGCATAATGATGCGAATCGGGCTTTAATGAGTTCTAATATGCAACGT
CAAGCAGTTCCACTTTCTAAGTCTGAGAAGTGCATTGTTGGAACCGGATTAGAAAGGCAA
GTGGCTCTAGATTCAGGGGTTCTCGCTATAGCTAAACACGAGGGAAAGATCATTTATGCC
AATACTAACAAGATCCTTTTCTCAGGTAATGGAGATACTCGAAGCATTCCATTAATTATG
TATGAACGTTCCAACAAAAATACTTGTATGCACCAAAAACCCCTGGTTCAGCAGGGTAAA
TGCATTAAAAAGGGACAAATTTTATCGGATGGTGCCGCTATCGTTGGCGGGGAACTCGCG
TTGGGAAAAAACGTTTTAGTAGCTTATATGCCGTGGGAAGGTTACAATTTTGAGGATGCG
GTACTTATTAGTGAACGTCTGGTATATGAAGATATTTATACTTCTTTTCACATCCGTAAA
TATGAAATTCAGACTCATGTGACAAGTCAAGGCCCCGAAAGGATCACTAATGAAATACCA
CATTTAGAGGCGCATTTACTCCGAAATTTAGACAAAAACGGAATTGTGATGCTTGGATCT
TGGGTCGAGACGGGCGAGATTTTAGTAGGTAAATTAACGCCCCAGATGGCGAAAGAATCA
TCGTATGCCCCGGAAGATAGATTATTACGAGCCATACTGGGCATTCAGGTATCCACTTCA
AAGGAAACTTGTTTAAAACTACCTATAGGTGGTAGGGGTCGAGTTATTGATGTGAGATGG
ATCCGCAAAAAGGGGAGTTCTAGTTATAATCCAGAAATTATTCGTGTATATATCTCACAG
AAACGTGAAATCAAAGTAGGTGATAAAGTAGCTGGAAGACATGGAAATAAGGGTATTATT
TCCAAAATTTTACCTAGACAAGATATGCCTTATTTGCAAGATGGAAGACCTGTTGATATG
GTCTTCAATCCATTAGGAGTCCCTTCACGAATGAATGTAGGACAGATATTTGAATGCTCG
CTGGGATTAGCGGGTAGTCTGCTAGACAGACATTATCGAATAGCACCTTTTGATGAGAGA
TATGAACAAGAGGCTTCGAGAAAACTAGTCTTTTCGGAATTATATGAAGCCAGTAAGGAA
ACAGGGAATCCCTGGGTATTTGAACCCGAATATCCGGGAAAAAGCAGAATATTTGATGGA
AGAACGGGGGAGCCTTTTGAACAGCCTGTTATAATAGGAAAACCCTATATCTTGAAATTA
ATTCATCAAGTGGATGATAAAATTCACGGACGTTCCAGCGGACATTATGCACTTGTTACA
CAACAACCCCTTAGAGGAAGGGCGAAGCAAGGGGGGCAGCGGGTAGGAGAAATGGAAGTT
TGGGCTCTAGAGGGATTTGGTGTTGCTCATATTTTACAAGAAATGCTTACTTATAAATCG
GATCATATTAGAGCTCGCCAGGAAGTACTTGGGACTACGATCGTTGGCGGAATAATACCT
AACCCCGAGGATGCTCCAGAATCTTTTAGATTGCTCGTTCGAGAACTACGATCTTTGGCT
CTGGAACTGAACCATTTCCTTGTATCTGAGAAAAATTTCCGGATTAATAGAAAGGAAGCT
---------
>Aeonium_tabuliforme
ATGCTCCAGGATGGAAATGAGGGAAGGTCCACAATACCTGGTTTTAATCAGATACAATTT
GAGGGATTTTGTAGGTTTCTTGGTCATGGCTTGACGGAAGAACTTTATAAGTTTCCAAAA
ATTGAAGATACCGATCAAGAAATTGAATTTCAATTATTTGTGGAAACATATCAATTGGTA
GAACCATCGATAAATGAACGAGATGCTGTGTATGAATCACTCACATATTCTTCTGAATTA
TATGTACCCGCGGGATTAATTTGGAAA------ACCGGTAGGGATATGCAAGAACAAACT
ATTTTTATTGGCAATATCCCTCTAATGAATTCTCTCGGAACTTCTATAGTAAATGGACTA
TACAGAATTGTGATCAATCAAATATTGCAAAGTCCCGGAATTTATTACCGTTCCGAATTG
GACCATAGTGGAATTTCGGTCTATACAGGTACCATTATATCTGATTGGGGAGGAAGATTA
GAATTAGAGATTGATAGAAAAGCAAGGATATGGGCCCGTGTGAGTAGGAAACAGAAAATA
TCTATTCTAGTTCTATCATCAGCTATGGGGTCAAATCTACGAGAAATCATAGAGAATGTT
TGCTATCCTGAAATTTTTTTGTCTTTCCTGAATGATAAGGAGAAAAATAAAATAGGGTCA
AAAGAAAATGCCATTTTAGAGTTTTATCAACAATTCGCTTGTGTAGGCGGAGAT------
CCGGTATTTTCTGAATCCTTATGTAAGGAATTACAAAAGAAATTCTTTCAACAAAGATGT
GAATTGGGAAGGATTGGTCGACGAAATATGAATCGAAGACTGAATCTTGATATACCCCAG
AACAATACGTTTTTGTTACCACGAGATATATTGGCAGCTGCAGATCATTTGATTTCAATG
AAATTTGGAATGGGTACACTTGACGATATGAATCATTTGAAAAATAAACGTATTCGTTCT
GTAGCGGATCTCTTACAAGATCAATTTGGACTGGCTCTGGCTCGTTTAGAAAATGTGGTT
CGGGGAACTATATGTGGAGCAATTAGACATAAATTGATACCGACTCCTCAGAATTTGGTA
ACTTCGACTCCCTTAACAACCACTTTTGAATCTTTTTTCGGCTTACACCCATTATCTCAA
GTTTTGGATCGAACTAATCCATTGACACAAATAGTTCATGGTAGAAAATTGAGTTATTTG
GGCCCTGGAGGATTAACAGGTCGAACAGCTAGTTTTCGGATACGAGATATCCATCCTAGC
CACTATGGACGCATTTGCCCAATCGACACGTCTGAAGGAATCAATGTTGGGCTTATTGGA
TCCTTAGCAATTCATGCGAAAATTGGTCAGTGGGGATCTCTCGAAAGCCCATTTTATGAA
ATTTATGAA------------AGGTCA------AAAAAGGTACGGATGCGTTATTTATCA
CCAAGTAGAGATGAATATTATATGGTAGCAGCAGGAAATTCTTTGGCACTGAATCCGGGT
ATTCAGGAGGAACAAGTTGTTCCAGCTCGATACCGGCAAGAATTCCTGACTATTGCATGG
GAACGAGTTCATCTTCGAAGTATTTTTCCCTTCCAATATTTTTCTGTTGGAGCTTCCCTC
ATTCCTTTTATCGAGCATAATGATGCGAATCGGGCTTTAATGAGTTCTAATATGCAACGT
CAAGCAGTTCCACTTTCTAAGTCTGAGAAGTGCATTGTTGGAACCGGATTAGAAAGGCAA
GTGGCTCTAGATTCAGGGGTTCTCGCTATAGCTAAACACGAGGGAAAGATCATTTATGCC
AATACTAACAAGATCCTTTTCTCAGGTAATGGAGATACTCGAAGCATTCCATTAATTATG
TATGAACGTTCCAACAAAAATACTTGTATGCACCAAAAACCCCTGGTTCAGCAGGGTAAA
TGCATTAAAAAGGGACAAATTTTATCGGATGGTGCCGCTATCGTTGGCGGGGAACTCGCG
TTGGGAAAAAACGTTTTAGTAGCTTATATGCCGTGGGAAGGTTACAATTTTGAGGATGCG
GTACTTATTAGTGAACGTCTGGTATATGAAGATATTTATACTTCTTTTCACATCCGTAAA
TATGAAATTCAGACTCATGTGACAAGTCAAGGCCCCGAAAGGATCACTAATGAAATACCA
CATTTAGAGGCGCATTTACTCCGAAATTTAGACAAAAACGGAATTGTGATGCTTGGATCT
TGGGTCGAGACGGGCGAGATTTTAGTAGGTAAATTAACGCCCCAGATGGCGAAAGAATCA
TCGTATGCCCCGGAAGATAGATTATTACGAGCCATACTGGGCATTCAGGTATCCACTTCA
AAGGAAACTTGTTTAAAACTACCTATAGGTGGTAGGGGTCGAGTTATTGATGTGAGATGG
ATCCGCAAAAAGGGGAGTTCTAGTTATAATCCAGAAATGATTCGTGTATATATCTCACAG
AAACGTGAAATCAAAGTAGGTGATAAAGTAGCTGGAAGACATGGAAATAAGGGTATTATT
TCCAAAATTTTACCTAGACAAGATATGCCTTATTTGCAAGATGGAAGACCCGTTGATATG
GTCTTCAATCCATTAGGAGTCCCTTCACGAATGAATGTAGGACAGATATTTGAATGCTCG
CTGGGATTAGCGGGTAGTCTGCTAGACAGACATTATCGAATAGCACCTTTTGATGAGAGA
TATGAACAAGAGGCTTCGAGAAAACTAGTCTTTTCGGAATTATATGAAGCCAGTAAGGAA
ACAGGGAATCCCTGGGTATTTGAACCCGAATATCCGGGAAAAAGCAGAATATTTGATGGA
AGAACGGGGGAGCCTTTTGAACAGCCTGTTATAATAGGAAAACCCTATATCTTGAAATTA
ATTCATCAAGTGGATGATAAAATTCACGGACGTTCCAGCGGACATTATGCACTTGTTACA
CAACAACCCCTTAGAGGAAGGGCGAAGCAAGGGGGGCAGCGGGTAGGAGAAATGGAAGTT
TGGGCTCTAGAGGGATTTGGTGTTGCTCATATTTTACAAGAAATGCTTACTTATAAATCG
GATCATATTAGAGCTCGCCAGGAAGTACTTGGGACTACGATCGTTGGCGGAATAATACCT
AACCCCGAGGATGCTCCAGAATCTTTTAGATTGCTCGTTCGAGAACTACGATCTTTGGCT
CTGGAACTGAACCATTTCCTTGTATCTGAGAAAAATTTCCGGATTAATAGAAAGGAAGCT
---------
>Aeonium_undulatum
ATGCTCCAGGATGGAAATGAGGGAAGGTCCACAATACCTGGTTTTAATCAGATACAATTT
GAGGGATTTTGTAGGTTTCTTGGTCATGGCTTGACGGAAGAACTTTATAAGTTTCCAAAA
ATTGAAGATACCGATCAAGAAATTGAATTTCAATTATTTGTGGAAACATATCAATTGGTA
GAACCATCGATAAATGAACGAGATGCTGTGTATGAATCACTCACATATTCTTCTGAATTA
TATGTACCCGCGGGATTAATTTGGAAA------ACCGGTAGGGATATGCAAGAACAAACT
ATTTTTATTGGCAATATCCCTCTAATGAATTCTCTCGGAACTTCTATAGTAAATGGACTA
TACAGAATTGTGATCAATCAAATATTGCAAAGTCCCGGAATTTATTACCGTTCCGAATTG
GACCATAGTGGAATTTCGGTCTATACAGGTACCATTATATCTGATTGGGGAGGAAGATTA
GAATTAGAGATTGATAGAAAAGCAAGGATATGGGCCCGTGTGAGTAGGAAACAGAAAATA
TCTATTCTAGTTCTATCATCAGCTATGGGGTCAAATCTACGAGAAATCATAGAGAATGTT
TGCTATCCTGAAATTTTTTTGTCTTTCCTGAATGATAAGGAGAAAAATAAAATAGGGTCA
AAAGAAAATGCCATTTTAGAGTTTTATCAACAATTCGCTTGTGTAGGCGGAGAT------
CCGGTATTTTCTGAATCCTTATGTAAGGAATTACAAAAGAAATTCTTTCAACAAAGATGT
GAATTGGGAAGGATTGGTCGACGAAATATGAATCGGAGACTGAATCTTGATATACCCCAG
AACAATACGTTTTTGTTACCACGAGATATATTGGCAGCTGCAGATCATTTGATTTCAATG
AAATTTGGAATGGGTACACTTGACGATATGAATCATTTGAAAAATAAACGTATTCGTTCT
GTAGCGGATCTCTTACAAGATCAATTTGGACTGGCTCTGGCTCGTTTAGAAAATGTGGTT
CGGGGAACTATATGTGGAGCAATTAGACATAAATTGATACCGACTCCTCAGAATTTGGTA
ACTTCGACTCCCTTAACAACCACTTTTGAATCTTTTTTCGGCTTACACCCATTATCTCAA
GTTTTGGATCGAACTAATCCATTGACACAAATAGTTCATGGTAGAAAATTGAGTTATTTG
GGCCCTGGAGGATTAACAGGTCGAACAGCTAGTTTTCGGATACGAGATATCCATCCTAGC
CACTATGGACGCATTTGCCCAATCGACACGTCTGAAGGAATCAATGTTGGGCTTATTGGA
TCCTTAGCAATTCATGCGAAAATTGGTCAGTGGGGATCTCTCGAAAGCCCATTTTATGAA
ATTTATGAA------------AGGTCA------AAAAAGGTACGGATGCGTTATTTATCA
CCAAGTAGAGATGAATATTATATGGTAGCAGCAGGAAATTCTTTGGCACTGAATCCGGGT
ATTCAGGAGGAACAAGTTGTTCCAGCTCGATACCGGCAAGAATTCCTGACTATTGCATGG
GAACGAGTTCATCTTCGAAGTATTTTTCCCTTCCAATATTTTTCTGTTGGAGCTTCCCTC
ATTCCTTTTATCGAGCATAATGATGCGAATCGGGCTTTAATGAGTTCTAATATGCAACGT
CAAGCAGTTCCACTTTCTAAGTCTGAGAAGTGCATTGTTGGAACCGGATTAGAAAGGCAA
GTGGCTCTAGATTCAGGGGTTCTCGCTATAGCTAAACACGAGGGAAAGATCATTTATGCC
AATACTAACAAGATCCTTTTCTCAGGTAATGGAGATACTCGAAGCATTCCATTAATTATG
TATGAACGTTCCAACAAAAATACTTGTATGCACCAAAAACCCCTGGTTCAGCAGGGTAAA
TGCATTAAAAAGGGACAAATTTTATCGGATGGTGCCGCTATCGTTGGCGGGGAACTCGCG
TTGGGAAAAAACGTTTTAGTAGCTTATATGCCGTGGGAAGGTTACAATTTTGAGGATGCG
GTACTTATTAGTGAACGTCTGGTATATGAAGATATTTATACTTCTTTTCACATCCGTAAA
TATGAAATTCAGACTCATGTGACAAGTCAAGGCCCCGAAAGGATCACTAATGAAATACCA
CATTTAGAGGCGCATTTACTCCGAAATTTAGACAAAAACGGAATTGTGATGCTTGGATCT
TGGGTCGAGACGGGCGAGATTTTAGTAGGTAAATTAACGCCCCAGATGGCGAAAGAATCA
TCGTATGCCCCGGAAGATAGATTATTACGAGCCATACTGGGCATTCAGGTATCCACTTCA
AAGGAAACTTGTTTAAAACTACCTATAGGTGGTAGGGGTCGAGTTATTGATGTGAGATGG
ATCCGCAAAAAGGGGAGTTCTAGTTATAATCCAGAAATTATTCGTGTATATATCTCACAG
AAACGTGAAATCAAAGTAGGTGATAAAGTAGCTGGAAGACATGGAAATAAGGGTATTATT
TCCAAAATTTTACCTAGACAAGATATGCCTTATTTGCAAGATGGAAGACCTGTTGATATG
GTCTTCAATCCATTAGGAGTCCCTTCACGAATGAATGTAGGACAGATATTTGAATGCTCG
CTGGGATTAGCGGGTAGTCTGCTAGACAGACATTATCGAATAGCACCTTTTGATGAGAGA
TATGAACAAGAGGCTTCGAGAAAACTAGTCTTTTCGGAATTATATGAAGCCAGTAAGGAA
ACAGGGAATCCCTGGGTATTTGAACCCGAATATCCGGGAAAAAGCAGAATATTTGATGGA
AGAACGGGGGAGCCTTTTGAACAGCCTGTTATAATAGGAAAACCCTATATCTTGAAATTA
ATTCATCAAGTGGATGATAAAATTCACGGACGTTCCAGCGGACATTATGCACTTGTTACA
CAACAACCCCTTAGAGGAAGGGCGAAGCAAGGGGGGCAGCGGGTAGGAGAAATGGAAGTT
TGGGCTCTAGAGGGATTTGGTGTTGCTCATATTTTACAAGAAATGCTTACTTATAAATCG
GATCATATTAGAGCTCGCCAGGAAGTACTTGGGACTACGATCGTTGGCGGAATAATACCT
AACCCCGAGGATGCTCCAGAATCTTTTAGATTGCTCGTTCGAGAACTACGATCTTTGGCT
CTGGAACTGAACCATTTCCTTGTATCTGAGAAAAATTTCCGGATTAATAGAAAGGAAGCT
---------
>Monanthes_anagensis
ATGCTCCAGGATGGAAATGAGGGAAGGTCCACAATACCTGGTTTTAATCAGATACAATTT
GAGGGATTTTGTAGGTTTCTTGGTCATGGCTTGACGGAAGAACTTTCTAAGTTTCCAAAA
ATTGAAGATACCGATCAAGAAATTGAATTTCAATTATTTGTGGAAACATATCAATTGGTA
GAACCATCGATAAATGAACGAGATGCTGTGTATGAATCACTCACATATTCTTCTGAATTA
TATGTACCCGCGGGATTAATTTGGAAA------ACCGGTAGGGATATGCAAGAACAAACT
ATTTTTCTTGGCAATATCCCTCTAATGAATTCTCTCGGAACTTCTATAGTAAATGGACTA
TACAGAATTGTGATCAATCAAATATTGCAAAGTCCCGGAATTTATTACCGTTCCGAATTG
GACCATAGTGGAATTTCGGTCTATACAGGTACCATTATATCTGATTGGGGAGGAAGATTA
GAATTAGAGATTGATAGAAAAGCAAGGATATGGGCCCGTGTGAGTAGGAAACAGAAAATA
TCTATTCTAGTTCTATCATCAGCTATGGGGTCAAATCTACGAGAAATCATAGAGAATGTT
TGCTATCCTGAAATTTTTTTGTCTTTCCTGAATGATAAGGAGAAAAATAAAATAGGGTCA
AAAGAAAATGCCATTTTAGAGTTTTATCAACAATTCGCTTGTGTAGGCGGAGAT------
CCGGTATTTTCTGAATCCTTATGTAAGGAATTACAAAAGAAATTCTTTCAACAAAGATGT
GAATTGGGAAGGATTGGTCGACGAAATATGAATCGGAGACTGAATCTTGATATACCCCAG
AACAATACGTTTTTGTTACCACGAGATATATTGGCAGCTGCAGATCATTTGATTTCAATG
AAATTTGGAATGGGTACACTTGACGATATGAATCATTTGAAAAATAAACGTATTCGTTCT
GTAGCGGATCTCTTACAAGATCAATTTGGACTGGCTCTGGCTCGTTTAGAAAATGTGGTT
CGGGGAACTATATGTGGAGCAATTAGACATAAATTGATACCGACTCCTCAGAATTTGGTA
ACTTCGACTCCCTTAACAACCACTTTTGAATCTTTTTTCGGCTTACACCCATTATCTCAA
GTTTTGGATCGAACTAATCCATTGACACAAATAGTTCATGGTAGAAAATTGAGTTATTTG
GGCCCTGGAGGATTAACAGGTCGAACAGCTAGTTTTCGGATACGAGATATCCATCCTAGT
CACTATGGTCGCATTTGCCCAATCGACACGTCTGAAGGAATCAATGTTGGGCTTATTGGA
TCCTTAGCAATTCATGCGAAAATTGGTCAGTGGGGATCTCTCGAAAGCCCATTTTATGAA
ATTTATGAA------------AGGTCA------AAAAAGGTACGGATGCGTTATTTATCA
CCAAGTAGAGATGAATATTATATGGTAGCAGCAGGAAATTCTTTGGCGCTGAATCCGGGT
ATTCAGGAGGAACAAGTTGTTCCAGCTCGATACCGACAAGAATTCCTGACTATTGCATGG
GAACGAGTTCATCTTCGAAGTATTTTTCCCTTCCAATATTTTTCTGTTGGAGCTTCCCTC
ATTCCTTTTATCGAGCATAATGATGCGAATCGGGCTTTAATGAGTTCTAATATGCAACGT
CAAGCAGTTCCACTTTCTAAGTCTGAGAAGTGCATTGTTGGAACCGGATTAGAAAGGCAA
GTGGCTCTAGATTCAGGGGTTCTCGCTATAGCTAAACACGAGGGAAAGATCATTTATGCC
AATACTAACAAGATCCTTTTCTCAGGTAATGGAGATACTCGAAGCATTCCATTAATTATG
TATGAACGTTCTAACAAAAATACTTGTATGCACCAAAAACCCCTGGTTCAGCAGGGTAAA
TGCATTAAAAAGGGACAAATTTTATCGGATGGTGCCGCTATCGTTGGCGGGGAACTCGCG
TTGGGAAAAAACGTTTTAGTAGCTTATATGCCGTGGGAAGGTTACAATTTTGAGGATGCG
GTACTTATTAGTGAACGTCTGGTATATGAAGATATTTATACTTCTTTTCACATCCGTAAA
TATGAAATTCAGACTCATGTGACAAGTCAAGGCCCTGAAAGGATCACTAATGAAATACCC
CATTTAGAGGCGCATTTACTCCGAAATTTAGACAAAAACGGAATTGTGATGCTTGGATCT
TGGGTCGAGACGGGTGAGATTTTAGTAGGTAAATTAACGCCCCAGATGGCGAAGGAATCA
TCGTATGCCCCCGAAGATAGATTATTACGAGCCATACTGGGCATCCAGGTATCCACTTCA
AAGGAAACTTGTTTAAAACTACCTATAGGTGGTAGGGGTCGAGTTATTGATGTGAGATGG
ATCCGTAAAAAGGGGAGTTCTAGTTATAATCCAGAAATTATTCGTGTATATATCTCACAG
AAACGTGAAATCAAAGTAGGTGATAAAGTAGCTGGAAGACATGGAAATAAGGGTATTATT
TCCAAAATTTTACCTAGACAAGATATGCCTTATTTGCAAGATGGAAGACCTGTTGATATG
GTCTTCAATCCATTAGGAGTCCCTTCACGAATGAATGTAGGACAGATATTTGAATGCTCG
CTGGGATTAGCGGGTAGTCTGCTAGACAGACATTATCGAATAGCACCTTTTGATGAGAGA
TATGAACAAGAGGCTTCGAGAAAACTAGTCTTTTCGGAATTATATGAAGCCAGTAAGGAA
ACAGGGAATCCCTGGGTATTTGAACCCGAATATCCGGGAAAAAGCAGAATATTTGATGGA
AGAACGGGGGAGCCTTTTGAACAACCTGTTATAATAGGAAAACCCTATATCTTGAAATTA
ATTCATCAAGTGGATGATAAAATTCACGGACGTTCCAGCGGACATTATGCACTTGTTACA
CAACAACCCCTTAGAGGAAGGGCTAAGCAAGGGGGGCAGCGGGTAGGAGAAATGGAAGTT
TGGGCTCTAGAGGGATTTGGTGTTGCTCATATTTTACAAGAAATGCTTACTTATAAATCG
GATCATATTAGAGCTCGCCAGGAAGTACTTGGGACTACGATCGTTGGCGGAATAATACCT
AACCCCGAAGATGCTCCAGAATCTTTTAGATTGCTCGTTCGAGAACTACGATCTTTGGCT
CTGGAACTGAACCATTTCCTTGTATCTGAGAAAAATTTCCGGATTAATAGAAAGGAAGCT
---------
>Monanthes_brachycaulos
ATGCTCCAGGATGGAAATGAGGGAAGGTCCACAATACCTGGTTTTAATCAGATACAATTT
GAGGGATTTTGTAGGTTTCTTGGTCATGGCTTGACGGAAGAACTTTCTAAGTTTCCAAAA
ATTGAAGATACCGATCAAGAAATTGAATTTCAATTATTTGTGGAAACATATCAATTGGTA
GAACCATCGATAAATGAACGAGATGCTGTGTATGAATCACTCACATATTCTTCTGAATTA
TATGTACCCGCGGGATTAATTTGGAAA------ACCGGTAGGGATATGCAAGAACAAACT
ATTTTTCTTGGCAATATCCCTCTAATGAATTCTCTCGGAACTTCTATAGTAAATGGACTA
TACAGAATTGTGATCAATCAAATATTGCAAAGTCCCGGAATTTATTACCGTTCCGAATTG
GACCATAGTGGAATTTCGGTCTATACAGGTACCATTATATCTGATTGGGGAGGAAGATTA
GAATTAGAGATTGATAGAAAAGCAAGGATATGGGCCCGTGTGAGTAGGAAACAGAAAATA
TCTATTCTAGTTCTATCATCAGCTATGGGGTCAAATCTACGAGAAATCATAGAGAATGTT
TGCTATCCTGAAATTTTTTTGTCTTTCCTGAATGATAAGGAGAAAAATAAAATAGGGTCA
AAAGAAAATGCCATTTTAGAGTTTTATCAACAATTCGCTTGTGTAGGCGGAGAT------
CCGGTATTTTCTGAATCCTTATGTAAGGAATTACAAAAGAAATTCTTTCAACAAAGATGT
GAATTGGGAAGGATTGGTCGACGAAATATGAATCGGAGACTGAATCTTGATATACCCCAG
AACAATACGTTTTTGTTACCACGAGATATATTGGCAGCTGCAGATCATTTGATTTCAATG
AAATTTGGAATGGGTACACTTGACGATATGAATCATTTGAAAAATAAACGTATTCGTTCT
GTAGCGGATCTCTTACAAGATCAATTTGGACTGGCTCTGGCTCGTTTAGAAAATGTGGTT
CGGGGAACTATATGTGGAGCAATTAGACATAAATTGATACCGACTCCTCAGAATTTGGTA
ACTTCGACTCCCTTAACAACCACTTTTGAATCTTTTTTCGGCTTACACCCATTATCTCAA
GTTTTGGATCGAACTAATCCATTGACACAAATAGTTCATGGTAGAAAATTGAGTTATTTG
GGCCCTGGAGGATTAACAGGTCGAACAGCTAGTTTTCGGATACGAGATATCCATCCTAGT
CACTATGGTCGCATTTGCCCAATCGACACGTCTGAAGGAATCAATGTTGGGCTTATTGGA
TCCTTAGCAATTCATGCGAAAATTGGTCAGTGGGGATCTCTCGAAAGCCCATTTTATGAA
ATTTATGAA------------AGGTCA------AAAAAGGTACGGATGCGTTATTTATCA
CCAAGTAGAGATGAATATTATATGGTAGCAGCAGGAAATTCTTTGGCGCTGAATCCGGGT
ATTCAGGAGGAACAAGTTGTTCCAGCTCGATACCGACAAGAATTCCTGACTATTGCATGG
GAACGAGTTCATCTTCGAAGTATTTTTCCCTTCCAATATTTTTCTGTTGGAGCTTCCCTC
ATTCCTTTTATCGAGCATAATGATGCGAATCGGGCTTTAATGAGTTCTAATATGCAACGT
CAAGCAGTTCCACTTTCTAAGTCTGAGAAGTGCATTGTTGGAACCGGATTAGAAAGGCAA
GTGGCTCTAGATTCAGGGGTTCTCGCTATAGCTAAACACGAGGGAAAGATCATTTATGCC
AATACTAACAAGATCCTTTTCTCAGGTAATGGAGATACTCGAAGCATTCCATTAATTATG
TATGAACGTTCTAACAAAAATACTTGTATGCACCAAAAACCCCTGGTTCAGCAGGGTAAA
TGCATTAAAAAGGGACAAATTTTATCGGATGGTGCCGCTATCGTTGGCGGGGAACTCGCG
TTGGGAAAAAACGTTTTAGTAGCTTATATGCCGTGGGAAGGTTACAATTTTGAGGATGCG
GTACTTATTAGTGAACGTCTGGTATATGAAGATATTTATACTTCTTTTCACATCCGTAAA
TATGAAATTCAGACTCATGTGACAAGTCAAGGCCCTGAAAGGATCACTAATGAAATACCC
CATTTAGAGGCGCATTTACTCCGAAATTTAGACAAAAACGGAATTGTGATGCTTGGATCT
TGGGTCGAGACGGGTGAGATTTTAGTAGGTAAATTAACGCCCCAGATGGCGAAGGAATCA
TCGTATGCCCCCGAAGATAGATTATTACGAGCCATACTGGGCATCCAGGTATCCACTTCA
AAGGAAACTTGTTTAAAACTACCTATAGGTGGTAGGGGTCGAGTTATTGATGTGAGATGG
ATCCGTAAAAAGGGGAGTTCTAGTTATAATCCAGAAATTATTCGTGTATATATCTCACAG
AAACGTGAAATCAAAGTAGGTGATAAAGTAGCTGGAAGACATGGAAATAAGGGTATTATT
TCCAAAATTTTACCTAGACAAGATATGCCTTATTTGCAAGATGGAAGACCTGTTGATATG
GTCTTCAATCCATTAGGAGTCCCTTCACGAATGAATGTAGGACAGATATTTGAATGCTCG
CTGGGATTAGCGGGTAGTCTGCTAGACAGACATTATCGAATAGCACCTTTTGATGAGAGA
TATGAACAAGAGGCTTCGAGAAAACTAGTCTTTTCGGAATTATATGAAGCCAGTAAGGAA
ACAGGGAATCCCTGGGTATTTGAACCCGAATATCCGGGAAAAAGCAGAATATTTGATGGA
AGAACGGGGGAGCCTTTTGAACAACCTGTTATAATAGGAAAACCCTATATCTTGAAATTA
ATTCATCAAGTGGATGATAAAATTCACGGACGTTCCAGCGGACATTATGCACTTGTTACA
CAACAACCCCTTAGAGGAAGGGCTAAGCAAGGGGGGCAGCGGGTAGGAGAAATGGAAGTT
TGGGCTCTAGAGGGATTTGGTGTTGCTCATATTTTACAAGAAATGCTTACTTATAAATCG
GATCATATTAGAGCTCGCCAGGAAGTACTTGGGACTACGATCGTTGGCGGAATAATACCT
AACCCCGAAGATGCTCCAGAATCTTTTAGATTGCTCGTTCGAGAACTACGATCTTTGGCT
CTGGAACTGAACCATTTCCTTGTATCTGAGAAAAATTTCCGGATTAATAGAAAGGAAGCT
---------
>Monanthes_muralis
ATGCTCCAGGATGGAAATGAGGGAAGGTCCACAATACCTGGTTTTAATCAGATACAATTT
GAGGGATTTTGTAGGTTTCTTGGTCATGGCTTGACGGAAGAACTTTCTAAGTTTCCAAAA
ATTGAAGATACCGATCAAGAAATTGAATTTCAATTATTTGTGGAAACATATCAATTGGTA
GAACCATCGATAAATGAACGAGATGCTGTGTATGAATCACTCACATATTCTTCTGAATTA
TATGTACCCGCGGGATTAATTTGGAAA------ACCGGTAGGGATATGCAAGAACAAACT
ATTTTTCTTGGCAATATCCCTCTAATGAATTCTCTCGGAACTTCTATAGTAAATGGACTA
TACAGAATTGTGATCAATCAAATATTGCAAAGTCCCGGAATTTATTACCGTTCCGAATTG
GACCATAGTGGAATTTCGGTCTATACAGGTACCATTATATCTGATTGGGGAGGAAGATTA
GAATTAGAGATTGATAGAAAAGCAAGGATATGGGCCCGTGTGAGTAGGAAACAGAAAATA
TCTATTCTAGTTCTATCATCAGCTATGGGGTCAAATCTACGAGAAATCATAGAGAATGTT
TGCTATCCTGAAATTTTTTTGTCTTTCCTGAATGATAAGGAGAAAAATAAAATAGGGTCA
AAAGAAAATGCCATTTTAGAGTTTTATCAACAATTCGCTTGTGTAGGCGGAGAT------
CCGGTATTTTCTGAATCCTTATGTAAGGAATTACAAAAGAAATTCTTTCAACAAAGATGT
GAATTGGGAAGGATTGGTCGACGAAATATGAATCGGAGACTGAATCTTGATATACCCCAG
AACAATACGTTTTTGTTACCACGAGATATATTGGCAGCTGCAGATCATTTGATTTCAATG
AAATTTGGAATGGGTACACTTGACGATATGAATCATTTGAAAAATAAACGTATTCGTTCT
GTAGCGGATCTCTTACAAGATCAATTTGGACTGGCTCTGGCTCGTTTAGAAAATGTGGTT
CGGGGAACTATATGTGGAGCAATTAGACATAAATTGATACCGACTCCTCAGAATTTGGTA
ACTTCGACTCCCTTAACAACCACTTTTGAATCTTTTTTCGGCTTACACCCATTATCTCAA
GTTTTGGATCGAACTAATCCATTGACACAAATAGTTCATGGTAGAAAATTGAGTTATTTG
GGCCCTGGAGGATTAACAGGTCGAACAGCTAGTTTTCGGATACGAGATATCCATCCTAGT
CACTATGGTCGCATTTGCCCAATCGACACGTCTGAAGGAATCAATGTTGGGCTTATTGGA
TCCTTAGCAATTCATGCGAAAATTGGTCAGTGGGGATCTCTCGAAAGCCCATTTTATGAA
ATTTATGAA------------AGGTCA------AAAAAGGTACGGATGCGTTATTTATCA
CCAAGTAGAGATGAATATTATATGGTAGCAGCAGGAAATTCTTTGGCGCTGAATCCGGGT
ATTCAGGAGGAACAAGTTGTTCCAGCTCGATACCGACAAGAATTCCTGACTATTGCATGG
GAACGAGTTCATCTTCGAAGTATTTTTCCCTTCCAATATTTTTCTGTTGGAGCTTCCCTC
ATTCCTTTTATCGAGCATAATGATGCGAATCGGGCTTTAATGAGTTCTAATATGCAACGT
CAAGCAGTTCCACTTTCTAAGTCTGAGAAGTGCATTGTTGGAACCGGATTAGAAAGGCAA
GTGGCTCTAGATTCAGGGGTTCTCGCTATAGCTAAACACGAGGGAAAGATCATTTATGCC
AATACTAACAAGATCCTTTTCTCAGGTAATGGAGATACTCGAAGCATTCCATTAATTATG
TATGAACGTTCTAACAAAAATACTTGTATGCACCAAAAACCCCTGGTTCAGCAGGGTAAA
TGCATTAAAAAGGGACAAATTTTATCGGATGGTGCCGCTATCGTTGGCGGGGAACTCGCG
TTGGGAAAAAACGTTTTAGTAGCTTATATGCCGTGGGAAGGTTACAATTTTGAGGATGCG
GTACTTATTAGTGAACGTCTGGTATATGAAGATATTTATACTTCTTTTCACATCCGTAAA
TATGAAATTCAGACTCATGTGACAAGTCAAGGCCCTGAAAGGATCACTAATGAAATACCC
CATTTAGAGGCGCATTTACTCCGAAATTTAGACAAAAACGGAATTGTGATGCTTGGATCT
TGGGTCGAGACGGGTGAGATTTTAGTAGGTAAATTAACGCCCCAGATGGCGAAGGAATCA
TCGTATGCCCCGGAAGATAGATTATTACGAGCCATACTGGGCATCCAGGTATCCACTTCA
AAGGAAACTTGTTTAAAACTACCTATAGGTGCTAGGGGTCGAGTTATTGATGTGAGATGG
ATCCGTAAAAAGGGGAGTTCTAGTTATAATCCAGAAATTATTCGTGTATATATCTCACAG
AAACGTGAAATCAAAGTAGGTGATAAAGTAGCTGGAAGACATGGAAATAAGGGTATTATT
TCCAAAATGTTACCTAGACAAGATATGCCTTATTTGCAAGATGGAAGACCTGTTGATATG
GTCTTCAATCCATTAGGAGTCCCTTCACGAATGAATGTAGGACAGATATTTGAATGCTCG
CTGGGATTAGCGGGTAGTCTGCTAGACAGACATTATCGAATAGCACCTTTTGATGAGAGA
TATGAACAAGAGGCTTCGAGAAAACTAGTCTTTTCGGAATTATATGAAGCCAGTAAGGAA
ACAGGGAATCCCTGGGTATTTGAACCCGAATATCCGGGAAAAAGCAGAATATTTGATGGA
AGAACGGGGGAGCCTTTTGAACAACCTGTTATAATAGGAAAACCCTATATCTTGAAATTA
ATTCATCAAGTGGATGATAAAATTCACGGACGTTCCAGCGGACATTATGCACTTGTTACA
CAACAACCCCTTAGAGGAAGGGCTAAGCAAGGGGGGCAGCGGGTAGGAGAAATGGAAGTT
TGGGCTCTAGAGGGATTTGGTGTTGCTCATATTTTACAAGAAATGCTTACTTATAAATCG
GATCATATTAGAGCTCGCCAGGAAGTACTTGGGACTACGATCGTTGGCGGAATAATACCT
AACCCCGAAGATGCTCCAGAATCTTTTAGATTGCTCGTTCGAGAACTACGATCTTTGGCT
CTGGAACTGAACCATTTCCTTGTATCTGAGAAAAATTTCCGGATTAATAGAAAGGAAGCT
---------
>Monanthes_polyphylla
ATGCTCCAGGATGGAAATGAGGGAAGGTCCACAATACCTGGTTTTAATCAGATACAATTT
GAGGGATTTTGTAAGTTTCTTGGTCATGGCTTGACGGAAGAACTTTATAAGTTTCCAAAA
ATTGAAGATACCGATCAAGAAATTGAATTTCAATTATTTGTGGAAACATATCAATTGGTA
GAACCATCGATAAATGAACGAGATGCTGTGTATGAATCACTCACATATTCTTCTGAATTA
TATGTACCCGCGGGATTAATTTGGAAA------ACCGGTAGGGATATGCAAGAACAAACT
ATTTTTATTGGCAATATCCCTCTAATGAATTCTCTCGGAACTTCTATAGTAAATGGACTA
TACAGAATTGTGATCAATCAAATATTGCAAAGTCCCGGAATTTATTACCGTTCCGAATTG
GACCATAGTGGAATTTCGGTCTATACAGGTACCATTATATCTGATTGGGGAGGAAGATTC
GAATTAGAGATTGATAGAAAAGCAAGGATATGGGCCCGTGTGAGTAGGAAACAGAAAATA
TCTATTCTAGTTCTATCATCAGCTATGGGGTCAAATCTACGAGAAATCATAGAGAATGTT
TGCTATCCTGAAATTTTTTTGTCTTTCCTGAATGATAAGGAGAAAAATAAAATAGGGTCA
AAAGAAAATGCCATTTTAGAGTTTTATCAACAATTCGCTTGTGTAGGCGGAGAT------
CCGGTATTTTCTGAATCCTTATGTAAGGAATTACAAAAGAAATTCTTTCAACAAAGATGT
GAATTGGGAAGGATTGGTCGACGAAATATGAATCGGAGACTGAATCTTGATATACCCCAG
AACAATACGTTTTTGTTACCACGAGATATATTGGCAGCTGCAGATCATTTGATTTCAATG
AAATTTGGAATGGGTACACTTGACGATATGAATCATTTGAAAAATAAACGTATTCGTTCT
GTAGCGGATCTCTTACAAGATCAATTTGGACTGGCTCTGGCTCGTTTAGAAAATGTGGTT
CGGGGAACTATATGTGGAGCAATTAGACATAAATTGATACCGACTCCTCAGAATTTGGTA
ACTTCGACTCCCTTAACAACCACTTTTGAATCTTTTTTCGGCTTACACCCATTATCTCAA
GTTTTGGATCGAACTAATCCATTGACACAAATAGTTCATGGTAGAAAATTGAGTTATTTG
GGCCCTGGAGGATTAACAGGTCGAACAGCGAGTTTTCGGATACGAGATATCCATCCTAGT
CACTATGGTCGCATTTGCCCAATCGACACGTCTGAAGGAATCAATGTTGGGCTTATTGGA
TCCTTAGCAATTCATGCGAAAATTGGTCAGTGGGGATCTCTCGAAAGCCCATTTTATGAA
ATTTATGAA------------AGGTCA------AAAAAGGTACGGATGCGTTATTTATCA
CCAAGTAGAGATGAATATTATATGGTAGCAGCAGGAAATTCTTTGGCGCTGAATCCGGGT
ATTCAGGAGGAACAAGTTGTTCCAGCTCGATACCGACAAGAATTCCTGACTATTGCATGG
GAACGAGTTCATCTTCGAAGTATTTTTCCCTTCCAATATTTTTCTGTTGGAGCTTCCCTC
ATTCCTTTTATCGAGCATAATGATGCGAATCGGGCTTTAATGAGTTCTAATATGCAACGT
CAAGCAGTTCCACTTTCTAAGTCTGAGAAGTGCATTGTTGGAACCGGATTAGAAAGGCAA
GTGGCTCTAGATTCAGGGGTTCTCGCTATAGCTAAACACGAGGGAAAGATCATTTATGCC
AATACTAACAAGATCCTTTTCTCAGGTAATGGAGATACTCGAAGCATTCCATTAATTATG
TATGAACGTTCTAACAAAAATACTTGTATGCACCAAAAACCCCTGGTTCAGCAGGGTAAA
TGCATTAAAAAGGGACAAATTTTATCGGATGGTGCCGCTATCGTTGGCGGGGAACTCGCG
TTGGGAAAAAACGTTTTAGTAGCTTATATGCCGTGGGAAGGTTACAATTTTGAGGATGCG
GTACTTATTAGTGAACGTCTGGTATATGAAGATATTTATACTTCTTTTCACATCCGTAAA
TATGAAATTCAGACTCATGTGACAAGTCAAGGCCCCGAAAGGATCACTAATGAAATACCA
CATTTAGAGGCGCATTTACTCCGCAATTTAGACAAAAACGGAATTGTGATGCTTGGATCT
TGGGTTGAGACGGGCGAGATTTTAGTAGGTAAATTAACGCCCCAGATAGCGAAGGAATCA
TCGTATGCCCCGGAAGATAGATTATTACGAGCCATACTGGGCATCCAGGTATCCACTTCA
AAGGAAACTTGTTTAAAACTACCTATAGGTGGTAGGGGTCGAGTTATTGATGTGAGATGG
ATCCGCAAAAAGGGGAGTTCTAGTTATAATCCAGAAATTATTCGTGTATATATCTCACAG
AAACGTGAAATCAAAGTAGGTGATAAAGTAGCTGGAAGACATGGAAATAAGGGTATTATT
TCCAAAATTTTACCTAGACAAGATATGCCTTATTTGCAAGATGGAAGACCTGTTGATATG
GTCTTCAATCCATTAGGAGTCCCTTCACGAATGAATGTAGGACAGATATTTGAATGCTCG
CTGGGATTAGCGGGTAGTCTGCTAGATAGACATTATCGAATAGCACCTTTTGATGAGAGA
TATGAACAAGAGGCTTCGAGAAAACTAGTCTTTTCGGAATTATATGAAGCCAGTAAGGAA
ACAGGGAATCCCTGGGTATTTGAACCCGAATATCCGGGAAAAAGCAGAATATTTGATGGA
AGAACGGGGGAGCCTTTTGAACAACCTGTTATAATAGGAAAACCCTATATCTTGAAATTA
ATTCATCAAGTGGATGATAAAATTCACGGACGTTCCAGCGGACATTATGCACTTGTTACA
CAACAACCCCTTAGAGGAAGGGCTAAGCAAGGGGGGCAGCGGGTAGGAGAAATGGAAGTT
TGGGCTCTAGAGGGATTTGGTGTTGCTCATATTTTACAAGAAATGCTTACTTATAAATCG
GATCATATTAGAGCTCGCCAGGAAGTACTTGGGACTACGATCGTTGGCGGAATAATACCT
AACCCCGAAGATGCTCCAGAATCTTTTAGATTGCTCGTTCGAGAACTACGATCTTTGGCT
CTGGAACTGAACCATTTCCTTGTATCTGAGAAAAATTTCCGGATTAATAGAAAGGAAGCT
---------
>Rosularia_alpestris
ATGCTCCGGGATGGAAATGAGGGAAGGTCCACAATACCTGGTTTTAATCAGATACAATTT
GAAGGATTTTGTAGGTTTCTTGGTCATGGCTTGACGGAAGAACTTTATAAGTTTCCAAAA
ATTGAAGATACCGATCAAGAAATTGAATTTCAATTATTTGTGGAAACATATCAATTGGTA
GAACCATCGATAAATGAACGAGATGCTGTGTATGAATCACTCACATATTCTTCTGAATTA
TATGTACCCGCGGGATTAATTTGGAAA------ACCGGTAGGGATATGCAAGAACAAACT
ATTTTTATTGGAAATATCCCTCTAATGAATTCGCTCGGAACTTCTATAGTAAATGGAATA
TACAGAATTGTGATCAATCAAATATTGCAAAGTCCCGGAATTTATTACCATTCAGAATTG
GACCATAGCGGAATTTCGGTCTATACCGGTACCATTATATCTGATTGGGGGGGAAGATTA
GAATTAGAGATTGATAGAAAAGCAAGGATATGGGCTCGTGTGAGTAGGAAACAGAAAATA
TCTATTCTAGTTCTATCATCAGCTATGGGGTCAAATCTACGAGAAATCATAGATAATGTT
TGCTATCCTGAAATTTTTTTGTCTTTCCTGAATGATAAGGAGAAAAATAAAATAGGCTCA
AAAGAAAATGCCATTTTAGAGTTTTATCAACAATTTGCTTGTGTAGGCGGGGAT------
CAGGTATTTTCTGAATCCTTATGTAAGGAATTACAAAAGAAATTCTTTCAACAAAGATGT
GAATTAGGAAGGATTGGTCGACGAAATATGAATCGGAGACTGAATCTTGATATACCCCAG
AACAATACATTTTTGTTACCACGAGATATATTGGCAGCCGCGGATCGTTTGATTTCTATG
AAATTTGGAATGGGTACACTTGACGATATGAATCATTTGAAAAATAAACGTATTCGTTCT
GTAGCGGATCTCTTACAAGATCAATTTGGATTGGCTCTGGCTCGTTTAGAAAGTGTGGTT
CGGGGAACTATATGTGGAGCAATTAGACATAAATTGATACCGACTCCTCAGAATTTGGTA
ACTTCGACTCCATTAACAAACACTTTTGAATCTTTTTTCGGCTTACACCCATTATCTCAA
GTTTTAGATCGAACTAATCCATTGACACAAATAGTTCATGGTAGAAAATTGAGTTATTTG
GGACCTGGAGGATTAACAGGGCGAACAGCAAGTTTTCGGATACGAGATATCCATCCTAGT
CACTATGGGCGCATTTGCCCAATCGACACGTCTGAAGGAATCAATGTTGGGCTTATTGGA
TCCTTAGCAATTCATGCGAAAATTGGTCATTGGGGATCTCTCGAAAGCCCATTTTATGAA
ATTTATGAA------------AGATCA------AAAAAGGTACGGATGCGTTATTTCTCA
CCAAGTAGCGATGAATATTATATGGTAGCGGCAGGAAATTCTTTGTCGCTGAATCCGGGT
ATTCAGGAGGAACAAGTTGTTCCAGCTCGATACCGGCAAGAATTCCTGACTATTGCATGG
GAACGAGTTCATCTTCGAAGTATTTTTCCCTTCCAATATTTTTCTGTTGGAGCTTCCCTC
ATTCCTTTTATCGAGCATAATGATGCGAATCGGGCTTTAATGAGTTCTAATATGCAACGT
CAAGCAGTTCCACTTTCTAGGTCTGAGAAGTGCATTGTTGGAACCGGGTTAGAAAGGCAA
GTGGCTCTAGATTCAGGGGTTCTCGCTATAGCTAAACACGAGGGAAAGATCATTTATGCC
AATACTAACAAGATCCTTTTCTCAGGTAATGGAGATACTCGAAGCATTCCATTAATCATG
TATGAACGTTCCAACAAAAATACTTGTATGCACCAAAAAGCCCTGGTTCAGCAGGGTAAA
TGCATTAAAAAGGGACAAATTTTATCGGATGGTGCCGCTATCGTTGGTGGGGAACTCGCT
TTGGGAAAAAACGTATTAGTAGCTTATATGCCGTGGGAAGGTTACAATTTTGAGGATGCG
GTACTTATTAGTGAACGTCTGGTATATGACGATATTTATACTTCTTTTCATATCCGTAAA
TACGAAATTCAAACTCATGTGACAAGTCAAGGCCCCGAAAGGATCACTAATGAAATACCC
CATTTAGAGGCCCATTTACTCCGTAATTTAGACAAAAATGGAATAGTGATGCTTGGATCT
TGGGTCGAGACGGGCGAGATTTTAGTAGGTAAATTAACGCCTCAGATGGCGAAAGAATCA
TCGTATGCCCCGGAAGATAGATTATTACGAGCCATACTGGGTATTCAGGTATCCACTTCA
AAGGAAACTTGTTTAAAACTACCTATAGGTGGTAGGGGTCGAGTTATTGATGTGAGATGG
ATCCGGAAAAAGGGGAGTTCTAGTTATAATCCAGAAATTATTCGTGTATATATCTCACAG
AAACGTGAAATCAAAGTAGGTGATAAAGTAGCTGGAAGACACGGAAATAAAGGTATTATT
TCCAAAATTTTACCTAGACAAGATATGCCTTATTTGCAAGATGGAAGACCTGTTGATATG
GTCTTCAATCCATTAGGAGTCCCTTCACGAATGAATGTAGGACAGATATTTGAATGCTCG
CTGGGGTTAGCGGGTAGTCTGCTAGACAGACATTATCGAATAGCCCCTTTTGATGAGAGA
TATGAACAAGAGGCTTCGAGAAAACTAGTCTTTTCGGAATTATATGAAGCTAGTAAGGAA
ACAGGGAATCCCTGGGTATTTGAACCCGAATATCCGGGAAAAAGCAGAATATTTGATGGA
AGAACGGGAGAGCCTTTTGAACAGCCTGTTATAATAGGAAAGCCCTATATCTTGAAATTA
ATTCATCAAGTGGATGATAAAATCCACGGACGTTCCAGCGGACATTATGCACTTGTTACA
CAACAACCCCTTAGAGGAAGAGCTAAGCAAGGGGGGCAGCGGGTAGGAGAAATGGAGGTT
TGGGCTCTAGAGGGATTTGGTGTTGCTCATATTTTACAAGAAATGCTTACTTATAAATCT
GATCATATTAGAGCTCGGCAGGAAGTACTTGGGACTACGATCGTTGGCGGAATAATACCT
AACCCCGAGGATGCTCCGGAATCTTTTAGATTGCTCGTTCGAGAACTACGATCTTTGGCT
CTGGAACTGAACCATTTCCTTGTATCTGAGAAAAATTTCCGGATTAATAGAAAGGAAGCT
---------
>Sempervivum_tectorum
ATGCTCCGGGATGGAAATGAGGGAAGGTCCACAATACCTGGTTTTAATCAGATACAATTT
GAAGGATTTTGTAGGTTTCTTGGTCATGGCTTGAGGGAAGAACTTTATAAGTTTCCAAAA
ATTGAAGATACCGATCAAGAAATTGAATTTCAATTATTTGTGGAAACATATCAATTGGTA
GAACCATCAATAAATGAACGAGATGCTGTGTATGAATCACTCACATATTCTTCTGAATTA
TATGTACCCGCGGGATTAATTTGGAAA------ACCGGTAGGGATATGCAAGAACAAACT
ATTTTTATTGGAAATATCCCTCTAATGAATTCTCTCGGAACTTCTATAGTAAATGGAATA
TACAGAATTGTGATCAATCAAATATTGCAAAGTCCCGGAATTTATTACCGTTCAGAATTG
GACCATAGCGGAATTTCGGTCTATACCGGTACCATTATATCTGATTGGGGGGGAAGATTA
GAATTAGAGATTGATAGAAAAGCAAGGATATGGGCTCGTGTGAGTAGGAAACAGAAAATA
TCTATTCTAGTTCTATCATCAGCTATGGGGTCAAATCTACGAGAAATCATAGAGAATGTT
TACTATCCTGAAATTTTTTTGTCTTTCCTGAATGATAAGGAGAAAAATAAAATAGGGTCA
AAAGAAAATGCCATTTTAGAGTTTTATCAACAATTTGCTTGTGTAGGCGGAGAT------
CTGGTATTTTCTGAATCCTTATGTAAGGAATTACAAAAGAAATTCTTTCAACAAAGATGT
GAATTAGGAAGGATTGGTCGACGAAATATGAATCGGAGACTGAATCTTGATATACCCCAG
ACCAATACATTTTTGTTACCACGAGATATATTGGCAGCTGCGGATCATTTGATTTCAATG
AAATTTGGAATGGGTACACTTGACGATATGAATCATTTGAAAAATAAACGTATTCGTTCT
GTAGCGGATCTCTTACAAGATCAATTTGGATTGGCTCTGGCTCGTTTAGAAAATGTGGTT
CGGGGAACTATATGTGGAGCAATTAGACATAAATTGATACCGACTCCTCAGAATTTGGTA
ACTTCGACTCCATTAACAACCACTTTTGAATCTTTTTTCGGCTTACACCCATTATCTCAA
GTTTTGGATCGAACTAATCCATTGACACAAATAGTTCATGGTAGAAAATTGAGTTATTTG
GGCCCTGGGGGATTAACAGGGCGAACAGCTAGTTTTCGGATCCGAGATATCCATCCTAGT
CACTATGGACGCATTTGCCCAATCGACACGTCTGAAGGAATCAATGTTGGGCTTATTGGA
TCCTTAGCAATTCATGCGAAAATTGGTCATTGGGGATCTCTCGAAAGCCCGTTTTATGAA
ATTTATGAA------------AGATCA------AAAAAGGTACGGATGCGTTATTTATCA
CCAAGTAGAGATGAATATTATATGGTAGCGGCAGGAAACTCTTTGTCGCTGAATCCAGGT
ATTCAGGAGGAACAAGTTGTTCCAGCTCGATACCGGCAAGAATTCCTGACTATTGCATGG
GAACGAGTTCATCTTCGAAGTATTTTTCCCTTCCAATATTTTTCTGTTGGAGCTTCCCTC
ATTCCTTTTATCGAGCATAATGATGCGAATCGGGCTTTAATGAGTTCTAATATGCAACGT
CAAGCAGTTCCACTTTCTAGGTCTGAGAAGTGCATTGTTGGAACCGGGTTAGAAAGGCAA
GTGGCTCTAGATTCAGGGGTTCTCGCTATAGCCAAACACGAGGGAAAGATCATTTATGCC
AATACTAACAAGATCCTTTTCTCAGGTAATGGAGATACTCGAAGCATTCCATTAATTATG
TATGAACGTTCCAATAAAAATACTTGTATGCACCAAAAACCCCTGGTTCAGCAGGGTAAA
TGCATTAAAAAGGGACAAATTTTATCGGATGGTGCCGCTATCGTTGGTGGGGAACTCGCT
TTGGGGAAAAACGTATTAGTAGCTTATATGCCGTGGGAAGGTTACAATTTTGAGGATGCG
GTACTTATTAGTGAACGTCTGGTATATGAAGATATTTATACTTCTTTTCACATCCGTAAA
TACGAAATTCAGACTCATGTGACAAGTCAAGGCCCCGAAAGGATCACTAATGAAATACCA
CATTTAGAGGCCCATTTACTCCGAAATTTAGACAAAAAAGGAATTGTGATGCTTGGATCG
TGGGTCGAGACGGGCGAGATATTAGTAGGTAAATTAACACCTCAGATGGCGAAAGAATCA
TCCTATGCCCCGGAAGATAGATTATTACGAGCCATACTGGGCATTCAGGTATCCACTTCA
AAGGAAACTTGTTTAAAACTACCTATAGGTGGTAGGGGTCGAGTTATTGATGTGAGATGG
ATCCGGAAAAAGGGGAGTTCTAGTTATAATCCAGAAATTATTCGTGTATATATCTCACAG
AAACGTGAAATCAAAGTAGGTGATAAAGTAGCTGGAAGACATGGAAATAAGGGTATTATT
TCCAAAATTTTACCTAGACAAGATATGCCTTATTTGCAAGATGGAAGACCTGTTGATATG
GTCTTCAATCCATTAGGAGTCCCTTCACGAATGAATGTAGGACAGATATTTGAATGCTCG
CTGGGGTTAGCGGGTAGTCTGCTAGACAGACATTATCGAATAGCACCTTTTGATGAGAGA
TATGAACAAGAGGCTTCGAGAAAACTAGTCTTTTCGGAATTATATGAAGCCAGTAAGGAA
ACAGGGAATCCCTGGGTATTTGAACCCGAATATCCGGGAAAAAGCAGAATATTTGATGGA
AGAACGGGAGAGCCTTTTGAACAGCCTGTTATAATAGGAAAGCCCTATATCTTGAAATTA
ATTCATCAAGTGGATGATAAAATCCACGGACGTTCCAGCGGACATTATGCACTTGTTACA
CAACAACCCCTTAGAGGAAGGGCTAAGCAAGGAGGGCAGCGGGTAGGAGAAATGGAGGTT
TGGGCTCTAGAGGGATTTGGTGTTGCTCATATTTTACAAGAAATGCTTACTTATAAATCT
GATCATATTAGAGCTCGCCAGGAAGTACTTGGGACTACGATTGTTGGCGGAATAATACCT
AACCCCGAGGATGCTCCAGAATCTTTTAGATTGCTTGTTCGAGAACTACGATCTTTGGCT
CTGGAACTGAACCATTTCCTTGTATCTGAGAAAAATTTCCGGATTAATAGAAAGGAAGCT
---------
>Phedimus_spurius
ATGCTCCGGAATGGAAATGAGGGAATGTCCACAATACCCGGTTTTAATCAGATACAATTT
GAGGGATTTTGTAGGTTTCTTGGTCATGGCTTGACGGAAGAACTTTATAAGTTTCCAAAA
ATTGAAGATACCGATCAAGAAATTGAATTTCAATTATTTGTGGAAACATATCAATTGGTA
GAACCCTCGATAAATGAACGAAATGCTGTGTATGAATCACTTACATATTCTTCTGAATTA
TATGTACCCGCGGGATTAATTTGGAAA------ACCAGTAGGGATATGCAAGAACAAACT
ATTTTTATTGGAAATATCCCTCTAATGAATTCTCTCGGAACTTCTATAGTAAATGGAATA
TACAGAATTGTGATCAATCAAATATTGCAAAGTCCTGGAATTTATTACCGTTCAGAATTG
GACCATAGCGGAATTTCGGTCTATACCGGTACCATCATATCCGATTGGGGGGGAAGATTA
GAATTAGAGATTGATAGAAAAGCAAGGATATGGGCTCGTGTGAGTAGGAAACAGAAAATA
TCTATTCTAGTTCTATCATCAGCTATGGGGTCAAATCTACGAGAAATCATAGAGAATGTT
TGCTATCCTGAAATTTTTTTGTCTTTCCTGAATGATAAGGAGAAAAATAAAATAGGGTCA
AAAGAAAATGCCATTTTGGAGTTTTATCAACAATTTGCTTGTGTAGGAGGAGAT------
CCGGTATTTTCTGAATCCCTATGTAAGGAATTACAAAAGAAATTCTTTCAACAAAGATGT
GAATTAGGAAAGGTTGGTCGACGAAATATGAATCGGAGACTGAATCTTGATATACCCCAG
AACAATACATTTTTGTTACCACGAGATATATTGGCAGCTGCGGATCATTTGATTGCAATG
AAATTTGGAATGGGTACACTTGACGATATGAATCATTTGAAAAATAAACGTATTCGTTCT
GTAGCGGATCTCTTACAAGATCAATTTGGATTGGCTCTGGCTCGTTTAGAAAATGTGGTT
CGGGGAACTATATGTGGAGCAATTAGACATAAATTGATACCGACTCCTCAGAATTTGGTA
ACTTCGACTCCATTAACAACCACTTTTGAATCTTTTTTCGGCTTACACCCATTATCTCAA
GTTTTGGATCGAACGAATCCATTGACACAAATAGTTCATGGTAGAAAATTGAGTTATTTG
GGCCCTGGCGGATTAACAGGGCGAACAGCTAGTTTTCGGATACGAGATATCCATCCTAGT
CACTATGGACGCATTTGCCCAATCGACACGTCTGAAGGAATCAATGTTGGGCTTATTGGA
TCCTTAGCAATTCATGCGAAAATTGGTTATTGGGGATCTCTTGAAAGCCCATTTTATGAA
ATTTATGAA------------AGATCA------AAAAAGGTACGAGTGTGTTATTTATCA
CCAAGTAGAGATGAATATTATATGGTAGCGGCAGGAAATTCTTTGGCGCTGAATCCGGGT
ATTCAGGAGGAACAAGTTGTTCCAGCTCGATACCGGCAAGAATTCCTGACTATTGCATGG
GAACGAGTTCAGCTTCGAAGTATTTTTCCCTTTCAATATTTTTCTGTTGGAGCTTCCCTC
ATTCCTTTTATCGAGCATAATGATGCGAATCGGGCTTTAATGAGTTCTAATATGCAACGT
CAAGCAGTTCCCCTTTCTAGGTCTGAGAAGTGTATTGTTGGAACTGGGTTAGAAAGGCAA
GTGGCTCTAGATTCAGGGGTTCTCGCTATAGCCAAACACGAGGGAAAGATCATTTATGCC
GATACTAACAAGATCCTTTTCTCAGGTAATGGAGATATACGAAGCATTCCATTAGTTTTG
TATGAACGTTCCAACAAAAATACTTGTATGCACCAAAAACCCCAGGTTCAGCAGGGTAAA
TGCATTAAAAAGGGACAAATTTTATCAGATGGTGCCGCTATCGTTGGTGGGGAACTCGCT
TTGGGGAAAAACGTATTAGTAGCTTATATGCCATGGGAAGGTTACAATTTTGAGGATGCG
GTACTTATTAGTGAACGTTTGGTATATGAAGATATTTATACTTCTTTTCACATCCGTAAA
TACGAAATTCAGACTCATGTGACAAGTCAAGGCCCTGAAAGGATCACTAATGAAATACCA
CATTTAGAGGCTCATTTACTCCAAAATTTAGACAAGAATGGAATTGTGATGCTTGGATCT
TGGGTCGAGACGGGCGAGATTTTAGTAGGTAAATTAACGCCTCAGATGGCGAAAGAATCC
TCGTATGCCCCGGAAGATAGATTATTACGAGCCATACTGGGCATTCAGGTATCCACTTCA
AAGGAAACTTGTTTAAAACTACCTATAGGTGGTAGGGGGCGAGTTATTGATGTGAGATGG
ATCCGGAAAAAGGGGAGTTCTAGTTATAATCCAGAAATTATTCGTGTATATATCTTACAG
AAACGTGAAATTAAAGTAGGTGATAAAGTAGCTGGAAGACATGGAAATAAGGGTATTATT
TCGAAAATTTTGCCTAGACAAGATATGCCTTATTTGCAAGATGGAAGACCTGTTGATATG
GTCTTCAATCCATTAGGAGTCCCTTCACGAATGAATGTAGGACAGATATTTGAATGTTCG
CTGGGGTTAGCGGGTAGTCTGCTAGACAGACATTATCGAATAGCACCTTTTGATGAGAGA
TATGAACAAGAGGCTTCGCGAAAACTAGTCTTTTCGGAATTATATGAAGCCAGTAAGGAA
ACAGGGAATCCCTGGGTATTTGAACCTGAATATCCGGGAAAAAGCAGAATATTTGATGGA
AGAACGGGAGAGCCTTTTGAACAGCCTGTTATAATAGGAAAGCCTTATATCTTGAAATTA
ATTCATCAAGTTGATGATAAAATCCACGGACGTTCCAGCGGACATTATGCACTTGTTACA
CAACAACCCCTTAGAGGAAGAGCTAAGCAAGGGGGGCAGCGGGTAGGAGAAATGGAGGTT
TGGGCTCTAGAGGGATTTGGTGTTGCTCATATTTTACAAGAAATGCTTACTTATAAATCT
GATCATATTAGAGCTCGCCAGGAAGTACTTGGGACTACGATCGTTGGCGGAATAATACCT
AACCCCGAGGATGCTCCAGAATCTTTTAGATTGCTCGTTCGAGAACTACGATCTTTGGCT
CTGGAACTGAACCATTTCCTTGTATCTGAGAAAAATTTCCGGATTAATAGAAAGGAAGCT
---------
>Phedimus_aizoon
ATGCTCCGGGATGGAAATGAGGGAATGTCCACAATACCTGGTTTTAATCAGATACAATTT
GAGGGATTTTGTAGGTTTCTTGGTCATGGCTTGACGGAAGAACTTTATAAGTTTCCAAAA
ATTGAAGATACCGATCAAGAAATTGAATTTCAATTATTTGTGGAAACATATCAATTGGTA
GAACCCTCGATAAATGAACGAGCTGCTGTGTATGAATCACTCACATATTCTTCTGAATTA
TATGTATCCGCGGGATTAATTTGGAAA------ACCAGTAGGGATATGCAAGAACAAACT
ATTTTTATTGGAAATATCCCTCTAATGAATTCTCTCGGAACTTCTATAGTAAATGGAATA
TACAGAATTGTGATTAATCAAATATTGCAAAGTCCTGGAATTTATTACCGTTCAGAATTG
GACCATAGCGGAATTTCGGTCTATACCGGTACCATCATATCCGATTGGGGGGGAAGATTA
GAATTAGAGATTGATAGAAAAGCAAGGATATGGGCTCGGGTGAGTAGGAAACAGAAAATA
TCTATTCTAGTTCTATCATCAGCTATGGGGTTAAATCTACGAGAAATCATAGAGAATGTT
TGCTATCCTGAAATTTTTTTGTCTTTCCTGAATGATAAGGAGAAAAATAAAATAGGGTCA
AAAGAAAATGCCATTTTGGAGTTTTATCAACAATTTGCTTGTGTAGGTGGAGAT------
CCGGTATTTTCTGAATCCCTATGTAAGGAATTACAAAAGAAGTTCTTTCAACAAAGATGT
GAATTAGGAAGGGTTGGTCGACGAAATATGAATCAGAGACTGAATCTTGATATACCCCAG
AACAATACATTTTTGTTACCACGAGATATATTGGCAGCTGCGGATCATTTGATTGCAATG
AAATTTGGAATGGGTACACTTGACGATATGAATCATTTGAAAAATAAACGTATTCGTTCT
GTAGCGGATCTCTTACAAGATCAATTTGGATTGGCTCTGGCTCGTTTAGAAAATGTGGTT
CGGGGAACTATATGTGGAGCAATTAGACATAAATTGATACCGACTCCTCAGAATTTGGTA
ACTTCGACTCCATTAACAACCACTTTTGAATCTTTTTTCGGCTTACACCCATTATCTCAA
GTTTTGGATCGAACGAATCCATTGACACAAATAGTTCATGGTAGAAAATTGAGTTATTTA
GGCCCGGGAGGATTAACAGGGCGAACAGCTAGTTTTCGGATACGAGATATCCATCCTAGT
CACTATGGACGCATTTGCCCAATCGACACGTCTGAAGGAATCAATGTTGGGCTTATTGGA
TCCTTAGCAATTCATGCGAAAATTGGTCATTGGGGATCTCTCGAAAGCCCATTTTATGAA
ATTTATGAA------------AGATCA------AAAAAGGTACGAATGTGTTATTTATCA
CCAAGTAGAGATGAATATTATATGGTAGCGGCGGGAAATTCTTTGGCGCTGAATCCGGGT
ATTCAGGAGGAACAAGTTGTTCCAGCTCGATACCGGCAAGAATTCCTGACTATTGCATGG
GAACGAGTGCATCTTCGAAGTATTTTTCCCTTTCAATATTTTTCTGTTGGAGCTTCCCTC
ATTCCTTTTATCGAGCATAATGATGCGAATCGGGCTTTAATGAGTTCTAATATGCAACGT
CAAGCAGTTCCCCTTTCTAGGTCTGAGAAGTGCATTGTTGGAACTGGGTTAGAAAGGCAA
GTGGCTCTAGATTCAGGGGTTCTCGCTATAGCCAAACACGAGGGAAGGGTCATTTATGCC
GATACTAACAAGATCCTTTTCTCAGGTAATGGCGATATGCGAAGCATTCCATTAGTTCTA
TATGAACGTTCCAACAAAAATACTTGTATGCACCAAAAACCCCAGGTTCAGCAGGGTAAA
TGCATTAAAAAGGGACAAATTTTATCAGATGGTGCCGCTATCGTTGGTGGGGAACTCGCT
TTGGGGAAAAACGTATTAGTAGCTTATATGCCATGGGAAGGTTACAATTTTGAGGATGCG
GTACTTATTAGCGAACGTTTGGTATATGAAGATATTTATACTTCTTTTCACATCCGTAAA
TATGAAATTCAGACTCAGGTGACAAGTCAAGGCCCTGAAAGGATCACTAATGAAATACCA
CATTTAGAGGCTCATTTACTCCGAAATTTAGACAAAAATGGAATTGTGATGCTTGGATCT
TGGGTCGAGACGGGCGAGATTTTAGTAGGTAAATTAACGCCTCAGATGGCGAAAGAATCC
TCGTATGCCCCGGAAGATAGATTATTACGAGCCATACTGGGCATTCAGGTATCCACTTCA
AAGGAAACTTGTTTAAAACTACCTATAGGTGGTAGGGGGCGAGTTATTGATGTGAGATGG
ATCCGGAAAAAGGGGAGTTCCAGTTATAATCCAGAAATTATTCGTGTATATATCTCACAG
AAACGTGAAATTAAAGTAGGTGATAAAGTAGCTGGAAGACATGGAAATAAGGGTATTATT
TCGAAAATTTTGCCTAGACAAGATATGCCTTATTTGCAAGATGGAAGACCTGTTGATATG
GTCTTCAATCCATTAGGAGTCCCTTCACGAATGAATGTAGGACAGATATTTGAATGCTCG
CTGGGGTTAGCGGGTAGTCTGCTAGATAGACATTATCGAATAGCACCTTTTGATGAGAGA
TATGAACAAGAGGCTTCGCGAAAACTAGTCTTTTCGGAATTATATGAAGCCAGTAAGGAA
ACAGGGAATCCCTGGGTATTTGAACCTGAATATCCGGGAAAAAGCAGAATATTTGATGGA
AGAACGGGAGAGCCTTTTGAACAGCCTGTTATAATAGGAAAGCCTTATATCTTGAAATTA
ATTCATCAAGTTGATGATAAAATCCACGGACGTTCCAGCGGACATTATGCACTTGTTACA
CAACAACCCCTTAGAGGAAGAGCTAAGCAAGGGGGGCAGCGGGTAGGAGAAATGGAGGTT
TGGGCTCTAGAGGGATTTGGTGTTGCTCATATTTTACAAGAAATGCTTACTTATAAATCT
GATCATATTAGAGCTCGCCAGGAAGTACTTGGGACTACGATCGTTGGCGGAATAATACCT
AACCCCGAGGATGCTCCAGAATCTTTTAGATTGCTCGTTCGAGAACTACGATCTTTGGCT
CTGGAACTGAACCATTTCCTTGTATCTGAGAAAAATTTCCGGATTAATAGAAAGGAAGCT
---------
>Phedimus_kamtschaticus
ATGCTCCGGGATGGAAATGAGGGAATGTCCACAATACCTGGTTTTAATCAGATACAATTT
GAGGGATTTTGTAGGTTTCTTGGTCATGGCTTGACGGAAGAACTTTATAAGTTTCCAAAA
ATTGAAGATACCGATCAAGAAATTGAATTTCAATTATTTGTGGAAACATATCAATTGGTA
GAACCCTCGATAAATGAACGAGCTGCTGTGTATGAATCACTCACATATTCTTCTGAATTA
TATGTATCCGCGGGATTAATTTGGAAA------ACCAGTAGGGATATGCAAGAACAAACT
ATTTTTATTGGAAATATCCCTCTAATGAATTCTCTCGGAACTTCTATAGTAAATGGAATA
TACAGAATTGTGATTAATCAAATATTGCAAAGTCCTGGAATTTATTACCGTTCAGAATTG
GACCATAGCGGAATTTCGGTCTATACCGGTACCATCATATCCGATTGGGGGGGAAGATTA
GAATTAGAGATTGATAGAAAAGCAAGGATATGGGCTCGGGTGAGTAGGAAACAGAAAATA
TCTATTCTAGTTCTATCATCAGCTATGGGGTTAAATCTACGAGAAATCATAGAGAATGTT
TGCTATCCTGAAATTTTTTTGTCTTTCCTGAATGATAAGGAGAAAAATAAAATAGGGTCA
AAAGAAAATGCCATTTTGGAGTTTTATCAACAATTTGCTTGTGTAGGTGGAGAT------
CCGGTATTTTCTGAATCCCTATGTAAGGAATTACAAAAGAAGTTCTTTCAACAAAGATGT
GAATTAGGAAGGGTTGGTCGACGAAATATGAATCAGAGACTGAATCTTGATATACCCCAG
AACAATACATTTTTGTTACCACGAGATATATTGGCAGCTGCGGATCATTTGATTGCAATG
AAATTTGGAATGGGTACACTTGACGATATGAATCATTTGAAAAATAAACGTATTCGTTCT
GTAGCGGATCTCTTACAAGATCAATTTGGATTGGCTCTGGCTCGTTTAGAAAATGTGGTT
CGGGGAACTATATGTGGAGCAATTAGACATAAATTGATACCGACTCCTCAGAATTTGGTA
ACTTCGACTCCATTAACAACCACTTTTGAATCTTTTTTCGGCTTACACCCATTATCTCAA
GTTTTGGATCGAACGAATCCATTGACACAAATAGTTCATGGTAGAAAATTGAGTTATTTA
GGCCCGGGAGGATTAACAGGGCGAACAGCTAGTTTTCGGATACGAGATATCCATCCTAGT
CACTATGGACGCATTTGCCCAATCGACACGTCTGAAGGAATCAATGTTGGGCTTATTGGA
TCCTTAGCAATTCATGCGAAAATTGGTCATTGGGGATCTCTCGAAAGCCCATTTTATGAA
ATTTATGAA------------AGATCA------AAAAAGGTACGAATGTGTTATTTATCA
CCAAGTAGAGATGAATATTATATGGTAGCGGCGGGAAATTCTTTGGCGCTGAATCCGGGT
ATTCAGGAGGAACAAGTTGTTCCAGCTCGATACCGGCAAGAATTCCTGACTATTGCATGG
GAACGAGTGCATCTTCGAAGTATTTTTCCCTTTCAATATTTTTCTGTTGGAGCTTCCCTC
ATTCCTTTTATCGAGCATAATGATGCGAATCGGGCTTTAATGAGTTCTAATATGCAACGT
CAAGCAGTTCCCCTTTCTAGGTCTGAGAAGTGCATTGTTGGAACTGGGTTAGAAAGGCAA
GTGGCTCTAGATTCAGGGGTTCTCGCTATAGCCAAACACGAGGGAAGGGTCATTTATGCC
GATACTAACAAGATCCTTTTCTCAGGTAATGGCGATATGCGAAGCATTCCATTAGTTCTA
TATGAACGTTCCAACAAAAATACTTGTATGCACCAAAAACCCCAGGTTCAGCAGGGTAAA
TGCATTAAAAAGGGACAAATTTTATCAGATGGTGCCGCTATCGTTGGTGGGGAACTCGCT
TTGGGGAAAAACGTATTAGTAGCTTATATGCCATGGGAAGGTTACAATTTTGAGGATGCG
GTACTTATTAGCGAACGTTTGGTATATGAAGATATTTATACTTCTTTTCACATCCGTAAA
TATGAAATTCAGACTCAGGTGACAAGTCAAGGCCCTGAAAGGATCACTAATGAAATACCA
CATTTAGAGGCTCATTTACTCCGAAATTTAGACAAAAATGGAATTGTGATGCTTGGATCT
TGGGTCGAGACGGGCGAGATTTTAGTAGGTAAATTAACGCCTCAGATGGCGAAAGAATCC
TCGTATGCCCCGGAAGATAGATTATTACGAGCCATACTGGGCATTCAGGTATCCACTTCA
AAGGAAACTTGTTTAAAACTACCTATAGGTGGTAGGGGGCGAGTTATTGATGTGAGATGG
ATCCGGAAAAAGGGGAGTTCTAGTTATAATCCAGAAATTATTCGTGTATATATCTCACAG
AAACGTGAAATTAAAGTAGGTGATAAAGTAGCTGGAAGACATGGAAATAAGGGTATTATT
TCGAAAATTTTGCCTAGACAAGATATGCCTTATTTGCAAGATGGAAGACCTGTTGATATG
GTCTTCAATCCATTAGGAGTCCCTTCACGAATGAATGTAGGACAGATATTTGAATGCTCG
CTGGGGTTAGCGGGTAGTCTGCTAGATAGACATTATCGAATAGCACCTTTTGATGAGAGA
TATGAACAAGAGGCTTCGCGAAAACTAGTCTTTTCGGAATTATATGAAGCCAGTAAGGAA
ACAGGGAATCCCTGGGTATTTGAACCTGAATATCCGGGAAAAAGCAGAATATTTGATGGA
AGAACGGGAGAGCCTTTTGAACAGCCTGTTATAATAGGAAAGCCTTATATCTTGAAATTA
ATTCATCAAGTTGATGATAAAATCCACGGACGTTCCAGCGGACATTATGCACTTGTTACA
CAACAACCCCTTAGAGGAAGAGCTAAGCAAGGGGGGCAGCGGGTAGGAGAAATGGAGGTT
TGGGCTCTAGAGGGATTTGGTGTTGCTCATATTTTACAAGAAATGCTTACTTATAAATCT
GATCATATTAGAGCTCGCCAGGAAGTACTTGGGACTACGATCGTTGGCGGAATAATACCT
AACCCCGAGGATGCTCCAGAATCTTTTAGATTGCTCGTTCGAGAACTACGATCTTTGGCT
CTGGAACTGAACCATTTCCTTGTATCTGAGAAAAATTTCCGGATTAATAGAAAGGAAGCT
---------
>Phedimus_odontophyllus
ATGCTCCGGGATGGAAATGATAGAATGTCCACAATACCTGGTTTTAATCAGATACAATTT
GAGGGATTTTGTAGGTTTCTTGGTCATGGCTTAACGGAAGAACTTTATAAGTTTCCGAAA
ATTGAAGATACCGATCAAGAAATTGAATTTCAATTATTTGTGGAAACATATCAATTGGTA
GAACCCTCGATAAATGAACGAGATGCTGTGTATGAATCACTCACATATTCTTCTGAATTA
TATGTACCCGCGGGATTAATTTGGAAA------ACCAGTAGGGATATGGAAGAACAAACT
ATTTTTATTGGAAATATCCCTCTAATGAATTCTCTCGGAACTTCTATAGTAAATGGAATA
TACAGAGTTGTGATCAATCAAATATTGCAAAGTCCTGGAATTTATTACCGTTCAGAATTG
GACCATAGCGAAATTTCGGTCTATACCGGTACCATCATATCCGATTGGGGGGGAAGATTA
GAATTAGAGATTGATAGAAAAGCAAGGATATGGGCTCGTGTGAGTAGGAAACAGAAAATA
TCTATTCTAATTCTATCATCAGCTATGGGGTCAAATCTACGAGAAATCATAGAGAATGTT
TGCTATCCTGAAATTTTTTTGTCTTTCCTGAATGATAAGGAGAAAAATAAAATAGGGTCA
AAAGAAAATGGCATTTTGGAGTTTTATCAACAATTTGCTTGTGTAGGCGGAGAT------
CCGGTATTTTCTGAATCCCTATGTAAGGAATTACAAAAGAAATTCTTTCAACAAAGATGT
GAATTAGGAAAGGTTGGTCGACGAAATATGAATCGGAGACTGAATCTTGAGATACCCCAG
ACCAATACATTTTTGTTACCACGAGATATATTGGCAGCTGCGGATCATTTGATTGCAATG
AAATTTGGAATGGGTACACTTGACGATATGAATCATTTGAAAAATAAACGTATTCGTTCT
GTAGCGGATCTCTTACAAGATCAATTTGGATTGGCTCTGGCTCGTTTAGAAAATGTGGTT
CGGGGAACTATATGTGGAGCAATTAGACATAAATTGATAACGACTCCTCAGAATTTGGTA
ACTTCGACTCCATTAACAACCACTTTTGAATCTTTTTTCGGCTTACACCCATTATCTCAA
GTTTTGGATCGAACGAATCCATTGACACAAATAGTTCATGGTAGAAAATTGAGTTATTTG
GGCCCTGGAGGATTAACAGGGCGAACAGCTAGTTTTCGGATACGAGATATTCATCCTAGT
CACTATGGACGCATTTGCCCAATCGACACGTCTGAAGGAATCAATGTTGGGCTTATTGGA
TCCTTAGCAATTCATGCGAAAATTGGTCATTTGGGATCTCTCGAAAGTCCATTTTATGAA
ATTTATGAA------------AGATCA------AAAAAGGTACGAATGTGTTATTTATCA
CCAAGTAGAGATGAATATTATATGGTAGCGGCGGGAAATTCTTTGGCGCTGAATCCGGGT
ATTCAGGAGGAACAAGTTGTTCCAGCTCGATACCGGCAAGAATTCCTGACTATTGCATGG
GAACGAGTTCAGCTTCGAAGTATTTTTCCCTTTCAATATTTTTCTGTTGGAGCTTCCCTC
ATTCCTTTTATCGAGCATAATGATGCGAATCGGGCTTTAATGAGTTCTAATATGCAACGT
CAAGCAGTTCCCCTTTCTAGGTCTGAGAAGTGCATTGTTGGAACTGGGTTAGAAAGGCAA
GTGGCTCTAGATTCAGGGGTTCTCGCTATAGCCAAACACGAGGGAAAGATCATTTATGCC
GATACTAACAAGATCCTTTTCTCAGGTAATGGAGATATGCGAAGCATTCCATTAGTTATG
TATGAACGTTCCAACAAAAATACTTGTATGCACCAAAAACCCCAGGTTCAGCAGGGTAAA
TGCATTAAAAAGGGACAAATTTTATCAGATGGTGCCGCTATCGTTGGTGGGGAACTCGCT
TTGGGGAAAAACGTATTAGTAGCTTATATGCCATGGGAAGGTTACAATTTTGAGGATGCA
GTACTTATTAGTGAACGTTTGGTATATGAAGATATTTATACTTCTTTTCACATCCGGAAA
TACGAAATTCAGACTCATGTGACAAGTCAAGGCCCTGAAAGGATCACTAATGAAATACCA
CATTTAGAGGCTCATTTACTCCGAAATTTAGACAAAAATGGAATTGTGATGCTTGGATCT
TGGGTCGAGATGGGCGATATTTTAGTAGGTAAATTAACGCCTCAGATGGCGAAAGAATCC
TCGTATGCCCCGGAAGATAGATTATTACGAGCCATACTGGGCATTCAGGTATCCACTTCA
AAGGAAACTTGTTTAAAACTACCTATAGGTGGTAGGGGGCGAGTTATTGATGTGAGATGG
ATCCGGAAAAAGGGGAGTTCTAGTTATAATCCAGAAATTATTCGTGTATATATCTCACAG
AAACGTGAAATTAAAGTAGGTGATAAAGTCGCTGGAAGACATGGAAATAAGGGTATTATT
TCTAAAATTTTGCCTAGACAAGATATGCCTTATTTGCAAGATGGAAGACCTGTTGATATG
GTCTTCAATCCATTAGGAGTCCCTTCACGAATGAATGTAGGACAGATATTTGAATGCTCG
CTGGGGTTAGCGGGTAGTCTGCTAGACAGACATTATCGAATAGCACCTTTTGATGAGAGA
TATGAACAAGAGGCTTCGCGAAAACTAGTCTTTTCGGAATTATATGAAGCAAGTAAGGAA
ACAGGGAATCCCTGGGTATTTGAACCTGAATATCCGGGAAAAAGCAGAATATTTGATGGA
AGAACGGGAGAGCCCTTTGAACAGCCTGTTATAATAGGAAAGCCTTATATCTTGAAATTA
ATTCATCAAGTTGATGATAAAATCCACGGACGTTCCAGCGGACATTATGCACTTGTTACA
CAACAACCCCTTAGAGGAAGAGCTAAGCAAGGGGGGCAGCGAGTAGGAGAAATGGAGGTT
TGGGCTCTAGAGGGATTTGGTGTTGCTCATATTTTACAAGAAATGCTTACTTATAAATCT
GATCATATTAGAGCTCGCCAGGAAGTACTTGGGACTATGATCGTTGGCGGAATAATACCT
AACCCCGAGGATGCTCCAGAATCTTTTAGATTGCTCGTTCGAGAACTACGATCTTTGGCT
CTGGAACTGAACCATTTCCTTGTATCTGAGAAAAATTTCCGGATTAATAGAAAGGAAGCT
---------
>Phedimus_takesimensis
ATGCTCCGGGATGGAAATGAGGGAATGTCCACAATACCTGGTTTTAATCAGATACAATTT
GAGGGATTTTGTAGGTTTCTTGGTCATGGCTTGACGGAAGAACTTTATAAGTTTCCAAAA
ATTGAAGATACCGATCAAGAAATTGAATTTCAATTATTTGTGGAAACATATCAATTGGTA
GAACCCTCGATAAATGAACGAGCTGCTGTGTATGAATCACTCACATATTCTTCTGAATTA
TATGTATCCGCGGGATTAATTTGGAAA------ACCAGTAGGGATATGCAAGAACAAACT
ATTTTTATTGGAAATATCCCTCTAATGAATTCTCTCGGAACTTCTATAGTAAATGGAATA
TACAGAATTGTGATTAATCAAATATTGCAAAGTCCTGGAATTTATTACCGTTCAGAATTG
GACCATAGCGGAATTTCGGTCTATACCGGTACCATCATATCCGATTGGGGGGGAAGATTA
GAATTAGAGATTGATAGAAAAGCAAGGATATGGGCTCGGGTGAGTAGGAAACAGAAAATA
TCTATTCTAGTTCTATCATCAGCTATGGGGTTAAATCTACGAGAAATCATAGAGAATGTT
TGCTATCCTGAAATTTTTTTGTCTTTCCTGAATGATAAGGAGAAAAATAAAATAGGGTCA
AAAGAAAATGCCATTTTGGAGTTTTATCAACAATTTGCTTGTGTAGGTGGAGAT------
CCGGTATTTTCTGAATCCCTATGTAAGGAATTACAAAAGAAGTTCTTTCAACAAAGATGT
GAATTAGGAAGGGTTGGTCGACGAAATATGAATCAGAGACTGAATCTTGATATACCCCAG
AACAATACATTTTTGTTACCACGAGATATATTGGCAGCTGCAGATCATTTGATTGCAATG
AAATTTGGAATGGGTACACTTGACGATATGAATCATTTGAAAAATAAACGTATTCGTTCT
GTAGCGGATCTCTTACAAGATCAATTTGGATTGGCTCTGGCTCGTTTAGAAAATGTGGTT
CGGGGAACTATATGTGGAGCAATTAGACATAAATTGATACCGACTCCTCAGAATTTGGTA
ACTTCGACTCCATTAACAACCACTTTTGAATCTTTTTTCGGCTTACACCCATTATCTCAA
GTTTTGGATCGAACGAATCCATTGACACAAATAGTTCATGGTAGAAAATTGAGTTATTTA
GGCCCGGGAGGATTAACAGGGCGAACAGCTAGTTTTCGGATACGAGATATCCATCCTAGT
CACTATGGACGCATTTGCCCAATCGACACGTCTGAAGGAATCAATGTTGGGCTTATTGGA
TCCTTAGCAATTCATGCGAAAATTGGTCATTGGGGATCTCTCGAAAGCCCATTTTATGAA
ATTTATGAA------------AGATCA------AAAAAGGTACGAATGTGTTATTTATCA
CCAAGTAGAGATGAATATTATATGGTAGCGGCGGGAAATTCTTTGGCGCTGAATCCGGGT
ATTCAGGAGGAACAAGTTGTTCCAGCTCGATACCGGCAAGAATTCCTGACTATTGCATGG
GAACGAGTGCATCTTCGAAGTATTTTTCCCTTTCAATATTTTTCTGTTGGAGCTTCCCTC
ATTCCTTTTATCGAGCATAATGATGCGAATCGGGCTTTAATGAGTTCTAATATGCAACGT
CAAGCAGTTCCCCTTTCTAGGTCTGAGAAGTGCATTGTTGGAACTGGGTTAGAAAGGCAA
GTGGCTCTAGATTCAGGGGTTCTCGCTATAGCCAAACACGAGGGAAGGGTCATTTATGCC
GATACTAACAAGATCCTTTTCTCAGGTAATGGCGATATGCGAAGCATTCCATTAGTTCTA
TATGAACGTTCCAACAAAAATACTTGTATGCACCAAAAACCCCAGGTTCAGCAGGGTAAA
TGCATTAAAAAGGGACAAATTTTATCAGATGGTGCCGCTATCGTTGGTGGGGAACTCGCT
TTGGGGAAAAACGTATTAGTAGCTTATATGCCATGGGAAGGTTACAATTTTGAGGATGCG
GTACTTATTAGCGAACGTTTGGTATATGAAGATATTTATACTTCTTTTCACATCCGTAAA
TATGAAATTCAGACTCAGGTGACAAGTCAAGGCCCTGAAAGGATCACTAATGAAATACCA
CATTTAGAGGCTCATTTACTCCGAAATTTAGACAAAAATGGAATTGTGATGCTTGGATCT
TGGGTCGAGACGGGCGAGATTTTAGTAGGTAAATTAACGCCTCAGATGGCGAAAGAATCC
TCGTATGCCCCGGAAGATAGATTATTACGAGCCATACTGGGCATTCAGGTATCCACTTCA
AAGGAAACTTGTTTAAAACTACCTATAGGTGGTAGGGGGCGAGTTATTGATGTGAGATGG
ATCCGGAAAAAGGGGAGTTCTAGTTATAATCCAGAAATTATTCGTGTATATATCTCACAG
AAACGTGAAATTAAAGTAGGTGATAAAGTAGCTGGAAGACATGGAAATAAGGGTATTATT
TCGAAAATTTTGCCTAGACAAGATATGCCTTATTTGCAAGATGGAAGACCTGTTGATATG
GTCTTCAATCCATTAGGAGTCCCTTCACGAATGAATGTAGGACAGATATTTGAATGCTCG
CTGGGGTTAGCGGGTAGTCTGCTAGATAGACATTATCGAATAGCACCTTTTGATGAGAGA
TATGAACAAGAGGCTTCGCGAAAACTAGTCTTTTCGGAATTATATGAAGCCAGTAAGGAA
ACAGGGAATCCCTGGGTATTTGAACCTGAATATCCGGGAAAAAGCAGAATATTTGATGGA
AGAACGGGAGAGCCTTTTGAACAGCCTGTTATAATAGGAAAGCCTTATATCTTGAAATTA
ATTCATCAAGTTGATGATAAAATCCACGGACGTTCCAGCGGACATTATGCACTTGTTACA
CAACAACCCCTTAGAGGAAGAGCTAAGCAAGGGGGGCAGCGGGTAGGAGAAATGGAGGTT
TGGGCTCTAGAGGGATTTGGTGTTGCTCATATTTTACAAGAAATGCTTACTTATAAATCG
GATCATATTAGAGCTCGCCAGGAAGTACTTGGGACTACGATCGTTGGCGGAATAATACCT
AACCCCGAGGATGCTCCAGAATCTTTTAGATTGCTCGTTCGAGAACTACGATCTTTGGCT
CTGGAACTGAACCATTTCCTTGTATCTGAGAAAAATTTCCGGATTAATAGAAAGGAAGCT
---------
>Phedimus_yangshanicus
ATGCTCCGGGATGGAAATGATAGAATGTCCACAATACCTGGTTTTAATCAGATACAATTT
GAGGGATTTTGTAGGTTTCTTGGTCATGGCTTAACGGAAGAACTTTATAAGTTTCCGAAA
ATTGAAGATACCGATCAAGAAATTGAATTTCAATTATTTGTGGAAACATATCAATTGGTA
GAACCCTCGATAAATGAACGAGATGCTGTGTATGAATCACTCACATATTCTTCTGAATTA
TATGTACCCGCGGGATTAATTTGGAAA------ACCAGTAGGGATATGGAAGAACAAACT
ATTTTTATTGGAAATATCCCTCTAATGAATTCTCTCGGAACTTCTATAGTAAATGGAATA
TACAGAGTTGTGATCAATCAAATATTGCAAAGTCCTGGAATTTATTACCGTTCAGAATTG
GACCATAGCGAAATTTCGGTCTATACCGGTACCATCATATCCGATTGGGGGGGAAGATTA
GAATTAGAGATTGATAGAAAAGCAAGGATATGGGCTCGTGTGAGTAGGAAACAGAAAATA
TCTATTCTAATTCTATCATCAGCTATGGGGTCAAATCTACGAGAAATCATAGAGAATGTT
TGCTATCCTGAAATTTTTTTGTCTTTCCTGAATGATAAGGAGAAAAATAAAATAGGGTCA
AAAGAAAATGGCATTTTGGAGTTTTATCAACAATTTGCTTGTGTAGGCGGAGAT------
CCGGTATTTTCTGAATCCCTATGTAAGGAATTACAAAAGAAATTCTTTCAACAAAGATGT
GAATTAGGAAAGGTTGGTCGACGAAATATGAATCGGAGACTGAATCTTGAGATACCCCAG
ACCAATACATTTTTGTTACCACGAGATATATTGGCAGCTGCGGATCATTTGATTGCAATG
AAATTTGGAATGGGTACACTTGACGATATGAATCATTTGAAAAATAAACGTATTCGTTCT
GTAGCGGATCTCTTACAAGATCAATTTGGATTGGCTCTGGCTCGTTTAGAAAATGTGGTT
CGGGGAACTATATGTGGAGCAATTAGACATAAATTGATAACGACTCCTCAGAATTTGGTA
ACTTCGACTCCATTAACAACCACTTTTGAATCTTTTTTCGGCTTACACCCATTATCTCAA
GTTTTGGATCGAACGAATCCATTGACACAAATAGTTCATGGTAGAAAATTGAGTTATTTG
GGCCCTGGAGGATTAACAGGGCGAACAGCTAGTTTTCGGATACGAGATATTCATCCTAGT
CACTATGGACGCATTTGCCCAATCGACACGTCTGAAGGAATCAATGTTGGGCTTATTGGA
TCCTTAGCAATTCATGCGAAAATTGGTCATTTGGGATCTCTCGAAAGTCCATTTTATGAA
ATTTATGAA------------AGATCA------AAAAAGGTACGAATGTGTTATTTATCA
CCAAGTAGAGATGAATATTATATGGTAGCGGCGGGAAATTCTTTGGCGCTGAATCCGGGT
ATTCAGGAGGAACAAGTTGTTCCAGCTCGATACCGGCAAGAATTCCTGACTATTGCATGG
GAACGAGTTCAGCTTCGAAGTATTTTTCCCTTTCAATATTTTTCTGTTGGAGCTTCCCTC
ATTCCTTTTATCGAGCATAATGATGCGAATCGGGCTTTAATGAGTTCTAATATGCAACGT
CAAGCAGTTCCCCTTTCTAGGTCTGAGAAGTGCATTGTTGGAACTGGGTTAGAAAGGCAA
GTGGCTCTAGATTCAGGGGTTCTCGCTATAGCCAAACACGAGGGAAAGATCATTTATGCC
GATACTAACAAGATCCTTTTCTCAGGTAATGGAGATATGCGAAGCATTCCATTAGTTATG
TATGAACGTTCCAACAAAAATACTTGTATGCACCAAAAACCCCAGGTTCAGCAGGGTAAA
TGCATTAAAAAGGGACAAATTTTATCAGATGGTGCCGCTATCGTTGGTGGGGAACTCGCT
TTGGGGAAAAACGTATTAGTAGCTTATATGCCATGGGAAGGTTACAATTTTGAGGATGCA
GTACTTATTAGTGAACGTTTGGTATATGAAGATATTTATACTTCTTTTCACATCCGGAAA
TACGAAATTCAGACTCATGTGACAAGTCAAGGCCCTGAAAGGATCACTAATGAAATACCA
CATTTAGAGGCTCATTTACTCCGAAATTTAGACAAAAATGGAATTGTGATGCTTGGATCT
TGGGTCGAGATGGGCGATATTTTAGTAGGTAAATTAACGCCTCAGATGGCGAAAGAATCC
TCGTATGCCCCGGAAGATAGATTATTACGAGCCATACTGGGCATTCAGGTATCCACTTCA
AAGGAAACTTGTTTAAAACTACCTATAGGTGGTAGGGGGCGAGTTATTGATGTGAGATGG
ATCCGGAAAAAGGGGAGTTCTAGTTATAATCCAGAAATTATTCGTGTATATATCTCACAG
AAACGTGAAATTAAAGTAGGTGATAAAGTCGCTGGAAGACATGGAAATAAGGGTATTATT
TCTAAAATTTTGCCTAGACAAGATATGCCTTATTTGCAAGATGGAAGACCTGTTGATATG
GTCTTCAATCCATTAGGAGTCCCTTCACGAATGAATGTAGGACAGATATTTGAATGCTCG
CTGGGGTTAGCGGGTAGTCTGCTAGACAGACATTATCGAATAGCACCTTTTGATGAGAGA
TATGAACAAGAGGCTTCGCGAAAACTAGTCTTTTCGGAATTATATGAAGCAAGTAAGGAA
ACAGGGAATCCCTGGGTATTTGAACCTGAATATCCGGGAAAAAGCAGAATATTTGATGGA
AGAACGGGAGAGCCCTTTGAACAGCCTGTTATAATAGGAAAGCCTTATATCTTGAAATTA
ATTCATCAAGTTGATGATAAAATCCACGGACGTTCCAGCGGACATTATGCACTTGTTACA
CAACAACCCCTTAGAGGAAGAGCTAAGCAAGGGGGGCAGCGAGTAGGAGAAATGGAGGTT
TGGGCTCTAGAGGGATTTGGTGTTGCTCATATTTTACAAGAAATGCTTACTTATAAATCT
GATCATATTAGAGCTCGCCAGGAAGTACTTGGGACTATGATCGTTGGCGGAATAATACCT
AACCCCGAGGATGCTCCAGAATCTTTTAGATTGCTCGTTCGAGAACTACGATCTTTGGCT
CTGGAACTGAACCATTTCCTTGTATCTGAGAAAAATTTCCGGATTAATAGAAAGGAAGCT
---------
>Rhodiola_bupleuroides
ATGCTCCGGGATGGAAATGAGGGAATGTCCACAATACCTGGTTTTAATCAGATACAATTT
GAGGGATTTTGTAGGTTTCTTGGTCATGGCTTGACGGAAGAACTTTATAAGTTTCCAAAA
ATTGAAGATACCGATCAAGAAATTGAATTTCAATTATTTGTGGAAACATATCAATTGGTA
GAACCCTCGATAAATGAACGAGATGCTATGTATGAATCACTCACATATTCGTCTGAATTA
TATGTACCCGCGGGATTAATTTGGAAA------ACCAGTAGGGATATGCAAGAACAAACT
ATTTTTATTGGAAATATCCCTCTAATGAATTCTCTCGGAACTTCTATAGTAAATGGAATA
TACAGAATTGTGATTAATCAAATATTGCAAAGTCCTGGAATTTATTACCGTTCAGAATTG
GACCATAGCGGAATTTCGGTCTATACCGGTACCATCATATCCGATTGGGGGGGAAGATTA
GAATTAGAGATTGATAGAAAAGCAAGGATATGGGCTCGTGTGAGTAGGAAACAGAAAATA
TCTATTCTAGTTCTATCATCAGCTATGGGGTCAAATCTACGAGAAATCATAGAGAATGTT
TGCTATCCTGAAATTTTTTTGTCTTTCCTGAATGATAAGGAGAAAAATAAAATAGGGTCA
AAAGAAAATGCTATTTTGGAGTTTTATCAACAATTTGCTTGTGTAGGCGGAGAT------
CCGGTATTTTCTGAATCCTTATGTAAGGAATTACAAAAGAAATTCTTTCAACAACGATGT
GAATTAGGAAGGATTGGTCGACGAAATATGAATCGGAGACTTAATCTTGATATACCCCAG
AACAATACATTTTTGTTACCACGAGATATATTGGCAGCTGCGGATCATTTGCTTGCAATG
AAATTTGGAATGGGTACACTTGACGATATGAATCATTTGAAAAATAAACGTATTCGTTCT
GTAGCGGATCTCTTACAAGATCAATTTGGATTGGCTCTGGCTCGTTTAGAAAATGTGGTT
CGGGGAACTATATGTGGAGCAATTAGACATAAATTGATACCGACTCCTCAGAATTTGGTA
ACTTCGACTCCATTAACAACCACTTTTGAATCTTTTTTCGGCTTACACCCATTATCTCAA
GTTTTGGATCGAACGAATCCATTGACACAAATAGTTCATGGTAGAAAATTGAGTTATTTG
GGCCCTGGAGGATTAACAGGGCGAACAGCTAGTTTTCGGATACGAGATATCCATCCTAGT
CACTATGGACGCATTTGCCCAATCGACACGTCTGAAGGAATCAATGTTGGGCTTATTGGA
TCCTTAGCAATTCATGCGAAAATTGGTCGTTGGGGATCTCTCGAAAGCCCATTTTATGAA
ATTTATGAA------------AGATCA------AAAAAGGTACGAATGCGTTATTTATCA
CCAAGTAGAGATGAATATTATATGTTAGCGGCGGGAAATTCTTTGGCGCTGAATCCGGGT
ATTCAGGAGGAACAAGTTGTTCCAGCTCGATACCGGCAAGAATTCCTGACTATTGCATGG
GAACGAGTTCATCTTCGAAGTATTTTTCCCTTCCAATATTTTTCTGTTGGAGCTTCCCTC
ATTCCTTTTATCGAGCATAATGATGCTAATCGGGCTTTAATGAGTTCTAATATGCAACGT
CAAGCAGTTCCGCTTTCTAGGTCTGAGAAGTGCATTGTTGGAACCGGGTTAGAAAGGCAA
GTGGCTCTAGATTCAGGGGTTCTCGCTATAGCTAAACACGAGGGAAAGATCATTTATGCC
GATACTAGCAAGATCCTTTTCTCAGGTAATGGAGATACTCGAAGCATTCCATTAGTTCTG
TATGAACGTTCCAACAAAAATACTTGTATGCACCAAAAACCCCGGGTTCAGCAGGATAAA
TGCATTAAAAAGGGACAAATTTTATCGGATGGTGCCGCTATCGTTGGTGGGGAACTCGCT
TTGGGGAAAAACGTATTAGTAGCTTATATGCCGTGGGAAGGTTACAATTTTGAGGATGCG
GTACTTATTAGTGAACGTCTGGTATATGAAGATATTTATACTTCTTTTCACATCCGTAAA
TACGAAATTCAGACTCATGTGACAAGTCAAGGCCCTGAAAGGATCACTAATGAAATACCA
CATTTAGAGGCCCATTTACTCCGAAATTTAGACAAAAATGGAATTGTGATGCTTGGATCT
TGGGTCGAGACGGGCGAGATTTTAGTAGGTAAATTAACGCCTCAAATGGCGAAAGAATCC
TCGTATGCCCCGGAAGATAGATTATTACGAGCCATACTGGGCATTCAGGTATCCACTTCA
AAGGAAACTTGTTTAAAACTACCTATAGGTGGTAGGGGTCGAGTTATTGATGTGAGATGG
ATCCGGAAAAAGGGGAGTTCTAGTTATAATCCAGAAATTATTCGTGTATATATTTCACAG
AAACGTGAAATTAAAGTAGGTGATAAAGTAGCTGGAAGACATGGAAATAAGGGTATTATT
TCCAAAATTTTGCCTAGACAAGATATGCCTTATTTGCAAGATGGAAGACCTGTTGATATG
GTCTTCAATCCATTAGGAGTCCCTTCACGAATGAATGTAGGACAGATATTTGAATGCTCG
CTGGGGTTAGCGGGTAGTCTGCTAGACAGACATTATCGAATAGCACCTTTTGATGAGAGA
TATGAACAAGAGGCTTCGAGAAAACTAGTCTTTTCGGAATTATATGAAGCCAGTAAGGAA
ACAGGGAATCCCTGGGTATTTGAACCTGAATATCCGGGAAAAAGCAGAATCTTTGATGGA
AGAACGGGAGAGCCTTTTGAACAGCCTGTTATAATAGGAAAGCCTTATATCTTGAAATTA
ATTCATCAAGTTGATGATAAAATCCACGGCCGTTCTAGCGGACATTATGCACTTGTTACA
CAACAACCTCTTAGAGGAAGAGCTAAGCAAGGGGGGCAGCGGGTAGGAGAAATGGAGGTT
TGGGCTCTAGAGGGATTTGGTGTTGCTCATATTTTACAAGAAATGCTTACTTATAAATCT
GATCATATTAGAGCTCGCCAGGAAGTACTTGGGACTACGATCGTTGGCGGAATAATACCT
AACCCCGAGGATGCTCCAGAATCTTTTAGATTGCTCGTTCGAGAACTACGATCTTTGGCT
CTGGAACTGAACCATTTTCTTGTATCTGAGAAAAATTTCCGGATTAATAGAAAGGAAGCT
---------
>Rhodiola_calliantha
ATGCTCCGGGATGGAAATGAGGGAATGTCCACAATACCTGGTTTTAATCAGATACAATTT
GAGGGATTTTGTAGGTTTCTTGGTCATGGCTTGACGGAAGAACTTTATAAGTTTCCAAAA
ATTGAAGATACCGATCAAGAAATTGAATTTCAATTATTTGTGGAAACATATCAATTGGTA
GAACCCTCGATAAATGAACGAGATGCTATGTATGAATCACTCACATATTCGTCTGAATTA
TATGTACCCGCGGGATTAATTTGGAAA------ACCAATAGGGATATGCAAGAACAAACT
ATTTTTATTGGAAATATCCCTCTAATGAATTCTCTCGGAACTTCTATAGTAAATGGAATA
TACAGAATTGTGATTAATCAAATATTGCAAAGTCCTGGAATTTATTACCGTTCAGAATTG
GACCATAGCGGAATTTCGGTCTATACCGGTACCATCATATCCGATTGGGGGGGAAGATTA
GAATTAGAGATTGATAGAAAAGCAAGGATATGGGCTCGTGTGAGTAGGAAACAGAAAATA
TCTATTCTAGTTCTATCATCAGCTATGGGGTCAAATCTACGAGAAATCATAGAGAATGTT
TGCTATCCTGAAATTTTTTTGTCTTTCCTGAATGATAAGGAGAAAAATAAAATAGGGTCA
AAAGAAAATGCTATTTTGGAGTTTTATCAACAATTTGCTTGTGTAGGCGGAGAT------
CCGGTATTTTCTGAATCCTTATGTAAGGAATTACAAAAGAAATTCTTTCAACAACGATGT
GAATTAGGAAGGATTGGTCGACGAAATATGAATCGGAGACTTAATCTTGATATACCCCAG
AACAATACATTTTTGTTACCACGAGATATATTGGCAGCTGCGGATCATTTGCTTGCAATG
AAATTTGGAATGGGTACACTTGACGATATGAATCATTTGAAAAATAAACGTATTCGTTCT
GTAGCGGATCTCTTACAAGATCAATTTGGATTGGCTCTGGCTCGTTTAGAAAATGTGGTT
CGGGGAACTATATGTGGAGCAATTAGACATAAATTGATACCGACTCCTCAGAATTTGGTA
ACTTCGACTCCATTAACAACCACTTTTGAATCTTTTTTCGGCTTACACCCATTATCTCAA
GTTTTGGATCGAACGAATCCATTGACACAAATAGTTCATGGTAGAAAATTGAGTTATTTG
GGCCCTGGAGGATTAACAGGGCGAACAGCTAGTTTTCGGATACGAGATATCCATCCTAGT
CACTATGGACGCATTTGCCCAATCGACACGTCTGAAGGAATCAATGTTGGGCTTATTGGA
TCCTTAGCAATTCATGCGAAAATTGGTCGTTGGGGATCTCTCGAAAGCCCATTTTATGAA
ATTTATGAA------------AGATCA------AAAAAGGTACGAATGCGTTATTTATCA
CCAAGTAGAGATGAATATTATATGTTAGCGGCGGGAAATTCTTTGGCGCTGAATCCGGGT
ATTCAGGAGGAACAAGTTGTTCCAGCTCGATACCGGCAAGAATTCCTGACTATTGCATGG
GAACGAGTTCATCTTCGAAGTATTTTTCCCTTCCAATATTTTTCTGTTGGAGCTTCCCTC
ATTCCTTTTATCGAGCATAATGATGCTAATCGGGCTTTAATGAGTTCTAATATGCAACGT
CAAGCAGTTCCGCTTTCTAGGTCTGAGAAGTGCATTGTTGGAACCGGGTTAGAAAGGCAA
GTGGCTCTAGATTCAGGGGTTCTCGCTATAGCTAAACACGAGGGAAAGATCATTTATGCC
GATACTAACAAGATCCTTTTCTCAGGTAATGGAGATACTCGAAGCATTCCATTAGTTCTG
TATGAACGTTCCAACAAAAATACTTGTATGCACCAAAAACCCCGGGTTCAGCAGGATAAA
TGCATTAAAAAGGGACAAATTTTATCGGATGGTGCCGCTATCGTTGGTGGGGAACTCGCT
TTGGGGAAAAACGTATTAGTAGCTTATATGCCGTGGGAAGGTTACAATTTTGAGGATGCG
GTACTTATTAGTGAACGTCTGGTATATGAAGATATTTATACTTCTTTTCACATCCGTAAA
TACGAAATTCAGACTCATGTGACAAGTCAAGGCCCTGAAAGGATCACTAATGAAATACCA
CATTTAGAGGCCCATTTACTCCGAAATTTAGACAAAAATGGAATTGTGATGCTTGGATCT
TGGGTCGAGACGGGCGAGATTTTAGTAGGTAAATTAACGCCTCAAATGGCGAAAGAATCC
TCGTATGCCCCGGAAGATAGATTATTACGAGCCATACTGGGCATTCAGGTATCCACTTCA
AAGGAAACTTGTTTAAAACTACCTATAGGTGGTAGGGGTCGAGTTATTGATGTGAGATGG
ATCCGGAAAAAGGGGAGTTCTAGTTATAATCCAGAAATTATTCGTGTATATATTTCACAG
AAACGTGAAATTAAAGTAGGTGATAAAGTAGCTGGAAGACATGGAAATAAGGGTATTATT
TCCAAAATTTTGCCTAGACAAGATATGCCTTATTTGCAAGATGGAAGACCTGTTGATATG
GTCTTCAATCCATTAGGAGTCCCTTCACGAATGAATGTAGGACAGATATTTGAATGTTCG
CTGGGGTTAGCGGGTAGTCTGCTAGACAGACATTATCGAATAGCACCTTTTGATGAGAGA
TATGAACAAGAGGCTTCGAGAAAACTAGTCTTTTCGGAATTATATGAAGCCAGTAAGGAA
ACAGGGAATCCCTGGGTATTTGAACCTGAATATCCGGGAAAAAGCAGAATATTTGATGGA
AGAACGGGAGAGCCTTTTGAACAGCCTGTTATAATAGGAAAGCCTTATATCTTGAAATTA
ATTCATCAAGTTGATGATAAAATCCACGGCCGTTCTAGCGGACATTATGCACTTGTTACA
CAACAACCTCTTAGAGGAAGAGCTAAGCAAGGGGGGCAGCGGGTAGGAGAAATGGAGGTT
TGGGCTCTAGAGGGATTTGGTGTTGCTCATATTTTACAAGAAATGCTTACTTATAAATCT
GATCATATTAGAGCTCGCCAGGAAGTACTTGGGACTACGATCGTTGGCGGAATAATACCT
AACCCCGAGGATGCTCCAGAATCTTTTAGATTGCTCGTTCGAGAACTACGATCTTTGGCT
CTGGAACTGAACCATTTCCTTGTATCTGAGAAAAATTTCCGGATTAATAGAAAGGAAGCT
---------
>Rhodiola_crenulata
ATGCTCCGGGATGGAAATGAGGGAATGTCCACAATACCTGGTTTTAATCAGATACAATTT
GAGGGATTTTGTAGGTTTCTTGGTCATGGCTTGACGGAAGAACTTTATAAGTTTCCAAAA
ATTGAAGATACCGATCAAGAAATTGAATTTCAATTATTTGTGGAAACATATCAATTGGTA
GAACCCTCGATAAATGAACGAGATGCTATGTATGAATCACTCACATATTCGTCTGAATTA
TATGTACCCGCGGGATTAATTTGGAAA------ACCAGTAGGGATATGCAAGAACAAACT
ATTTTTATTGGAAATATCCCTCTAATGAATTCTCTCGGAACTTCTATAGTAAATGGAATA
TACAGAATTGTGATTAATCAAATATTGCAAAGTCCTGGAATTTATTACCGTTCAGAATTG
GACCATAGCGGAATTTCGGTCTATACCGGTACCATCATATCCGATTGGGGGGGAAGATTA
GAATTAGAGATTGATAGAAAAGCAAGGATATGGGCTCGTGTGAGTAGGAAACAGAAAATA
TCTATTCTAGTTCTATCATCAGCTATGGGGTCAAATCTACGAGAAATCATAGAGAATGTT
TGCTATCCTGAAATTTTTTTGTCTTTCCTGAATGATAAGGAGAAAAATAAAATAGGGTCA
AAAGAAAATGCTATTTTGGAGTTTTATCAACAATTTGCTTGTGTAGGCGGAGAT------
CCGGTATTTTCTGAATCCTTATGTAAGGAATTACAAAAGAAATTCTTTCAACAACGATGT
GAATTAGGAAGGATTGGTCGACGAAATATGAATCGGAGACTTAATCTTGATATACCCCAG
AACAATACATTTTTGTTACCACGAGATATATTGGCAGCTGCGGATCATTTGCTTGCAATG
AAATTTGGAATGGGTACACTTGACGATATGAATCATTTGAAAAATAAACGTATTCGTTCT
GTAGCGGATCTCTTACAAGATCAATTTGGATTGGCTCTGGCTCGTTTAGAAAATGTGGTT
CGGGGAACTATATGTGGAGCAATTAGACATAAATTGATACCGACTCCTCAGAATTTGGTA
ACTTCGACTCCATTAACAACCACTTTTGAATCTTTTTTCGGCTTACACCCATTATCTCAA
GTTTTGGATCGAACGAATCCATTGACACAAATAGTTCATGGTAGAAAATTGAGTTATTTG
GGCCCTGGAGGATTAACAGGGCGAACAGCTAGTTTTCGGATACGAGATATCCATCCTAGT
CACTATGGACGCATTTGCCCAATCGACACGTCTGAAGGAATCAATGTTGGGCTTATTGGA
TCCTTAGCAATTCATGCGAAAATTGGTCGTTGGGGATCTCTCGAAAGCCCATTTTATGAA
ATTTATGAA------------AGATCA------AAAAAGGTACGAATGCGTTATTTATCA
CCAAGTAGAGATGAATATTATATGTTAGCGGCGGGAAATTCTTTGGCGCTGAATCCGGGT
ATTCAGGAGGAACAAGTTGTTCCAGCTCGATACCGGCAAGAATTCCTGACTATTGCATGG
GAACGAGTTCATCTTCGAAGTATTTTTCCCTTCCAATATTTTTCTGTTGGAGCTTCCCTC
ATTCCTTTTATCGAGCATAATGATGCGAATCGGGCTTTAATGAGTTCTAATATGCAACGT
CAAGCAGTTCCGCTTTCTAGGTCTGAGAAGTGCATTGTTGGAACCGGGTTAGAAAGGCAA
GTGGCTCTAGATTCAGGGGTTCTCGCTATAGCCAAACACGAGGGAAAGATCATTTCTGCC
GATACTAACAAGATCCTTTTCTCAGGTAATGGAGATACTCGAAGCATTCCATTAGTTCTG
TATGAACGTTCCAACAAAAATACTTGTATGCACCAAAAACCCCGGGTTCAGCAGGGTAAA
TGCATTAAAAAGGGACAAATTTTATCGGATGGTGCCGCTATCGTTGGTGGGGAACTCGCT
TTGGGGAAAAACGTATTAGTAGCTTATATGCCGTGGGAAGGTTACAATTTTGAGGATGCG
GTACTTATTAGTGAACGTCTGGTATATGAAGATATTTATACTTCTTTTCACATCCGTAAA
TACGAAATTCAGACTCATGTGACAAGTCAAGGCCCTGAAAGGATCACTAATGAAATACCA
CATTTAGAGGCCCATTTACTCCGAAATTTAGACAAAAATGGAATTGTGATGCTTGGATCT
TGGGTCGAGACGGGCGAGATTTTAGTAGGTAAATTAACGCCTCAAATGGCGAAAGAATCC
TCGTATGCCCCGGAAGATAGATTATTACGAGCCATACTGGGCATTCAGGTATCCACTTCA
AAGGAAACTTGTTTAAAACTACCTATAGGTGGTAGGGGTCGAGTTATTGATGTGAGATGG
ATCCGGAAAAAGGGGAGTTCTAGTTATAATCCAGAAATTATTCGTGTATATATCTCACAG
AAACGTGAAATTAAAGTAGGTGATAAAGTAGCTGGAAGACATGGAAATAAGGGTATTATT
TCCAAAATTTTGCCTAGACAAGATATGCCTTATTTGCAAGATGGAAGACCTGTTGATATG
GTCTTCAATCCATTAGGAGTCCCTTCACGAATGAATGTAGGACAGATATTTGAATGCTCG
CTGGGGTTAGCGGGTAGTCTGCTAGACAGACATTATCGAATAGCACCTTTTGATGAGAGA
TATGAACAAGAGGCTTCGAGAAAACTAGTCTTTTCGGAATTATATGAAGCCAGTAAGGAA
ACAGGGAATCCCTGGGTATTTGAACCTGAATATCCGGGAAAAAGCAGAATATTTGATGGA
AGAACGGGAGAGCCTTTTGAACAGCCTGTTATAATAGGAAAGCCTTATATCTTGAAATTA
ATTCATCAAGTTGATGATAAAATCCACGGCCGTTCTAGCGGACATTATGCACTTGTTACA
CAACAACCTCTTAGAGGAAGAGCTAAGCAAGGGGGGCAGCGGGTAGGAGAAATGGAGGTT
TGGGCTCTAGAGGGATTTGGTGTTGCTCATATTTTACAAGAAATGCTTACTTATAAATCT
GATCATATTAGAGCTCGCCAGGAAGTACTTGGGACTACGATCGTTGGCGGAATAATACCT
AACCCCGAGGATGCTCCAGAATCTTTTAGATTGCTCGTTCGAGAATTACGATCTTTGGCT
CTGGAACTGAACCATTTCCTTGTATCTGAGAAAAATTTCCGGATTAATAGAAAGGAAGCT
---------
>Rhodiola_henryi
ATGCTCCGGGATGGAAATGAGGGAATGTCCACAATACCTGGTTTTAATCAGATACAATTT
GAGGGATTTTGTAGGTTTCTTGGTCATGGCTTGACGGAAGAACTTTATAAGTTTCCAAAA
ATGGAAGATACCGATCAAGAAATTGAATTTCAATTATTTGTGGAAACATATCAATTGGTA
GAACCCTCGATAAATGAACGAGATGCTATGTATGAATCACTCACATATTCGTCTGAATTA
TATGTACCCGCGGGATTAATTTGGAAA------ACCAGTAGGGATATGCAAGAACAAACT
ATTTTTATTGGAAATATCCCTCTAATGAATTCTCTCGGAACTTCTATAGTAAATGGAATA
TACAGAATTGTGATTAATCAAATATTGCAAAGTCCTGGAATTTATTACCGTTCAGAATTG
GACCATAGCGGAATTTCGGTCTATACCGGTACCATCATATCCGATTGGGGGGGAAGATTA
GAATTAGAGATTGATAGAAAAGCAAGGATATGGGCTCGTGTGAGTAGGAAACAGAAAATT
TCTATTCTAGTTCTATCATCAGCTATGGGGTCAAATCTACGAGAAATCATAGAGAATGTT
TGCTATCCTGAAATTTTTTTGTCTTTCCTGAATGATAAGGAGAAAAATAAAATAGGGTCA
AAAGAAAATGCTATTTTGGAGTTTTATCAACAATTTGCTTGTGTAGGCGGAGAT------
CCGGTATTTTCTGAATCCTTATGTAAGGAATTACAAAAGAAATTCTTTCAACAACGATGT
GAATTAGGAAGGATTGGTCGACGAAATATGAATCGGAGACTTAATCTTGATATACCCCAG
AACAATACATTTTTGTTACCACGAGATATATTGGCAGCTGCGGATCATTTGCTTGCAATG
AAATTTGGAATGGGTACACTTGACGATATGAATCATTTGAAAAATAAACGTATTCGTTCT
GTAGCGGATCTCTTACAAGATCAATTTGGATTGGCTATGGCTCGTTTAGAAAATGTGGTT
CGGGGAACTATATGTGGAGCAATTAGACATAAATTGATACCGACTCCTCAGAATTTGGTA
ACTTCGACTCCATTAACAACCACTTTTGAATCTTTTTTCGGCTTACACCCATTATCTCAA
GTTTTGGATCGAACGAATCCATTGACACAAATAGTTCATGGTAGAAAATTGAGTTATTTG
GGCCCTGGAGGATTAACAGGGCGAACAGCTAGTTTTCGGATACGAGATATCCATCCTAGT
CACTATGGACGCATTTGCCCAATCGACACGTCTGAAGGAATCAATGTTGGGCTTATTGGA
TCCTTAGCAATTCATGCGAAAATCGGTCGTTGGGGATCTCTCGAAAGCCCATTTTATGAA
ATTTATGAA------------AGATCA------AAAAAGGTACGAATGCGTTATTTATCA
CCAAGTAGAGATGAATATTATATGTTAGCGGCGGGAAATTCTTTGGCGCTGAATCCGGGT
ATTCAGGAGGAACAAGTTGTTCCAGCTCGATACCGGCAAGAATTCCTGACTATTGCATGG
GAACGAGTTCATCTTCGAAGTATTTTTCCCTTCCAATATTTTTCTGTTGGAGCTTCCCTC
ATTCCTTTTATCGAGCATAATGATGCTAATCGGGCTTTAATGAGTTCTAATATGCAACGT
CAAGCAGTTCCACTTTCTAGGTCTGAGAAGTGCATTGTTGGAACCGGGTTAGAAAGGCAA
GTGGCTCTAGATTCAGGGGTTCTCGCTATAGCCAAACACGAGGGAAAGATCATTTATGCC
GATACTAACAAGATCCTTTTCTCAGGTAATGTAGATACTCGAAGCATTCCATTAGTTCTG
TATGAACGTTCCAACAAAAATACTTGTATGCACCAAAAACCCCGGGTTCAGCAGGGTAAA
TGCATTAAAAAGGGACAAATTTTATCGGATGGTGCCGCTATCGTTGGTGGGGAACTCGCT
TTGGGGAAAAACGTATTAGTAGCTTATATGCCGTGGGAAGGTTACAATTTTGAGGATGCG
GTACTTATTAGTGAACGTCTGGTATATGAAGATATTTATACTTCTTTTCACATCCGTAAA
TACGAAATTAAGACTCATGTGACAAGTCAAGGCCCTGAAAGGATCACTAATGAAATACCA
CATTTAGAGGCCCATTTACTCCGAAATTTAGACAAAAATGGAATTGTGATGCTTGGATCT
TGGGTCGAGACGGGCGAGATTTTAGTAGGTAAATTAACGCCTCAAATGGCGAAAGAATCC
TCGTATGCCCCGGAAGATAGATTATTACGAGCCATACTGGGCATTCAGGTATCCACTTCA
AAGGAAACTTGTTTAAAACTACCTATAGGTGGTAGGGGTCGAGTTATTGATGTGAGATGG
ATCCGGAAAAAGGGGAGTTCTAGTTATAATCCAGAAATTATTCGTGTATATATCTCACAG
AAACGTGAAATTAAAGTAGGTGATAAAGTAGCTGGAAGACATGGAAATAAGGGTATTATT
TCCAAAATTTTGCCTAGACAAGATATGCCTTATTTGCAAGATGGAAGACCTGTTGATATG
GTCTTCAATCCATTAGGAGTCCCTTCACGAATGAATGTAGGACAGATATTTGAATGCTCG
CTGGGGTTAGCGGGTAGTCTGCTAGACAGACATTATCGAATAGCACCTTTTGATGAGAGA
TATGAACAAGAGGCTTCGAGAAAACTAGTCTTTTCGGAATTATATGAAGCCAGTAAGGAA
ACAGGGAATCCCTGGGTATTTGAACCTGAATATCCGGGAAAAAGCAGAATATTTGATGGA
AGAACGGGAGAGCCTTTTGAACAGCCTGTTATAATAGGAAAGCCTTATATCTTGAAATTA
ATTCATCAAGTTGATGATAAAATCCACGGCCGTTCTAGCGGACATTATGCACTTGTTACA
CAACAACCTCTTAGAGGAAGAGCTAAGCAAGGGGGACAGCGGGTAGGAGAAATGGAGGTT
TGGGCTCTAGAGGGATTTGGTGTTGCTCATATTTTACAAGAAATGCTTACTTATAAATCT
GATCATATTAGAGCTCGCCAGGAAGTACTTGGGACTACGATCGTTGGCGGAATAATACCT
AACCCCGAGGATGCTCCAGAATCTTTTAGATTGCTCGTTCGAGAACTACGATCTTTGGCT
CTGGAACTGAACCATTTCCTTGTATCTGAGAAAAATTTCCGGATTAATAGAAAGGAAGCT
---------
>Rhodiola_himalensis
ATGCTCCGGGATGGAAATGAGGGAATGTCCACAATACCTGGTTTTAATCAGATACAATTT
GAGGGATTTTGTAGGTTTCTTGGTCATGGCTTGACGGAAGAACTTTATAAGTTTCCAAAA
ATTGAAGATACCGATCAAGAAATTGAATTTCAATTATTTGTGGAAACATATCAATTGGTA
GAACCCTCGATAAATGAACGAGATGCTATGTATGAATCACTCACATATTCGTCTGAATTA
TATGTACCCGCGGGATTAATTTGGAAA------ACCAGTAGGGATATGCAAGAACAAACT
ATTTTTATTGGAAATATCCCTCTAATGAATTCTCTCGGAACTTCTATAGTAAATGGAATA
TACAGAATTGTGATTAATCAAATATTGCAAAGTCCTGGAATTTATTACCGTTCAGAATTG
GACCATAGCGGAATTTCGGTCTATACCGGTACCATCATATCCGATTGGGGGGGAAGATTA
GAATTAGAGATTGATAGAAAAGCAAGGATATGGGCTCGTGTGAGTAGGAAACAGAAAATA
TCTATTCTAGTTCTATCATCAGCTATGGGGTCAAATCTACGAGAAATCATAGAGAATGTT
TGCTATCCTGAAATTTTTTTGTCTTTCCTGAATGATAAGGAGAAAAATAAAATAGGGTCA
AAAGAAAATGCTATTTTGGAGTTTTATCAACAATTTGCTTGTGTAGGCGGAGAT------
CCGGTATTTTCTGAATCCTTATGTAAGGAATTACAAAAGAAATTCTTTCAACAACGATGT
GAATTAGGAAGGATTGGTCGACGAAATATGAATCGGAGACTTAATCTTGATATACCCCAG
AACAATACATTTTTGTTACCACGAGATATATTGGCAGCTGCGGATCATTTGCTTGCAATG
AAATTTGGAATGGGTACACTTGACGATATGAATCATTTGAAAAATAAACGTATTCGTTCT
GTAGCGGATCTCTTACAAGATCAATTTGGATTGGCTCTGGCTCGTTTAGAAAATGTGGTT
CGGGGAACTATATGTGGAGCAATTAGACATAAATTGATACCGACTCCTCAGAATTTGGTA
ACTTCGACTCCATTAACAACCACTTTTGAATCTTTTTTCGGCTTACACCCATTATCTCAA
GTTTTGGATCGAACGAATCCATTGACACAAATAGTTCATGGTAGAAAATTGAGTTATTTG
GGCCCTGGAGGATTAACAGGGCGAACAGCTAGTTTTCGGATACGAGATATCCATCCTAGT
CACTATGGACGCATTTGCCCAATCGACACGTCTGAAGGAATCAATGTTGGGCTTATTGGA
TCCTTAGCAATTCATGCGAAAATTGGTCGTTGGGGATCTCTCGAAAGCCCATTTTATGAA
ATTTATGAA------------AGATCA------AAAAAGGTACGAATGCGTTATTTATCA
CCAAGTAGAGATGAATATTATATGTTAGCGGCGGGAAATTCTTTGGCGCTGAATCCGGGT
ATTCAGGAGGAACAAGTTGTTCCAGCTCGATACCGGCAAGAATTCCTGACTATTGCATGG
GAACGAGTTCATCTTCGAAGTATTTTTCCCTTCCAATATTTTTCTGTTGGAGCTTCCCTC
ATTCCTTTTATCGAGCATAATGATGCGAATCGGGCTTTAATGAGTTCTAATATGCAACGT
CAAGCAGTTCCGCTTTCTAGGTCTGAGAAGTGCATTGTTGGAACCGGGTTAGAAAGGCAA
GTGGCTCTAGATTCAGGGGTTCTCGCTATAGCCAAACACGAGGGAAAGATCATTTATGCC
GATACTAACAAGATCCTTTTCTCAGGTAATGGAGATACTCGAAGCATTCCATTAGTTCTG
TATGAACGTTCCAACAAAAATACTTGTATGCACCAAAAACCCCGGGTTCAGCAGGGTAAA
TGCATTAAAAAGGGACAAATTTTATCGGATGGTGCCGCTATCGTTGGTGGGGAACTCGCT
TTGGGGAAAAACGTATTAGTAGCTTATATGCCGTGGGAAGGTTACAATTTTGAGGATGCG
GTACTTATTAGTGAACGTCTGGTATATGAAGATATTTATACTTCTTTTCACATCCGTAAA
TACGAAATTCAGACTCATGTGACAAGTCAAGGCCCGGAAAGGATCACTAATGAAATACCA
CATTTAGAGGCCCATTTACTCCGAAATTTAGACAAAAATGGAATTGTGATGCTTGGATCT
TGGGTCGAGACGGGCGAGATTTTAGTAGGTAAATTAACGCCTCAAATGGCGAAAGAATCC
TCGTATGCCCCGGAAGATAGATTATTACGAGCCATACTGGGCATTCATGTATCCACTTCA
AAGGAAACTTGTTTAAAACTACCTATAGGTGGTAGGGGTCGAGTTATTGATGTGAGATGG
ATCCGGAAAAGGGGGAGTTCTAGTTATAATCCAGAAATTATTCGTGTATATATCTCACAG
AAACGTGAAATTAAAGTAGGTGATAAAGTAGCTGGAAGACATGGAAATAAGGGTATTATT
TCCAAAATTTTGCCTAGACAAGATATGCCTTATTTGCAAGATGGAAGACCTGTTGATATG
GTCTTCAATCCATTAGGAGTCCCTTCACGAATGAATGTAGGACAGATATTTGAATGCTCG
CTGGGGTTAGCGGGTAGTCTGCTAGACAGACATTATCGAATAGCACCTTTTGATGAGAGA
TATGAACAAGAGGCTTCGAGAAAACTAGTCTTTTCGGAATTATATGAAGCCAGTAAGGAA
ACAGGGAATCCCTGGGTATTTGAACCTGAATATCCGGGAAAAAGCAGAATATTTGATGGA
AGAACGGGAGAGCCTTTTGAACAGCCTGTTATAATAGGAAAGCCTTATATCTTGAAATTA
ATTCATCAAGTTGATGATAAAATCCACGGCCGTTCTAGCGGACATTATGCACTTGTTACA
CAACAACCTCTTAGAGGAAGAGCTAAGCAAGGGGGGCAGCGGGTAGGAGAAATGGAGGTT
TGGGCTCTAGAGGGATTTGGTGTTGCTCATATTTTACAAGAAATGCTTACTTATAAATCT
GATCATATTAGAGCTCGCCAGGAAGTACTTGGGACTACGATCGTTGGCGGAATAATACCT
AACCCCGAGGATGCTCCAGAATCTTTTAGATTGCTCGTTCGAGAACTACGATCTTTGGCT
CTGGAACTGAACCATTTCCTTGTATCTGAGAAAAATTTCCGGATTAATAGAAAGGAAGCT
---------
>Rhodiola_kirilowii
ATGCTCCGGGATGGAAATGAGGGAATGTCCACAATACCTGGTTTTAATCAGATACAATTT
GAGGGATTTTGTAGGTTTCTTGGTCATGGCTTGACGGAAGAACTTTATAAGTTTCCAAAA
ATGGAAGATACCGATCAAGAAATTGAATTTCAATTATTTGTGGAAACATATCAATTGGTA
GAACCCTCGATAAATGAACGAGATGCTATGTATGAATCACTCACATATTCGTCTGAATTA
TATGTACCCGCGGGATTAATTTGGAAA------ACCAGTAGGGATATGCAAGAACAAACT
ATTTTTATTGGAAATATCCCTCTAATGAATTCTCTCGGAACTTCTATAGTAAATGGAATA
TACAGAATTGTGATTAATCAAATATTGCAAAGTCCTGGAATTTATTACCGTTCAGAATTG
GACCATAGCGGAATTTCGGTCTATACCGGTACCATCATATCCGATTGGGGGGGAAGATTA
GAATTAGAGATTGATAGAAAAGCAAGGATATGGGCTCGTGTGAGTAGGAAACAGAAAATA
TCTATTCTAGTTCTATCATCAGCTATGGGGTCAAATCTACGAGAAATCATAGAGAATGTT
TGCTATCCTGAAATTTTTTTGTCTTTCCTGAATGATAAGGAGAAAAATAAAATAGGGTCA
AAAGAAAATGCTATTTTGGAGTTTTATCAACAATTTGCTTGTGTAGGCGGAGAT------
CCGGTATTTTCTGAATCCTTATGTAAGGAATTACAAAAGAAATTCTTTCAACAACGATGT
GAATTAGGAAGGATTGGTCGACGAAATATGAATCGGAGACTTAATCTTGATATACCCCAG
AACAATACATTTTTGTTACCACGAGATATATTGGCAGCTGCGGATCATTTGCTTGCAATG
AAATTTGGAATGGGTACACTTGACGATATGAATAATTTGCAAAATAAACGTATTCGTTCT
GTAGCGGATCTCTTACAAGATCAATTTGGATTGGCTCTGGCTCGTTTAGAAAATGTGGTT
CGGGGAACTATATGTGGAGCAATTAGACATAAATTGATACCGACTCCTCAGAATTTGGTA
ACTTCGACTCCATTAACAACCACTTTTGAATCTTTTTTCGGCTTACACCCATTATCTCAA
GTTTTGGATCGAACGAATCCATTGACACAAATAGTTCATGGTAGAAAATTGAGTTATTTG
GGCCCTGGAGGATTAACAGGGCGAACAGCTAGTTTTCGGATACGAGATATCCATCCTAGT
CACTATGGACGCATTTGCCCAATCGACACGTCTGAAGGAATCAATGTTGGGCTTATTGGA
TCCTTAGCAATTCATGCGAAAATTGGTCGTTGGGGATCTCTCGAAAGCCCATTTTATGAA
ATTTATGAA------------AGATCA------AAAAAGGTACGAATGCGTTATTTATCA
CCAAGTAGAGATGAATATTATATGTTAGCGGCGGGAAATTCTTTGGCGCTGAATCCGGGT
ATTCAGGAGGAACAAGTTGTTCCAGCTCGATACCGGCAAGAATTCCTGACTATTGCATGG
GAACGAGTTCATCTTCGAAGTATTTTTCCCTTCCAATATTTTTCTGTTGGAGCTTCCCTC
ATTCCTTTTATCGAGCATAATGATGCGAATCGGGCTTTAATGAGTTCTAATATGCAACGT
CAAGCAGTTCCGCTTTCTAGGTCTGAGAAGTGCATTGTTGGAACCGGGTTAGAAAGGCAA
GTGGCTCTAGATTCAGGGGTTCTCGCTATAGCCAAACACGAGGGAAAGATCATTTATGCC
GATACTAACAAGATCCTTTTCTCAGGTAATGGAGATACTCGAAGCATTCCATTAGTTCTG
TATGAACGTTCCAACAAAAATACTTGTATGCACCAAAAACCCCGGGTTCAGCAGGGTAAA
TGCATTAAAAAGGGACAAATTTTATCGGATGGTGCCGCTATCGTTGGTGGGGAACTCGCT
TTGGGGAAAAACGTATTAGTAGCTTATATGCCGTGGGAAGGTTACAATTTTGAGGATGCG
GTACTTATTAGTGAACGTCTGGTATATGAAGATATTTATACTTCTTTTCACATCCGTAAA
TACGAAATTCAGACTCATGTGACAAGTCAAGGCCCGGAAAGGATCACTAATGAAATACCA
CATTTAGAGGCCCATTTACTCCGAAATTTAGACAAAAATGGAATTGTGATGCTTGGATCT
TGGGTCGAGACGGGCGAGATTTTAGTAGGTAAATTAACGCCTCAAATGGCGAAAGAATCC
TCGTATGCCCCGGAAGATAGATTATTACGAGCCATACTGGGCATTAATGTATCCACTTCA
AAGGAAACTTGTTTAAAACTACCTATAGGTGGTAGGGGTCGAGTTATTGATGTGAGATGG
ATCCGGAAAAGGGGGAGTTCTAGTTATAATCCAGAAATTATTCGTGTATATATCTCACAG
AAACGTGAAATTAAAGTAGGTGATAAAGTAGCTGGAAGACATGGAAATAAGGGTATTATT
TCCAAAATTTTGCCTAGACAAGATATGCCTTATTTGCAAGATGGAAGACCTGTTGATATA
GTCTTCAATCCATTAGGAGTCCCTTCACGAATGAATGTAGGACAGATATTTGAATGCTCG
CTGGGGTTAGCGGGTAGTCTGCTAGACAGACATTATCGAATAGCACCTTTTGATGAGAGA
TATGAACAAGAGGCTTCGAGAAAACTAGTCTTTTCGGAATTATATGAAGCCAGTAAGGAA
ACAGGGAATCCCTGGGTATTTGAACCTGAATATCCGGGAAAAAGCAGAATATTTGATGGA
AGAACGGGAGAGCCTTTTGAACAGCCTGTTATAATAGGAAAGCCTTATATCTTGAAATTA
ATTCATCAAGTTGATGATAAAATCCACGGCCGTTCTAGCGGACATTATGCACTTGTTACA
CAACAACCTCTTAGAGGAAGAGCTAAGCAAGGGGGGCAGCGGGTAGGAGAAATGGAGGTT
TGGGCTCTAGAGGGATTTGGTGTTGCTCATATTTTACAAGAAATGCTTACTTATAAATCT
GATCATATTAGAGCTCGCCAGGAAGTACTTGGGACTACGATCGTTGGCGGAATAATACCT
AACCCCGAGGATGCTCCAGAATCTTTTAGATTGCTCGTTCGAGAACTACGATCTTTGGCT
CTGGAACTGAACCATTTCCTTGTATCTGAGAAAAATTTCCGGATTAATAGAAAGGAAGCT
---------
>Rhodiola_rosea
ATGCTCCGGGATGGAAATGAGGGAATGTCCACAATACCTGGTTTTAATCAGATACAATTT
GAGGGATTTTGTAGGTTTCTTGGTCATGGCTTGACGGAAGAACTTTATAAGTTTCCAAAA
ATTGAAGATACCGATCAAGAAATTGAATTTCAATTATTTGTGGAAACATATCAATTGGTA
GAACCCTCGATAAATGAACGAGATGCTATGTATGAATCACTCACATATTCGTCTGAATTA
TATGTACCCGCGGGATTAATTTGGAAA------ACCAATAGGGATATGCAAGAACAAACT
ATTTTTATTGGAAATATCCCTCTAATGAATTCTCTCGGAACTTCTATAGTAAATGGAATA
TACAGAATTGTGATTAATCAAATATTGCAAAGTCCTGGAATTTATTACCGTTCAGAATTG
GACCATAGCGGAATTTCGGTCTATACCGGTACCATCATATCCGATTGGGGGGGAAGATTA
GAATTAGAGATTGATAGAAAAGCAAGGATATGGGCTCGTGTGAGTAGGAAACAGAAAATA
TCTATTCTAGTTCTATCATCAGCTATGGGGTCAAATCTACGAGAAATCATAGAGAATGTT
TGCTATCCTGAAATTTTTTTGTCTTTCCTGAATGATAAGGAGAAAAATAAAATAGGGTCA
AAAGAAAATGCTATTTTGGAGTTTTATCAACAATTTGCTTGTGTAGGCGGAGAT------
CCGGTATTTTCTGAATCCTTATGTAAGGAATTACAAAAGAAATTCTTTCAACAACGATGT
GAATTAGGAAGGATTGGTCGACGAAATATGAATCGGAGACTTAATCTTGATATACCCCAG
AACAATACATTTTTGTTACCACGAGATATATTGGCAGCTGCGGATCATTTGCTTGCAATG
AAATTTGGAATGGGTACACTTGACGATATGAATCATTTGAAAAATAAACGTATTCGTTCT
GTAGCGGATCTCTTACAAGATCAATTTGGATTGGCTCTGGCTCGTTTAGAAAATGTGGTT
CGGGGAACTATATGTGGAGCAATTAGACATAAATTGATACCGACTCCTCAGAATTTGGTA
ACTTCGACTCCATTAACAACCACTTTTGAATCTTTTTTCGGCTTACACCCATTATCTCAA
GTTTTGGATCGAACGAATCCATTGACACAAATAGTTCATGGCAGAAAATTGAGTTATTTG
GGCCCTGGAGGATTAACAGGGCGAACAGCTAGTTTTCGGATACGAGATATCCATCCTAGT
CACTATGGACGCATTTGCCCAATCGACACGTCTGAAGGAATCAATGTTGGGCTTATTGGA
TCCTTAGCAATTCATGCGAAAATTGGTCGTTGGGGATCTCTCGAAAGCCCATTTTATGAA
ATTTATGAA------------AGATCA------AAAAAGGTACGAATGCGTTATTTATCA
CCAAGTAGAGATGAATATTATATGTTAGCGGCGGGAAATTCTTTGGCGCTGAATCCGGGT
ATTCAGGAGGAACAAGTTGTTCCAGCTCGATACCGGCAAGAATTCCTGACTATTGCATGG
GAACGAGTTCATCTTCGAAGTATTTTTCCCTTCCAATATTTTTCTGTTGGAGCTTCCCTC
ATTCCTTTTATCGAGCATAATGATGCTAATCGTGCTTTAATGAGTTCTAATATGCAACGT
CAAGCAGTTCCGCTTTCTAGGTCTGAGAAGTGCATTGTTGGAACCGGGTTAGAAAGGCAA
GTGGCTCTAGATTCAGGGGTTCTCGCTATAGCCAAACACGAGGGAAAGATCATTTATGCC
GATACTAACAAGATCCTTTTCTCAGGTAATGGAGATACTCGAAGCATTCCATTAGTTCTG
TATGAACGTTCCAACAAAAATACTTGTATGCACCAAAAACCCCGGGTTCAGCAGGGTAAA
TGCATTAAAAAGGGACAAATTTTATCGGATGGTGCCGCTATCGTTGGTGGGGAACTCGCT
TTGGGGAAAAACGTATTAGTAGCTTATATGCCGTGGGAAGGTTACAATTTTGAGGATGCG
GTACTTATTAGTGAACGTCTGGTATATGAAGATATTTATACTTCTTTTCACATCCGTAAA
TACGAAATTCAGACTCATGTGACAAGTCAAGGCCCTGAAAGGATCACTAATGAAATACCA
CATTTAGAGGCCCATTTACTCCGAAATTTAGACAAAAATGGAATTGTGATGCTTGGATCT
TGGGTCGAGACGGGCGAGATTTTAGTAGGTAAATTAACGCCTCAAATGGCGAAAGAATCC
TCGTATGCCCCGGAAGATAGATTATTACGAGCCATACTGGGCATTCAGGTATCCACTTCA
AAGGAAACTTGTTTAAAACTACCTATAGGTGGTAGGGGTCGAGTTATTGATGTGAGATGG
ATCCGGAAAAAGGGGAGTTCTAGTTATAATCCAGAAATTATTCGTGTATATATCTCACAG
AAACGTGAAATTAAAGTAGGTGATAAAGTAGCTGGAAGACATGGAAATAAGGGTATTATT
TCCAAAATTTTGCCTAGACAAGATATGCCTTATTTGCAAGATGGAAGACCTGTTGATATG
GTCTTCAATCCATTAGGAGTCCCTTCACGAATGAATGTAGGACAGATATTTGAATGCTCG
CTGGGGTTAGCGGGTAGTCTGCTAGACAGACATTATCGAATAGCACCTTTTGATGAGAGA
TATGAACAAGAGGCTTCGAGAAAACTAGTCTTTTCGGAATTATATGAAGCCAGTAAGGAA
ACAGGGAATCCCTGGGTATTTGAACCTGAATATCCGGGAAAAAGCAGAATATTTGATGGA
AGAACGGGAGAGCCTTTTGAACAGCCTGTTATAATAGGAAAGCCTTATATCTTGAAATTA
ATTCATCAAGTTGATGATAAAATCCACGGTCGTTCTAGCGGACATTATGCACTTGTTACA
CAACAACCTCTTAGAGGAAGAGCTAAGCAAGGGGGACAGCGGGTAGGAGAAATGGAGGTT
TGGGCTCTAGAGGGATTTGGTGTTGCTCATATTTTACAAGAAATGCTTACTTATAAATCT
GATCATATTAGAGCTCGCCAGGAAGTACTTGGGACTACGATCGTTGGCGGAATAATACCT
AACCCCGAGGATGCTCCAGAATCTTTTAGATTGCTCGTTCGAGAACTACGATCTTTGGCT
CTGGAACTGAACCATTTCCTTGTATCTGAGAAAAATTTCCGGATTAATAGAAAGGAAGCT
---------
>Rhodiola_sacra
ATGCTCCGGGATGGAAATGAGGGAATGTCCACAATACCTGGTTTTAATCAGATACAATTT
GAGGGATTTTGTAGGTTTCTTGGTCATGGCTTGACGGAAGAACTTTATAAGTTTCCAAAA
ATTGAAGATACCGATCAAGAAATTGAATTTCAATTATTTGTGGAAACATATCAATTGGTA
GAACCCTCGATAAATGAACGAGATGCTATGTATGAATCACTCACATATTCGTCTGAATTA
TATGTACCCGCGGGATTAATTTGGAAA------ACCAGTAGGGATATGCAAGAACAAACT
ATTTTTATTGGAAATATCCCTCTAATGAATTCTCTCGGAACTTCTATAGTAAATGGAATA
TACAGAATTGTGATTAATCAAATATTGCAAAGTCCTGGAATTTATTACCGTTCAGAATTG
GACCATAGCGGAATTTCGGTCTATACCGGTACCATCATATCCGATTGGGGGGGAAGATTA
GAATTAGAGATTGATAGAAAAGCAAGGATATGGGCTCGTGTGAGTAGGAAACATAAAATA
TCTATTCTAGTTCTATCATCAGCTATGGGGTCAAATCTACGAGAAATCATAGAGAATGTT
TGCTATCCTGAAATTTTTTTGTCTTTCCTGAATGATAAGGAGAAAAATAAAATAGGGTCA
AAAGAAAATGCTATTTTGGAGTTTTATCAACAATTTGCTTGTGTAGGCGGAGAT------
CCGGTATTTTCTGAATCCTTATGTAAGGAATTACAAAAGAAATTCTTTCAACAACGATGT
GAATTAGGAAGGATTGGTCGACGAAATATGAATCGGAGACTTAATCTTGATATACCCCAG
AACAATACATTTTTGTTACCACGAGATATATTGGCAGCTGCGGATCATTTGCTTGCAATG
AAATTTGGAATGGGTACACTTGACGATATGAATCATTTGCAAAATAAACGTATTCGTTCT
GTAGCGGATCTCTTACAAGATCAATTTGGATTGGCTCTGGCTCGTTTAGAAAATGTGGTT
CGGGGAACTATATGTGGAGCAATTAGACATAAATTGATACCGACTCCTCAGAATTTGGTA
ACTTCGACTCCATTAACAACCACTTTTGAATCTTTTTTCGGCTTACACCCATTATCTCAA
GTTTTGGATCGAACGAATCCATTGACACAAATAGTTCATGGTAGAAAATTGAGTTATTTG
GGCCCTGGAGGATTAACAGGGCGAACAGCTAGTTTTCGGATACGAGATATCCATCCTAGT
CACTATGGACGCATTTGCCCAATCGACACGTCTGAAGGAATCAATGTTGGGCTTATTGGA
TCCTTAGCAATTCATGCGAAAATTGGTCGTTGGGGATCTCTCGAAAGCCCATTTTATGAA
ATTTATGAA------------AGATCA------AAAAAGGTACGAATGCGTTATTTATCA
CCAAGTAGAGATGAATATTATATGTTAGCGGCGGGAAATTCTTTGGCGCTGAATCCGGGT
ATTCAGGAGGAACAAGTTGTTCCAGCTCGATACCGGCAAGAATTCCTGACTATTGCATGG
GAACGAGTTCATCTTCGAAGTATTTTTCCCTTCCAATATTTTTCTGTTGGAGCTTCCCTC
ATTCCTTTTATCGAGCATAATGATGCGAATCGGGCTTTAATGAGTTCTAATATGCAACGT
CAAGCAGTTCCGCTTTCTAGGTCTGAGAAGTGCATTGTTGGAACCGGGTTAGAAAGGCAA
GTGGCTCTAGATTCAGGGGTTCTCGCTATAGCCAAACACGAGGGAAAGATCATTTATGCC
GATACTAACAAGATCCTTTTCTCAGGTAATGGAGATACTCGAAGCATTCCATTAGTTCTG
TATGAGCGTTCCAACAAAAATACTTGTATGCACCAAAAACCCCGGGTTCAGCAGGGTAAA
TGCATTAAAAAGGGACAAATTTTATCGGATGGTGCCGCTATCGTTGGTGGGGAACTCGCT
TTGGGGAAAAACGTATTAGTAGCTTATATGCCGTGGGAAGGTTACAATTTTGAGGATGCG
GTACTTATTAGTGAACGTCTGGTATATGAAGATATTTATACTTCTTTTCACATCCGTAAA
TACGAAATTCAGACTCATGTGACAAGTCAAGGCCCGGAAAGGATCACTAATGAAATACCA
CATTTAGAGGCCCATTTACTCCGAAATTTAGACAAAAATGGAATTGTGATGCTTGGATCT
TGGGTCGAGACGGGCGAGATTTTAGTAGGTAAATTAACGCCTCAAATGGCGAAAGAATCC
TCGTATGCCCCGGAAGATAGATTATTACGAGCCATACTGGGCATTCATGTATCCACTTCA
AAGGAAACTTGTTTAAAACTACCTATAGGTGGTAGGGGTCGAGTTATTGATGTGAGATGG
ATCCGGAAAAGGGGGAGTTCTAGTTATAATCCAGAAATTATTCGTGTATATATCTCACAG
AAACGTGAAATTAAAGTAGGTGATAAAGTAGCTGGAAGACATGGAAATAAGGGTATTATT
TCCAAAATTTTGCCTAGACAAGATATGCCTTATTTGCAAGATGGAAGACCTGTTGATATG
GTCTTCAATCCATTAGGAGTCCCTTCACGAATGAATGTAGGACAGATATTTGAATGCTCG
CTGGGGTTAGCGGGTAGTCTGCTAGACAGACATTATCGAATAGCACCTTTTGATGAGAGA
TATGAACAAGAGGCTTCGAGAAAACTAGTCTTTTCGGAATTATATGAAGCCAGTAAGGAA
ACAGGGAATCCCTGGGTATTTGAACCTGAATATCCGGGAAAAAGCAGAATATTTGATGGA
AGAACGGGAGAGCCTTTTGAACAGCCTGTTATAATAGGAAAGCCTTATATCTTGAAATTA
ATTCATCAAGTTGATGATAAAATCCACGGCCGTTCTAGCGGACATTATGCACTTGTTACA
CAACAACCTCTTAGAGGAAGAGCTAAGCAAGGGGGGCAGCGGGTAGGAGAAATGGAGGTT
TGGGCTCTAGAGGGATTTGGTGTTGCTCATATTTTACAAGAAATGCTTACTTATAAATCT
GATCATATTAGAGCTCGCCAGGAAGTACTTGGGACTACGATCGTTGGCGGAATAATACCT
AACCCCGAGGATGCTCCAGAATCTTTTAGATTGCTCGTTCGAGAACTACGATCTTTGGCT
CTGGAACTGAACCATTTCCTTGTATCTGAGAAAAATTTCCGGATTAATAGAAAGGAAGCT
---------
>Rhodiola_yunnanensis
ATGCTCCGGGATGGAAATGAGGGAATGTCCACAATACCTGGTTTTAATCAGATACAATTT
GAGGGATTTTGTAGGTTTCTTGGTCATGGCTTGACGGAAGAACTTTATAAGTTTTCAAAA
ATTGAAGATACCGATCAAGAAATTGAATTTCAATTATTTGTGGAAACATATCAATTGGTA
GAACCCTCGATAAATGAACGAGATGCTATGTATGAATCACTCACATATTCGTCTGAATTA
TATGTACCCGCGGGATTAATTTGGAAA------ACCAGTAGGGATATGCAAGAACAAACT
ATTTTTATTGGAAATATCCCTCTAATGAATTCTCTCGGAACTTCTATAGTAAATGGAATA
TACAGAATTGTGATTAATCAAATATTGCAAAGTCCTGGAATTTATTACCGTTCAGAATTG
GACCATAGCGGAATTTCGGTCTATACCGGTACCATCATATCCGATTGGGGGGGAAGATTA
GAATTAGAGATTGATAGAAAAGCAAGGATATGGGCTCGTGTGAGTAGGAAACAGAAAATA
TCTATTCTAGTTCTATCATCAGCTATGGGGTCAAATCTACGAGAAATCATAGAGAATGTT
TGCTATCCTGAAATTTTTTTGTCTTTCCTGAATGATAAGGAGAAAAATAAAATAGGGTCA
AAAGAAAATGCTATTTTGGAGTTTTATCAACAATTTGCTTGTGTAGGCGGAGAT------
CCGGTATTTTCTGAATCCTTATGTAAGGAATTACAAAAGAAATTCTTTCAACAACGATGT
GAATTAGGAAGGATTGGTCGACGAAATATGAATCGGAGACTTAATCTTGATATACCCCAG
AACAATACATTTTTGTTACCACGAGATATATTGGCAGCTGCGGATCATTTGCTTGCAATG
AAATTTGGAATGGGTACACTTGACGATATGAATCATTTGAAAAATAAACGTATTCGTTCT
GTAGCGGATCTCTTACAAGATCAATTTGGATTGGCTCTGGCTCGTTTAGAAAATGTGGTT
CGGGGAACTATATGTGGAGCAATTAGACATAAATTGATACCGACTCCTCAGAATTTGGTA
ACTTCGACTCCATTAACAACCACTTTTGAATCTTTTTTCGGCTTACACCCATTATCTCAA
GTTTTGGATCGAACGAATCCATTGACACAAATAGTTCATGGTAGAAAATTGAGTTATTTG
GGCCCTGGAGGATTAACAGGGCGAACAGCTAGTTTTCGGATACGAGATATCCATCCTAGT
CACTATGGGCGCATTTGCCCAATCGACACGTCTGAAGGAATCAATGTTGGGCTTATTGGA
TCCTTAGCAATTCATGCGAAAATCGGTCGTTGGGGATCTCTCGAAAGCCCATTTTATGAA
ATTTATGAA------------AGATCA------AAAAAGGTACGAATGCGTTATTTATCA
CCAAGTAGAGATGAATATTATATGTTAGCGGCGGGAAATTCTTTGGCGCTGAATCCGGGT
ATTCAGGAGGAACAAGTTGTTCCAGCTCGATACCGGCAAGAATTCCTGACTATTGCATGG
GAACGAGTTCATCTTCGAAGTATTTTTCCCTTCCAATATTTTTCTGTTGGAGCTTCCCTC
ATTCCTTTTATCGAGCATAATGATGCTAATCGGGCTTTAATGAGTTCTAATATGCAACGT
CAAGCAGTTCCGCTTTCTAGGTCTGAGAAGTGCATTGTTGGAACCGGGTTAGAAAGGCAA
GTGGCTCTAGATTCAGGGGTTCTCGCTATAGCCAAACACGAGGGAAAGATCATTTATGCC
GATACTAACAAGATCCTTTTCTCAGGTAATGGAGATACTCGAAGCATTCCATTAGTTCTG
TATGAACGTTCCAACAAAAATACTTGTATGCACCAAAAACCCCGGGTTCAGCAGGGTAAA
TGCATTAAAAAGGGACAAATTTTATCGGATGGTGCCGCTATCGTTGGTGGGGAACTCGCT
TTGGGGAAAAACGTATTAGTAGCTTATATGCCGTGGGAAGGTTACAATTTTGAGGATGCG
GTACTTATTAGTGAACGTCTGGTATATGAAGATATTTATACTTCTTTTCACATCCGTAAA
TACGAAATTCAGACTCATGTGACAAGTCAAGGCCCTGAAAGGATCACTAATGAAATACCA
CATTTAGAGGCCCATTTACTCCGAAATTTAGACAAAAATGGAATTGTGATGCTTGGATCT
TGGGTCGAGACGGGCGAGATTTTAGTAGGTAAATTAACGCCTCAAATGGCGAAAGAATCC
TCGTATGCCCCGGAAGATAGATTATTACGAGCCATACTGGGCATTCAGGTATCCACTTCA
AAGGAAACTTGTTTAAAACTACCTATAGGTGGTAGGGGTCGAGTTATTGATGTGAGATGG
ATCCGGAAAAAGGGGAGTTCTAGTTATAATCCAGAAATTATTCGTGTATATATCTCACAG
AAACGTGAAATTAAAGTAGGTGATAAAGTAGCTGGAAGACATGGAAATAAGGGTATTATT
TCCAAAATTTTGCCTAGACAAGATATGCCTTATTTGCAAGATGGAAGACCTGTTGATATG
GTCTTCAATCCATTAGGAGTCCCTTCACGAATGAATGTAGGACAGATATTTGAATGCTCG
CTGGGGTTAGCGGGTAGTCTGCTAGACAGACATTATCGAATAGCACCTTTTGATGAGAGA
TATGAACAAGAGGCTTCGAGAAAACTAGTCTTTTCGGAATTATATGAAGCCAGTAAGGAA
ACAGGGAATCCCTGGGTATTTGAACCTGAATATCCGGGAAAAAGCAGAATATTTGATGGA
AGAACGGGAGAGCCTTTTGAACAGCCTGTTATAATAGGAAAGCCTTATATCTTGAAATTA
ATTCATCAAGTTGATGATAAAATCCACGGCCGTTCTAGCGGACATTATGCACTTGTTACA
CAACAACCTCTTAGAGGAAGAGCTAAGCAAGGGGGGCAGCGGGTAGGAGAAATGGAGGTT
TGGGCTCTAGAGGGATTTGGTGTTGCTCATATTTTACAAGAAATGCTTACTTATAAATCT
GATCATATTAGAGCTCGCCAGGAAGTACTTGGGACTACGATCGTTGGCGGAATAATACCT
AACCCCGAGGATGCTCCAGAATCTTTTAGATTGCTCGTTCGAGAACTACGATCTTTGGCT
CTGGAACTGAACCATTTCCTTGTATCTGAGAAAAATTTCCGGATTAATAGAAAGGAAGCT
---------
>Rhodiola_dumulosa
ATGCTCCGGGATGGAAATGAGGGAATGTCCACAATACCTGGTTTTAATCAGATACAATTT
GAGGGATTTTGTAGGTTTCTTGGTCATGGCTTGACGGAAGAACTTTATAAGTTTCCAAAA
ATTGAAGATACCGATCAAGAAATTGAATTTCAATTATTTGTGGAAACATATCAATTGGTA
GAACCCTCGATAAATGAACGAGATGCTATGTATGAATCACTCACATATTCGTCTGAATTA
TATGTACCCGCGGGATTAATTTGGAAA------ACCAGTAGGGATATGCAAGAACAAACT
ATTTTTATTGGAAATATCCCTCTAATGAATTCTCTCGGAACTTCTATAGTAAATGGAATA
TACAGAATTGTGATTAATCAAATATTGCAAAGTCCTGGAATTTATTACCGTTCAGAATTG
GACCATAGCGGAATTTCGGTCTATACCGGTACCATCATATCCGATTGGGGGGGAAGATTA
GAATTAGAGATTGATAGAAAAGCAAGGATATGGGCTCGTGTGAGTAGGAAACAGAAAATA
TCTATTCTAGTTCTATCATCAGCTATGGGGTCAAATCTACGAGAAATCATAGAGAATGTT
TGCTATCCTGAAATTTTTTTGTCTTTCCTGAATGATAAGGAGAAAAATAAAATAGGGTCA
AAAGAAAATGCTATTTTGGAGTTTTATCAACAATTTGCTTGTGTAGGCGGAGAT------
CCGGTATTTTCTGAATCCTTATGTAAGGAATTACAAAAGAAATTCTTTCAACAACGATGT
GAATTAGGAAGGATTGGTCGACGAAATATGAATCGGAGACTTAATCTTGATATACCCCAG
AACAATACATTTTTGTTACCACGAGATATATTGGCAGCTGCGGATCATTTGCTTGCAATG
AAATTTGGAATGGGTACACTTGACGATATGAATCATTTGAAAAATAAACGTATTCGTTCT
GTAGCGGATCTCTTACAAGATCAATTTGGATTGGCTCTGGCTCGTTTAGAAAATGTGGTT
CGGGGAACTATATGTGGAGCAATTAGACATAAATTGATACCGACTCCTCAGAATTTGGTA
ACTTCGACTCCATTAACAACCACTTTTGAATCTTTTTTCGGCTTACACCCATTATCTCAA
GTTTTGGATCGAACGAATCCATTGACACAAATAGTTCATGGTAGAAAATTGAGTTATTTG
GGCCCTGGAGGATTAACAGGGCGAACAGCTAGTTTTCGGATACGAGATATCCATCCTAGT
CACTATGGACGCATTTGCCCAATCGACACGTCTGAAGGAATCAATGTTGGGCTTATTGGA
TCCTTAGCAATTCATGCGAAAATTGGTCGTTGGGGATCTCTCGAAAGCCCATTTTATGAA
ATTTATGAA------------AGATCA------AAAAAGGTACGAATGCGTTATTTATCA
CCAAGTAGAGATGAATATTATATGTTAGCGGCGGGAAATTCTTTGGCGCTGAATCCGGGT
ATTCAGGAGGAACAAGTTGTTCCAGCTCGATACCGGCAAGAATTCCTGACTATTGCATGG
GAACGAGTTCATCTTCGAAGTATTTTTCCCTTCCAATATTTTTCTGTTGGAGCTTCCCTC
ATTCCTTTTATCGAGCATAATGATGCGAATCGGGCTTTAATGAGTTCTAATATGCAACGT
CAAGCAGTTCCGCTTTCTAGGTCTGAGAAGTGCATTGTTGGAACCGGGTTAGAAAGGCAA
GTGGCTCTAGATTCAGGGGTTCTCGCTATAGCCAAACACGAGGGAAAGATCATTTATGCC
GATACTAACAAGATCCTTTTCTCAGGTAATGGAGATACTCGAAGCATTCCATTAGTTCTG
TATGAACGTTCCAACAAAAATACTTGTATGCACCAAAAACCCCGGGTTCAGCAGGGTAAA
TGCATTAAAAAGGGACAAATTTTATCGGATGGTGCCGCTATCGTTGGTGGGGAACTCGCT
TTGGGGAAAAACGTATTAGTAGCTTATATGCCGTGGGAAGGTTACAATTTTGAGGATGCG
GTACTTATTAGTGAACGTCTGGTATATGAAGATATTTATACTTCTTTTCACATCCGTAAA
TACGAAATTCAGACTCATGTGACAAGTCAAGGCCCGGAAAGGATCACTAATGAAATACCA
CATTTAGAGGCCCATTTACTCCGAAATTTAGACAAAAATGGAATTGTGATGCTTGGATCT
TGGGTCGAGACGGGCGAGATTTTAGTAGGTAAATTAACGCCTCAAATGGCGAAAGAATCC
TCGTATGCCCCGGAAGATAGATTATTACGAGCCATACTGGGCATTCATGTATCCACTTCA
AAGGAAACTTGTTTAAAACTACCTATAGGTGGTAGGGGTCGAGTTATTGATGTGAGATGG
ATCCGGAAAAGGGGGAGTTCTAGTTATAATCCAGAAATTATTCGTGTATATATCTCACAG
AAACGTGAAATTAAAGTAGGTGATAAAGTAGCTGGAAGACATGGAAATAAGGGTATTATT
TCCAAAATTTTGCCTAGACAAGATATGCCTTATTTGCAAGATGGAAGACCTGTTGATATG
GTCTTCAATCCATTAGGAGTCCCTTCACGAATGAATGTAGGACAGATATTTGAATGCTCG
CTGGGGTTAGCGGGTAGTCTGCTAGACAGACATTATCGAATAGCACCTTTTGATGAGAGA
TATGAACAAGAGGCTTCGAGAAAACTAGTCTTTTCGGAATTATATGAAGCCAGTAAGGAA
ACAGGGAATCCCTGGGTATTTGAACCTGAATATCCGGGAAAAAGCAGAATATTTGATGGA
AGAACGGGAGAGCCTTTTGAACAGCCTGTTATAATAGGAAAGCCTTATATCTTGAAATTA
ATTCATCAAGTTGATGATAAAATCCACGGCCGTTCTAGCGGACATTATGCACTTGTTACA
CAACAACCTCTTAGAGGAAGAGCTAAGCAAGGGGGGCAGCGGGTAGGAGAAATGGAGGTT
TGGGCTCTAGAGGGATTTGGTGTTGCTCATATTTTACAAGAAATGCTTACTTATAAATCT
GATCATATTAGAGCTCGCCAGGAAGTACTTGGGACTACGATCGTTGGCGGAATAATACCT
AACCCCGAGGATGCTCCAGAATCTTTTAGATTGCTCGTTCGAGAACTACGATCTTTGGCT
CTGGAACTGAACCATTTCCTTGTATCTGAGAAAAATTTCCGGATTAATAGAAAGGAAGCT
---------
>Rhodiola_fastigiata
ATGCTCCGGGATGGAAATGAGGGAATGTCCACAATACCTGGTTTTAATCAGATACAATTT
GAGGGATTTTGTAGGTTTCTTGGTCATGGCTTGACGGAAGAACTTTATAAGTTTCCAAAA
ATTGAAGATATCGATCAAGAAATTGAATTTCAATTATTTGTGGAAACATATCAATTGGTA
GAACCCTCGATAAATGAACGAGATGCTATGTATGAATCACTCACATATTCGTCTGAATTA
TATGTACCTGCGGGATTAATTTGGAAA------ACCAGTAGGGATATGCAAGAACAAACT
ATTTTTATTGGAAATATCCCTCTAATGAATTCTCTCGGAACTTCTATAGTAAATGGAATA
TACAGAATTGTGATTAATCAAATATTGCAAAGTCCTGGAATTTATTACCGTTCAGAATTG
GACCATAGCGGAATTTCGGTCTATACCGGTACCATCATATCCGATTGGGGGGGAAGATTA
GAATTAGAGATTGATAGAAAAGCAAGGATATGGGCTCGTGTGAGTAGGAAACAGAAAATA
TCTATTCTAGTTCTATCATCAGCTATGGGGTCAAATCTACGAGAAATCATAGAGAATGTT
TGCTATCCTGAAATTTTTTTGTCTTTCCTGAATGATAAGGAGAAAAATAAAATAGGGTCA
AAAGAAAATGCTATTTTGGAGTTTTATCAACAATTTGCTTGTGTAGGCGGAGAT------
CCGGTATTTTCTGAATCCTTATGTAAGGAATTACAAAAGAAATTCTTTCAACAACGATGT
GAATTAGGAAGGATTGGTCGACGAAATATGAATCGGAGACTTAATCTTGATATACCCCAG
AACAATACATTTTTGTTACCACGAGATATATTGGCAGCTGCGGATCATTTGCTTGCAATG
AAATTTGGAATGGGTACACTTGACGATATGAATCATTTGAAAAATAAACGTATTCGTTCT
GTAGCGGATCTCTTACAAGATCAATTTGGATTGGCTCTGGCTCGTTTAGAAAATGTGGTT
CGGGGAACTATATGTGGAGCAATTAGACATAAATTGATACCGACTCCTCAGAATTTGGTA
ACTTCGACTCCATTAACAACCACTTTTGAATCTTTTTTCGGCTTACACCCATTATCTCAA
GTTTTGGATCGAACGAATCCATTGACACAAATAGTTCATGGTAGAAAATTGAGTTATTTG
GGCCCTGGAGGATTAACAGGGCGAACAGCTAGTTTTCGGATACGAGATATCCATCCTAGT
CACTATGGACGCATTTGCCCAATCGACACGTCTGAAGGAATCAATGTTGGGCTTATTGGA
TCCTTAGCAATTCATGCGAAAATTGGTCGTTGGGGATCTCTCGAAAGCCCATTTTATGAA
ATTTATGAA------------AGATCA------AAAAAGGTACGAATGCGTTATTTATCA
CCAAGTAGAGATGAATATTATATGTTAGCGGCGGGAAATTCTTTGGCGCTGAATCCGGGT
ATTCAGGAGGAACAAGTTGTTCCAGCTCGATACCGGCAAGAATTCCTGACTATTGCATGG
GAACGAGTTCATCTTCGAAGTATTTTTCCCTTCCAATATTTTTCTGTTGGAGCTTCCCTC
ATTCCTTTTATCGAGCATAATGATGCGAATCGGGCTTTAATGAGTTCTAATATGCAACGT
CAAGCAGTTCCGCTTTCTAGGTCTGAGAAGTGCATTGTTGGAACCGGGTTAGAAAGGCAA
GTGGCTCTAGATTCAGGGGTTCTCGCTATAGCCAAACACGAGGGAAAGATCATTTCTGCC
GATACTAACAAGATCCTTTTCTCAGGTAATGGAGATACTCGAAGCATTCCATTAGTTCTG
TATGAACGTTCCAACAAAAATACTTGTATGCACCAAAAACCCCGGGTTCAGCAGGGTAAA
TGCATTAAAAAGGGACAAATTTTATCGGATGGTGCCGCTATCGTTGGTGGGGAACTCGCT
TTGGGGAAAAACGTATTAGTAGCTTATATGCCGTGGGAAGGTTACAATTTTGAGGATGCG
GTACTTATTAGTGAACGTCTGGTATATGAAGATATTTATACTTCTTTTCACATCCGTAAA
TACGAAATTCAGACTCATGTGACAAGTCAAGGCCCTGAAAGGATCACTAATGAAATACCA
CATTTAGAGGCCCATTTACTCCGAAATTTAGACAAAAATGGAATTGTGATGCTTGGATCT
TGGGTCGAGACGGGCGAGATTTTAGTAGGTAAATTAACGCCTCAAATGGCGAAAGAATCC
TCGTATGCCCCGGAAGATAGATTATTACGAGCCATACTGGGCATTCAGGTATCCACTTCA
AAGGAAACTTGTTTAAAACTACCTATAGGTGGTAGGGGTCGAGTTATTGATGTGAGATGG
ATCCGGAAAAAGGGGAGTTCTAGTTATAATCCAGAAATTATTCGTGTATATATCTCACAG
AAACGTGAAATTAAAGTAGGTGATAAAGTAGCTGGAAGACATGGAAATAAGGGTATTATT
TCCAAAATTTTGCCTAGACAAGATATGCCTTATTTGCAAGATGGAAGACCTGTTGATATG
GTCTTCAATCCATTAGGAGTCCCTTCACGAATGAATGTAGGACAGATATTTGAATGCTCG
CTGGGGTTAGCGGGTAGTCTGCTAGACAGACATTATCGAATAGCACCTTTTGATGAGAGA
TATGAACAAGAGGCTTCGAGAAAACTAGTCTTTTCGGAATTATATGAAGCCAGTAAGGAA
ACAGGGAATCCCTGGGTATTTGAACCTGAATATCCGGGAAAAAGCAGAATATTTGATGGA
AGAACGGGAGAGCCTTTTGAACAGCCTGTTATAATAGGAAAGCCTTATATCTTGAAATTA
ATTCATCAAGTTGATGATAAAATCCACGGCCGTTCTAGCGGACATTATGCACTTGTTACA
CAACAACCTCTTAGAGGAAGAGCTAAGCAAGGGGGGCAGCGGGTAGGAGAAATGGAGGTT
TGGGCTCTAGAGGGATTTGGTGTTGCTCATATTTTACAAGAAATGCTTACTTATAAATCT
GATCATATTAGAGCTCGCCAGGAAGTACTTGGGACTACGATCGTTGGCGGAATAATACCT
AACCCCGAGGATGCTCCAGAATCTTTTAGATTGCTCGTTCGAGAACTACGATCTTTGGCT
CTGGAACTGAACCATTTCCTTGTATCTGAGAAAAATTTACGGATTAATAGAAAGGAAGCT
---------
>Rhodiola_gelida
ATGCTCCGGGATGTAAATGAGGGACTGTCCACAATACCTGGTTTTAATCAGATACAATTT
GAGGGATTTTGTAGGTTTCTTGGTCATGGCTTGACGGAAGAACTTTATAAGTTTCCAAAA
ATTGAAGATACCGATCAAGAAATTGAATTTCAATTATTTGTGGAAACATATCAATTGGTA
GAACCCTCGATAAATGAACGAGATGCTATGTATGAATCACTCACATATTCGTCTGAATTA
TATGTACCCGCGGGATTAATTTGGAAA------ACCAGTAGGGATATGCAAGAACAAACT
ATTTTTATTGGAAATATCCCTCTAATGAATTCTCTCGGAACTTCTATAGTAAATGGAATA
TACAGAATTGTGATTAATCAAATATTGCAAAGTCCTGGAATTTATTACCGTTCAGAATTG
GACCATAGCGGAATTTCGGTCTATACCGGTACCATCATATCCGATTGGGGGGGAAGATTA
GAATTAGAGATTGATAGAAAAGCAAGGATATGGGCTCGTGTGAGTAGGAAACAGAAAATA
TCTATTCTAGTTCTATCATCAGCTATGGGGTCAAATCTACGAGAAATCATAGAGAATGTT
TGCTATCCTGAAATTTTTTTGTCTTTCCTGAATGATAAGGAGAAAAATAAAATAGGGTCA
AAAGAAAATGCTATTTTGGAGTTTTATCAACAATTTGCTTGTGTAGGCGGAGAT------
CCGGTATTTTCTGAATCCTTATGTAAGGAATTACAAAAGAAATTCTTTCAACAACGATGT
GAATTAGGAAGGATTGGTCGACGAAATATGAATCGGAGACTTAATCTTGATATACCCCAG
AACAATACATTTTTGTTACCACGAGATATATTGGCAGCTGCGGATCATTTGCTTGCAATG
AAATTTGGAATGGGTACACTTGACGATATGAATCATTTGAAAAATAAACGTATTCGTTCT
GTAGCGGATCTCTTACAAGATCAATTTGGATTGGCTCTGGCTCGTTTAGAAAATGTGGTT
CGGGGAACTATATGTGGAGCAATTAGACATAAATTGATACCGACTCCTCAGAATTTGGTA
ACTTCGACTCCATTAACAACCACTTTTGAATCTTTTTTCGGCTTACACCCATTATCTCAA
GTTTTGGATCGAACGAATCCATTGACACAAATAGTTCATGGTAGAAAATTGAGTTATTTG
GGCCCTGGAGGATTAACAGGGCGAACAGCTAGTTTTCGGATACGAGATATCCATCCTAGT
CACTATGGACGCATTTGCCCAATCGACACGTCTGAAGGAATCAATGTTGGGCTTATTGGA
TCCTTAGCAATTCATGCGAAAATTGGTCGTTGGGGATCTCTCGAAAGCCCATTTTATGAA
ATTTATGAA------------AGATCA------AAAAGGGTACGAATGCGTTATTTATCA
CCAAGTAGAGATGAATATTATATGTTAGCGGCGGGAAATTCTTTGGCGCTGAATCCGGGT
ATTCAGGAGGAACAAGTTGTTCCAGCTCGATACCGGCAAGAATTCCTGACTATTGCATGG
GAACGAGTTCATCTTCGAAGTCTTTTTCCCTTCCAATATTTTTCTGTTGGAGCTTCCCTC
ATTCCTTTTATCGAGCATAATGATGCGAATCGGGCTTTAATGAGTTCTAATATGCAACGT
CAAGCAGTTCCGCTTTCTAGGTCTGAGAAGTGCATTGTTGGAACCGGGTTAGAAAGGCAA
GTGGCTCTAGATTCAGGGGTTCTCGCTATAGCCAAACACGAGGGAAAGATCATTTATGCC
GATACTAACAAGATCCTTTTCTCAGGTAATGGAGATACTCGAAGCATTCCATTAGTTCTG
TATGAACGTTCCAACAAAAATACTTGTATGCACCAAAAACCCCGGGTTCAGCAGGGTAAA
TGCATTAAAAAGGGACAAATTTTATCGGATAGTGCCGCTATCGTTGGTGGGGAACTCGCT
TTGGGGAAAAACGTATTAGTAGCTTATATGCCGTGGGAAGGTTACAATTTTGAGGATGCG
GTACTTATTAGTGAACGTCTGGTATATGAAGATATTTATACTTCTTTTCACATCCGTAAA
TACGAAATTCAGACTCATGTGACAAGTCAAGGCCCTGAAAGGATCACTAATGAAATACCA
CATTTAGAGGCCCATTTACTCCGAAATTTAGACAAAAATGGAATTGTGATGCTTGGATCT
TGGGTCGAGACGGGCGAGATTTTAGTAGGTAAATTAACGCCTCAAATGGCGAAAGAATCC
TCGTATGCCCCGGAAGATAGATTATTACGAGCCATACTGGGCATTCAGGTATCCACTTCA
AAGGAAACTTGTTTAAAACTACCTATAGGTGGTAGGGGTCGAGTTATTGATGTGAGATGG
ATCCGGAAAAAGGGGAGTTCTAGTTATAATCCAGAAATTATTCGTGTATATATCTCACAG
AAACGTGAAATTAAAGTAGGTGATAAAGTAGCTGGAAGACATGGAAATAAGGGTATTATT
TCCAAAATTTTGCCTAGACAAGATATGCCTTATTTGCAAGATGGAAGACCTGTTGATATG
GTCTTCAATCCATTAGGAGTCCCTTCACGAATGAATGTAGGACAGATATTTGAATGCTCG
CTGGGGTTAGCGGGTAGTCTGCTAGACAGACATTATCGAATAGCACCTTTTGATGAGAGA
TATGAACAAGAGGCTTCGAGAAAACTAGTCTTTTCGGAATTATATGAAGCCAGTAAGGAA
ACAGGGAATCCCTGGGTATTTGAACCTGAATATCCGGGAAAAAGCAGAATATTTGATGGA
AGAACGGGAGAGCCTTTTGAACAGCCTGTTATAATAGGAAAGCCTTATATCTTGAAATTA
ATTCATCAAGTTGATGATAAAATCCACGGCCGTTCTAGCGGACATTATGCACTTGTTACA
CAACAACCTCTTAGAGGAAGAGCTAAGCAAGGGGGGCAGCGGGTAGGAGAAATGGAGGTT
TGGGCTCTAGAGGGATTTGGTGTTGCTCATATTTTACAAGAAATGCTTACTTATAAATCT
GATCATATTAGAGCTCGCCAGGAAGTACTTGGGACTACGATCGTTGGCGGAATAATACCT
AACCCCGAGGATGCTCCAGAATCTTTTAGATTGCTCGTTCGAGAACTACGATCTTTGGCT
CTGGAACTGAACCATTTCCTTGTATCTGAGAAAAATTTCCGGATTAATAGAAAGGAAGCT
---------
>Rhodiola_hobsonii
ATGCTCCGGGATGGAAATGAGGGAATGTCCACAATACCTGGTTTTAATCAGATACAATTT
GAGGGATTTTGTAGGTTTCTTGGTCATGGCTTGACGGAAGAACTTTATAAGTTTCCAAAA
ATTGAAGATACCGATCAAGAAATTGAATTTCAATTATTTGTGGAAACATATCAATTGATA
GAACCCTCGATAAATGAACGAGATGCTGTGTATGAATCACTCACATATTCGTCTGAATTA
TATGTACCCGCGGGATTAATTTGGAAA------ACCAGTAGGGATATGCAAGAACAAACT
ATTTTTATTGGAAATATCCCTCTAATGAATTCTCTCGGAACTTCTATAGTAAATGGAATA
TACAGAATTGTGATTAATCAAATATTGCAAAGTCCTGGAATTTATTACCGTTCAGAATTG
GACCATAGCGGAATTTCGGTCTATACCGGTACCATCATATCCGATTGGGGGGGAAGATTA
GAATTAGAGATTGATAGAAAAGCAAGGATATGGGCTCGTGTGAGTAGGAAACAGAAAATA
TCTATTCTAGTTCTATCATCAGCTATGGGGTCAAATCTACGAGAAATCATAGAGAATGTT
TGCTATCCTGAAATTTTTTTGTCTTTCCTGAATGATAAGGAGAAAAATAAAATAGGGTCA
AAAGAAAATGCTATTTTGGAGTTTTATCAACAATTTGCTTGTGTAGGCGGAGAT------
CCGGTATTTTCTGAATCCTTATGTAAGGAATTACAAAAGAAATTCTTTCAACAAAGATGT
GAATTAGGAAGGATTGGTCGACGAAATATGAATCGGAGACTTAATCTTGATATACCCCAG
AACAATACATTTTTGTTACCACGAGATATATTGGCAGCTGCGGATCATTTGCTTGCAATG
AAATTTGGAATGGGTACACTTGACGATATGAATCATTTGAAAAATAAACGTATTCGTTCT
GTAGCAGATCTCTTACAAGATCAATTTGGATTGGCTCTGGCTCGTTTAGAAAATGTGGTT
CGGGGAACTATATGTGGAGCAATTAGACATAAATTGATACCGACTCCTCAGAATTTGGTA
ACTTCGACGCCATTAACAACCACTTTTGAATCTTTTTTCGGCTTACACCCATTATCTCAA
GTTTTGGATCGAACGAATCCATTGACACAAATAGTTCATGGTAGAAAATTGAGTTATTTG
GGCCCTGGAGGATTAACAGGGCGAACAGCTAGTTTTCGGATACGAGATATCCATCCTAGT
CACTATGGACGCATTTGCCCAATCGACACGTCTGAAGGAATCAATGTTGGGCTTATTGGA
TCCTTAGCAATTCATGCCAAAATTGGTCGTTGGGGATCTCTCGAAAGCCCATTTTATGAA
ATTTATGAA------------AGATCA------AAAAAGGTACGAATGCGTTATTTATCA
CCAAGTAGAGATGAATATTATATGGTAGCGGCGGGAAATTCTTTGGCGCTGAATCCGGGT
ATTCAGGAGGAACAAGTTGTTCCAGCTCGATACCGGCAAGAATTCCTGACTATTGCATGG
GAACGAGTTCATCTTCGAAGTATTTTTCCCTTCCAATATTTTTCTGTTGGAGCTTCCCTC
ATTCCTTTTATCGAGCATAATGATGCGAATCGGGCTTTAATGAGTTCTAATATGCAACGT
CAAGCCGTTCCGCTTTCTAGGTCTGAGAAGTGCATTGTTGGAACCGGGTTAGAAAGGCAA
GTGGCTCTAGATTCAGGGGTTCTCGCTATAGCCAAACACGAGGGAAAGATCATTTATGCC
GATACTAACAAGATCCTTTTCTCAGGTAATGGAGATACTCGAAGCATTCCATTAGTTCTG
TATGAACGTTCCAACAAAAATACTAGTATGCACCAAAAACCCCGAGTTCAGCAGGGTAAA
TGCATTAAAAAGGGACAAATTTTATCGGATGGTGCCGCTATCGTTGGTGGGGAACTCGCT
TTGGGGAAAAACGTATTAGTAGCTTATATGCCGTGGGAAGGTTACAATTTTGAGGATGCG
GTACTTATTAGTGAACGTCTGGTATATGAAGATATTTATACTTCTTTTCACATCCGTAAA
TACGAAATTCAGACTCATGTGACAAGTCAAGGCCCTGAAAGGATCACTAATGAAATACCA
CATTTAGAGGCCCATTTACTCCGAAATTTAGACAAAAATGGAATTGTGATGCTTGGATCT
TGGGTCGAGACGGGCGAGATTTTAGTAGGTAAATTAACGCCTCAAATGGCGAAAGAATCC
TCGTATGCCCCGGAAGATAGATTATTACGAGCCATACTGGGCATTCAAGTATCCACTTCA
AAAGAAACTTGTTTAAAACTACCTATAGGTGGTAGGGGTCGAGTTATTGATGTGAGATGG
ATCCGGAAAAAGGGGAGTTCTAGTTATAATCCAGAAATTATTCGTGTATATATCTCACAG
AAACGTGAAATTAAAGTAGGTGATAAAGTAGCTGGAAGACATGGAAATAAGGGTATTATT
TCCAAAATTTTGCCTAGACAAGATATGCCTTATTTGCAAGATGGAAGACCTGTTGATATG
GTCTTCAATCCATTAGGAGTCCCTTCACGAATGAATGTAGGACAGATATTTGAATGCTCG
CTGGGGTTAGCGGGTAGTCTGCTAGACAGACATTATCGAATAGCACCTTTTGATGAGAGA
TATGAACAAGAGGCTTCGAGAAAACTAGTCTTTTCGGAATTATATGAAGCCAGTAAGGAA
ACAGGGAATCCCTGGGTATTTGAACCTGAATATCCGGGAAAAAGCAGAATATTTGATGGA
AGAACGGGAGAGCCTTTTGAACAGCCTGTTATAATAGGAAAGCCTTATATCTTGAAATTA
ATTCATCAAGTTGATGATAAAATCCACGGCCGTTCTAGCGGACATTATGCACTTGTTACA
CAACAACCTCTTAGAGGAAGAGCTAAGCAAGGGGGTCAGCGGGTAGGAGAAATGGAGGTT
TGGGCTCTAGAGGGATTTGGTGTTGCTCATATTTTACAAGAAATGCTTACTTATAAATCT
GATCATATTAGAGCTCGCCAGGAAGTACTTGGGACTACGATCGTTGGCGGAATAATACCT
AACCCCGAGGATGCTCCAGAATCTTTTAGATTGCTCGTTCGAGAACTACGATCTTTGGCT
CTGGAACTGAACCATTTCCTTGTATCTGAGAAAAATTTCCGGATTAATAGAAAGGAAGCT
---------
>Rhodiola_humilis
ATGCTCCGGGATGGAAATGAGGGAATGTCCACAATACCTGGTTTTAATCAGATACAATTT
GAGGGATTTTGTAGGTTTCTTGGTCATGGCTTGACGGAAGAACTTTATAAGTTTCCAAAA
ATTGAAGATACCGATCAAGAAATTGAATTTCAATTATTTGTGGAAACATATCAATTGGTA
GAACCCTCGATAAATGAACGAGATGCTGTGTATGAATCACTCACATATTCGTCTGAATTA
TATGTACCCGCGGGATTAATTTGGAAA------ACCAGTAGGGATATGCAAGAACAAACT
ATTTTTATTGGAAATATCCCTCTAATGAATTCTCTCGGAACTTCTATAGTAAATGGAATA
TACAGAATTGTGATTAATCAAATATTGCAAAGTCCTGGAATTTATTACCGTTCAGAATTG
GACCATAGCGGAATTTCGGTCTATACCGGTACCATCATATCCGATTGGGGGGGAAGATTA
GAATTAGAGATTGATAGAAAAGCAAGGATATGGGCTCGTGTGAGTAGGAAACAGAAAATA
TCTATTCTAGTTCTATCATCAGCTATGGGGTCAAATCTACGAGAAATCATAGAGAATGTT
TGCTATCCTGAAATTTTTTTGTCTTTCCTGAATGATAAGGAGAAAAATAAAATAGGGTCA
AAAGAAAATGCTATTTTGGAGTTTTATCAACAATTTGCTTGTGTAGGCGGAGAT------
CCGGTATTTTCTGAATCCTTATGTAAGGAATTACAAAAGAAATTCTTTCAACAAAGATGT
GAATTAGGAAGGATTGGTCGACGAAATATGAATCGGAGACTTAATCTTGATATACCCCAG
AACAATACATTTTTGTTACCACGAGATATATTGGCAGCTGCGGATCATTTGCTTGCAATG
AAATTTGGAATGGGTACACTTGACGATATGAATCATTTGAAAAATAAACGTATTCGTTCT
GTAGCAGATCTCTTACAAGATCAATTTGGATTGGCTCTGGCTCGTTTAGAAAATGTGGTT
CGGGGAACTATATGTGGAGCAATTAGACATAAATTGATACCGACTCCTCAGAATTTGTTA
ACTTCGACTCCATTAACAACCACTTTTGAATCTTTTTTCGGCTTACACCCATTATCTCAA
GTTTTGGATCGAACGAATCCATTGACACAAATAGTTCATGGTAGAAAATTGAGTTATTTG
GGCCCTGGAGGATTAACAGGGCGAACAGCTAGTTTTCGGATACGAGATATCCATCCTAGT
CACTATGGACGCATTTGCCCAATCGACACGTCTGAAGGAATCAATGTTGGGCTTATTGGA
TCCTTAGCAATTCATGCCAAAATTGGTCGTTGGGGATCTCTCGAAAGCCCATTTTATGAA
ATTTATGAA------------AGATCA------AAAAAGGTACGAATGCGTTATTTATCA
CCAAGTAGAGATGAATATTATATGGTAGCGGCGGGAAATTCTTTGGCGCTGAATCCGGGT
ATTCAGGAGGAACAAGTTGTTCCAGCTCGATACCGGCAAGAATTCCTGACTATTGCATGG
GAACGAGTTCATCTTCGAAGTATTTTTCCCTTCCAATATTTTTCTGTTGGAGCTTCCCTC
ATTCCTTTTATCGAGCATAATGATGCGAATCGGGCTTTAATGAGTTCTAATATGCAACGT
CAAGCCGTTCCGCTTTCTAGGTCTGAGAAGTGCATTGTTGGAACCGGGTTAGAAAGGCAA
GTGGCTCTAGATTCAGGGGTTCTCGCTATAGCCAAACACGAGGGAAAGATCATTTATGCC
GATACTAACAAGATCCTTTTCTCAGGTAATGGAGATACTCGAAGCATTCCATTAGTTCTG
TATGAACGTTCCAACAAAAATACTAGTATGCACCAAAAACCCCGAGTTCAGCAGGGTAAA
TGCATTAAAAAGGGACAAATTTTATCGGATGGTGCCGCTATCGTTGGTGGGGAACTCGCT
TTGGGGAAAAACGTATTAGTAGCTTATATGCCGTGGGAAGGTTACAATTTTGAGGATGCG
GTACTTATTAGTGAACGTCTGGTATATGAAGATATTTATACTTCTTTTCACATCCGTAAA
TACGAAATTCAGACTCATGTGACAAGTCAAGGCCCTGAAAGGATCACTAATGAAATACCA
CATTTAGAGGCCCATTTACTCCGAAATTTAGACAAAAATGGAATTGTGATGCTTGGATCT
TGGGTCGAGACGGGCGAGATTTTAGTAGGTAAATTAACGCCTCAAATGGCGAAAGAATCC
TCGTATGCCCCGGAAGATAGATTATTACGAGCCATACTGGGCATTCAAGTATCCACTTCA
AAAGAAACTTGTTTAAAACTACCTATAGGTGGTAGGGGTCGAGTTATTGATGTGAGATGG
ATCCGGAAAAAGGGGAGTTCTAGTTATAATCCAGAAATTATTCGTGTATATATCTCACAG
AAACGTGAAATTAAAGTAGGTGATAAAGTAGCTGGAAGACATGGAAATAAGGGTATTATT
TCCAAAATTTTGCCTAGACAAGATATGCCTTATTTGCAAGATGGAAGACCTGTTGATATG
GTCTTCAATCCATTAGGAGTCCCTTCACGAATGAATGTAGGACAGATATTTGAATGCTCG
CTGGGGTTAGCGGGTAGTCTGCTAGACAGACATTATCGAATAGCACCTTTTGATGAGAGA
TATGAACAAGAGGCTTCGAGAAAACTAGTCTTTTCGGAATTATATGAAGCCAGTAAGGAA
ACAGGGAATCCCTGGGTATTTGAACTTGAATATCCGGGAAAAAGCAGAATATTTGATGGA
AGAACGGGAGAGCCTTTTGAACAGCCTGTTATAATAGGAAAGCCTTATATCTTGAAATTA
ATTCATCAAGTTGATGATAAAATCCACGGCCGTTCTAGCGGACATTATGCACTTGTTACA
CAACAACCTCTTAGAGGAAGAGCTAAGCAAGGGGGTCAGCGGGTAGGAGAAATGGAGGTT
TGGGCTCTAGAGGGATTTGGTGTTGCTCATATTTTACAAGAAATGCTTACTTATAAATCT
GATCATATTAGAGCTCGCCAGGAAGTACTTGGGACTACGATCGTTGGCGGAATAATACCT
AACCCCGAGGATGCTCCAGAATCTTTTAGATTGCTCGTTCGAGAACTACGATCTTTGGCT
CTGGAACTGAACCATTTCCTTGTATCTGAGAAAAATTTCCGGATTAATAGAAAGGAAGCT
---------
>Rhodiola_integrifolia
ATGCTCCGGGATGGAAATGAGGGAATGTCCACAATACCTGGTTTTAATCAGATACAATTT
GAGGGATTTTGTAGGTTTCTTGGTCATGGCTTGACGGAAGAACTTTATAAGTTTCCAAAA
ATTGAAGATACCGATCAAGAAATTGAATTTCAATTATTTGTGGAAACATATCAATTGGTA
GAACCCTCGATAAATGAACGAGATGCTGTGTATGAATCACTCACATATTCGTCTGAATTA
TATGTACCCGCGGGATTAATTTGGAAA------ACCAGTAGGGATATGCAAGAACAAACT
ATTTTTATTGGAAATATCCCTCTAATGAATTCTCTCGGAACTTCTATAGTAAATGGAATA
TACAGAATTGTGATTAATCAAATATTGCAAAGTCCTGGAATTTATTACCGTTCAGAATTG
GACCATAGCGGAATTTCGGTCTATACCGGTACCATCATATCCGATTGGGGGGGAAGATTA
GAATTAGAGATTGATAGAAAAGCAAGGATATGGGCTCGTGTGAGTAGGAAACAGAAAATA
TCTATTCTAGTTCTATCATCAGCTATGGGATCAAATCTACGAGAAATCATAGAGAATGTT
TGCTATCCTGAAATTTTTTTGTCTTTCCTGAATGATAAGGAGAAAAATAAAATAGGGTCA
AAAGAAAATGCTATTTTGGAGTTTTATCAACAATTTGCTTGTGTAGGCGGAGAT------
CCGGTATTTTCTGAATCCTTATGTAAGGAATTACAAAAGAAATTCTTTCAACAAAGATGT
GAATTAGGAAGGATTGGTCGACGAAATATGAATCGGAGACTTAATCTTGATATACCCCAG
AACAATACATTTTTGTTACCACGAGATATATTGGCAGCTGCGGATCATTTGCTTGCAATG
AAATTTGGAATGGGTACACTTGACGATATGAATCATTTGAAAAATAAACGTATTCGTTCT
GTAGCAGATCTCTTACAAGATCAATTTGGATTGGCTCTGGCTCGTTTAGAAAATGTGGTT
CGGGGAACTATATGTGGAGCAATTAGACATAAATTGATACCGACTCCTCAGAATTTGGTA
ACTTCGACTCCATTAACAACCACTTTTGAATCTTTTTTCGGCTTACACCCATTATCTCAA
GTTTTGGATCGAACGAATCCATTGACACAAATAGTTCATGGTAGAAAATTGAGTTATTTG
GGCCCTGGAGGATTAACAGGGCGAACAGCTAGTTTTCGGATACGAGATATCCATCCTAGT
CACTATGGACGCATTTGCCCAATCGACACGTCTGAAGGAATCAATGTTGGGCTTATTGGA
TCCTTAGCAATTCATGCGAAAATTGGTCGTTGGGGATCTCTCGAAAGCCCATTTTATGAA
ATTTATGAA------------AGATCA------AAAAAGGTACGAATGCGTTATTTATCA
CCAAGTAGAGATGAATATTATATGGTAGCGGCGGGAAATTCTTTGGCGCTGAATCCGGGT
ATTCAGGAGGAACAAGTTGTTCCAGCTCGATACCGGCAAGAATTCCTGACTATTGCATGG
GAACGAGTTCATCTTCGAAGTATTTTTCCCTTCCAATATTTTTCTGTTGGAGCTTCCCTC
ATTCCTTTTATCGAGCATAATGATGCGAATCGGGCTTTAATGAGTTCTAATATGCAACGT
CAAGCCGTTCCGCTTTCTAGGTCTGAGAAGTGCATTGTTGGAACCGGGTTAGAAAGGCAA
GTGGCTCTAGATTCAGGGGTTCTCGCTATAGCCAAACACGAGGGAAAGATCATTTATGCC
GATACTAACAAGATCCTTTTCTCAGGTAATGGAGATACTCGAAGCATTCCATTAGTTCTG
TATGAACGTTCCAACAAAAATACTTGTATGCACCAAAAACCCCGGGTTCAGCAGGGTAAA
TGCATTAAAAAGGGACAAATTTTATCGGATGGTGCCGCTATCGTTGGTGGGGAACTCGCT
TTGGGGAAAAACGTATTAGTAGCTTATATGCCGTGGGAAGGTTACAATTTTGAGGATGCG
GTACTTATTAGTGAACGTCTGGTATATGAAGATATTTATACTTCTTTTCACATCCGTAAA
TACGAAATTCAGACTCATGTGACAAGTCAAGGCCCTGAAAGGATCACTAATGAAATACCA
CATTTAGAGGCCCATTTACTCCGAAATTTAGACAAAAATGGAATTGTGATGCTTGGATCT
TGGGTCGAGACGGGCGAGATTTTAGTAGGTAAATTAACGCCTCAAATGGCGAAAGAATCC
TCGTATGCCCCGGAAGATAGATTATTACGAGCCATACTGGGCATTCAAGTATCCACTTCA
AAGGAAACTTGTTTAAAACTACCTATAGGTAGTAGGGGTCGAGTTATTGATGTGAGATGG
ATCCGGAAAAAGGGGAGTTCTAGTTATAATCCAGAAATTATTCGTGTATATATCTCACAG
AAACGTGAAATTAAAGTAGGTGATAAAGTAGCTGGAAGACATGGAAATAAGGGTATTATT
TCCAAAATTTTGCCTAGACAAGATATGCCTTATTTGCAAGATGGAAGACCTGTTGATATG
GTCTTCAATCCATTAGGAGTCCCTTCACGAATGAATGTAGGACAGATATTTGAATGCTCG
CTGGGGTTAGCGGGTAGTCTGCTAGACAGACATTATCGAATAGCACCTTTTGATGAGAGA
TATGAACAAGAGGCTTCGAGAAAACTAGTCTTTTCGGAATTATATGAAGCCAGTAAGGAA
ACAGGGAATCCCTGGGTATTTGAACCTGAATATCCGGGAAAAAGCAGAATATTTGATGGA
AGAACGGGAGAGCCTTTTGAACAGCCTGTTATAATAGGAAAGCCTTATATCTTGAAATTA
ATTCATCAAGTTGATGATAAAATCCACGGCCGTTCTAGCGGACATTATGCACTTGTTACA
CAACAACCTCTTAGAGGAAGAGCTAAGCAAGGGGGTCAGCGGGTAGGAGAAATGGAGGTT
TGGGCTCTAGAGGGATTTGGTGTTGCTCATATTTTACAAGAAATGCTTACTTATAAATCT
GATCATATTAGAGCTCGCCAGGAAGTACTTGGGACTACGATCGTTGGCGGAATAATACCT
AACCCCGAGGATGCTCCAGAATCTTTTAGATTGCTCGTTCGAGAACTACGATCTTTGGCT
CTGGAACTGAACCATTTCCTTGTATCTGAGAAAAATTTCCGGATTAATAGAAAGGAAGCT
---------
>Rhodiola_liciae
ATGCTCCGGGATGGAAATGAGGGAATGTCCACAATACCTGGTTTTAATCAGATACAATTT
GAGGGATTTTGTAGGTTTCTTGGTCATGGCTTGACGGAAGAACTTTATAAGTTTCCAAAA
ATGGAAGATACCGATCAAGAAATTGAATTTCAATTATTTGTGGAAACATATCAATTGGTA
GAACCCTCGATAAATGAACGAGATGCTGTGTATGAATCACTCACATATTCGTCTGAATTA
TATGTACCCGCGGGATTAATTTGGAAA------ACCAGTAGGGATATGCAAGAACAAACT
ATTTTTATTGGAAATATCCCTCTAATGAATTCTCTCGGAACTTCTATAGTAAATGGAATA
TACAGAATTGTGATTAATCAAATATTGCAAAGTCCTGGAATTTATTACCGTTCAGAATTG
GACCATAGCGGAATTTCGGTCTATACCGGTACCATCATATCCGATTGGGGGGGAAGATTA
GAATTAGAGATTGATAGAAAAGCAAGGATATGGGCTCGTGTGAGTAGGAAACAGAAAATA
TCTATTCTAGTTCTATCATCAGCTATGGGGTCAAATCTACGAGAAATCATAGAGAATGTT
TGCTATCCTGAAATTTTTTTGTCTTTCCTGAATGATAAGGAGAAAAATAAAATAGGGTCA
AAAGAAAATGCTATTTTGGAGTTTTATCAACAATTTGCTTGTGTAGGCGGAGAT------
CCGGTATTTTCTGAATCCTTATGTAAGGAATTACAAAAGAAATTCTTTCAACAAAGATGT
GAATTAGGAAGGATTGGTCGACGAAATATGAATCGGAGACTTAATCTTGATATACCCCAG
AACAATACATTTTTGTTACCACGAGATATATTGGCAGCTGCGGATCATTTGCTTGCAATG
AAATTTGGAATGGGTACACTTGACGATATGAATCATTTGAAAAAGAAACGTATTCGTTCT
GTAGCAGATCTCTTACAAGATCAATTTGGATTGGCTCTGGCTCGTTTAGAAAATGTGGTT
CGGGGAACTATATGTGGAGCAATTAGACATAAATTGATACCGACTCCTCAGAATTTGGTA
ACTTCGACTCCATTAACAACCACTTTTGAATCTTTTTTCGGCTTACACCCATTATCTCAA
GTTTTGGATCGAACGAATCCATTGACACAAATAGTTCATGGTAGAAAATTGAGTTATTTG
GGCCCTGGAGGATTAACAGGGCGAACAGCTAGTTTTCGGATACGAGATATCCATCCTAGT
CACTATGGACGCATTTGCCCAATCGACACGTCTGAAGGAATCAATGTTGGGCTTATTGGA
TCCTTAGCAATTCATGCGAAAATTGGTCGTTGGGGATCTCTCGAAAGCCCATTTTATGAA
ATTTATGAA------------AGATCA------AAAAAGGTACGAATGCGTTATTTATCA
CCAAGTAGAGATGAATATTATATGGTAGCGGCGGGAAATTCTTTGGCGCTGAATCCGGGT
ATTCAGGAGGAACAAGTTGTTCCAGCTCGATACCGGCAAGAATTCCTGACTATTGCATGG
GAACGAGTTCATCTTCGAAGTATTTTTCCCTTCCAATATTTTTCTGTTGGAGCTTCCCTC
ATTCCTTTTATCGAGCATAATGATGCGAATCGGGCTTTAATGAGTTCTAATATGCAACGT
CAAGCCGTTCCGCTTTCTAGGTCTGAGAAGTGCATTGTTGGAACCGGGTTAGAAAGGCAA
GTGGCTCTAGATTCAGGGGTTCTCGCTATAGCCAAACACGAGGGAAAGATCATTTATGCC
GATACTAACAAGATCCTTTTCTCAGGTAATGGAGATACTCGAAGCATTCCATTAGTTCTG
TATGAACGTTCCAACAAAAATACTTGTATGCACCAAAAACCCCGGGTTCAGCAGGGTAAA
TGCATTAAAAAGGGACAAATTTTATCGGATGGTGCCGCTATCGTTGGTGGGGAACTCGCT
TTGGGGAAAAACGTATTAGTAGCTTATATGCCGTGGGAAGGTTACAATTTTGAGGATGCG
GTACTTATTAGTGAACGTCTGGTATATGAAGATATTTATACTTCTTTTCACATCCGTAAA
TACGAAATTCAGACTCATGTGACAAGTCAAGGACCTGAAAGGATCACTAATGAAATACCA
CATTTAGAGGCCCATTTACTCCGAAATTTAGACAAAAATGGAATTGTGATGCTTGGATCT
TGGGTCGAGACGGGCGAGATTTTAGTAGGTAAATTAACGCCTCAAATGGCGAAAGAATCC
TCGTATGCCCCGGAAGATAGATTATTACGAGCCATACTGGGCATTCAAGTATCCACTTCA
AAGGAAACTTGTTTAAAACTACCTATAGGTGGTAGGGGTCGAGTTATTGATGTGAGATGG
ATCCGGAAAAAGGGGAGTTCTAGTTATAATCCAGAAATTATTCGTGTATATATCTCACAG
AAACGTGAAATTAAAGTAGGTGATAAAGTAGCTGGAAGACATGGAAATAAGGGTATTATT
TCCAAAATTTTGCCTAGACAAGATATGCCTTATTTGCAAGATGGAAGACCTGTTGATATG
GTCTTCAATCCATTAGGAGTCCCTTCACGAATGAATGTAGGACAGATATTTGAATGCTCG
CTGGGGTTAGCGGGTAGTCTGCTAGACAGACATTATCGAATAGCACCTTTTGATGAGAGA
TATGAACAAGAGGCTTCGAGAAAACTAGTCTTTTCGGAATTATATGAAGCCAGTAAGGAA
ACAGGGAATCCCTGGGTATTTGAACCTGAATACCCGGGAAAAAGCAGAATATTTGATGGA
AGAACGGGAGAGCCTTTTGAACAGCCTGTTATAATAGGAAAGCCTTATATCTTGAAATTA
ATTCATCAAGTTGATGATAAAATCCACGGCCGTTCTAGCGGACATTATGCACTTGTTACA
CAACAACCTCTTAGAGGAAGAGCTAAGCAAGGGGGTCAGCGGGTAGGAGAAATGGAGGTT
TGGGCTCTAGAGGGATTTGGTGTTGCTCATATTTTACAAGAAATGCTTACTTATAAATCT
GATCATATTAGAGCTCGCCAGGAAGTACTTGGGACTACGATCGTTGGCGGAATAATACCT
AACCCCGAGGATGCTCCAGAATCTTTTAGATTGCTCGTTCGAGAACTACGATCTTTGGCT
CTGGAACTGAACCATTTCCTTGTATCTGAGAAAAATTTCCGGATTAATAGAAAGGAAGCT
---------
>Rhodiola_macrocarpa
ATGCTCCGGGATGGAAATGAGGGACTGTCCACAATACCTGGTTTTAATCAGATACAATTT
GAGGGATTTTGTAGGTTTCTTGGTCATGGCTTGACGGAAGAACTTTATAAGTTTCCAAAA
ATGGAAGATACCGATCAAGAAATTGAATTTCAATTATTTGTGGAAACATATCAATTGGTA
GAACCCTCGATAAATGAACGAGATGCTATGTATGAATCACTCACATATTCGTCTGAATTA
TATGTACCCGCGGGATTAATTTGGAAA------ACCAGTAGGGATATGCAAGAACAAACT
ATTTTTATTGGAAATATCCCTCTAATGAATTCTCTCGGAACTTCTATAGTAAATGGAATA
TACAGAATTGTGATTAATCAAATATTGCAAAGTCCTGGAATTTATTACCGTTCAGAATTG
GACCATAGCGGAATTTCGGTCTATACCGGTACCATCATATCCGATTGGGGGGGAAGATTA
GAATTAGAGATTGATAGAAAAGCAAGGATATGGGCTCGTGTGAGTAGGAAACAGAAAATA
TCTATTCTAGTTCTATCATCAGCTATGGGGTCAAATCTACGAGAAATCATAGAGAATGTT
TGCTATCCTGAAATTTTTTTGTCTTTCCTGAATGATAAGGAGAAAAATAAAATAGGGTCA
AAAGAAAATGCTATTTTGGAGTTTTATCAACAATTTGCTTGTGTAGGCGGAGAT------
CCGGTATTTTCTGAATCCTTATGTAAGGAATTACAAAAGAAATTCTTTCAACAACGATGT
GAATTAGGAAGGATTGGTCGACGAAATATGAATCGGAGACTTAATCTTGATATACCCCAG
AACAATACATTTTTGTTACCACGAGATATATTGGCAGCTGCGGATCATTTGCTTGCAATG
AAATTTGGAATGGGTACACTTGACGATATGAATCATTTGAAAAATAAACGTATTCGTTCT
GTAGCGGATCTCTTACAAGATCAATTTGGATTGGCTCTGGCTCGTTTAGAAAATGTGGTT
CGGGGAACTATATGTGGAGCAATTAGACATAAATTGATACCGACTCCTCAGAATTTGGTA
ACTTCGACTCCATTAACAACCACTTTTGAATCTTTTTTCGGCTTACACCCATTATCTCAA
GTTTTGGATCGAACGAATCCATTGACACAAATAGTTCATGGTAGAAAATTGAGTTATTTG
GGCCCTGGAGGATTAACAGGGCGAACAGCTAGTTTTCGGATACGAGATATCCATCCTAGT
CACTATGGACGCATTTGCCCAATCGACACGTCTGAAGGAATCAATGTTGGGCTTATTGGA
TCCTTAGCAATTCATGCGAAAATTGGTCGTTGGGGATCTCTCGAAAGCCCATTTTATGAA
ATTTATGAA------------AGATCA------AAAAGGGTACGAATGCGTTATTTATCA
CCAAGTAGAGATGAATATTATATGTTAGCGGCGGGAAATTCTTTGGCGCTGAATCCGGGT
ATTCAGGAGGAACAAGTTGTTCCAGCTCGATACCGGCAAGAATTCCTGACTATTGCATGG
GAACGAGTTCATCTTCGAAGTATTTTTCCCTTCCAATATTTTTCTGTTGGAGCTTCCCTC
ATTCCTTTTATCGAGCATAATGATGCGAATCGGGCTTTAATGAGTTCTAATATGCAACGT
CAAGCAGTTCCGCTTTCTAGGTCTGAGAAGTGCATTGTTGGAACCGGGTTAGAAAGGCAA
GTGGCTCTAGATTCAGGGGTTCTCGCTATAGCCAAACACGAGGGAAAGATCATTTATGCC
GATACTAACAAGATCCTTTTCTCAGGTAATGGAGATACTCGAAGCATTCCATTAGTTCTG
TATGAACGTTCCAACAAAAATACTTGTATGCACCAAAAACCCCGGGTTCAGCAGGGTAAA
TGCATTAAAAAGGGACAAATTTTATCGGATAGTGCCGCTATCGTTGGTGGGGAACTCGCT
TTGGGGAAAAACGTATTAGTAGCTTATATGCCGTGGGAAGGTTACAATTTTGAGGATGCG
GTACTTATTAGTGAACGTCTGGTATATGAAGATATTTATACTTCTTTTCACATCCGTAAA
TACGAAATTCAGACTCATGTGACAAGTCAAGGCCCTGAAAGGATCACTAATGAAATACCA
CATTTAGAGGCCCATTTACTCCGAAATTTAGACAAAAATGGAATTGTGATGCTTGGATCT
TGGGTCGAGACGGGCGAGATTTTAGTAGGTAAATTAACGCCTCAAATGGCGAAAGAATCC
TCGTATGCCCCGGAAGATAGATTATTACGAGCCATACTGGGCATTCAGGTATCCACTTCA
AAGGAAACTTGTTTAAAACTACCTATAGGTGGTAGGGGTCGAGTTATTGATGTGAGATGG
ATCCGGAAAAAGGGGAGTTCTAGTTATAATCCAGAAATTATTCGTGTATATATCTCACAG
AAACGTGAAATTAAAGTAGGTGATAAAGTAGCTGGAAGACATGGAAATAAGGGTATTATT
TCCAAAATTTTGCCTAGACAAGATATGCCTTATTTGCAAGATGGAAGACCCGTTGATATG
GTCTTCAATCCATTAGGAGTCCCTTCACGAATGAATGTAGGACAGATATTTGAATGCTCG
CTGGGGTTAGCGGGTAGTCTGCTAGACAGACATTATCGAATAGCACCTTTTGATGAGAGA
TATGAACAAGAGGCTTCGAGAAAACTAGTCTTTTCGGAATTATATGAAGCCAGTAAGGAA
ACAGGGAATCCCTGGGTATTTGAACCTGAATATCCGGGAAAAAGCAGAATATTTGATGGA
AGAACGGGAGAGCCTTTTGAACAGCCTGTTATAATAGGAAAGCCTTATATCTTGAAATTA
ATTCATCAAGTTGATGATAAAATCCACGGCCGTTCTAGCGGACATTATGCACTTGTTACA
CAACAACCTCTTAGAGGAAGAGCTAAGCAAGGGGGGCAGCGGGTAGGAGAAATGGAGGTT
TGGGCTCTAGAGGGATTTGGTGTTGCTCATATTTTACAAGAAATGCTTACTTATAAATCT
GATCATATTAGAGCTCGCCAGGAAGTACTTGGGACTACGATCGTTGGCGGAATAATACCT
AACCCCGAGGATGCTCCAGAATCTTTTAGATTGCTCGTTCGAGAACTACGATCTTTGGCT
CTGGAACTGAACCATTTCCTTGTATCTGAGAAAAATTTCCGGATTAATAGAAAGGAAGCT
---------
>Rhodiola_ovatisepala
ATGCTCCGGGATGGAAATGAGGGAATGTCCACAATACCTGGTTTTAATCAGATACAATTT
GAGGGATTTTGTAGGTTTCTTGGTCATGGCTTGACGGAAGAACTTTATAAGTTTCCAAAA
ATTGAAGATACCGATCAAGAAATTGAATTTCAATTATTTGTGGAAACATATCAATTGGTA
GAACCCTCGATAAATGAACGAGATGCTGTGTATGAATCACTCACATATTCGTCTGAATTA
TATGTACCCGCGGGATTAATTTGGAAA------ACCAGTAGGGATATGCAAGAACAAACT
ATTTTTATTGGAAATATCCCTCTAATGAATTCTCTCGGAACTTCTATAGTAAATGGAATA
TACAGAATTGTGATTAATCAAATATTGCAAAGTCCTGGAATTTATTACCGTTCAGAATTG
GACCATAGCGGAATTTCGGTCTATACCGGTACCATCATATCCGATTGGGGGGGAAGATTA
GAATTAGAGATTGATAGAAAAGCAAGGATATGGGCTCGTGTGAGTAGGAAACAGAAAATA
TCTATTCTAGTTCTATCATCAGCTATGGGGTCAAATCTACGAGAAATCATAGAGAATGTT
TGCTATCCTGAAATTTTTTTGTCTTTCCTGAATGATAAGGAGAAAAATAAAATAGGGTCA
AAAGAAAATGCTATTTTGGAGTTTTATCAACAATTTGCTTGTGTAGGCGGAGAT------
CCGGTATTTTCTGAATCCTTATGTAAGGAATTACAAAAGAAATTCTTTCAACAAAGATGT
GAATTAGGAAGGATTGGTCGACGAAATATGAATCGGAGACTTAATCTTGATATACCCCAG
AACAATACATTTTTGTTACCACGAGATATATTGGCAGCTGCGGATCATTTGCTTGCAATG
AAATTTGGAATGGGTACACTTGACGATATGAATCATTTGAAAAATAAACGTATTCGTTCT
GTAGCAGATCTCTTACAAGATCAATTTGGATTGGCTCTGGCTCGTTTAGAAAATGTGGTT
CGGGGAACTATATGTGGAGCAATTAGACATAAATTGATACCGACTCCTCAGAATTTAGTA
ACTTCGACTCCATTAACAACCACTTTTGAATCTTTTTTCGGCTTACACCCATTATCTCAA
GTTTTGGATCGAACGAATCCATTGACACAAATAGTTCATGGTAGAAAATTGAGTTATTTG
GGCCCTGGAGGATTAACAGGGCGAACAGCTAGTTTTCGGATACGAGATATCCATCCTAGT
CACTATGGACGCATTTGCCCAATCGACACGTCTGAAGGAATCAATGTTGGGCTTATTGGA
TCCTTAGCAATTCATACCAAAATTGGTCGTTGGGGATCTCTCGAAAGCCCATTTTATGAA
ATTTATGAA------------AGATCA------AAAAAGGTACGAATGCGTTATTTATCA
CCAAGTAGAGATGAATATTATATGGTAGCGGCGGGAAATTCTTTGGCGCTGAATCCGGGT
ATTCAGGAGGAACAAGTTGTTCCAGCTCGATACCGGCAAGAATTCCTGACTATTGCATGG
GAACGAGTTCATCTTCGAAGTATTTTTCCCTTCCAATATTTTTCTGTTGGAGCTTCCCTC
ATTCCTTTTATCGAGCATAATGATGCGAATCGGGCTTTAATGAGTTCTAATATGCAACGT
CAAGCCGTTCCGCTTTCTAGGTCTGAGAAGTGCATTGTTGGAACCGGGTTAGAAAGGCAA
GTGGCTCTAGATTCAGGGGTTCTCGCTATAGCCAAACACGAGGGAAAGATCATTTATGCC
GATACTAACAAGATCCTTTTCTCAGGTAATGGAGATACTCGAAGCATTCCATTAGTTCTG
TATGAACGTTCCAACAAAAATACTAGTATGCACCAAAAACCCCGAGTTCAGCAGGGTAAA
TGCATTAAAAAGGGACAAATTTTATCGGATGGTGCCGCTATCGTTGGTGGGGAACTCGCT
TTGGGGAAAAACGTATTAGTAGCTTATATGCCGTGGGAAGGTTACAATTTTGAGGATGCG
GTACTTATTAGTGAACGTCTGGTATATGAAGATATTTATACTTCTTTTCACATCCGTAAA
TACGAAATTCAGACTCATGTGACAAGTCAAGGCCCTGAAAGGATCACTAATGAAATACCA
CATTTAGAGGCCCATTTACTCCGAAATTTAGACAAAAATGGAATTGTGATGCTTGGATCT
TGGGTCGAGACGGGCGAGATTTTAGTAGGTAAATTAACGCCTCAAATGGCGAAAGAATCC
TCGTATGCCCCGGAAGATAGATTATTACGAGCCATACTGGGCATTCAAGTATCCACTTCA
AAAGAAACTTGTTTAAAACTACCTATAGGTGGTAGGGGTCGAGTTATTGATGTGAGATGG
ATCCGGAAAAAGGGGAGTTCTAGTTATAATCCAGAAATTATTCGTGTATATATCTCACAG
AAACGTGAAATTAAAGTAGGTGATAAAGTAGCTGGAAGACATGGAAATAAGGGTATTATT
TCCAAAATTTTGCCTAGACAAGATATGCCTTATTTGCAAGATGGAAGACCTGTTGATATG
GTCTTCAATCCATTAGGAGTCCCTTCACGAATGAATGTAGGACAGATATTTGAATGCTCG
CTGGGGTTAGCGGGTAGTCTGCTAGACAGACATTATCGAATAGCACCTTTTGATGAGAGA
TATGAACAAGAGGCTTCGAGAAAACTAGTCTTTTCGGAATTATATGAAGCCAGTAAGGAA
ACAGGGAATCCCTGGGTATTTGAACCTGAATATCCGGGAAAAAGCAGAATATTTGATGGA
AGAACGGGAGAGCCTTTTGAACAGCCTGTTATAATAGGAAAGCCTTATATCTTGAAATTA
ATTCATCAAGTTGATGATAAAATACACGGCCGTTCTAGCGGACATTATGCACTTGTTACA
CAACAACCTCTTAGAGGAAGAGCTAAGCAAGGGGGTCAGCGGGTAGGAGAAATGGAGGTT
TGGGCTCTAGAGGGATTTGGTGTTGCTCATATTTTACAAGAAATGCTTACTTATAAATCT
GATCATATTAGAGCTCGCCAGGAAGTACTTGGGACTACGATCGTTGGCGGAATAATACCT
AACCCCGAGGATGCTCCAGAATCTTTTAGATTGCTCGTTCGAGAACTACGATCTTTGGCT
CTGGAACTGAACCATTTCCTTGTATCTGAGAAAAATTTCCGGATTAATAGAAAGGAAGCT
---------
>Rhodiola_prainii
ATGCTCCGGGATGGAAATGAGGGAATGTCCACAATACCTGGTTTTAATCAGATACAATTT
GAGGGATTTTGTAGGTTTCTTGGTCATGGCTTGACGGAAGAACTTTATAAGTTTCCAAAA
ATTGAAGATACCGATCAAGAAATTGAATTTCAATTATTTGTGGAAACATATCAATTGGTA
GAACCCTCGATAAATGAACGAGATGCTGTGTATGAATCACTCACATATTCGTCTGAATTA
TATGTACCCGCGGGATTAATTTGGAAA------ACCAGTAGGGATATGCAAGAACAAACT
ATTTTTATTGGAAATATCCCTCTAATGAATTCTCTCGGAACTTCTATAGTAAATGGAATA
TACAGAATTGTGATTAATCAAATATTGCAAAGTCCTGGAATTTATTACCGTTCAGAATTG
GACCATAGCGGAATTTCGGTCTATACCGGTACCATCATATCCGATTGGGGGGGAAGATTA
GAATTAGAGATTGATAGAAAAGCAAGGATATGGGCTCGTGTGAGTAGGAAACAGAAAATA
TCTATTCTAGTTCTATCATCAGCTATGGGGTCAAATCTACGAGAAATCATAGAGAATGTT
TGCTATCCTGAAATTTTTTTGTCTTTCCTGAATGATAAGGAGAAAAATAAAATAGGGTCA
AAAGAAAATGCTATTTTGGAGTTTTATCAACAATTTGCTTGTGTAGGCGGAGAT------
CCGGTATTTTCTGAATCCTTATGTAAGGAATTACAAAAGAAATTCTTTCAACAAAGATGT
GAATTAGGAAGGATTGGTCGACGAAATATGAATCGGAGACTTAATCTTGATATACCCCAG
AACAATACATTTTTGTTACCACGAGATATATTGGCAGCTGCGGATCATTTGCTTGCAATG
AAATTTGGAATGGGTACACTTGACGATATGAATCATTTGAAAAATAAACGTATTCGTTCT
GTAGCAGATCTCTTACAAGATCAATTTGGATTGGCTCTGGCTCGTTTAGAAAATGTGGTT
CGGGGAACTATATGTGGAGCAATTAGACATAAATTGATACCGACTCCTCAGAATTTGGTA
ACTTCGACTCCATTAACAACCACTTTTGAATCTTTTTTCGGCTTACACCCATTATCTCAA
GTTTTGGATCGAACGAATCCATTGACACAAATAGTTCATGGTAGAAAATTGAGTTATTTG
GGCCCTGGAGGATTAACAGGGCGAACAGCTAGTTTTCGGATACGAGATATCCATCCTAGT
CACTATGGACGCATTTGCCCAATCGACACGTCTGAAGGAATCAATGTTGGGCTTATTGGA
TCCTTAGCAATTCATGCCAAAATTGGTCGTTGGGGATCTCTCGAAAGCCCATTTTATGAA
ATTTATGAA------------AGATCA------AAAAAGGTACGAATGCGTTATTTATCA
CCAAGTAGAGATGAATATTATATGGTAGCGGCGGGAAATTCTTTGGCGCTGAATCCGGGT
ATTCAGGAGGAACAAGTTGTTCCAGCTCGATACCGGCAAGAATTCCTGACTATTGCATGG
GAACGAGTTCATCTTCGAAGTATTTTTCCCTTCCAATATTTTTCTGTTGGAGCTTCCCTC
ATTCCTTTTATCGAGCATAATGATGCGAATCGGGCTTTAATGAGTTCTAATATGCAACGT
CAAGCCGTTCCGCTTTCTAGGTCTGAGAAGTGCATTGTTGGAACCGGGTTAGAAAGGCAA
GTGGCTCTAGATTCAGGGGTTCTCGCTATAGCCAAACACGAGGGAAAGATCATTTATGCC
GATACTAACAAGATCCTTTTCTCAGGTAATGGAGATACTCGAAGCATTCCATTAGTTCTG
TATGAACGTTCCAACAAAAATACTAGTATGCACCAAAAACCCCGAGTTCAGCAGGGTAAA
TGCATTAAAAAGGGACAAATTTTATCGGATGGTGCCGCTATCGTTGGTGGGGAACTCGCT
TTGGGGAAAAACGTATTAGTAGCTTATATGCCGTGGGAAGGTTACAATTTTGAGGATGCG
GTACTTATTAGTGAACGTCTGGTATATGAAGATATTTATACTTCTTTTCACATCCGTAAA
TACGAAATTCAGACTCATGTGACAAGTCAAGGCCCTGAAAGGATCACTAATGAAATACCA
CATTTAGAGGCCCATTTACTCCGAAATTTAGACAAAAATGGAATTGTGATGCTTGGATCT
TGGGTCGAGACGGGCGAGATTTTAGTAGGTAAATTAACGCCTCAAATGGCGAAAGAATCC
TCGTATGCCCCGGAAGATAGATTATTACGAGCCATACTGGGCATTCAAGTATCCACTTCA
AAAGAAACTTGTTTAAAACTACCTATAGGTGGTAGGGGTCGAGTTATTGATGTGAGATGG
ATCCGGAAAAAGGGGAGTTCTAGTTATAATCCAGAAATTATTCGTGTATATATCTCACAG
AAACGTGAAATTAAAGTAGGTGATAAAGTAGCTGGAAGACATGGAAATAAGGGTATTATT
TCCAAAATTTTGCCTAGACAAGATATGCCTTATTTGCAAGATGGAAGACCTGTTGATATG
GTCTTCAATCCATTAGGAGTCCCTTCACGAATGAATGTAGGACAGATATTTGAATGCTCG
CTGGGGTTAGCGGGTAGTCTGCTAGACAGACATTATCGAATAGCACCTTTTGATGAGAGA
TATGAACAAGAGGCTTCGAGAAAACTAGTCTTTTCGGAATTATATGAAGCCAGTAAGGAA
ACAGGGAATCCCTGGGTATTTGAACCTGAATATCCGGGAAAAAGCAGAATATTTGATGGA
AGAACGGGAGAGCCTTTTGAACAGCCTGTTATAATAGGAAAGCCTTATATCTTGAAATTA
ATTCATCAAGTTGATGATAAAATCCACGGCCGTTCTAGCGGACATTATGCACTTGTTACA
CAACAACCTCTTAGAGGAAGAGCTAAGCAAGGGGGTCAGCGGGTAGGAGAAATGGAGGTT
TGGGCTCTAGAGGGATTTGGTGTTGCTCATATTTTACAAGAAATGCTTACTTATAAATCT
GATCATATTAGAGCTCGCCAGGAAGTACTTGGGACTACGATCGTTGGCGGAATAATACCT
AACCCCGAGGATGCTCCAGAATCTTTTAGATTGCTCGTTCGAGAACTACGATCTTTGGCT
CTGGAACTGAACCATTTCCTTGTATCTGAGAAAAATTTCCGGATTAATAGAAAGGAAGCT
---------
>Rhodiola_quadrifida
ATGCTCCGGGATGGAAATGAGGGAATGTCCACAATACCTGGTTTTAATCAGATACAATTT
GAGGGATTTTGTAGGTTTCTTGGTCATGGCTTGACGGAAGAACTTTATAAGTTTCCAAAA
ATTGAAGATACCGATCAAGAAATTGAATTTCAATTATTTGTGGAAACATATCAATTGGTA
GAACCCTCGATAAATGAACGAGATGCTATGTATGAATCACTCACATATTCGTCTGAATTA
TATGTACCCGCGGGATTAATTTGGAAA------ACCAGTAGGGATATGCAAGAACAAACT
ATTTTTATTGGAAATATCCCTCTAATGAATTCTCTCGGAACTTCTATAGTAAATGGAATA
TACAGAATTGTGATTAATCAAATATTGCAAAGTCCTGGAATTTATTACCGTTCAGAATTG
GACCATAGCGGAATTTCGGTCTATACCGGTACCATCATATCCGATTGGGGGGGAAGATTA
GAATTAGAGATTGATAGAAAAGCAAGGATATGGGCTCGTGTGAGTAGGAAACAGAAAATA
TCTATTCTAGTTCTATCATCAGCTATGGGGTCAAATCTACGAGAAATCATAGAGAATGTT
TGCTATCCTGAAATTTTTTTGTCTTTCCTGAATGATAAGGAGAAAAATAAAATAGGGTCA
AAAGAAAATGCTATTTTGGAGTTTTATCAACAATTTGCTTGTGTAGGCGGAGAT------
CCGGTATTTTCTGAATCCTTATGTAAGGAATTACAAAAGAAATTCTTTCAACAACGATGT
GAATTAGGAAGGATTGGTCGACGAAATATGAATCGGAGACTTAATCTTGATATACCCCAG
AACAATACATTTTTGTTACCACGAGATATATTGGCAGCTGCGGATCATTTGCTTGCAATG
AAATTTGGAATGGGTACACTTGACGATATGAATCATTTGAAAAATAAACGTATTCGTTCT
GTAGCGGATCTCTTACAAGATCAATTTGGATTGGCTCTGGCTCGTTTAGAAAATGTGGTT
CGGGGAACTATATGTGGAGCAATTAGACATAAATTGATACCGACTCCTCAGAATTTGGTA
ACTTCGACTCCATTAACAACCACTTTTGAATCTTTTTTCGGCTTACACCCATTATCTCAA
GTTTTGGATCGAACGAATCCATTGACACAAATAGTTCATGGTAGAAAATTGAGTTATTTG
GGCCCTGGAGGATTAACAGGGCGAACAGCTAGTTTTCGGATACGAGATATCCATCCTAGT
CACTATGGACGCATTTGCCCAATCGACACGTCTGAAGGAATCAATGTTGGGCTTATTGGA
TCCTTAGCAATTCATGCGAAAATTGGTCGTTGGGGATCTCTCGAAAGCCCATTTTATGAA
ATTTATGAA------------AGATCA------AAAAAGGTACGAATGCGTTATTTATCA
CCAAGTAGAGATGAATATTATATGTTAGCGGCGGGAAATTCTTTGGCGCTGAATCCGGGT
ATTCAGGAGGAACAAGTTGTTCCAGCTCGATACCGGCAAGAATTCCTGACTATTGCATGG
GAACGAGTTCATCTTCGAAGTATTTTTCCCTTCCAATATTTTTCTGTTGGAGCTTCCCTC
ATTCCTTTTATCGAGCATAATGATGCGAATCGGGCTTTAATGAGTTCTAATATGCAACGT
CAAGCAGTTCCGCTTTCTAGGTCTGAGAAGTGCATTGTTGGAACCGGGTTAGAAAGGCAA
GTGGCTCTAGATTCAGGGGTTCTCGCTATAGCCAAACACGAGGGAAAGATCATTTATGCC
GATACTAACAAGATCCTTTTCTCAGGTAATGGAGATACTCGAAGCATTCCATTAGTTCTG
TATGAACGTTCCAACAAAAATACTTGTATGCACCAAAAACCCCGGGTTCAGCAGGGTAAA
TGCATTAAAAAGGGACAAATTTTATCGGATGGTGCCGCTATCGTTGGTGGGGAACTCGCT
TTGGGGAAAAACGTATTAGTAGCTTATATGCCGTGGGAAGGTTACAATTTTGAGGATGCG
GTACTTATTAGTGAACGTCTGGTATATGAAGATATTTATACTTCTTTTCACATCCGTAAA
TACGAAATTCAGACTCATGTGACAAGTCAAGGCCCGGAAAGGATCACTAATGAAATACCA
CATTTAGAGGCCCATTTACTCCGAAATTTAGACAAAAATGGAATTGTGATGCTTGGATCT
TGGGTCGAGACGGGCGAGATTTTAGTAGGTAAATTAACGCCTCAAATGGCGAAAGAATCC
TCGTATGCCCCGGAAGATAGATTATTACGAGCCATACTGGGCATTCATGTATCCACTTCA
AAGGAAACTTGTTTAAAACTACCTATAGGTGGTAGGGGTCGAGTTATTGATGTGAGATGG
ATCCGGAAAAGGGGGAGTTCTAGTTATAATCCAGAAATTATTCGTGTATATATCTCACAG
AAACGTGAAATTAAAGTAGGTGATAAAGTAGCTGGAAGACATGGAAATAAGGGTATTATT
TCCAAAATTTTGCCTAGACAAGATATGCCTTATTTGCAAGATGGAAGACCTGTTGATATG
GTCTTCAATCCATTAGGAGTCCCTTCACGAATGAATGTAGGACAGATATTTGAATGCTCG
CTGGGGTTAGCGGGTAGTCTGCTAGACAGACATTATCGAATAGCACCTTTTGATGAGAGA
TATGAACAAGAGGCTTCGAGAAAACTAGTCTTTTCGGAATTATATGAAGCCAGTAAGGAA
ACAGGGAATCCCTGGGTATTTGAACCTGAATATCCGGGAAAAAGCAGAATATTTGATGGA
AGAACGGGAGAGCCTTTTGAACAGCCTGTTATAATAGGAAAGCCTTATATCTTGAAATTA
ATTCATCAAGTTGATGATAAAATCCACGGCCGTTCTAGCGGACATTATGCACTTGTTACA
CAACAACCTCTTAGAGGAAGAGCTAAGCAAGGGGGGCAGCGGGTAGGAGAAATGGAGGTT
TGGGCTCTAGAGGGATTTGGTGTTGCTCATATTTTACAAGAAATGCTTACTTATAAATCT
GATCATATTAGAGCTCGCCAGGAAGTACTTGGGACTACGATCGTTGGCGGAATAATACCT
AACCCCGAGGATGCTCCAGAATCTTTTAGATTGCTCGTTCGAGAACTACGATCTTTGGCT
CTGGAACTGAACCATTTCCTTGTATCTGAGAAAAATTTCCGGATTAATAGAAAGGAAGCT
---------
>Rhodiola_rhodantha
ATGCTCCGGGATGGAAATGAGGGAATGTCCACAATACCTGGTTTTAATCAGATACAATTT
GAGGGATTTTGTAGGTTTCTTGGTCATGGCTTGACGGAAGAACTTTATAAGTTTCCAAAA
ATTGAAGATACCGATCAAGAAATTGAATTTCAATTATTTGTGGAAACATATCAATTGGTA
GAACCCTCGATAAATGAACGAGATGCTGTGTATGAATCACTCACATATTCGTCTGAATTA
TATGTACCCGCGGGATTAATTTGGAAA------ACCAGTAGGGATATGCAAGAACAAACT
ATTTTTATTGGAAATATCCCTCTAATGAATTCTCTCGGAACTTCTATAGTAAATGGAATA
TACAGAATTGTGATTAATCAAATATTGCAAAGTCCTGGAATTTATTACCGTTCAGAATTG
GACCATAGCGGAATTTCGGTCTATACCGGTACCATCATATCCGATTGGGGGGGAAGATTA
GAATTAGAGATTGATAGAAAAGCAAGGATATGGGCTCGTGTGAGTAGGAAACAGAAAATA
TCTATTCTAGTTCTATCATCAGCTATGGGGTCAAATCTACGAGAAATCATAGAGAATGTT
TGCTATCCTGAAATTTTTTTGTCTTTCCTGAATGATAAGGAGAAAAATAAAATAGGGTCA
AAAGAAAATGCTATTTTGGAGTTTTATCAACAATTTGCTTGTGTAGGCGGAGAT------
CCGGTATTTTCTGAATCCTTATGTAAGGAATTACAAAAGAAATTCTTTCAACAAAGATGT
GAATTAGGAAGGATTGGTCGACGAAATATGAATCGGAGACTTAATCTTGATATACCCCAG
AACAATACATTTTTGTTACCACGAGATATATTGGCAGCTGCGGATCATTTGCTTGCAATG
AAATTTGGAATGGGTACACTTGACGATATGAATCATTTGAAAAATAAACGTATTCGTTCT
GTAGCAGATCTCTTACAAGATCAATTTGGATTGGCTCTGGCTCGTTTAGAAAATGTGGTT
CGGGGAACTATATGTGGAGCAATTAGACATAAATTGATACCGACTCCTCAGAATTTGGTA
ACTTCGACTCCATTAACAACCACTTTTGAATCTTTTTTCGGCTTACACCCATTATCTCAA
GTTTTGGATCGAACGAATCCATTGACACAAATAGTTCATGGTAGAAAATTGAGTTATTTG
GGCCCTGGAGGATTAACAGGGCGAACAGCTAGTTTTCGGATACGAGATATCCATCCTAGT
CACTATGGACGCATTTGCCCAATCGACACGTCTGAAGGAATCAATGTTGGGCTTATTGGA
TCCTTAGCAATTCATGCGAAAATGGGTCGTTGGGGATCTCTCGAAAGCCCATTTTATGAA
ATTTATGAA------------AGATCA------AAAAAGGTACGAATGCGTTATTTATCA
CCAAGTAGAGATGAATATTATATGGTAGCGGCGGGAAATTCTTTGGCGCTGAATCCGAGT
ATTCAGGAGGAACAAGTTGTTCCAGCTCGATACCGGCAAGAATTCCTGACTATTGCATGG
GAACGAGTTCATCTTCGAAGTATTTTTCCCTTCCAATATTTTTCTGTTGGAGCTTCCCTC
ATTCCTTTTATCGAGCATAATGATGCGAATCGGGCTTTAATGAGTTCTAATATGCAACGT
CAAGCCGTTCCGCTTTCTAGGTCTGAGAAGTGCATTGTTGGAACCGGGTTAGAAAGGCAA
GTGGCTCTAGATTCAGGGGTTCTCGCTATAGCCAAACACGAGGGAAAAATCATTTATGCC
GATACTAACAAGATCCTTTTCTCAGGTAATGGAGATACTCGAAGCATTCCATTAGTTCTG
TATGAACGTTCCAACAAAAATACTTGTATGCACCAAAAACCCCGGGTTCAGCAGGGTAAA
TGCATTAAAAAGGGACAAATTTTATCGGATGGTGCCGCTATCGTTGGTGGGGAACTCGCT
TTGGGGAAAAACGTATTAGTAGCTTATATGCCGTGGGAAGGTTACAATTTTGAGGATGCG
GTACTTATTAGTGAACGTCTGGTATATGAAGATATTTATACTTCTTTTCACATCCGTAAA
TACGAAATTCAGACTCATGTGACAAGTCAAGGCCCTGAAAGGATCACTAATGAAATACCA
CATTTAGAGGCCCATTTACTCCGAAATTTAGACAAAAATGGAATTGTGATGCTTGGATCT
TGGGTCGAGACGGGCGAGATTTTAGTAGGTAAATTAACGCCTCAAATGGCGAAAGAATCC
TCGTATGCCCCGGAAGATAGATTATTACGAGCCATACTGGGCATTCAAGTATCCACTTCA
AAGGAAACTTGTTTAAAACTACCTATAGGTAGTAGGGGTCGAGTTATTGATGTGAGATGG
ATCCGGAAAAAGGGGAGTTCTAGTTATAATCCAGAAATTATTCGTGTATATATCTCACAG
AAACGTGAAATTAAAGTAGGTGATAAAGTAGCTGGAAGACATGGAAATAAGGGTATTATT
TCCAAAATTTTGCCTAGACAAGATATGCCTTATTTGCAAGATGGAAGACCTGTTGATATG
GTCTTCAATCCATTAGGAGTCCCTTCACGAATGAATGTAGGACAGATATTTGAATGCTCG
CTGGGGTTAGCGGGTAGTCTGCTAGACAGACATTATCGAATAGCACCTTTTGATGAGAGA
TATGAACAAGAGGCTTCGAGAAAACTAGTCTTTTCGGAATTATATGAAGCCAGTAAGGAA
ACAGGGAATCCCTGGGTATTTGAACCTGAATATCCGGGAAAAAGCAGAATATTTGATGGA
AGAACGGGAGAGCCTTTTGAACAGCCTGTTATAATAGGAAAGCCTTATATCTTGAAATTA
ATTCATCAAGTTGATGATAAAATCCACGGCCGTTCTAGCGGACATTATGCACTTGTTACA
CAACAACCTCTTAGAGGAAGAGCTAAGCAAGGGGGTCAGCGGGTAGGAGAAATGGAGGTT
TGGGCTCTAGAGGGATTTGGTGTTGCTCATATTTTACAAGAAATGCTTACTTATAAATCT
GATCATATTAGAGCTCGCCAGGAAGTACTTGGGACTACGATCGTTGGCGGAATAATACCT
AACCCCGAGGATGCTCCAGAATCTTTTAGATTGCTCGTTCGAGAACTACGATCTTTGGCT
CTGGAACTGAACCATTTCCTTGTATCTGAGAAAAATTTCCGGATTAATAGAAAGGAAGCT
---------
>Rhodiola_sexifolia
ATGCTCCGGGATGGAAATGAGGGAATGTCCACAATACCTGGTTTTAATCAGATACAATTT
GAGGGATTTTGTAGGTTTCTTGGTCATGGCTTGACGGAAGAACTTTATAAGTTTCCAAAA
ATTGAAGATACCGATCAAGAAATTGAATTTCAATTATTTGTGGAAACATATCAATTGGTA
GAACCCTCGATAAATGAACGAGATGCTGTGTATGAATCACTCACATATTCGTCTGAATTA
TATGTACCCGCGGGATTAATTTGGAAA------ACCAGTAGGGATATGCAAGAACAAACT
ATTTTTATTGGAAATATCCCTCTAATGAATTCTCTCGGAACTTCTATAGTAAATGGAATA
TACAGAATTGTGATTAATCAAATATTGCAAAGTCCTGGAATTTATTACCGTTCAGAATTG
GACCATAGCGGAATTTCGGTCTATACCGGTACCATCATATCCGATTGGGGGGGAAGATTA
GAATTAGAGATTGATAGAAAAGCAAGGATATGGGCTCGTGTGAGTAGGAAACAGAAAATA
TCTATTCTAGTTCTATCATCAGCTATGGGGTCAAATCTACGAGAAATCATAGAGAATGTT
TGCTATCCTGAAATTTTTTTGTCTTTCCTGAATGATAAGGAGAAAAATAAAATAGGGTCA
AAAGAAAATGCTATTTTGGAGTTTTATCAACAATTTGCTTGTGTAGGCGGAGAT------
CCGGTATTTTCTGAATCCTTATGTAAGGAATTACAAAAGAAATTCTTTCAACAAAGATGT
GAATTAGGAAGGATTGGTCGACGAAATATGAATCGGAGACTTAATCTTGATATACCCCAG
AACAATACATTTTTGTTACCACGAGATATATTGGCAGCTGCGGATCATTTGCTTGCAATG
AAATTTGGAATGGGTACACTTGACGATATGAATCATTTGAAAAATAAACGTATTCGTTCT
GTAGCAGATCTCTTACAAGATCAATTTGGATTGGCTCTGGCTCGTTTAGAAAATGTGGTT
CGGGGAACTATATGTGGAGCAATTAGACATAAATTGATACCGACTCCTCAGAATTTGGTA
ACTTCGACTCCATTAACAACCACTTTTGAATCTTTTTTCGGCTTACACCCATTATCTCAA
GTTTTGGATCGAACGAATCCATTGACACAAATAGTTCATGGTAGAAAATTGAGTTATTTG
GGCCCTGGAGGATTAACAGGGCGAACAGCTAGTTTTCGGATACGAGATATCCATCCTAGT
CACTATGGACGCATTTGCCCAATCGACACGTCTGAAGGAATCAATGTTGGGCTTATTGGA
TCCTTAGCAATTCATGCCAAAATTGGTCGTTGGGGATCTCTCGAAAGCCCATTTTATGAA
ATTTATGAA------------AGATCA------AAAAAGGTACGAATGCGTTATTTATCA
CCAAGTAGAGATGAATATTATATGGTAGCGGCGGGAAATTCTTTGGCGCTGAATCCGGGT
ATTCAGGAGGAACAAGTTGTTCCAGCTCGATACCGGCAAGAATTCCTGACTATTGCATGG
GAACGAGTTCATCTTCGAAGTATTTTTCCCTTCCAATATTTTTCTGTTGGAGCTTCCCTC
ATTCCTTTTATCGAGCATAATGATGCGAATCGGGCTTTAATGAGTTCTAATATGCAACGT
CAAGCCGTTCCGCTTTCTAGGTCTGAGAAGTGCATTGTTGGAACCGGGTTAGAACGGCAA
GTGGCTCTAGATTCAGGGGTTCTCGCTATAGCCAAACACGAGGGAAAGATCATTTATGCC
GATACTAACAAGATCCTTTTCTCAGGTAATGGAGATACTCGAAGCATTCCATTAGTTCTG
TATGAACGTTCCAACAAAAATACTAGTATGCACCAAAAACCCCGAGTTCAGCAGGGTAAA
TGCATTAAAAAGGGACAAATTTTATCGGATGGTGCCGCTATCGTTGGTGGGGAACTCGCT
TTGGGGAAAAACGTATTAGTAGCTTATATGCCGTGGGAAGGTTACAATTTTGAGGATGCG
GTACTTATTAGTGAACGTCTGGTATATGAAGATATTTATACTTCTTTTCACATCCGTAAA
TACGAAATTCAGACTCATGTGACAAGTCAAGGCCCTGAAAGGATCACTAATGAAATACCA
CATTTAGAGGCCCATTTACTCCGAAATTTAGACAAAAATGGAATTGTGATGCTTGGATCT
TGGGTCGAGACGGGCGAGATTTTAGTAGGTAAATTAACGCCTCAAATGGCGAAAGAATCC
TCGTATGCCCCGGAAGATAGATTATTACGAGCCATACTGGGCATTCAAGTATCCACTTCA
AAAGAAACTTGTTTAAAACTACCTATAGGTGGTAGGGGTCGAGTTATTGATGTGAGATGG
ATCCGGAAAAAGGGGAGTTCTAGTTATAATCCAGAAATTATTCGTGTATATATCTCACAG
AAACGTGAAATTAAAGTAGGTGATAAAGTAGCTGGAAGACATGGAAATAAGGGTATTATT
TCCAAAATTTTGCCTAGACAAGATATGCCTTATTTGCAAGATGGAAGACCTGTTGATATG
GTCTTCAATCCATTAGGAGTCCCTTCACGAATGAATGTAGGACAGATATTTGAATGCTCG
CTGGGGTTAGCGGGTAGTCTGCTAGACAGACATTATCGAATAGCACCTTTTGATGAGAGA
TATGAACAAGAGGCTTCGAGAAAACTAGTCTTTTCGGAATTATATGAAGCCAGTAAGGAA
ACAGGGAATCCCTGGGTATTTGAACCTGAATATCCGGGAAAAAGCAGAATATTTGATGGA
AGAACGGGAGAGCCTTTTGAACAGCCTGTTATAATAGGAAAGCCTTATATCTTGAAATTA
ATTCATCAAGTTGATGATAAAATCCACGGCCGTTCTAGCGGACATTATGCACTTGTTACA
CAACAACCTCTTAGAGGAAGAGCTAAGCAAGGGGGTCAGCGGGTAGGAGAAATGGAGGTT
TGGGCTCTAGAGGGATTTGGTGTTGCTCATATTTTACAAGAAATGCTTACTTATAAATCT
GATCATATTAGAGCTCGCCAGGAAGTACTTGGGACTACGATCGTTGGCGGAATAATACCT
AACCCCGAGGATGCTCCAGAATCTTTTAGATTGCTCGTTCGAGAACTACGATCTTTGGCT
CTGGAACTGAACCATTTCCTTGTATCTGAGAAAAATTTCCGGATTAATAGAAAGGAAGCT
---------
>Rhodiola_sinuata
ATGCTCCGGGATGGAAATGAGGGAAGGTCCACAATACCTGGTTTTAATCAGATACAATTT
GAGGGATTTTGTAGGTTTCTTGGTCATGGCTTGACGGAAGAACTTTATAAGTTTCCAAAA
ATGGAAGATACCGATCAAGAAATTGAATTTCAATTATTTGTGGAAACATATCAATTGGTA
GAACCCTCGATAAATGAACGAGATGCTGTGTATGAATCACTCACATATTCGTCTGAATTA
TATGTACCCGCGGGATTAATTTGGAAA------ACCAGTAGGGATATGCAAGAACAAACT
ATTTTTATTGGAAATATCCCTCTAATGAATTCTCTCGGAACTTCTATAGTAAATGGAATA
TACAGAATTGTGATTAATCAAATATTGCAAAGTCCTGGAATTTATTACCGTTCAGAATTG
GACCATAGCGGAATTTCGGTCTATACCGGTACCATCATATCCGATTGGGGGGGAAGATTA
GAATTAGAGATTGATAGAAAAGCAAGGATATGGGCTCGTGTGAGTAGGAAACAGAAAATA
TCTATTCTAGTTCTATCATCAGCTATGGGGTCAAATCTACGAGAAATCATAGAGAATGTT
TGCTATCCTGAAATTTTTTTGTCTTTCCTGAATGATAAGGAGAAAAATAAAATAGGGTCA
AAAGAAAATGCTATTTTGGAGTTTTATCAACAATTTGCTTGTGTAGGCGGAGAT------
CCGGTATTTTCTGAATCCTTATGTAAGGAATTACAAAAGAAATTCTTTCAACAAAGATGT
GAATTAGGAAGGATTGGTCGACGAAATATGAATCGGAGACTTAATCTTGATATACCCCAG
AACAATACATTTTTGTTACCACGAGATATATTGGCAGCTGCGGATCATTTGCTTGCAATG
AAATTTGGAATGGGTACACTTGACGATATGAATCATTTGAAAAATAAACGTATTCGTTCT
GTAGCAGATCTCTTACAAGATCAATTTGGATTGGCTCTGGCTCGTTTAGAAAATGTGGTT
CGGGGAACTATATGTGGAGCAATTAGACATAAATTGATACCGACTCCTCAGAATTTGGTA
ACTTCGACTCCATTAACAACCACTTTTGAATCTTTTTTCGGCTTACACCCATTATCTCAA
GTTTTGGATCGAACGAATCCATTGACACAAATAGTTCATGGTAGAAAATTGAGTTATTTG
GGCCCTGGAGGATTAACAGGGCGAACAGCTAGTTTTCGGATACGAGATATCCATCCTAGT
CACTATGGACGCATTTGCCCAATCGACACGTCTGAAGGAATCAATGTTGGGCTTATTGGA
TCCTTAGCAATTCATGCCAAAATTGGTCGTTGGGGATCTCTCGAAAGCCCATTTTATGAA
ATTTATGAA------------AGATCA------AAAAAGGTACGAATGCGTTATTTATCA
CCAAGTAGAGATGAATATTATATGGTAGCGGCGGGAAATTCTTTGGCGCTGAATCCGGGT
ATTCAGGAGGAACAAGTTGTTCCAGCTCGATACCGGCAAGAATTCCTGACTATTGCATGG
GAACGAGTTCATCTTCGAAGTATTTTTCCCTTCCAATATTTTTCTGTTGGAGCTTCCCTC
ATTCCTTTTATCGAGCATAATGATGCGAATCGGGCTTTAATGAGTTCTAATATGCAACGT
CAAGCCGTTCCGCTTTCTAGGTCTGAGAAGTGCATTGTTGGAACCGGGTTAGAAAGGCAA
GTGGCTCTAGATTCAGGGGTTCTCGCTATAGCCAAACACGAGGGAAAGATCATTTATGCC
GATACTAACAAGATCCTTTTCTCAGGTAATGGAGATACTCGAAGCATTCCATTAGTTCTG
TATGAACGTTCCAACAAAAATACTAGTATGCACCAAAAACCCCGAGTTCAGCAGGGTAAA
TGCATTAAAAAGGGACAAATTTTATCGGATGGTGCCGCTATCGTTGGTGGGGAACTCGCT
TTGGGGAAAAACGTATTAGTAGCTTATATGCCGTGGGAAGGTTACAATTTTGAGGATGCG
GTACTTATTAGTGAACGTCTGGTATATGAAGATATTTATACTTCTTTTCACATCCGTAAA
TACGAAATTCAGACTCATGTGACAAGTCAAGGCCCTGAAAGGATCACTAATGAAATACCA
CATTTAGAGGCCCATTTACTCCGAAATTTAGACAAAAATGGAATTGTGATGCTTGGATCT
TGGGTCGAGACGGGCGAGATTTTAGTAGGTAAATTAACGCCTCAAATGGCGAAAGAATCC
TCGTATGCCCCGGAAGATAGATTATTACGAGCCATACTGGGCATTCAAGTATCCACTTCA
AAAGAAACTTGTTTAAAACTACCTATAGGTGGTAGGGGTCGAGTTATTGATGTGAGATGG
ATCCGGAAAAAGGGGAGTTCTAGTTATAATCCAGAAATTATTCGTGTATATATCTCACAG
AAACGTGAAATTAAAGTAGGTGATAAAGTAGCTGGAAGACATGGAAATAAGGGTATTATT
TCCAAAATTTTGCCTAGACAAGATATGCCTTATTTGCAAGATGGAAGACCTGTTGATATG
GTCTTCAATCCATTAGGAGTCCCTTCACGAATGAATGTAGGACAGATATTTGAATGCTCG
CTGGGGTTAGCGGGTAGTCTGCTAGACAGACATTATCGAATAGCACCTTTTGATGAGAGA
TATGAACAAGAGGCTTCGAGAAAACTAGTCTTTTCGGAATTATATGAAGCCAGTAAGGAA
ACAGGGAATCCCTGGGTATTTGAACCTGAATATCCGGGAAAAAGCAGAATATTTGATGGA
AGAACGGGAGAGCCTTTTGAACAGCCTGTTATAATAGGAAAGCCTTATATCTTGAAATTA
ATTCATCAAGTTGATGATAAAATCCACGGCCGTTCTAGCGGACATTATGCACTTGTTACA
CAACAACCTCTTAGAGGAAGAGCTAAGCAAGGGGGTCAGCGGGTAGGAGAAATGGAGGTT
TGGGCTCTAGAGGGATTTGGTGTTGCTCATATTTTACAAGAAATGCTTACTTATAAATCT
GATCATATTAGAGCTCGCCAGGAAGTACTTGGGACTACGATCGTTGGCGGAATAATACCT
AACCCCGAGGATGCTCCAGAATCTTTTAGGTTGCTCGTTCGAGAACTACGATCTTTGGCT
CTGGAACTGAACCATTTCCTTGTATCTGAGAAAAATTTCCGGATTAATAGAAAGGAAGCT
---------
>Rhodiola_smithii
ATGCTCCGGGATGGAAATGAGAGAATGTCCACAATACCTGGTTTTAATCAGATACAATTT
GAGGGATTTTGTAGGTTTCTTGGTCATGGCTTGACGGAAGAACTTTATAAGTTTCCAAAA
ATTGAAGATACCGATCAAGAAATTGAATTTCAATTATTTGTGGAAACATATCAATTGGTA
GAACCCTCGATAAATGAACGAGATGCTGTGTATGAATCACTCACATATTCGTCTGAATTA
TATGTACCCGCGGGATTAATTTGGAAA------ACCAGTAGGGATATGCAAGAACAAACT
ATTTTTATTGGAAATATCCCTCTAATGAATTCTCTCGGAACTTCTATAGTAAATGGAATA
TACAGAATTGTGATTAATCAAATATTGCAAAGTCCTGGAATTTATTACCGTTCAGAATTG
GACCATAGCGGAATTTCGGTCTATACCGGTACCATCATATCCGATTGGGGGGGAAGATTA
GAATTAGAGATTGATAGAAAAGCAAGGATATGGGCTCGTGTGAGTAGGAAACAGAAAATA
TCTATTCTAGTTCTATCATCAGCTATGGGGTCAAATCTACGAGAAATCATAGAGAATGTT
TGCTATCCTGAAATTTTTTTGTCTTTCCTGAATGATAAGGAGAAAAATAAAATAGGGTCA
AAAGAAAATGCTATTTTGGAGTTTTATCAACAATTTGCTTGTGTAGGCGGAGAT------
CCGGTATTTTCTGAATCCTTATGTAAGGAATTACAAAAGAAATTCTTTCAACAAAGATGT
GAATTAGGAAGGATTGGTCGACGAAATATGAATCGGAGACTTAATCTTGATATACCCCAG
AACAATACATTTTTGTTACCACGAGATATATTGGCAGCTGCGGATCATTTGCTTGCAATG
AAATTTGGAATGGGTACACTTGACGATATGAATCATTTGAAAAATAAACGTATTCGTTCT
GTAGCGGATCTCTTACAAGATCAATTTGGATTGGCTCTGGCTCGTTTAGAAAATGTGGTT
CGGGGAACTATATGTGGAGCAATTAGACATAAATTGATACCGACTCCTCAGAATTTGGTA
ACTTCGACTCCATTAACAACCACTTTTGAATCCTTTTTCGGTTTACACCCATTATCTCAA
GTTTTGGATCGAACGAATCCATTGACACAAATAGTTCATGGTAGAAAATTGAGTTATTTG
GGCCCTGGAGGATTAACAGGGCGAACTGCTAGTTTTCGGATACGAGATATCCATCCTAGT
CACTATGGACGCATTTGCCCAATCGACACGTCTGAAGGAATCAATGTTGGGCTTATTGGA
TCCTTAGCAATTCATGCGAAAATTGGTCGTTGGGGATCTCTCGAAAGCCCATTTTATGAA
ATTTATGAA------------AGATCA------AAAAAGGTACGAATGCGTTATTTATCA
CCAAGTAGGGATGAATATTATATGGTAGCGGCGGGAAATTCTTTGGCGCTGAATCCGGGT
ATTCAGGAGGAACAAGTTGTTCCAGCTCGATACCGGCAAGAATTCCTGACTATTGCATGG
GAACGAGTTCATCTTCGAAGTATTTTTCCCTTCCAATATTTTTCTGTTGGAGCTTCCCTC
ATTCCTTTTATCGAGCATAATGATGCGAATCGGGCTTTAATGAGTTCTAATATGCAACGT
CAAGCCGTTCCGCTTTCTAGGTCTGAGAAGTGTATTGTTGGAACCGGGTTAGAAAGGCAA
GTGGCTCTAGATTCAGGGGTTCTCGCTATAGCCAAACACGAGGGAAAGATCATTTATGCC
GATACTAACAAGATCCTTTTCTCAGGTAATGGAGATACTCGAAGCATTCCATTAGTTCTG
TATGAACGTTCCAACAAAAATACTTGTATGCACCAAAAACCCCGGGTTCAGCAGGGTAAA
TGCATTAAAAAGGGACAAATTTTATCGGATGGTGCCGCTATCGTTGGTGGGGAACTCGCT
TTGGGGAAAAACGTATTAGTAGCTTATATGCCGTGGGAAGGCTACAATTTTGAGGATGCG
GTACTTATTAGTGAACGTCTGGTATATGAAGATATTTATACTTCTTTTCACATCCGTAAA
TACGAAATTCAGACTCATGTGACAAGTCAAGGCCCTGAAAGGATCACTAATGAAATACCA
CATTTAGAGGCCCATTTACTCCGAAATTTAGACAAAAATGGAATTGTGATGCTTGGATCT
TGGGTCGAGACGGGCGAGATTTTAGTAGGTAAATTAACGCCTCAAATGGAGAAAGAATCC
TCGTATGCCCCGGAAGATAGATTATTACGAGCCATACTGGGCATTCAAGTATCCACTTCA
AAGGAAACTTGTTTAAAACTACCTATAGGTGGTAGGGGTCGAGTTATTGATGTGAGATGG
ATCCGGAAAAAGGGGAGTTCTAGTTATAATCCAGAAATTATTCGTGTATATATCTCACAG
AAACGTGAAATTAAAGTAGGTGATAAAGTAGCTGGAAGACATGGAAATAAGGGTATTATT
TCCAAAATTTTGCCTAGACAAGATATGCCTTATTTGCAAGATGGAAGACCTGTTGATATG
GTCTTCAATCCATTAGGAGTCCCTTCACGAATGAATGTAGGACAGATATTTGAATGCTCG
CTGGGGTTAGCGGGTAGTCTGCTAGACAGACATTATCGAATAGCACCTTTTGATGAGAGA
TATGAACAAGAGGCTTCGAGAAAACTAGTCTTTTCGGAATTATATGAAGCCAGTAAGGAA
ACCGGGAATCCCTGGGTATTTGAACCTGAATATCCGGGAAAAAGCAGAATATTTGATGGA
AGAACGGGAGAGCCTTTTGAACAGCCTGTTATAATAGGAAAGCCTTATATCTTGAAATTA
ATTCATCAAGTTGATGATAAAATCCACGGCCGTTCTAGCGGACATTATGCACTTGTTACA
CAACAACCTCTTAGAGGAAGAGCTAAGCAAGGGGGGCAGCGGGTAGGAGAAATGGAGGTT
TGGGCTCTAGAAGGATTTGGTGTTGCTCATATTTTACAAGAAATGCTTACTTATAAATCT
GATCATATTAGAGCTCGCCAGGAAGTACTTGGGACTACGATCGTTGGCGGAATAATACCT
AACCCCGAGGATGCTCCAGAATCTTTTAGATTGCTCGTTCGAGAACTACGATCTTTGGCT
CTGGAACTGAACCATTCCCTTGTATCTGAGAAAAATTTCCGGATTAATAGAAAGGAAGCT
---------
>Rhodiola_stapfii
ATGCTCCGGGATGGAAATGAGGGAATGTCCACAATACCTGGTTTTAATCAGATACAATTT
GAGGGATTTTGTAGGTTTCTTGGTCATGGCTTGACGGAAGAACTTTATAAGTTTCCAAAA
ATTGAAGATACCGATCAAGAAATTGAATTTCAATTATTTGTGGAAACATATCAATTGGTA
GAACCCTCGATAAATGAACGAGATGCTGTGTATGAATCACTCACATATTCGTCTGAATTA
TATGTACCCGCGGGATTAATTTGGAAA------ACCAGTAGGGATATGCAAGAACAAACT
ATTTTTATTGGAAATATCCCTCTAATGAATTCTCTCGGAACTTCTATAGTAAATGGAATA
TACAGAATTGTGATTAATCAAATATTGCAAAGTCCTGGAATTTATTACCGTTCAGAATTG
GACCATAGCGGAATTTCGGTCTATACCGGTACCATCATATCCGATTGGGGGGGAAGATTA
GAATTAGAGATTGATAGAAAAGCAAGGATATGGGCTCGTGTGAGTAGGAAACAGAAAATA
TCTATTCTAGTTCTATCATCAGCTATGGGGTCAAATCTACGAGAAATCATAGAGAATGTT
TGCTATCCTGAAATTTTTTTGTCTTTCCTGAATGATAAGGAGAAAAATAAAATAGGGTCA
AAAGAAAATGCTATTTTGGAGTTTTATCAACAATTTGCTTGTGTAGGCGGAGAT------
CAGGTATTTTCTGAATCCTTATGTAAGGAATTACAAAAGAAATTCTTTCAACAAAGATGT
GAATTAGGAAGGATTGGTCGACGAAATATGAATCGGAGACTTAATCTTGATATACCCCAG
AACAATACATTTTTGTTACCACGAGATATATTGGCAGCTGCGGATCATTTGCTTGCAATG
AAATTTGGAATGGGTACACTTGACGATATGAATCATTTGAAAAATAAACGTATTCGTTCT
GTAGCAGATCTCTTACAAGATCAATTTGGATTGGCTCTGGCTCGTTTAGAAAATGTGGTT
CGGGGAACTATATGTGGAGCAATTAGACATAAATTGATACCGACTCCTCAGAATTTGGTA
ACTTCGACTCCATTAACAACCACTTTTGAATCTTTTTTCGGCTTACACCCATTATCTCAA
GTTTTGGATCGAACGAATCCATTGACACAAATAGTTCATGGTAGAAAATTGAGTTATTTG
GGCCCTGGAGGATTAACAGGGCGAACAGCTAGTTTTCGGATACGAGATATCCATCCTAGT
CACTATGGACGCATTTGCCCAATCGACACGTCTGAAGGAATCAATGTTGGGCTTATTGGA
TCCTTAGCAATTCATGCCAAAATTGGTCGTTGGGGATCTCTCGAAAGCCCATTTTATGAA
ATTTATGAA------------AGATCA------AAAAAGGTACGAATGCGTTATTTATCA
CCAAGTAGAGATGAATATTATATGGTAGCGGCGGGAAATTCTTTGGCGCTGAATCCGGGT
ATTCAGGAGGAACAAGTTGTTCCAGCTCGATACCGGCAAGAATTCCTGACTATTGCATGG
GAACGAGTTCATCTTCGAAGTATTTTTCCCTTCCAATATTTTTCTGTTGGAGCTTCCCTC
ATTCCTTTTATCGAGCATAATGATGCGAATCGGGCTTTAATGAGTTCTAATATGCAACGT
CAAGCCGTTCCGCTTTCTAGGTCTGAGAAGTGCATTGTTGGAACCGGGTTAGAAAGGCAA
GTGGCTCTAGATTCAGGGGTTCTCGCTATAGCCAAACACGAGGGAAAGATCATTTATGCC
GATACTAACAAGATCCTTTTCTCAGGTAATGGAGATACTCGAAGCATTCCATTAGTTCTG
TATGAACGTTCCAACAAAAATACTAGTATGCACCAAAAACCCCGAGTTCAGCAGGGTAAA
TGCATTAAAAAGGGACAAATTTTATCGGATGGTGCCGCTATCGTTGGTGGGGAACTCGCT
TTGGGGAAAAACGTATTAGTAGCTTATATGCCGTGGGAAGGTTACAATTTTGAGGATGCG
GTACTTATTAGTGAACGTCTGGTATATGAAGATATTTATACTTCTTTTCACATCCGTAAA
TACGAAATTCAGACTCATGTGACAAGTCAAGGCCCTGAAAGGATCACTAATGAAATACCA
CATTTAGAGGCCCATTTACTCCGAAATTTAGACAAAAATGGAATTGTGATGCTTGGATCT
TGGGTCGAGACGGGCGAGATTTTAGTAGGTAAATTAACGCCTCAAATGGCGAAAGAATCC
TCGTATGCCCCGGAAGATAGATTATTACGAGCCATACTGGGCATTCAAGTATCCACTTCA
AAAGAAACTTGTTTAAAACTACCTATAGGTGGTAGGGGTCGAGTTATTGATGTGAGATGG
ATCCGGAAAAAGGGGAGTTCTAGTTATAATCCAGAAATTATTCGTGTATATATCTCACAG
AAACGTGAAATTAAAGTAGGTGATAAAGTAGCTGGAAGACATGGAAATAAGGGTATTATT
TCCAAAATTTTGCCTAGACAAGATATGCCTTATTTGCAAGATGGAAGACCTGTTGATATG
ATCTTCAATCCATTAGGAGTCCCTTCACGAATGAATGTAGGACAGATATTTGAATGCTCG
CTGGGGTTAGCGGGTAGTCTGCTAGACAGACATTATCGAATAGCACCTTTTGATGAGAGA
TATGAACAAGAGGCTTCGAGAAAACTAGTCTTTTCGGAATTATATGAAGCCAGTAAGGAA
ACAGGGAATCCCTGGGTATTTGAACCTGAATATCCGGGAAAAAGCAGAATATTTGATGGA
AGAACGGGAGAGCCTTTTGAACAGCCTGTTATAATAGGAAAGCCTTATATCTTGAAATTA
ATTCATCAAGTTGATGATAAAATCCACGGCCGTTCTAGCGGACATTATGCACTTGTTACA
CAACAACCTCTTAGAGGAAGAGCTAAGCAAGGGGGTCAGCGGGTAGGAGAAATGGAGGTT
TGGGCTCTAGAGGGATTTGGTGTTGCTCATATTTTACAAGAAATGCTTACTTATAAATCT
GATCATATTAGAGCTCGCCAGGAAGTACTTGGGACTACGATCGTTGGCGGAATAATACCT
AACCCCGAGGATGCTCCAGAATCTTTTAGATTGCTCGTTCGAGAACTACGATCTTTGGCT
CTGGAACTGAACCATTTCCTTGTATCTGAGAAAAATTTCCGGATTAATAGAAAGGAAGCT
---------
>Rhodiola_subopposita
ATGCTCCGGGATGGAAATGAGGGACTGTCCACAATACCTGGTTTTAATCAGATACAATTT
GAGGGATTTTGTAGGTTTCTTGGTCATGGCTTGACGGAAGAACTTTATAAGTTTCCAAAA
ATTGAAGATACCGATCAAGAAATTGAATTTCAATTATTTGTGGAAACATATCAATTGGTA
GAACCCTCGATAAATGAACGAGATGCTATGTATGAATCACTCACATATTCGTCTGAATTA
TATGTACCCGCGGGATTAATTTGGAAA------ACCAGTAGGGATATGCAAGAACAAACT
ATTTTTATTGGAAATATCCCTCTAATGAATTCTCTCGGAACTTCTATAGTAAATGGAATA
TACAGAATTGTGATTAATCAAATATTGCAAAGTCCTGGAATTTATTACCGTTCAGAATTG
GACCATAGCGGAATTTCGGTCTATACCGGTACCATCATATCCGATTGGGGGGGAAGATTA
GAATTAGAGATTGATAGAAAAGCAAGGATATGGGCTCGTGTGAGTAGGAAACAGAAAATA
TCTATTCTAGTTCTATCATCAGCTATGGGGTCAAATCTACGAGAAATCATAGAGAATGTT
TGCTATCCTGAAATTTTTTTGTCTTTCCTGAATGATAAGGAGAAAAATAAAATAGGGTCA
AAAGAAAATGCTATTTTGGAGTTTTATCAACAATTTGCTTGTGTAGGCGGAGAT------
CCGGTATTTTCTGAATCCTTATGTAAGGAATTACAAAAGAAATTCTTTCAACAACGATGT
GAATTAGGAAGGATTGGTCGACGAAATATGAATCGGAGACTTAATCTTGATATACCCCAG
AACAATACATTTTTGTTACCACGAGATATATTGGCAGCTGCGGATCATTTGCTTGCAATG
AAATTTGGAATGGGTACACTTGACGATATGAATCATTTGAAAAATAAACGTATTCGTTCT
GTAGCGGATCTCTTACAAGATCAATTTGGATTGGCTCTGGCTCGTTTAGAAAATGTGGTT
CGGGGAACTATATGTGGAGCAATTAGACATAAATTGATACCGACTCCTCAGAATTTGGTA
ACTTCGACTCCATTAACAACCACTTTTGAATCTTTTTTCGGCTTACACCCATTATCTCAA
GTTTTGGATCGAACGAATCCATTGACACAAATAGTTCATGGTAGAAAATTGAGTTATTTG
GGCCCTGGAGGATTAACAGGGCGAACAGCTAGTTTTCGGATACGAGATATCCATCCTAGT
CACTATGGACGCATTTGCCCAATCGACACGTCTGAAGGAATCAATGTTGGGCTTATTGGA
TCCTTAGCAATTCATGCGAAAATTGGTCGTTGGGGATCTCTCGAAAGCCCATTTTATGAA
ATTTATGAA------------AGATCA------AAAAGGGTACGAATGCGTTATTTATCA
CCAAGTAGAGATGAATATTATATGTTAGCGGCGGGAAATTCTTTGGCGCTGAATCCGGGT
ATTCAGGAGGAACAAGTTGTTCCAGCTCGATACCGGCAAGAATTCCTGACTATTGCATGG
GAACGAGTTCATCTTCGAAGTATTTTTCCCTTCCAATATTTTTCTGTTGGAGCTTCCCTC
ATTCCTTTTATCGAGCATAATGATGCGAATCGGGCTTTAATGAGTTCTAATATGCAACGT
CAAGCAGTTCCGCTTTCTAGGTCTGAGAAGTGCATTGTTGGAACCGGGTTAGAAAGGCAA
GTGGCTCTAGATTCAGGGGTTCTCGCTATAGCCAAACACGAGGGAAAGATCATTTATGCC
GATACTAACAAGATCCTTTTCTCAGGTAATGGAGATACTCGAAGCATTCCATTAGTTCTG
TATGAACGTTCCAACAAAAATACTTGTATGCACCAAAAACCCCGGGTTCAGCAGGGTAAA
TGCATTAAAAAGGGACAAATTTTATCGGATAGTGCCGCTATCGTTGGTGGGGAACTCGCT
TTGGGGAAAAACGTATTAGTAGCTTATATGCCGTGGGAAGGTTACAATTTTGAGGATGCG
GTACTTATTAGTGAACGTCTGGTATATGAAGATATTTATACTTCTTTTCACATCCGTAAA
TACGAAATTCAGACTCATGTGACAAGTCAAGGCCCTGAAAGGATCACTAATGAAATACCA
CATTTAGAGGCCCATTTACTCCGAAATTTAGACAAAAATGGAATTGTGATGCTTGGATCT
TGGGTCGAGACGGGCGAGATTTTAGTAGGTAAATTAACGCCTCAAATGGCGAAAGAATCC
TCGTATGCCCCGGAAGATAGATTATTACGAGCCATACTGGGCATTCAGGTATCCACTTCA
AAGGAAACTTGTTTAAAACTACCTATAGGTGGTAGGGGTCGAGTTATTGATGTGAGATGG
ATCCGGAAAAAGGGGAGTTCTAGTTATAATCCAGAAATTATTCGTGTATATATCTCACAG
AAACGTGAAATTAAAGTAGGTGATAAAGTAGCTGGAAGACATGGAAATAAGGGTATTATT
TCCAAAATTTTGCCTAGACAAGATATGCCTTATTTGCAAGATGGAAGACCTGTTGATATG
GTCTTCAATCCATTAGGAGTCCCTTCACGAATGAATGTAGGACAGATATTTGAATGCTCG
CTGGGGTTAGCGGGTAGTCTGCTAGACAGACATTATCGAATAGCACCTTTTGATGAGAGA
TATGAACAAGAGGCTTCGAGAAAACTAGTCTTTTCGGAATTATATGAAGCCAGTAAGGAA
ACAGGGAATCCCTGGGTATTTGAACCTGAATATCCGGGAAAAAGCAGAATATTTGATGGA
AGAACGGGAGAGCCTTTTGAACAGCCTGTTATAATAGGAAAGCCTTATATCTTGAAATTA
ATTCATCAAGTTGATGATAAAATCCACGGCCGTTCTAGCGGACATTATGCACTTGTTACA
CAACAACCTCTTAGAGGAAGAGCTAAGCAAGGGGGGCAGCGGGTAGGAGAAATGGAGGTT
TGGGCTCTAGAGGGATTTGGTGTTGCTCATATTTTACAAGAAATGCTTACTTATAAATCT
GATCATATTAGAGCTCGCCAGGAAGTACTTGGGACTACGATCGTTGGCGGAATAATACCT
AACCCCGAGGATGCTCCAGAATCTTTTAGATTGCTCGTTCGAGAACTACGATCTTTGGCT
CTGGAACTGAACCATTTCCTTGTATCTGAGAAAAATTTCCGGATTAATAGAAAGGAAGCT
---------
>Rhodiola_tangutica
ATGCTCCGGGATGGAAATGAGGGAATGTCCACAATACCTGGTTTTAATCAGATACAATTT
GAGGGATTTTGTAGGTTTCTTGGTCATGGCTTGACGGAAGAACTTTATAAGTTTCCAAAA
ATTGAAGATACCGATCAAGAAATTGAATTTCAATTATTTGTGGAAACATATCAATTGGTA
GAACCCTCGATAAATGAACGAGATGCTATGTATGAATCACTCACATATTCGTCTGAATTA
TATGTACCCGCGGGATTAATTTGGAAA------ACCAGTAGGGATATGCAAGAACAAACT
ATTTTTATTGGAAATATCCCTCTAATGAATTCTCTCGGAACTTCTATAGTAAATGGAATA
TACAGAATTGTGATTAATCAAATATTGCAAAGTCCTGGAATTTATTACCGTTCAGAATTG
GACCATAGCGGAATTTCGGTCTATACCGGTACCATCATATCCGATTGGGGGGGAAGATTA
GAATTAGAGATTGATAGAAAAGCAAGGATATGGGCTCGTGTGAGTAGGAAACAGAAAATA
TCTATTCTAGTTCTATCATCAGCTATGGGGTCAAATCTACGAGAAATCATAGAGAATGTT
TGCTATCCTGAAATTTTTTTGTCTTTCCTGAATGATAAGGAGAAAAATAAAATAGGGTCA
AAAGAAAATGCTATTTTGGAGTTTTATCAACAATTTGCTTGTGTAGGCGGAGAT------
CCGGTATTTTCTGAATCCTTATGTAAGGAATTACAAAAGAAATTCTTTCAACAACGATGT
GAATTAGGAAGGATTGGTCGACGAAATATGAATCGGAGACTTAATCTTGATATACCCCAG
AACAATACATTTTTGTTACCACGAGATATATTGGCAGCTGCGGATCATTTGCTTGCAATG
AAATTTGGAATGGGTACACTTGACGATATGAATCATTTGAAAAATAAACGTATTCGTTCT
GTAGCGGATCTCTTACAAGATCAATTTGGATTGGCTCTGGCTCGTTTAGAAAATGTGGTT
CGGGGAACTATATGTGGAGCAATTAGACATAAATTGATACCGACTCCTCAGAATTTGGTA
ACTTCGACTCCATTAACAACCACTTTTGAATCTTTTTTCGGCTTACACCCATTATCTCAA
GTTTTGGATCGAACGAATCCATTGACACAAATAGTTCATGGTAGAAAATTGAGTTATTTG
GGCCCTGGAGGATTAACAGGGCGAACAGCTAGTTTTCGGATACGAGATATCCATCCTAGT
CACTATGGACGCATTTGCCCAATCGACACGTCTGAAGGAATCAATGTTGGGCTTATTGGA
TCCTTAGCAATTCATGCGAAAATTGGTCGTTGGGGATCTCTCGAAAGCCCATTTTATGAA
ATTTATGAA------------AGATCA------AAAAAGGTACGAATGCGTTATTTATCA
CCAAGTAGAGATGAATATTATATGTTAGCGGCGGGAAATTCTTTGGCGCTGAATCCGGGT
ATTCAGGAGGAACAAGTTGTTCCAGCTCGATACCGGCAAGAATTCCTGACTATTGCATGG
GAACGAGTTCATCTTCGAAGTATTTTTCCCTTCCAATATTTTTCTGTTGGAGCTTCCCTC
ATTCCTTTTATCGAGCATAATGATGCGAATCGGGCTTTAATGAGTTCTAATATGCAACGT
CAAGCAGTTCCGCTTTCTAGGTCTGAGAAGTGCATTGTTGGAACCGGGTTAGAAAGGCAA
GTGGCTCTAGATTCAGGGGTTCTCGCTATAGCCAAACACGAGGGAAAGATCATTTATGCC
GATACTAACAAGATCCTTTTCTCAGGTAATGGAGATACTCAAAGCATTCCATTAGTTCTG
TATGAACGTTCCAACAAAAATACTTGTATGCACCAAAAACCCCGGGTTCAGCAGGGTAAA
TGCATTAAAAAGGGACAAATTTTATCGGATGGTGCCGCTATCGTTGGTGGGGAACTCGCT
TTGGGGAAAAACGTATTAGTAGCTTATATGCCGTGGGAAGGTTACAATTTTGAGGATGCG
GTACTTATTAGTGAACGTCTGGTATATGAAGATATTTATACTTCTTTTCACATCCGTAAA
TACGAAATTCAGACTCATGTGACAAGTCAAGGCCCGGAAAGGATCACTAATGAAATACCA
CATTTAGAGGCCCATTTACTCCGAAATTTAGACAAAAATGGAATTGTGATGCTTGGATCT
TGGGTCGAGACGGGCGAGATTTTAGTAGGTAAATTAACGCCTCAAATGGCGAAAGAATCC
TCGTATGCCCCGGAAGATAGATTATTACGAGCCATACTGGGCATTCATGTATCCACTTCA
AAGGAAACTTGTTTAAAACTACCTATAGGTGGTAGGGGTCGAGTTATTGATGTGAGATGG
ATCCGGAAAAGGGGGAGTTCTAGTTATAATCCAGAAATTATTCGTGTATATATCTCACAG
AAACGTGAAATTAAAGTAGGTGATAAAGTAGCTGGAAGACATGGAAATAAGGGTATTATT
TCCAAAATTTTGCCTAGACAAGATATGCCTTATTTGCAAGATGGAAGACCTGTTGATATG
GTCTTCAATCCATTAGGAGTCCCTTCACGAATGAATGTAGGACAGATATTTGAATGCTCG
CTGGGGTTAGCGGGTAGTCTGCTAGACAGACATTATCGAATAGCACCTTTTGATGAGAGA
TATGAACAAGAGGCTTCGAGAAAACTAGTCTTTTCGGAATTATATGAAGCCAGTAAGGAA
ACAGGGAATCCCTGGGTATTTGAACCTGAATATCCGGGAAAAAGCAGAATATTTGATGGA
AGAACGGGAGAGCCTTTTGAACAGCCTGTTATAATAGGAAAGCCTTATATCTTGAAATTA
ATTCATCAAGTTGATGATAAAATCCACGGCCGTTCTAGCGGACATTATGCACTTGTTACA
CAACAACCTCTTAGAGGAAGAGCTAAGCAAGGGGGGCAGCGGGTAGGAGAAATGGAGGTT
TGGGCTCTAGAGGGATTTGGTGTTGCTCATATTTTACAAGAAATGCTTACTTATAAATCT
GATCATATTAGAGCTCGCCAGGAAGTACTTGGGACTACGATCGTTGGCGGAATAATACCT
AACCCCGAGGATGCTCCAGAATCTTTTAGATTGCTCGTTCGAGAACTACGATCTTTGGCT
CTGGAACTGAACCATTTCCTTGTATCTGAGAAAAATTTCCGGATTAATAGAAAGGAAGCT
---------
>Rhodiola_wallichiana
ATGCTCCGGGATGGAAATGAGGGAATGTCCACAATACCTGGTTTTAATCAGATACAATTT
GAGGGATTTTGTAGGTTTCTTGGTCATGGCTTGACGGAAGAACTTTATAAGTTTCCAAAA
ATTGAAGATACCGATCAAGAAATTGAATTTCAATTATTTGTGGAAACATATCAATTGGTA
GAACCCTCGATAAATGAACGAGATGCTGTGTATGAATCACTTACATATTCGTCTGAATTA
TATGTACCCGCGGGATTAATTTGGAAA------ACCAGTAGGGATATGCAAGAACAAACT
ATTTTTATTGGAAATATCCCTCTAATGAATTCTCTCGGAACTTCTATAGTAAATGGAATA
TACAGAATTGTGATTAATCAAATATTGCAAAGTCCTGGAATTTATTACCGTTCAGAATTG
GACCATAGCGGAATTTCGGTCTATACCGGTACCATCATATCCGATTGGGGGGGAAGATTA
GAATTAGAGATTGATAGAAAAGCAAGGATATGGGCTCGTGTGAGTAGGAAACAGAAAATA
TCTATTCTAGTTCTATCATCAGCTATGGGGTCAAATCTACGAGAAATCATAGAGAATGTT
TGCTATCCTGAAATTTTTTTGTCTTTCCTGAATGATAAGGAGAAAAATAAAATAGGGTCA
AAAGAAAATGCTATTTTGGAGTTTTATCAACAATTTGCTTGTGTAGGCGGAGAT------
CCGGTATTTTCTGAATCCTTATGTAAGGAATTACAAAAGAAATTCTTTCAACAAAGATGT
GAATTAGGAAGGATTGGTCGACGAAATATGAATCGGAGACTTAATCTTGATATACCCCAG
AACAATACATTTTTGTTACCACGAGATATATTGGCAGCTGCGGATCATTTGCTTGCAATG
AAATTTGGAATGGGTACACTTGACGATATGAATCATTTGAAAAATAAACGTATTCGTTCT
GTAGCAGATCTCTTACAAGATCAATTTGGATTGGCTCTGGCTCGTTTAGAAAATGTGGTT
CGGGGAACTATATGTGGAGCAATTAGACATAAATTGATACCGACTCCTCAGAATTTGGTA
ACTTCGACTCCATTAACAACCACTTTTGAATCTTTTTTCGGCTTACACCCATTATCTCAA
GTTTTGGATCGAACGAATCCATTGACACAAATAGTTCATGGTAGAAAATTGAGTTATTTG
GGCCCTGGAGGATTAACAGGGCGAACAGCTAGTTTTCGGATACGAGATATCCATCCTAGT
CACTATGGACGCATTTGCCCAATCGACACGTCTGAAGGAATCAATGTTGGGCTTATTGGA
TCCTTAGCAATTCATGCCAAAATGGGTCGTTGGGGATCTCTCGAAAGCCCATTTTATGAA
ATTTATGAA------------AGATCA------AAAAAGGTACGAATGCGTTATTTATCA
CCAAGTAGAGATGAATATTATATGGTAGCGGCGGGAAATTCTTTGGCGCTGAATCCGGGT
ATTCAGGAGGAACAAGTTGTTCCAGCTCGATACCGGCAAGAATTCCTGACTATTGCATGG
GAACGAGTTCATCTTCGAAGTATTTTTCCCTTCCAATATTTTTCTGTTGGAGCTTCCCTC
ATTCCTTTTATCGAGCATAATGATGCGAATCGGGCTTTAATGAGTTCTAATATGCAACGT
CAAGCCGTTCCGCTTTCTAGGTCTGAGAAGTGCATTGTTGGAACCGGGTTAGAAAGGCAA
GTGGCTCTAGATTCAGGGGTTCTCGCTATAGCCAAACACGAGGGAAAGATCATTTATGCC
GATACTAACAAGATCCTTTTCTCAGGTAATGGAGATACTCGAAGCATTCCATTAGTTCTG
TATGAACGTTCCAACAAAAATACTAGTATGCACCAAAAACCCCGGGTTCAGCAGGGTAAA
TGCATTAAAAAGGGACAAATTTTATCGGATGGTGCCGCTATCGTTGGTGGGGAACTCGCT
TTGGGGAAAAACGTATTAGTAGCTTATATGCCGTGGGAAGGTTACAATTTTGAGGATGCG
GTACTTATTAGTGAACGTCTGGTATATGAAGATATTTATACTTCTTTTCACATCCGTAAA
TACGAAATTCAGACTCATGTGACAAGTCAAGGCCCTGAAAGGATCACTAATGAAATACCA
CATTTAGAGGCCCATTTACTCCGAAATTTAGACAAAAATGGAATTGTGATGCTTGGATCT
TGGGTCGAGACGGGCCAGATTTTAGTAGGTAAATTAACGCCTCAAATGGCGAAAGAATCC
TCGTATGCCCCGGAAGATAGATTATTACGAGCCATACTGGGCATTCAAGTATCCACTTCA
AAAGAAACTTGTTTAAAACTACCTATAGGTGGTAGGGGTCGAGTTATTGATGTGAGATGG
ATCCGGAAAAAGGGGAGTTCTAGTTATAATCCAGAAATTATTCGTGTATATATCTCACAG
AAACGTGAAATTAAAGTAGGTGATAAAGTAGCTGGAAGACATGGAAATAAGGGTATTATT
TCCAAAATTTTGCCTAGACAAGATATGCCTTATTTGCAAGATGGAAGACCTGTTGATATG
GTCTTCAATCCATTAGGAGTCCCTTCACGAATGAATGTAGGACAGATATTTGAATGCTCG
CTGGGGTTAGCGGGTAGTCTGCTAGACAGACATTATCGAATAGCACCTTTTGATGAGAGA
TATGAACAAGAGGCTTCGAGAAAACTAGTCTTTTCGGAATTATATGAAGCCAGTAAGGAA
ACAGGGAATCCCTGGGTATTTGAACCTGAATATCCGGGAAAAAGCAGAATATTTGATGGA
AGAACGGGAGAGCCTTTTGAACAGCCTGTTATAATAGGAAAGCCTTATATCTTGAAATTA
ATTCATCAAGTTGATGATAAAATCCACGGCCGTTCTAGCGGACATTATGCACTTGTTACA
CAACAACCTCTTAGAGGAAGAGCTAAGCAAGGGGGTCAGCGGGTAGGAGAAATGGAGGTT
TGGGCTCTAGAGGGATTTGGTGTTGCTCATATTTTACAAGAAATGCTTACTTATAAATCT
GATCATATTAGAGCTCGCCAGGAAGTACTTGGGACTACGATCGTTGGCGGAATAATACCT
AACCCCGAGGATGCTCCAGAATCTTTTAGATTGCTCGTTCGAGAACTACGATCTTTGGCT
CTGGAACTGAACCATTTCCTTGTATCTGAGAAAAATTTCCGGATTAATAGAAAGGAAGCT
---------
>Hylotelephium_ewersii
ATGCTCCGGGATGGAAATGAGGGAATGTCCACAATACCTGGTTTTAATCAGATACAATTT
GAAGGATTTTGTAGGTTTCTTGGTCATGGCTTGACGGAAGAACTTTATAAGTTTCCAAAA
ATTGAAGATACCGATCAAGAAATTGAATTTCAATTATTTGTGGAAACATATCAATTGGTA
GAACCCTCGATAAATGAACGAGAGGCTGTGTATGAATCACTCACATATTCTTCTGAATTA
TATGTACCCGCGGGATTAATTTGGAAA------ACCAGTAGGGATATGCAAGAACAAACA
ATTTTTATTGGAAATATCCCTCTAATGAATTCTCTCGGAACTTCTATAGTAAATGGAATA
TACAGAATTGTGATCAATCAAATATTGCAAAGTCCCGGAATTTATTACCGTTCAGAATTG
GACCATACGGGAATTTCGGTCTATACCGGTACCATCATATCCGATTGGGGGGGAAGATTA
GAATTAGAGATTGATAGAAAAGCAAGGATATGGGCTCGTGTGAGTAGGAAACAGAAAATA
TCTATTCTAGTTCTATCATCAGCTATGGGGTCAAATCTACGAGAAATCATAGAAAATGTT
TGCTATCCTGAAATTTTTTTGTCTTTCCTGAATGATAAGGAGAAAAATAAAATAGGGTCA
AAAGAAAATGCCATTTTGGAGTTTTATCAACAATTTGCTTGTGTAGGCGGAGAT------
CCGGTATTTTCCGAATCCTTATGTAAGGAATTACAAAAGAAATTCTTTCAACAAAGATGT
GAATTAGGAAGGATTGGTCGACGAAATATGAATCGGAGACTGAATCTTGATATACCCCAG
AACAATACATTTTTGTTACCACGAGATATATTGGCAGCTGCGGATCATTTGATTGCAATG
AAATTTGGAATGGGTACACTTGACGATATGAATCATTTGAAAAATAAACGTATTCGTTCT
GTAGCGGATCTCTTACAAGATCAATTTGGATTGGCTCTGGCTCGTTTAGAAAATGTGGTT
CGGGGAACTATATGTGGAGCAATTAGACATAAATTGATACCGACTCCTCAGAATTTGGTA
ACTTCGACTCCATTAACAACCACTTTTGAATCTTTTTTCGGCTTACACCCATTATCTCAA
GTTTTGGATCAAACAAATCCATTGACACAAATAGTTCATGGTAGAAAATTAAGTTATTTG
GGCCCTGGAGGATTAACAGGGCGAACAGCTAGTTTTCGGATACGAGATATCCATCCTAGT
CACTATGGACGCATTTGCCCAATCGACACGTCTGAAGGAATCAATGTTGGGCTTATTGGA
TCCTTAGCAATTCATGCGAAAATTGGTCATTGGGGATCTCTCGAAAGCCCATTTTATGAA
ATTTATGAA------------AGATCA------AAAAAGGTACGAATGCGTTATTTATCA
CCAAGTAGAGATGAATATTATATGGTAGCGGCGGGAAATTCTTTGTCGCTGAATCCGGGT
ATTCAGGAGGAACAAGTTGTTCCAGCTCGATACCGGCAAGAATTCCTGACTATTGCATGG
GAACGAGTTCATCTTCGAAGTATTTTTCCCTTCCAATATTTTTCTGTTGGAGCTTCCCTC
ATTCCTTTTATCGAGCATAATGATGCGAATCGGGCTTTAATGAGTTCTAATATGCAACGT
CAAGCAGTTCCGCTTTCTAGGTCTGAGAAGTGCATTGTTGGAACCGGGTTAGAAAGGCAA
GTGGCTCTAGATTCAGGGGTTCTCGCTATAGCCAAACACGAGGGAAAGATCATTTATGCC
GATACTAACAAGATCCTTTTCTCAGGTAATGGCGATACTCGAAGCATTCCATTAGTTATG
TATGAACGTTCCAACAAAAATACTTGTATGCACCAAAAACCCCAGGTTCAGCAGGGTAAA
TGCATTAAAAAGGGACAAATTTTATCGGATGGTGCCGCTATCATTGGTGGGGAACTCGCT
TTGGGGAAAAACATATTAGTAGCTTATATGCCGTGGGAAGGTTACAATTTTGAGGATGCG
GTACTGATTAGTGAACGTCTGGTATATGAAGATATTTATACTTCTTTTCACATCCGTAAA
TACGAAATTCAGACTCATGTGACAAGTCAAGGCCCCGAAAGGATCACTAATGAAATACCA
CATTTAGAGGCCCATTTACTCCGAAATTTAGACAAAAATGGAATTGTGATGCTTGGATCT
TGGGTCGAGACGGGCGAGATTTTAGTAGGTAAATTAACGCCTCAGATGGCGAAAGAATCA
TCGTATGCCCCGGAAGATAGATTATTACGAGCCATACTGGGCATTCAGGTATCCACTTCA
AAGGAAACTTGTTTAAAACTACCTATAGGTGGTAGGGGTCGAGTTATTGATGTGAGATGG
ATCCGGAAAAAGGGGAGTTCTAGTTATAATCCAGAAATTATTCGTGTATATATCTCACAG
AAACGTGAAATTAAAGTAGGTGATAAAGTAGCTGGAAGACATGGAAATAAGGGTATTATT
TCCAAAATTTTGCCTAGACAAGATATGCCTTATTTGCAAGATGGAAGACCCGTTGATATG
GTCTTCAATCCATTAGGAGTCCCTTCACGAATGAATGTAGGACAGATATTTGAATGCTCA
CTGGGGTTAGCGGGTAGTCTGCTAGACAGACATTATCGAATAGCACCTTTTGATGAGAGA
TATGAACAAGAGGCTTCGAGAAAACTAGTATTTTCGGAATTATATGAAGCCAGTAAGGAA
ACAGGGAATCCCTGGGTATTTGAACCTGAATATCCGGGAAAAAGCAGAATATTTGATGGA
AGAACGGGAGAGCCTTTTGAACAGCCTGTTATAATAGGAAAGCCTTATATCTTGAAATTA
ATTCATCAAGTTGATGATAAAATCCACGGACGTTCCAGCGGACATTATGCACTTGTTACA
CAACAACCCCTTAGAGGACGGGCTAAGCAAGGGGGGCAGCGGGTAGGAGAAATGGAGGTT
TGGGCTCTAGAGGGATTTGGTGTTGCTCATATTTTACAAGAAATGCTTACTTATAAATCT
GATCATATTAGAGCTCGCCAGGAAGTACTTGGGACTACGATCGTTGGCGGAATAATACCT
AACCCCGAGGATGCTCCAGAATCTTTTAGATTGCTCGTTCGAGAACTACGATCTTTGGCT
CTGGAACTGAACCATTTCCTTGTATCTGAGAAAAATTTCCGGATTAATAGAAAGGAAGCT
---------
>Hylotelephium_verticillatum
ATGCTCCGGGATGGAAATGCGGGAATGTCCACAATACCTGGTTTTAATCAGATACAATTT
GAAGGATTTTGTAGGTTTCTTGGTCATGGCTTGACGGAAGAACTTTATAAGTTTCCAAAA
ATTGAAGATACCGATCAAGAAATTGAATTTCAATTATTTGTGGAAACATATCAATTGGTA
GAACCCTCGATAAATGAACGAGAGGCTGTGTATGAATCACTCACATATTCTTCTGAATTA
TATGTACCCGCGGGATTAATTTGGAAA------ACCAGTAGGGATATGCAAGAACAAACA
ATTTTTATTGGAAATATCCCTCTAATGAATTCTCTCGGAACTTCTATAGTAAATGGAATA
TACAGAATTGTGATCAATCAAATATTGCAAAGTCCCGGAATTTATTACCGTTCAGAATTG
GACCATACGGGAATTTCGGTCTATACCGGTACCATCATATCCGATTGGGGGGGAAGATTA
GAATTAGAGATTGATAGAAAAGCAAGGATATGGGCTCGTGTGAGTAGGAAACAGAAAATA
TCTATTCTAGTTCTATCATCAGCTATGGGGTCAAATCTACGAGAAATCATAGAAAATGTT
TGCTATCCTGAAATTTTTTTGTCTTTCCTGAATGATAAGGAGAAAAATAAAATAGGGTCA
AAAGAAAATGCCATTTTGGAGTTTTATCAACAATTTGCTTGTGTAGGCGGAGAT------
CCGGTATTTTCCGAATCCTTATGTAAGGAATTACAAAAGAAATTCTTTCAACAAAGATGT
GAATTAGGAAGGATTGGTCGACGAAATATGAATCGGAGACTGAATCTTGATATACCCCAG
AACAATACATTTTTGTTACCACGAGATATATTGGCAGCTGCGGATCATTTGATTGCAATG
AAATTTGGAATGGGTACACTTGACGATATGAATCATTTGAAAAATAAACGTATTCGTTCT
GTAGCGGATCTCTTACAAGATCAATTTGGATTGGCTCTGGCTCGTTTAGAAAATGTGGTT
CGGGGAACTATATGTGGAGCAATTAGACATAAATTGATACCGACTCCTCAGAATTTGGTA
ACTTCGACTCCATTAACAACCACTTTTGAATCTTTTTTCGGCTTACACCCATTATCTCAA
GTTTTGGATCAAACAAATCCATTGACACAAATAGTTCATGGTAGAAAATTAAGTTATTTG
GGCCCTGGAGGATTAACAGGGCGAACAGCTAGTTTTCGGATACGAGATATCCATCCTAGT
CACTATGGACGCATTTGCCCAATCGACACGTCTGAAGGAATCAATGTTGGGCTTATTGGA
TCCTTAGCAATTCATGCGAAAATTGGTCATTGGGGATCTCTCGAAAGCCCATTTTATGAA
ATTTATGAA------------AGATCA------AAAAAGGTACGAATGCGTTATTTATCA
CCAAGTAGAGATGAATATTATATGGTAGCGGCGGGAAATTCTTTGTCGCTGAATCCGGGT
ATTCAGGAGGAACAAGTTGTTCCAGCTCGATACCGGCAAGAATTCCTGACTATTGCATGG
GAACGAGTTCATCTTCGAAGTATTTTGCCCTTCCAATATTTTTCTGTTGGAGCTTCCCTC
ATTCCTTTTATCGAGCATAATGATGCGAATCGGGCTTTAATGAGTTCTAATATGCAACGT
CAAGCAGTTCCGCTTTCTAGGTCTGAGAAGTGCATTGTTGGAACCGGGTTAGAAAGGCAA
GTGGCTCTAGATTCAGGGGTTCTCGCTATAGCCAAACACGAGGGAAAGATCATTTATGCC
GATACTAACAAGATCCTTTTCTCAGGTAATGGCGATACTCGAAGCATTCCATTAGTTATG
TATGAACGTTCCAACAAAAATACTTGTATGCACCAAAAACCCCAGGTTCAGCAGGGTAAA
TGCATTAAAAAGGGACAAATTTTATCGGATGGTGCCGCTATCATTGGTGGGGAACTCGCT
TTGGGGAAAAACATATTAGTAGCTTATATGCCGTGGGAAGGTTACAATTTTGAGGATGCG
GTACTGATTAGTGAACGTCTGGTATATGAAGATATTTATACTTCTTTTCACATCCGTAAA
TACGAAATTCAGACTCATGTGACAAGTCAAGGCCCCGAAAGGATCACTAATGAAATACCA
CATTTAGAGGCCCATTTACTCCGAAATTTAGACAAAAATGGAATTGTGATGCTTGGATCT
TGGGTCGAGACGGGCGAGATTTTAGTAGGTAAATTAACGCCTCAGATGGCGAAAGAATCA
TCGTATGCCCCGGAAGATAGATTATTACGAGCCATACTGGGCATTCAGGTATCCACTTCA
AAGGAAACTTGTTTAAAACTACCTATAGGTGGTAGGGGTCGAGTTATTGATGTGAGATGG
ATCCGGAAAAAGGGGAGTTCTAGTTATAATCCAGAAATTATTCGTGTATATATCTCACAG
AAACGTGAAATTAAAGTAGGTGATAAAGTAGCTGGAAGACATGGAAATAAGGGTATTATT
TCCAAAATTTTGCCTAGACAAGATATGCCTTATTTGCAAGATGGAAGACCCGTTGATATG
GTCTTCAATCCATTAGGAGTCCCTTCACGAATGAATGTAGGACAGATATTTGAATGCTCA
CTGGGGTTAGCGGGTAGTCTGCTAGACAGACATTATCGAATAGCACCTTTTGATGAGAGA
TATGAACAAGAGGCTTCGAGAAAACTAGTATTTTCGGAATTATATGAAGCCAGTAAGGAA
ACAGGGAATCCCTGGGTATTTGAACCTGAATATCCGGGAAAAAGCAGAATATTTGATGGA
AGAACGGGAGAGCCTTTTGAACAGCCTGTTATAATAGGAAAGCCTTATATCTTGAAATTA
ATTCATCAAGTTGATGATAAAATCCACGGACGTTCCAGCGGACATTATGCACTTGTTACA
CAACAACCCCTTAGAGGACGGGCTAAGCAAGGGGGGCAGCGGGTAGGAGAAATGGAGGTT
TGGGCTCTAGAGGGATTTGGTGTTGCTCATATTTTACAAGAAATGCTTACTTATAAATCT
GATCATATTAGAGCTCGCCAGGAAGTACTTGGGACTACGATCGTTGGCGGAATAATACCT
AACCCCGAGGATGCTCCAGAATCTTTTAGATTGCTCGTTCGAGAACTACGATCTTTGGCT
CTGGAACTGAACCATTTCCTTGTATCTGAGAAAAATTTCCGGATTAATAGAAAGGAAGCT
---------
>Hylotelephium_viviparum
ATGCTCCGGGATGGAAATGAGGGAATGTCCACAATACCTGGTTTTAATCAGATACAATTT
GAAGGATTTTGTAGGTTTCTTGGTCATGGCTTGACGGAAGAACTTTATAAGTTTCCAAAA
ATTGAAGATACCGATCAAGAAATTGAATTTCAATTATTTGTGGAAACATATCAATTGGTA
GAACCCTCGATAAATGAACGAGAGGCTGTGTATGAATCACTCACATATTCTTCTGAATTA
TATGTACCCGCGGGATTAATTTGGAAA------ACCAGTAGGGATATGCAAGAACAAACA
ATTTTTATTGGAAATATCCCTCTAATGAATTCTCTCGGAACTTCTATAGTAAATGGAATA
TACAGAATTGTGATCAATCAAATATTGCAAAGTCCCGGAATTTATTACCGTTCAGAATTG
GACCATACGGGAATTTCGGTCTATACCGGTACCATCATATCCGATTGGGGGGGAAGATTA
GAATTAGAGATTGATAGAAAAGCAAGGATATGGGCTCGTGTGAGTAGGAAACAGAAAATA
TCTATTCTAGTTCTATCATCAGCTATGGGGTCAAATCTACGAGAAATCATAGAAAATGTT
TGCTATCCTGAAATTTTTTTGTCTTTCCTGAATGATAAGGAGAAAAATAAAATAGGGTCA
AAAGAAAATGCCATTTTGGAGTTTTATCAACAATTTGCTTGTGTAGGCGGAGAT------
CCGGTATTTTCCGAATCCTTATGTAAGGAATTACAAAAGAAATTCTTTCAACAAAGATGT
GAATTAGGAAGGATTGGTCGACGAAATATGAATCGGAGACTGAATCTTGATATACCCCAG
AACAATACATTTTTGTTACCACGAGATATATTGGCAGCTGCGGATCATTTGATTGCAATG
AAATTTGGAATGGGTACACTTGACGATATGAATCATTTGAAAAATAAACGTATTCGTTCT
GTAGCGGATCTCTTACAAGATCAATTTGGATTGGCTCTGGCTCGTTTAGAAAATGTGGTT
CGGGGAACTATATGTGGAGCAATTAGACATAAATTGATACCGACTCCTCAGAATTTGGTA
ACTTCGACTCCATTAACAACCACTTTTGAATCTTTTTTCGGCTTACACCCATTATCTCAA
GTTTTGGATCAAACAAATCCATTGACACAAATAGTTCATGGTAGAAAATTAAGTTATTTG
GGCCCTGGAGGATTAACAGGGCGAACAGCTAGTTTTCGGATACGAGATATCCATCCTAGT
CACTATGGACGCATTTGCCCAATCGACACGTCTGAAGGAATCAATGTTGGGCTTATTGGA
TCCTTAGCAATTCATGCGAAAATTGGTCATTGGGGATCTCTCGAAAGCCCATTTTATGAA
ATTTATGAA------------AGATCA------AAAAAGGTACGAATGCGTTATTTATCA
CCAAGTAGAGATGAATATTATATGGTAGCGGCGGGAAATTCTTTGTCGCTGAATCCGGGT
ATTCAGGAGGAACAAGTTGTTCCAGCTCGATACCGGCAAGAATTCCTGACTATTGCATGG
GAACGAGTTCATCTTCGAAGTATTTTTCCCTTCCAATATTTTTCTGTTGGAGCTTCCCTC
ATTCCTTTTATCGAGCATAATGATGCGAATCGGGCTTTAATGAGTTCTAATATGCAACGT
CAAGCAGTTCCGCTTTCTAGGTCTGAGAAGTGCATTGTTGGAACCGGGTTAGAAAGGCAA
GTGGCTCTAGATTCAGGGGTTCTCGCTATAGCCAAACACGAGGGAAAGATCATTTATGCC
GATACTAACAAGATCCTTTTCTCAGGTAATGGCGATACTCGAAGCATTCCATTAGTTATG
TATGAACGTTCCAACAAAAATACTTGTATGCACCAAAAACCCCAGGTTCAGCAGGGTAAA
TGCATTAAAAAGGGACAAATTTTATCGGATGGTGCCGCTATCATTGGTGGGGAACTCGCT
TTGGGGAAAAACATATTAGTAGCTTATATGCCGTGGGAAGGTTACAATTTTGAGGATGCG
GTACTGATTAGTGAACGTCTGGTATATGAAGATATTTATACTTCTTTTCACATCCGTAAA
TACGAAATTCAGACTCATGTGACAAGTCAAGGCCCCGAAAGGATCACTAATGAAATACCA
CATTTAGAGGCCCATTTACTCCGAAATTTAGACAAAAATGGAATTGTGATGCTTGGATCT
TGGGTCGAGACGGGCGAGATTTTAGTAGGTAAATTAACGCCTCAGATGGCGAAAGAATCA
TCGTATGCCCCGGAAGATAGATTATTACGAGCCATACTGGGCATTCAGGTATCCACTTCA
AAGGAAACTTGTTTAAAACTACCTATAGGTGGTAGGGGTCGAGTTATTGATGTGAGATGG
ATCCGGAAAAAGGGGAGTTCTAGTTATAATCCAGAAATTATTCGTGTATATATCTCACAG
AAACGTGAAATTAAAGTAGGTGATAAAGTAGCTGGAAGACATGGAAATAAGGGTATTATT
TCCAAAATTTTGCCTAGACAAGATATGCCTTATTTGCAAGATGGAAGACCCGTTGATATG
GTCTTCAATCCATTAGGAGTCCCTTCACGAATGAATGTAGGACAGATATTTGAATGCTCA
CTGGGGTTAGCGGGTAGTCTGCTAGACAGACATTATCGAATAGCACCTTTTGATGAGAGA
TATGAACAAGAGGCTTCGAGAAAACTAGTATTTTCGGAATTATATGAAGCCAGTAAGGAA
ACAGGGAATCCCTGGGTATTTGAACCTGAATATCCGGGAAAAAGCAGAATATTTGATGGA
AGAACGGGAGAGCCTTTTGAACAGCCTGTTATAATAGGAAAGCCTTATATCTTGAAATTA
ATTCATCAAGTTGATGATAAAATCCACGGACGTTCCAGCGGACATTATGCACTTGTTACA
CAACAACCCCTTAGAGGACGGGCTAAGCAAGGGGGGCAGCGGGTAGGAGAAATGGAGGTT
TGGGCTCTAGAGGGATTTGGTGTTGCTCATATTTTACAAGAAATGCTTACTTATAAATCT
GATCATATTAGAGCTCGCCAGGAAGTACTTGGGACTACGATCGTTGGCGGAATAATACCT
AACCCCGAGGATGCTCCAGAATCTTTTAGATTGCTCGTTCGAGAACTACGATCTTTGGCT
CTGGAACTGAACCATTTCCTTGTATCTGAGAAAAATTTCCGGATTAATAGAAAGGAAGCT
---------
>Meterostachys_sikokianus
ATGCTCCGGGATGGAAATGAGGGAATGTCCACAATACCTGGTTTTAATCAGATACAATTT
GAAGGATTTTGTAGGTTTCTTGGTCATGGCTTGACGGAAGAACTTTATAAGTTTCCAAAA
ATGGAAGATACCGATCAAGAAATTGAATTTCAATTATTTGTGGAAACATATCAATTGGTA
GAACCCTCGATAAATGAACGAGAGGCTGTGTATGAATCACTCACATATTCTTCTGAATTA
TATGTACCCGCGGGATTAATTTGGAAA------ACCAGTAGGGATATGCAAGAACAAACA
ATTTTTATTGGAAATATCCCTCTAATGAATTCTCTCGGAACTTCTATAGTAAATGGAATA
TACAGAATTGTGATCAATCAAATATTGCAAAGTCCCGGAATTTATTACCGTTCAGAATTG
GACCATACGGGAATTTCGGTCTATACCGGTACCATCATATCCGATTGGGGGGGAAGATTA
GAATTAGAGATTGATAGAAAAGCAAGGATATGGGCTCGTGTGAGTAGGAAACAGAAAATA
TCTATTCTAGTTCTATCATCAGCTATGGGGTCAAATCTACGAGAAATCATAGAAAATGTT
TGCTATCCTGAAATTTTTTTGTCTTTCCTGAATGATAAGGAGAAAAATAAAATAGGGTCA
AAAGAAAATGCCATTTTGGAGTTTTATCAACAATTTGCTTGTGTAGGCGGAGAT------
CCGGTATTTTCCGAATCCTTATGTAAGGAATTACAAAAGAAATTCTTTCAACAAAGATGT
GAATTAGGAAGGATTGGTCGACGAAATATGAATCGGAGACTGAATCTTGATATACCCCAG
AACAATACATTTTTGTTACCACGAGATATATTGGCAGCTGCGGATCATTTGATTGCAATG
AAATTTGGAATGGGTACACTTGACGATATGAATCATTTGAAAAATAAACGTATTCGTTCT
GTAGCGGATCTCTTACAAGATCAATTTGGATTGGCTCTGGCTCGTTTAGAAAATGTGGTT
CGGGGAACTATATGTGGAGCAATTAGACATAAATTGATACCGACTCCTCAGAATTTGGTA
ACTTCGACTCCATTAACAACCACTTTTGAATCTTTTTTCGGCTTACACCCATTATCTCAA
GTTTTGGATCAAACTAATCCATTGACACAAATAGTTCATGGTAGAAAATTAAGTTATTTG
GGCCCTGGAGGATTAACAGGGCGAACAGCTAGTTTTCGGATACGAGATATCCATCCTAGT
CACTATGGACGCATTTGCCCAATCAACACGTCTGAAGGAATCAATGTTGGGCTTATTGGA
TCCTTAGCAATTCATGCGAAAATTGGTCATTGGGGATCTCTCGAAAGCCCATTTTATGAA
ATTTATGAA------------AGATCA------AAAAAGGTACGAATGCGTTATTTATCA
CCAAGTACAGATGAATATTATATGGTAGCGGCAGGAAATTCTTTGTCGCTGAATCCGGGT
ATTCAGGAGGAACAAGTTGTTCCAGCTCGATACCGGCAAGAATTCCTGACTATTGCATGG
GAACGAGTTCATCTTCGAAGTATTTTTCCCTTCCAATATTTTTCTGTTGGAGCTTCCCTC
ATTCCTTTTATCGAGCATAATGATGCGAATCGGGCTTTAATGAGTTCTAATATGCAACGT
CAAGCAGTTCCGCTTTCTAGGTCTGAGAAGTGCATTGTTGGAACCGGGTTAGAAAGGCAA
GTGGCTCTAGATTCAGGGGTTCTCGCTATAGCCAAACACGAGGGAAAGATCATTTATGCC
GATACTAACAAGATCCTTTTCTCAGGTAATGGCGATACTCGAAGCATTCCATTAGTTATG
TATGAACGTTCTAACAAAAATACTTGTATGCACCAAAAACCCCAGGTTCAGCAGGGTAAA
TGCATTAAAAAGGGACAAATTTTATCGGATGGTGCCGCTATCATTGGTGGGGAACTCGCT
TTGGGGAAAAACATATTAGTAGCTTATATGCCGTGGGAAGGTTACAATTTTGAGGATGCG
GTACTTATTAGTGAACGTCTGGTATATGAAGATATTTATACTTCTTTTCACATCCGTAAA
TACGAAATTCAGACTCATGTGACAAGTCAAGGCCCCGAAAGGATCACTAATGAAATACCA
CATTTAGAGGCCCATTTACTCCGAAATTTAGACAAAAATGGAATTGTGATGCTTGGATCT
TGGGTCGAGACGGGTGAGATTTTAGTAGGTAAATTAACGCCTCAGATGGCGAAAGAATCA
TCGTATGCCCCGGAAGATAGATTATTACGAGTCATACTGGGCATTCAGGTATCCACTTCA
AAGGAAACTTGTTTAAAACTACCTATAGGTGGTAGGGGTCGAGTTATTGATGTGAGATGG
ATCCGTAAAAAGGGGAGTTCTAGTTATAATCCAGAAATTATTCGTGTATATATCTCACAG
AAACGTGAAATTAAAGTAGGTGATAAAGTAGCTGGAAGACATGGAAATAAGGGTATTATT
TCCAAAATTTTGCCTAGACAAGATATGCCTTATTTGCAAGATGGAAGACCTGTTGATATG
GTCTTCAATCCATTAGGAGTCCCTTCACGAATGAATGTAGGACAGATATTTGAATGCTCA
CTGGGGTTAGCGGGTAGTCTGCTAGACAGACATTATCGAATAGCACCTTTTGATGAGAGA
TATGAACAAGAGGCTTCGAGAAAACTAGTCTTTTCGGAATTATATGAAGCCAGTAAGGAA
ACAGGGAATCCCTGGGTATTTGAACCTGAATATCCGGGAAAAAGCAGAATATTTGATGGA
AGAACGGGCGAGCCTTTTGAACAGCCTGTTATAATAGGAAAACCTTATATCTTGAAATTA
ATTCATCAAGTTGATGATAAAATCCACGGACGTTCCAGCGGACATTATGCACTTGTTACA
CAACAACCCCTTAGAGGAAGGGCTAAACAAGGGGGGCAGCGGGTAGGAGAAATGGAGGTT
TGGGCTCTAGAGGGATTTGGTGTTGCTCATATTTTACAAGAAATGCTTACTTATAAATCT
GATCATATTAGAGCTCGCCAGGAAGTACTTGGGACTACGATCGTTGGCGGAATAATACCT
AACCCCGAGGATGCTCCAGAATCTTTTAGATTGCTCGTTCGAGAACTACGATCTTTGGCT
CTGGAACTGAACCATTTCCTTGTATCTGAGAAAAATTTCCAGATTACTAGAAAGGAAGCT
---------
>Orostachys_fimbriata
ATGCTCCGGGATGGAAATGAGGGAATGTCCACAATACCTGGTTTTAATCAGATACAATTT
GAAGGATTTTGTAGGTTTCTTGGTCATGGCTTGACGGAAGAACTTTATAAGTTTCCAAAA
ATTGAAGATACCGATCAAGAAATTGAATTTCAATTATTTGTGGAAACATATCAATTGGTA
GAACCCTCGATAAATGAACGAGAGGCTGTGTATGAATCACTCACATATTCTTCTGAATTA
TATGTACCCGCGGGATTAATTTGGAAA------ACCAGTAGGGATATGCAAGAACAAAGA
ATTTTTATTGGAAATATCCCTCTAATGAATTCTCTCGGAACTTCTATAGTAAATGGAATA
TACAGAATTGTGATCAATCAAATATTGCAAAGTCCCGGAATTTATTACCGTTCAGAATTG
GACCATACGGGAATTTCGGTCTATACCGGTACCATCATATCCGATTGGGGGGGGAGATTA
GAATTAGAGATTGATAGAAAAGCAAGGATATGGGCTCGTGTGAGTAGGAAACAGAAAATA
TCTATTCTAGTTCTATCATCAGCTATGGGGTCAAATCTACGAGAAATCATAGAAAATGTT
TCCTATCCTGAAATTTTTTTGTCTTTCCTGAATGATAAGGATAAAAATAAAATAGGGTCA
AAAGAGAATGCCATTTTGGAGTTTTATCAACAATTTGCTTGTGTAGGCGGAGAT------
CCGGTATTTTCCGAATCCTTATGTAAGGAATTACAAAAGAAATTCTTTCAACAAAGATGT
GAATTAGGAAGGGTTGGTCGACTAAATATGAATCGGAGACTGAATCTTGATATACCCCCG
AACAATACATTTTTGTTACCACGAGATATATTGGCAGCTGCGGATCATTTGATTGCAATG
AAATTTGGAATGGGTACACTTGACGATATGAATCATTTGAAAAATAAACGTATTCGTTCT
GTAGCGGATCTCTTACAAGATCAATTTGGATTGGCTCTGGCTCGTTTAGAAAATGTGGTT
CGGGGAACTATATGTGGAGCAATTAGACATAAATTGATACCGACTCCTCAGAATTTGGTA
ACTTCGACTCCATTAACAACCACTTTTGAATCTTTTTTCGGCTTACACCCATTATCTCAA
GTTTTGGATCAAACTAATCCATTGACACAAATAGTTCATGGTAGAAAATTAAGTTATTTG
GGCCCTGGAGGATTAACAGGGCGAACAGCTAGTTTTCGTATACGAGATATCCATCCTAGT
CACTATGGACGCATTTGCCCAATCGACACGTCTGAAGGAATCAATGTTGGACTTATTGGA
TCCTTAGCAATTCATGCTAAAATTGGTCATTGGGGATCTCTCGAAAGTCCATTTTATGAA
ATTTATGAA------------AGATCA------AAAAAGGTACGAATGCGTTATTTATCA
CCAAGTAGAGATGAATATTATATGGTAGCGGCGGGAAATTCTTTGTCGCTGAATCCGGGT
ATTCAGGAGGAACAAGTTGTTCCAGCTCGATACCGGCAAGAATTCCTGACTATTGCATGG
GAACGAGTTCATCTTCGAAGTATTTTTCCCTTCCAATATTTTTCTGTTGGAGCTTCCCTC
ATTCCTTTTATCGAGCATAATGATGCGAATCGGGCTTTAATGAGTTCTAATATGCAACGT
CAAGCAGTTCCGCTTTCGAAGTCTGAGAAGTGCATTGTTGGAACCGGGTTAGAAAGGCAA
GTGGCTCTAGATTCAGGGGTTCTCGCTATATCCAAACACGAGGGAAAGATCATTTATGCC
GATACTAACAAGATCCTTTTCTCAGGTAATGGCGATACTCGAAGCATTCCATTAGTTATG
TATGAACGTTCCAACAAAAATACTTGTATGCACCAAAAACCCCAGGTTCAGCAGGGTAAA
TGCATTAAAAAGGGACAAATTTTATCGGATGGTGCCGCTATCGTTGGTGGGGAACTCACT
TTGGGGAAAAACATATTAGTAGCTTATATGCCGTGGGAAGGTTACAATTTTGAGGATGCG
GTACTTATTAGTGAACGTCTGGTATATGAAGATATTTATACTTCTTTTCACATCCGTAAA
TACGAAATTCAGACTCATGTGACAAGTCAAGGCCCCGAGAGGATTACTAATGAAATACCA
CATTTAGAGGCCCATTTACTCCGAAATTTAGACAAAAATGGAATTGTGATGCTTGGATCT
TGGGTCGAGACGGGTGAGATTTTAGTAGGTAAATTAACGCCTCAGATGGCGAAAGAATCA
TCGTATGCCCCGGAAGATAGATTATTACGAGCCATACTGGGCATTCAGGTATCCACTTCA
AAGGAAACTTGTTTAAAACTACCTATAGGTGGTAGGGGTCGAGTTATTGATGTGAGATGG
ATCCGGAAAAAGGGGAGTTCTAGTTATAATCCAGAAATTATTCGTGTATATATCTCACAG
AAACGTGAAATTAAAGTAGGTGATAAAGTAGCTGGAAGACATGGAAATAAGGGTATTATT
TCCAAAATTTTGCCTAGACAAGATATGCCTTATTTGCAAGATGGAAGACCTGTTGATATG
GTCTTCAATCCATTAGGAGTTCCTTCACGAATGAATGTAGGACAGATATTTGAATGCTCA
CTGGGGTTAGCGGGTAGTCTGCTAGACAGACATTATCGAATAGCACCTTTTGATGAGAGA
TATGAACAAGAGGCTTCGAGAAAACTAGTATTTTCGGAATTATATGAAGCCAGTAAGGAA
ACAGGGAATCCCTGGGTATTTGAACCTGAATATCCGGGAAAAAGCAGAATATTTGATGGA
AGAACGGGCGAGCCTTTTGAACAGCCTGTTATAATAGGAAAGCCTTATATCTTGAAATTA
ATTCATCAAGTTGATGATAAAATCCACGGACGTTCCAGCGGGCATTATGCACTTGTTACA
CAACAACCCCTTAGAGGAAGGGCTAAACAGGGGGGGCAGCGGGTAGGAGAAATGGAGGTT
TGGGCTCTAGAGGGATTTGGTGTTGCTCATATTTTACAAGAAATGCTTACTTATAAATCT
GATCATATTAGAGCTCGCCAGGAAGTACTTGGGACTACGATCGTTGGCGGAATAATACCT
AACCCCGAGGATGCTCCAGAATCTTTTAGATTGCTCGTTCGAGAACTACGATCTTTGGCT
CTGGAACTGAACCATTTCCTTGTATCTGAGAAAAATTTCCAGATTACTAGAAAGGAAGCT
---------
>Orostachys_japonica
ATGCTCCGGGATGGAAATGAGGGAATGTCCACAATACCTGGTTTTAATCAGATACAATTT
GAAGGATTTTGTAGGTTTCTTGGTCATGGCTTGACGGAAGAACTTTATAAGTTTCCAAAA
ATTGAAGATACCGATCAAGAAATTGAATTTCAATTCTTTGTGGAAACATATCAATTGGTA
GAACCCTCGATAAATGAACGAGAGGCTGTGTATGAATCACTCACATATTCTTCTGAATTA
TATGTACCCGCGGGATTAATTTGGAAA------ACCAGTAGGGATATGCAAGAACAAACA
ATTTTTATTGGAAATATACCTCTAATGAATTCTCTCGGAACTTCTATAGTAAATGGAATA
TACAGAATTGTGATCAATCAAATATTGCAAAGTCCCGGAATTTATTACCGTTCAGAATTG
GACCATACGGGAATTTCGGTCTATACCGGTACCATCATATCCGATTGGGGGGGAAGATTA
GAATTAGAGATTGATAGAAAAGCAAGGATATGGGCTCGTGTGAGTAGGAAACAGAAAATA
TCTATTCTAGTTCTATCATCAGCTATGGGGTCAAATCTACGAGAAATCATAGAAAATGTT
TACTATCCTGAAATTTTTTTGTCTTTCCTAAATGATAAGGAGAAAAATAAAATAGGGTCA
AAAGAGAATGCCATTTTGGAGTTTTATCAACAATTTGCTTGTGTAGGCGGAGAT------
CCGGTATTTTCCGAATCCTTATGTAAGGAATTACAAAAGAAATTCTTTCAACAAAGATGT
GAATTAGGAAGGGTTGGTCGACGAAATATGAATCGGAGACTGAATCTTGATATACCCCCG
AACAATACATTTTTGTTACCACGAGATATATTGGCAGCTGCGGATCATTTGATTGCAATG
AAATTTGGAATGGGTACACTTGACGATATGAATCATTTGAAAAATAAACGTATTCGTTCT
GTAGCGGATCTCTTACAAGATCAATTTGGATTGGCTCTGGCTCGTTTAGAAAATGTGGTT
CGGGGAACTATATGTGGAGCAATTAGACATAAATTGATACCGACTCCTCAGAATTTGGTA
ACTTCGACTCCATTAACAACCACTTTTGAATCTTTTTTCGGCTTACACCCATTATCTCAA
GTTTTGGATCAAACTAATCCATTGACACAAATAGTTCATGGTAGAAAATTAAGTTATTTG
GGCCCTGGAGGATTAACAGGGCGAACAGCTAGTTTTCGGATACGAGATATCCATCCTAGT
CACTATGGACGCATTTGCCCAATCGACACGTCTGAAGGAATCAATGTTGGACTTATTGGA
TCCTTAGCAATTCATGCTAAAATTGGTCATTGGGGATCTCTCGAAAGCCCATTTTATGAA
ATTTATGAA------------AGATCA------AAAAAGGTACGAATGCGTTATTTATCA
CCAAGTAGAGATGAATATTATATGGTAGCGGCGGGAAATTCTTTGTCGCTGAATCCGGGT
ATTCAGGAGGAACAAGTTGTTCCAGCTCGATACCGGCAAGAATTCCTGACTATTGCATGG
GAACGAGTTCATCTTCGAAGTATTTTTCCCTTCCAATATTTTTCTGTTGGAGCTTCCCTC
ATTCCTTTTATCGAGCATAATGATGCGAATCGGGCTTTAATGAGTTCTAATATGCAACGT
CAAGCAGTTCCGCTTTCTAAGTCTGAGAAGTGCATTGTTGGAACCGGGTTAGAAAGGCAA
GTGGCTCTAGATTCAGGGGTTCTCGCTATAGCCAAACACGAGGGAAAGATCATTTATGCC
GATACTAACAAGATCCTTTTCTCAGGTAATGGCGATACTCGAAGCATTCCATTAGTTATG
TATGAACGTTCCAACAAAAATACTTGTATGCACCAAAAACCCCAGGTTCAGCAGGGTAAA
TGCATTAAAAAGGGACAAATTTTATCGGATGGTGCCGCTATCATTGGTGGGGAACTCACT
TTGGGGAAAAACATATTAGTAGCTTATATGCCGTGGGAAGGTTACAATTTTGAGGATGCG
GTACTTATTAGTGAACGTCTAGTATATGAAGATATTTATACTTCTTTTCACATCCGTAAA
TACGAAATTCAGACTCATGTGACAAGTCAAGGCCCCGAGAGGATTACTAATGAAATACCA
CATTTAGAGGCCCATTTACTCCGAAATTTAGACAAAAATGGAATTGTGATGCTTGGATCT
TGGGTCGAGACGGGTGAGATTTTAGTAGGTAAATTAACGCCTCAGATGGCGAAAGAATCA
TCGTATGCCCCGGAAGATAGATTATTACGAGCCATACTGGGCATTCAGGTATCCACTTCA
AAGGAAACTTGTTTAAAACTACCTATAGGTGGTAGGGGTCGAGTTATTGATGTGAGATGG
ATCCGGAAAAAGGGGAGTTCTAGTTATAATCCAGAAATTATTCGTGTATATATCTCACAG
AAACGTGAAATTAAAGTAGGTGATAAAGTAGCTGGAAGACATGGAAATAAGGGTATTATT
TCCAAAATTTTGCCTAGACAAGATATGCCTTATTTGCAAGATGGAAGACCTGTTGATATG
GTCTTCAATCCATTAGGAGTCCCTTCACGAATGAATGTAGGACAGATATTTGAATGCTCA
CTGGGGTTAGCGGGTAGTCTGCTAGACAGACATTATCGAATAGCACCTTTTGATGAGAGA
TATGAACAAGAGGCTTCGAGAAAACTAGTATTTTCGGAATTATATGAAGCCAGTAAGGAA
ACAGGGAATCCCTGGGTATTTGAACCTGAATATCCGGGAAAAAGCAGAATATTTGATGGA
AGAACGGGCGAGCCTTTTGAACAGCCTGTTATAATAGGAAAACCTTATATCTTGAAATTA
ATTCATCAAGTTGATGATAAAATCCACGGACGTTCCAGCGGACATTATGCACTTGTTACA
CAACAGCCCCTTAGAGGAAGGGCTAAACAGGGGGGGCAGCGGGTAGGAGAAATGGAGGTT
TGGGCTCTAGAGGGATTTGGTGTTGCTCATATTTTACAAGAAATGCTTACTTATAAATCT
GATCATATTAGAGCTCGCCAGGAAGTACTTGGGACTACGATCGTTGGCGGAATAATACCT
AACCCCGAGGATGCTCCAGAATCTTTTAGATTGCTCGTTCGAGAACTACGATCTTTGTCT
CTGGAACTGAACCATTTCCTTGTATCTGAGAAAAATTTCCAGATTACTAGAAAGGAAGCT
---------
>Orostachys_minuta
ATGCTCCGGGATGGAAATGAGGGAATGTCCACAATACCTGGTTTTAATCAGATACAATTT
GAAGGATTTTGTAGGTTTCTTGGTCATGGCTTGACGGAAGAACTTTATAAGTTTCCAAAA
ATTGAAGATACCGATCAAGAAATTGAATTTCAATTCTTTGTGGAAACATATCAATTGGTA
GAACCCTCGATAAATGAACGAGAGGCTGTGTATGAATCACTCACATATTCTTCTGAATTA
TATGTACCCGCGGGATTAATTTGGAAA------ACCAGTATGGATATGCAAGAACAAACA
ATTTTTATTGGAAATATTCCTCTAATGAATTCTCTCGGAACTTCTATAGTAAATGGAATA
TACAGAATTGTGATCAATCAAATATTGCAAAGTCCCGGAATTTATTACCGTTCAGAATTG
GACCATACGGGAATTTCGGTCTATACCGGTACCATCATATCCGATTGGGGGGGAAGATTA
GAATTAGAGATTGATAGAAAAGCAAGGATATGGGCTCGTGTGAGTAGGAAACAGAAAATA
TCTATTCTAGTTCTATCATCAGCTATGGGGTCAAATCTACGAGAAATCATAGAAAATGTT
TACTATCCTGAAATTTTTTTGTCTTTCCTGAATGATAAGGAGAAAAATAAAATAGGGTCA
AAAGAGAATGCCATTTTGGAGTTTTATCAACAATTTGCTTGTGTGGGCGGAGAT------
CCGGTATTTTCCGAATCCTTATGTAAGGAATTACAAAAGAAATTCTTTCAACAAAGATGT
GAATTAGGAAGGGTTGGTCGACGAAATATGAATCGGAGACTGAATCTTGATATACCCCCG
AACAATACATTTTTGTTACCACGAGATATATTGGCAGCTGCGGATCATTTGATTGCAATG
AAATTTGGAATGGGTACACTTGACGATATGAATCATTTGAAAAATAAACGTATTCGTTCT
GTAGCGGATCTCTTACAAGATCAATTTGGATTGGCTCTGGCTCGTTTAGAAAATGTGGTT
CGGGGAACTATATGTGGAGCAATTAGACATAAATTGATACCGACTCCTCAGAATTTGGTA
ACTTCGACTCCATTAACAACCACTTTTGAATCTTTTTTCGGCTTACACCCATTATCTCAA
GTTTTGGATCAAACTAATCCATTGACACAAATAGTTCATGGTAGAAAATTAAGTTATTTG
GGCCCTGGAGGATTAACAGGGCGAACAGCTAGTTTTCGGATACGAGATATCCATCCTAGT
CACTATGGACGCATTTGCCCAATCGACACGTCTGAAGGAATCAATGTTGGACTTATTGGA
TCCTTAGCAATTCATGCTAAAATTGGTCATTGGGGATCTCTCGAAAGCCCATTTTATGAA
ATTTATGAA------------AGATCA------AAAAAGGTACGAATGCGTTATTTATCA
CCAAGTAGAGATGAATATTATATGGTAGCGGCGGGAAATTCTTTGTCGCTGAATCCGGGT
ATTCAGGAGGAACAAGTTGTTCCAGCTCGATACCGGCAAGAATTCCTGACTATTGCATGG
GAACGAGTTCATCTTCGAAGTATTTTTCCCTTCCAATATTTTTCTGTTGGAGCTTCCCTC
ATTCCTTTTATCGAGCATAATGATGCGAATCGGGCTTTAATGAGTTCTAATATGCAACGT
CAAGCAGTTCCGCTTTCTAAGTCTGAGAAGTGCATTGTTGGAACCGGGTTAGAAAGGCAA
GTGGCTCTAGATTCAGGGGTTCTCGCTATAGCCAAACACGAGGGAAAGATCATTTATGCC
GATACTAACAAGATCCTTTTCTCAGGTAATGGCGATACTCGAAGCATTCCATTAGTTATG
TATGAACGTTCCAACAAAAATACTTGTATGCACCAAAAACCCCAGGTTCAGCAGGGTAAA
TGCATTAAAAAGGGACAAATTTTATCGGATGGTGCCGCTATCATTGGTGGGGAACTCACT
TTGGGGAAAAACATATTAGTAGCTTATATGCCGTGGGAAGGTTACAATTTTGAGGATGCG
GTACTTATTAGTGAACGTCTAGTATATGAAGATATTTATACTTCTTTTCACATCCGTAAA
TACGAAATTCAGACTCATGTGACAAGTCAAGGCCCCGAGAGGATTACTAATGAAATACCA
CATTTAGAGGCCCATTTACTCCGAAATTTAGACAAAAATGGAATTGTGATGCTTGGATCT
TGGGTCGAGACGGGTGAGATTTTAGTAGGTAAATTAACGCCTCAGATGGCGAAAGAATCA
TCGTATGCCCCGGAAGATAGATTATTACGAGCCATACTGGGCATTCAGGTATCCACTTCA
AAGGAAACTTGTTTAAAACTACCTATAGGTGGTAGGGGTCGAGTTATTGATGTGAGATGG
ATCCGGAAAAAGGGGAGTTCTAGTTATAATCCAGAAATTATTCGTGTATATATCTCACAG
AAACGTGAAATTAAAGTAGGTGATAAAGTAGCTGGAAGACATGGAAATAAGGGTATTATT
TCCAAAATTTTGCCTAGACAAGATATGCCTTATTTGCAAGATGGAAGACCTGTTGATATG
GTCTTCAATCCATTAGGAGTCCCTTCACGAATGAATGTAGGACAGATATTTGAATGCTCA
CTGGGGTTAGCGGGTAGTCTGCTAGACAGACATTATCGAATAGCACCTTTTGATGAGAGA
TATGAACAAGAGGCTTCGAGAAAACTAGTATTTTCGGAATTATATGAAGCCAGTAAGGAA
ACAGGGAATCCCTGGGTATTTGAACCTGAATATCCGGGAAAAAGCAGAATATTTGATGGA
AGAACGGGCGAGCCTTTTGAACAGCCTGTTATAATAGGAAAGCCTTATATCTTGAAATTA
ATTCATCAAGTTGATGATAAAATCCACGGACGTTCCAGCGGACATTATGCACTTGTTACA
CAACAACCCCTTAGAGGAAGGGCTAAACAGGGGGGGCAGCGGGTAGGAGAAATGGAGGTT
TGGGCTCTAGAGGGATTTGGTGTTGCTCATATTTTACAAGAAATGCTTACTTATAAATCT
GATCATATTAGAGCTCGCCAGGAAGTACTTGGGACTACGATCGTTGGCGGAATAATACCT
AACCCCGAGGATGCTCCAGAATCTTTTAGATTGCTCGTTCGAGAACTACGATCTTTGTCT
CTGGAACTGAACCATTTCCTTGTATCTGAGAAAAATTTCCAGATTACTAGAAAGGAAGCT
---------
>Orostachys_iwarenge_f_magna
ATGCTACGGGATGGAAATGAGGGAATGTCCACAATACCTGGTTTTAATCAGATACAATTT
GAAGGATTTTGTAGGTTTCTTGGTCATGGCTTGACGGAAGAACTTTATAAGTTTCCAAAA
ATTGAAGATACCGATCAAGAAATTGAATTTCAATTATTTGTGGAAACATATCAATTGGTA
GAACCCTCGATAAATGAACGAGAGGCTGTGTATGAATCACTCACATATTCTTCTGAATTA
TATGTACCCGCGGGATTAATTTGGAAA------ACCAGTAGGGATATGCAAGAACAAACA
ATTTTTATTGGAAATATCCCTCTAATGAATTCTCTCGGAACTTCTATAGTAAATGGAATA
TACAGAATTGTGATCAATCAAATATTGCAAAGTCCCGGAATTTATTACCGTTCAGAATTG
GACCATACGGGAATTTCGGTCTATACCGGTACCATCATATCCGATTGGGGGGGAAGATTA
GAATTAGAGATTGATAGAAAAGCAAGGATATGGGCTCGTGTGAGTAGGAAACAGAAAATA
TCTATTCTAGTTCTATCATCAGCTATGGGGTCAAATCTACGAGAAATCATAGAAAATGTT
TGCTATCCTGAAATTTTTTTGTCTTTCCTGAATGATAAGGAGAAAAATAAAATAGGGTCA
AAAGAAAATGCCATTTTGGAGTTTTATCAACAATTTGCTTGTGTAGGCGGAGAT------
CCGGTATTTTCCGAATCCTTATGTAAGGAATTACAAAAGAAATTCTTTCAACAAAGATGT
GAATTAGGAAGGATTGGTCGACGAAATATGAATCGGAGACTGAATCTTGATATACCCCAG
AACAATACATTTTTGTTACCACGAGATATATTGGCAGCTGCGGATCATTTGATTGCAATG
AAATTTGGAATGGGTACACTTGACGATATGAATCATTTGAAAAATAAACGTATTCGTTCT
GTAGCGGATCTCTTACAAGATCAATTTGGATTGGCTCTGGCTCGTTTAGAAAATGTGGTT
CGGGGAACTATATGTGGAGCAATTAGACATAAATTGATACCGACTCCTCAGAATTTGGTA
ACTTCGACTCCATTAACAACCATTTTTGAATCTTTTTTCGGCTTACACCCATTATCTCAA
GTTTTGGATCAAACAAATCCATTGACACAAATAGTTCATGGTAGAAAATTAAGTTATTTG
GGCCCTGGAGGATTAACAGGGCGAACAGCTAGTTTTCGGATACGAGATATCCATCCTAGT
CACTATGGACGCATTTGCCCAATCGACACGTCTGAAGGAATCAATGTTGGGCTTATTGGA
TCCTTAGCAATTCATGCGAAAATTGGTCATTGGGGATCTCTCGAAAGCCCATTTTATGAA
ATTTATGAA------------AGATCA------AAAAAGGTACGAATGCGTTATTTATCA
CCAAGTAGAGATGAATATTATATGGTAGCGGCGGGAAATTCTTTGTCGCTGAATCCGGGT
ATTCAGGAGGAACAAGTTGTTCCAGCTCGATACCGGCAAGAATTCCTGACTATTGCATGG
GAACGAGTTCATCTTCGAAGTATTTTTCCCTTCCAATATTTTTCTGTTGGAGCTTCCCTC
ATTCCTTTTATCGAGCATAATGATGCGAATCGGGCTTTAATGAGTTCTAATATGCAACGT
CAAGCAGTTCCGCTTTCTAGGTCTGAGAAGTGCATTGTTGGAACCGGGTTAGAAAGGCAA
GTGGCTCTAGATTCAGGGGTTCTCGCTATAGCCAAACACGAGGGAAAGATCATTTATGCC
GATACTAACAAGATCCTTTTCTCAGGTAATGGCGATACTCGAAGCATTCCATTAGTTATG
TATGAACGTTCCAACAAAAATACTTGTATGCACCAAAAACCCCAGGTTCAGCAGGGTAAA
TGCATTAAAAAGGGACAAATTTTATCGGATGGTGCCGCTATCGTTGGTGGGGAACTCGCT
TTGGGGAAAAACATATTAGTAGCTTATATGCCGTGGGAAGGTTACAATTTTGAGGATGCG
GTACTGATTAGTGAACGTCTGGTATATGAAGATATTTATACTTCTTTTCACATCCGTAAA
TACGAAATTCAGACTCATGTGACAAGTCAAGTCCCCGAAAGGATCACTAATGAAATACCA
CATTTAGAGGCCCATTTACTCCGAAATTTAGACAAAAATGGAATTGTGATGCTTGGATCT
TGGGTCGAGACGGGCGAGATTTTAGTAGGTAAATTAACGCCTCAGATGGCGAAAGAGTCA
TCGTATGCCCCGGAAGATAGATTATTACGAGCCATACTGGGCATTCAGGTATCCACTTCA
AAGGAAACTTGTTTAAAACTACCTATAGGTGGTAGGGGTCGAGTTATTGATGTGAGATGG
ATCCGGAAAAAGGGGAGTTCTAGTTATCATCCAGAAATTGTTCGTGTATATATCTCACAG
AAACGTGAAATTAAAGTAGGTGATAAAGTAGCTGGAAGACATGGAAATAAGGGTATTATT
TCCAAAATTTTGCCTAGACAAGATATGCCTTATTTGCAAGATGGAAGACCCGTTGATATG
GTCTTCAATCCATTAGGAGTCCCTTCACGAATGAATGTAGGACAGATATTTGAATGCTCA
CTGGGGTTAGCGGGTAGTCTGCTAGACAGACATTATCGAATAGCACCTTTTGATGAGAGA
TATGAACAAGAGGCTTCGAGAAAACTAGTATTTTCGGAATTATATGAAGCCAGTAAGGAA
ACAGGGAATCCCTGGGTATTTGAACCTGAATATCCGGGAAAAAGCAGAATATTTGATGGA
AGAACGGGAGAGCCTTTTGAACAGCCTGTTATAATAGGAAAGCCTTATATCTTGAAATTA
ATTCATCAAGTTGATGATAAAATCCACGGACGTTCCAGCGGACATTATGCACTTGTTACA
CAACAACCCCTTAGAGGAAGGGCTAAGCAAGGGGGGCAGCGGGTAGGAGAAATGGAGGTT
TGGGCTCTAGAGGGATTTGGTGTTGCTCATATTTTACAAGAAATGCTTACTTATAAATCT
GATCATATTAGAGCTCGCCAGGAAGTACTTGGGACTACGATCGTTGGCGGAATAATACCT
AACCCCGAGGATGCTCCAGAATCTTTTAGATTGCTCGTTCGAGAACTACGATCTTTGGCT
CTGGAACTGAACCATTTCCTTGTATCTGAGAAAAATTTCCGGATTAATAGAAAGGAAGCT
---------
>Sinocrassula_densirosulata
ATGCTCCGGGATGGAAATGAGGGAATGTCCACAATACCTGGTTTTAATCAGATACAATTT
GAAGGATTTTGTAGGTTTCTTGGTCATGGCTTGACGGAAGAACTTTATAAGTTTTCAAAA
ATTGAAGATACCGATCAAGAAATAGAATTTCAATTATTTGTGGAAACATATCAATTGGTA
GAACCCTCGATAAATGAACGAGATGCTGTGTATGAATCACTCACATATTCTTCTGAATTA
TATGTACCCGCGGGATTAATTTGGAAA------ACCAGTAGGGATATGCAAGAACAAACA
ATTTTTATTGGAAATATCCCTCTAATGAATTCTCTCGGAACTTCTATAGTAAATGGAATA
TACAGAATTGTGATCAATCAAATATTGCAAAGTCCCGGAATTTATTACCGTTCAGAATTG
GACCATACGGGAATTTCGGTCTATACAGGTACCATCATATCCGATTGGGGGGGAAGATTA
GAATTAGAGATTGATAGAAAAGCAAGGATATGGGCTCGTGTGAGTAGGAAACAGAAAATA
TCTATTTTAGTTCTATCATCAGCTATGGGGTCAAATCTACGAGAAATCATAGAAAATGTT
TGCTATCCTGAAATTTTTTTGTCCTTCCTGAATGATAAGGAGAAAAATAAAATAGGGTCA
AAAGAAAATGCCATTTTGGAGTTTTATCAACAATTTGCTTGTGTAGGCGGAGAT------
CCGGTATTTTCCGAATCCTTATGTAAGGAATTACAAAAGAAATTCTTTCAACAAAGATGT
GAATTAGGAAGGATTGGTCGACGAAACATGAATCGGAGACTGAATCTTGATATACCCCAG
AACAATACATTTTTGTTACCACGAGATATATTGGCAGCTGCGGATCATTTGATTGCAATG
AAATTTGGAATGGGTACACTTGACGATATGAATCATTTGAAAAATAAACGTATTCGTTCT
GTAGCGGATCTCTTACAAGATCAATTTGGATTAGCTCTGGCTCGTTTAGAAAATGTGGTT
CGGGGAACTATATGTGGAGCAATTAGACATAAATTGATACCGACTCCTCAGAATTTGGTA
ACTTCGACTCCATTAACAACCACTTTTGAATCTTTTTTCGGCTTACACCCATTATCTCAA
GTTTTGGATCAAACTAATCCATTGACACAAATAGTTCATGGTAGAAAATTAAGTTATTTG
GGCCCTGGAGGATTAACAGGGCGAACAGCTAGTTTTCGGATACGAGATATCCATCCTAGT
CACTATGGACGGATTTGCCCAATCGACACGTCTGAAGGAATCAATGTTGGGCTTATTGGA
TCCTTAGCAATTCATGCGAAAATTGGTCATTGGGGCTCTCTCGAAAGCCCATTTTATGAA
ATTTATGAA------------AGATCA------AAAAAGGTACGAATGCGTTATTTATCA
CCAAGTATAGATGAATATTATATGGTAGCGGCGGGAAATTCTTTGTCGCTGAATCCGGGT
ATTCAGGAGGAACAAGTTGTTCCAGCTCGATACCGGCAAGAATTCCTGACTATTGCATGG
GAACGAGTTCATCTTCGAAGTATTTTTCCCTTCCAATATTTTTCTGTTGGAGCTTCCCTC
ATTCCTTTTATCGAGCATAATGATGCGAATCGGGCTTTAATGAGTTCTAATATGCAACGT
CAAGCAGTTCCGCTTTCTAGGTCTGAGAAGTGCATTGTTGGAACCGGGTTAGAAAGGCAA
GTGGCTCTAGATTCAGGGGTTCTCGCTATAGCCAAACACGAGGGAAAGATCATTTATGCC
GATACTAACAAGATCCTTTTCTCAGGTAATGGCGATACTCGAAGCATTCCATTAGTTATG
TATGAACGTTCCAACAAAAATACTTGTATGCACCAAAAACCCCAGGTTCAACAGGGTAAA
TGCATTAAAAAGGGACAAATTTTATCGGATGGTGCCGCTATCATTGGTGGGGAACTCGCT
TTAGGGAAAAACATATTGGTAGCTTATATGCCGTGGGAAGGTTACAATTTTGAGGATGCG
GTACTTATTAGTGAACGTCTGGTATATGACGATATTTATACTTCTTTTCACATCCGTAAA
TACGAAATTCAGACTCATGTGACAAGTCAAGGCCCCGAAAGGATCACTAATGAAATACCA
CATTTAGAGGCCCATTTACTCCGAAATTTAGACAAAAATGGAATTGTGATGCTTGGATCT
TGGGTCGAGACGGGCGAGATTTTAGTAGGTAAATTAACGCCTCAGATGGCGAAAGAATCA
TCGTATGCCCCGGAAGATAGATTATTACGAGCCATACTGGGCATTCAGGTATCCACTTCA
AAGGAAACTTGTTTAAAACTACCTATAGGTGGTAGGGGTCGAGTTATTGATGTGAGATGG
ATCCGGAAAAAGGGGAGTTCTAGTTATAATCCAGAAATTATTCGTGTATATATCTCACAG
AAACGTGAAATTAAAGTAGGTGATAAAGTAGCTGGAAGACATGGAAATAAGGGTATTATT
TCCAAAATTTTGCCTAGACAAGATATGCCTTATTTGCAAGATGGAAGACCTGTTGATATG
GTCTTCAATCCATTAGGAGTCCCTTCACGCATGAATGTAGGACAGATATTTGAATGCTCA
CTGGGGTTAGCGGGTAGTCTGCTAGACAGACATTATCGAATAGCACCTTTTGATGAGAGA
TATGAACAAGAGGCTTCGAGAAAACTAGTCTTTTCGGAATTATATGAAGCCAGTAAGGAA
ACAGGGAATCCCTGGGTATTTGAACCTGAATATCCGGGAAAAAGCAGAATATTTGATGGA
AGAACGGGAGAGCCCTTTGAACAGCCTGTTATAATAGGAAAGCCTTATATCTTGAAATTA
ATTCATCAAGTTGATGATAAAATCCACGGACGTTCTAGCGGACATTATGCACTTGTTACA
CAACAACCCCTTAGAGGAAGGGCTAAGCAAGGAGGGCAGCGGGTAGGAGAAATGGAGGTT
TGGGCTCTAGAGGGATTTGGTGTTGCTCATATTTTACAAGAAATGCTTACTTATAAATCT
GATCATATTAGAGCTCGCCAGGAAGTACTTGGGACTACGATCGTTGGCGGAATAATACCT
AACCCCGAGGATGCTCCAGAATCTTTTAGATTGCTCGTTCGAGAACTACGATCTTTGGCT
CTGGAACTGAACTATTTCCTTGTATCTGAGAAAAATTTCCAGATTAATAGAAAGGAAGCT
---------
>Sinocrassula_indica
ATGCTCCGGGATGGAAATGAGGGAATGTCCACAATACCTGGTTTTAATCAGATACAATTT
GAAGGATTTTGTAGGTTTCTTGGTCATGGCTTGACGGAAGAACTTTATAAGTTTTCAAAA
ATGGAAGATACCGATCAAGAAATAGAATTTCAATTATTTGTGGAAACATATCAATTGGTA
GAACCCTCGATAAATGAACGAGATGCTGTGTATGAATCACTCACATATTCTTCTGAATTA
TATGTACCCGCGGGATTAATTTGGAAA------ACCAGTAGGGATATGCAAGAACAAACA
ATTTTTATTGGAAATATCCCTCTAATGAATTCTCTCGGAACTTCTATAGTAAATGGAATA
TACAGAATTGTGATCAATCAAATATTGCAAAGTCCCGGAATTTATTACCGTTCAGAATTG
GACCATACGGGAATTTCGGTCTATACAGGTACCATCATATCCGATTGGGGGGGAAGATTA
GAATTAGAGATTGATAGAAAAGCAAGGATATGGGCTCGTGTGAGTAGGAAACAGAAAATA
TCTATTTTAGTTCTATCATCAGCTATGGGGTCAAATCTACGAGAAATCATAGAAAATGTT
TGCTATCCTGAAATTTTTTTGTCCTTCCTGAATGATAAGGAGAAAAATAAAATAGGGTCA
AAAGAAAATGCCATTTTGGAGTTTTATCAACAATTTGCTTGTGTAGGCGGAGAT------
CCGGTATTTTCCGAATCCTTATGTAAGGAATTACAAAAGAAATTCTTTCAACAAAGATGT
GAATTAGGAAGGATTGGTCGACGAAACATGAATCGGAGACTGAATCTTGATATACCCCAG
AACAATACATTTTTGTTACCACGAGATATATTGGCAGCTGCGGATCATTTGATTGCAATG
AAATTTGGAATGAGTACACTTGACGATATGAATCATTTGAAAAATAAACGTATTCGTTCT
GTAGCGGATCTCTTACAAGATCAATTTGGATTAGCTCTGGCTCGTTTAGAAAATGTGGTT
CGGGGAACTATATGTGGAGCAATTAGACATAAATTGATACCGACTCCTCAGAATTTGGTA
ACTTCGACTCCATTAACAACCACTTTTGAATCTTTTTTCGGCTTACACCCATTATCTCAA
GTTTTGGATCAAACTAATCCATTGACACAAATAGTTCATGGTAGAAAATTAAGTTATTTG
GGCCCTGGAGGATTAACAGGGCGAACAGCTAGTTTTCGGATACGAGATATCCATCCTAGT
CACTATGGACGCATTTGCCCAATCGACACGTCTGAAGGAATCAATGTTGGGCTTATTGGA
TCCTTAGCAATTCATGCGAAAATTGGTCATTGGGGCTCTCTCGAAAGCCCATTTTATGAA
ATTTATGAA------------AGATCA------AAAAAGGTACGAATGCGTTATTTATCA
CCAAGTATAGATGAATATTATATGGTAGCGGCGGGAAATTCTTTGTCGCTGAATCCGGGT
ATTCAGGAGGAACAAGTTGTTCCAGCTCGATACCGGCAAGAATTCCTGACTATTGCATGG
GAACGAGTTCATCTTCGAAGTATTTTTCCCTTCCAATATTTTTCTGTTGGAGCTTCCCTC
ATTCCTTTTATCGAGCATAATGATGCGAATCGGGCTTTAATGAGTTCTAATATGCAACGT
CAAGCAGTTCCGCTTTCTAGGTCTGAGAAGTGCATTGTTGGAACCGGGTTAGAAAGGCAA
GTGGCTCTAGATTCAGGGGTTCTCGCTATAGCCAAACACGAGGGAAAGATCATTTATGCC
GATACTAACAAGATCCTTTTCTCAGGTAATGGCGATACTCGAAGCATTCCATTAGTTATG
TATGAACGTTCCAACAAAAATACTTGTATGCACCAAAAACCCCAGGTTCAACAGGGTAAA
TGCATTAAAAAGGGACAAATTTTATCGGATGGTGCCGCTATCATTGGTGGGGAACTCGCT
TTAGGGAAAAACATATTGGTAGCTTATATGCCGTGGGAAGGTTACAATTTTGAGGATGCG
GTACTTATTAGTGAACGTCTGGTATATGACGATATTTATACTTCTTTTCACATCCGTAAA
TACGAAATTCAGACTCATGTGACAAGTCAAGGCCCCGAAAGGATCACTAATGAAATACCA
CATTTAGAGGCCCATTTACTCCGAAATTTAGACAAAAATGGAATTGTGATGCTTGGATCT
TGGGTCGAGACGGGCGAGATTTTAGTAGGTAAATTAACGCCTCAGATGGCGAAAGAATCA
TCGTATGCCCCGGAAGATAGATTATTACGAGCCATACTGGGCATTCAGGTATCCACTTCA
AAGGAAACTTGTTTAAAACTACCTATAGGTGGTAGGGGTCGAGTTATTGATGTGAGATGG
ATCCGGAAAAAGGGGAGTTCTAGTTATAATCCAGAAATTATTCGTGTATATATCTCACAG
AAACGTGAAATTAAAGTAGGTGATAAAGTAGCTGGAAGACATGGAAATAAGGGTATTATT
TCCAAAATTTTGCCTAGACAAGATATGCCTTATTTGCAAGATGGAAGACCTGTTGATATG
GTCTTCAATCCATTAGGAGTCCCTTCACGCATGAATGTAGGACAGATATTTGAATGCTCA
CTGGGGTTAGCGGGTAGTCTGCTAGACAGACATTATCGAATAGCACCTTTTGATGAGAGA
TATGAACAAGAGGCTTCGAGAAAACTAGTCTTTTCGGAATTATATGAAGCCAGTAAGGAA
ACAGGGAATCCCTGGGTATTTGAACCTGAATATCCGGGAAAAAGCAGAATATTTGATGGA
AGAACGGGAGAGCCCTTTGAACAGCCTGTTATAATAGGAAAGCCTTATATCTTGAAATTA
ATTCATCAAGTTGATGATAAAATCCACGGACGTTCTAGCGGACATTATGCACTTGTTACA
CAACAACCCCTTAGAGGAAGGGCTAAGCAAGGAGGGCAGCGGGTAGGAGAAATGGAGGTT
TGGGCTCTAGAGGGATTTGGTGTTGCTCATATTTTACAAGAAATGCTTACTTATAAATCT
GATCATATTAGAGCTCGCCAGGAAGTACTTGGGACTACGATCGTTGGCGGAATAATACCT
AACCCCGAGGATGCTCCAGAATCTTTTAGATTGCTCGTTCGAGAACTACGATCTTTGGCT
CTGGAACTGAACCATTTCCTTGTATCTGAGAAAAATTTCCAGATTAATAGAAAGGAAGCT
---------
>Umbilicus_rupestris
ATGCTCCGGGATGGAAATGAGGGAATGTCCACAATACCTGGTTTTAATCAGATACAATTT
GAAGGATTTTCTAGGTTTCTTGGTCATGGCTTGACGGAAGAACTTTATAAGTTTCCAAAA
ATTGAAGATACCGATCAAGAAATTGAATTTCAATTATTTGTGGAAACATATCAATTGGTA
GAACCCTCGATAAATGAACGAGATGCTGTGTATGAATCACTCACATATTCTTCTGAATTA
TATGTACCCGCGGGATTAATTTGGAAA------ACCAGTAGGGATATGCAAGAACAAACT
ATTTTTATTGGAAATATCCCTCTAATGAATTCTCTCGGAACTTCTATAGTAAATGGAATA
TACAGAATTGTGATCAATCAAATATTACAAAGTCCCGGAATTTATTACCGTTCAGAATTG
GACCATAGCGGAATTTCGGTCTATACCGGTACCATCATATCCGATTGGGGGGGAAGATTA
GAATTAGAGATTGATAGAAAAGCAAGGATATGGGCTCGTGTGAGTAGGAAACAGAAAATA
TCTATTCTAGTTCTATCATCAGCTATGGGGTCAAATTTACGAGAAATCATAGAGAATGTT
TGCTATCCTGAAATTTTTTTGTCTTTCCTGAATGATAAGGAGAAAAATAAAATAGGGTCA
AAAGAAAATGCCATTTTGGAGTTTTATCAACAATTTGCTTGTGTAGGCGGAGAT------
CCGGTATTTTCTGAATCTTTATGTAAGGAATTACAAAAGAAATTCTTTCAACAAAGATGT
GAATTAGGAAGGATTGGTCGACGAAATATTAATGGGAGACTAAATCTTGATATACCCCAG
AACAATACATTTTTGTTACCACGAGATATATTGGCAGCTGCGGATCATTTGATTGCACTG
AAATTTGGAATGGGTACACTTGACGATATGAATCATTTGAAAAATAAACGTATTCGTTCT
GTAGCGGATCTTTTACAAGATCAATTTGGATTGGCTCTGGCTCGTTTAGAAAATGTGGTT
CGGGGAACTATATGTGGGGCAATTAGACATAAATTGATACCGACTCCTCAGAATTTGGTA
ACTTCGACTCCATTAACAACCACTTTTGAATCTTTTTTCGGCTTACACCCATTATCTCAA
GTTTTGGATCGAACTAATCCATTGACACAAATAGTTCATGGTCGAAAATTGAGTTATTTG
GGCCCTGGAGGATTAACAGGGCGAACAGCTAGTTTTCGGATACGAGATATCCATCCTAGT
CACTATGGACGCATTTGCCCAATCGACACGTCTGAAGGAATCAATGTTGGGCTTATTGGA
TCTTTAGCAATTCATGCGAAAATTGGTCATTGGGGATCTCTCGAAAGCCCATTTTATGAA
ATTTATGAA------------AAATCA------AAAAAGGTACGAATGCGTTATTTATCA
CCAAGTAGAGATGAATATTATATGGTAGCGGCGGGAAATTCTTTGTCGCTGAATCCGGGT
ATTCAGGAGGAACAAGTTGTTCCAGCTCGATACCGTCAAGAATTCCTGACTATTGCATGG
GAACGAGTTCATCTTCGAAGTATTTTTCCCTTCCAATATTTTTCTGTTGGAGCTTCCCTC
ATTCCTTTTATCGAGCATAATGATGCGAATCGGGCTTTAATGAGTTCTAATATGCAACGT
CAAGCAGTTCCGCTTTCTAGGTCTGAGAAGTGCATTGTTGGAACCGGGTTAGAAAGGCAA
GTGGCTCTAGATTCAGGGGTTCTCGCTATAGCCAAACACGAGGGAAAGATCATTTATGCC
GATACTAACAAGATCCTTTTCTCAGGTAATGGAGATACTCGAAGCATTCCATTAGTTATA
TATGAGCGTTCCAACAAAAATACTTGTATGCACCAAAAACCCCAGGTTCAGCAGGGTAAA
TGCATTAAAAAGGGACAAATTTTATCGGATGGTGCCGCTATTGTTGGTGGGGAACTCGCT
TTGGGAAAAAACGTATTAGTAGCTTATATGGCGTGGGAAGGTTACAATTTTGAGGATGCG
GTACTTATTAGTGAACGTCTGGTATATGAAGATATTTATACTTCTTTTCACATCCGTAAA
TACGAAATTCAGACTCATGTGACAAGTCAAGGCCCCGAAAGGATCACTAATGAAATACCA
CATTTAGAGGCCCATTTACTCCGAAATTTAGACAAAAATGGAATTGTGATGCTTGGATCT
TGGGTCGAGACGGGCGAGATTTTAGTAGGTAAATTAACGCCTCAGATGGTGAAAGAATCC
TCGTATGCCCCGGAAGATAGATTATTACGAGCCATACTGGGCATTCAGGTATCCACTTCA
AAGGAAACTTGTTTTAAACTACCTATAGGTAGTAGGGGTCGAGTTATTGATGTGAGATGG
ATCCGGAAAAAGGGGCGTTCTAGTTATAATCCAGAAATTATTCGTGTATATATCTCACAG
AAACGTGAAATTAAAGTAGGTGATAAAGTAGCTGGAAGACATGGAAATAAGGGTATTATT
TCCAAAATTTTGCCTAGACAAGATATGCCTTATTTGCAAGATGGAAGACCTGTTGATATG
GTCTTCAATCCATTAGGAGTCCCTTCACGAATGAATGTAGGACAGATATTTGAATGCTCG
CTGGGGTTAGCGGGTAGTCTGCTAGACAGACATTATCGAATAGCACCTTTTGATGAGAGA
TATGAACAAGAGGCTTCGAGAAAACTAGTCTTTTCAGAATTATATGAAGCCAGTAAGGAA
ACAGGGAATCCCTGGGTATTTGAACCTGAATATCCGGGAAAAAGCAGAATATTTGATGGA
AGAACGGGAGAGCCTTTTGAACAGCCTGTTATAATAGGAAAGTCTTATATCTTGAAATTA
ATTCATCAAGTTGATGATAAAATCCACGGACGTTCCAGCGGACATTATGCACTTGTTACA
CAACAACCCCTTAGAGGAAGGGCTAAGCAAGGGGGGCAACGGGTAGGAGAAATGGAGGTT
TGGGCTCTAGAGGGATTTGGTGTTGCTCATATTTTACAAGAAATGCTTACTTATAAATCT
GATCATATTAGAGCTCGCCAGGAAGTACTTGGGACTACGATCGTTGGCGGAATAATACCT
AACCCCGAGGATGCTCCAGAATCTTTTAGATTGCTCGTTCGAGAACTACGATCTTTAGCT
CTAGAACTGAACCATTTCCTTGTATCTGAGAAAAATTTCCGGATTAATAGAAAGGAAGCT
---------
>Myriophyllum_aquaticum
ATG------------------------GCCACAATACCAGGATTCAAGCAGATACAATTT
GAAGGATTTTGCAGATTTCTTGATCAGGGCTTGACGGAAGAACTTTATAAGTTTCCAAAA
ATTGAAGATACAGATCAAGAAATTGAATTTGAATTATTGGTGGAAACATATCAATTGGTA
GAACCATTAATAAAAGAAGGAGATGCTGTATATGAATCACTCACATATTCTTCTGCATTA
TATATATCCGCGGGATTAATTTTTAAAAACGGTACCGGTAGGGGGATGCAAGAACAAACC
ATTTTTATTGGAAACATTCCTCTAATGAATTCCCTGGCAACTTTTATAGTAAATGGAATA
TACAGAATTGTAATCAATCAAATAGTGCAAAGCCCTGGAATTTATTACCGAAAAGCATTG
GACCATAACGGAATTTCGGTCTATATCGGCAGCATAATATCAGATTGGGGGGGAAGATTA
GACTTAGAGATTGATAGAAAAGAAAGGATATGGGCTCGTGTGAGTCGGAAACAGAAAATA
TCTATTCTAGTTCTATTATCAGCTATGGGGTTGAATCTACGAGAAATTCTAGAGAATGTT
TCCTACCCGGAAATTTTTTTGTCTTTCCTGAATGATAAGGAGAAAAAAAAAATTGGGTCA
AAAGAAAATGCTATTTTGGAATTTTATCAAGAATTTGCTTGTGTAGGTGGGGATCCCGTA
CCAGTATTTTCGGAATCCTTATATAACGAATTACAAAATAAATTCTTTCAACAAAGATGT
GAATTAGGAAGGATTGGTCGACGAAATATGAACCAGAGGTTAAATCTTGATATACCCCAT
ACCAATACATTTTTGTTACCGCGAGATATATTGGCAGCGGCAGATCATTTGATTGGAATG
AAATTTGGAATGGGTAAACTTGACGATATGAATGATTTGAAAAATAAGCGTATTCGGTCT
GTAGGGGATCTCTTACAAGATCAATTCGGATTGGCTCTGATTCGTTTAGAAAATGTGGTT
CGAGGAACTATATCGGGAGCAATTAAGCATAAATTGATACCAACTCCTCAGAATTTGGTA
CTTCCAACTCCACTAACAACCACTTATGAATCTTTTTTCGGCTTACACCCATTATCTCAA
GTTTTGGATCAAACTAATCCATTGACACAAATAGTTCAGGGAAGAAAATTGAGTTGTTTG
GGCCCGGGAGGATTGACAGGGCGAACTGCTAGTTTTCGGATACGAGATATCCATCCTAGT
CACTATGGACGCATTTGCCCAGTCGATACGTCTGAAGGAATGAATGTTGGACTTATTGCA
GCCTTCGCAATTCATGCCAGAGTTGATCAGTGGGGGTCTATAGAAACCCCATTTTATGGA
ATTCATGATATTGAGAGATTACAAATA------CAAAAGGGACAGCTGCTTTATTTATCA
CCAAGTAGAGATGAATACGTTGGGGTAACGTTCGAAAGTCTTTTGACGGTGAATACTAGT
AGTCCGGAGGAACAAAATCTTCCGGCTCGATACCGTCAAGAATTCCTGAATCTTGCATGG
GAACGGGTTCATATTCGAAATATTTTTCCTTGCCAATTTTTTTCTCTTGGAACTGCTCTC
ATTCCTTTTATCGAGCATAATGATGGGAATCGAGCTTTAATGAGCTCTACTATGCAGCGT
CAAGCAGTTCCGCTTTTGCGTTCTGAGAGGTGCATTGTTGGAACTGGGTTGGAACGGCAA
GTGGCTCTTGACTCAGGGGTTCTCGCTATAGCCGAATACGAGGGAAAGATCATTTCTACC
GATACTGACAAGATCCTTTTTTCAGGTAATGAAGATACTCTAAGCATTCCATTAATTAAG
TATCAACGGTCCAACAAAAATACTTGTATGCATCAAAAACTCCAGGTTCGACGGGGTCAA
TGCATTAAAAAGGGACAAATCTTAGCGGATGGTGCCGCTACCGTTGGGGGCGAACTCGCT
CTGGGGAAAAACGTATTAGTAGCTTATATGCCATGGGAAGGTTACAATTTTGAAGATGCG
GTACTTATTAGTGAACGTCTAGTATATGAAGATATTTATACTTCTTTTGACATACGGAAA
TATGAAATTCAAACTCATATGACAAGTCAAGGCCCAGAAAGGATCACTAATGAAATACCC
CATTTAGAAGTCTATTTACTCCGCAATTTAGACAAAAATGGAATTGTGATGCTTGGATCT
TGGGTAGAGACGGGTGATATTTTAGTAGGTAAATTAACGCCTCAGATGGTGAAAGAATCA
TCGTATGCTCCGGAAGATAGATTATTACGAACCATACTGGGCATTCAGGTATCCACTTCA
AAGGAAACTTGTCTAAAACTTCCCATAGGGCGTAGGGGCCGCGTTATTGATGTGAGATGG
ATTCAGAAAAAAGGGGGATCTAGTTCTAATTCAGAAACAATTCGTGTATATATTTTACAG
AAACGGGAAATCAAAGTAGGTGATAAAGTAGCTGGAAGACATGGAAATAAGGGTATCGTT
TCAAAAATTCTGCCTAGACAAGATATGCCTTATTTGCAAGATGGAAACCCTGTTGATATG
GTCTTCAACCCCTTAGGGGTACCTTCGCGAATGAATGTAGGACAGATATTTGAATGCTCG
CTTGGATTAGCGGGGGGTCTGCTAGACAGACATTATCGAATAGCACCTTTTGATGAGAGA
TCTGAACCAGAGGCTTCGAGAAAACTAGTTTTTTCTGAATTATATGAAGCCAGTAGGCAA
ACAGCAAACCCATGGGTATTTGAACCCGAATTCCCGGGAAAAAGCAGAATATTTGATGGA
AGAACGGGAGATCCTTTTGAACAACCTGTTATAATAGGGAAGCCTTATATCTTGAAATTA
ATTCATCAAGTTGATGATAAAATCCATGGACGTTCCAGTGGACATTATGCACTTGTTACA
CAACAACCCCTTAGAGGACGGGCTAAACGAGGGGGACAGCGGGTAGGAGAAATGGAGGTT
TGGGCCCTCGAGGGATTTGGTGTTGCTCATATTTTACAAGAAATGCTTACTTATAAATCT
GATCATATTAGAGCGCGCCGGAAAGTACTTGGTACTACGCTCATTGGAGGAACAATACTC
AATCCCGGGGATGCTCCAGAATCTTTTAGATTGCTCGTTCGAGAACTACGATCTTTGGCT
CTGGAATTGAACCATTTCCTTGTCTCTGAGAAAAATTTTCAGATTAATAAGAAAGAAGCT
---------
>Myriophyllum_spicatum
ATG------------------------GCCACAATACCAGGATTCAAGCAGATACAATTT
GAAGGATTTTGCAGATTTCTTGATCAGGGCTTGACGGAAGAACTTTATAAGTTTCCAAAA
ATTGAAGATACAGATCAAGAAATTGAATTTGAATTATTGGTGGAAACATATCAATTGGTA
GAACCATTAATAAAAGAAGGAGATGCTGTATATGAATCACTCACATATTCTTCTGCATTA
TATATATCCGCGGGATTAATTTTTAAACACGGTACCGGTAGGGGGATGCAAGAACAAACC
ATTTTTATTGGAAACATTCCTCTAATGAATTCCCTGGCAACTTTTATAGTAAATGGAATA
TACAGAATTGTGATCAATCAAATAGTGCAAAGCCCTGGAATTTATTACCGAAAAGCATTG
GACCATAACGGAATTTCGGTCTATATCGGCAGCATAATATCAGATTGGGGGGGAAGATTA
GACTTAGAGATTGATAGAAAAGAAAGGATATGGGCTCGTGTGAGTCGGAAACAGAAAATA
TCTATTCTAGTTCTATTATCAGCTATGGGGTTGAATCTACGAGAAATTCTAGAGAATGTT
TCCTACCCGGAAATTTTTTTGTCTTTCCTGAATGATAAGGAGAAAAAAAAAATTGGGTCA
AAAGAAAATGCCATTTTGGAATTTTATCAAGAATTTGCTTGTGTAGGTGGGGATCCCGTA
CCAGTATTTTCGGAATCCTTATATAACGAATTACAAAATAAATTCTTTCAACAAAGATGT
GAATTAGGAAGGATTGGTCGACGAAATATGAACCAGAGGTTAAATCTTGATATACCCCAT
ACCAATACATTTTTGTTACCGCGAGATATATTGGCAGCGGCAGATCATTTGATTGGAATG
AAATTTGGAATGGGTAAACTTGACGATATGAATGATTTGAAAAATAAGCGTATTCGGTCT
GTAGGAGATCTCTTACAAGATCAATTCGGATTGGCTCTGGTTCGTTTAGAAAATGTGGTT
CGAGGAACTATATCGGGAGCAATTAAGCATAAATTGATACCAACTCCTCAGAATTTGGTA
CTTCCAACTCCACTAACAACCACTTATGAATCCTTTTTCGGCTTACACCCATTATCTCAA
GTTTTGGATCAAACTAATCCATTGACACAAATAGTTCAGGGAAGAAAATTGAGTTGTTTG
GGCCCGGGAGGATTGACAGGGCGAACTGCTAGTTTTCGGATACGAGATATCCATCCTAGT
CACTATGGACGCATTTGCCCAGTCGATACGTCTGAAGGAATGAATGTTGGACTTATTGCA
GCCTTCGCAATTCATGCCAGAGTTGATCAGTGGGGGTCTATAGAAACCCCATTTTATGGA
ATTCATGATATTGAGAGATTACAAATA------CAAAAGGGACAGCTGCTTTATTTATCA
CCAAGTAGAGATGAATACGTTGGGGTAACGTTCGAAAGTCTTTTGACGGTGAATACTAGT
AGTCCGGAGGAACAAAATCTTCCGGCTCGATACCGTCAAGAATTCCTGAATCTTGCATGG
GAACGGGTTCATATTCGAAATATTTTTCCTTGCCAATTTTTTTCTCTTGGAACTGCTCTC
ATTCCTTTTATCGAGCATAATGATGGGAATCGAGCTTTAATGAGCTCTACTATGCAGCGT
CAAGCAGTTCCGCTTTTGTGTTCTGAGAGGTGCATTGTTGGAACTGGGTTGGAACGGCAA
GTGGCTCTTGACTCAGGGGTTCTCGCTATAGCCGAATACGAGGGAAAGATCATTTCTACC
GATACTGACAAGATCTTTTTTTCAGGTAATGAAGATACTCTAAGCATTCCATTAATTAAG
TATCAACGGTCCAACAAAAATACTTGTATGCATCAAAAACTCCAGGTTCAACGGGGTCAA
TGCATTAAAAAGGGACAAATTTTAGCGGATGGTGCCGCTACCGTTGGGGGCGAACTCGCT
CTGGGGAAAAACGTATTAGTAGCTTATATGCCATGGGAAGGTTACAATTTTGAAGATGCG
GTACTTATTAGTGAACGTCTAGTATATGAAGATATTTTTACTTCTTTTGACATACGGAAA
TATGAAATTCAAACTCATATGACAAGTCAAGGCCCAGAAAGGATCACTAATGAAATACCC
CATTTAGAAGTCTATTTACTCCGCAATTTAGACAAAAATGGAATTGTGATGCTTGGATCT
TGGGTAGAGACGGGTGATATTTTAGTAGGTAAATTAACGCCTCAGATGGTGAAAGAATCA
TCGTATGCTCCGGAAGATAGATTATTACGAACCATACTGGGCATTCAGGTATCCACTTCA
AAGGAAACTTGTCTAAAACTTCCGATAGGGCGTAGGGGCCGCGTTATTGATGTGAGATGG
ATTCAGAAAAAAGGGGGATCTAGTTCTAATTCAGAAACAATTCGTGTATATATTTTACAG
AAACGGGAAATCAAAGTAGGTGATAAAGTAGCTGGAAGACATGGAAATAAGGGTATCGTT
TCCAAAATTCTGCCTAGACAAGATATGCCTTATTTGCAAGATGGAAACCCTGTTGATATG
GTCTTCAACCCATTAGGGGTACCTTCGCGAATGAATGTAGGACAGATATTTGAATGCTCG
CTTGGGTTAGCGGGGGGTCTGCTAGACAGACATTATCGAATAGCACCTTTTGATGAGAGA
TCTGAACCAGAGGCTTCGAGAAAACTAGTTTTTTCTGAATTATATGAAGCCAGTAGGCAA
ACAGCAAACCCATGGGTATTTGAACCCGAATTCCCGGGAAAAAGCAGAATATTTGATGGA
AGAACGGGAGATCCTTTTGAACAACCTGTTATAATAGGAAAGCCTTATATCTTGAAATTA
ATTCATCAAGTTGATGATAAAATCCATGGACGTTCCAGTGGACATTATGCACTTGTTACA
CAACAACCCCTTAGAGGGCGGGCTAAGCGAGGGGGACAGCGGGTAGGAGAAATGGAGGTT
TGGGCCCTCGAGGGATTTGGTGTTGCTCATATTTTACAAGAAATGCTTACTTATAAATCT
GATCATATTAGAGCGCGCCGGAAAGTACTTGGTACTACGCTCATTGGAGGAACAATACTC
AATCCCGGGGATGCTCCAGAATCTTTTAGATTGCTCGTTCGAGAACTACGATCTTTGGCT
CTGGAATTGAACCATTTCCTTGTCTCTGAGAAAAATTTTCAGATTAATAAGAAAGAAGCT
---------
