# Supplementary material for: Ten Plastomes of Crassula (Crassulaceae) and Phylogenetic Implications
Source: Biology (Basel). 2022 Dec 7;11(12):1779. doi: 10.3390/biology11121779 (PMC9775174; doi:10.3390/biology11121779)
Supplement: Supplementary file 1 [file biology-11-01779-s001.zip › Supplements/Data S1/rpoC1.fasta]

>Crassula_alstonii
ATGATCGATCGGTATAAACATCAACAACTCCGAATTGGATCAGTTTCTCCTCAACAAATAAGCGCTTGGTCCAATAAAATTTTACCTAATGGAGAAATAGTTGGCGAGGTGACAAAACCTTATACTTTTCATTACAAAACGAATAAACCAGAAAAAGATGGATTATTTTGTGAAAGAATTTTTGGGCCTATAAAAAGTGGAATTTGTGCTTGTGGAAATTATCGAGTAATCGGAGATGAAAAAGACGACTTGAAATTTTGTGAACAATGCGGAGTCGAATTTGTTGATTCTCGGGTACGAAGATATAAAATGGGCTACATCAAACTGGCATGCCCAGTAACTCATGTGTGGTATTTGAAACGTCTTCCGAGTTATATTGCGAATCTTTTAGATAAACCTCTTAAAGAATTAGAAGGCCTAGTCTACTGCGATGTG------------------------------------------------------------ATAGCTAAAAAACCTACTTTCTTACGATTACGAGGTTCATTTGAATATGAAATACAATCCTGGAAATACAGCATTCCTCTTTTTTTTACGACCCAGGGCTTCGATCTGTTTCGAAATAGAGAAATTTCGACTGGAGCGGGCGCTATCCGAGAACAATTAGCCGATCTGGATTTGCGAATGATTATCGATTATTCGTTAGTAGAATGGAAAGAATTGGGGGAAGACGCGATCACAGGCAATGAATGGGACGATCGAAAAATAGGAAGACGAAAAGATTTTTTGGTTAGACGTATGGAATTAGCTAAACATTTTATTCGAACAAATATAGAACCAGAATGGATGGTTTTATGTCTATTACCTGTTCTTCCGCCCGAGTTGAGACCAATCATTCAGATAGATGGGGGTAAACTAATGAGCTCGGATATTAATGAGCTCTATAGACGAGTTATCTATAGGAACAATACTCTTACCGATCTATTAACAACAAGTAGGTCCACGCCGGGGGAATTGGTAATGTGTCAAGAAAAATTAGTACAAGAAGCCGTGGATACACTTCTTGATAACGGAATCCGTGGACAACCAATGAGGGATGGTCATAACAAGGTTTACAAGTCATTTTCAGATGTAATTGAAGGTAAAGAGGGAAGATTTCGTGAGACTCTGCTTGGCAAACGGGTCGATTATTCGGGCCGGTCCGTCATTGTTGTAGGGCCTTCGCTTTCATTGCATCAATGTGGATTGCCTCGCGAAATAGCAATAGAGCTTTTCCAGACATTCGTAATTCATGGTCTGATTAGACACCGATTTGCTTCGAATATAGGAATTGCGAAGAGTCAAATTAGGGAAAAAGAACCGATTGTGTGGGAAATACTTCAGGAAGTTATGCAGGGGCATCCTGTATTGCTGAATAGAGCACCAACTCTGCATAGATTAGGTATCCAGGCATTCCAACCGGTTTTAGTGGAAGGACGTGCTATTTGTTTACATCCATTAGTTCGTAAAGGATTCAATGCAGACTTTGACGGGGATCAAATGGCTGTTCATGTCCCTTTATCTTTGGAGGCTCAAGCAGAGGCTCGTTTACTTATGTTTTCTCATATGAATCTCTTGTCACCGGCTATTGGAGATCCCATTTCCATACCAACTCAAGATATGCTTATTGGGCTCTATGTATTAACGAGTGGAAATCACCGAGGTATTTGTGCAAATAGATATAATCCGCGAAATCGTATAAACTCTAAAAATGAATCTATTGATGATGAT------TATCACTATATCTATACGAACGAAAAAAAACCCTTTTTTTGTAATTCCTATGATGCAATTGGAGCTTATCGACAGAAAAAAATCAATTTAAATAGTCCTTTATGGCTTCGTTGGCGACTAGATCAACGCATT------ATTGCTTCAAGAAAAGCTCCTATCGAAGTTCATTATGAGTCTTTGGGTACTTATCATGAGATTTATGAGCACTATCTAATAGTAAAAAGTGTA---AAAAAAAAAACCCTTTGTATATACATTCGAACCACGGTTGGTCATATTTCTCTTTATCGAGAAATCGAAGAAGCTATCCAAGGGTTTTGTCGTGCCTGTTCATATCGTACC------------------------
>Crassula_columella
ATGATCGATCGGTATAAACATCAACAACTCCGAATTGGATCAGTTTCTCCTCAACAAATAAGCGCTTGGTCCAATAAAATTTTACCTAATGGAGAAATAGTTGGCGAGGTGACAAAACCTTATACTTTTCATTACAAAACGAATAAACCAGAAAAAGATGGATTATTTTGTGAAAGAATTTTTGGGCCTATAAAAAGTGGAATTTGTGCTTGTGGAAATTATCGAGTAATCGGAGATGAAAAAGACGACTTGAAATTTTGTGAACAATGCGGAGTCGAATTTGTTGATTCTCGGGTACGAAGATATAAAATGGGCTACATCAAACTGGCATGCCCAGTAACTCATGTGTGGTATTTGAAACGTCTTCCGAGTTATATTGCGAATCTTTTAGATAAACCTCTTAAAGAATTAGAAGGCCTAGTCTACTGCGATGTG------------------------------------------------------------ATAGCTAAAAAACCTACTTTCTTACGATTACGAGGTTCATTTGAATATGAAATACAATCCTGGAAATACAGCATTCCTCTTTTTTTTACGACCCAGGGCTTCGATCTGTTTCGAAATAGAGAAATTTCGACTGGAGCGGGCGCTATCCGAGAACAATTAGCCGATCTGGATTTGCGAATGATTATCGATTATTCGTTAGTAGAATGGAAAGAATTGGGGGAAGACGCGATCACAGGCAATGAATGGGACGATCGAAAAATAGGAAGACGAAAAGATTTTTTGGTTAGACGTATGGAATTAGCTAAACATTTTATTCGAACAAATATAGAACCAGAATGGATGGTTTTATGTCTATTACCTGTTCTTCCGCCCGAGTTGAGACCAATCATTCAGATAGATGGGGGTAAACTAATGAGCTCGGATATTAATGAGCTCTATAGACGAGTTATCTATAGGAACAATACTCTTACCGATCTATTAACAACAAGTAGGTCCACGCCGGGGGAATTGGTAATGTGTCAAGAAAAATTAGTACAAGAAGCCGTGGATACACTTCTTGATAACGGAATCCGTGGACAACCAATGAGGGATGGTCATAACAAGGTTTACAAGTCATTTTCAGATGTAATTGAAGGTAAAGAGGGAAGATTTCGTGAGACTCTGCTTGGCAAACGGGTCGATTATTCGGGCCGGTCCGTCATTGTTGTAGGGCCTTCGCTTTCATTGCATCAATGTGGATTGCCTCGCGAAATAGCAATAGAGCTTTTCCAGACATTCGTAATTCATGGTCTGATTAGACACCGATTTGCTTCGAATATAGGAATTGCGAAGAGTCAAATTAGGGAAAAAGAACCGATTGTGTGGGAAATACTTCAGGAAGTTATGCAGGGGCATCCTGTATTGCTGAATAGAGCACCAACTCTGCATAGATTAGGTATCCAGGCATTCCAACCGGTTTTAGTGGAAGGACGTGCTATTTGTTTACATCCATTAGTTCGTAAAGGATTCAATGCAGACTTTGACGGGGATCAAATGGCTGTTCATGTCCCTTTATCTTTGGAGGCTCAAGCAGAGGCTCGTTTACTTATGTTTTCTCATATGAATCTCTTGTCACCGGCTATTGGAGATCCCATTTCCATACCAACTCAAGATATGCTTATTGGGCTCTATGTATTAACGAGTGGAAATCACCGAGGTATTTGTGCAAATAGATATAATCCGCGAAATCGTATAAACTCTAAAAATGAATCTATTGATGATGAT------TATCACTATATCTATACGAACGAAAAAAAACCCTTTTTTTGTAATTCCTATGATGCAATTGGAGCTTATCGACAGAAAAAAATCAATTTAAATAGTCCTTTATGGCTTCGTTGGCGACTAGATCAACGCATT------ATTGCTTCAAGAAAAGCTCCTATCGAAGTTCATTATGAGTCTTTGGGTACTTATCATGAGATTTATGAGCACTATCTAATAGTAAAAAGTGTAAAAAAAAAAAAAAACCTTTGTATATACATTCGAACCACGGTTGGTCATATTTCTCTTTATCGAGAAATCGAAGAAGCTATCCAAGGGTTTTGTCGTGCCTGTTCATATCGTACC------------------------
>Crassula_dejecta
ATGATCGATCGGTATAAACATCAACAACTCCGAATTGGATCAGTTTCTCCTCAACAAATAAGCGCTTGGTCCAATAAAATTTTACCTAATGGAGAAATAGTTGGCGAGGTGACAAAACCTTATACTTTTCATTACAAAACGAATAAACCAGAAAAAGATGGATTATTTTGTGAAAGAATTTTTGGGCCTATAAAAAGTGGAATTTGTGCTTGTGGAAATTATCGAGTAATCGGAGATGAAAAAGACGACTTGAAATTTTGTGAACAATGCGGAGTCGAATTTGTTGATTCTAGGGTACGAAGATATAAAATGGGCTACATCAAACTGGCATGCCCAGTAACTCATGTGTGGTATTTGAAACGTCTTCCGAGTTATATTGCGAATCTTTTAGATAAACCTCTTAAAGAATTAGAAGGCCTAGTCTACTGCGATGTG------------------------------------------------------------ATAGCTAAAAAACCTACTTTCTTACGATTACGAGGTTCATTTGAATATGAAATACAATCCTGGAAATACAGCATTCCTCTTTTTTTTACGACCCAGGGCTTCGATCTGTTTCGAAATAGAGAAATTTCGACTGGAGCGGGCGCTATCCGAGAACAATTAGCCGATCTGGATTTGCGAATGATTATCGATTATTCGTTAGTAGAATGGAAAGAATTGGGGGAAGACGCGATCACAGGCAATGAGTGGGACGATCGAAAAATAGGAAGACGAAAAGATTTTTTGGTTAGACGTATGGAATTAGCTAAACATTTTATTCGAACAAATATAGAACCAGAATGGATGGTTTTGTGTCTATTACCTGTTCTTCCGCCCGAGTTGAGACCAATCATTCAGATAGATGGGGGTAAACTAATGAGCTCGGATATTAATGAGCTCTATAGACGAGTTATCTATAGGAACAATACTCTTACCGATCTATTAACAACAAGTAGGTCCACGCCGGGGGAATTGGTAATGTGTCAAGAAAAATTAGTACAAGAAGCCGTGGATACACTTCTTGATAACGGAATCCGTGGACAACCAATGAGGGATGGTCATAACAAGGTTTACAAGTCATTTTCAGATGTAATTGAAGGTAAAGAGGGAAGATTTCGTGAGACTCTACTTGGCAAACGGGTCGATTATTCGGGCCGGTCCGTCATTGTTGTAGGGCCTTCGCTTTCATTGCATCAATGTGGATTGCCTCGCGAAATAGCAATAGAGCTTTTCCAGACATTCGTAATTCATGGTCTGATTAGACACCGATTTGCTTCGAATATAGGAATTGCGAAGAGTCAAATTAGGGAAAAAGAACCGATTGTGTGGGAAATACTTCAGGAAGTTATGCAGGGGCATCCTGTATTGCTGAATAGAGCACCAACTCTGCATAGATTAGGTATCCAGGCATTCCAACCAGTTTTAGTGGAAGGACGCGCTATTTGTTTACATCCATTAGTTCGTAAAGGATTCAATGCAGACTTTGACGGGGATCAAATGGCTGTTCATGTCCCTTTATCTTTGGAGGCTCAAGCAGAGGCTCGTTTACTTATGTTTTCTCATATAAATCTCTTGTCGCCGGCTATTGGAGATCCCATTTCCATACCAACTCAAGATATGCTTATTGGGCTCTATGTATTAACGAGTGGAAATCACCGAGGTATTTGTGCAAATAGATATAATCCGCGAAATCGTATAAACTCTAAAAATGAATCTATT---GATGAT------TATCACTATATCTATACGAACGAAAAAAAACCCTTTTTTTGTAATTCCTATGATGCAATTGGAGCTTATCAACAGAAAAAAATCAATTTAAATAGTCCTTTATGGCTTCGTTGGCGACTAGATCAACGCATT------ATTGCTTCAAGAAAAGCTCCTATCGAAGTTCATTATGAGTCTTTGGGTACTTATCATGAGATTTATGAGCACTATCTAATAGTCAAAAGTGTA---AAAAAACAAATCCTTTGTATATACATTCGAACCACGGTTGGTCATATTTCTCTTTATCGAGAAATCGAAGAAGCTATCCAAGGGTTTTGTCGTGCCTGTTCATATCGTACC------------------------
>Crassula_mesembryanthoides
ATGATCGATCGGTATAAACATCAACAACTCCGAATTGGATCAGTTTCTCCTCAACAAATAAGCGCTTGGTCCAATAAAATTTTACCTAATGGAGAAATAGTTGGCGAGGTGACAAAACCTTATACTTTTCATTACAAAACGAATAAACCAGAAAAAGATGGATTATTTTGTGAAAGAATTTTTGGGCCTATAAAAAGTGGAATTTGTGCTTGTGGAAATTATCGAGTAATCGGAGATGAAAAAGACGACTTGAAATTTTGTGAACAATGCGGAGTCGAATTTGTTGATTCTAGGGTACGAAGATATAAAATGGGCTACATCAAACTGGCATGCCCAGTAACTCATGTGTGGTATTTGAAACGTCTTCCGAGTTATATTGCGAATCTTTTAGATAAACCTCTTAAAGAATTAGAAGGCCTAGTCTACTGCGATGTG------------------------------------------------------------ATAGCTAAAAAACCTACTTTCTTACGATTACGAGGTTCATTTGAATATGAAATACAATCCTGGAAATACAGCATTCCTCTTTTTTTTACGACCCAGGGCTTCGATCTGTTTCGAAATAGAGAAATTTCGACTGGAGCGGGCGCTATCCGAGAACAATTAGCCGATCTGGATTTGCGAATGATTATCGATTATTCGTTAGTAGAATGGAAAGAATTGGGGGAAGACGCGATCACAGGCAATGAATGGGACGATCGAAAAATAGGAAGACGAAAAGATTTTTTGGTTAGACGTATGGAATTAGCTAAACATTTTATTCGAACAAATATAGAACCAGAATGGATGGTTTTGTGTCTATTACCTGTTCTTCCGCCCGAGTTGAGACCAATCATTCAGATAGATGGGGGTAAACTAATGAGCTCGGATATTAATGAGCTCTATAGACGAGTTATCTATAGGAACAATACTCTTACCGATCTATTAACAACAAGTAGGTCCACGCCGGGGGAATTGGTAATGTGTCAAGAAAAATTAGTACAAGAAGCCGTGGATACACTTCTTGATAACGGAATCCGTGGACAACCAATGAGGGATGGTCATAACAAGGTTTACAAGTCATTTTCGGATGTAATTGAAGGTAAAGAGGGAAGATTTCGTGAGACTCTGCTTGGCAAACGGGTCGATTATTCGGGCCGGTCCGTCATTGTTGTAGGGCCTTCGCTTTCATTGCATCAATGTGGATTGCCTCGCGAAATAGCAATAGAGCTTTTCCAGACATTCGTAATTCATGGTCTGATTAGACACCGGTTTGCTTCGAATATAGGAATTGCGAAGAGTCAAATTAGGGAAAAAGAACCGATTGTGTGGGAAATACTTCAGGAAGTTATGCAGGGGCATCCTGTATTGCTGAATAGAGCACCAACTCTGCATAGATTAGGTATCCAGGCATTCCAACCAGTTTTAGTGGAAGGACGCGCTATTTGTTTACATCCATTAGTTCGTAAAGGATTCAATGCAGACTTTGACGGGGATCAAATGGCTGTTCATGTCCCTTTATCTTTGGAGGCTCAAGCAGAGGCTCGTTTACTTATGTTTTCTCATATGAATCTCTTGTCGCCGGCTATTGGAGATCCCATTTCCATACCAACTCAAGATATGCTTATTGGGCTCTATGTATTAACGAGTGGAAATCACCGAGGTATTTGTGCAAATAGATATAATCCGCGAAATCGTATAAACTCTAAAAATGAATCTATT---GATGAT------TATCACTATATCTATACGAACGAAAAAAAACCCTTTTTTTGTAATTCCTATGATGCAATTGGAGCTTATCGACAGAAAAAAATCAATTTAAATAGTCCTTTATGGCTTCGTTGGCGACTAGATCAACGCATT------ATTGCTTCAAGAAAAGCTCCTATCGAAGTTCATTATGAGTCTTTGGGTACTTATCATGAGATTTATGAGCACTATCTAATAGTAAAAAGTGTA---AAAAAACAAACCCTTTGTATATACATTCGAACCACGGTTGGTCATATTTCTCTTTATCGAGAAATCGAAGAAGCTATCCAAGGGTTTTGTCGTGCCTGTTCATATCGTACC------------------------
>Crassula_perforata
ATGATCGATCGGTATAAACATCAACAACTCCGAATTGGATCAGTTTCTCCTCAACAAATAAGCGCTTGGTCCAATAAAATTTTACCTAATGGAGAAATAGTTGGCGAGGTGACAAAACCTTATACTTTTCATTACAAAACGAATAAACCAGAAAAAGATGGATTATTTTGTGAAAGAATTTTTGGGCCTATAAAAAGTGGAATTTGTGCTTGTGGAAATTATCGAGTAATCGGAGATGAAAAAGACGACTTGAAATTTTGTGAACAATGCGGAGTCGAATTTGTTGATTCTCGGGTACGAAGATATAAAATGGGCTACATCAAACTGGCATGCCCAGTAACTCATGTGTGGTATTTGAAACGTCTTCCGAGTTATATTGCGAATCTGTTAGATAAACCTCTTAAAGAATTAGAAGGCCTAGTCTACTGCGATGTG------------------------------------------------------------ATAGCTAAAAAACCTACTTTCTTACGATTACGAGGTTCATTTGAATATGAAATACAATCCTGGAAATACAGCATTCCTCTTTTTTTTACGACCCAGGGCTTCGATCTGTTTCGAAATAGAGAAATTTCGACTGGAGCGGGCGCTATCCGAGAACAATTAGCCGATCTTGATTTGCGAATGATTATCAATTATTCGTTAGTAGAATGGAAAGAATTGGGGGAAGACGCGATCACAGGCAATGAATGGGACGATCGAAAAATAGGAAGACGAAAAGATTTTTTGGTTAGACGTATGGAATTAGCTAAACATTTTATTCGAACAAATATAGAACCAGAATGGATGGTTTTGTGTCTATTACCTGTTCTTCCGCCCGAGTTGAGACCAATCATTCAGATAGATGGGGGTAAACTAATGAGCTCGGATATTAATGAGCTCTATAGACGAGTTATCTATAGGAACAATACTCTTACCGATCTATTAACAACAAGTAGGTCCACGCCGGGGGAATTGGTAATGTGTCAAGAAAAATTAGTACAAGAAGCCGTGGATACACTTCTTGATAACGGAATCCGTGGACAACCAATGAGGGATGGTCATAACAAGGTTTACAAGTCATTTTCGGATGTAATTGAAGGTAAAGAGGGAAGATTTCGTGAGACTCTGCTTGGCAAACGGGTTGATTATTCGGGCCGGTCCGTCATTGTTGTAGGGCCTTCGCTTTCATTGCATCAATGTGGATTGCCTCGCGAAATAGCAATAGAGCTTTTCCAGACATTCGTAATTCATGGTCTGATTAGACACCGATTTGCTTCGAATATAGGAATTGCGAAGAGTCAAATTAGGGAAAAAGAACCGATTGTGTGGGAAATACTTCAGGAAGTTATGCAGGGGCATCCTGTATTGCTGAATAGAGCACCAACTCTGCATAGATTAGGTATCCAGGCATTCCAACCAGTTTTAGTGGAAGGACGCGCTATTTGTTTACATCCATTAGTTCGTAAAGGATTCAATGCAGACTTTGACGGGGATCAAATGGCTGTTCATGTCCCTTTATCTTTGGAGGCTCAAGCAGAGGCTCGTTTACTTATGTTTTCTCATATGAATCTCTTGTCGCCGGCTATTGGAGATCCCATTTCCATACCAACTCAAGATATGCTTATTGGGCTCTATGTATTAACGAGTGGAAATCACCGAGGTATTTGTGCAAATAGATATAATCCGCAAAATCGTATAAACTCTAAAAATGAATCTATT---GATGAT------TATCACTATATCTATACGAACGAAAAAAAACCCTTTTTTTGTAATTCCTATGATGCAATTGGAGCTTATCGACAGAAAAAAATCAATTTAAATAGTCCTTTATGGCTTCGTTGGCGACTAGATCAACGCATT------ATTGCTTCAAGAAAAGCTCCTATCGAAGTTCATTATGAGTCTTTGGGTACTTATCATGAGATTTATGAGCACTATCTAATAGTAAAAAGTGTA---AAAAAACAAACCCTTTGTATATACATTCGAACCACGGTTGGTCATATTTCTCTTTATCGAGAAATCGAAGAAGCTATCCAAGGGTTTTGTCGTGCCTGTTCATATCGTACC------------------------
>Crassula_socialis
ATGATCGATCGGTATAAACATCAACAACTCCGAATTGGATCAGTTTCTCCTCAACAAATAAGCGCTTGGTCCAATAAAATTTTACCTAATGGAGAAATAGTTGGCGAGGTGACAAAACCTTATACTTTTCATTACAAAACGAATAAACCAGAAAAAGATGGATTATTTTGTGAAAGAATTTTTGGGCCTATAAAAAGTGGAATTTGTGCTTGTGGAAATTATCGAGTAATCGGAGATGAAAAAGACGACTTGAAATTTTGTGAACAATGCGGAGTCGAATTTGTTGATTCTAGGGTACGAAGATATAAAATGGGCTACATCAAACTGGCATGCCCAGTAACTCATGTGTGGTATTTGAAACGTCTTCCGAGTTATATTGCGAATCTTTTAGATAAACCTCTTAAAGAATTAGAAGGCCTAGTCTACTGCGATGTG------------------------------------------------------------ATAGCTAAAAAACCTACTTTCTTACGATTACGAGGTTCATTTGAATATGAAATACAATCCTGGAAATACAGCATTCCTCTTTTTTTTACGACCCAGGGCTTCGATCTGTTTCGAAATAGAGAAATTTCGACTGGAGCGGGCGCTATCCGAGAACAATTAGCCGATCTGGATTTGCGAATGATTATCGATTATTCGTTAGTAGAATGGAAAGAATTGGGGGAAGACGCGATCACAGGCAATGAATGGGACGATCGAAAAATAGGAAGACGAAAAGATTTTTTGGTTAGACGTATGGAATTAGCTAAACATTTTATTCGAACAAATATAGAACCAGAATGGATGGTTTTGTGTCTATTACCTGTTCTTCCGCCCGAGTTGAGACCAATCATTCAGATAGATGGGGGTAAACTAATGAGCTCGGATATTAATGAGCTCTATAGACGAGTTATCTATAGGAACAATACTCTTACCGATCTATTAACAACAAGTAGGTCCACGCCGGGGGAATTGGTAATGTGTCAAGAAAAATTAGTACAAGAAGCCGTGGATACACTTCTTGATAACGGAATCCGTGGACAACCAATGAGGGATGGTCATAACAAGGTTTACAAGTCATTTTCGGATGTAATTGAAGGTAAAGAGGGAAGATTTCGTGAGACTCTGCTTGGCAAACGGGTCGATTATTCGGGCCGGTCCGTCATTGTTGTAGGGCCTTCGCTTTCATTGCATCAATGTGGATTGCCTCGCGAAATAGCAATAGAGCTTTTCCAGACATTCGTAATTCATGGTCTGATTAGACACCGATTTGCTTCGAATATAGGAATTGCGAAGAGTCAAATTAGGGAAAAAGAACCGATTGTGTGGGAAATACTTCAGGAAGTTATGCAGGGGCATCCTGTATTGCTGAATAGAGCACCAACTCTGCATAGATTAGGTATCCAGGCATTCCAACCAGTTTTAGTGGAAGGACGCGCTATTTGTTTACATCCATTAGTTCGTAAAGGATTCAATGCAGACTTTGACGGGGATCAAATGGCTGTTCATGTCCCTTTATCTTTGGAGGCTCAAGCAGAGGCTCGTTTACTTATGTTTTCTCATATGAATCTCTTGTCGCCGGCTATTGGAGATCCAATTTCCATACCAACTCAAGATATGCTTATTGGGCTCTATGTATTAACGAGTGGAAATCACCGAGGTATTTGTGCAAATAGATATAATCCGCGAAATCGTATAAACTCTAAAAATGAATCTATT---GATGAT------TATCACTATATCTATACGAACGAAAAAAAACCCTTTTTTTGTAATTCCTATGATGCAATTGGAGCTTATCGACAGAAAAAAATCAATTTAAATAGTCCTTTATGGCTTCGTTGGCGACTAGATCAACGCATT------ATTGCTTCAAGAAAAGCTCCTATCGAAGTTCATTATGAGTCTTTGGGTACTTATCATGAGATTTATGAGCACTATCTAATAGTAAAAAGTGTA---AAAAAACAAACCCTTTGTATATACATTCGAACCACGGTTGGTCATATTTCTCTTTATCGAGAAATCGAAGAAGCTATCCAAGGGTTTTGTCGTGCCTGTTCATATCGTACC------------------------
>Crassula_tecta
ATGATCGATCGGTATAAACATCAACAACTCCGAATTGGATCAGTTTCTCCTCAACAAATAAGCGCTTGGTCCAATAAAATTTTACCTAATGGAGAAATAGTTGGCGAGGTGACAAAACCTTATACTTTTCATTACAAAACGAATAAACCAGAAAAAGATGGATTATTTTGTGAAAGAATTTTTGGGCCTATAAAAAGTGGAATTTGTGCTTGTGGAAATTATCGAGTAATCGGAGATGAAAAAGACGACGTGAAATTTTGTGAACAATGCGGAGTCGAATTTGTTGATTCTAGGGTACGAAGATATAAAATGGGCTACATCAAACTGGCATGCCCAGTAACTCATGTGTGGTATTTGAAACGTCTTCCGAGTTATATTGCGAATCTTTTAGATAAACCTCTTAAAGAATTAGAAGGCCTAGTCTACTGCGATGTG------------------------------------------------------------ATAGCTAAAAAACCTACTTTCTTACGATTACGAGGTTCATTTGAATATGAAATACAATCCTGGAAATACAGCATTCCTCTTTTTTTTACGACCCAGGGCTTCGATCTGTTTCGAAATAGAGAAATTTCGACTGGAGCGGGCGCTATCCGAGAACAATTAGCCGATCTGGATTTGCGAATGATTATCGATTATTCGTTAGTAGAATGGAAAGAATTGGGGGAAGACGCGATCACAGGAAATGCATGGGACGATCGAAAAATAGGAAGACGAAAAGATTTTTTGGTTAGACGCATGGAATTAGCTAAACATTTTATTCGAACAAATATAGAACCAGAATGGATGGTTTTGTGTCTATTACCTGTTCTTCCGCCCGAGTTGAGACCAATCATTCAGATAGATGGGGGTAAACTAATGAGCTCGGATATTAATGAGCTCTATAGACGAGTTATCTATAGGAACAATACTCTTACCGATCTATTAACAACAAGTAGGTCCACGCCGGGGGAATTGGTAATGTGTCAAGAAAAATTAGTACAAGAAGCCGTGGATACACTTCTTGATAACGGAATCCGTGGACAACCAATGAGGGATGGTCATAACAAGGTTTACAAGTCATTTTCGGATGTAATTGAAGGTAAAGAGGGAAGATTTCGTGAGACTCTGCTTGGCAAACGGGTCGATTATTCGGGCCGGTCCGTCATTGTTGTAGGGCCTTCGCTTTCATTGCATCAATGTGGATTGCCTCGCGAAATAGCAATAGAGCTTTTCCAGACATTCGTAATTCATGGTCTGATTAGACACCGATTTGCTTCGAATATAGGAATTGCGAAGAGTCAAATTAGAGAAAAAGAACCGATTGTGTGGGAAATACTTCAGGAAGTTATGCAGGGGCATCCTGTATTGCTGAATAGAGCACCAACTCTGCATAGATTAGGTATCCAGGCATTCCAACCAGTTTTAGTGGAAGGACGCGCTATTTGTTTACATCCATTAGTTCGTAAAGGATTCAATGCAGACTTTGACGGGGATCAAATGGCTGTTCATGTCCCTTTATCTTTGGAGGCTCAAGCGGAGGCTCGTTTACTTATGTTTTCTCATATGAATCTCTTGTCGCCGGCTATTGGAGATCCCATTTCCATACCAACTCAAGATATGCTTATTGGGCTCTATGTATTAACGAGTGGAAATCACCGAGGTATTTGTGCAAATAGATATAATCCGCGAAATCGTATAAACTCTAAAAATGAATCTATT---GATGAT------TATCACTATATCTATACGAACGAAAAAAAACCCTTTTTTTGTAATTCCTATGATGCAATTGGAGCTTATCGACAGAAAAAAATCAATTTAAATAGTCCTTTATGGCTTCGTTGGCGACTAGATCAACGCATT------ATTGCTTCAAGAAAAGCTCCTATCGAAGTTCATTATGAGTCTTTGGGTACTTATCATGAGATTTATGAGCACTATCTAATAGTAAAAAGTGTA---AAAAAACAAACCCTTTGTATATACATTCGAACCACGGTTGGTCATATTTCTCTTTATCGAGAAATCGAAGAAGCTATCCAAGGGTTTTGTCGTGCCTGTTCATATCGTACC------------------------
>Crassula_mesembrianthemopsis
ATGATCGATCGGTATAAACATCAACAACTCCGAATTGGATCAGTTTCTCCTCAACAAATAAGCGCTTGGTCCAATAAAATTTTACCTAATGGAGAAATAGTTGGCGAGGTGACAAAACCTTATACTTTTCATTACAAAACGAATAAACCAGAAAAAGATGGATTATTTTGTGAAAGAATTTTTGGGCCTATAAAAAGTGGAATTTGTGCTTGTGGAAATTATCGAGTAATCGGAGATGAAAAAGACGACGTGAAATTTTGTGAACAATGCGGAGTCGAATTTGTTGATTCTAGGGTACGAAGATATAAAATGGGCTACATCAAACTGGCATGCCCAGTAACTCATGTGTGGTATTTGAAACGTCTTCCGAGTTATATTGCGAATCTTTTAGATAAACCTCTTAAAGAATTAGAAGGCCTAGTCTACTGCGATGTG------------------------------------------------------------ATAGCTAAAAAACCTACTTTCTTACGATTACGAGGTTCATTTGAATATGAAATACAATCCTGGAAATACAGCATTCCTCTTTTTTTTACGACCCAGGGCTTCGATCTGTTTCGAAATAGAGAAATTTCGACTGGAGCGGGCGCTATCCGAGAACAATTAGCCGATCTGGATTTGCGAATGATTATCGATTATTCGTTAGTAGAATGGAAAGAATTGGGGGAAGACGCGATCACAGGAAATGCATGGGACGATCGAAAAATAGGAAGACGAAAAGATTTTTTGGTTAGACGCATGGAATTAGCTAAACATTTTATTCGAACAAATATAGAACCAGAATGGATGGTTTTGTGTCTATTACCTGTTCTTCCGCCCGAGTTGAGACCAATCATTCAGATAGATGGGGGTAAACTAATGAGCTCGGATATTAATGAGCTCTATAGACGAGTTATCTATAGGAACAATACTCTTACCGATCTATTAACAACAAGTAGGTCCACGCCGGGGGAATTGGTAATGTGTCAAGAAAAATTAGTACAAGAAGCCGTGGATACACTTCTTGATAACGGAATCCGTGGACAACCAATGAGGGATGGTCATAACAAGGTTTACAAGTCATTTTCGGATGTAATTGAAGGTAAAGAGGGAAGATTTCGTGAGACTCTGCTTGGCAAACGGGTCGATTATTCGGGCCGGTCCGTCATTGTTGTAGGGCCTTCGCTTTCATTGCATCAATGTGGATTGCCTCGCGAAATAGCAATAGAGCTTTTCCAGACATTCGTAATTCATGGTCTGATTAGACACCGATTTGCTTCGAATATAGGAATTGCGAAGAGTCAAATTAGAGAAAAAGAACCGATTGTGTGGGAAATACTTCAGGAAGTTATGCAGGGGCATCCTGTATTGCTGAATAGAGCACCAACTCTGCATAGATTAGGTATCCAGGCATTCCAACCAGTTTTAGTGGAAGGACGCGCTATTTGTTTACATCCATTAGTTCGTAAAGGATTCAATGCAGACTTTGACGGGGATCAAATGGCTGTTCATGTCCCTTTATCTTTGGAGGCTCAAGCGGAGGCTCGTTTACTTATGTTTTCTCATATGAATCTCTTGTCGCCGGCTATTGGAGATCCCATTTCCATACCAACTCAAGATATGCTTATTGGGCTCTATGTATTAACGAGTGGAAATCACCGAGGTATTTGTGCAAATAGATATAATCCGCGAAATCGTATAAACTCTAAAAATGAATCTATT---GATGAT------TATCACTATATCTATACGAACGAAAAAAAACCCTTTTTTTGTAATTCCTATGATGCAATTGGAGCTTATCGACAGAAAAAAATCAATTTAAATAGTCCTTTATGGCTTCGTTGGCGACTAGATCAACGCATT------ATTGCTTCAAGAAAAGCTCCTATCGAAGTTCATTATGAGTCTTTGGGTACTTATCATGAGATTTATGAGCACTATCTAATAGTAAAAAGTGTA---AAAAAACAAACCCTTTGTATATACATTCGAACCACGGTTGGTCATATTTCTCTTTATCGAGAAATCGAAGAAGCTATCCAAGGGTTTTGTCGTGCCTGTTCATATCGTACC------------------------
>Crassula_deltoidea
ATGATCGATCGGTATAAACATCAACAACTCCGAATTGGATTAGTTTCTCCGCAACAAATTAGTGCTTGGTCCAATAAAATTTTACCTAATGGAGAAATAGTTGGCGAAGTAACCAAACCTTATACTTTTCATTACAAAACGAATAAACCAGAAAAAGATGGATTATTTTGTGAAAGAATTTTTGGGCCTATAAAAAGTGGAATTTGTGCTTGTGGAAATTATCGAGTAATCGGAGATGAAAAAGACGACTTGAAATTTTGTGAACAATGCGGAGTCGAATTTGTTGATTCTCGGGTACGAAGATATAAAATGGGCTACATCAAACTGGCATGCCCAGTAACTCACGTGTGGTATTTGAAACGTCTTCCGAGTTATATTGCGAATCTTTTAGATAAACCTCTTAAAGAATTAGAAGGCCTAGTATACTGCGATTTT------------------------------------------------------------GTAGCTAAAAAACCTACTTTCTTACGATTACGCGGTTTATTCGAATATGAAATACAATCCTGGAAATACAGCATTCCTCTTTTTTTTACTACTCAGGGCTTCGATCTGTTTCGAAATAGAGAAATTTCTACTGGAGCGGGTGCTATCCGAGAACAATTAGCCGATCTGGATTTGCGAATGATTATAGATTATTCGTTGGTAGAATGGAAAGAGTTGGGGGAAGAAGCGATTACAGGTAATGAGTGGGAAGATCGAAAAATTGGAAGAAGAAAAGATTTTTTGGTTAGACGCATGGAATTAGCTAAACATTTTATTCGAACAAATATCGAACCAGAATGGATGGTTTTGTGTCTATTACCCGTTCTTCCGCCCGAGTTGAGACCAATCATTCAGATAGATGGGGGTAAACTAATGAGCTCGGATATTAATGAGCTCTATAGACGAGTTATCTATCGGAACAATACTCTTACCGATCTATTAACAACAAGTAGATCCACACCGGGGGAATTGGTAATGTGTCAAGAAAAATTGGTACAAGAAGCTGTGGATACACTTCTTGATAACGGAATCCGGGGACAACCAATGAGGGATGGTCATAACAAGGTTTACAAGTCATTTTCGGATGTAATTGAAGGTAAAGAGGGAAGATTTCGTGAGACTCTGCTTGGAAAACGGGTCGATTATTCGGGCCGGTCCGTCATTGTTGTAGGGCCTTCGCTTTCATTGCATCAATGTGGATTGCCCCGCGAAATAGCAATAGAGCTTTTCCAGACATTCGTAATTCATGGTCTAATTAGACACCGTTTTGCTGCAAATATAGGAATTGCTAAGAGTCAAATTCGAGAAAAAGAACCTATTGTATGGGAAATACTTCAGGAAGTTATGCAGGGGCATCCTGTATTGCTGAATAGAGCACCGACTCTGCATAGATTAGGAATACAGGCATTCCAACCCGTTTTAGTGGAAGGACGTGCTATTTGTTTACATCCATTAGTTTGTAAAGGATTCAATGCAGACTTTGACGGGGATCAAATGGCTGTTCATGTCCCTTTATCTTTGGAGGCTCAAGCTGAGGCCCGTTTACTTATGTTTTCTCATATGAATCTCTTATCCCCGGCTATTGGAGATCCGATTTCCATACCAACTCAAGATATGCTTATTGGACTCTATGTATTAACGAGTGAAAATCATCGAGGTATTTGTGCGAATAGGTATAATCCTCGAAATCGTATAAACTCTAAAAATGAATCAATT---GATGAT------TATAACTCTATCTATACAACTGAAAAAAAATCCTTTTTTTGTAATTCTTATGATGCAATTGGAGCTTATCGGCAGAAAAAAATAAATTTAAATAGTCCTTTGTGGCTTCGGTGGCGACTAGATCAACGCATT------ATTGCTTCAAAAAAAGCTCCTATTGAAGTTCATTATGAATCGTTGGGTACTTATCATGAGATTTATGAGCACTATCTAATAGTCAAAAGTGTA---AAAAAAAAAACCCTTTGTATCTACATTCGAACAACGGTTGGTCATATTTCTCTTTATCGAGAAATCGAAGAAGCTATACAAGGGTTTTGTCGTGCTTGTTCATATCGTACC------------------------
>Crassula_expansa_subsp_fragilis
ATGATCGATCGGTATAAACATCAACAACTCCGAATTGGATTAGTTTCTCCACAACAAATTAGTGCTTGGTCCAATAAAATTTTACCTAATGGAGAAATAGTTGGCGAGGTAACCAAACCTTATACTTTTCATTACAAAACGAATAAACCAGAAAAAGATGGATTATTTTGTGAAAGGATTTTTGGGCCTATAAAAAGCGGAATTTGTGCTTGTGGAAATTATCGAGTAATCGGAGATGAAAAAGACGACTTGAAATTTTGTGAACAATGCGGAGTCGAGTTTGTTGATTCTCGGGTACGAAGATATAAAATGGGCTACATCAAACTAGCATGCCCAGTAACTCACGTATGGTATTTGAAACGTCTTCCGAGTTATATTGCGAATCTTTTAGATAAACCTCTTAAAGAATTAGAAGGCCTAGTATACTTCGATTTT------------------------------------------------------------ATAGTTAAAAAACCTACTTTCTTACGATTACGCGGTTTATTCGAATATGAAATACAATCTTGGAAATACAGCATTCCCCTTTTTTTTACTACTCAGGGCTTCGATCTGTTTCGAAATAGAGAAATTTCTACTGGAGCGGGTGCTATTCGAGAACAATTAGCCGATCTGGATTTGCGAATGATTCTAGATTATTCGTTGGTAGAATGGAAAGAGTTGGGGGAAGAAGCGATTACAGGTAATGAGTGGGAAGATCGCAAAATTGGAAGAAGAAAAGATTTTTTGGTTAGACGCATGGAATTAGCGAAACATTTTATTCGAACAAATATCGAACCAGAATGGATGGTTTTGTGTCTATTACCCGTTCTTCCACCCGAGTTGAGACCAATCATTCAGATAGATGGGGGTAAACTAATAAGCTCGGATATTAATGAGCTCTATAGACGAGTTATCTATAGGAACAATACTCTTACCGATCTATTAACAACAAGTAGATCCACGCCGGGGGAATTGGTAATGTGTCAAGAAAAATTGGTACAAGAAGCTGTGGATACACTTCTTGATAACGGAATCCGGGGACAACCAATGAGGGATGGTCATAACAAGGTTTACAAGTCATTTTCGGATGTAATTGAAGGTAAAGAGGGACGATTTCGTGAGACTCTGCTTGGAAAACGGGTCGATTATTCAGGCCGGTCCGTCATTGTTGTAGGGCCTTCGCTTTCATTGCATCAATGTGGATTGCCCCGCGAAATAGCAATAGAGCTTTTCCAGACATTCGTAATTCATGGTCTAATTAGACACCGTTTTGCTGCGAATATAGGAGTTGCTAAGAGTCAAATTCGTGAAAAAGAACCTATTGTATGGGAAATACTTCAGGAAGTTATGCAGGGGCATCCCGTATTGCTGAATAGAGCACCGACTCTGCATAGATTAGGCATACAGGCATTCCAACCAATTTTAGTGGAAGGACGCGCTATTTGTTTACATCCATTAGTTTGTAAAGGATTCAATGCAGACTTTGACGGGGATCAAATGGCTGTTCATGTCCCTTTATCTTTGGAGGCTCAAGCTGAGGCCCGTTTACTTATGTTTTCTCATATGAATCTCTTATCCCCGGCTATTGGAGATCCGATTTCCATACCAACTCAAGATATGCTTATTGGACTCTATGTATTAACTAGTGAAAATCATCGAGGTATTTATGCAAATAGGTATAACCCCCGAAATCGTAGAAACTCTAAAAATGAATCAATT---GATGAT------TATAACTCTATCTATACAAATGAAAAAAAGCCCTTTTTTTGTAATTCTTATGATGCAATTGGAGCTTATCGGCAGAAAAAAATAAATTTAAATAGTCCTTTGTGGCTTCGGTGGCGACTAGATCAACGCATT------ATTGCGTCAAAAAAAGCTCCTATCGAAGTTCAGTATGAATCTTTGGGTACTTATCATGAGATTTATGAGCACTATCTAATAGTCAAAAGTGTC---AAAAAGAAAAACCTTTGTATCTACATTCGAACAACGGTTGGTCATATTTCTCTTTATCGAGAAATCGAAGAGGCTATACAGGGGTTTTGTCGTGCTTGTTCATATCGTATC------------------------
>Crassula_volkensii
ATGATCGATCGGTATAAACATCAACAACTCCGAATTGGATTAGTTTCTCCGCAACAAATTAGTGCTTGGTCCAATAAAATTTTACCTAATGGAGAAATAGTTGGCGAGGTAACCAAACCTTATACTTTTCATTACAAAACGAATAAACCAGAAAAAGATGGATTATTTTGTGAAAGGATTTTTGGGCCTATAAAAAGCGGAATTTGTGCTTGTGGAAATTATCGAGTAATCGGAGATGAAAAAGACGACTTGAAATTTTGTGAACAATGCGGAGTCGAATTTGTTGATTCTCGGGTACGAAGATATAAAATGGGCTACATCAAACTGGCATGCCCAGTAACTCACGTATGGTATTTGAAACGTCTTCCGAGTTATATTGCGAATCTTTTAGATAAACCTCTTAAAGAATTAGAAGGCCTAGTATACTGCGATTTT------------------------------------------------------------ATAGCTAAAAAACCTACTTTCTTACGATTACGCGGTTTATTCGAATATGAAATACAATCTTGGAAATACAGCATTCCCCTTTTTTTTACTACTCAGGGCTTCGATCTGTTTCGAAATAGAGAAATTTCTACTGGAGCGGGTGCTATTCGAGAACAATTAGCCGATCTGGATTTGCGAATGATTCTAGATTATTCGTTGGTAGAATGGAAAGAGTTGGGGGAAGAAGCGATTACAGGTAATGAGTGGGAAGATCGCAAAATTGGAAGAAGAAAAGATTTTTTGGTTAGACGCATGGAATTAGCGAAACATTTTATTCGAACAAATATCGAACCAGAATGGATGGTTTTGTGTCTATTACCCGTTCTTCCACCCGAGTTGAGACCAATCATTCAGATAGATGGGGGTAAACTAATGAGCTCGGATATTAATGAGCTCTATAGACGAGTTATCTATAGGAACAATACTCTTACCGATCTATTAACAACAAGTAGATCCACGCCGGGGGAATTGATAATGTGTCAAGAAAAATTGGTACAAGAAGCTGTGGATACACTTCTTGATAACGGAATCCGGGGACAACCAATGAGGGATGGTCATAACAAGGTTTACAAATCATTTTCGGATGTAATTGAAGGTAAAGAGGGACGATTTCGTGAGACTCTGCTTGGAAAACGGGTCGATTATTCAGGCCGGTCCGTCATTGTTGTAGGGCCTTCGCTTTCATTGCATCAATGTGGATTGCCCCGCGAAATAGCAATAGAGCTTTTCCAGACATTCGTAATTCATGGTCTAATTAGACACCGTTTTGCTGCGAATATAGGAGTTGCTAAGAGTCAAATTCGTGAAAAAGAACCTATTGTATGGGAAATACTTCAGGAAGTTATGCAGGGGCATCCCGTATTGCTGAATAGAGCACCGACTCTGCATAGATTAGGCATACAGGCATTCCAACCAATTTTAGTGGAAGGACGCGCTATTTGTTTACATCCATTAGTTTGTAAAGGATTCAATGCAGACTTTGACGGGGATCAAATGGCTGTTCATGTCCCTTTATCTTTGGAGGCTCAAGCTGAGGCCCGTTTACTTATGTTTTCTCATATGAATCTCTTATCCCCGGCTATTGGAGATCCGATTTCCATACCAACTCAAGATATGCTTATTGGACTCTATGTATTAACTAGTGAAAATCATCTAGGTATTTATGCAAATAGGTATAACCCCCGAAATCGTAGAAACTCTAAAAATGAATCAATT---GATGAT------TATAACTCTATCTATACAAATGAAAAAAAGCCCTTTTTTTGTAATTCTTATGATGCAATTGGAGCTTATCGGCAGAAAAAAATAAATTTAAATAGTCCTTTGTGGCTTCGGTGGCGACTAGATCAACGCATT------ATTGCTTCAAAAAAAGTTCCTATCGAAGTTCATTATGAATCTTTGGGTACTTATCATGAGATTTATGAGCACTATCTAATAGTCAAAAGTGTC---AAAAAGAAAAACCTTTGTATCTACATTCGAACAACGGTTGGTCATATTTCTCTTTATCGAGAAATCGAAGAGGCTATACAGGGGTTTTGTCGTGCTTGTTCATATCGTACC------------------------
>Cotyledon_tomentosa
ATGATCGATCGGTATAAACATCAACAACTCCGAATTGGATCAGTTTCTCCTCAACAAATAAGTGCTTGGGCCAATAAAATTCTACCTAATGGAGAAATAGTTGGAGAAGTGACAAAACCTTATACTTTTCATTACAAAACGAATAAACCGGAAAAAGATGGATTATTTTGTGAAAGAATTTTTGGGCCTATAAAAAGTGGAATTTGTGCTTGTGGAAATTATCGAGTAATCGGAGATGAAAAAGACGGTTTGAAATTTTGTGAACAATGCGGAGTCGAATTTGTTGATTCTCGGGTACGAAGATATCAAATGGGCTACATCAAACTGGCATGCCCAGTAACTCACGTGTGGTATTTGAAACGTCTTCCAAGTTATATCGCGAATCTTTTAGATAAACCTCTTAAAGAATTAGAAGGCCTAGTATACTGCGATGTG---------------------------------TATCCCAATTTTTCTTTTGCTAGGCCCATAGCGAAAAAACCCACTTTCTTACGATTACGAGGTTTATTCGAATATGAAATACAATCCTGGAAATACAGTATTCCGCTTTTTTTTACTACCCAAGGCTTCGATACATTTCGAAATAGAGAAATTTCTACTGGAGCGGGTGCTATCCGAGAACAATTAGCTGATCTGGATTTGCGACTTATTATAGATTATTCGTTGGTAGAATGGAAAGAATTGGGGGAAGAAGTGCTCACAGGTAATGAATGGGAAGATCGAAAAATTGGAAGAAGAAAAGATTTTTTAGTTAGACGTATGGAATTAGCTAAACATTTTCTTCGAACAAACATAGAACCAGAATGGATGGTGTTGTGTCTATTACCAGTTCTTCCTCCCGAGTTGAGACCAATCATTCAGATAGATGGGGGTAAACTAATGAGCTCGGATATTAATGAACTCTATCGACGCGTTATCTATCGGAACAATACTCTTACCGATCTATTAACAACAAGTCGATCCACGCCCGGGGAATTGGTAATGTGTCAAGAAAAATTGGTACAAGAAGCCGTGGATACACTTCTTGATAACGGAATCCGTGGACAACCAATGCGGGATGGTCATAACAAGGTTTACAAGTCATTTTCGGATGTAATTGAAGGTAAAGAAGGAAGATTTCGTGAGACTCTGCTTGGCAAACGGGTCGATTATTCGGGCCGTTCCGTCATTGTCGTAGGGCCTTCGCTTTCATTGCATCAATGTGGATTGCCTCGCGAAATAGCAATAGAGCTTTTCCAGACATTCGTAATTCATGGTCTAATTAGACACCATTTTGCTTCGAATATAGGAGTTGCGAAGAGTCAAATTCGGGAAAAAGAACCGATTGTATGGGAAATACTTCAGGAAGTTATGCAGGGGCATCCTGTATTGCTGAATAGAGCGCCTACTCTGCATAGATTAGGCATACAAGCATTCCAACCCGTTTTAGTGGAAGGACGCGCTATTTGTTTACATCCATTAGTTCGTAAGGGATTCAATGCAGACTTTGACGGGGATCAAATGGCTGTTCATGTACCTTTATCTTTGGAGGCTCAAGCGGAGGCTCGTTTACTTATGTTTTCTCATATGAATCTCTTGTCTCCGGCTATTGGAGATCCCATTTCCATACCAACTCAAGATATGCTTATTGGACTCTATGTATTAACGGGTGGAAATCATAGAGGTATTTGTGCAAATAGGTATAATCCACGTAATCGCAGAAACTCTCAAAATGAATCAATT---GATGAT------TCGAATTCTATGTATACGAACGAAAAAGAACCCTTTTTTTGTAATTCCTATGATGCAATTGGGGCTTATCGACATAAAAAAATCAATTTAAACAGTCCTTTGTGGCTCCGGTGGCGACTAGATCAACGCATT------ATTGCTTCAAGAAAAGTTCCCATCGAAGTTCATTATGAATCTTTGGGTACTTTTCATGAGATTTATGAGCACTATCTAATAGTAAAAAGTGTA---AAAAAACAAACCCTTTGTCTATACATTCGAACCACGGTTGGTCATATTTCTCTTTATCGAGAAATCGAAGAAGCCATACAAGGCTTTTGTCGTGCTTGTTCATATCGTACC------------------------
>Kalanchoe_daigremontiana
ATGATCGATCGGTATAAACATCAACAACTCCGAATTGGATCAGTTTCTCCTCAACAAATAAGTGCTTGGGCCAATAAACTTCTACCTAATGGAGAAATAGTTGGAGAAGTGACAAAACCTTATACTTTTCATTACAAAACGAATAAACCGGAAAAAGATGGATTATTTTGTGAAAGAATTTTTGGGCCTATAAAAAGTGGAATTTGTGCTTGTGGAAATTATCGAGTAATCGGAGATGAAAAAGACGACTTGAAATTTTGTGAACAATGCGGAGTCGAATTTGTTGATTCTCGGGTACGAAGATATCAAATGGGCTACATCAAACTGGCATGCCCAGTAACTCACGTGTGGTATTTGAAACGTCTTCCAAGTTATATCGCGAATCTTTTAGATAAACCTCTTAAAGAATTAGAAGGCCTAGTATACTGCGATGTG---------------------------------TATCCCAATTTTTCTTTTGCTAGGCCCATAGCTAAAAAACCCACTTTCTTACGATTACGAGGTTTATTCGAATATGAAATACAATCCTGGAAATACAGTATTCCGCTTTTTTTTACTACCCAAGGCTTCGATACATTTCGAAATAGAGAAATTTCTACTGGAGCGGGTGCTATCCGAGAACAATTAGCTGATCTGGATTTGCGACTTATTATAGATTATTCGTTGGTAGAATGGAAAGAATTGGGTGAAGAAGCGCTCACAGGTAATGAATGGGAAGATCAAAAAATTGGAAGAAGAAAAGATTTTTTAGTTAGACGTATAGAATTAGCTAAACATTTTCTTCGAACAAACATCGAACCAGAATGGATGGTTTTGTGTCTATTACCAGTTCTTCCTCCCGAGTTGAGACCAATCATTCAGATAGATGGGGGTAAACTAATGAGCTCGGATATTAATGAACTCTATAGACGCGTTATCTATCGGAACAATACTCTTACCGATCTATTAACAACAAGTAGATCCACGCCGGGGGAATTGGTAATGTGTCAAGAAAAATTGGTACAAGAAGCGGTGGATACACTTCTTGATAACGGAATCCGTGGACAACCAATGAGGGATGGTCATAACAAGGTTTACAAGTCGTTTTCGGATGTAATTGAAGGTAAAGAAGGAAGATTTCGTGAGACTCTGCTTGGCAAACGGGTCGATTATTCGGGCCGTTCCGTCATTGTCGTAGGGCCTTCGCTTTCATTGCATCAATGTGGATTGCCTCGCGAAATAGCAATAGAGCTTTTCCAGACATTCGTAATTCATGGTCTAATTAGACACCTTTTTGCTTCGAATATAGGAGTTGCGAAGAGTCAAATTCGGGAAAAAGAACCGATTGTATGGGAAATACTTCAGGAAGTTATGCAGGGGCATCCTGTATTGCTGAATAGAGCACCTACTCTGCATAGATTAGGCATACAAGCATTCCAACCCGTTTTAGTGGAAGGACGCGCTATTTGTTTACATCCATTAGTTCGTAAGGGATTCAATGCAGACTTTGACGGGGATCAAATGGCTGTTCATGTACCTTTATCTTTGGAGGCTCAAGCGGAGGCTCGTTTACTTATGTTTTCTCATATGAATCTCTTGTCTCCGGCTATTGGAGATCCTATTTCCATACCAACTCAAGATATGCTTATTGGACTCTATGTATTAACGGGTGGAAATCATAGAGGTATTTGTGCAAATAGGTATAATCCACGTAATCGCAGAAACGCTCAAAATGAATCAATT---GATGAT------TCGAATTATATGTATACGAACGAAAAAGAACCTTTTTTTTCGAATTCCTATGATGCAATTGGGGCTTATCGACATAAAAAAATAAATTTAAACAGTCCTTTGTGGCTCCGGTGGCGACTAGATCAACGCATT------ATTGCTTCAAGAAAAGTTCCCATCGAAGTTCATTATGAATCTTTGGGTACTTTTCATGAGATTTATGAGCACTATCTAATAGTAAAAAGTGTA---AAAAAAAAAATCCTTTGTATATACATTCGAACCACGGTTGGTCATATTTCTCTTTATCGAGAAATCGAAGAAGCCGTACAAGGCTTTTGTCGTGCTTGTTCATATCGTACC------------------------
>Kalanchoe_delagoensis
ATGATCGATCGGTATAAACATCAACAACTCCGAATTGGATCAGTTTCTCCTCAACAAATAAGTGCTTGGGCCAATAAACTTCTACCTAATGGAGAAATAGTTGGAGAAGTGACAAAACCTTATACTTTTCATTACAAAACGAATAAACCGGAAAAAGATGGATTATTTTGTGAAAGAATTTTTGGGCCTATAAAAAGTGGAATTTGTGCTTGTGGAAATTATCGAGTAATCGGAGATGAAAAAGACGACTTGAAATTTTGTGAACAATGCGGAGTCGAATTTGTTGATTCTCGGGTACGAAGATATCAAATGGGCTACATCAAACTGGCATGCCCAGTAACTCACGTGTGGTATTTGAAACGTCTTCCAAGTTATATCGCGAATCTTTTAGATAAACCTCTTAAAGAATTAGAAGGCCTAGTATACTGCGATGTG---------------------------------TATCCCAATTTTTCTTTTGCTAGGCCCATAGCTAAAAAACCCACTTTCTTACGATTACGAGGTTTATTCGAATATGAAATACAATCCTGGAAATACAGTATTCCGCTTTTTTTTACTACCCAAGGCTTCGATACATTTCGAAATAGAGAAATTTCTACTGGAGCGGGTGCTATCCGAGAACAATTAGCTGATCTGGATTTGCGACTTATTATAGATTATTCGTTGGTAGAATGGAAAGAATTGGGTGAAGAAGCGCTCACAGGTAATGAATGGGAAGATCAAAAAATTGGAAGAAGAAAAGATTTTTTAGTTAGACGTATAGAATTAGCTAAACATTTTCTTCGAACAAACATCGAACCAGAATGGATGGTTTTGTGTCTATTACCAGTTCTTCCTCCCGAGTTGAGACCAATCATTCAGATAGATGGGGGTAAACTAATGAGCTCGGATATTAATGAACTCTATAGACGCGTTATCTATCGGAACAATACTCTTACCGATCTATTAACAACAAGTAGATCCACGCCGGGGGAATTGGTAATGTGTCAAGAAAAATTGGTACAAGAAGCGGTGGATACACTTCTTGATAACGGAATCCGTGGACAACCAATGAGGGATGGTCATAACAAGGTTTACAAGTCGTTTTCGGATGTAATTGAAGGTAAAGAAGGAAGATTTCGTGAGACTCTGCTTGGCAAACGGGTCGATTATTCGGGCCGTTCCGTCATTGTCGTAGGGCCTTCGCTTTCATTGCATCAATGTGGATTGCCTCGCGAAATAGCAATAGAGCTTTTCCAGACATTCGTAATTCATGGTCTAATTAGACACCTTTTTGCTTCGAATATAGGAGTTGCGAAGAGTCAAATTCGGGAAAAAGAACCGATTGTATGGGAAATACTTCAGGAAGTTATGCAGGGGCATCCTGTATTGCTGAATAGAGCACCTACTCTGCATAGATTAGGCATACAAGCATTCCAACCCGTTTTAGTGGAAGGACGCGCTATTTGTTTACATCCATTAGTTCGTAAGGGATTCAATGCAGACTTTGACGGGGATCAAATGGCTGTTCATGTACCTTTATCTTTGGAGGCTCAAGCGGAGGCTCGTTTACTTATGTTTTCTCATATGAATCTCTTGTCTCCGGCTATTGGAGATCCTATTTCCATACCAACTCAAGATATGCTTATTGGACTCTATGTATTAACGGGTGGAAATCATAGAGGTATTTGTGCAAATAGGTATAATCCACGTAATCGCAGAAACGCTCAAAATGAATCAATT---GATGAT------TCGAATTATATGTATACGAACGAAAAAGAACCTTTTTTTTCGAATTCCTATGATGCAATTGGGGCTTATCGACATAAAAAAATAAATTTAAACAGTCCTTTGTGGCTCCGGTGGCGACTAGATCAACGCATT------ATTGCTTCAAGAAAAGTTCCCATCGAAGTTCATTATGAATCTTTGGGTACTTTTCATGAGATTTATGAGCACTATCTAATAGTAAAAAGTGTA---AAAAAAAAAATCCTTTGTATATACATTCGAACCACGGTTGGTCATATTTCTCTTTATCGAGAAATCGAAGAAGCCGTACAAGGCTTTTGTCGTGCTTGTTCATATCGTACC------------------------
>Kalanchoe_fedtschenkoi
ATGATCGATCGGTATAAACATCAACAACTCCGAATTGGATCAGTTTCTCCTCAACAAATAAGTGCTTGGGCCAATAAACTTCTACCTAATGGAGAAATAGTTGGAGAAGTGACAAAACCTTATACTTTTCATTACAAAACGAATAAACCGGAAAAAGATGGATTATTTTGTGAAAGAATTTTTGGGCCTATAAAAAGTGGAATTTGTGCTTGTGGAAATTATCGAGTAATCGGAGATGAAAAAGACGACTTGAAATTTTGTGAACAATGCGGAGTCGAATTTGTTGATTCTCGGGTACGAAGATATCAAATGGGCTACATCAAACTGGCATGCCCAGTAACTCACGTGTGGTATTTGAAACGTCTTCCAAGTTATATCGCGAATCTTTTAGATAAACCTCTTAAAGAATTAGAAGGCCTAGTATACTGCGATGTG------------------------------------------------------------ATAGCTAAAAAACCCACTTTCTTACGATTACGAGGTTTATTCGAATATGAAATACAATCCTGGAAATACAGTATTCCGCTTTTTTTTACTACCCAAGGCTTCGATACATTTCGAAATAGAGAAATTTCTACTGGAGCGGGTGCTATCCGAGAACAATTAGCTGATCTGGATTTGCGACTTATTATAGATTATTCGTTGGTAGAATGGAAAGAATTGGGTGAAGAAGCGCTCACAGGTAATGAATGGGAAGATCAAAAAATTGGAAGAAGAAAAGATTTTTTAGTTAGACGTATAGAATTAGCTAAACATTTTCTTCGAACAAACATCGAACCAGAATGGATGGTTTTGTGTCTATTACCAGTTCTTCCTCCCGAGTTGAGACCAATCATTCAGATAGATGGGGGTAAACTAATGAGCTCGGATATTAATGAACTCTATAGACGCGTTATCTATCGGAACAATACTCTTACCGATCTATTAACAACAAGTAGATCCACGCCGGGGGAATTGGTAATGTGTCAAGAAAAATTGGTACAAGAAGCGGTGGATACACTTCTTGATAACGGAATCCGTGGACAACCAATGAGGGATGGTCATAACAAGGTTTACAAGTCGTTTTCGGATGTAATTGAAGGTAAAGAAGGAAGATTTCGTGAGACTCTGCTTGGCAAACGGGTCGATTATTCGGGCCGTTCCGTCATTGTCGTAGGGCCTTCGCTTTCATTGCATCAATGTGGATTGCCTCGCGAAATAGCAATAGAGCTTTTCCAGACATTCGTAATTCATGGTCTAATTAGACACCTTTTTGCTTCGAATATAGGAGTTGCGAAGAGTCAAATTCGGGAAAAAGAACCGATTGTATGGGAAATACTTCAGGAAGTTATGCAGGGGCATCCTGTATTGCTGAATAGAGCACCTACTCTGCATAGATTAGGCATACAAGCATTCCAACCCGTTTTAGTGGAAGGACGCGCTATTTGTTTACATCCATTAGTTCGTAAGGGATTCAATGCAGACTTTGACGGGGATCAAATGGCTGTTCATGTACCTTTATCTTTGGAGGCTCAAGCGGAGGCTCGTTTACTTATGTTTTCTCATATGAATCTCTTGTCTCCGGCTATTGGAGATCCTATTTCCATACCAACTCAAGATATGCTTATTGGACTCTATGTATTAACGGGTGGAAATCATAGAGGTATTTGTGCAAATAGGTATAATCCACGTAATCGCAGAAACGCTCAAAATGAATCAATT---GATGAT------TCGAATTATATGTATACGAACGAAAAAGAACCTTTTTTTTCGAATTCCTATGATGCAATTGGGGCTTATCGACATAAAAAAATAAATTTAAACAGTCCTTTGTGGCTCCGGTGGCGACTAGATCAACGCATT------ATTGCTTCAAGAAAAGTTCCCATCGAAGTTCATTATGAATCTTTGGGTACTTTTCATGAGATTTATGAGCACTATCTAATAGTAAAAAGTGTA---AAAAAAAAAATCCTTTGTATATACATTCGAACCACGGTTGGTCATATTTCTCTTTATCGAGAAATCGAAGAAGCCGTACAAGGCTTTTGTCGTGCTTGTTCATATCGTACC------------------------
>Kalanchoe_longiflora
ATGATCGATCGGTATAAACATCAACAACTCCGAATTGGATCAGTTTCTCCTCAACAAATAAGTGCTTGGGCCAATAAACTTCTACCTAATGGAGAAATAGTTGGAGAAGTGACAAAACCTTATACTTTTCATTATAAAACGAATAAACCGGAAAAAGATGGATTATTTTGTGAAAGAATTTTTGGGCCTATAAAAAGTGGAATTTGTGCTTGTGGAAATTATCGAGTAATCGGAAATGAAAAAGACGACTTGAAATTTTGTGAACAATGCGGAGTCGAATTTGTTGATTCTCGGGTACGAAGATATCAAATGGGCTACATCAAACTGGCATGCCCAGTAACTCACGTGTGGTATTTGAAACGTCTTCCAAGTTATATCGCGAATCTTTTAGATAAACCTCTTAAAGAATTAGAAGGCCTAGTATACTGCGATGTG---------------------------------TATCCCAATTTTTCTTTTGCTAGGCCCATAGCTAAAAAACCCACTTTCTTACGATTACGAGGTTTATTCGAATATGAAATACAATCCTGGAAATACAGTATTCCGCTTTTTTTTACTACCCAAGGCTTCGATACATTTCGAAATAGAGAAATTTCGACTGGAGCGGGTGCTATCCGAGAACAATTAGCTGATCTGGATTTGCGACTTATTATAGATTATTCGTTGGTAGAATGGAAAGAATTGGGTGAAGAAGCGCTCACAGGTAATGAATGGGAAGATCGAAAAATTGGAAGAAGAAAAGATTTTTTAGTTAGACGTATGGAATTAGCTAAACATTTTCTTCGAACAAACATCGAACCAGAATGGATGGTTTTGTGTCTATTACCAGTTCTTCCTCCCGAGTTGAGACCAATCATTCAGATAGATGGGGGTAAACTAATGAGCTCGGATATTAATGAACTCTATAGACGCGTTATCTATCGGAACAATACTCTTACCGATCTATTAACAACAAGTAGATCCACGCCCGGGGAATTGGTAATGTGTCAAGAAAAATTGGTACAAGAAGCCGTGGATACACTTCTTGATAACGGAATCCGTGGACAACCAATGAGGGATGGTCATAACAAGGTTTACAAGTCGTTTTCGGATGTAATTGAAGGTAAAGAAGGAAGATTTCGTGAGACTCTGCTTGGCAAACGGGTCGATTATTCGGGCCGTTCCGTCATTGTCGTAGGGCCTTCGCTTTCATTGCATCAATGTGGATTGCCTCGCGAAATAGCAATAGAGCTTTTCCAGACATTCGTAATTCATGGTCTAATTAGACACCTTTTTGCTTCGAATATAGGAGTTGCGAAGAGTCAAATTCGGGAAAAAGAACCGATTGTATGGGAAATACTTCAGGAAGTTATGCAGGGGCATCCTGTATTGCTGAATAGAGCACCTACTCTGCATAGATTAGGCATACAAGCATTCCAACCCGTTTTAGTGGAAGGACGCGCTATTTGTTTACATCCATTAGTTCGTAAGGGATTCAATGCAGACTTTGACGGGGATCAAATGGCTGTTCATGTACCTTTATCTTTGGAGGCTCAAGCGGAGGCTCGTTTACTTATGTTTTCTCATATGAATCTCTTGTCTCCGGCTATTGGAGATCCCATTTCCATACCAACTCAAGATATGCTTATTGGACTCTATGTATTAACGGGTGGAAATCATAGAGGTATTTGTGCAAATAGGTATAATCCACGTAATCGCAGAAACGCTCAAAATGAATCAATT---GATGAT------TCGAATTATATGTATACGAACGAAAAAGAACTCTTTTTTTCGAATTCCTATGATGCAATTGGGGCTTATCGACATAAAAAAATAAATTTAAACAGTCCTTTGTGGCTACGGTGGCGACTAGATCAACGCATT------ATTGCTTCAAGAAAAGTTCCCATCGAAGTTCATTATGAGTCTTTGGGTACTTTTCATGAGATTTATGAGCACTATCTAATAGTAAAAAGTGTA---AAAAAAAAAATCCTTTGTATATACATTCGAACCACGGTTGGGCATATTTCTCTGTATCGAGAAATCGAAGAAGCCATACAAGGCTTTTGTCGTGCTTGTTCATATCGTACC------------------------
>Kalanchoe_tomentosa
ATGATCGATCGGTATAAACATCAACAACTCCGAATTGGATCAGTTTCTCCTCAACAAATAAGTGCTTGGGCCAATAAACTTCTACCTAATGGAGAAATAGTTGGAGAAGTGAGAAAACCTTATACTTTTCATTACAAAACGAATAAACCGGAAAAAGATGGATTATTTTGTGAAAGAATTTTTGGGCCTATAAAAAGTGGAATTTGTGCTTGTGGAAATTATCGAGTAATCGGAGATGAAAAAGACGACTTGAAATTTTGTGAACAATGCGGAGTCGAATTTGTTGATTCTCGGGTACGAAGATATCAAATGGGCTACATCAAACTGGCATGCCCAGTAACTCACGTGTGGTATTTGAAACGTCTTCCAAGTTATATCGCGAATCTTTTAGATAAACCTCTTAAAGAATTAGAAGGCCTAGTATACTGCGATGTG---------------------------------TATCCCAATTTTTCTTTTGCTAGGCCCATAGCTAAAAAACCCACTTTCTTACGATTACGAGGTTTATTCGAATATGAAATACAATCCTGGAAATACAGTATTCCACTTTTTTTTACTACCCAAGGCTTCGATACATTTCGAAATAGAGAAATTTCTACTGGAGCGGGTGCTATCCGAGAACAATTAGCTGATCTGGATTTGCGACTTATTATAGATTATTCGTTGGTAGAATGGAAAGAATTGGGTGAAGAAGCGCTCACAGGTAATGAATGGGAAGATCGAAAAATTGGAAGAAGAAAAGATTTTTTAGTTAGACGTATGGAATTAGCTAAACATTTTCTTCGAACAAACATAGAACCAGAATGGATGGTTTTGTGTCTATTACCAGTTCTTCCTCCCGAGTTGAGACCAATCATTCAGATAGATGGGGGTAAACTAATGAGCTCGGATATTAATGAACTCTATAGACGCGTTATCTATCGGAACAATACTCTTACCGATCTATTAACAACAAGTAGATCCACGCCCGGGGAATTGGTAATGTGTCAAGAAAAATTGGTACAAGAAGCCGTGGATACACTTCTTGATAACGGAATCCGTGGACAACCAATGAGGGATGGTCATAACAAGGTTTACAAGTCGTTTTCGGATGTAATTGAAGGTAAAGAAGGAAGATTTCGTGAGACTCTGCTTGGCAAACGGGTCGATTATTCGGGCCGTTCCGTCATTGTCGTAGGGCCTTCGCTTTCATTGCATCAATGTGGATTGCCTCGCGAAATAGCAATAGAGCTTTTCCAGACATTCGTAATTCATGGTCTAATTAGACACCATTTTGCTTCGAATATAGGAGTTGCGAAGAGTCAAATTCGGGAAAAAGAACCGATTGTATGGGAAATACTTCAGGAAGTTATGCAGGGGCATCCTGTATTGCTGAATAGAGCACCTACTCTGCATAGATTAGGCATACAAGCATTCCAACCCGTTTTAGTGGAAGGACGCGCTATTTGTTTACATCCATTAGTTCGTAAGGGATTCAATGCAGACTTTGACGGGGATCAAATGGCTGTTCATGTACCTTTATCTTTGGAGGCTCAAGCGGAGGCTCGTTTACTTATGTTTTCTCATATGAATCTCTTGTCTCCGGCTATTGGAGATCCCATTTCCATACCAACTCAAGATATGCTTATTGGACTCTATGTATTAACGGGTGGAAATCATAGAGGTATTTGTGCAAATAGGTATAATCCACGTAATCGCAGAAACTCTCAAAATGAATCAATT---GATGAT------TCGAATTATATGTATACGAACGAAAAAGAACCCTTTTTTTCGAATTCCTATGATGCAATTGGGGCTTATCGACATAAAAAAATCAATTTAAACAGTCCTTTGTGGCTCCGGTGGCGACTAGATCAACGCATT------ATTGCTTCAAGAAAAGTTCCCATCGAAGTTCATTATGAATCTTTGGGTACTTTTCATGAGATTTATGAGCACTATCTAATAGTAAAAAGTGTA---AAAAAACAAATCCTTTGTATATACATTCGAACCACGGTTGGTCATATTTCTCTTTATCGAGAAATCGAAGAAGCCATACAAGGCTTTTGTCGTGCTTGTTCATATCGTATC------------------------
>Echeveria_lilacina
ATGATCGATCGGTATAAACATCAACAACTCCGAATTGGATCAGTTTCACCTCAACAAATAAGTGCTTGGGCCAATAAAATTCTACCTAATGGAGAAATAGTTGGAGAAGTGACAAAACCTTATACTTTTCATTACAAAACAAATAAACCGGAAAAAGACGGATTATTTTGTGAAAGAATTTTTGGGCCTATAAAAAGTGGGATTTGTGCTTGTGGAAATTATCGAGTAATCGGAGATGAAAAAGACGACTTGAAATTTTGTGAACAATGCGGAGTCGAATTTGTTGATTCTCGAGTACGAAGATATCAAATGGGCTACATCAAACTGGCATGCCCAGTAACTCACGTGTGGTATTTGAAACGTCTTCCAAGTTATATCGCGAATCTTTTAGATAAACCTCTTAAAGAATTAGAAGGCCTGGTATACTGCGAT---------------------------------------------TTTTCTTTTGCTAGGCCCATAGCTAAAAAACCCACTTTCTTACGATTACGAGGTTTATTCGAATATGAAATACAATCCTGGAAATACAGTATTCCGCTTTTTTTTACTACCCAAGGCTTCGATACATTTCGAAATAGAGAAATTTCTACTGGAGCGGGTGCTATCCGCGAGCAATTAGCCGATCTGGATTTGCGACTTATTATAGATTATTCGTTGGTAGAATGGAAAGAATTGGGGGAAGAAGCGCTCACCGGCAATGAATGGGAAGATCGAAAAATTGGAAGAAGAAAAGATTTTTTGGTTAGACGTATGGAATTAGCTAAACATTTTCTTCGAACAAACATAGAACCAGAATGGATGGTTTTGTGTCTATTACCAGTTCTCCCTCCCGAGTTGAGACCAATCATTCAAATAGATGGGGGGAAACTAATGAGCTCCGATATTAATGAACTCTATAGACGAGTTATCTATCGGAACAATACTCTTACCGATCTATTAACAACAAGTAGATCCACGCCCGGGGAATTGGTAATGTGTCAAGAAAAATTGGTACAAGAAGCCGTGGATACACTTCTTGATAACGGAATCCGCGGACAACCAATGAGGGATGGTCATAACAAGGTTTACAAGTCGTTTTCGGATGTAATTGAAGGTAAAGAGGGAAGATTTCGTGAGACTCTGCTTGGCAAACGGGTCGATTATTCGGGCCGTTCCGTCATTGTCGTAGGGCCTTCGCTTTCATTGCATCAATGTGGATTGCCTCGCGAAATAGCAATAGAGCTTTTCCAGACATTTGTAATTCATGGTCTAATTAGACACCATTTTGCTTCGAATATAGGAGTTGCGAAGAGTCAAATTCGGGAAAAAGAACGGATTGTATGGGAAATACTTCAGGAAGTTATGCAGGGGCATCCTGTATTGCTGAATAGAGCGCCTACTCTGCATAGATTAGGCATACAAGCATTCCAACCCGTTTTAGTGGAAGGACGCGCTATTTGTTTACATCCATTAGTTCGTAAGGGATTCAATGCAGACTTTGACGGGGATCAAATGGCTGTTCATGTACCTTTATCTTTGGAGGCTCAAGCGGAGGCTCGTTTACTTATGTTTTCTCATATGAATCTCTTGTCTCCGGCTATCGGAGATCCCATTTCCATACCAACTCAAGATATGCTTATTGGACTCTATGTATTAACGGGTGGAAATCATCGGGGTATTTGCGTAAATAGGTATAATCCACGTAATCGCAGAAACTCTCAAAATGAATCAATT---GATCAT------TATAATTATATGTATACGAACGAAAAAGAACCCTTTTTTTGTAATTCCTATGATGCAATTGGGGCTTATCGACAGAAAAAAATAAATTTAAACAGCCCCTTGTGGCTCCGGTGGCGACTAGATCAACGCATT------ATTGCTTCAAGAAAAGTTCCCATCGAAGTTCATTATGAATCTTTGGGTACTTATCATGAGATTTATGAGCACTATCTAATAGTAAAAAGTGTA---AAAAAAAAAAACCTTTGTATATACATTCGAACCACGGTCGGTCATATTTCTCTTTATCGAGAAATCGAAGAAGCTATACAAGGCTTTTGTCGTGCTTGTTCATATCGTACC------------------------
>Graptopetalum_amethystinum
ATGATCGATCGGTATAAACATCAACAACTCCGAATTGGATCAGTTTCACCTCAACAAATAAGTGCTTGGGCCAAAAAAACTCTACCTAATGGAGAAATAGTTGGAGAAGTGACAAAACCTTATACTTTTCATTACAAAACAAATAAACCGGAAAAAGACGGATTATTTTGTGAAAGAATTTTTGGGCCTATAAAAAGTGGGATTTGTGCTTGTGGAAATTATCGAGTAATCGGAGATGAAAAAGACGACTTGAAATTTTGTGAACAATGCGGAGTCGAATTTGTTGATTCTCGAGTACGAAGATATCAAATGGGCTACATCAAACTGGCATGCCCAGTAACTCACGTGTGGTATTTGAAACGTCTTCCAAGTTATATCGCGAATCTTTTAGATAAACCTCTTAAAGAATTAGAAGGCCTGGTATACTGCGATGTG---------------------------------TATCCCAATTTTTCTTTTGCTAGGCCCATAGCTAAAAAACCCACTTTCTTACGATTACGAGGTTTATTCGAATATGAAATACAATCCTGGAAATACAGTATTCCGCTTTTTTTTACTACCCAAGGCTTCGATACATTTCGAAATAGAGAAATTTCTACTGGAGCGGGTGCTATCCGCGAGCAATTAGCCGATCTGGATTTGCGACTTATTATAGATTATTCGTCGGTAGAATGGAAAGAATTGGGGGAAGAAGCGCTCACCGGCAATGAATGGGAAGATCGAAAAATTGGAAGAAGAAAAGATTTTTTGGTTAGACGTATGGAATTAGCTAAACATTTTCTTCGAACAAACATAGAACCAGAATGGATGGTTTTGTGTCTATTACCAGTTCTCCCTCCCGAGTTGAGACCAATCATTCAAATAGATGGGGGGAAACTAATGAGCTCCGATATTAATGAACTCTATAGACGAGTTATCTATCGGAACAATACTCTTACCGATCTATTAACAACAAGTAGATCCACGCCCGGGGAATTGGTAATGTGTCAAGAAAAATTGGTACAAGAAGCCGTGGATACACTTCTTGATAACGGAATCCGCGGACAACCAATGAGGGATGGTCATAACAAGGTTTACAAGTCGTTTTCGGATGTAATTGAAGGTAAAGAGGGAAGATTTCGTGAGACTCTGCTTGGCAAACGGGTCGATTATTCGGGCCGTTCCGTCATTGTCGTAGGGCCTTCGCTTTCATTGCATCAATGTGGATTGCCTCGCGAAATAGCAATAGAGCTTTTCCAGACATTTGTAATTCATGGTCTAATTAGACACCATTTTGCTTCGAATATAGGAGTTGCGAAGAGTCAAATTCGGGAAAAAGAACGGATTGTATGGGAAATACTTCAGGAAGTTATGCAGGGGCATCCTGTATTGCTGAATAGAGCGCCTACTCTGCATAGATTAGGCATACAAGCATTCCAACCCGTTTTAGTGGAAGGACGCGCTATTTGTTTACATCCATTAGTTCGTAAGGGATTCAATGCAGACTTTGACGGGGATCAAATGGCTGTTCATGTACCTTTATCTTTGGAGGCTCAAGCGGAGGCTCGTTTACTTATGTTTTCTCATATGAATCTCTTGTCTCCGGCTATCGGAGATCCCATTTCCATACCAACTCAAGATATGCTTATTGGACTCTATGTATTAACGGGTGGAAATCATCGGGGTATTTGCGTAAATAGGTATAATCCACGTAATCGCAGAAACTCTCAAAATGAATCAATT---GATCAT------TATAATTATATGTATACGAGCGAAAAAGAACCCTTTTTTTGTAATTCCTATGATGCAATTGGGGCTTATCGACAGAAAAAAATAAATTTAAACAGCCCCTTGTGGCTCCGGTGGCGACTAGATCAACGCATT------ATTGCTTCAAGAAAAGTTCCCATCGAAGTTCATTATGAATCTTTGGGTACTTATCATGAGATTTATGAGCACTATCTAATAGTAAAAAGTGTA---AAAAAAAAAAACCTTTGTATATACATTCGAACCACGGTCGGTCATATTTCTCTTTATCGAGAAATCGAAGAAGCTATACAAGGCTTTTGTCGTGCTTGTTCATATCGTACC------------------------
>Pachyphytum_compactum
ATGATCGATCGGTATAAACATCAACAACTCCGAATTGGATCAGTTTCACCTCAACAAATAAGTGCTTGGGCCAATAAAATTCTACCTAATGGAGAAATAGTTGGAGAAGTGACAAAACCTTATACTTTTCATTACAAAACAAATAAACCGGAAAAAGACGGATTATTTTGTGAAAGAATTTTTGGGCCTATAAAAAGTGGGATTTGTGCTTGTGGAAATTATCGAGTAATCGGAGATGAAAAAGACGACTTGAAATTTTGTGAACAATGCGGAGTCGAATTTGTTGATTCTCGAGTACGAAGATATCAAATGGGCTACATCAAACTGGCATGCCCAGTAACTCACGTGTGGTATTTGAAACGTCTTCCAAGTTATATCGCGAATCTTTTAGATAAACCTCTTAAAGAATTAGAAGGCCTGGTATACTGCGATGTG---------------------------------TATCCCAATTTTTCTTTTGCTAGGCCCATAGCTAAAAAACCCACTTTCTTACGATTACGAGGTTTATTCGAATATGAAATACAATCCTGGAAATACAGTATTCCGCTTTTTTTTACTACCCAAGGCTTCGATACATTTCGAAATAGAGAAATTTCTACTGGAGCGGGTGCTATCCGCGAGCAATTAGCCGATCTGGATTTGCGACTTATTATAGATTATTCGTTGGTAGAATGGAAAGAATTGGGGGAAGAAGCGCTCACCGGCAATGAATGGGAAGATCGAAAAATTGGAAGAAGAAAAGATTTTTTGGTTAGACGTATGGAATTAGCTAAACATTTTCTTCGAACAAACATAGAACCAGAATGGATGGTTTTGTGTCTATTACCAGTTCTCCCTCCCGAGTTGAGACCAATCATTCAAATAGATGGGGGGAAACTAATGAGCTCCGATATTAATGAACTCTATAGACGAGTTATCTATCGGAACAATACTCTTACCGATCTATTAACAACAAGCAGATCCACGCCCGGGGAATTGGTAATGTGTCAAGAAAAATTGGTACAAGAAGCCGTGGATACACTTCTTGATAACGGAATCCGCGGACAACCAATGAGGGATGGTCATAACAAGGTTTACAAGTCGTTTTCGGATGTAATTGAAGGTAAAGAGGGAAGATTTCGTGAGACTCTGCTTGGCAAACGGGTCGATTATTCGGGCCGTTCCGTCATTGTCGTAGGGCCTTCGCTTTCATTGCATCAATGTGGATTGCCTCGCGAAATAGCAATAGAGCTTTTCCAGACATTTGTAATTCATGGTCTAATTAGACACCATTTTGCTTCGAATATAGGAGTTGCTAAGAGTCAAATTCGGGAAAAAGAACGGATTGTATGGGAAATACTTCAGGAAGTTATGCAGGGGCATCCTGTATTGCTGAATAGAGCGCCTACTCTGCATAGATTAGGCATACAAGCATTCCAACCCGTTTTAGTGGAAGGACGCGCTATTTGTTTACATCCATTAGTTCGTAAGGGATTCAATGCAGACTTTGACGGGGATCAAATGGCTGTTCATGTACCTTTATCTTTGGAGGCTCAAGCGGAGGCTCGTTTACTTATGTTTTCTCATATGAATCTCTTGTCTCCGGCTATCGGAGATCCCATTTCCATACCAACTCAAGATATGCTTATTGGACTCTATGTATTAACGGGTGGAAATCATCGGGGTATTTGCGTAAATAGGTATAATCCACGTAATCGCAGAAACTCTCAAAATGAATCAATT---GATCAT------TATAATTATATGTATACGAACGAAAAAGAACCCTTTTTTTGTAATTCCTATGATGCAATTGGGGCTTATCGACAGAAAAAAATAAATTTAAACAGCCCCTTGTGGCTCCGGTGGCGACTAGATCAACGCATT------ATTGCTTCAAGAAAAGTTCCCATCGAAGTTCATTATGAATCTTTGGGTACTTATCATGAGATTTATGAGCACTATCTAATAGTAAAAAGTGTA---AAAAAAAAAAACCTTTGTATATACATTCGAACCACGGTCGGTCATATTTCTCTTTATCGAGAAATCGAAGAAGCTATACAAGGCTTTTGTCGTGCTTGTTCATATCGTACC------------------------
>Sedum_alfredii
ATGATCGATCGGTATAAACATCAACAACTCCGAATTGGATCAGTTTCACCTCAACAAATAAGTGCTTGGGCCAATAAAATTCTACCTAATGGAGAAATAGTTGGAGAAGTGACAAAACCTTATACTTTTCATTACAAAACAAATAAACCGGAAAAAGATGGATTATTTTGTGAAAGAATTTTTGGGCCTATAAAAAGTGGGATTTGTGCTTGTGGAAATTATCGAGTAATCGGAGATGAAAAAGACGACTTGAAATTTTGTGAACAATGCGGAGTCGAATTTGTTGATTCTCGAGTACGAAGATATCAAATGGGCTACATCAAACTGGCATGCTCAGTAACTCACGTCTGGTATTTGAAACGTCTTCCAAGTTATATCGCGAATCTTTTAGATAAACCTCTTAAAGAATTAGAAGGCCTGGTATACTGCGAT---------------------------------------------TTTTCTTTTGCTAGGCCCATAGCTAAAAAACCCACTTTCTTACGATTACGAGGTTTATTTGAATATGAAATACAATCCTGGAAATACAGTATTCCGCTTTTTTTTACTACCCAAGGCTTCGATACATTTAGAAATAGAGAAATTTCTACTGGAGCGGGTGCTATCCGCGAGCAATTAGCCGATCTGGATTTGCGACTTATTATCGATTATTCGTTGGTAGAATGGAAAGAATTGGGGGAAGAAACGCTCACCGGCAATGAATGGGAAGATCGAAAAATTGGAAGAAGAAAAGATTTTTTGGTTAGACGTCTGGAATTAGCTAAAAATTTTATTCGAACAAACATAGAACCGGAATGGATGGTTTTGTGTCTATTACCAGTTCTTCCTCCCGAGTTGAGACCAATCATTCAAATAGATGGGGGGAAACTAATGAGCTCGGATATTAATGAACTCTATAGACGAGTTATCTATCGGAACAATACTCTTACCGATCTATTAACAACAAGTAGATCCACGCCCGGGGAATTGATAATGTGTCAAGAAAAATTGGTACAAGAAGCCGTGGATACACTTCTTGATAACGGAATCCGCGGACAACCAATGAGGGATGGTCATAACAAGGTTTACAAGTCGTTTTCGGATGTAATTGAAGGTAAACAGGGAAGATTTCGTGAGACTCTGCTTGGCAAACGGGTCGATTATTCGGGCCGTTCCGTCATTGTCGTAGGGCCTTCGCTTTCATTGCATCAATGTGGATTGCCTCGCGAAATAGCAATAGAGCTTTTTCAGACATTTGTCATTCATGGTCTAATTAGACATCATTTTGCTTCGAATATAGGAGTTGCGAAGAGTCAAATTCGGGAAAAAGAACAGATTGTATGGGAAATACTTCAGGAAGTTATGCAGGGGCATCCTGTATTGCTGAATAGAGCGCCTACTCTGCATAGATTAGGCATACAAGCATTCCAACCCGTTTTAGTGGAAGGACGCGCTATTTGTTTACATCCATTAGTTCGTAAGGGATTCAATGCAGACTTTGACGGGGATCAAATGGCTGTTCATGTACCTTTATCTTTGGAGGCTCAAGCGGAGGCTCGTTTACTTATGTTTTCTCATATGAATCTCTTGTCTCCGGCTATCGGAGATCCCATTTCCATACCAACTCAAGATATGCTTATTGGACTCTATGTATTAACGGGTGGAAATCATCGGGGTATTTGCGCAAATAGGTATAATCCACGTAATCGTAGAAACTCTCAAAATGAATTAATT---GATCAT------TATAATTATATGTATACGAACGAAAAAGAACCCTTTTTTTGTAATTCCTATGATGCAATTGGGGCTTATCGACAGAAAAAAATAAATTTAAGCAGCCCTTTGTGGCTCCGGTGGCGACTAGATCAACGCATC------ATTGCTTCAAGAAAAGTTCCTATCGAAGTTCATTATGAATCTTTGGGTACTTATCATGAGATTTATGAGCACTATCTAATAGTAAAAAGTGTA---AAAAAACAAACCCTTTGTATATACATTCGAACCACGGTTGGTCATATTTCTCTTTATCGAGAAATCGAAGAAGCTATACAAGGCTTTTGTCGTGCTTGTTCATATCGTACC------------------------
>Sedum_emarginatum
ATGATCGATCGGTATAAACATCAACAACTCCGAATTGGATCAGTTTCACCTCAACAAATAAGTGCTTGGGCCAATAAAATTTTACCTAATGGAGAAATAGTTGGAGAAGTGACAAAACCTTATACTTTTCATTACAAAACAAATAAACCGGAAAAAGATGGATTATTTTGTGAAAGAATTTTTGGGCCTATAAAAAGTGGGATTTGTGCTTGTGGAAATTATCGAGTAATCGGAGATGAAAAAGACGACTTGAAATTTTGTGAACAATGCGGAGTCGAATTTGTTGATTCTCGAGTACGAAGATATCAAATGGGCTACATCAAACTGGCATGCCCAGTAACTCACGTCTGGTATTTGAAACGTCTTCCAAGTTATATCGCGAATCTTTTAGATAAACCTCTTAAAGAATTAGAAGGCCTGGTATACTGCGATGTG---------------------------------TATCCCAATTTTTCTTTTGCTAGGCCCATAGCTAAAAAACCCACTTTCTTACGATTACGAGGTTTATTCGAATATGAAATACAATCCTGGAAATACAGTATTCCGCTTTTTTTTACTACCCAAGGCTTCGATACATTTAGAAATAGAGAAATTTCTACTGGAGCGGGTGCTATCCGCGAACAATTAGCCGATCTGGATTTGCGACTTATTATAGATTATTCGTTGGTAGAATGGAAAGAATTGGGGGAAGAAACGCTCACTGGCAATGAATGGGAAGATCGAAAAATTGGAAGAAGAAAAGATTTTTTGGTTAGACGTATGGAATTAGCTAAACATTTTCTTCGAACAAACATAGAACCGGAATGGATGGTTTTGTGTCTATTACCAGTTCTTCCTCCCGAGTTGAGACCAATCATTCAAATAGATGGGGGGAAACTAATGAGCTCGGATATTAATGAACTCTATAGACGAGTTATCTATCGCAATAATACTCTTACCGATCTATTAACAACAAGTAGATCCACGCCCGGGGAATTGGTAATGTGTCAAGAAAAATTGGTACAAGAAGCCGTGGATACACTTCTTGATAACGGAATCCGCGGACAACCAATGAGGGATGGTCATAACAAGGTTTACAAGTCGTTTTCAGATGTAATTGAAGGCAAAGAGGGAAGATTTCGTGAGACTCTGCTTGGCAAACGGGTCGATTATTCAGGCCGTTCCGTCATTGTCGTAGGGCCTTCGCTTTCATTGCATCAATGTGGATTGCCTCGCGAAATAGCAATAGAGCTTTTCCAGACATTTGTCATTCATGGTCTAATTAGACATCATTTTGCTTCGAATATAGGAGTTGCGAAAAGTCAAATTCGGGAAAAAGAACGGATTGTATGGGAAATACTTCAGGAAGTTATGCAGGGGCATCCTGTATTGTTGAATAGAGCGCCTACTCTGCATAGATTAGGCATACAAGCATTCCAACCCGTTTTAGTTGAAGGACGCGCTATTTGTTTACATCCATTAGTTCGTAAGGGATTCAATGCAGACTTTGACGGGGATCAAATGGCTGTTCATGTACCTTTATCTTTGGAGGCTCAAACGGAGGCTCGTTTACTTATGTTTTCTCATATGAATCTCTTGTCTCCGGCTATCGGAGATCCCATTTCCATACCAACTCAAGATATGCTTATTGGACTCTATGTATTAACGGGTGGAAATCATCGGGGTATTTGCGCAAATAGGTATAATCCACGTAATCGTAGAAACTCTCAAAATAAATTAATT---GATCAT------TCTAATTATATGTATACGAACGAAAGAGAACCCTTTTTTTGTAATTCCTATGATGCAATTGGGGCTTATCGACAGAAAAAAATAAAATTAAACAGCCCTTTGTGGCTCCGGTGGCGACTAGATCAACGCATTATTGTTATTGCTTCAAGAAAAGTTCCCATCGAAGTTCATTATGAATCTTTGGGTACTTATCATGAGATTTATGAGCACTATCTAATAGTAAAAAGTGTA---AAAAAACAAACCCTTTGTATATACATTCGAACCACGGTTGGTCATATTTCTCTTTATCGAGAAATCGAAGAGGCTATAGAAGGCTTTTGTCGTGCTTGTTCATATCGTACC------------------------
>Sedum_lineare
ATGATCGATCGGTATAAACATCAACAACTCCGAATTGGATCAGTTTCACCTCAACAAATAAGTGCTTGGGCCAAGAAAATTCTACCTAATGGAGAAATAGTTGGAGAAGTGACAAAACCTTATACTTTTCATTACAAAACAAATAAACCGGAAAAAGATGGATTATTTTGTGAAAGAATTTTTGGGCCTATAAAAAGTGGGATTTGTGCTTGTGGAAATTATCGAGTAATCGGAGATGAAACAGACGACTTGAAATTTTGTGAACAATGCGGAGTCGAATTTGTTGATTCTCGAGTACGAAGATATCAAATGGGCTACATCAAACTGGCATGCCCAGTAACTCACGTGTGGTATTTGAAACGTCTTCCAAGTTATATCGCGAATCTTTTAGATAAACCTCTTAAAGAATTAGAAGGCCTAGTATACTGCGATGTG---------------------------------TATCCCAATTTTTATTTTGCTAGGCCCATAGCTAAAAAACCCACTTTCTTACGATTACGAGGTTTATTCGAATATGAAATACAATCCTGGAAATACAGTATTCCGCTTTTTTTTACTACCCAAGGCTTCGATACATTTCGAAATAGAGAAATTTATACCGGAGCAGGTGCTATCCGCGAGCAATTAGCCGATCTGGATTTGCGACTTATTATAGATTATTCGTTGGTAGAATGGAAAGAATTGGGGGAAGAAGCACTCATCGGCAATGAATGGGAAGATCGAAAAATTGGAAGAAGAAAAGATTTTTTGGGTAGACGTATGGAATTAGCTAAACATTTTCTTCGAACAAACATAGAACCAGAATGGATGGTTTTGTGTCTATTACCAGTTCTTCCTCCCGAGTTGAGACCAATCATTCAAATAGATGGGGGGAAACTAATGAGCTCGGATATTAACGAACTCTATAGACGAGTTATCTATCGGAACAATACGCTTACCGATCTATTAACAAGAAGTGTATCCACGCCCGGAGAATTGGTAATGTGTCAAGAAAAATTAGTACAAGAAGCCGTGGATACACTTCTTGATAACGGAATCCGCGGACAACCAATGAGGGATGGTCATAACAAGGTTTACAAGTCGTTTTCGGATGTAATTGAAGGTAAAGAGGGAAGATTTCGTGAGACTCTGCTTGGCAAACGGGTCGATTATTCGGGCCGTTCCGTCATTGTCGTAGGGCCTTCGCTTTCATTGCATCAATGTGGATTGCCTCGCGAAATAGCAATAGAGCTTTTCCAGACATTTGTAATTCATGGTCTAATTAGACACCATTTTGCTTCAAATATAGGAGTTGCGAAGAGTCAAATTCGGGAAAAAGAACGAATTGTATGGGAAATACTTCAGGAAGTTATGCAGGGGCATCCTGTATTGCTGAATAGAGCGCCTACTCTGCATAGATTAGGCATACAAGCATTCCAACCCGTTTTAGTGGAAGGACGCGCTATTTGTTTACATCCATTAGTTCGTAAGGGATTCAATGCAGACTTTGACGGGGATCAAATGGCTGTTCATGTACCTTTATCTTTGGAGGCTCAAGCGGAGGCTCGTTTACTTATGTTTTCTCATATGAATCTCTTGTCTCCGGCTATCGGAGATCCCATTTCCATACCAACTCAAGATATGCTTATTGGACTCTATGTATTAACGAGTGGAAATCATCGGGGTATTTGCGCAAATAGGTATAATCCACGTAATCGCAGAAACTCTCAAAATGAATCAATT---GATCAT------TATAATTATATGTATACGAAGGAAAAAGAACCCTTTTTTTGTAATTCCTATGATGCAATTGGGGCTTATCGACAGAAAAAAATCAATTTAAACAGCCCCTTGTGGCTCCGGTGGCGACTAGATCAACGCATT------ATTGCTTCAAGAAAAGTTCCCATCGAAGTTCATTATGAATCTTTGGGTACTTATCATGAGATTTATGAGCACTATCTAATAGTAAAAAGTGTA---AAAAAAAAAAACCTTTGTATATACATTCGAACCACGGTTGGTCATATTTCTCTTTATCGAGAAATCGAAGAAGCTATACAAGGCTTTTGTCGTGCTTCTTCATATCGTACC------------------------
>Sedum_oryzifolium
ATGATCGATCGGTATAAACATCAACAACTCCGAATTGGATCAGTTTCACCTCAACAAATAAGTGCTTGGGCCACTAAAATTCTACCAAATGGAGAAATAGTTGGAGAAGTGACAAAACCTTATACTTTTCATTACAAAACAAATAAACCGGAAAAAGATGGATTATTTTGTGAAAGAATTTTTGGGCCTATAAAAAGTGGGATTTGTGCTTGTGGAAATTATCGAGTAATCGGAGATGAAAAAGACGACTTGAAATTTTGTGAACAATGCGGAGTCGAATTTGTTGATTCTCGAGTACGAAGATATCAAATGGGCTACATCAAACTGGCATGCCCAGTAACTCACGTGTGGTATTTGAAACGTCTTCCAAGTTATCTCGCGAATCTTTTAGATAAACCTCTTAAAGAATTAGAAGGCCTAGTATATTGCGATGTGCCGATTTTGAAGGGGGGAGATCCAACAGGATCCTATCCCAATTTTTATTTTGCTAGGCCCATAGCTAAAAAACCCACTTTCTTACGATTACGAGGTTTATTCGAATATGAAATACAATCCTGGAAATACAGTATTCCGCTTTTTTTTACTACCCAAGGCTTCGATACATTTCGAAATAGAGAAATTTCTACCGGAGCGGGTGCTATCCGCGAGCAATTAGTCGATCTGGATTTGCGACTTATTATAGATTATTCGTTGGTAGAATGGAAAGAATTGGGGGAAGAAGCACTCACCGGCAATGAATGGGAAGATCGCAAAATTGGAAGAAGAAAAGATTTTTTGGTTAGACGTATGGAATTAGCGAAACATTTTCTTCGAACAAACATAGAACCAGAATGGATGGTTTTGTGTCTATTACCAGTTCTTCCTCCCGAGTTGAGACCAATTATTCAAATAGATGGGGGGAAACTAATGAGCTCGGATATTAATGAACTCTATAGACGAGTTATCTATCGGAACAATACGCTTACCGATCTATTAACAACAAGTAGATCCACGCCCGGAGAATTGGTAATGTGTCAAGAAAAATTGGTACAAGAAGCCGTGGATACACTTCTTGATAACGGAATCCGCGGACAACCAATGAGGGATGGTCATAACAAGGTTTACAAGTCGTTTTCGGATGTAATTGAAGGTAAAGAGGGAAGATTTCGTGAGACTCTGCTTGGCAAACGGGTCGATTATTCGGGCCGTTCCGTCATTGTCGTAGGGCCTTCGCTTTCATTGCATCAATGTGGATTGCCTCGCGAAATAGCAATCGAGCTTTTCCAGACATTTGTAATTCATGGTCTAATTAGACACCATTTTGCTTCGAATATAGGAGTTGCGAAGAGTCAAATTCGGGAAAAAGAACGGATTGTATGGGAAATACTTCAGGAAGTTATGCAGGGGCATCCTGTATTGCTGAATAGAGCGCCTACTCTGCATAGATTAGGCATACAAGCATTCCAACCCGTTTTAGTGGAAGGACGCGCTATTTGTTTACATCCATTAGTTCGTAAGGGATTCAATGCAGACTTTGATGGGGATCAAATGGCTGTTCATGTACCTTTATCTTTGGAGGCTCAAGCGGAGGCTCGTTTACTTATGTTTTCTCATATGAATCTCTTGTCTCCGGCTATCGGAGATCCCATTTCCATACCAACTCAAGATATGCTTATTGGACTCTATGTATTAACGGGTGGAAATCATCGGGGTATTTGCGCAAATAGGTATAATCCACGTAATCGCAGAAACTCTCAAAATGAATCAATT---GATCAT------TCTAATTATATGTATACGAACGAAAAAGAACCCTTTTTTTGTAATTCCTATGATGCAATTGGGGCTTATCGACAGAAAAAAATAAATTTAAACAGCCCCTTGTGGCTCCGGTGGCGACTAGATCAACGCATT------ATTGCTTCAAGAAAAGTTCCCATCGAAGTTCATTATGAATCTTTGGGTACTTATCATGAGATTTATGAGCACTATCTAATAGTAAAAAGTGTA---AAAAAACAAAACCTTTGTATATACATTCGAACCACGGTTGGTCATATTTCTCTTTATCGAGAAATCGAAGAAGCTATACAAGGCTTTTGTCGTGCTTCTTCATATCGTACC------------------------
>Sedum_plumbizincicola
ATGATCGATCGGTATAAACATCAACAACTCCGAATTGGATCAGTTTCACCTCAACAAATAAGTGCTTGGGCCAATAAAATTCTACCTAATGGAGAAATAGTTGGAGAAGTGACAAAACCTTATACTTTTCATTACAAAACAAATAAACCGGAAAAAGATGGATTATTTTGTGAAAGAATTTTTGGGCCTATAAAAAGTGGGATTTGTGCTTGTGGAAATTATCGAGTAATCGGAGATGAAAAAGACGACTTGAAATTTTGTGAACAATGCGGAGTCGAATTTGTTGATTCTCGAGTACGAAGATATCAAATGGGCTACATCAAACTGGCATGCTCAGTAACTCACGTCTGGTATTTGAAACGTCTTCCAAGTTATATCGCGAATCTTTTAGATAAACCTCTTAAAGAATTAGAAGGCCTGGTATACTGCGATGTGCCGATTTTGAAGGGGGGAGAGCCAACAGGATCCTATCCCAATTTTTCTTTTGCTAGGCCCATAGCTAAAAAACCCACTTTCTTACGATTACGAGGTTTATTTGAATATGAAATACAATCCTGGAAATACAGTATTCCGCTTTTTTTTACTACCCAAGGCTTCGATACATTTAGAAATAGAGAAATTTCTACTGGAGCGGGTGCTATCCGCGAGCAATTAGCCGATCTGGATTTGCGACTTATTATAGATTATTCGTTGGTAGAATGGAAAGAATTGGGGGAAGAAACGCTCACCGGCAATGAATGGGAAGATCGAAAAATTGGAAGAAGAAAAGATTTTTTGGTTAGACGTCTGGAATTAGCTAAAAATTTTCTTCGAACAAACATAGAACCGGAATGGATGGTTTTGTGTCTATTACCAGTTCTTCCTCCCGAGTTGAGACCAATCATTCAAATAGATGGGGGGAAACTAATGAGCTCGGATATTAATGAACTCTATAGACGAGTTATCTATCGGAACAATACTCTTACCGATCTATTAACAACAAGCAGATCCACGCCCGGGGAATTGGTAATGTGTCAAGAAAAATTGGTACAAGAAGCCGTGGATACACTTCTTGATAACGGAATCCGCGGACAACCAATGAGGGATGGTCATAACAAGGTTTACAAGTCGTTTTCGGATGTAATTGAAGGTAAAGAGGGAAGATTTCGTGAGACTCTGCTTGGCAAACGGGTCGATTATTCGGGCCGTTCCGTCATTGTCGTAGGGCCTTCGCTTTCATTGCATCAATGTGGATTGCCTCGCGAAATAGCAATAGAGCTTTTTCAGACATTTGTCATTCATGGTCTAATTAGACATCATTTTGCTTCGAATATAGGAGTTGCGAAGAGTCAAATTCGGGAAAAAGAACGGATTGTATGGGAAATACTTCAGGAAGTTATGCAGGGGCATCCTGTATTGCTGAATAGAGCGCCTACTCTGCATAGATTAGGCATACAAGCATTCCAACCCGTTTTAGTGGAAGGACGCGCTATTTGTTTACATCCATTAGTTCGTAAGGGATTCAATGCAGACTTTGACGGGGATCAAATGGCTGTTCATGTACCTTTATCTTTGGAGGCTCAAGCGGAGGCTCGTTTACTTATGTTTTCTCATATGAATCTCTTGTCTCCGGCTATCGGAGATCCCATTTCCATACCAACTCAAGATATGCTTATTGGACTCTATGTATTAACGGGTGGAAATCATCGGGGTATTTGCGCAAATAGGTATAATCCACGTAATTGTAGAAACTCTCAAAATGAATTAATT---GATCAT------TATAATTATATGTATACGAACGAAAAAGAACCCTTTTTTTGTAATTCCTATGATGCAATTGGGGCTTATCGACAGAAAAAAATAAATTTAAGCAGCCCTTTGTGGCTCCGGTGGCGACTAGATCAACGCATT------ATTGCTTCAAGAAAAGTTCCTATCGAAGTTCATTATGAATCTTTGGGTACTTATCATGAGATTTATGAGCACTATCTAATAGTAAAAAGTGTA---AAAAAACAAACCCTTTGTATATACATTCGAACCACGGTTGGTCATATTTCTCTTTATCGAGAAATCGAAGAAGCTATACAAGGTTTTTGTCGTGCTTGTTCATATCGTACC------------------------
>Sedum_sarmentosum
ATGATCGATCGGTATAAACATCAACAACTCCGAATTGGATCAGTTTCACCTCAACAAATAAGTGCTTGGGCCAATAAAATTCTACCTAATGGAGAAATAGTTGGAGAAGTGACAAAACCTTATACTTTTCATTACAAAACAAATAAACCGGAAAAAGATGGATTATTTTGTGAAAGAATTTTTGGACCTATAAAAAGTGGGATTTGTGCTTGTGGAAATTATCGAGTAATCGGAGATGAAAAAGACCACTTGAAATTTTGTGAACAATGCGGAGTCGAATTTGTTGATTCTCGAGTACGAAGATATCAAATGGGCTACATCAAACTGGCATGCCCAGTAACTCACGTCTGGTATTTGAAACGTCTTCCAAGTTATATCGCGAATCTTTTAGATAAACCTCTTAAAGAATTAGAAGGCCTGGTATACTGCGATGTG---------------------------------TATCCCAATTTTTCTTTTGCTAGGCCCATAGCTAAAAAACCCACTTTCTTACGATTACGAGGTTTATTCGAATATGAAATACAATCCTGGAAATACAGTATTCCGCTTTTTTTTACTACCCAAGGCTTCGATACATTTCGAAATAGAGAAATTTCTACTGGAGCGGGTGCTATCCGCGAGCAATTAGCCGATCTGGATTTGCGACTTATTATAGATTATTCGTTGGTAGAATGGAAAGAATTGGGGGAAGAAACGCTCACCGGCAATGAATGGCAAGATCGAAAAATTGGAAGAAGAAACGATTTTTTGGTTAGACGTATGGAATTAGCTAAACATTTTCTTCGAACAAACATAGAACCAGAATGGATGGTTTTGTGTCTATTACCAGTTCTTCCTCCCGAGTTGAGACCAATCATTCAAATAGATGGGGGGAAACTAATGAGCTCGGATATTAATGAACTCTATAGACGAGTTATCTATCGGAACAATACTCTTACCGATCTATTAACAAGAAGTGTATCCACGCCCGGGGAATTGGTAATGTGTCAAGAAAAATTGGTACAAGAAGCCGTGGATACACTTCTTGATAACGGAATCCGCGGACAACCAATGAGGGATGGTCATAACAAGGTTTACAAGTCGTTTTCGGATGTAATTGAAGGTAAAGAGGGAAGATTTCGTGAGACTCTGCTTGGCAAACGGGTCGATTATTCAGGCCGTTCCGTCATTGTTGTAGGGCCTTCGCTTTCATTGCATCAATGTGGATTGCCTCGCGAAATAGCAATAGAGCTTTTCCAGACATTTGTAATTCATGGTCTAATTAGACATCATTTTGCTTCGAATATAGGAGTTGCGAAGAGTCAAATTCGGGAAAAAGAACGGATTGTATGGGAAATACTTCAGGAAGTTATGCAGGGGCATCCTGTATTGCTGAATAGAGCGCCTACTCTGCATAGATTAGGCATACAAGCATTCCAACCCGTTTTAGTGGAAGGACGCGCTATTTGTTTACATCCATTAGTTCGTAAGGGATTCAATGCAGACTTTGACGGGGATCAAATGGCTGTTCATGTCCCTTTATCTTTGGAGGCTCAAGCGGAGGCTCGTTTACTTATGTTTTCTCATATGAATCTCTTGTCTCCGGCTATCGGAGATCCCATTTCCATACCAACTCAAGATATGCTTATTGGACTCTATGTATTAACGGGTGGAAATCGTCGGGGTATTTGCGCAAATAGGTATAATCCACGTAATCGTAGAAACTCTCAAAATGAATCAATT---GATCAT------TATAATTATATGTATACGAACGAAAAAGAACCCTTTTTTTGTAATTCCTATGATGCACTTGGGGCTTATCGACAGAAAAAAATAAATTTAAACAACCCTTTGTGGCTCCGTTGGCGACTAGATCAATGCATT------ATTGCTTCAAGAAAAGTTCCCATCGAAGTTCATTATGAATCTTTGGGTACTTATCATGAGATTTTTGAGCACTATCTAATAGTAAAAAGTGTA---AAAAAACAAACCCTTTGTATATACATTCGAACCACGGTTGGTCATATTTCTCTTTATCGAGAAATCGAAGAAGCTATACAAGGCTTTTGTCGTGCTTGTTCATATCGTACC------------------------
>Sedum_tricarpum
ATGATCGATCGGTATAAACATCAACAACTCCGAATTGGATCAGTTTCACCTCAACAAATAAGCGCTTGGGCCAATAAAATTCTACCTAATGGAGAAATAGTTGGAGAAGTGACAAAACCTTATACTTTTCATTACAAAACAAATAAACCGGAAAAAGATGGATTATTTTGTGAAAGGATTTTTGGGCCTATAAAAAGTGGGATTTGTGCTTGTGGAAATTATCGAGTAATCGGAGATGAAAAAGACGACTTGAAATTTTGTGAACAATGCGGAGTCGAATTTGTTGATTCTCGAGTACGAAGATATCAAATGGGCTACATCAAACTGGCATGCTCAGTAACTCACGTCTGGTATTTGAAACGTCTTCCAAGTTATATCGCGAATCTTTTAGATAAACCTCTTAAAGAATTAGAAGGCCTGGTATACTGCGAT---------------------------------------------TTTTCTTTTGCTAGGCCCATAGCTAAAAAACCCACTTTCTTACGATTACGAGGTTTATTTGAATATGAAATACAATCCTGGAAATACAGTATTCCGCTTTTTTTTACTACCCAAGGCTTCGATACATTTAGAAATAGAGAAATTTCTACTGGAGCGGGTGCTATCCGCGAGCAATTAGCCGATCTGGATTTGCGACTTATTATCGATTATTCGTTGGTAGAATGGAAAGAATTGGGGGAAGAAACGCTCACCGGCAATGAATGGGAAGATCGAAAAATTGGAAGAAGAAAAGATTTTTTGGTTAGACGTCTGGAATTAGCTAAAAATTTTATTCGAACAAACATAGAACCGGAATGGATGGTTTTGTGTCTATTACCAGTTCTTCCTCCCGAGTTGAGACCAATCATTCAAATAGATGGGGGGAAACTAATGAGCTCGGATATTAATGAACTCTATAGACGAGTTATCTATCGGAACAATACTCTTACCGATCTATTAACAACAAGTAGATCCACGCCCGGGGAATTGATAATGTGTCAAGAAAAATTGGTACAAGAAGCCGTGGATACACTTCTTGATAACGGAATCCGCGGACAACCAATGAGGGATGGTCATAACAAGGTTTACAAGTCGTTTTCGGATGTAATTGAAGGTAAACAGGGAAGATTTCGTGAGACTCTGCTTGGCAAACGGGTCGATTATTCGGGCCGTTCCGTCATTGTCGTAGGGCCTTCGCTTTCATTGCATCAATGTGGATTGCCTCGCGAAATAGCAATAGAGCTTTTTCAGACATTTGTCATTCATGGTCTAATTAGACATCATTTTGCTTCGAATATAGGAGTTGCGAAGAGTCAAATTCGGGAAAAAGAACGGATTGTATGGGAAATACTTCAGGAAGTTATGCAGGGGCATCCTGTATTGCTGAATAGAGCGCCTACTCTGCATAGATTAGGCATACAAGCATTCCAACCCGTTTTAGTGGAAGGACGCGCTATTTGTTTACATCCATTAGTTCGTAAGGGATTCAATGCAGACTTTGACGGGGATCAAATGGCTGTTCATGTACCTTTATCTTTGGAGGCTCAAGCGGAGGCTCGTTTACTTATGTTTTCTCATATGAATCTCTTGTCTCCGGCTATCGGAGATCCCATTTCCATACCAACTCAAGATATGCTTATTGGACTCTATGTATTAACGGGTGGAAATCATCGGGGTATTTGCGCAAATAGGTATAATCCACGTAATCGTAGAAACTCTCAAAATGAATTAATT---GATCAT------TATAATTATATGTATACGAACGAAAAAGAACCCTTTTTTTGTAATTCCTATGATGCAATTGGGGCTTATCGACAGAAAAAAATAAATTTAAGCAGCCCTTTGTGGCTCCGGTGGCGACTAGATCAACGCATC------ATTGCTTCAAGAAAAGTTCCTATCGAAGTTCATTATGAATCTTTGGGTACTTATCATGAGATTTATGAGCACTATCTAATAGTAAAAAGTGTA---AAAAAACAAACCCTTTGTATATACATTCGAACCACGGTTGGTCATATTTCTCTTTATCGAGAAATCGAAGAAGCTATACAAGGCTTTTGTCGTGCTTGTTCATATCGTACC------------------------
>Aeonium_arboreum
ATGATCGATCGGTATAAACATCAACAACTCCGAATTGGATCAGTTTCGCCTCAACAAATAAGTGCTTGGGCCACTAAAATTCTACCTAATGGAGAAATAGTTGGAGAAGTGACAAAACCTTATACTTTTCATTACAAAACGAATAAACCGGAAAAAGATGGATTATTTTGTGAAAGAATTTTTGGTCCTATAAAAAGTGGAATTTGTGCTTGTGGAAATTATCGAGTCATCGGAGATGAAAAAGAAGACTTGAGATTTTGTGAACAATGCGGAGTCGAATTTGTTGATTCTCGAGTACGAAGATATCAAATGGGTTACATCAAACTGGCATGCCCAGTAACTCACGTGTGGTATTTGAAACGTCTTCCAAGTTATATCGCGAATCTTTTAGATAAACCTCTTAAAGAATTAGAAGGCCTGGTATACTGCGATGTGCCGGTTTTGAAGGGGGGAAATCCAACAGGATCCTATCCCAATTTTTCTTTTGCTAGGCCCATAGCTAAAAAACCTACTTTCTTACGATTACGCGGTTTATTCGAATATGAAATACAATCCTGGAAATACAGTATTCCGCTTTTTTTTACTACGCAAGGCTTCGATACATTTCGAAATAGAGAAATTTCTACTGGAGCAGGTGCTATCCGAGAGCAATTAGCCGACCTGGATTTGCGACTTATTATAGATTATTCGTTGGTAGAATGGAAAGAATTGGGGGAAGAAGCGCTCACCGGTAATGAATGGGACGATCGAAAAATTGGAAGAAGAAAAGATTTTTTGGTTAGACGTATGGAATTAGCTAAACATTTTCTTCGAACAAACATAGAGCCAGAATGGATGGTTTTGTGTCTATTACCAGTTCTTCCTCCCGAGTTGAGACCAATCATTCAAATCGATGGGGGGAAACTAATGAGTTCGGATATTAATGAACTCTATAGACGAGTTATTTATCGGAACAATACTCTTACCGATCTATTAACAACAAGTAGATCCACGCCCGGGGAGTTGGTAATGTGTCAAGAAAAATTGGTACAAGAAGCCGTGGATACACTTCTTGATAACGGAATCCGTGGACAACCAATGAGGGATGGTCATAACAAGGTTTACAAGTCGTTTTCGGATGTAATTGAAGGTAAAGAGGGAAGATTTCGTGAGACTCTGCTTGGCAAACGGGTCGATTATTCGGGCCGTTCCGTCATTGTCGTAGGGCCTTCGCTTTCATTGCATCAATGTGGATTGCCTCGCGAAATAGCAATAGAGCTTTTCCAGACATTCGTAATTCATGGTCTAATTAGACACCATTTTGCTTCGAATATAGGAGTTGCGAAGAGTCAAATTCGGGAAAAAGAACGGATTGTATGGGAAATACTTCAGGAAGTTATGCAGGGGCATCCTGTATTACTGAATAGAGCGCCTACTCTGCATAGATTAGGCATACAAGCATTCCAACCCGTTTTAGTGGAGGGACGCGCTATTTGTTTACATCCATTAGTTTGTAAGGGATTCAATGCAGACTTTGACGGGGATCAAATGGCGGTTCATGTACCTTTATCTTTGGAGGCTCAAGCGGAAGCTCGTTTACTTATGTTTTCTCATATGAATCTATTGTCTCCAGCTATCGGAGATCCCATTTCCATACCAACTCAAGATATGCTTATTGGACTCTATGTATTAACGGGGGGAAATCGTCGAGGTATTTCCGCAAATCGGTATAATCCACGCAATCGCCGAAACTCTCAAAATGAATTAATT---GATCAT------TCTAATTATATGTATACGAACGAAAAAGAACCCTTTTTTTGTAATTCCTATGATGCAATTGGGGCTTATCGACAGAAAAAAATAAACTTAAATAGCCCTTTGTGGCTCCGGTGGCGGCTAGATCAACGCATT------ATTGCTTCAAGAAAAGTTCCTATCGAAGTTCATTATGAATCTTTGGGTACTTATCATGAGATTTATGAGCACTATCTAATAGTAAAAAGTGTA---AAAAAACAAAACCTTTGTATATACATTCGAACCACGGTTGGGCATATTTATCTTTATCGAGAAATCGAAGAAGCTATACAAGGCTTTTGTCGTGCTTGTTCATATCGTACC------------------------
>Aeonium_balsamiferum
ATGATCGATCGGTATAAACATCAACAACTCCGAATTGGATCAGTTTCGCCTCAACAAATAAGTGCTTGGGCCACTAAAATTCTACCTAATGGAGAAATAGTTGGAGAAGTGACAAAACCTTATACTTTTCATTACAAAACGAATAAACCGGAAAAAGATGGATTATTTTGTGAAAGAATTTTTGGTCCTATAAAAAGTGGAATTTGTGCTTGTGGAAATTATCGAGTCATCGGAGATGAAAAAGAAGACTTGAGATTTTGTGAACAATGCGGAGTCGAATTTGTTGATTCTCGAGTACGAAGATATCAAATGGGTTACATCAAACTGGCATGCCCAGTAACTCACGTGTGGTATTTGAAACGTCTTCCAAGTTATATCGCGAATCTTTTAGATAAACCTCTTAAAGAATTAGAAGGCCTGGTATACTGCGAT---------------------------------------------TTTTCTTTTGCTAGGCCCATAGCTAAAAAACCTACTTTCTTACGATTACGCGGTTTATTCGAATATGAAATACAATCCTGGAAATACAGTATTCCGCTTTTTTTTACTACGCAAGGCTTCGATACATTTCGAAATAGAGAAATTTCTACTGGAGCAGGTGCTATCCGAGAGCAATTAGCCGACCTGGATTTGCGACTTATTATAGATTATTCGTTGGTAGAATGGAAAGAATTGGGGGAAGAAGCGCTCACCGGTAATGAATGGGACGATCGAAAAATTGGAAGAAGAAAAGATTTTTTGGTTAGACGTATGGAATTAGCTAAACATTTTCTTCGAACAAACATAGAGCCAGAATGGATGGTTTTGTGTCTATTACCAGTTCTTCCTCCCGAGTTGAGACCAATCATTCAAATCGATGGGGGGAAACTAATGAGTTCGGATATTAATGAACTCTATAGACGAGTTATTTATCGGAACAATACTCTTACCGATCTATTAACAACAAGTAGATCCACGCCCGGGGAGTTGGTAATGTGTCAAGAAAAATTGGTACAAGAAGCCGTGGATACACTTCTTGATAACGGAATCCGTGGACAACCAATGAGGGATGGTCATAACAAGGTTTACAAGTCGTTTTCGGATGTAATTGAAGGTAAAGAGGGAAGATTTCGTGAGACTCTGCTTGGCAAACGGGTCGATTATTCGGGCCGTTCCGTCATTGTCGTAGGGCCTTCGCTTTCATTGCATCAATGTGGATTGCCTCGCGAAATAGCAATAGAGCTTTTCCAGACATTCGTAATTCATGGTCTAATTAGACACCATTTTGCTTCGAATATAGGAGTTGCGAAGAGTCAAATTCGGGAAAAAGAACGGATTGTATGGGAAATACTTCAGGAAGTTATGCAGGGGCATCCTGTATTACTGAATAGAGCGCCTACTCTGCATAGATTAGGCATACAAGCATTCCAACCCGTTTTAGTGGAGGGACGCGCTATTTGTTTACATCCATTAGTTTGTAAGGGATTCAATGCAGACTTTGACGGGGATCAAATGGCGGTTCATGTACCTTTATCTTTGGAGGCTCAAGCGGAAGCTCGTTTACTTATGTTTTCTCATATGAATCTATTGTCTCCAGCTATCGGAGATCCCATTTCCATACCAACTCAAGATATGCTTATTGGACTCTATGTATTAACGGGGGGAAATCGTCGAGGTATTTCCGCAAATCGGTATAATCCACGCAATCGCCGAAACTCTCAAAATGAATTAATT---GATCAT------TCTAATTATATGTATACGAACGAAAAAGAACCCTTTTTTTGTAATTCCTATGATGCAATTGGGGCTTATCGACAGAAAAAAATAAACTTAAATAGCCCTTTGTGGCTCCGGTGGCGGCTAGATCAACGCATT------ATTGCTTCAAGAAAAGTTCCTATCGAAGTTCATTATGAATCTTTGGGTACTTATCATGAGATTTATGAGCACTATCTAATAGTAAAAAGTGTA---AAAAAACAAAACCTTTGTATATACATTCGAACCACGGTTGGGCATATTTATCTTTATCGAGAAATCGAAGAAGCTATACAAGGCTTTTGTCGTGCTTGTTCATATCGTACC------------------------
>Aeonium_decorum
ATGATCGATCGGTATAAACATCAACAACTCCGAATTGGATCAGTTTCGCCTCAACAAATAAGTGCTTGGGCCACTAAAATTCTACCTAATGGAGAAATAGTTGGAGAAGTGACAAAACCTTATACTTTTCATTACAAAACGAATAAACCGGAAAAAGATGGATTATTTTGTGAAAGAATTTTTGGTCCTATAAAAAGTGGAATTTGTGCTTGTGGAAATTATCGAGTCATCGGAGATGAAAAAGAAGACTTGAGATTTTGTGAACAATGCGGAGTCGAATTTGTTGATTCTCGAGTACGAAGATATCAAATGGGTTACATCAAACTGGCATGCCCAGTAACTCACGTGTGGTATTTGAAACGTCTTCCAAGTTATATCGCGAATCTTTTAGATAAACCTCTTAAAGAATTAGAAGGCCTGGTATACTGCGAT---------------------------------------------TTTTCTTTTGCTAGGCCCATAGCTAAAAAACCTACTTTCTTACGATTACGCGGTTTATTCGAATATGAAATACAATCCTGGAAATACAGTATTCCGCTTTTTTTTACTACGCAAGGCTTCGATACATTTCGAAATAGAGAAATTTCTACTGGAGCAGGTGCTATCCGAGAGCAATTAGCCGACCTGGATTTGCGACTTATTATAGATTATTCGTTGGTAGAATGGAAAGAATTGGGGGAAGAAGCGCTCACCGGTAATGAATGGGACGATCGAAAAATTGGAAGAAGAAAAGATTTTTTGGTTAGACGTATGGAATTAGCTAAACATTTTCTTCGAACAAACATAGAGCCAGAATGGATGGTTTTGTGTCTATTACCAGTTCTTCCTCCCGAGTTGAGACCAATCATTCAAATCGATGGGGGGAAACTAATGAGTTCGGATATTAATGAACTCTATAGACGAGTTATTTATCGGAACAATACTCTTACCGATCTATTAACAACAAGTAGATCCACGCCCGGGGAGTTGGTAATGTGTCAAGAAAAATTGGTACAAGAAGCCGTGGATACACTTCTTGATAACGGAATCCGTGGACAACCAATGAGGGATGGTCATAACAAGGTTTACAAGTCGTTTTCGGATGTAATTGAAGGTAAAGAGGGAAGATTTCGTGAGACTCTGCTTGGCAAACGGGTCGATTATTCGGGCCGTTCCGTCATTGTCGTAGGGCCTTCGCTTTCATTGCATCAATGTGGATTGCCTCGCGAAATAGCAATAGAGCTTTTCCAGACATTCGTAATTCATGGTCTAATTAGACACCATTTTGCTTCGAATATAGGAGTTGCGAAGAGTCAAATTCGGGAAAAAGAACGGATTGTATGGGAAATACTTCAGGAAGTTATGCAGGGGCATCCTGTATTACTGAATAGAGCGCCTACTCTGCATAGATTAGGCATACAAGCATTCCAACCCGTTTTAGTGGAGGGACGCGCTATTTGTTTACATCCATTAGTTTGTAAGGGATTCAATGCAGACTTTGACGGGGATCAAATGGCGGTTCATGTACCTTTATCTTTGGAGGCTCAAGCGGAAGCTCGTTTACTTATGTTTTCTCATATGAATCTATTGTCTCCAGCTATCGGAGATCCCATTTCCATACCAACTCAAGATATGCTTATTGGACTCTATGTATTAACGGGGGGAAATCGTCGAGGTATTTCCGCAAATAGGTATAATCCACGCAATCGCCGAAACTCTCAAAATGAATTAATT---GATCAT------TCTAATTATATGTATACGAACGAAAAAGAACCCTTTTTTTGTAATTCCTATGATGCAATTGGGGCTTATCGACAGAAAAAAATAAACTTAAATAGCCCTTTGTGGCTCCGGTGGCGGCTAGATCAACGCATT------ATTGCTTCAAGAAAAGTTCCCATCGAAGTTCATTATGAATCTTTGGGTACTTATCATGAGATTTATGAGCACTATCTAATAGTAAAAAGTGTA---AAAAAACAAAACCTTTGTATATACATTCGAACCACGGTTGGGCATATTTATCTTTATCGAGAAATCGAAGAAGCTATACAAGGCTTTTGTCGTGCTTGTTCATATCGTACC------------------------
>Aeonium_diplocyclum
ATGATCGATCGATATAAACATCAACAACTCCGAATTGGATCAGTTTCGCCTCAACAAATAAGTGCTTGGGCCACTAAAATTCTACCTAATGGAGAAATAGTTGGAGAAGTGACAAAACCTTATACTTTTCATTACAAAACGAATAAACCGGAAAAAGATGGATTATTTTGTGAAAGAATTTTTGGTCCTATAAAAAGTGGAATTTGTGCTTGTGGAAATTATCGAGTCATCGGCGATGAAAAAGAAGACTTGAGATTTTGTGAACAATGCGGAGTCGAATTTGTTGATTCTCGAGTACGAAGATATCAAATGGGTTACATCAAACTGGCATGCCCAGTAACTCACGTGTGGTATTTGAAACGTCTTCCAAGTTATATCGCGAATCTTTTAGATAAACCTCTTAAAGAATTAGAAGGCCTGGTATACTGCGAT---------------------------------------------TTTTCTTTTGCTAGGCCCATAGCTAAAAAACCCACTTTCTTACGATTACGCGGTTTATTCGAATATGAAATACAATCCTGGAAATACAGTATTCCGCTTTTTTTTACTACGCAAGGCTTCGATACATTTCGAAATAGAGAAATTTCTACTGGAGCAGGTGCTATCCGAGAGCAATTAGCCGACCTGGATTTGCGACTTATTATAGATTATTCGTTGGTAGAATGGAAAGAATTGGGGGAAGAAGCGCTCACCGGTAATGAATGGGACGATCGAAAAATTGGAAGAAGAAAAGATTTTTTGGTTAGACGTATGGAATTAGCTAAACATTTTCTTCGAACAAACATAGAGCCAGAATGGATGGTTTTGTGTCTATTACCAGTTCTTCCTCCCGAGTTGAGACCAATCATTCAAATCGATGGGGGGAAACTAATGAGTTCGGATATTAATGAACTCTATAGACGAGTTATTTATCGGAACAATACTCTTACCGATCTATTAACAACAAGTAGATCCACGCCCGGGGAGTTGGTAATGTGTCAAGAAAAATTGGTACAAGAAGCCGTGGATACACTTCTTGATAACGGAATCCGTGGACAACCAATGAGGGATGGTCATAACAAGGTTTACAAGTCGTTTTCGGATGTAATTGAAGGTAAAGAGGGAAGATTTCGTGAGACTCTGCTTGGCAAACGGGTCGATTATTCGGGCCGTTCCGTCATTGTCGTAGGGCCTTCGCTTTCATTGCATCAATGTGGATTGCCTCGCGAAATAGCAATAGAGCTTTTCCAGACATTCGTAATTCATGGTCTAATTAGACACCATTTTGCTTCGAATATAGGAGTTGCGAAGAGTCAAATTCGGGAAAAAGAACGGATTGTATGGGAAATACTTCAGGAAGTTATGCAGGGGCATCCTGTATTACTGAATAGAGCGCCTACTCTGCATAGATTAGGCATACAAGCATTCCAACCCGTTTTAGTGGAGGGACGCGCTATTTGTTTACATCCATTAGTTTGTAAGGGATTCAATGCAGACTTTGACGGGGATCAAATGGCGGTTCATGTACCTTTATCTTTGGAGGCTCAAGCGGAAGCTCGTTTACTTATGTTTTCTCATATGAATCTATTGTCTCCAGCTATCGGAGATCCCATTTCCATACCAACTCAAGATATGCTTATTGGACTCTATGTATTAACGGGGGGAAATCGTCGAGGTATTTCCGCAAATAGGTATAATTCACGCAATCGCCGAAACTCTCAAAATGAATTAATT---GATCAT------TCTAATTATATGTATACGAACGAAAAAGAACCCTTTTTTTGTAATTCCTATGATGCAATTGGGGCTTATCGACAGAAAAAAATAAACTTAAATAGCCCTTTGTGGCTCCGGTGGCGGCTAGATCAACGCATT------ATTGCTTCAAGAAAAGTTCCCATCGAAGTTCATTATGAATCTTTGGGTACTTATCATGAGATTTATGAGCACTCTCTAATAGTAAAAAGTGTA---AAAAAACAAAACCTTTGTATATACATTCGAACCACGGTTGGGCATATTTATCTTTATCGAGAAATCGAAGAAGCTATACAAGGCTTTTGTCGTGCTTGTTCATATCGTACC------------------------
>Aeonium_dodrantale
ATGATCGATCGGTATAAACATCAACAACTCCGAATTGGATCAGTTTCGCCTCAACAAATAAGTGCTTGGGCCACTAAAATTCTACCTAATGGAGAAATAGTTGGAGAAGTGACAAAACCTTATACTTTTCATTACAAAACGAATAAACCGGAAAAAGATGGATTATTTTGTGAAAGAATTTTTGGTCCTATAAAAAGTGGAATTTGTGCTTGTGGAAATTATCGAGTCATCGGGGATGAAAAAGAAGACTTGAGATTTTGTGAACAATGCGGAGTCGAATTTGTTGATTCTCGAGTACGAAGATATCAAATGGGTTACATCAAACTGGCATGCCCAGTAACTCACGTGTGGTATTTGAAACGTCTTCCAAGTTATATCGCGAATCTTTTAGATAAACCTCTTAAAGAATTAGAAGGCCTGGTATACTGCGATGTGCCGGTTTTGAAGGGGGGAAATCCAACAGGATCCTATCCCAATTTTTCTTTTGCTAGGCCCATAGCTAAAAAACCTACTTTCTTACGATTACGCGGTTTATTCGAATATGAAATACAATCCTGGAAATACAGTATTCCGCTTTTTTTTACTACGCAAGGCTTCGATACATTTCGAAATAGAGAAATTTCTACTGGAGCAGGTGCTATCCGAGAGCAATTAGCCGACCTGGATTTGCGACTTATTATAGATTATTCATTGGTAGAATGGAAAGAATTGGGGGAAGAAGCGCTCACCGGTAATGAATGGGACGATCGAAAAATTGGAAGAAGAAAAGATTTTTTGGTTAGACGTATGGAATTAGCTAAACATTTTCTTCGAACAAACATAGAGCCAGAATGGATGGTTTTGTGTCTATTACCAGTTCTTCCTCCCGAGTTGAGACCAATTATTCAAATCGATGGGGGGAAACTAATGAGTTCGGATATTAATGAACTCTATAGACGAGTTATTTATCGGAACAATACTCTTACCGATCTATTAACAACAAGTAGATCCACGCCCGGGGAGTTGGTAATGTGTCAAGAAAAATTGGTACAAGAAGCCGTGGATACACTTCTTGATAACGGAATCCGTGGACAACCAATGAGGGATGGTCATAACAAGGTTTACAAGTCGTTTTCGGATGTAATTGAAGGTAAAGAGGGAAGATTTCGTGAGACTCTGCTTGGCAAACGGGTCGATTATTCGGGCCGTTCCGTCATTGTCGTAGGGCCTTCGCTTTCATTGCATCAATGTGGATTGCCTCGCGAAATAGCAATAGAGCTTTTCCAGACATTCGTAATTCATGGTCTAATTAGACACCATTTTGCTTCGAATATAGGAGTTGCGAAGAGTCAAATTCGGGAAAAAGAACGGATTGTATGGGAAATACTTCAGGAAGTTATGCAGGGGCATCCTGTATTACTGAATAGAGCGCCTACTCTGCATAGATTAGGCATACAAGCATTCCAACCCGTTTTAGTGGAGGGACGCGCTATTTGTTTACATCCATTAGTTTGTAAGGGATTCAATGCAGACTTTGACGGGGATCAAATGGCGGTTCATGTACCTTTATCTTTGGAGGCTCAAGCGGAAGCTCGTTTACTTATGTTTTCTCATATGAATCTATTGTCTCCAGCTATCGGAGATCCCATTTCCATACCAACTCAAGATATGCTTATTGGACTCTATGTATTAACGGGGGGAAATCGTCGAGGTATTTCCGCAAATAGGTATAATCCACGCAATCGCCGAAACTCTCAAAATGAATTAATT---GATCAT------TCTAATTATATGTATACGAACGAAAAAGAACCCTTTTTTTGTAATTCCTATGATGCAATTGGGGCTTATCGACAGAAAAAAATAAACTTAAATAGCCCTTTGTGGCTCCGGTGGCGGCTAGATCAACGCATT------ATTGCTTCAAGAAAAGTTCCCATCGAAGTTCATTATGAATCTTTGGGTACTTATCATGAGATTTATGAGCACTATCTAATAGTAAAAAGTGTA---AAAAAAAAAAACCTTTGTATATACATTCGAACCACGGTTGGGCATATTTATCTTTATCGAGAAATCGAAGAAGCTATACAAGGCTTTTGTCGTGCTTGTTCATATCGTACC------------------------
>Aeonium_nobile
ATGATCGATCGGTATAAACATCAACAACTCCGAATTGGATCAGTTTCGCCTCAACAAATAAGTGCTTGGGCCACTAAAATTCTACCTAATGGAGAAATAGTTGGAGAAGTGACAAAACCTTATACTTTTCATTACAAAACGAATAAACCGGAAAAAGATGGATTATTTTGTGAAAGAATTTTTGGTCCTATAAAAAGTGGAATTTGTGCTTGTGGAAATTATCGAGTCATCGGAGATGAAAAAGAAGACTTGAGATTTTGTGAACAATGCGGAGTCGAATTTGTTGATTCTCGAGTACGAAGATATCAAATGGGTTACATCAAACTGGCATGCCCAGTAACTCACGTGTGGTATTTGAAACGTCTTCCAAGTTATATCGCGAATCTTTTAGATAAACCTCTTAAAGAATTAGAAGGCCTGGTATACTGCGAT---------------------------------------------TTTTCTTTTGCTAGGCCCATAGCTAAAAAACCTACTTTCTTACGATTACGCGGTTTATTCGAATATGAAATACAATCCTGGAAATACAGTATTCCGCTTTTTTTTACTACGCAAGGCTTCGATACATTTCGAAATAGAGAAATTTCTACTGGAGCAGGTGCTATCCGAGAGCAATTAGCCGACCTGGATTTGCGACTTATTATAGATTATTCGTTGGTAGAATGGAAAGAATTGGGGGAAGAAGCGCTCACCGGTAATGAATGGGACGATCGAAAAATTGGAAGAAGAAAAGATTTTTTGGTTAGACGTATGGAATTAGCTAAACATTTTCTTCGAACAAACATAGAGCCAGAATGGATGGTTTTGTGTCTATTACCAGTTCTTCCTCCCGAGTTGAGACCAATCATTCAAATCGATGGGGGGAAACTAATGAGTTCGGATATTAATGAACTCTATAGACGAGTTATTTATCGGAACAATACTCTTACCGATCTATTAACAACAAGTAGATCCACGCCCGGGGAGTTGGTAATGTGTCAAGAAAAATTGGTACAAGAAGCCGTGGATACACTTCTTGATAACGGAATCCGTGGACAACCAATGAGGGATGGTCATAACAAGGTTTACAAGTCGTTTTCGGATGTAATTGAAGGTAAAGAGGGAAGATTTCGTGAGACTCTGCTTGGCAAACGGGTCGATTATTCGGGCCGTTCCGTCATTGTCGTAGGGCCTTCGCTTTCATTGCATCAATGTGGATTGCCTCGCGAAATAGCAATAGAGCTTTTCCAGACATTCGTAATTCATGGTCTAATTAGACACCATTTTGCTTCGAATATAGGAGTTGCGAAGAGTCAAATTCGGGAAAAAGAACGGATTGTATGGGAAATACTTCAGGAAGTTATGCAGGGGCATCCTGTATTACTGAATAGAGCGCCTACTCTGCATAGATTAGGCATACAAGCATTCCAACCCGTTTTAGTGGAGGGACGCGCTATTTGTTTACATCCATTAGTTTGTAAGGGATTCAATGCAGACTTTGACGGGGATCAAATGGCGGTTCATGTACCTTTATCTTTGGAGGCTCAAGCGGAAGCTCGTTTACTTATGTTTTCTCATATGAATCTATTGTCTCCAGCTATCGGAGATCCCATTTCCATACCAACTCAAGATATGCTTATTGGACTCTATGTATTAACGGGGGGAAATCGTCGAGGTATTTCCGCAAATAGGTATAATCCACGCAATCGCCGAAACTCTCAAAATGAATTAATT---GATCAT------TCTAATTATATGTATACGAACGAAAAAGAACCCTTTTTTTGTAATTCCTATGATGCAATTGGGGCTTATCGACAGAAAAAAATAAACTTAAATAGCCCTTTGTGGCTCCGGTGGCGGCTAGATCAACGCATT------ATTGCTTCAAGAAAAGTTCCCATCGAAGTTCATTATGAATCTTTGGGTACTTATCATGAGATTTATGAGCACTATCTAATAGTAAAAAGTGTA---AAAAAACAAAACCTTTGTATATACATTCGAACCACGGTTGGGCATATTTATCTTTATCGAGAAATCGAAGAAGCTATACAAGGCTTTTGTCGTGCTTGTTCATATCGTACC------------------------
>Aeonium_saundersii
ATGATCGATCGGTATAAACATCAACAACTCCGAATTGGATCAGTTTCGCCTCAACAAATAAGTGCTTGGGCCACTAAAATTCTACCTAATGGAGAAATAGTTGGAGAAGTGACAAAACCTTATACTTTTCATTACAAAACGAATAAACCGGAAAAAGATGGATTATTTTGTGAAAGAATTTTTGGTCCTATAAAAAGTGGAATTTGTGCTTGTGGAAATTATCGAGTCATCGGAGATGAAAAAGAAGACTTGAGATTTTGTGAACAATGCGGAGTCGAATTTGTTGATTCTCGAGTACGAAGATATCAAATGGGTTACATCAAACTGGCATGCCCAGTAACTCACGTGTGGTATTTGAAACGTCTTCCAAGTTATATCGCGAATCTTTTAGATAAACCTCTTAAAGAATTAGAAGGCCTGGTATACTGCGAT---------------------------------------------TTTTCTTTTGCTAGGCCCATAGCTAAAAAACCTACTTTCTTACGATTACGCGGTTTATTCGAATATGAAATACAATCCTGGAAATACAGTATTCCGCTTTTTTTTACTACGCAAGGCTTCGATACATTTCGAAATAGAGAAATTTCTACTGGAGCAGGTGCTATCCGAGAGCAATTAGCCGACCTGGATTTGCGACTTATTATAGATTATTCGTTGGTAGAATGGAAAGAATTGGGGGAAGAAGCGCTCACCGGTAATGAATGGGACGATCGAAAAATTGGAAGAAGAAAAGATTTTTTGGTTAGACGTATGGAATTAGCTAAACATTTTCTTCGAACAAACATAGAGCCAGAATGGATGGTTTTGTGTCTATTACCAGTTCTTCCTCCCGAGTTGAGACCAATCATTCAAATCGATGGGGGGAAACTAATGAGTTCGGATATTAATGAACTCTATAGACGAGTTATTTATCGGAACAATACTCTTACCGATCTATTAACAACAAGTAGATCCACGCCCGGGGAGTTGGTAATGTGTCAAGAAAAATTGGTACAAGAAGCCGTGGATACACTTCTTGATAACGGAATCCGTGGACAACCAATGAGGGATGGTCATAACAAGGTTTACAAGTCGTTTTCGGATGTAATTGAAGGTAAAGAGGGAAGATTTCGTGAGACTCTGCTTGGCAAACGGGTCGATTATTCGGGCCGTTCCGTCATTGTCGTAGGGCCTTCGCTTTCATTGCATCAATGTGGATTGCCTCGCGAAATAGCAATAGAGCTTTTCCAGACATTCGTAATTCATGGTCTAATTAGACACCATTTTGCTTCGAATATAGGAGTTGCGAAGAGTCAAATTCGGGAAAAAGAACGGATTGTATGGGAAATACTTCAGGAAGTTATGCAGGGGCATCCTGTATTACTGAATAGAGCGCCTACTCTGCATAGATTAGGCATACAAGCATTCCAACCCGTTTTAGTGGAGGGACGCGCTATTTGTTTACATCCATTAGTTTGTAAGGGATTCAATGCAGACTTTGACGGGGATCAAATGGCGGTTCATGTACCTTTATCTTTGGAGGCTCAAGCGGAAGCTCGTTTACTTATGTTTTCTCATATGAATCTATTGTCTCCAGCTATCGGAGATCCCATTTCCATACCAACTCAAGATATGCTTATTGGACTCTATGTATTAACGGGGGGAAATCGTCGAGGTATTTCCGCAAATAGGTATAATCCACGCAATCGCCGAAACTCTCAAAATGAATTAATT---GATCAT------TCTAATTATATGTATACGAACGAAAAAGAACCCTTTTTTTGTAATTCCTATGATGCAATTGGGGCTTATCGACAGAAAAAAATAAACTTAAATAGCCCTTTGTGGCTCCGGTGGCGGCTAGATCAACGCATT------ATTGCTTCAAGAAAAGTTCCCATCGAAGTTCATTATGAATCTTTGGGTACTTATCATGAGATTTATGAGCACTATCTAATAGTAAAAAGTGTA---AAAAAACAAAACCTTTGTATATACATTCGAACCACGGTTGGGCATATTTATCTTTATCGAGAAATCGAAGAAGCTATACAAGGCTTTTGTCGTGCTTGTTCATATCGTACC------------------------
>Aeonium_tabuliforme
ATGATCGATCGGTATAAACATCAACAACTCCGAATTGGATCAGTTTCGCCTCAACAAATAAGTGCTTGGGCCACTAAAATTCTACCTAATGGAGAAATAGTTGGAGAAGTGACAAAACCTTATACTTTTCATTACAAAACGAATAAACCGGAAAAAGATGGATTATTTTGTGAAAGAATTTTTGGTCCTATAAAAAGTGGAATTTGTGCTTGTGGAAATTATCGAGTCATCGGAGATGAAAAAGAAGACTTGAGATTTTGTGAACAATGCGGAGTCGAATTTGTTGATTCTCGAGTACGAAGATATCAAATGGGTTACATCAAACTGGCATGCCCAGTAACTCACGTGTGGTATTTGAAACGTCTTCCAAGTTATATCGCGAATCTTTTAGATAAACCTCTTAAAGAATTAGAAGGCCTGGTATACTGCGAT---------------------------------------------TTTTCTTTTGCTAGGCCCATAGCTAAAAAACCTACTTTCTTACGATTACGCGGTTTATTCGAATATGAAATACAATCCTGGAAATACAGTATTCCGCTTTTTTTTACTACGCAAGGCTTCGATACATTTCGAAATAGAGAAATTTCTACTGGAGCAGGTGCTATCCGAGAGCAATTAGCCGACCTGGATTTGCGATTTATTATAGATTATTCGTTGGTAGAATGGAAAGAATTGGGGGAAGAAGCGCTCACCGGTAATGAATGGGACGATCGAAAAATTGGAAGAAGAAAAGATTTTTTGGTTAGACGTATGGAATTAGCTAAACATTTTCTTCGAACAAACATAGAGCCAGAATGGATGGTTTTGTGTCTATTACCAGTTCTTCCTCCCGAGTTGAGACCAATCATTCAAATCGATGGGGGGAAACTAATGAGTTCGGATATTAATGAACTCTATAGACGAGTTATTTATCGGAACAATACTCTTACCGATCTATTAACAACAAGTAGATCCACGCCCGGGGAGTTGGTAATGTGTCAAGAAAAATTGGTACAAGAAGCCGTGGATACACTTCTTGATAACGGAATCCGTGGACAACCCATGAGGGATGGTCATAACAAGGTTTACAAGTCGTTTTCGGATGTAATTGAAGGTAAAGAGGGAAGATTTCGTGAGACTCTGCTTGGCAAACGGGTCGATTATTCGGGCCGTTCCGTCATTGTCGTAGGGCCTTCGCTTTCATTGCATCAATGTGGATTGCCTCGCGAAATAGCAATAGAGCTTTTCCAGACATTCGTAATTCATGGTCTAATTAGACACCATTTTGCTTCGAATATAGGAGTTGCGAAGAGTCAAATTCGGGAAAAAGAACGGATTGTATGGGAAATACTTCAGGAAGTTATGCAGGGGCATCCTGTATTACTGAATAGAGCGCCTACTCTGCATAGATTAGGCATACAAGCATTCCAACCCGTTTTAGTGGAGGGACGCGCTATTTGTTTACATCCATTAGTTTGTAAGGGATTCAATGCAGACTTTGACGGGGATCAAATGGCGGTTCATGTACCTTTATCTTTGGAGGCTCAAGCGGAAGCTCGTTTACTTATGTTTTCTCATATGAATCTATTGTCTCCAGCTATCGGAGATCCCATTTCCATACCAACTCAAGATATGCTTATTGGACTCTATGTATTAACGGGGGGAAATCGTCGAGGTATTTCCGCAAATAGGTATAATCCACGCAATCGCCGAAACTCTCAAAATGAATTAATT---GATCAT------TCTAATTATATGTATACGAACGAAAAAGAACCCTTTTTTTGTAATTCCTATGATGCAATTGGGGCTTATCGACAGAAAAAAATAAACTTAAATAGCCCTTTGTGGCTCCGGTGGCGGCTAGATCAACGCATT------ATTGCTTCAAGAAAAGTTCCCATCGAAGTTCATTATGAATCTTTGGGTACTTATCATGAGATTTATGAGCACTATCTAATAGTAAAAAGTGTA---AAAAAACAAAACCTTTGTATATACATTCGAACCACGGTTGGGCATATTTATCTTTATCGAGAAATCGAAGAAGCTATACAAGGCTTTTGTCGTGCTTGTTCATATCGTACC------------------------
>Aeonium_undulatum
ATGATCGATCGGTATAAACATCAACAACTCCGAATTGGATCAGTTTCGCCTCAACAAATAAGTGCTTGGGCCACTAAAATTCTACCTAATGGAGAAATAGTTGGAGAAGTGACAAAACCTTATACTTTTCATTACAAAACGAATAAACCGGAAAAAGATGGATTATTTTGTGAAAGAATTTTTGGTCCTATAAAAAGTGGAATTTGTGCTTGTGGAAATTATCGAGTCATCGGAGATGAAAAAGAAGACTTGAGATTTTGTGAACAATGCGGAGTCGAATTTGTTGATTCTCGAGTACGAAGATATCAAATGGGTTACATCAAACTGGCATGCCCAGTAACTCACGTGTGGTATTTGAAACGTCTTCCAAGTTATATCGCGAATCTTTTAGATAAACCTCTTAAAGAATTAGAAGGCCTGGTATACTGCGAT---------------------------------------------TTTTCTTTTGCTAGGCCCATAGCTAAAAAACCTACTTTCTTACGATTACGCGGTTTATTCGAATATGAAATACAATCCTGGAAATACAGTATTCCGCTTTTTTTTACTACGCAAGGCTTCGATACATTTCGAAATAGAGAAATTTCTACTGGAGCAGGTGCTATCCGAGAGCAATTAGCCGACCTGGATTTGCGACTTATTATAGATTATTCGTTGGTAGAATGGAAAGAATTGGGGGAAGAAGCGCTCACCGGTAATGAATGGGACGATCGAAAAATTGGAAGAAGAAAAGATTTTTTGGTTAGACGTATGGAATTAGCTAAACATTTTCTTCGAACAAACATAGAGCCAGAATGGATGGTTTTGTGTCTATTACCAGTTCTTCCTCCCGAGTTGAGACCAATCATTCAAATCGATGGGGGGAAACTAATGAGTTCGGATATTAATGAACTCTATAGACGAGTTATTTATCGGAACAATACTCTTACCGATCTATTAACAACAAGTAGATCCACGCCCGGGGAGTTGGTAATGTGTCAAGAAAAATTGGTACAAGAAGCCGTGGATACACTTCTTGATAACGGAATCCGTGGACAACCAATGAGGGATGGTCATAACAAGGTTTACAAGTCGTTTTCGGATGTAATTGAAGGTAAAGAGGGAAGATTTCGTGAGACTCTGCTTGGCAAACGGGTCGATTATTCGGGCCGTTCCGTCATTGTCGTAGGGCCTTCGCTTTCATTGCATCAATGTGGATTGCCTCGCGAAATAGCAATAGAGCTTTTCCAGACATTCGTAATTCATGGTCTAATTAGACACCATTTTGCTTCGAATATAGGAGTTGCGAAGAGTCAAATTCGGGAAAAAGAACGGATTGTATGGGAAATACTTCAGGAAGTTATGCAGGGGCATCCTGTATTACTGAATAGAGCGCCTACTCTGCATAGATTAGGCATACAAGCATTCCAACCCGTTTTAGTGGAGGGACGCGCTATTTGTTTACATCCATTAGTTTGTAAGGGATTCAATGCAGACTTTGACGGGGATCAAATGGCGGTTCATGTACCTTTATCTTTGGAGGCTCAAGCGGAAGCTCGTTTACTTATGTTTTCTCATATGAATCTATTGTCTCCAGCTATCGGAGATCCCATTTCCATACCAACTCAAGATATGCTTATTGGACTCTATGTATTAACGGGGGGAAATCGTCGAGGTATTTCCGCAAATCGGTATAATCCACGCAATCGCCGAAACTCTCAAAATGAATTAATT---GATCAT------TCTAATTATATGTATACGAACGAAAAAGAACCCTTTTTTTGTAATTCCTATGATGCAATTGGGGCTTATCGACAGAAAAAAATAAACTTAAATAGCCCTTTGTGGCTCCGGTGGCGGCTAGATCAACGCATT------ATTGCTTCAAGAAAAGTTCCCATCGAAGTTCATTATGAATCTTTGGGTACTTATCATGAGATTTATGAGCACTATCTAATAGTAAAAAGTGTA---AAAAAACAAAACCTTTGTATATACATTCGAACCACGGTTGGGCATATTTATCTTTATCGAGAAATCGAAGAAGCTATACAAGGCTTTTGTCGTGCTTGTTCATATCGTACC------------------------
>Monanthes_anagensis
ATGATCGATCGGTATAAACATCAACAACTCCGAATTGGATTAGTTTCGCCTCAACAAATAAGTGCTTGGGCCACTAAAATTCTACCTAATGGAGAAATTGTTGGAGAAGTGACAAAACCTTATACTTTTCATTACAAAACGAATAAACCGGAAAAAGATGGATTATTTTGTGAAAGAATTTTTGGTCCTATAAAAAGTGGAATTTGTGCTTGTGGAAATTATCGAGTCATCGGAGATGAAAAAGAAGACTTGAGATTTTGTGAACAATGCGGAGTCGAATTTGTTGATTCTCGAGTACGAAGATATCAAATGGGTTACATCAAACTGGCATGCCCAGTAACTCACGTGTGGTATTTGAAACGTCTTCCAAGTTATATCGCGAATCTTTTAGATAAACCTCTTAAAGAATTAGAAGGCCTAGTATACTGCGAT---------------------------------------------TTTTCGTTTGCTAGGCCCATAGCTAAAAAACCTACTTTCTTACGATTACGCGGTTTATTCGAATATGAAATACAATCCTGGAAATACAGTATTCCGCTTTTTTTTACTACGCAAGGCTTCGATACATTTCGAAATAGAGAAATTTCTACTGGAGCAGGTGTTATCCGAGAGCAATTAGCCGACCTGGATTTGCGACTTATTATAGATTATTCGTTGGTAGAATGGAAAGAATTGGGGGAAGAAGCGCTCACCGGTAATGAATGGGACGATCGAAAAATTGGAAGAAGAAAAGATTTTTTAGTTAGACGTATGGAATTAGCTAAACATTTTCTTCGAACAAACATAGAGCCAGAATGGATGGTTTTGTGTCTATTACCAGTTCTTCCTCCCGAGTTGAGACCAATCATTCAAATCGATGGGGGGAAACTAATGAGTTCGGATATTAATGAACTCTATAGACGAGTTATTTATCGGAACAATACTCTTACCGATCTATTAACAACAAGTAGATCCACGCCCGGGGAGTTGGTAATGTGTCAAGAAAAATTGGTACAAGAAGCCGTGGATACACTTCTTGATAACGGAATCCGTGGACAACCAATGAGGGATGGTCATAACAAGGTTTACAAGTCGTTTTCGGATGTAATTGAAGGCAAAGAGGGAAGATTTCGTGAGACTCTGCTTGGCAAACGGGTCGATTATTCGGGCCGTTCCGTCATTGTCGTAGGGCCTTCGCTTTCATTGCATCAATGTGGATTGCCTCGCGAAATCGCAATAGAGCTTTTCCAGACATTCGTAATTCATGGTCTAATTAGACACCATTTTGCTTCGAATATAGGAGTTGCGAAGAGTCAAATTCGGGAAAAAGAACGGATTGTATGGGAAATACTTCAGGAAGTTATGCAGGGGCATCCTGTATTACTGAATAGAGCTCCTACTCTGCATAGATTAGGCATACAAGCATTCCAACCCGTTTTAGTGGAGGGACGCGCTATTTGTTTACATCCATTAGTTTGTAAGGGATTCAATGCAGACTTTGACGGGGATCAAATGGCGGTTCATGTACCTTTATCTTTGGAGGCTCAAGCGGAAGCTCGTTTACTTATGTTTTCTCATATGAATCTATTGTCTCCAGCTATCGGAGATCCCATTTCCATACCAACTCAAGATATGCTTATTGGACTCTATGTATTAACGGGTGGAAATCGTCGAGGTATTTCCGCAAATAGGTATAATCCACGCAATCGCCGAAACTCTCAAAATGAATTAATT---GATCATTCTAATTCTAATTATATATATACGAACGAAAAAGAACCCTTTTTTTGTAATTCCTATGATGCAATTGGGGCTTATCGACAGAAAAAAATAAACTTAAATAGCCCTTTGTGGCTCCGGTGGCGGCTAGATCAACGCATT------ATTGCTTCAAGAAAAGTTCCCATCGAAGTTCATTATGAATCTTTAGGTACTTATCATGAGATTTATGAGCACTATCTAATAGTAAAAAGTGTA---AAAAAACAAAACCTTTGTATATACATTCGAACCACGGTTGGGCATATTTATCTTTATCGAGAAATCGAAGAAGCTATACAAGGCTTTTGTCGTGCTTGTTCATATCGTACC------------------------
>Monanthes_brachycaulos
ATGATCGATCGGTATAAACATCAACAACTCCGAATTGGATTAGTTTCGCCTCAACAAATAAGTGCTTGGGCCACTAAAATTCTACCTAATGGAGAAATTGTTGGAGAAGTGACAAAACCTTATACTTTTCATTACAAAACGAATAAACCGGAAAAAGATGGATTATTTTGTGAAAGAATTTTTGGTCCTATAAAAAGTGGAATTTGTGCTTGTGGAAATTATCGAGTCATCGGAGATGAAAAAGAAGACTTGAGATTTTGTGAACAATGCGGAGTCGAATTTGTTGATTCTCGAGTACGAAGATATCAAATGGGTTACATCAAACTGGCATGCCCAGTAACTCACGTGTGGTATTTGAAACGTCTTCCAAGTTATATCGCGAATCTTTTAGATAAACCTCTTAAAGAATTAGAAGGCCTAGTATACTGCGAT---------------------------------------------TTTTCGTTTGCTAGGCCCATAGCTAAAAAACCTACTTTCTTACGATTACGCGGTTTATTCGAATATGAAATACAATCCTGGAAATACAGTATTCCGCTTTTTTTTACTACGCAAGGCTTCGATACATTTCGAAATAGAGAAATTTCTACTGGAGCAGGTGTTATCCGAGAGCAATTAGCCGACCTGGATTTGCGACTTATTATAGATTATTCGTTGGTAGAATGGAAAGAATTGGGGGAAGAAGCGCTCACCGGTAATGAATGGGACGATCGAAAAATTGGAAGAAGAAAAGATTTTTTAGTTAGACGTATGGAATTAGCTAAACATTTTCTTCGAACAAACATAGAGCCAGAATGGATGGTTTTGTGTCTATTACCAGTTCTTCCTCCCGAGTTGAGACCAATCATTCAAATCGATGGGGGGAAACTAATGAGTTCGGATATTAATGAACTCTATAGACGAGTTATTTATCGGAACAATACTCTTACCGATCTATTAACAACAAGTAGATCCACGCCCGGGGAGTTGGTAATGTGTCAAGAAAAATTGGTACAAGAAGCCGTGGATACACTTCTTGATAACGGAATCCGTGGACAACCAATGAGGGATGGTCATAACAAGGTTTACAAGTCGTTTTCGGATGTAATTGAAGGCAAAGAGGGAAGATTTCGTGAGACTCTGCTTGGCAAACGGGTCGATTATTCGGGCCGTTCCGTCATTGTCGTAGGGCCTTCGCTTTCATTGCATCAATGTGGATTGCCTCGCGAAATCGCAATAGAGCTTTTCCAGACATTCGTAATTCATGGTCTAATTAGACACCATTTTGCTTCGAATATAGGAGTTGCGAAGAGTCAAATTCGGGAAAAAGAACGGATTGTATGGGAAATACTTCAGGAAGTTATGCAGGGGCATCCTGTATTACTGAATAGAGCTCCTACTCTGCATAGATTAGGCATACAAGCATTCCAACCCGTTTTAGTGGAGGGACGCGCTATTTGTTTACATCCATTAGTTTGTAAGGGATTCAATGCAGACTTTGACGGGGATCAAATGGCGGTTCATGTACCTTTATCTTTGGAGGCTCAAGCGGAAGCTCGTTTACTTATGTTTTCTCATATGAATCTATTGTCTCCAGCTATCGGAGATCCCATTTCCATACCAACTCAAGATATGCTTATTGGACTCTATGTATTAACGGGTGGAAATCGTCGAGGTATTTCCGCAAATAGGTATAATCCACGCAATCGCCGAAACTCTCAAAATGAATTAATT---GATCATTCTAATTCTAATTATATATATACGAACGAAAAAGAACCCTTTTTTTGTAATTCCTATGATGCAATTGGGGCTTATCGACAGAAAAAAATAAACTTAAATAGCCCTTTGTGGCTCCGGTGGCGGCTAGATCAACGCATT------ATTGCTTCAAGAAAAGTTCCCATCGAAGTTCATTATGAATCTTTAGGTACTTATCATGAGATTTATGAGCACTATCTAATAGTAAAAAGTGTA---AAAAAACAAAACCTTTGTATATACATTCGAACCACGGTTGGGCATATTTATCTTTATCGAGAAATCGAAGAAGCTATACAAGGCTTTTGTCGTGCTTGTTCATATCGTACC------------------------
>Monanthes_muralis
ATGATCGATCGGTATAAACATCAACAACTCCGAATTGGATTAGTTTCGCCTCAACAAATAAGTGCTTGGGCCACTAAAATTCTACCTAATGGAGAAATTGTTGGAGAAGTGACAAAACCTTATACTTTTCATTACAAAACGAATAAACCGGAAAAAGATGGATTATTTTGTGAAAGAATTTTTGGTCCTATAAAAAGTGGAATTTGTGCTTGTGGAAATTATCGAGTCATCGGAGATGAAAAAGAAGACTTGAGATTTTGTGAACAATGCGGAGTCGAATTTGTTGATTCTCGAGTACGAAGATATCAAATGGGTTACATCAAACTGGCATGCCCAGTAACTCACGTGTGGTATTTGAAACGTCTTCCAAGTTATATCGCGAATCTTTTAGATAAACCTCTTAAAGAATTAGAAGGCCTAGTATACTGCGAT---------------------------------------------TTTTCGTTTGCTAGGCCCATAGCTAAAAAACCTACTTTCTTACGATTACGCGGTTTATTCGAATATGAAATACAATCCTGGAAATACAGTATTCCGCTTTTTTTTACTACGCAAGGCTTCGATACATTTCGAAATAGAGAAATTTCTACTGGAGCAGGTGTTATCCGAGAGCAATTAGCCGACCTGGATTTGCGACTTATTATAGATTATTCGTTGGTAGAATGGAAAGAATTGGGGGAAGAAGCGCTCACCGGTAATGAATGGGACGATCGAAAAATTGGAAGAAGAAAAGATTTTTTAGTTAGACGTATGGAATTAGCTAAACATTTTCTTCGAACAAACATAGAGCCAGAATGGATGGTTTTGTGTCTATTACCAGTTCTTCCTCCCGAGTTGAGACCAATCATTCAAATCGATGGGGGGAAACTAATGAGTTCGGATATTAATGAACTCTATAGACGAGTTATTTATCGGAACAATACTCTTACCGATCTATTAACAACAAGTAGATCCACGCCCGGGGAGTTGGTAATGTGTCAAGAAAAATTGGTACAAGAAGCCGTGGATACACTTCTTGATAACGGAATCCGTGGACAACCAATGAGGGATGGTCATAACAAGGTTTACAAGTCGTTTTCGGATGTAATTGAAGGCAAAGAGGGAAGATTTCGTGAGACTCTGCTTGGCAAACGGGTCGATTATTCGGGCCGTTCCGTCATTGTCGTAGGGCCTTCGCTTTCATTGCATCAATGTGGATTGCCTCGCGAAATCGCAATAGAGCTTTTCCAGACATTCGTAATTCATGGTCTAATTAGACACCATTTTGCTTCGAATATAGGAGTTGCGAAGAGTCAAATTCGGGAAAAAGAACGGATTGTATGGGAAATACTTCAGGAAGTTATGCAGGGGCATCCTGTATTACTGAATAGAGCTCCTACTCTGCATAGATTAGGCATACAAGCATTCCAACCCGTTTTAGTGGAGGGACGCGCTATTTGTTTACATCCATTAGTTTGTAAGGGATTCAATGCAGACTTTGACGGGGATCAAATGGCGGTTCATGTACCTTTATCTTTGGAGGCTCAAGCGGAAGCTCGTTTACTTATGTTTTCTCATATGAATCTATTGTCTCCAGCTATCGGAGATCCCATTTCCATACCAACTCAAGATATGCTTATTGGACTCTATGTATTAACGGGTGGAAATCGTCGAGGTATTTCCGCAAATAGGTATAATCCACGCAATCGCCGAAACTCTCAAAATGAATTAATT---GATCAT------TCTAATTATATATATACGAACGAAAAAGAACCCTTTTTTTGTAATTCCTATGATGCAATTGGGGCTTATCGACAGAAAAAAATAAACTTAAATAGCCCTTTGTGGCTCCGGTGGCGGCTAGATCAACGCATT------ATTGCTTCAAGAAAAGTTCCCATCGAAGTTCATTATGAATCTTTAGGTACTTATCATGAGATTTATGAGCACTATCTAATAGTAAAAAGTGTA---AAAAAACAAAACCTTTGTATATACATTCGAACCACGGTTGGGCATATTTATCTTTATCGAGAAATCGAAGAAGCTATACAAGGCTTTTGTCGTGCTTGTTCATATCGTACC------------------------
>Monanthes_polyphylla
ATGATCGATCGGTATAAACATCAACAACTCCGAATTGGATCAGTTTCGCCTCAACAAATAAGTGCTTGGGCCACTAAAATTCTACCTAATGGAGAAATTGTTGGAGAAGTGACAAAACCTTATACTTTTCATTACAAAACGAATAAACCGGAAAAAGATGGATTATTTTGTGAAAGAATTTTTGGTCCTATAAAAAGTGGAATTTGTGCTTGTGGAAATTATCGAGTCATCGGAGATGAAAAAGAAGACTTGAGATTTTGTGAACAATGCGGAGTCGAATTTGTTGATTCTCGAGTACGAAGATATCAAATGGGTTACATCAAACTGGCATGCCCAGTAACTCACGTGTGGTATTTGAAACGTCTTCCAAGTTATATCGCGAATCTTTTAGATAAACCTCTTAAAGAATTAGAAGGCCTGGTATACTGCGAT---------------------------------------------TTTTCGTTTGCTAGGCCCATAGCTAAAAAACCTACTTTCTTACGATTACGCGGTTTATTCGAATATGAAATACAATCCTGGAAATACAGTATTCCGCTTTTTTTTACTACACAAGGCTTCGATACATTTCGAAATAGAGAAATTTCTACTGGAGCAGGTGCTATCCGAGAGCAATTAGCCGACCTGGATTTGCGACTTATTATAGATTATTCATTGGTAGAATGGAAAGAATTGGGGGAAGAAGCGCTCACCGGTAATGAATGGGACGATCGAAAAATTGGAAGAAGAAAAGATTTTTTGGTTAGACGTATGGAATTAGCTAAACATTGTCTTCGAACAAACATAGAGCCAGAATGGATGGTTTTGTGTCTATTACCAGTTCTTCCTCCCGAGTTGAGACCAATCATTCAAATCGATGGGGGGAAACTAATGAGTTCGGATATTAATGAACTCTATAGACGAGTTATTTATCGGAACAATACTCTTACCGATCTATTAACAACAAGTAGATCCACGCCCGGGGAGTTGGTAATGTGTCAAGAAAAATTGGTACAAGAAGCCGTGGATACACTTCTTGATAACGGAATCCGTGGACAACCAATGAGGGATGGTCATAACAAGGTTTACAAGTCGTTTTCGGATGTAATTGAAGGTAAAGAGGGAAGATTTCGTGAGACTCTGCTTGGCAAACGGGTCGATTATTCGGGCCGTTCCGTCATTGTCGTAGGGCCTTCACTTTCATTGCATCAATGTGGATTGCCTCGCGAAATAGCAATAGAGCTTTTCCAGACATTCGTAATTCATGGTCTAATTAGACACCATTTTGCTTCGAATATAGGAGTTGCGAAGAGTCAAATTCGGGAAAAAGAACGGATTGTATGGGAAATACTTCAGGAAGTTATGCAGGGGCATCCTGTATTACTGAATAGAGCTCCTACTCTGCATAGATTAGGCATACAAGCATTCCAACCCGTTTTAGTGGAGGGACGCGCTATTTGTTTACATCCATTAGTTTGTAAGGGATTCAATGCAGACTTTGACGGGGATCAAATGGCGGTTCATGTACCTTTATCTTTGGAGGCTCAAGCGGAAGCTCGTTTACTTATGTTTTCTCATATGAATCTATTGTCTCCAGCTATCGGAGATCCCATTTCCATACCAACTCAAGATATGCTTATTGGACTCTATGTATTAACGGGTGGAAATCGTCGAGGTATTTCCGCAAATAGGTATAATCCACGCAATCGCCGAAACTCTCAAAATGAATTAATT---GATCAT------TCTAATTATATGTATACGAACGAAAAAGAACCCTTTTTTTGTAATTCCTATGATGCAATTGGGGCTTATCGACAGAAAAAAATAAACTTAAATAGACCTTTGTGGCTCCGGTGGCGGCTAGATCAACGCATT------ATTGCTTCAAGAAAAGTTCCCATCGAAGTTCATTATGAATCTTTGGGTACTTATCATGAGATTTATGAGCACTATCTAATAGTAAAAAGTGTA---AAAAAACAAAACCTTTGTATATACATTCGAACCACGGTTGGGCATATTTATCTTTATCGAGAAATCGAAGAAGCTATACAAGGCTTTTGTCGTGCTTGTTCATATCGTACC------------------------
>Rosularia_alpestris
ATGATCGATCGGTATAAACATCAACAACTCCGAATTGGATCAGTTTCGCCTCAACAAATAAGTGCTTGGGCCAATAAAATTCTACCTAATGGAGAAATAGTTGGAGAAGTGACAAAACCTTATACTTTTCATTACAAAACAAATAAACCGGAAAAAGATGGATTATTTTGTGAAAGAATTTTTGGGCCTATAAAAAGTGGAATTTGTGCTTGTGGAAATTATCGAGTAATCGGAGATGAAAAAGACGACTTAAAATTTTGTGAACAATGCGGAGTAGAATTTGTTGATTCTCGAGTACGACGATATCAAATGGGCTACATCAAACTGGCATGCCCAGTAACTCACGTGTGGTATTTGAAACGTCTTCCAAGTTATATCGCGAATCTTTTAGATAAACCTCTTAAAGAATTAGAAGGCCTGGTATACTGCGATGTG---------------------------------TATCCCAATTTTTCTTTTGCTAGGCCCATAGCTAAAAAACCCACTTTTTTACGATTACGCGGTTTATTCGAATATGAAATACAATCCTGGAAATACAGTATTCCGCTTTTTTTTACTACCCAAGGCTTCGATACATTTCGAAATAGAGAAATTTCTACTGGAGCGGGTGCTATCCGCGAGCAATTAGCCGATCTGGATTTGCGACTTATTATAGATTATTCGTTGGTAGAATGGAAAGAATTGGGGGAAGAAGCGCTCACCGGTAATGAATGGGAAGATCGAAAAATTGGAAGAAGAAAAGATTTTTTGGTTAGACGTATGGAATTAGCTAAACATTTTCTTCGAACAAACATAGAACCAGAATGGATGGTTTTGTGTCTATTACCTGTTCTTCCTCCCGAGTTGAGACCAATCATTCAAATAGATGGGGGTAAACTAATGAGCTCGGATATTAATGAACTCTATAGACGAGTTATCTATCGGAACAATACTCTTACCGATCTCTTAACAACAAGTAGATCCACGCCCGGGGAATTGGTAATGTGTCAAGAAAAATTGGTACAAGAAGCCGTGGATACACTTCTTGATAACGGAATCCGTGGACAACCAATGAGGGATGGTCATAACAAGGTTTACAAGTCGTTTTCGGATGTAATTGAAGGGAAAGAGGGAAGATTTCGTGAGACTCTGCTTGGCAAACGGGTCGATTATTCGGGCCGTTCCGTCATTGTCGTAGGGCCTTCGCTTTCATTGCATCAATGTGGATTGCCTCGCGAAATCGCAATAGAGCTTTTCCAGACATTCGTAATTCATGGTCTAATTAGACACCATTTTGCTTCGAATATAGGAGTTGCTAAGAGTCAAATTCGGGAAAAAGAACGGATTGTATGGGAAATACTTCAGGAAGTTATGCAGGGGCATCCTGTATTGCTGAATAGAGCGCCTACTCTGCATAGATTAGGCATACAAGCATTCCAACCCGTTTTAGTGGAAGGACGCGCTATTTGTTTACATCCATTAGTTCGTAAGGGATTCAATGCAGACTTTGACGGGGATCAAATGGCTGTTCATGTACCTTTATCTTTGGAGGCTCAAGCAGAGGCTCGTTTACTTATGTTTTCTCATATGAATCTCTTGTCTCCGGCTATCGGAGATCCCATTTCCATACCAACTCAAGATATGCTTATTGGACTCTATGTATTAACGGGTGGGAATCATCGAGGTATTTGCGCAAATAGGTATAATCCACGTAATCGAAGAAACTCCCAAAATGAATCAATT---GATCAT------TATAATTATATGTATACGAACGCAAAAGAACCCTTTTTTTGTAATTCCTATGATGCAATTGGGGCTTATCGACAGAAAAAAATAAATTTAAACAGCCCTTTGTGGCTCCGGTGGCGACTAGATCAACGCATT------ATTGCTTCAAGAAAAGTTCCCATCGAAGTTCATTATGAATCTTTGGGTACTTATCATGAGATTTATGAGCACTATCTAATAGTAAAAAGTGTA---AAAAAACAAACCCTTTGTATATACATTCGAACCACGGTTGGTCATATTTCTCTTTATCGAGAAATCGAAGAAGCTATACAAGGCTTTTGTCGTGCTTGTTCATATCGTACC------------------------
>Sempervivum_tectorum
ATGATCGATCGGTATAAACATCAACAACTCCGAATTGGATCAGTTTCGCCTCAACAAATAAGTGCTTGGGCCAATAAAATTCTACCTAATGGAGAAATAGTTGGAGAAGTGACAAAACCTTATACTTTTCATTACAAAACGAATAAACCGGAAAAAGATGGATTATTTTGTGAAAGAATTTTTGGGCCTATAAAAAGTGGAATTTGTGCTTGTGGAAATTATCGAGTAATCGGAGATGAAAAAGACGACTTGAAATTTTGTGAACAATGCGGAGTCGAATTTGTTGATTCTCGAGTACGAAGATATCAAATGGGCTACATCAAACTAGCATGCCCAGTAACTCACGTGTGGTATTTGAAACGTCTTCCAAGTTATATCGCGAATCTTTTAGATAAACCTCTTAAAGAATTAGAAGGCCTGGTATACTGCGATGTGCCGATTTTGAAGGGGGGACATCCAACAGGATCCTATCCCAATTTTTCTTTTGCTAGGCCCATAGCTAAAAAACCCACTTTCTTACGATTACGAGGTTTATTCGAATATGAAATACAATCTTGGAAATACAGTATTCCGCTTTTTTTTACTACCCAGGGCTTCGATACATTTCGAAATAGAGAAATTTCTACTGGGGCGGGTGCTATCCGAGAGCAATTAGGCGATCTGGATTTGCGACTTATTATAGATTATTCATTGGTAGAATGGAAAGAATTGGGGGAAGAAGCGCTCACCGGTAATGAATGGGAAGATCGAAAAATTGGAAGAAGAAAAGATTTTTTGGTTAGACGTATGGAATTAGCTAAACATTTTATTCGAACAAACATAGAACCAGAATGGATGGTTTTGTGTCTATTACCAGTTCTTCCTCCCGAGTTGAGACCAATCATTCAAATAGATGGGGGGAAACTAATGAGCTCGGATATTAATGAACTCTATAGACGAGTTATCTATCGGAACAATACTCTTATTGATCTATTAACAACAAGTAGATCCACGCCCGGGGAATTGGTAATGTGTCAAGAAAAATTGGTACAAGAAGCCGTGGATACACTTCTTGATAACGGAATCCGTGGACAACCAATGAGGGATGGTCATAACAAGGTTTACAAGTCGTTTTCGGATGTAATTGAAGGTAAAGAGGGAAGATTTCGTGAAACTCTGCTCGGCAAACGGGTCGATTATTCGGGTCGTTCCGTCATTGTCGTAGGGCCTTCGCTTTCATTGCATCAATGTGGATTGCCTCGCGAAATAGCAATAGAGCTTTTCCAGACATTCGTAATTCATGGTCTAATTAGACACCATTTTGCTTCGAATATAGGAGTTGCGAAGAGTCAAATTCGGGAAAAAGAACGGATTGTATGGGAAATACTTCAGGAAGTTATGCAGGGGCATCCTGTATTGCTGAATAGAGCGCCTACTCTGCATAGATTAGGCATACAAGCATTCCAACCTGTTTTAGTGGAAGGACGCGCTATTTGTTTACATCCATTAGTTCGTAAGGGATTCAATGCAGACTTTGACGGAGATCAAATGGCTGTTCATGTACCTTTATCTTTGGAGGCTCAAGCGGAGGCTCGTTTACTTATGTTTTCTCATATGAATCTCTTGTCTCCGGCTATCGGAGATCCCATTTCCATACCAACTCAAGATATGCTTATTGGACTCTATGTATTAACGGGTGGAAATCATCGAGGTATTTGTGCAAATAGGTATAATCCACGTAATCGCAGAAACTCTCAAAATGAATCAATT---GATCAT------TATAATTATATGTATACGAATGAAAAAGAACCCTTTTTTTGTAATTCCTATGATGCAATTGGGGCTTATCGACAGAAAAAAATAAATTTAAACAGCCCTTTGTGGCTCCGGTGGCGACTAGATCAACGCATT------ATTGCTTCAAGAAAAGTTCCCATCGAAGTTCATTATGAATCTTTGGGTACTTATCATGAAATTTATGAGCACTATCTAATAGTAAAAAGTGTA---AAAAAACAAACCCTTTGTATATACATTCGAACCACGGTTGGTCATATTTCTCTTTATCGAGAAATCGAAGAAGCTATACAAGGCTTTTGTCGTGCTTGTTCATATCGTACC------------------------
>Phedimus_spurius
ATGATCGATCGGTATAAACATCAACAACTCCGAATTGGATCAGTTTCGCCTCAACAAATAAGTGCTTGGGCTAATAAAATTCTCCCGAATGGAGAAATAGTTGGAGAAGTGACAAAACCTTATACTTTTCATTACAAAACGAATAAACCGGAAAAAGATGGATTATTTTGTGAAAGAATTTTTGGGCCTATAAAAAGTGGAATTTGTGCTTGTGGAAATTATCGAGTAATCGGAGATGAAAAAGACGACTTGAAATTTTGTGAACAATGCGGAGTCGAATTTGTTGATTCTCGGGTACGAAGATATCAAATGGGCTACATCAAACTGGCATGCCCAGTAACTCACGTATGGTATTTGAAACGTCTTCCAAGTTATATCGCGAATCTTTTAGATAAACCTCTTAAAGAATTAGAGGGCCTAGTATACTGCGAT---------------------------------------------TTTTCTTTTGCTAGGCCCATAGCTAAAAAACCCACTTTCTTACGATTACGAGGTTTATTTGAATATGAAATCCAATCCTGGAAATACAGTATTCCGCTTTTTTTTACTACCCAAGGCTTCGATACATTTAGAAATAGAGAAATTTCTACTGGGGCGGGTGCTATTCGAGAACAATTAGCCGATCTGGATTTGCGACTTATTATAGATTATTCGTTGGTAGAATGGAAAGAATTGGGGGAAGAAGCGCTCACAGGTAATGAATGGGAAGATCGAAAAATTGGAAGAAGAAAAGATTTTTTGGTTAGACGTATGGAATTAGCTAAACATTTTCTTCGAACAAACATAGACCCAGAATGGATGGTTTTGTGTCTATTACCAGTTCTTCCTCCCGAGTTGAGACCAATCATTCAGATAGATGGGGGTAAACTAATGAGCTCGGATATTAATGAACTCTATAGACGAGTTATCTATCGGAACAATACTCTTAGCGATCTATTAACAACAAGTAGATCCACGCCCGGGGAATTGGTAATGTGTCAAGAAAAATTGGTACAAGAAGCCGTGGATACACTTCTTGATAACGGAATTCGTGGACAACCAATGAGGGATGGTCATAACAAGGTTTACAAGTCATTTTCGGATGTAATTGAAGGTAAAGAGGGAAGATTTCGTGAGACTCTGCTTGGCAAACGGGTTGATTATTCGGGCCGTTCGGTCATTGTCGTTGGGCCTTCGCTTTCATTGCATCAATGTGGATTGCCTCGCGAAATAGCAATAGAACTTTTCCAGACATTCGTAATTCATGGTCTAATTAGACACCATTTTGCTTCGAATATAGGAGTTGCGAAGAGTCAAATTCGGGAAAAAGAACCCATTGTATGGGAAATACTTCAGGAAGTTATGCAGGGGCATCCCGTATTGCTGAATAGAGCGCCTACTCTGCATAGATTAGGCATACAAGCATTCCAACCCGTTTTAGTGGAAGGACGCGCTATTTGTTTACATCCATTAGTTCGTAAGGGATTCAATGCAGACTTTGACGGGGATCAAATGGCTGTTCATGTACCTTTATCTTTGGAGGCTCAAGCAGAGGCTCGTTTACTTATGTTTTCTCATATGAATCTCTTGTCTCCGGCTATTGGGGATCCCATTTCCATACCAACTCAAGATATGCTTATTGGACTTTATGTATTAACGGGTGGAAATCATCGAGGTATTTGTGCAAATAGGTATAAGCCACGTAATCGCAGAAACTCTCAAAATGAATCAATT---GATCAT------TATAATTATATGTATACGAACGAAAAAGAACCCTTTTTTTGTAATTCCTATGATGCACTTGGGGCTTATCGCCAGAAAAAAATAAATTTAAACAGTCCTTTGTGGCTCCGGTGGCGACTAGATCAACGCATT------ATTGCTTCAAGAAAAGTTCCCATCGAAGTTCATTATGAATCTTTGGGTACTTATCATGAGATTTATGAGCACTATCTAATAGTAAAAAGTGTA---AAAAAACAAACCCTTTGTATATACATTCGAACAACGGTTGGTCATATTTCTCTTTATCGAGAAATCGAAGAAGCCATACAAGGCTTTTGTCGTGCTTATTCATATCGTACC------------------------
>Phedimus_aizoon
ATGATCGATCGGTATAAACATCAACAACTCCGAATTGGATCAGTTTCGCCTCAACAAATAAGTGCTTGGGCCAATAAAATTCTACCTAATGGAGAAATAGTTGGAGAAGTGACAAAACCTTATACTTTTCATTACAAAACGAATAAACCGGAAAAAGATGGATTATTTTGTGAAAGAATTTTTGGGCCTATAAAAAGTGGAATTTGTGCTTGTGGAAATTATCGAGTAATTGGAGATGAAAAAGATGACTTGAAATTTTGTGAACAATGCGGAGTCGAATTTGTTGATTCTCGGGTACGAAGATATCAAATGGGCTACATCAAACTGGCATGCCCAGTAACTCACGTATGGTATTTGAAACGTCTTCCAAGTTATATCGCAAATCTTTTAGATAAACCTCTTAAAGAATTAGAAGGCCTAGTATACTGCGATGTG---------------------------------TATCCCAATTTTTCTTTTGCTAGGCCCATAGCTAAAAAACCCACTTTCTTACGATTACGAGGTTTATTCGAATATGAAATACAATCCTGGAAATACAGTATTCCGCTTTTTTTTACTACCCAAGGCTTCGATACATTTAGAAATAGAGAAGTTTCTACTGGAGCGGGTGCTATTCGAGAACAATTAGCCGATCTGGATTTGCGACTTATTATAGATTATTCATTGGTAGAATGGAAAGAATTGGCGGAAGAAGCGCTCACAGGTAATGAATGGGAAGATCGAAAAATTGGAAGAAGAAAAGATTTTTTGGTTAGACGTATGGAATTAGCTAAACATTTTCTTCGAACAAACATAGAACCAGAATGGATGGTTTTGTGTCTATTACCAGTTCTTCCTCCCGAGTTGAGACCAATCATTCAGATAGATGGGGGTAAACTAATGAGCTCGGATATTAATGAACTCTATAGACGAGTTATCTATCGGAACAATACTCTTACCGATCTATTAACAACAAGTAGATCCACGCCTGGGGAATTGGTAATGTGTCAAGAAAAATTGGTACAAGAAGCCGTGGATACACTTCTTGATAACGGAATCCGTGGACAACCAATGAGGGATGGTCATAACAAGGTTTACAAGTCGTTTTCGGATGTAATTGAAGGTAAAGAGGGAAGATTTCGTGAGACTCTGCTTGGCAAACGGGTTGATTATTCGGGCCGTTCCGTCATTGTCGTAGGGCCTTCGCTTTCATTGCATCAATGTGGATTGCCTCGCGAAATAGCAATAGAGCTTTTCCAGACATTCGTAATTCATGGTCTAATTAGACACCATTTTGCTTCGAATATAGGAGTTGCGAAGAGTCAAATTCGGGAAAAAGAACCCATTGTATGGGAAATACTTCAGGAAGTTATGCAGGGGCACCCTGTATTGCTGAATAGAGCGCCTACTCTGCATAGATTAGGCATACAAGCATTCCAACCCGTTTTAGTGGAAGGACGCGCTATTTGTTTACATCCATTAGTTCGTAAGGGATTCAATGCAGACTTTGACGGGGATCAAATGGCTGTTCATGTACCTTTATCTTTGGAGGCTCAAGCAGAGGCTCGTTTACTTATGTTTTCTCATATGAATCTCCTGTCTCCGGCTATCGGAGATCCCATTTCCATACCAACTCAAGATATGCTTATTGGACTTTATGTATTAACGGGTGGAAATCATCGAGGTATTTGTGCAAATAGGTATAATCCACGTAATCGTATAAACTCTCAAAATAAATCAATT---GATCAT------TATAATTATATGTATACGAACGAAAAAGAACCCTTTTTTTGTAATTCCTATGATGCAATTGGGGCTTATCGACAGAAAAAAATAAATTTAAACAGTCCTTTGTGGCTCCGGTGGCGACTAGATCAACGCATT------ATTGCTTCAAGAAAAGTTCCCATCGAAGTTCATTATGAATCGTTGGGTACTTATCATGAGATTTATGAGCACTATCTAATAGTAAAAAGTGTA---AAAAAAGAAACCCTTTGTATATACATTCGAACCACGGTTGGTCATATTTCTCTTTATCGAGAAATCGAAGAAGCCATACAAGGCTTTTGTCGTGCTTGTTCATATCGTACC------------------------
>Phedimus_kamtschaticus
ATGATCGATCGGTATAAACATCAACAACTCCGAATTGGATCAGTTTCGCCTCAACAAATAAGTGCTTGGGCCAATAAAATTCTACCTAATGGAGAAATAGTTGGAGAAGTGACAAAACCTTATACTTTTCATTACAAAACGAATAAACCGGAAAAAGATGGATTATTTTGTGAAAGGATTTTTGGGCCTATAAAAAGTGGAATTTGTGCTTGTGGAAATTATCGAGTAATTGGAGATGAAAAAGATGACTTGAAATTTTGTGAACAATGCGGAGTCGAATTTGTTGATTCTCGGGTACGAAGATATCAAATGGGCTACATCAAACTGGCATGCCCAGTAACTCACGTATGGTATTTGAAACGTCTTCCAAGTTATATCGCAAATCTTTTAGATAAACCTCTTAAAGAATTAGAAGGCCTAGTATACTGCGATGTG------------------------------------------------------------ATAGCTAAAAAACCCACTTTCTTACGATTACGAGGTTTATTCGAATATGAAATACAATCCTGGAAATACAGTATTCCGCTTTTTTTTACTACCCAAGGCTTCGATACATTTAGAAATAGAGAAGTTTCTACTGGAGCGGGTGCTATTCGAGAACAATTAGCCGATCTGGATTTGCGACTTATTATAGATTATTCATTGGTAGAATGGAAAGAATTGGCGGAAGAAGCGCTCACAGGTAATGAATGGGAAGATCGAAAAATTGGAAGAAGAAAAGATTTTTTGGTTAGACGTATGGAATTAGCTAAACATTTTCTTCGAACAAACATAGAACCAGAATGGATGGTTTTGTGTCTATTACCAGTTCTTCCTCCCGAGTTGAGACCAATCATTCAGATAGATGGGGGTAAACTAATGAGCTCGGATATTAATGAACTCTATAGACGAGTTATCTATCGGAACAATACTCTTACCGATCTATTAACAACAAGTAGATCCACGCCTGGGGAATTGGTAATGTGTCAAGAAAAATTGGTACAAGAAGCCGTGGATACACTTCTTGATAACGGAATCCGTGGACAACCAATGAGGGATGGTCATAACAAGGTTTACAAGTCGTTTTCGGATGTAATTGAAGGTAAAGAGGGAAGATTTCGTGAGACTCTGCTTGGCAAACGGGTTGATTATTCGGGCCGTTCCGTCATTGTCGTAGGGCCTTCGCTTTCATTGCATCAATGTGGATTGCCTCGCGAAATAGCAATAGAGCTTTTCCAGACATTCGTAATTCATGGTCTAATTAGACACCATTTTGCTTCGAATATAGGAGTTGCGAAGAGTCAAATTCGGGAAAAAGAACCCATTGTATGGGAAATACTTCAGGAAGTTATGCAGGGGCATCCTGTATTGCTGAATAGAGCGCCTACTCTGCATAGATTAGGCATACAAGCATTCCAACCCGTTTTAGTGGAAGGACGCGCTATTTGTTTACATCCATTAGTTCGTAAGGGATTCAATGCAGACTTTGACGGGGATCAAATGGCTGTTCATGTACCTTTATCTTTGGAGGCTCAAGCAGAGGCTCGTTTACTTATGTTTTCTCATATGAATCTCCTGTCTCCGGCTATCGGAGATCCCATTTCCATACCAACTCAAGATATGCTTATTGGACTTTATGTATTAACGGGTGGAAATCATCGAGGTATTTGTGCAAATAGGTATAATCCACGTAATCGTATAAACTCTCAAAATAAATCAATT---GATCAT------TATAATTATATGTATACGAACGAAAAAGAACCCTTTTTTTGTAATTCCTATGATGCAATTGGGGCTTATCGACAGAAAAAAATAAATTTAAACAGTCCTTTGTGGCTCCGGTGGCGACTAGATCAACGCATT------ATTGCTTCAAGAAAAGTTCCCATCGAAGTTCATTATGAATCGTTGGGTACTTATCATGAGATTTATGAGCACTATCTAATAGTAAAAAGTGTA---AAAAAAGAAACCCTTTGTATATACATTCGAACCACGGTTGGTCATATTTCTCTTTATCGAGAAATCGAAGAAGCCATACAAGGCTTTTGTCGTGCTTGTTCATATCGTACC------------------------
>Phedimus_odontophyllus
ATGATCGATCGGTATAAACATCAACACCTCCGAATTGGATCAGTTTCGCCTCAACAAATAAGTGCTTGGGCCAATAAAATTCTACCTAATGGAGAAATAGTTGGAGAAGTGACAAAACCTTATACTTTTCATTACAAAACGAATAAACCGGAAAAAGGTGGATTATTTTGTGAAAGAATTTTTGGGCCTATAAAAAGTGGAATTTGTGCTTGTGGAAATTATCGAGTAATTGGAGATGAAAAAGACGACTTGAAATTTTGTGAACAATGCGGAGTCGAATTTGTTGATTCTCGGGTACGAAGATATCAAATGGGCTACATCAAACTGGCATGCCCAGTAACTCACGTATGGTATTTGAAACGTCTTCCAAGTTATATCGCGAATCTTTTAGATAAACCTCTTAAAGAATTAGAAGGCCTAGTATACTGCGATGTGCCGATTTTGAAGGGGGGAGATCCAACAGGATCCTATCCCAATTTTTCTTTTGCTAGGCCCATAGCTAAAACACCCACTTTCTTACGATTAAGAGGTTTATTTGAATATGAAATACAATCCTGGAAATACAGTATTCCGCTTTTTTTTACTACCCAAGGCTTCGATACATTTCGAAATAGAGAAATTTCTACTGGAGCGGGTGCTATTCGAGAACAATTAGCCGATCTGGATTTGCGACTTATTATAGATTATTCGTTGGTAGAATGGAAAGAATTGGGGGAAGAAGCGTTCACAGGTAATGAATGGGAAGATCGAAAAATTAGAAGAAGAAAAGATTTTTTGGTTAGACGTATGGAATTAGCTAAACATTTTCTTCGAACAAACATAGAACCAGAATGGATGGTTTTGTGTTTATTACCAGTTCTTCCTCCCGAGTTGAGACCAATCATTCAGATAGATGGGGGTAAACTAATGAGCTCGGATATTAATGAACTCTATAGACGAGTTATCTATCGGAACAATACTCTTACCGATCTATTATCAAGAAGTGTATCCACGCCCGGGGAATTGGTAATGTGTCAAGAAAAATTGGTACAAGAAGCCGTGGATACACTTCTTGATAACGGAATCCGTGGACAACCAATGAGGGATGGTCATAACAAGGTTTACAAGTCGTTTTCGGATGTAATTGAAGGTAAAGAGGGAAGGTTTCGTGAGACTCTGCTTGGCAAACGGGTTGATTATTCGGGCCGTTCCGTCATTGTCGTAGGGCCTTCGCTTTCATTGCATCAATGTGGATTGCCTCGCGAAATAGCAATAGAACTTTTCCAGACATTCGTAATTCATGGTCTAATTAGATACCATTTTGCTTCGAATATAGGAGTTGCGAAGAGTCAAATTCGGGAAAAAGAACCCATTGTATGGGAAATACTTCAGGAAGTTATGCAGGGGCATCCTGTATTGCTGAATAGAGCGCCTACTCTGCATAGATTAGGCATACAAGCATTCCAACCCGTTTTAGTGGAAGGACGCGCTATTTGTTTACATCCATTAGTTTGTAAGGGATTCAATGCCGACTTTGACGGGGATCAAATGGCTGTTCATGTACCTTTATCTTTGGAGGCTCAAACAGAGGCCCGTTTACTTATGTTTTCTCATATGAATCTCTTGTCTCCGGCTATCGGAGATCCCATTTCCATACCAACTCAAGATATGCTTATTGGACTTTATGTATTAACGGGTGGAAATCATCGAGGTATTTGTGCAAATAGGTATAATCCACGTAATCGCAGAAACTCTCAAAATGAATCAATT---GATCAT------TATAATTATATGTATACGAACAAAAAAGAACCCTTTTTTTGTAATTCCTATGATGCAATTGGGGCTTATCGCCAGAAAAAAATCAATTTAAAGAGTCCTTTGTGGCTCCGGTGGCGACTAGATGAACGCATT------ATTGCTTCAAGAAAAGTTCCCATCGAAGTTCATTATGAATCTTTGGGTACTTATCATGAGATTTATGAGCACTATCTAATAGTAAAAAGTGTA---AAAAAACAAACCCTTTGTATATACATTCGAACAACAGTTGGTCATATTTCTCTTTATCGAGAAATCGAAGAAGCCCTACAAGGCTTTTGTTGTGCTTGTTCATATCGGACC------------------------
>Phedimus_takesimensis
ATGATCGATCGGTATAAACATCAACAACTCCGAATTGGATCAGTTTCGCCTCAACAAATAAGTGCTTGGGCCAATAAAATTCTACCTAATGGAGAAATAGTTGGAGAAGTGACAAAACCTTATACTTTTCATTACAAAACGAATAAACCGGAAAAAGATGGATTATTTTGTGAAAGAATTTTTGGGCCTATAAAAAGTGGAATTTGTGCTTGTGGAAATTATCGAGTAATTGGAGATGAAAAAGATGACTTGAAATTTTGTGAACAATGCGGAGTCGAATTTGTTGATTCTCGGGTACGAAGATATCAAATGGGCTACATCAAACTGGCATGCCCAGTAACTCACGTATGGTATTTGAAACGTCTTCCAAGTTATATCGCAAATCTTTTAGATAAACCTCTTAAAGAATTAGAAGGCCTAGTATACTGCGATGTG---------------------------------TATCCCAATTTTTCTTTTGCTAGGCCCATAGCTAAAAAACCCACTTTCTTACGATTACGAGGTTTATTCGAATATGAAATACAATCCTGGAAATACAGTATTCCGCTTTTTTTTACTACCCAAGGCTTCGATACATTTAGAAATAGAGAAGTTTCTACTGGAGCGGGTGCTATTCGAGAACAATTAGCCGATCTGGATTTGCGACTTATTATAGATTATTCATTGGTAGAATGGAAAGAATTGGCGGAAGAAGCGCTCACAGGTAATGAATGGGAAGATCGAAAAATTGGAAGAAGAAAAGATTTTTTGGTTAGACGTATGGAATTAGCTAAACATTTTCTTCGAACAAACATAGAACCAGAATGGATGGTTTTGTGTCTATTACCAGTTCTTCCTCCCGAGTTGAGACCAATCATTCAGATAGATGGGGGTAAACTAATGAGCTCGGATATTAATGAACTCTATAGACGAGTTATCTATCGGAACAATACTCTTACCGATCTATTAACAACAAGTAGATCCACGCCTGGGGAATTGGTAATGTGTCAAGAAAAATTGGTACAAGAAGCCGTGGATACACTTCTTGATAACGGAATCCGTGGACAACCAATGAGGGATGGTCATAACAAGGTTTACAAGTCGTTTTCGGATGTAATTGAAGGTAAAGAGGGAAGATTTCGTGAGACTCTGCTTGGCAAACGGGTTGATTATTCGGGCCGTTCCGTCATTGTCGTAGGGCCTTCGCTTTCATTGCATCAATGTGGATTGCCTCGCGAAATAGCAATAGAGCTTTTCCAGACATTCGTAATTCATGGTCTAATTAGACACCATTTTGCTTCGAATATAGGAGTTGCGAAGAGTCAAATTCGGGAAAAAGAACCCATTGTATGGGAAATACTTCAGGAAGTTATGCAGGGGCATCCTGTATTGCTGAATAGAGCGCCTACTCTGCATAGATTAGGCATACAAGCATTCCAACCCGTTTTAGTGGAAGGACGCGCTATTTGTTTACATCCATTAGTTCGTAAGGGATTCAATGCAGACTTTGACGGGGATCAAATGGCTGTTCATGTACCTTTATCTTTGGAGGCTCAAGCAGAGGCTCGTTTACTTATGTTTTCTCATATGAATCTCCTGTCTCCGGCTATCGGAGATCCCATTTCCATACCAACTCAAGATATGCTTATTGGACTTTATGTATTAACGGGTGGAAATCATCGAGGTATTTGTGCAAATAGGTATAATCCACGTAATCGTATAAACTCTCAAAATAAATCAATT---GATCAT------TATAATTATATGTATACGAACGAAAAAGAACCCTTTTTTTGTAATTCCTATGATGCAATTGGGGCTTATCGACAGAAAAAAATAAATTTAAACAGTCCTTTGTGGCTCCGGTGGCGACTAGATCAACGCATT------ATTGCTTCAAGAAAAGTTCCCATCGAAGTTCATTATGAATCGTTGGGTACTTATCATGAGATTTATGAGCACTATCTAATAGTAAAAAGTGTA---AAAAAAGAAACCCTTTGTATATACATTCGAACCACGGTTGGTCATATTTCTCTTTATCGAGAAATCGAAGAAGCCATACAAGGCTTTTGTCGTGCTTGTTCATATCGTACC------------------------
>Phedimus_yangshanicus
ATGATCGATCGGTATAAACATCAACACCTCCGAATTGGATCAGTTTCGCCTCAACAAATAAGTGCTTGGGCCAATAAAATTCTACCTAATGGAGAAATAGTTGGAGAAGTGACAAAACCTTATACTTTTCATTACAAAACGAATAAACCGGAAAAAGGTGGATTATTTTGTGAAAGAATTTTTGGGCCTATAAAAAGTGGAATTTGTGCTTGTGGAAATTATCGAGTAATTGGAGATGAAAAAGACGACTTGAAATTTTGTGAACAATGCGGAGTCGAATTTGTTGATTCTCGGGTACGAAGATATCAAATGGGCTACATCAAACTGGCATGCCCAGTAACTCACGTATGGTATTTGAAACGTCTTCCAAGTTATATCGCGAATCTTTTAGATAAACCTCTTAAAGAATTAGAAGGCCTAGTATACTGCGAT---------------------------------------------TTTTCTTTTGCTAGGCCCATAGCTAAAACACCCACTTTCTTACGATTAAGAGGTTTATTTGAATATGAAATACAATCCTGGAAATACAGTATTCCGCTTTTTTTTACTACCCAAGGCTTCGATACATTTCGAAATAGAGAAATTTCTACTGGAGCGGGTGCTATTCGAGAACAATTAGCCGATCTGGATTTGCGACTTATTATAGATTATTCGTTGGTAGAATGGAAAGAATTGGGGGAAGAAGCGTTCACAGGTAATGAATGGGAAGATCGAAAAATTAGAAGAAGAAAAGATTTTTTGGTTAGACGTATGGAATTAGCTAAACATTTTCTTCGAACAAACATAGAACCAGAATGGATGGTTTTGTGTTTATTACCAGTTCTTCCTCCCGAGTTGAGACCAATCATTCAGATAGATGGGGGTAAACTAATGAGCTCGGATATTAATGAACTCTATAGACGAGTTATCTATCGGAACAATACTCTTACCGATCTATTATCAAGAAGTGTATCCACGCCCGGGGAATTGGTAATGTGTCAAGAAAAATTGGTACAAGAAGCCGTGGATACACTTCTTGATAACGGAATCCGTGGACAACCAATGAGGGATGGTCATAACAAGGTTTACAAGTCGTTTTCGGATGTAATTGAAGGTAAAGAGGGAAGGTTTCGTGAGACTCTGCTTGGCAAACGGGTTGATTATTCGGGCCGTTCCGTCATTGTCGTAGGGCCTTCGCTTTCATTGCATCAATGTGGATTGCCTCGCGAAATAGCAATAGAACTTTTCCAGACATTCGTAATTCATGGTCTAATTAGATACCATTTTGCTTCGAATATAGGAGTTGCGAAGAGTCAAATTCGGGAAAAAGAACCCATTGTATGGGAAATACTTCAGGAAGTTATGCAGGGGCATCCTGTATTGCTGAATAGAGCGCCTACTCTGCATAGATTAGGCATACAAGCATTCCAACCCGTTTTAGTGGAAGGACGCGCTATTTGTTTACATCCATTAGTTTGTAAGGGATTCAATGCCGACTTTGACGGGGATCAAATGGCTGTTCATGTACCTTTATCTTTGGAGGCTCAAACAGAGGCCCGTTTACTTATGTTTTCTCATATGAATCTCTTGTCTCCGGCTATCGGAGATCCCATTTCCATACCAACTCAAGATATGCTTATTGGACTTTATGTATTAACGGGTGGAAATCATCGAGGTATTTGTGCAAATAGGTATAATCCACGTAATCGCAGAAACTCTCAAAATGAATCAATT---GATCAT------TATAATTATATGTATACGAACAAAAAAGAACCCTTTTTTTGTAATTCCTATGATGCAATTGGGGCTTATCGCCAGAAAAAAATCAATTTAAAGAGTCCTTTGTGGCTCCGGTGGCGACTAGATGAACGCATT------ATTGCTTCAAGAAAAGTTCCCATCGAAGTTCATTATGAATCTTTGGGTACTTATCATGAGATTTATGAGCACTATCTAATAGTAAAAAGTGTA---AAAAAACAAACCCTTTGTATATACATTCGAACAACAGTTGGTCATATTTCTCTTTATCGAGAAATCGAAGAAGCCCTACAAGGCTTTTGTTGTGCTTGTTCATATCGGACC------------------------
>Rhodiola_bupleuroides
ATGATCGATCGGTATAAACATCAACAACTCCGAATTGGATCAGTTTCGCCTCAACAAATAAGTGCTTGGGCCAATAAAATTCTACCTAATGGAGAAATAGTTGGAGAAGTGACAAAACCTTATACTTTTCATTACAAAACGAATAAACCGGAAAAAGATGGATTATTTTGTGAAAGAATTTTTGGGCCTATAAAAAGTGGAATTTGTGCTTGTGGAAATTATCGAGTAATCGGAGATGAAAAAGACGACTTGAAATTTTGTGAACAATGCGGAGTCGAATTTGTTGATTCTCGGGTACGAAGATATCAAATGGGCTACATCAAACTGGCATGCCCAGTAACTCACGTGTGGTATTTGAAACGTCTTCCAAGTTATATCGCGAATCTTTTAGATAAACCTCTTAAAGAATTAGAAGGCCTAGTATACTGCGATGTG---------------------------------TATCCCAATTTTTCTTTTGCTAGGCCCATAGCTAAAAAACCCACTTTCTTACGATTACGAGGTTTATTTGAATATGAAATACAATCCTGGAAATACAGTATTCCGCTTTTTTTTACTACCCAAGGCTTCGATACATTTAGAAATAGAGAAATTTCTACTGGAGCGGGTGCTATTCGAGAACAATTAGCCGATCTGGATTTGCGACTTATTATAGATTATTCGTTGGTAGAATGGAAAGAATTGGGGGAAGAAGCGCTCACAGGTAATGAATGGGAAGATCGAAAAATTGGAAGAAGGAAAGATTTTTTGGTTAGACGTATGGAATTAGCTAAACATTTTCTTCGAACAAACATAGAACCAGAATGGATGGTTTTGTGTCTATTACCAGTTCTTCCTCCCGAGTTGAGACCAATCATTCAGATAGATGGGGGTAAACTAATGAGTTCGGATATTAATGAACTCTATAGACGAGTTATCTATCGGAACAATACTCTTACTGATCTATTAACAACAAGTAGATCCACGCCCGGGGAATTGGTAATGTGTCAAGAAAAATTGGTACAAGAAGCCGTGGATACACTTCTGGATAACGGAATCCGTGGACAACCAATGAGGGATGGTCATAACAAGGTTTACAAATCGTTTTCGGATGTAATTGAAGGTAAAGAGGGAAGATTTCGTGAGACTCTACTTGGCAAACGGGTCGATTATTCGGGCCGTTCCGTCATTGTCGTAGGGCCTTCGCTTTCATTGCATCAATGTGGATTGCCTCGCGAAATAGCAATAGAGCTTTTCCAGACATTCGTAATTCATGGTCTAATTAGACACCATTTTGCTTCGAATATAGGAGTTGCGAAGAGTCAAATTCGGGAAAAAGAACCCATTGTATGGGAAATACTTCAGGAAGTTATGCAGGGGCATCCTGTATTGCTGAATAGAGCACCTACTCTGCATAGATTAGGCATACAAGCATTCCAACCCGTTTTAGTGGAAGGACGCGCTATTTGTTTACATCCATTAGTTCGTAAGGGATTCAATGCAGACTTTGACGGGGATCAAATGGCTGTTCATGTACCGTTATCTTTGGAGGCTCAAGCGGAGGCTCGTTTACTTATGTTTTCTCATATGAATCTCCTGTCTCCGGCTATCGGAGATCCCATTTCCATACCAACTCAAGATATGCTTATTGGACTTTATGTATTAACGGGTGGAAATCATCGAGGTATTTGTGCAAATAGGTATAATCCACGTAATCGCAGAAATTCTCAAAATGAATCAATT---GATCAT------TATAATTATATGTATATGAACGAAAAAGAACCCTTTTTTTATAATTCCTATGATGCAATTGGGGCTTATCGACAGAAAAAAATAAATTTAAACAGTCCTTTGTGGCTCCGGTGGCGACTAGATCAACGCATT------ATTGCTTCAAGAAAAGTTCCCATCGAAGTTCATTATGAATCTTTGGGTACTTATCATGAGATTTATGAGCACTATCTAATAGTAAAAAATGTA---AAAAAACAAACCCTTTGTATATACATTCGAACCACGGTTGGTCATATTTCTCTTTATCGAGAAATCGAAGAAGCCATACAAGGCTTTTGTCGTGCTTGTTCATATCGTACC------------------------
>Rhodiola_calliantha
ATGATCGATCGGTATAAACATCAACAACTCCGAATTGGATCAGTTTCGCCTCAACAAATAAGTGCTTGGGCCAATAAAATTCTACCTAATGGAGAAATAGTTGGAGAAGTGACAAAACCTTATACTTTTCATTACAAAACGAATAAACCGGAAAAAGATGGATTATTTTGTGAAAGAATTTTTGGGCCTATAAAAAGTGGAATTTGTGCTTGTGGAAATTATCGAGTAATCGGAGATGAAAAAGACGACTTGAAATTTTGTGAACAATGCGGAGTCGAATTTGTTGATTCTCGGGTACGAAGATATCAAATGGGCTACATCAAACTGGCATGCCCAGTAACTCACGTGTGGTATTTGAAACGTCTTCCAAGTTATATCGCGAATCTTTTAGATAAACCTCTTAAAGAATTAGAAGGCCTAGTATACTGCGATGTG---------------------------------TATCCCAATTTTTCTTTTGCTAGGCCCATAGCTAAAAAACCCACTTTCTTACGATTACGAGGTTTATTTGAATATGAAATACAATCCTGGAAATACAGTATTCCGCTTTTTTTTACTACCCAAGGCTTCGATACATTTAGAAATAGAGAAATTTCTACTGGAGCGGGTGCTATTCGAGAACAATTAGCCGATCTGGATTTGCGACTTATTATAGATTATTCGTTGGTAGAATGGAAAGAATTGGGGGAAGAAGCGCTCACAGGTAATGAATGGGAAGATCGAAAAATTGGAAGAAGGAAAGATTTTTTGGTTAGACGTATGGAATTAGCTAAACATTTTCTTCGAACAAACATAGAACCAGAATGGATGGTTTTGTGTCTATTACCAGTTCTTCCTCCCGAGTTGAGACCAATCATTCAGATAGATGGGGGTAAACTAATGAGTTCGGATATTAATGAACTCTATAGACGAGTTATCTATCGGAACAATACTCTTACCGATCTATTAACAACAAGTAGATCCACGCCCGGGGAATTGGTAATGTGTCAAGAAAAATTGGTACAAGAAGCCGTGGATACACTTCTGGATAACGGAATCCGTGGACAACCAATGAGGGATGGTCATAACAAGGTTTACAAATCGTTTTCGGATGTAATTGAAGGTAAAGAGGGAAGATTTCGTGAGACTCTACTTGGCAAACGGGTCGATTATTCGGGCCGTTCCGTCATTGTCGTAGGGCCTTCGCTTTCATTGCATCAATGTGGATTACCTCGCGAAATAGCAATAGAGCTTTTCCAGACATTCGTAATTCATGGTCTAATTAGACACCATTTTGCTTCGAATATAGGAGTTGCGAAGAGTCAAATTCGGGAAAAAGAACCCATTGTATGGGAAATACTTCAGGAAGTTATGCAGGGGCATCCTGTATTGCTGAATAGAGCACCTACTCTGCATAGATTAGGCATACAAGCATTCCAACCCGTTTTAGTGGAAGGACGCGCTATTTGTTTACATCCATTAGTTCGTAAGGGATTCAATGCAGACTTTGACGGGGATCAAATGGCTGTTCATGTACCGTTATCTTTGGAGGCTCAAGCGGAGGCTCGTTTACTTATGTTTTCTCATATGAATCTCTTGTCTCCGGCTATCGGAGATCCCATTTCCATACCAACTCAAGATATGCTTATTGGACTTTATGTATTAACGGGTGGAAATCATCGAGGTATTTGTGCAAATAGGTATAATCCACGTAATCGCAGAAACTCTCAAAATGAATCAATT---GATCAT------TATAATTATATGTATACGAACGAAAAAGAACCCTTTTTTTATAATTCCTATGATGCAATTGGGGCTTATCGACAGAAAAAAATAAATTTAAACAGTCCTTTGTGGCTCCGGTGGCGACTAGATCAACGCATT------ATTGCTTCAAGAAAAGTTCCCATCGAAGTTCATTATGAATCTTTGGGTACTTATCATGAGATTTATGAGCACTATCTAATAGTAAAAAATGTA---AAAAAACAAACCCTTTGTATATACATTCGAACCACGGTTGGTCATATTTCTCTTTATCGAGAAATCGAAGAAGCCATACAAGGCTTTTGTCGTGCTTGTTCATATCGTACC------------------------
>Rhodiola_crenulata
ATGATCGATCGGTATAAACATCAACAACTCCGAATTGGATCAGTTTCGCCTCAACAAATAAGTGCTTGGGCCAATAAAATTCTACCTAATGGAGAAATAGTTGGAGAAGTGACAAAACCTTATACTTTTCATTACAAAACGAATAAACCGGAAAAAGATGGATTATTTTGTGAAAGAATTTTTGGGCCTATAAAAAGTGGAATTTGTGCTTGTGGAAATTATCGAGTAATCGGAGATGAAAAAGACGACTTGAAATTTTGTGAACAATGCGGAGTCGAATTTGTTGATTCTCGGGTACGAAGATATCAAATGGGCTACATCAAACTGGCATGCCCAGTAACTCACGTGTGGTATTTGAAACGTCTTCCAAGTTATATCGCGAATCTTTTAGATAAACCTCTTAAAGAATTAGAAGGCCTAGTATACTGCGATGTGCCGATTTTGAAGGGGGGAGATCCAACAGGATCCTATCCCAATTTTTCTTTTGCTAGGCCCATAGCTAAAAAACCCACTTTCTTACGATTACGAGGTTTATTCGAATATGAAATACAATCCTGGAAATACAGTATTCCGCTTTTTTTTACTACCCAAGGCTTCGATACATTTAGAAATAGAGAAATTTCTACTGGAGCGGGTGCTATTCGAGAACAATTAGCCGATCTAGATTTGCGACTTATTATAGATTATTCGTTGGTAGAATGGAAAGAATTGGGGGAAGAAGCGCTCACAGGTAATGAATGGGAAGATCGAAAAATTGGAAGAAGGAAAGATTTTTTGGTTAGACGTATGGAATTAGCTAAACATTTTCTTCGAACAAACATAGAACCAGAATGGATGGTTTTGTGTCTATTACCAGTTCTTCCTCCCGAGTTGAGACCAATCATTCAGATAGATGGGGGTAAACTAATGAGTTCGGATATTAATGAACTCTATAGACGAGTTATCTATCGGAACAATACTCTTACCGATCTATTAACAACAAGTAGATCCACGCCCGGGGAATTGGTAATGTGTCAAGAAAAATTGGTACAAGAAGCCGTGGATACACTTCTGGATAACGGAATCCGTGGACAACCAATGAGGGATGGTCATAACAAGGTTTACAAATCGTTTTCGGATGTAATTGAAGGTAAAGAGGGAAGATTTCGTGAGACTCTACTTGGCAAACGGGTCGATTATTCGGGCCGTTCCGTCATTGTCGTAGGGCCTTCGCTTTCATTGCATCAATGTGGATTGCCTCGCGAAATAGCAATAGAGCTTTTCCAGACATTCGTAATTCATGGTCTAATTAGACACCATTTTGCTTCGAATATAGGAGTTGCGAAGAGTCAAATTCGGGAAAAAGAACCCATTGTATGGGAAATACTTCAGGAAGTTATGCAGGGGCATCCTGTATTGCTGAATAGAGCACCTACTCTGCATAGATTAGGCATACAAGCATTCCAACCCGTTTTAGTGGAAGGACGCGCTATTTGTTTACATCCATTAGTTCGTAAGGGATTCAATGCAGACTTTGACGGGGATCAAATGGCTGTTCATGTACCGTTATCTTTGGAGGCTCAAGCGGAGGCTCGTTTACTTATGTTTTCTCATATGAATCTCTTGTCTCCGGCTATCGGAGATCCCATTTCCATACCAACTCAAGATATGCTTATTGGACTTTATGTATTAACGGGTGGAAATCATCGAGGTATTTGTGCAAATAGGTATAATCCACGTAATCGCAGAAACTCTCAAAATGAATCAATT---GATCAT------TATAATTATATGTATACGAACGAAAAAGAACCCTTTTTTTGTAATTCCTATGATGCAATTGGGGCTTATCGACAGAAAAAAATAAATTTAAACAGTCCTTTGTGGCTCCGGTGGCGATTAGATCAACGCATT------ATTGCTTCAAGAAAAGTTCCCATCGAAGTTCATTATGAATCTTTGGGTACTTATCATGAGATTTATGAGCACTATCTAATAGTAAAAAATGTA---AAAAAACAAACCCTTTGTATATACATTCGAACCACGGTTGGTCATATTTCTCTTTATCGAGAAATCGAAGAAGCCATACAAGGCTTTTGTCGTGCTTGTTCATATCGTACC------------------------
>Rhodiola_henryi
ATGATCGATCGGTATAAACATCAACAACTCCGAATTGGATCAGTTTCGCCTCAACAAATAAGTGCTTGGGCCAATAAAATTCTACCTAATGGAGAAATAGTTGGAGAAGTGACAAAACCTTATACTTTTCATTACAAAACGAATAAACCGGAAAAAGATGGATTATTTTGTGAAAGAATTTTTGGGCCTATAAAAAGTGGAATTTGTGCTTGTGGAAATTATCGAGTAATCGGAGATGAAAAAGACGACTTGAAATTTTGTGAACAATGCGGAGTCGAATTTGTTGATTCTCGGGTACGAAGATATCAAATGGGCTACATCAAACTGGCATGCCCAGTAACTCACGTGTGGTATTTGAAACGTCTTCCAAGTTATATCGCGAATCTTTTAGATAAACCTCTTAAAGAATTAGAAGGCCTAGTATACTGTGATGTG---------------------------------TATCCCAATTTTTCTTTTGCTAGGCCCATAGCTAAAAAACCCACTTTCTTACGATTACGAGGTTTATTTGAATATGAAATACAATCCTGGAAATACAGTATTCCGCTTTTTTTTACTACCCAAGGCTTCGATACATTTAGAAATAGAGAAATTTCTACTGGAGCGGGTGCTATTCGAGAACAATTAGCCGATCTGGATTTGCGACTTATTATAGATTATTCGTTGGTAGAATGGAAAGAATTGGGGGAAGAAGCGCTCACAGGTAACGAATGGGAAGATCGAAAAATTGGAAGAAGGAAAGATTTTTTGGTTAGACGTATGGAATTAGCTAAACATTTTCTTCGAACAAACATAGAACCAGAATGGATGGTTTTGTGTCTATTACCAGTTCTTCCTCCCGAGTTGAGACCAATCATTCAGATAGATGGGGGTAAACTAATGAGTTCGGATATTAATGAACTCTATAGACGAGTTATCTATCGGAACAATACTCTTACCGATCTATTAACAACAAGTAGATCCACGCCCGGGGAATTGGTAATGTGTCAAGAAAAATTGGTACAAGAAGCCGTGGATACACTTCTGGATAACGGAATCCGTGGACAACCAATGAGGGATGGTCATAACAAGGTTTACAAATCGTTTTCGGATGTAATTGAAGGTAAAGAGGGAAGATTTCGTGAGACTCTACTTGGCAAACGGGTCGATTATTCGGGCCGTTCCGTCATTGTCGTAGGGCCTTCGCTTTCATTGCATCAATGTGGATTGCCTCGCGAAATAGCAATAGAGCTTTTTCAGACATTCGTAATTCATGGTCTAATTAGACACCATTTTGCTTCGAATATAGGAGTTGCGAAGAGTCAAATTCGGGAAAAAGAACCCATTGTATGGGAAATACTTCAGGAAGTTATGCAGGGGCATCCTGTATTGCTGAATAGAGCACCTACTCTGCATAGATTAGGCATACAAGCATTCCAACCCGTTTTAGTGGAAGGACGCGCTATTTGTTTACATCCATTAGTTCGTAAGGGATTCAATGCAGACTTTGACGGGGATCAAATGGCTGTTCATGTACCGTTATCTTTGGAGGCTCAAGCGGAGGCTCGTTTACTTATGTTTTCTCATATGAATCTCTTGTCTCCGGCTATCGGAGATCCCATTTCCATACCAACTCAAGATATGCTTATTGGACTTTATGTATTAACGGGTGGAAATCATCGAGGTATTTGTGCAAATAGGTATAATCCACGTAATCGCAGAAACTCTCAAAATGAATCAATT---GATCAT------TATAATTATATGTATACGAACGAAAAAGAACCCTTTTTTTGTAATTCCTATGATGCAATTGGGGCTTATCGACAGAAAAAAATAAATTTAAACAGTCCTTTGTGGCTCCGGTGGCGACTAGATCAACGCATT------ATTGCTTCAAGAAAAGTTCCCATCGAAGTTCATTATGAATCTTTGGGTACTTCTCATGAGATTTATGAGCACTATCTAATAGTAAAAAATGTA---AAAAAACAAACCCTTTGTATATACATTCGAACCACGGTTGGTCATATTTCTCTTTATCGAGAAATCGAAGAAGCCATACAAGGCTTTTGTCGTGCTTGTTCATATCGTACC------------------------
>Rhodiola_himalensis
ATGATCGATCGGTATAAACATCAACAACTCCGAATTGGATCAGTTTCGCCTCAACAAATAAGTGCTTGGGCCAATAAAATTCTACCTAATGGAGAAATAGTTGGAGAAGTGACAAAACCTTATACTTTTCATTACAAAACGAATAAACCGGAAAAAGATGGATTATTTTGTGAAAGAATTTTTGGGCCTATAAAAAGTGGAATTTGTGCTTGTGGAAATTATCGAGTAATCGGAGATGAAAAAGACGACTTGAAATTTTGTGAACAATGCGGAGTCGAATTTGTTGATTCTCGGGTACGAAGATATCAAATGGGCTACATCAAACTGGCATGCCCAGTAACTCACGTGTGGTATTTGAAACGTCTTCCAAGTTATATTGCGAATCTTTTAGATAAACCTCTTAAAGAATTAGAAGGCCTAGTATACTGCGATGTG---------------------------------TATCCCAATTTTTCTTTTGCTAGGCCCATAGCTAAAAAACCCACTTTCTTACGATTACGAGGTTTATTCGAATATGAAATACAATCCTGGAAATACAGTATTCCGCTTTTTTTTACTACCCAAGGCTTCGATACATTTAGAAATAGAGAAATTTCTACTGGAGCGGGTGCTATTCGAGAACAATTAGCCGATCTGGATTTGCGACTTATTATAGATTATTCGTTGGTAGAATGGAAAGAATTGGGGGAAGAAGCGCTCACAGGTAATGAATGGGAAGATCGAAAAATTGGAAGAAGGAAAGATTTTTTGGTTAGACGTATGGAATTAGCTAAACATTTTCTTCGAACAAACATAGAACCAGAATGGATGGTTTTGTGTCTATTACCAGTTCTTCCTCCCGAGTTGAGACCAATCATTCAGATAGATGGGGGTAAACTAATGAGTTCGGATATTAACGAACTCTATAGACGAGTTATCTATCGGAACAATACTCTTACCGATCTATTAACAACAAGTAGATCCACGCCCGGGGAATTGGTAATGTGTCAAGAAAAATTGGTACAAGAAGCCGTGGATACACTTCTGGATAACGGAATCCGTGGACAACCAATGAGGGATGGTCATAACAAGGTTTACAAATCGTTTTCGGATGTAATTGAAGGTAAAGAGGGAAGATTTCGTGAGACTCTACTTGGCAAACGGGTCGATTATTCGGGCCGTTCCGTCATTGTCGTAGGGCCTTCGCTTTCATTGCATCAATGTGGATTGCCTCGCGAAATAGCAATAGAGCTTTTCCAGACATTCGTAATTCATGGTCTAATTAGACACCATTTTGCTTCGAATATAGGAGTTGCGAAGAGTCAAATTCGGGAAAAAGAACCCATTGTATGGGAAATACTTCAGGAAGTTATGCAGGGGCATCCTGTATTGCTGAATAGAGCACCTACTCTGCATAGATTAGGCATACAAGCATTCCAACCCGTTTTAGTGGAAGGACGCGCTATTTGTTTACATCCATTAGTTCGTAAGGGATTCAATGCAGACTTTGACGGGGATCAAATGGCTGTTCATGTACCGTTATCTTTGGAGGCTCAAGCGGAGGCTCGTTTACTTATGTTTTCTCATATGAATCTCTTGTCTCCGGCTATCGGAGATCCCATTTCCATACCAACTCAAGATATGCTTATTGGACTTTATGTATTAACGGGTGGAAATCATCGAGGTATTTGTGCAAATAGGTATAATCCACGTAATCGCAGAAACTCTCAAAATGAATCAATT---GATCAT------TATAATTATATGTATACGAACGAAAAAGAACCCTTTTTTTGTAATTCCTATGATGCAATTGGGGCTTATCGACAGAAAAAAATAAATTTAAACAGTCCTTTGTGGCTCCGGTGGCGATTAGATCAACGCATT------ATTGCTTCAAGAAAAGTTCCCATCGAAGTTCATTATGAATCTTTGGGTACTTATCATGAGATTTATGAGCACTATCTAATAGTAAAAAATGTA---AAAAAACAAACCCTTTGTATATACATTCGAACCACGGTTGGTCATATTTCTCTTTATCGAGAAATCGAAGAAGCCATACAAGGCTTTTGTCGTGCTTGTTCATATCGTACC------------------------
>Rhodiola_kirilowii
ATGATCGATCGGTATAAACATCAACAACTCCGAATTGGATCAGTTTCGCCTCAACAAATAAGTGCTTGGGCCAATAAAATTCTACCTAATGGAGAAATAGTTGGAGAAGTGACAAAACCTTATACTTTTCATTACAAAACGAATAAACCGGAAAAAGATGGATTATTTTGTGAAAGAATTTTTGGGCCTATAAAAAGTGGAATTTGTGCTTGTGGAAATTATCGAGTAATCGGAGATGAAAAAGACGACTTGAAATTTTGTGAACAATGCGGAGTCGAATTTGTTGATTCTCGGGTACGAAGATATCAAATGGGCTACATCAAACTGGCATGCCCAGTAACTCACGTGTGGTATTTGAAACGTCTTCCAAGTTATATCGCGAATCTTTTAGATAAACCTCTTAAAGAATTAGAAGGCCTAGTATACTGCGATGTGCCGATTTTGAAGGGGGGAGATCCAACAGGATCCTATCCCAATTTTTCTTTTGCTAGGCCCATAGCTAAAAAACCCACTTTCTTACGATTACGAGGTTTATTCGAATATGAAATACAATCCTGGAAATACAGTATTCCGCTTTTTTTTACTACCCAAGGCTTCGATACATTTAGAAATAGAGAAATTTCTACTGGAGCGGGTGCTATTCGAGAACAATTAGCCGATCTGGATTTGCGACTTATTATAGATTATTCGTTGGTAGAATGGAAAGAATTGGGGGAAGAAGCGCTCACAGGTAATGAATGGGAAGATCGAAAAATTGGAAGAAGGAAAGATTTTTTGGTTAGACGTATGGAATTAGCTAAACATTTTCTTCGAACAAACATAGAACCAGAATGGATGGTTTTGTGTCTATTACCAGTTCTTCCTCCCGAGTTGAGACCAATCATTCAGATAGATGGGGGTAAACTAATGAGTTCGGATATTAACGAACTCTATAGACGAGTTATCTATCGGAACAATACTCTTACCGATCTATTAACAACAAGTAGATCCACGCCCGGGGAATTGGTAATGTGTCAAGAAAAATTGGTACAAGAAGCCGTGGATACACTTCTGGATAACGGAATCCGTGGACAACCAATGAGGGATGGTCATAACAAGGTTTACAAATCGTTTTCGGATGTAATTGAAGGTAAAGAGGGAAGATTTCGTGAGACTCTACTTGGCAAACGGGTCGATTATTCGGGCCGTTCCGTCATTGTCGTAGGGCCTTCGCTTTCATTGCATCAATGTGGATTGCCTCGCGAAATAGCAATAGAGCTTTTCCAGACATTCGTAATTCATGGTCTAATTAGACACCATTTTGCTTCGAATATAGGAGTTGCGAAGAGTCAAATTCGGGAAAAAGAACCCATTGTATGGGAAATACTTCAGGAAGTTATGCAGGGGCATCCTGTATTGCTGAATAGAGCACCTACTCTGCATAGATTAGGCATACAAGCATTCCAACCCGTTTTAGTGGAAGGACGCGCTATTTGTTTACATCCATTAGTTCGTAAGGGATTCAATGCAGACTTTGACGGGGATCAAATGGCTGTTCATGTACCGTTATCTTTGGAGGCTCAAGCGGAGGCTCGTTTACTTATGTTTTCTCATATGAATCTCTTGTCTCCGGCTATCGGAGATCCCATTTCCATACCAACTCAAGATATGCTTATTGGACTTTATGTATTAACGGGTGGAAATCATCGAGGTATTTGTGCAAATAGGTATAATCCACGTAATCGCAGAAACTCTCAAAATGAATCAATT---GATCAT------TATAATTATATGTATACGAACGAAAAAGAACCCTTTTTTTGTAATTCCTATGATGCAATTGGGGCTTATCGACAGAAAAAAATAAATTTAAACAGTCCTTTGTGGCTCCGGTGGCGATTAGATCAACGCATT------ATTGCTTCAAGAAAAGTTCCCATCGAAGTTCATTATGAATCTTTGGGTACTTATCATGAGATTTATGAGCACTATCTAATAGTAAAAAATGTA---AAAAAACAAACCCTTTGTATATACATTCGAACCACGGTTGGTCATATTTCTCTTTATCGAGAAATCGAAGAAGCCATACAAGGCTTTTGTCGTGCTTGTTCATATCGTACC------------------------
>Rhodiola_rosea
ATGATCGATCGGTATAAACATCAACAACTCCGAATTGGATCAGTTTCGCCTCAACAAATAAGTGCTTGGGCTAATAAAATTCTACCTAATGGAGAAATAGTTGGAGAAGTGACAAAACCTTATACTTTTCATTACAAAACGAATAAACCGGAAAAAGATGGATTATTTTGTGAAAGAATTTTTGGGCCTATAAAAAGTGGAATTTGTGCTTGTGGAAATTATCGAGTAATCGGAGATGAAAAAGACGACTTGAAATTTTGTGAACAATGCGGAGTCGAATTTGTTGATTCTCGGGTACGAAGATATCAAATGGGCTACATCAAACTGGCATGCCCAGTAACTCACGTGTGGTATTTGAAACGTCTTCCAAGTTATATCGCGAATCTTTTAGATAAACCTCTTAAAGAATTAGAAGGCCTAGTATACTGCGATGTG---------------------------------TATCCCAATTTTTCTTTTGCTAGGCCCATAGCTAAAAAACCCACTTTCTTACGATTACGAGGTTTATTTGAATATGAAATACAATCCTGGAAATACAGTATTCCGCTTTTTTTTACTACCCAAGGCTTCGATACATTTAGAAATAGAGAAATTTCTACTGGAGCGGGTGCTATTCGAGAACAATTAGCCGATCTGGATTTGCGACTTATTATAGATTATTCGTTGGTAGAATGGAAAGAATTGGGGGAAGAAGCGCTCACAGGTAATGAATGGGAAGATCGAAAAATTGGAAGAAGGAAAGATTTTTTGGTTAGACGTATGGAATTAGCTAAACATTTTCTTCGAACAAACATAGAACCAGAATGGATGGTTTTGTGTCTATTACCAGTTCTTCCTCCCGAATTGAGACCAATCATTCAGATAGATGGGGGTAAACTAATGAGTTCGGATATTAATGAACTCTATAGACGAGTTATCTATCGGAACAATACTCTTACCGATCTATTAACAACAAGTAGATCCACGCCCGGGGAATTGGTAATGTGTCAAGAAAAATTGGTACAAGAAGCCGTGGATACACTTCTGGATAACGGAATCCGTGGACAACCAATGAGGGATGGTCATAACAAGGTTTACAAATCGTTTTCGGATGTAATTGAAGGTAAAGAGGGAAGATTTCGTGAGACTCTACTTGGCAAACGGGTCGATTATTCGGGCCGTTCCGTCATTGTCGTAGGGCCTTCGCTTTCATTGCATCAATGTGGATTGCCTCGCGAAATAGCAATAGAGCTTTTCCAGACATTCGTAATTCATGGTCTAATTAGACACCATTTTGCTTCGAATATAGGAGTTGCGAAGAGTCAAATTCGGGAAAAAGAACCCATTGTATGGGAAATACTTCAGGAAGTTATGCAGGGGCATCCTGTATTGCTGAATAGAGCACCTACTCTGCATAGATTAGGCATACAAGCATTCCAACCCGTTTTAGTGGAAGGACGCGCTATTTGTTTACATCCATTAGTTCGTAAGGGATTCAATGCAGACTTTGACGGGGATCAAATGGCTGTTCATGTACCCTTATCTTTGGAGGCTCAAGCGGAGGCTCGTTTACTTATGTTTTCTCATATGAATCTCTTGTCTCCGGCTATCGGAGATCCCATTTCCATACCAACTCAAGATATGCTTATTGGACTTTATGTATTAACGGGTGGAAATCATCGAGGTATTTGTGCAAATAGGTATAATCCACGTAATCGCAGAAACTCTCAAAATGAATCAATT---GATCAT------TATAATTATATGTATACGAACGAAAAAGAACCCTTTTTTTGTAATTCCTATGATGCAATTGGGGCTTATCGACAGAAAAAAATAAATTTAAACAGTCCTTTGTGGCTCCGGTGGCGACTAGATCAACGCATT------ATTGCTTCAAGAAAAGTTCCCATCGAAGTTCATTATGAATCTTTGGGTACTTATCATGAGATTTATGAGCACTATCTAATAGTAAAAAATGTA---AAAAAACAAACCCTTTGTATATACATTCGAACCACGGTTGGTCATATTTCTCTTTATCGAGAAATCGAAGAAGCCATACAAGGCTTTTGTCGTGCTTGTTCATATCGTACC------------------------
>Rhodiola_sacra
ATGATCGATCGGTATAAACATCAACAACTCCGAATTGGATCAGTTTCGCCTCAACAAATAAGTGCTTGGGCCAATAAAATTCTACCTAATGGAGAAATAGTTGGAGAAGTGACAAAACCTTATACTTTTCATTACAAAACAAATAAACCGGAAAAAGATGGATTATTTTGTGAAAGAATTTTTGGGCCTATAAAAAGTGGAATTTGTGCTTGTGGAAATTATCGAGTAATCGGAGATGAAAAAGACGACTTGAAATTTTGTGAACAATGCGGAGTCGAATTTGTTGATTCTCGGGTACGAAGATATCAAATGGGCTACATCAAACTGGCATGCCCAGTAACTCACGTGTGGTATTTGAAACGTCTTCCAAGTTATATCGCGAATCTTTTAGATAAACCTCTTAAAGAATTAGAAGGCCTAGTATACTGCGATGTGCCGATTTTGAAGGGGGGAGATCCAACAGGATCCTATCCCAATTTTTCTTTTGCTAGGCCCATAGCTAAAAAACCCACTTTCTTACGATTACGAGGTTTATTCGAATATGAAATACAATCCTGGAAATACAGTATTCCGCTTTTTTTTACTACCCAAGGCTTCGATACATTTAGAAATAGAGAAATTTCTACTGGAGCGGGTGCTATTCGAGAACAATTAGCCGATCTGGATTTGCGACTTATTATAGATTATTCGTTGGTAGAATGGAAAGAATTGGGGGAAGAAGCGCTCACAGGTAATGAATGGGAAGATCGAAAAATTGGAAGAAGGAAAGATTTTTTGGTTAGACGTATGGAATTAGCTAAACATTTTCTTCGAACAAACATAGAACCAGAATGGATGGTTTTGTGTCTATTACCAGTTCTTCCTCCCGAGTTGAGACCAATCATTCAGATAGATGGGGGTAAACTAATGAGTTCGGATATTAACGAACTCTATAGACGAGTTATCTATCGGAACAATACTCTTACCGATCTATTAACAACAAGTAGATCCACGCCCGGGGAATTGGTAATGTGTCAAGAAAAATTGGTACAAGAAGCCGTGGATACACTTCTGGATAACGGAATCCGTGGACAACCAATGAGGGATGGTCATAACAAGGTTTACAAATCGTTTTCGGATGTAATTGAAGGTAAAGAGGGAAGATTTCGTGAGACTCTACTTGGCAAACGGGTCGATTATTCGGGCCGTTCCGTCATTGTCGTAGGGCCTTCGCTTTCATTGCATCAATGTGGATTGCCTCGCGAAATAGCAATAGAGCTTTTCCAGACATTCGTAATTCATGGTCTAATTAGACACCATTTTGCTTCGAATATAGGAGTTGCGAAGAGTCAAATTCGGGAAAAAGAACCCATTGTATGGGAAATACTTCAGGAAGTTATGCAGGGGCATCCTGTATTGCTGAATAGAGCACCTACTCTGCATAGATTAGGCATACAAGCATTCCAACCCGTTTTAGTGGAAGGACGCGCTATTTGTTTACATCCATTAGTTCGTAAGGGATTCAATGCAGACTTTGACGGGGATCAAATGGCTGTTCATGTACCGTTATCTTTGGAGGCTCAAGCGGAGGCTCGTTTACTTATGTTTTCTCATATGAATCTCTTGTCTCCGGCTATCGGAGATCCCATTTCCATACCAACTCAAGATATGCTTATTGGACTTTATGTATTAACGGGTGGAAATCATCGAGGTATTTGTGCAAATAGGTATAATCCACGTAATCGCAGAAACTCTCAAAATGAATCAATT---GATCAT------TATAATTATATGTATACGAACGAAAAAGAACCCTTTTTTTGTAATTCCTATGATGCAATTGGGGCTTATCGACAGAAAAAAATAAATTTAAACAGTCCTTTGTGGCTCCGGTGGCGATTAGATCAACGCATT------ATTGCTTCAAGAAAAGTTCCCATCGAAGTTCATTATGAATCTTTGGGTACTTATCATGAGATTTATGAGCACTATCTAATAGTAAAAAATGTA---AAAAAACAAACCCTTTGTATATACATTCGAACCACGGTTGGTCATATTTCTCTTTATCGAGAAATCGAAGAAGCCATACAAGGCTTTTGTCGTGCTTGTTCATATCGTACC------------------------
>Rhodiola_yunnanensis
ATGATCGATCGGTATAAACATCAACAACTCCGAATTGGATCAGTTTCGCCTCAACAAATAAGTGCTTGGGCCAATAAAATTCTACCTAATGGAGAAATAGTTGGAGAAGTGACAAAACCTTATACTTTTCATTACAAAACGAATAAACCGGAAAAAGATGGATTATTTTGTGAAAGAATTTTTGGGCCTATAAAAAGTGGAATTTGTGCTTGTGGAAATTATCGAGTAATCGGAGATGAAAAAGACGACTTGAAATTTTGTGAACAATGCGGAGTCGAATTTGTTGATTCTCGGGTACGAAGATATCAAATGGGCTACATCAAACTGGCATGCCCAGTAACTCACGTGTGGTATTTGAAACGTCTTCCAAGTTATATCGCGAATCTTTTAGATAAACCTCTTAAAGAATTAGAAGGCCTAGTATACTGCGATGTG---------------------------------TATCCCAATTTTTCTTTTGCTAGGCCCATAGCTAAAAAACCCACTTTCTTACGATTACGAGGTTTATTTGAATATGAAATACAATCCTGGAAATACAGTATTCCGCTTTTTTTTACTACCCAAGGCTTCGATACATTTAGAAATAGAGAAATTTCTACTGGAGCGGGTGCTATTCGAGAACAATTAGCCGATCTGGATTTGCGACTTATTATAGATTATTCGTTGGTAGAATGGAAAGAATTGGGGGAAGAAGCGCTCACAGGTAATGAATGGGAAGATCGAAAAATTGGAAGAAGGAAAGATTTTTTGGTTAGACGTATGGAATTAGCTAAACATTTTCTTCGAACAAACATAGAACCAGAATGGATGGTTTTGTGTCTATTACCAGTTCTTCCTCCCGAGTTGAGACCAATCATTCAGATAGATGGGGGTAAACTAATGAGTTCGGATATTAATGAACTCTATAGACGAGTTATCTATCGGAACAATACTCTTACCGATCTATTAACAACAAGTAGATCCACGCCCGGGGAATTGGTAATGTGTCAAGAAAAATTGGTACAAGAAGCCGTGGATACACTTCTGGATAACGGAATCCGTGGACAACCAATGAGGGATGGTCATAACAAGGTTTACAAATCGTTTTCAGATGTAATTGAAGGTAAAGGGGGAAGATTTCGTGAGACTCTACTTGGCAAACGGGTCGATTATTCGGGCCGTTCCGTCATTGTCGTAGGGCCTTCGCTTTCATTGCATCAATGTGGATTGCCTCGCGAAATAGCAATAGAGCTTTTCCAGACATTCGTAATTCATGGTCTAATTAGACACCATTTTGCTTCAAATATAGGAGTTGCGAAGAGTCAAATTCGGGAAAAAGAACCCATTGTATGGGAAATACTTCAGGAAGTTATGCAGGGGCATCCTGTATTGCTGAATAGAGCACCTACTCTGCATAGATTAGGCATACAAGCATTCCAACCCGTTTTAGTGGAAGGACGCGCTATTTGTTTACATCCATTAGTTCGTAAGGGATTCAATGCAGACTTTGACGGGGATCAAATGGCTGTTCATGTACCGTTATCTTTGGAGGCTCAAGCGGAGGCTCGTTTACTTATGTTTTCTCATATGAATCTCTTGTCTCCGGCTATCGGAGATCCCATTTCCATACCAACTCAAGATATGCTTATTGGACTTTATGTATTAACGGGTGGAAATCATCGAGGTATTTGTGCAAATAGGTATAATCCACGTAATCGCAGAAACTCTCAAAATGAATCAATT---GATCAT------TATAATTATATGTATACGAATGAAAAAGAACCCTTTTTTTGTAATTCCTATGATGCAATTGGGGCTTATCGACAGAAAAAAATAAATTTAAACAGTCCTTTGTGGCTCCGGTGGCGACTAGATCAACGCATT------ATTGCTTCAAGAAAAGTTCCCATCGAAGTTCATTATGAATCTTTGGGTACTTCTCATGAGATTTATGAGCACTATCTAATAGTAAAAAATGTA---AAAAAACAAACCCTTTGTATATACATTCGAACCACGGTTGGTCATATTTCTCTTTATCGAGAAATCGAAGAAGCCATACAAGGCTTTTGTCGTGCTTGTTCATATCGTACC------------------------
>Rhodiola_dumulosa
ATGATCGATCGGTATAAACATCAACAACTCCGAATTGGATCAGTTTCGCCTCAACAAATAAGTGCTTGGGCCAATAAAATTCTACCTAATGGAGAAATAGTTGGAGAAGTGACAAAACCTTATACTTTTCATTACAAAACGAATAAACCGGAAAAAGATGGATTATTTTGTGAAAGAATTTTTGGGCCTATAAAAAGTGGAATTTGTGCTTGTGGAAATTATCGAGTAATCGGAGATGAAAAAGACGACTTGAAATTTTGTGAACAATGCGGAGTCGAATTTGTTGATTCTCGGGTACGAAGATATCAAATGGGCTACATCAAACTGGCATGCCCAGTAACTCACGTGTGGTATTTGAAACGTCTTCCAAGTTATATCGCGAATCTTTTAGATAAACCTCTTAAAGAATTAGAAGGCCTAGTATACTGCGAT---------------------------------------------TTTTCTTTTGCTAGGCCCATAGCTAAAAAACCCACTTTCTTACGATTACGAGGTTTATTCGAATATGAAATACAATCCTGGAAATACAGTATTCCGCTTTTTTTTACTACCCAAGGCTTCGATACATTTAGAAATAGAGAAATTTCTACTGGAGCGGGTGCTATTCGAGAACAATTAGCCGATCTGGATTTGCGACTTATTATAGATTATTCGTTGGTAGAATGGAAAGAATTGGGGGAAGAAGCGCTCACAGGTAATGAATGGGAAGATCGAAAAATTGGAAGAAGGAAAGATTTTTTGGTTAGACGTATGGAATTAGCTAAACATTTTCTTCGAACAAACATAGAACCAGAATGGATGGTTTTGTGTCTATTACCAGTTCTTCCTCCCGAGTTGAGACCAATCATTCAGATAGATGGGGGTAAACTAATGAGTTCGGATATTAACGAACTCTATAGACGAGTTATCTATCGGAACAATACTCTTACCGATCTATTAACAACAAGTAGATCCACGCCCGGGGAATTGGTAATGTGTCAAGAAAAATTGGTACAAGAAGCCGTGGATACACTTCTGGATAACGGAATCCGTGGACAACCAATGAGGGATGGTCATAACAAGGTTTACAAATCGTTTTCGGATGTAATTGAAGGTAAAGAGGGAAGATTTCGTGAGACTCTACTTGGCAAACGGGTCGATTATTCGGGCCGTTCCGTCATTGTCGTAGGGCCTTCGCTTTCATTGCATCAATGTGGATTGCCTCGCGAAATAGCAATAGAGCTTTTCCAGACATTCGTAATTCATGGTCTAATTAGACACCATTTTGCTTCGAATATAGGAGTTGCGAAGAGTCAAATTCGGGAAAAAGAACCCATTGTATGGGAAATACTTCAGGAAGTTATGCAGGGGCATCCTGTATTGCTGAATAGAGCACCTACTCTGCATAGATTAGGCATACAAGCATTCCAACCCGTTTTAGTGGAAGGACGCGCTATTTGTTTACATCCATTAGTTCGTAAGGGATTCAATGCAGACTTTGACGGGGATCAAATGGCTGTTCATGTACCGTTATCTTTGGAGGCTCAAGCGGAGGCTCGTTTACTTATGTTTTCTCATATGAATCTCTTGTCTCCGGCTATCGGAGATCCCATTTCCATACCAACTCAAGATATGCTTATTGGACTTTATGTATTAACGGGTGGAAATCATCGAGGTATTTGTGCAAATAGGTATAATCCACGTAATCGCAGAAACTCTCAAAATGAATCAATT---GATCAT------TATAATTATATGTATACGAACGAAAAAGAACCCTTTTTTTGTAATTCCTATGATGCAATTGGGGCTTATCGACAGAAAAAAATAAATTTAAACAGTCCTTTGTGGCTCCGGTGGCGATTAGATCAACGCATT------ATTGCTTCAAGAAAAGTTCCCATCGAAGTTCATTATGAATCTTTGGGTACTTATCATGAGATTTATGAGCACTATCTAATAGTAAAAAATGTA---AAAAAACAAACCCTTTGTATATACATTCGAACCACGGTTGGTCATATTTCTCTTTATCGAGAAATCGAAGAAGCCATACAAGGCTTTTGTCGTGCTTGTTCATATCGTACC------------------------
>Rhodiola_fastigiata
ATGATCGATCGGTATAAACATCAACAACTCCGAATTGGATCAGTTTCGCCTCAACAAATAAGTGCTTGGGCCAATAAAATTCTACCTAATGGAGAAATAGTTGGAGAAGTGACAAAACCTTATACTTTTCATTACAAAACGAATAAACCGGAAAAAGATGGATTATTTTGTGAAAGAATTTTTGGGCCTATAAAAAGTGGAATTTGTGCTTGTGGAAATTATCGAGTAATCGGAGATGAAAAAGACGACTTGAAATTTTGTGAACAATGCGGAGTCGAATTTGCTGATTCTCGGGTACGAAGATATCAAATGGGCTACATCAAACTGGCATGCCCAGTAACTCACGTGTGGTATTTGAAACGTCTTCCAAGTTATATCGCGAATCTTTTAGATAAACCTCTTAAAGAATTAGAAGGCCTAGTATACTGCGATGTG---------------------------------TATCCCAATTTTTCTTTTGCTAGGCCCATAGCTAAAAAACCCACTTTCTTACGATTACGAGGTTTATTCGAATATGAAATACAATCCTGGAAATACAGTATTCCGCTTTTTTTTACTACCCAAGGCTTCGATACATTTAGAAATAGAGAAATTTCTACTGGAGCGGGTGCTATTCGAGAACAATTAGCCGATCTAGATTTGCGACTTATTATAGATTATTCGTTGGTAGAATGGAAAGAATTGGGGGAAGAAGCGCTCACAGGTAATGAATGGGAAGATCGAAAAATTGGAAGAAGGAAAGATTTTTTGGTTAGACGTATGGAATTAGCTAAACATTTTCTTCGAACAAACATAGAACCAGAATGGATGGTTTTGTGTCTATTACCAGTTCTTCCTCCCGAGTTGAGACCAATCATTCAGATAGATGGGGGTAAACTAATGAGTTCGGATATTAATGAACTCTATAGACGAGTTATCTATCGGAACAATACTCTTACCGATCTATTAACAACAAGTAGATCCACGCCCGGGGAATTGGTAATGTGTCAAGAAAAATTGGTACAAGAAGCCGTGGATACACTTCTGGATAACGGAATCCGTGGACAACCAATGAGGGATGGTCATAACAAGGTTTACAAATCGTTTTCGGATGTAATTGAAGGTAAAGAGGGAAGATTTCGTGAGACTCTACTTGGCAAACGGGTCGATTATTCGGGCCGTTCCGTCATTGTCGTAGGGCCTTCGCTTTCATTGCATCAATGTGGATTGCCTCGCGAAATAGCAATAGAGCTTTTCCAGACATTCGTAATTCATGGTCTAATTAGACACCATTTTGCTTCGAATATAGGAGTTGCGAAGAGTCAAATTCGGGAAAAAGAACCCATTGTATGGGAAATACTTCAAGAAGTTATGCAGGGGCATCCTGTATTGCTGAATAGAGCACCTACTCTGCATAGATTAGGCATACAAGCATTCCAACCCGTTTTAGTGGAAGGACGCGCTATTTGTTTACATCCATTAGTTCGTAAGGGATTCAATGCAGACTTTGACGGGGATCAAATGGCTGTTCATGTACCGTTATCTTTGGAGGCTCAAGCGGAGGCTCGTTTACTTATGTTTTCTCATATGAATCTCTTGTCTCCGGCTATCGGAGATCCCATTTCCATACCAACTCAAGATATGCTTATTGGACTTTATGTATTAACGGGTGGAAATCATCGAGGTATTTGTGCAAATAGGTATAATCCACGTAATCGCAGAAACTCTCAAAATGAATCAATT---GATCAT------TATAATTATATGTATACGAACGAAAAAGAACCCTTTTTTTGTAATTCCTATGATGCAATTGGGGCTTATCGACAGAAAAAAATAAATTTAAACAGTCCTTTGTGGCTCCGGTGGCGATTAGATCAACGCATT------ATTGCTTCAAGAAAAGTTCCCATCGAAGTTCATTATGAATCTTTGGGTACTTATCATGAGATTTATGAGCACTATCTAATAGTAAAAAATGTA---AAAAAACAAACCCTTTGTATATACATTCGAACCACGGTTGGTCATATTTCTCTTTATCGAGAAATCGAAGAAGCCATACAAGGCTTTTGTCGTGCTTGTTCATATCGTACC------------------------
>Rhodiola_gelida
ATGATCGATCGGTATAAACATCAACAACTCCGAATTGGATCAGTTTCGCCTCAACAAATAAGTGCTTGGGCCAAGAAAATTCTACCTAATGGAGAAATAGTTGGAGAAGTGACAAAACCTTATACTTTTCATTACAAAACGAATAAACCGGAAAAAGATGGATTATTTTGTGAAAGAATTTTTGGGCCTATAAAAAGTGGAATTTGTGCTTGTGGAAATTATCGAGTAATCGGAGATGAAAAAGACGACTTGAAATTTTGTGAACAATGCGGAGTCGAATTTGTTGATTCTCGGGTACGAAGATATCAAATGGGCTACATCAAACTGGCATGCCCAGTAACTCACGTGTGGTATTTGAAACGTCTTCCAAGTTATATCGCGAATCTTTTAGATAAACCTCTTAAAGAATTAGAAGGCCTAGTATACTGCGATGTGCCGATTTTGAAGGGGGGAGATCCAACAGGATCCTATCCCAATTTTTCTTTTGCTAGGCCCATAGCTAAAAAACCCACTTTCTTACGATTACGAGGTTTATTCGAATATGAAATACAATCCTGGAAATACAGTATTCCGCTTTTTTTTACTACCCAAGGCTTCGATACATTTAGAAATAGAGAAATTTCTACTGGAGCGGGTGCTATTCGAGAACAATTAGCCGATCTGGATTTGCGACTTATTATAGATTATTCGTTGGTAGAATGGAAAGAATTGGGGGAAGAAGCGCTCACAGGTAATGAATGGGAAGATCGAAAAATTGGAAGAAGGAAAGATTTTTTGGTTAGACGTATGGAATTAGCTAAACATTTTCTTCGAACAAACATAGAACCAGAATGGATGGTTTTGTGTCTATTACCAGTTCTTCCTCCCGAGTTGAGACCAATCATTCAGATAGATGGGGGTAAACTAATGAGTTCGGATATTAATGAACTCTATAGACGAGTTATCTATCGGAACAATACTCTTACCGATCTATTAACAACAAGTAGATCCACGCCCGGGGAATTGGTAATGTGTCAAGAAAAATTGGTACAAGAAGCCGTGGATACACTTCTGGATAACGGAATCCGTGGACAACCAATGAGGGATGGTCATAACAAGGTTTACAAATCGTTTTCGGATGTAATTGAAGGTAAAGAGGGAAGATTTCGTGAGACTCTACTTGGCAAACGGGTCGATTATTCGGGCCGTTCCGTCATTGTCGTAGGGCCTTCGCTTTCATTGCATCAATGTGGATTGCCTCGCGAAATAGCAATAGAGCTTTTCCAGACATTCGTAATTCATGGTCTAATTAGACACCATTTTGCTTCGAATATAGGAGTTGCGAAGAGTCAAATTCGGGAAAAAGAACCCATTGTATGGGAAATACTTCAGGAAGTTATGCAGGGGCATCCTGTATTGCTGAATAGAGCACCTACTCTGCATAGATTAGGCATACAAGCATTCCAACCCGTTTTAGTGGAAGGACGCGCTATTTGTTTACATCCATTAGTTCGTAAGGGATTCAATGCAGACTTTGACGGGGATCAAATGGCTGTTCATGTACCGTTATCTTTGGAGGCTCAAGCGGAGGCTCGTTTACTTATGTTTTCTCATATGAATCTCTTGTCTCCGGCTATCGGAGATCCCATTTCCATACCAACTCAAGATATGCTTATTGGACTTTATGTATTAACGGGTGGAAATCATCGAGGTATTTGTGCAAATAGGTATAATCCACGTAATCGCAGAAACTCTCAAAATGAATCAATT---GATCAT------TATAATTATATGTATACGAACGAAAAAGAACCCTTTTTTTGTAATTCCTATGATGCAATTGGGGCTTATCGACAGAAAAAAATTAATTTAAACAGTCCTTTGTGGCTCCGGTGGCGACTAGATCAACGCATT------ATTGCTTCAAGAAAAGTTCCCATCGAAGTTCATTATGAATCTTTGGGTACTTATCATGAGATTTATGAGCACTATCTAATAGTAAAAAATGTA---AAAAAACAAACCCTTTGTATATACATTCGAACCACGGTTGGTCATATTTCTCTTTATCGAGAAATCGAAGAAGCCATACAAGGCTTTTGTCGTGCTTGTTCATATCGTACC------------------------
>Rhodiola_hobsonii
ATGATCGATCGGTATAAACATCAACAACTCCGAATTGGATCAGTTTCGCCTCAACAAATAAGTGCTTGGGCCAATAAAATTCTACCTAATGGAGAAATAGTTGGAGAAGTGACAAAACCTTATACTTTTCATTACAAAACGAATAAACCGGAAAAAGATGGATTATTTTGTGAAAGAATTTTTGGGCCTATAAAAAGTGGAATTTGTGCTTGTGGAAATTATCGAGTAATCGGAGATGAAAAAGACGACTTGAAATTTTGTGAACAATGCGGAGTCGAATTTGTTGATTCTCGGGTACGAAGATATCAAATGGGCTACATCAAACTGGCATGCCCAGTAACTCACGTGTGGTATTTGAAACGTCTTCCAAGTTATATCGCGAATCTTTTAGATAAACCTCTTAAAGAATTAGAAGGCCTAGTATACTGCGATGTG---------------------------------TATCCCAATTTTTCTTTTGCTAGGCCCATAGCTAAAAAACCCACTTTCTTACGATTACGAGGTTTATTCGAATATGAAATACAATCCTGGAAATACAGTATTCCGCTTTTTTTTACTACCCAAGGCTTCGATACATTTAGAAATAGAGAAATTTCTACTGGAGCGGGTGCTATTCGAGAACAACTAGCCGATCTGGATTTGCGACTTATTATAGATTATTCGTTGGTAGAATGGAAAGAATTGGGGGAAGAAGCGCTCACAGGTAATGAATGGGAAGATCGAAAAATTGGAAGAAGGAAAGATTTTTTGGTTAGACGTATGGAATTAGCTAAACATTTTCTTCGAACAAACATAGAACCAGAATGGATGGTTTTGTGTCTATTACCAGTTCTTCCTCCCGAGTTGAGACCAATCATTCAGATAGATGGGGGTAAACTAATGAGTTCGGATATTAATGAACTCTATAGACGAGTTATCTATCGGAACAATACTCTTACCGATCTATTAACAACAAGTAGATCCACGCCCGGGGAATTGGTAATGTGTCAAGAAAAATTGGTACAAGAAGCCGTGGATACACTTCTGGATAACGGAATCCGTGGACAACCAATGAGGGATGGTCATAACAAGGTTTACAAATCGTTTTCAGATGTAATTGAAGGTAAAGAGGGAAGATTTCGTGAGACTCTACTTGGCAAACGGGTCGATTATTCGGGCCGTTCCGTCATTGTCGTAGGGCCTTCGCTTTCATTGCATCAATGTGGATTGCCTCGCGAAATAGCAATAGAGCTTTTCCAGACATTCGTAATTCATGGTCTAATTAGACACCATTTTGCTTCGAATATAGGAGTTGCGAAGAGTCAAATTCGGGAAAAAGAACCCATTGTATGGGAAATACTTCAGGAAGTTATGCAGGGGCATCCTGTATTGCTGAATAGAGCACCTACTCTGCATAGATTAGGCATACAAGCATTCCAACCCGTTTTAGTGGAAGGACGCGCTATTTGTTTACATCCATTAGTTCGTAAGGGATTCAATGCAGACTTTGACGGGGATCAAATGGCTGTTCATGTACCGTTATCTTTGGAGGCTCAAGCGGAGGCTCGTTTACTTATGTTTTCTCATATGAATCTCTTGTCTCCGGCTATCGGAGATCCCATTTCCATACCAACTCAAGATATGCTTATTGGACTTTATGTATTAACGGGTGGAAATCATCGAGGTATTTGTGCAAATAGGTATAATCCACGTAATCGCAGAAACTCTCAAAATGAATCAATT---GATCAT------TTTAATTATATGTATACGAACGAAAAAGAACCTTTTTTTTGTAATTCCTATGATGCAATTGGGGCTTATCGACAGAAAAAAATAAATTTAAACAGTCCTTTGTGGCTCCGGTGGCGACTAGATCAACGCATT------ATTGCTTCAAGAAAAGTTCCCATCGAAGTTCATTATGAATCTTTGGGTACTTATCATGAGATTTATGAGCACTATCTAATAGTAAAAAGTGTA---AAAAAACAAACCCTTTGTATATACATTCGAACCACGGTTGGTCATATTTCTCTTTATCGAGAAATCGAAGAAGCCATACAAGGCTTTTGTCGTGCTTGTTCATATCGTACC------------------------
>Rhodiola_humilis
ATGATCGATCGGTATAAACATCAACAACTCCGAATTGGATCAGTTTCGCCTCAACAAATAAGTGCTTGGGCCAATAAAATTCTACCTAATGGAGAAATAGTTGGAGAAGTGACAAAACCTTATACTTTTCATTACAAAACGAATAAACCGGAAAAAGATGGATTATTTTGTGAAAGAATTTTTGGGCCTATAAAAAGTGGAATTTGTGCTTGTGGAAATTATCGAGTAATCGGAGATGAAAAAGACGACTTGAAATTTTGTGAACAATGCGGAGTCGAATTTGTTGATTCTCGGGTACGAAGATATCAAATGGGCTACATCAAACTGGCATGCCCAGTAACTCACGTGTGGTATTTGAAACGTCTTCCAAGTTATATCGCGAATCTTTTAGATAAACCTCTTAAAGAATTAGAAGGCCTAGTATACTGCGATGTG---------------------------------TATCCCAATTTTTCTTTTGCTAGGCCCATAGCTAAAAAACCCACTTTCTTACGATTACGAGGTTTATTCGAATATGAAATACAATCCTGGAAATACAGTATTCCGCTTTTTTTTACTACCCAAGGCTTCGATACATTTAGAAATAGAGAAATTTCTACTGGAGCGGGTGCTATTCGAGAACAATTAGCCGATCTGGATTTGCGACTTATTATAGATTATTCGTTGGTAGAATGGAAAGAATTGGGGGAAGAAGCGCTCACAGGTAATGAATGGGAAGATCGAAAAATTGGAAGAAGGAAAGATTTTTTGGTTAGACGTATGGAATTAGCTAAACATTTTCTTCGAACAAACATAGAACCAGAATGGATGGTTTTGTGTCTATTACCAGTTCTTCCTCCCGAGTTGAGACCAATCATTCAGATAGATGGGGGTAAACTAATGAGTTCGGATATTAATGAACTCTATAGACGAGTTATCTATCGGAACAATACTCTTACCGATCTATTAACAACAAGTAGATCCACGCCCGGGGAATTGGTAATGTGTCAAGAAAAATTGGTACAAGAAGCCGTGGATACACTTCTGGATAACGGAATCCGTGGACAACCAATGAGGGATGGTCATAACAAGGTTTACAAATCGTTTTCAGATGTAATTGAAGGTAAAGAGGGAAGATTTCGTGAGACTCTACTTGGCAAACGGGTCGATTATTCGGGCCGTTCCGTCATTGTCGTAGGGCCTTCGCTTTCATTGCATCAATGTGGATTGCCTCGCGAAATAGCAATAGAGCTTTTCCAGACATTCGTAATTCATGGTCTAATTAGACACCATTTTGCTTCGAATATAGGAGTTGCGAAGAGTCAAATTCGGGAAAAAGAACCCATTGTATGGGAAATACTTCAGGAAGTTATGCAGGGGCATCCTGTATTGCTGAATAGAGCGCCTACTCTGCATAGATTAGGCATACAAGCATTCCAACCCGTTTTAGTGGAAGGACGCGCTATTTGTTTACATCCATTAGTTCGTAAGGGATTCAATGCAGACTTTGACGGGGATCAAATGGCTGTTCATGTACCGTTATCTTTGGAGGCTCAAGCGGAGGCTCGTTTACTTATGTTTTCTCATATGAATCTCTTGTCTCCGGCTATCGGAGATCCCATTTCCATACCAACTCAAGATATGCTTATTGGACTTTATGTATTAACGGGTGGAAATCATCGAGGTATTTGTGCAAATAGGTATAATCCACGTAATCGCAGAAACTCTCAAAATGAATCAATT---GATCAT------TTTAATTATATGTATACGAACGAAAAAGAACCTTTTTTTTGTAATTCCTATGATGCAATTGGGGCTTATCGACAGAAAAAAATAAATTTAAACAGTCCTTTGTGGCTCCGGTGGCGACTAGATCAACGCATT------ATTGCTTCAAGAAAAGTTCCCATCGAAGTTCATTATGAATCTTTGGGTACTTATCATGAGATTTATGAGCACTATCTAATAGTCAAAAATGTA---AAAAAACAAACCCTTTGTATATACATTCGAACCACGGTTGGTCATATTTCTCTTTATCGAGAAATCGAAGAAGCCATACAAGGCTTTTGTCGTGCTTGTTCATATCGTACC------------------------
>Rhodiola_integrifolia
ATGATCGATCGGTATAAACATCAACAACTCCGAATTGGATCAGTTTCGCCTCAACAAATAAGTGCTTGGGCCAATAAAATTCTACCTAATGGAGAAATAGTTGGAGAAGTGACAAAACCTTATACTTTTCATTACAAAACGAATAAACCGGAAAAAGATGGATTATTTTGTGAAAGAATTTTTGGGCCTATAAAAAGTGGAATTTGTGCTTGTGGAAATTATCGAGTAATCGGAGATGAAAAAGACGACTTGAAATTTTGTGAACAATGCGGAGTCGAATTTGTTGATTCTCGGGTACGAAGATATCAAATGGGCTACATCAAACTGGCATGCCCAGTAACTCACGTGTGGTATTTGAAACGTCTTCCAAGTTATATCGCGAATCTTTTAGATAAACCTCTTAAAGAATTAGAAGGCTTAGTATACTGCGATGTG---------------------------------TATCCCAATTTTTCTTTTGCTAGGCCCATAGCTAAAAAACCCACTTTCTTACGATTACGAGGTTTATTCGAATATGAAATACAATCCTGGAAATACAGTATTCCGCTTTTTTTTACTACCCAAGGCTTCGATACATTTAGAAATAGAGAAATTTCTACTGGAGCGGGTGCTATTCGAGAACAATTAGCCGATCTGGATTTGCGACTTATTATAGATTATTCATTGGTAGAATGGAAAGAATTGGGGGAAGAAGCGCTCACAGGTAATGAATGGGAAGATCGAAAAATTGGAAGAAGGAAAGATTTTTTGGTTAGACGTATGGAATTAGCTAAACATTTTCTTCGAACAAACATAGAACCAGAATGGATGGTTTTATGTCTATTACCAGTTCTTCCTCCCGAGTTGAGACCAATCATTCAGATAGATGGGGGTAAACTAATGAGTTCGGATATTAATGAACTCTATAGACGAGTTATCTATCGGAACAATACTCTTACCGATCTATTAACAACAAGTGTATCCACGCCCGGGGAATTGGTAATGTGTCAAGAAAAATTGGTACAAGAAGCCGTGGATACACTTCTGGATAACGGAATCCGTGGACAACCAATGAGGGATGGTCATAACAAGGTTTACAAATCGTTTTCAGATGTAATTGAAGGTAAAGAGGGAAGATTTCGTGAGACTCTACTTGGCAAACGGGTCGATTATTCGGGCCGTTCCGTCATTGTCGTAGGGCCTTCGCTTTCATTGCATCAATGTGGATTGCCTCGCGAAATAGCAATAGAGCTTTTCCAGACATTCGTAATTCATGGTCTAATTAGACACCATTTTGCTTCGAATATAGGAGTTGCGAAGAGTCAAATTCGGGAAAAAGAACCCATTGTATGGGAAATACTTCAGGAAGTTATGCAGGGGCATCCTGTATTGCTGAATAGAGCGCCTACTCTGCATAGATTAGGCATACAAGCATTCCAACCCGTTTTAGTGGAAGGACGCGCTATTTGTTTACATCCATTAGTTCGTAAGGGATTCAATGCAGACTTTGACGGGGATCAAATGGCTGTTCATGTACCGTTATCTTTGGAGGCTCAAGCGGAGGCTCGTTTACTTATGTTTTCTCATATGAATCTCTTGTCTCCGGCTATCGGAGATCCCATTTCCATACCAACTCAAGATATGCTTATTGGACTTTATGTATTAACGGGTGGAAATCATCGAGGTATTTGTGCAAATAGGTATAATCCACGTAATCGCAGAAACTCTCAAAATGAATCAATT---GATCAT------TTTAATTATATGTATACGAACGAAAAAGAACCTTTTTTTTGTAATTCCTATGATGCAATTGGGGCTTATCGACAGAAAAAAATAAATTTAAACAGTCCTTTGTGGCTCCGGTGGCGACTAGATCAACGCATT------ATTGCTTCAAGAAAAGTTCCCATCGAAGTTCATTATGAATCTTTGGGTACTTATCATGAGATTTATGAGCACTATCTAATAGTAAAAAATGTA---AAAAAACAAACCCTTTGTATATACATTCGAACCACGGTTGGTCATATTTCTCTTTATCGAGAAATCGAAGAAGCCATACAAGGCTTTTGTCGTGCTTGTTCATATCGTACC------------------------
>Rhodiola_liciae
ATGATCGATCGGTATAAACATCAACAACTCCGAATTGGATCAGTTTCGCCTCAACAAATAAGTGCTTGGGCCAATAAAATTCTACCTAATGGAGAAATAGTTGGAGAAGTGACAAAACCTTATACTTTTCATTACAAAACGAATAAACCGGAAAAAGATGGATTATTTTGTGAAAGAATTTTTGGGCCTATAAAAAGTGGAATTTGTGCTTGTGGAAATTATCGAGTAATCGGAGATGAAAAAGACGACTTGAAATTTTGTGAACAATGCGGAGTCGAATTTGTTGATTCTCGGGTACGAAGATATCAAATGGGCTACATCAAACTGGCATGCCCAGTAACTCACGTGTGGTATTTGAAACGTCTTCCAAGTTATATCGCGAATCTTTTAGATAAACCTCTTAAAGAATTAGAAGGCCTAGTATACTGCGATGTG---------------------------------TATCCCAATTTTTCTTTTGCTAGGCCCATAGCTAAAAAACCCACTTTCTTACGATTACGAGGTTTATTCGAATATGAAATACAATCCTGGAAATACAGTATTCCGCTTTTTTTTACTACCCAAGGCTTCGATACATTTAGAAATAGAGAAATTTCTACTGGAGCGGGTGCTATTCGAGAACAATTAGCCGATCTGGATTTGCGACTTATTATAGATTATTCGTTGGTAGAATGGAAAGAATTGGGGGAAGAAGCGCTCACAGGTAATGAATGGGAAGATCGAAAAATTGGAAGAAGGAAAGATTTTTTGGTTAGACGTATGGAATTAGCTAAACATTTTCTTCGAACAAACATAGAACCAGAATGGATGGTTTTGTGTCTATTACCAGTTCTTCCTCCCGAGTTGAGACCAATCATTCAGATAGATGGGGGTAAACTAATGAGTTCGGATATTAATGAACTCTATAGACGAGTTATCTATCGGAACAATACTCTTACCGATCTATTAACAACAAGTAGATCCACGCCCGGGGAATTGGTAATGTGTCAAGAAAAATTGGTACAAGAAGCCGTGGATACACTTCTGGATAACGGAATCCGTGGACAACCAATGAGGGATGGTCATAACAAGGTTTACAAATCGTTTTCAGATGTAATTGAAGGTAAAGAGGGAAGATTTCGTGAGACTCTACTTGGCAAACGGGTCGATTATTCGGGCCGTTCCGTCATTGTCGTAGGGCCTTCGCTTTCATTGCATCAATGTGGATTGCCTCGCGAAATAGCAATAGAGCTTTTCCAGACATTCGTAATTCATGGTCTAATTAGACACCATTTTGCTTCGAATATAGGAGTTGCGAAGAGTCAAATTCGGGAAAAAGAACCCATTGTATGGGAAATACTTCAGGAAGTTATGCAGGGGCATCCTGTATTGCTGAATAGAGCGCCTACTCTGCATAGATTAGGCATACAAGCATTCCAACCCGTTTTAGTGGAAGGACGCGCTATTTGTTTACATCCATTAGTTCGTAAGGGATTCAATGCAGACTTTGACGGGGATCAAATGGCTGTTCATGTACCGTTATCTTTGGAGGCTCAAGCGGAGGCTCGTTTACTTATGTTTTCTCATATGAATCTCTTGTCTCCGACTATCGGAGATCCCATTTCCATACCAACTCAAGATATGCTTATTGGACTTTATGTATTAACGGGTGGAAATCATCGAGGTATTTGTGCAAATAGGTATAATCCACGTAATCGCAGAAACTCTCAAAATGAATCAATT---GATCAT------TTTAATTATATGTATACGAACGAAAAAGAACCTTTTTTTTGTAATTCCTATGATGCAATTGGGGCTTATCGACAGAAAAAAATAAATTTAAACAGTCCTTTGTGGCTCCGGTGGCGACTAGATCAACGCATT------ATTGCTTCAAGAAAAGTTCCCATCGAAGTTCATTATGAATCTTTGGGTACTTATCATGAGATTTATGAGCACTATCTAATAGTAAAAAATGTA---AAAAAACAAACCCTTTGTATATACATTCGAACCACGGTTGGTCATATTTCTCTTTATCGAGAAATCGAAGAAGCCATACAAGGCTTTTGTCGTGCTTGTTCATATCGTACC------------------------
>Rhodiola_macrocarpa
ATGATCGATCGGTATAAACATCAACAACTCCGAATTGGATCAGTTTCGCCTCAACAAATAAGTGCTTGGGCCAAGAAAATTCTACCTAATGGAGAAATAGTTGGAGAAGTGACAAAACCTTATACTTTTCATTACAAAACGAATAAACCGGAAAAAGATGGATTATTTTGTGAAAGAATTTTTGGGCCTATAAAAAGTGGAATTTGTGCTTGTGGAAATTATCGAGTAATCGGAGATGAAAAAGACGACTTGAAATTTTGTGAACAATGCGGAGTCGAATTTGTTGATTCTCGGGTACGAAGATATCAAATGGGCTACATCAAACTGGCATGCCCAGTAACTCACGTGTGGTATTTGAAACGTCTTCCAAGTTATATCGCGAATCTTTTAGATAAACCTCTTAAAGAATTAGAAGGCCTAGTATACTGCGATGTG---------------------------------TATCCCAATTTTTCTTTTGCTAGGCCCATAGCTAAAAAACCCACTTTCTTACGATTACGAGGTTTATTCGAATATGAAATACAATCCTGGAAATACAGTATTCCGCTTTTTTTTACTACCCAAGGCTTCGATACATTTAGAAATAGAGAAATTTCTACTGGAGCGGGTGCTATTCGAGAACAATTAGCCGATCTGGATTTGCGACTTATTATAGATTATTCGTTGGTAGAATGGAAAGAATTGGGGGAAGAAGCGCTCACAGGTAATGAATGGGAAGATCGAAAAATTGGAAGAAGGAAAGATTTTTTGGTTAGACGTATGGAATTAGCTAAACATTTTCTTCGAACAAACATAGAACCAGAATGGATGGTTTTGTGTCTATTACCAGTTCTTCCTCCCGAGTTGAGACCAATCATTCAGATAGATGGGGGTAAACTAATGAGTTCGGATATTAATGAACTCTATAGACGAGTTATCTATCGGAACAATACTCTTACCGATCTATTAACAACAAGTAGATCCACGCCCGGGGAATTGGTAATGTGTCAAGAAAAATTGGTACAAGAAGCCGTGGATACACTTCTGGATAACGGAATCCGTGGACAACCAATGAGGGATGGTCATAACAAGGTTTACAAATCGTTTTCGGATGTAATTGAAGGTAAAGAGGGAAGATTTCGTGAGACTCTACTTGGCAAACGGGTCGATTATTCGGGCCGTTCCGTCATTGTCGTAGGGCCTTCGCTTTCATTGCATCAATGTGGATTGCCTCGCGAAATAGCAATAGAGCTTTTCCAGACATTCGTAATTCATGGTCTAATTAGACACCATTTTGCTTCGAATATAGGAGTTGCGAAGAGTCAAATTCGGGAAAAAGAACCCATTGTATGGGAAATACTTCAGGAAGTTATGCAGGGGCATCCTGTATTGCTGAATAGAGCACCTACTCTGCATAGATTAGGCATACAAGCATTCCAACCCGTTTTAGTGGAAGGACGTGCTATTTGTTTACATCCATTAGTTCGTAAGGGATTCAATGCAGACTTTGACGGGGATCAAATGGCTGTTCATGTACCGTTATCTTTGGAGGCTCAAGCGGAGGCTCGTTTACTTATGTTTTCTCATATGAATCTCTTGTCTCCGGCTATCGGAGATCCCATTTCCATACCAACTCAAGATATGCTTATTGGACTTTATGTATTAACGGGTGGAAATCATCGAGGTATTTGTGCAAATAGGTATAATCCACGTAATCGCAGAAACTCTCAAAATGAATCAATT---GATCAT------TATAATTATATGTATACGAACGAAAAAGAACCCTTTTTTTGTAATTCCTATGATGCAATTGGGGCTTATCGACAGAAAAAAATAAATTTAAACAGTCCTTTGTGGCTCCGGTGGCGACTAGATCAACGCATT------ATTGCTTCAAGAAAAGTTCCCATCGAAGTTCATTATGAATCTTTGGGTACTTATCATGAGATTTATGAGCACTATCTAATAGTAAAAAATGTA---AAAAAACAAACCCTTTGTATATACATTCGAACCACGGTTGGTCATATTTCTCTTTATCGAGAAATCGAAGAAGCCATACAAGGCTTTTGTCGTGCTTGTTCATATCGTACC------------------------
>Rhodiola_ovatisepala
ATGATCGATCGGTATAAACATCAACAACTCCGAATTGGATCAGTTTCGCCTCAACAAATAAGTGCTTGGGCCAATAAAATTCTACCTAATGGAGAAATAGTTGGAGAAGTGACAAAACCTTATACTTTTCATTACAAAACGAATAAACCGGAAAAAGATGGATTATTTTGTGAAAGAATTTTTGGGCCTATAAAAAGTGGAATTTGTGCTTGTGGAAATTATCGAGTAATCGGAGATGAAAAAGACGACTTGAAATTTTGTGAACAATGCGGAGTCGAATTTGTTGATTCTCGGGTACGAAGATATCAAATGGGCTACATCAAACTGGCATGCCCAGTAACTCACGTGTGGTATTTGAAACGTCTTCCAAGTTATATCGCGAATCTTTTAGATAAACCTCTTAAAGAATTAGAAGGCCTAGTATACTGCGATGTG---------------------------------TATCCCAATTTTTCTTTTGCTAGGCCCATAGCTAAAAAACCCACTTTCTTACGATTACGAGGTTTATTCGAATATGAAATACAATCCTGGAAATACAGTATTCCGCTTTTTTTTACTACCCAAGGCTTCGATACATTTAGAAATAGAGAAATTTCTACTGGAGCGGGTGCTATTCGAGAACAATTAGCCGATCTGGATTTGCGACTTATTATAGATTATTCGTTGGTAGAATGGAAAGAATTGGGGGAAGAAGCGCTCACAGGTAATGAATGGGAAGATCGAAAAATTGGAAGAAGGAAAGATTTTTTGGTTAGACGTATGGAATTAGCTAAACATTTTCTTCGAACAAACATAGAACCAGAATGGATGGTTTTGTGTCTATTACCAGTTCTTCCTCCCGAGTTGAGACCAATCATTCAGATAGATGGGGGTAAACTAATGAGTTCGGATATTAATGAACTCTATAGACGAGTTATCTATCGGAACAATACTCTTACCGATCTATTAACAACAAGTAGATCCACGCCCGGGGAATTGGTAATGTGTCAAGAAAAATTGGTACAAGAAGCCGTGGATACACTTCTGGATAACGGAATCCGTGGACAACCAATGAGGGATGGTCATAACAAGGTTTACAAATCGTTTTCAGATGTAATTGAAGGTAAAGAGGGAAGATTTCGTGAGACTCTACTTGGCAAACGGGTCGATTATTCGGGCCGTTCCGTCATTGTCGTAGGGCCTTCGCTTTCATTGCATCAATGTGGATTGCCTCGCGAAATAGCAATAGAGCTTTTCCAGACATTCGTAATTCATGGTCTAATTAGACACCATTTTGCTTCGAATATAGGAGTTGCGAAGAGTCAAATTCGGGAAAAAGAACCCATTGTATGGGAAATACTTCAGGAAGTTATGCAGGGGCATCCTGTATTGCTGAATAGAGCGCCTACTCTGCATAGATTAGGCATACAAGCATTCCAACCCGTTTTAGTGGAAGGACGCGCTATTTGTTTACATCCATTAGTTCGTAAGGGATTCAATGCAGACTTTGACGGGGATCAAATGGCTGTTCATGTACCGTTATCTTTGGAGGCTCAAGCGGAGGCTCGTTTACTTATGTTTTCTCATATGAATCTCTTGTCTCCGGCTATCGGAGATCCCATTTCCATACCAACTCAAGATATGCTTATTGGACTTTATGTATTAACGGGTGGAAATCATCGAGGTATTTGTGCAAATAGGTATAATCCACGTAATCGCAGAAACTCTCAAAATGAATCAATT---GATCAT------TTTAATTATATGTATACGAACGAAAAAGAACCTTTTTTTTGTAATTCCTATGATGCAATTGGGGCTTATCGACAGAAAAAAATAAATTTAAACAGTCCTTTGTGGCTCCGGTGGCGACTAGATCAACGCATT------ATTGCTTCAAGAAAAGTTCCCATCGAAGTTCATTATGAATCTTTGGGTACTTATCATGAGATTTATGAGCACTATCTAATAGTAAAAAATGTA---AAAAAACAAACCCTTTGTATATACATTCGAACCACGGTTGGTCATATTTCTCTTTATCGAGAAATCGAAGAAGCCATACAAGGCTTTTGTCGTGCTTGTTCATATCGTACC------------------------
>Rhodiola_prainii
ATGATCGATCGGTATAAACATCAACAACTCCGAATTGGATCAGTTTCGCCTCAACAAATAAGTGCTTGGGCCAATAAAATTCTACCTAATGGAGAAATAGTTGGAGAAGTGACAAAACCTTATACTTTTCATTACAAAACGAATAAACCGGAAAAAGATGGATTATTTTGTGAAAGAATTTTCGGGCCTATAAAAAGTGGAATTTGTGCTTGTGGAAATTATCGAGTAATCGGAGATGAAAAAGACGACTTGAAATTTTGTGAACAATGCGGAGTCGAATTTGTTGATTCTCGGGTACGAAGATATCAAATGGGCTACATCAAACTGGCATGCCCAGTAACTCACGTGTGGTATTTGAAACGTCTTCCAAGTTATATCGCGAATCTTTTAGATAAACCTCTTAAAGAATTAGAAGGCCTAGTATACTGCGATGTG---------------------------------TATCCCAATTTTTCTTTTGCTAGGCCCATAGCTAAAAAACCCACTTTCTTACGATTACGAGGTTTATTCGAATATGAAATACAATCCTGGAAATACAGTATTCCGCTTTTTTTTACTACCCAAGGCTTCGATACATTTAGAAATAGAGAAATTTCTACTGGAGCGGGTGCTATTCGAGAACAATTAGCCGATCTGGATTTGCGACTTATTATAGATTATTCGTTGGTAGAATGGAAAGAATTGGGGGAAGAAGCGCTCACAGGTAATGAATGGGAAGATCGAAAAATTGGAAGAAGGAAAGATTTTTTGGTTAGACGTATGGAATTAGCTAAACATTTTCTTCGAACAAACATAGAACCAGAATGGATGGTTTTGTGTCTATTACCAGTTCTTCCTCCCGAGTTGAGACCAATCATTCAGATAGATGGGGGTAAACTAATGAGTTCGGATATTAATGAACTCTATAGACGAGTTATCTATCGGAACAATACTCTTACCGATCTATTAACAACAAGTAGATCCACGCCCGGGGAATTGGTAATGTGTCAAGAAAAATTGGTACAAGAAGCCGTGGATACACTTCTGGATAACGGAATCCGTGGACAACCAATGAGGGATGGTCATAACAAGGTTTACAAATCGTTTTCAGATGTAATTGAAGGTAAAGAGGGAAGATTTCGTGAGACTCTACTTGGCAAACGGGTCGATTATTCGGGCCGTTCCGTCATTGTCGTAGGGCCTTCGCTTTCATTGCATCAATGTGGATTGCCTCGCGAAATAGCAATAGAGCTTTTCCAGACATTCGTAATTCATGGTCTAATTAGACACCATTTTGCTTCGAATATAGGAGTTGCGAAGAGTCAAATTCGGGAAAAAGAACCCATTGTATGGGAAATACTTCAGGAAGTTATGCAGGGGCATCCTGTATTGCTGAATAGAGCGCCTACTCTGCATAGATTAGGCATACAAGCATTCCAACCCGTTTTAGTGGAAGGACGCGCTATTTGTTTACATCCATTAGTTCGTAAGGGATTCAATGCAGACTTTGACGGGGATCAAATGGCTGTTCATGTACCGTTATCTTTGGAGGCTCAAGCGGAGGCTCGTTTACTTATGTTTTCTCATATGAATCTCTTGTCTCCGGCTATCGGAGATCCCATTTCCATACCAACTCAAGATATGCTTATTGGACTTTATGTATTAACGGGTGGAAATCATCGAGGTATTTGTGCAAATAGGTATAATCCACGTAATCGCAGAAACTCTCAAAATGAATCAATT---GATCAT------TTTAATTATATGTATACGAACGAAAAAGAACCTTTTTTTTGTAATTCCTATGATGCAATTGGGGCTTATCGACAGAAAAAAATAAATTTAAACAGTCCTTTGTGGCTCCGGTGGCGACTAGATCAACGCATT------ATTGCTTCAAGAAAAGTTCCCATCGAAGTTCATTATGAATCTTTGGGTACTTATCATGAGATTTATGAGCACTATCTAATAGTAAAAAATGTA---AAAAAACAAACCCTTTGTATATACATTCGAACCACGGTTGGTCATATTTCTCTTTATCGAGAAATCGAAGAAGCCATACAAGGCTTTTGTCGTGCTTGTTCATATCGTACC------------------------
>Rhodiola_quadrifida
ATGATCGATCGGTATAAACATCAACAACTCCGAATTGGATCAGTTTCGCCTCAACAAATAAGTGCTTGGGCCAATAAAATTCTACCTAATGGAGAAATAGTTGGAGAAGTGACAAAACCTTATACTTTTCATTACAAAACGAATAAACCGGAAAAAGATGGATTATTTTGTGAAAGAATTTTTGGGCCTATAAAAAGTGGAATTTGTGCTTGTGGAAATTATCGAGTAATCGGAGATGAAAAAGACGACTTGAAATTTTGTGAACAATGCGGAGTCGAATTTGTTGATTCTCGGGTACGAAGATATCAAATGGGCTACATCAAACTGGCATGCCCAGTAACTCACGTGTGGTATTTGAAACGTCTTCCAAGTTATATCGCGAATCTTTTAGATAAACCTCTTAAAGAATTAGAAGGCCTAGTATACTGCGATGTG---------------------------------TATCCCAATTTTTCTTTTGCTAGGCCCATAGCTAAAAAACCCACTTTCTTACGATTACGAGGTTTATTCGAATATGAAATACAATCCTGGAAATACAGTATTCCGCTTTTTTTTACTACCCAAGGCTTCGATACATTTAGAAATAGAGAAATTTCTACTGGAGCGGGTGCTATTCGAGAACAATTAGCCGATCTGGATTTGCGACTTATTATAGATTATTCGTTGGTAGAATGGAAAGAATTGGGGGAAGAAGCGCTCACAGGTAATGAATGGGAAGATCGAAAAATTGGAAGAAGGAAAGATTTTTTGGTTAGACGTATGGAATTAGCTAAACATTTTCTTCGAACAAACATAGAACCAGAATGGATGGTTTTGTGTCTATTACCAGTTCTTCCTCCCGAGTTGAGACCAATCATTCAGATAGATGGGGGTAAACTAATGAGTTCGGATATTAACGAACTCTATAGACGAGTTATCTATCGGAACAATACTCTTACCGATCTATTAACAACAAGTAGATCCACGCCCGGGGAATTGGTAATGTGTCAAGAAAAATTGGTACAAGAAGCCGTGGATACACTTCTGGATAACGGAATCCGTGGACAACCAATGAGGGATGGTCATAACAAGGTTTACAAATCGTTTTCGGATGTAATTGAAGGTAAAGAGGGAAGATTTCGTGAGACTCTACTTGGCAAACGGGTCGATTATTCGGGCCGTTCCGTCATTGTCGTAGGGCCTTCGCTTTCATTGCATCAATGTGGATTGCCTCGCGAAATAGCAATAGAGCTTTTCCAGACATTCGTAATTCATGGTCTAATTAGACACCATTTTGCTTCGAATATAGGAGTTGCGAAGAGTCAAATTCGGGAAAAAGAACCCATTGTATGGGAAATACTTCAGGAAGTTATGCAGGGGCATCCTGTATTGCTGAATAGAGCACCTACTCTGCATAGATTAGGCATACAAGCATTCCAACCCGTTTTAGTGGAAGGACGCGCTATTTGTTTACATCCATTAGTTCGTAAGGGATTCAATGCAGACTTTGACGGGGATCAAATGGCTGTTCATGTACCGTTATCTTTGGAGGCTCAAGCGGAGGCTCGTTTACTTATGTTTTCTCATATGAATCTCTTGTCTCCGGCTATCGGAGATCCCATTTCCATACCAACTCAAGATATGCTTATTGGACTTTATGTATTAACGGGTGGAAATCATCGAGGTATTTGTGCAAATAGGTATAATCCACGTAATCGCAGAAACTCTCAAAATGAATCAATT---GATCAT------TATAATTATATGTATACGAACGAAAAAGAACCCTTTTTTTGTAATTCCTATGATGCAATTGGGGCTTATCGACAGAAAAAAATAAATTTAAACAGTCCTTTGTGGCTCCGGTGGCGATTAGATCAACGCATT------ATTGCTTCAAGAAAAGTTCCCATCGAAGTTCATTATGAATCTTTGGGTACTTATCATGAGATTTATGAGCACTATCTAATAGTAAAAAATGTA---AAAAAACAAACCCTTTGTATATACATTCGAACCACGGTTGGTCATATTTCTCTTTATCGAGAAATCGAAGAAGCCATACAAGGCTTTTGTCGTGCTTGTTCATATCGTACC------------------------
>Rhodiola_rhodantha
ATGATCGATCGGTATAAACATCAACAACTCCGAATTGGATCAGTTTCGCCTCAACAAATAAGTGCTTGGGCCAATAAAATTCTACCTAATGGAGAAATAGTTGGAGAAGTGACAAAACCTTATACTTTTCATTACAAAACGAATAAACCGGAAAAAGATGGATTATTTTGTGAAAGAATTTTTGGGCCTATAAAAAGTGGAATTTGTGCTTGTGGAAATTATCGAGTAATCGGAGATGAAAAAGACGACTTGAAATTTTGTGAACAATGCGGAGTCGAATTTGTTGATTCTCGGGTACGAAGATATCAAATGGGCTACATCAAACTGGCATGCCCAGTAACTCACGTGTGGTATTTGAAACGTCTTCCAAGTTATATCGCGAATCTTTTAGATAAACCTCTTAAAGAATTAGAAGGCTTAGTATACTGCGATGTG---------------------------------TATCCCAATTTTTCTTTTGCTAGGCCCATAGCTAAAAAACCCACTTTCTTACGATTACGAGGTTTATTCGAATATGAAATACAATCCTGGAAATACAGTATTCCGCTTTTTTTTACTACCCAAGGCTTCGATACATTTAGAAATAGAGAAATTTCTACTGGAGCGGGTGCTATTCGAGAACAATTAGCCGATCTGGATTTGCGACTTATTATAGATTATTCGTTGGTAGAATGGAAAGAATTGGGGGAAGAAGCGCTCACAGGTAATGAATGGGAAGATCGAAAAATTGGAAGAAGGAAAGATTTTTTGGTTAGACGTATGGAATTAGCTAAACATTTTCTTCGAACAAACATAGAACCAGAATGGATGGTTTTGTGTCTATTACCAGTTCTTCCTCCCGAGTTGAGACCAATCATTCAGATAGATGGGGGTAAACTAATGAGTTCGGATATTAATGAACTCTATAGACGAGTTATCTATCGGAACAATACTCTTACCGATCTATTAACAACAAGTAGATCCACGCCCGGGGAATTGGTAATGTGTCAAGAAAAATTGGTACAAGAAGCCGTGGATACACTTCTGGATAACGGAATCCGTGGACAACCAATGAGGGATGGTCATAACAAGGTTTACAAATCGTTTTCAGATGTAATTGAAGGTAAAGAGGGAAGATTTCGTGAGACTCTACTTGGCAAACGGGTCGATTATTCGGGCCGTTCCGTCATTGTCGTAGGGCCTTCGCTTTCATTGCATCAATGTGGATTGCCTCGCGAAATAGCAATAGAGCTTTTCCAGACATTCGTAATTCATGGTCTAATTAGACACCATTTTGCTTCGAATATAGGAGTTGCGAAGAGTCAAATTCGGGAAAAAGAACCCATTGTATGGGAAATACTTCAGGAAGTTATGCAGGGGCATCCTGTATTGCTGAATAGAGCGCCTACTCTGCATAGATTAGGCATACAAGCATTCCAACCCGTTTTAGTGGAAGGACGCGCTATTTGTTTACATCCATTAGTTCGTAAGGGATTCAATGCAGACTTTGACGGGGATCAAATGGCTGTTCATGTACCGTTATCTTTGGAGGCTCAAGCGGAGGCTCGTTTACTTATGTTTTCTCATATGAATCTCTTGTCTCCGGCTATCGGAGATCCCATTTCCATACCAACTCAAGATATGCTTATTGGACTTTATGTATTAACGGGTGGAAATCATCGAGGTATTTGTGCAAATAGGTATAATCCACGTAATCGCAGAAACTCTCAAAATGAATCAATT---GATCAT------TTTAATTATATGTATACGAACGAAAAAGAACCTTTTTTTTGTAATTCCTATGATGCAATTGGGGCTTATCGACAGAAAAAAATAAGTTTAAACAGTCCTTTGTGGCTCCGGTGGCGACTAGATCAACGCATT------ATTGCTTCAAGAAAAGTTCCCATCGAAGTTCATTATGAATCTTTGGGTACTTATCATGAGATTTATGAGCACTATCTAATAGTAAAAAATGTA---AAAAAACAAACCCTTTGTATATACATTCGAACCACGGTTGGTCATATTTCTCTTTATCGAGAAATCGAAGAAGCCATACAAGGCTTTTGTCGTGCTTGTTCATATCGTACC------------------------
>Rhodiola_sexifolia
ATGATCGATCGGTATAAACATCAACAACTCCGAATTGGATCAGTTTCGCCTCAACAAATAAGTGCTTGGGCCAATAAAATTCTACCTAATGGAGAAATAGTTGGAGAAGTGACAAAACCTTATACTTTTCATTACAAAACGAATAAACCGGAAAAAGATGGATTATTTTGTGAAAGAATTTTTGGGCCTATAAAAAGTGGAATTTGTGCTTGTGGAAATTATCGAGTAATCGGAGATGAAAAAGACGACTTGAAATTTTGTGAACAATGCGGAGTCGAATTTGTTGATTCTCGGGTACGAAGATATCAAATGGGCTACATCAAACTGGCATGCCCAGTAACTCACGTGTGGTATTTGAAACGTCTTCCAAGTTATATCGCGAATCTTTTAGATAAACCTCTTAAAGAATTAGAAGGCCTAGTATACTGCGATGTGCCGATTTTGAAGGGGGGAGATCCAATAGGATCCTATCCCAATTTTTCTTTTGCTAGGCCCATAGCTAAAAAACCCACTTTCTTACGATTACGAGGTTTATTCGAATATGAAATACAATCCTGGAAATACAGTATTCCGCTTTTTTTTACTACCCAAGGCTTCGATACATTTAGAAATAGAGAAATTTCTACTGGAGCGGGTGCTATTCGAGAACAATTAGCCGATCTGGATTTGCGACTTATTATAGATTATTCGTTGGTAGAATGGAAAGAATTGGGGGAAGAAGCGCTCACAGGTAATGAATGGGAAGATCGAAAAATTGGAAGAAGGAAAGATTTTTTGGTTAGACGTATGGAATTAGCTAAACATTTTCTTCGAACAAACATAGAACCAGAATGGATGGTTTTGTGTCTATTACCAGTTCTTCCTCCCGAGTTGAGACCAATCATTCAGATAGATGGGGGTAAACTAATGAGTTCGGATATTAATGAACTCTATAGACGAGTTATCTATCGGAACAATACTCTTACCGATCTATTAACAACAAGTAGATCCACGCCCGGGGAATTGGTAATGTGTCAAGAAAAATTGGTACAAGAAGCCGTGGATACACTTCTGGATAACGGAATCCGTGGACAACCAATGAGGGATGGTCATAACAAGGTTTACAAATCGTTTTCAGATGTAATTGAAGGTAAAGAGGGAAGATTTCGTGAGACTCTACTTGGCAAACGGGTCGATTATTCGGGCCGTTCCGTCATTGTCGTAGGGCCTTCGCTTTCATTGCATCAATGTGGATTGCCTCGCGAAATAGCAATAGAGCTTTTCCAGACATTCGTAATTCATGGTTTAATTAGACACCATTTTGCTTCGAATATAGGAGTTGCGAAGAGTCAAATTCGGGAAAAAGAACCCATTGTATGGGAAATACTTCAGGAAGTTATGCAGGGGCATCCTGTATTGCTGAATAGAGCGCCTACTCTGCATAGATTAGGCATACAAGCATTCCAACCCGTTTTAGTGGAAGGACGCGCTATTTGTTTACATCCATTAGTTCGTAAGGGATTCAATGCAGACTTTGACGGGGATCAAATGGCTGTTCATGTACCGTTATCTTTGGAGGCTCAAGCGGAGGCTCGTTTACTTATGTTTTCTCATATGAATCTCTTGTCTCCGGCTATCGGAGATCCCATTTCCATACCAACTCAAGATATGCTTATTGGACTTTATGTATTAACGGGTGGAAATCATCGAGGTATTTGTGCAAATAGGTATAATCCACGTAATCGCAGAAACTCTCAAAATGAATCAATT---GATCAT------TTTAATTATATGTATACGAACGAAAAAGAACCTTTTTTTTTTAATTCCTATGATGCAATTGGGGCTTATCGACAGAAAAAAATAAATTTAAACAGTCCTTTGTGGCTCCGGTGGCGACTAGATCAACGCATT------ATTGCTTCAAGAAAAGTTCCCATCGAAGTTCATTATGAATCTTTGGGTACTTATCATGAGATTTATGAGCACTATCTAATAGTAAAAAATGTA---AAAAAACAAACCCTTTGTATATACATTCGAACCACGGTTGGTCATATTTCTCTTTATCGAGAAATCGAAGAAGCCATACAAGGCTTTTGTCGTGCTTGTTCATATCGTACC------------------------
>Rhodiola_sinuata
ATGATCGATCGGTATAAACATCAACAACTCCGAATTGGATCAGTTTCGCCTCAACAAATAAGTGCTTGGGCCAATAAAATTCTACCTAATGGAGAAATAGTTGGAGAAGTGACAAAACCTTATACTTTTCATTACAAAACGAATAAACCGGAAAAAGATGGATTATTTTGTGAAAGAATTTTTGGGCCTATAAAAAGTGGAATTTGTGCTTGTGGAAATTATCGAGTAATCGGAGATGAAAAAGACGACTTGAAATTTTGTGAACAATGCGGAGTCGAATTTGTTGATTCTCGGGTACGAAGATATCAAATGGGCTACATCAAACTGGCATGCCCAGTAACTCACGTGTGGTATTTGAAACGTCTTCCAAGTTATATCGCGAATCTTTTAGATAAACCTCTTAAAGAATTAGAAGGCCTAGTATACTGCGATGTG---------------------------------TATCCCAATTTTTCTTTTGCTAGGCCCATAGCTAAAAAACCCACTTTCTTACGATTACGAGGTTTATTCGAATATGAAATACAATCCTGGAAATACAGTATTCCTCTTTTTTTTACTACCCAAGGCTTCGATACATTTAGAAATAGAGAAATTTCTACTGGAGCGGGTGCTATTCGAGAACAATTAGCCGATCTGGATTTGCGACTTATTATAGATTATTCGTTGGTAGAATGGAAAGAATTGGGGGAAGAAGCGCTCACAGGTAATGAATGGGAAGATCGAAAAATTGGAAGAAGGAAAGATTTTTTGGTTAGACGTATGGAATTAGCTAAACATTTTCTTCGAACAAACATAGAACCAGAATGGATGGTTTTGTGTCTATTACCAGTTCTTCCTCCCGAGTTGAGACCAATCATTCAGATAGATGGGGGTAAACTAATGAGTTCGGATATTAATGAACTCTATAGACGAGTTATCTATCGGAACAATACTCTTACCGATCTATTAACAACAAGTAGATCCACGCCCGGGGAATTGGTAATGTGTCAAGAAAAATTGGTACAAGAAGCCGTGGATACACTTCTGGATAACGGAATCCGTGGACAACCAATGAGGGATGGTCATAACAAGGTTTACAAATCGTTTTCAGATGTAATTGAAGGTAAAGAGGGAAGGTTTCGTGAGACTCTACTTGGCAAACGGGTCGATTATTCGGGCCGTTCCGTCATTGTCGTAGGGCCTTCGCTTTCATTGCATCAATGTGGATTGCCTCGCGAAATAGCAATAGAGCTTTTCCAGACATTCGTAATTCATGGTCTAATTAGACACCATTTTGCTTCGAATATAGGAGTTGCGAAGAGTCAAATTCGGGAAAAAGAACCCATTGTATGGGAAATACTTCAGGAAGTTATGCAGGGGCATCCTGTATTGCTGAATAGAGCGCCTACTCTGCATAGATTAGGCATACAAGCATTCCAACCCGTTTTAGTGGAAGGACGCGCTATTTGTTTACATCCATTAGTTCGTAAGGGATTCAATGCAGACTTTGACGGGGATCAAATGGCTGTTCATGTACCGTTATCTTTGGAGGCTCAAGCGGAGGCTCGTTTACTTATGTTTTCTCATATGAATCTCTTGTCTCCGGCTATCGGAGATCCCATTTCCATACCAACTCAAGATATGCTTATTGGACTTTATGTATTAACGGGTGGAAATCATCGAGGTATTTGTGCAAATAGGTATAATCCACGTAATCGCAGAAACTCTCAAAATGAATCAATT---GATCAT------TTTAATTATATGTATACTAACGAAAAAGAACCTTTTTTTTGTAATTCCTATGATGCAATTGGGGCTTATCGACAGAAAAAAATAAATTTAAACAGTCCTTTGTGGCTCCGGTGGCGACTAGATCAACGCATT------ATTGCTTCAAGAAAAGTTCCCATCGAAGTTCATTATGAATCTTTGGGTACTTATCATGAGATTTATGAGCACTATCTAATAGTAAAAAATGTA---AAAAAACAAACCCTTTGTATATACATTCGAACCACGGTTGGTCATATTTCTCTTTATCGAGAAATCGAAGAAGCCATACAAGGCTTTTGTCGTGCTTGTTCATATCGTACC------------------------
>Rhodiola_smithii
ATGATCGATCGGTATAAACATCAACAACTCCGAATTGGATCAGTTTCGCCTCAACAAATAAGTGCTTGGGCCAATAAAATTCTACCTAATGGAGAAATAGTTGGAGAAGTGACAAAACCTTATACTTTTCATTACAAAACGAATAAACCGGAAAAAGATGGATTATTTTGTGAAAGAATTTTTGGGCCTATAAAAAGTGGAATTTGTGCTTGTGGAAATTATCGAGTAATCGGAGATGAAAAAGACGACTTGAAATTTTGTGAACAATGCGGAGTCGAATTTGTTGATTCTCGGGTACGAAGATATCAAATGGGCTACATCAAACTGGCATGCCCAGTAACTCACGTGTGGTATTTGAAACGTCTTCCAAGTTATATCGCGAATCTTTTAGATAAACCTCTTAAAGAATTAGAAGGCCTAGTATACTGCGATGTG---------------------------------TATCCCAATTTTTCTTTTGCTAGGCCCATAGCTAAAAAACCCACTTTCTTACGATTACGAGGTTTATTCGAATATGAAATACAATCTTGGAAATACAGTATTCCGCTTTTTTTTACTACCCAAGGCTTCGATACATTTAGAAATAGAGAAATTTCTACTGGAGCGGGTGCTATTCGAGAACAATTAGCCGATCTGGATTTGCAACTTATTATAGATTATTCGTTGGTAGAATGGAAAGAATTGGGGGAAGAAGCGCTCACAGGTAATGAATGGGAAGATCGAAAAATTGGAAGAAGGAAAGATTTTTTGGTTAGACGTATGGAATTAGCTAAACATTTTCTTCGAACAAACATAGAACCAGAATGGATGGTTTTGTGTCTATTACCAGTTCTTCCTCCCGAGTTGAGACCAATCATTCAGATAGATGGGGGTAAACTAATGAGTTCGGATATTAATGAACTCTATAGACGAGTTATCTATCGGAACAATACTCTTACCGATCTATTAACAACAAGTAGATCCACGCCCGGGGAATTGGTAATGTGTCAAGAAAAATTGGTACAAGAAGCCGTGGATACACTTCTGGATAACGGAATCCGTGGACAACCAATGAGGGATGGTCATAACAAGGTTTACAAATCGTTTTCAGATGTAATTGAAGGTAAAGAGGGAAGATTTCGTGAGACTCTACTTGGCAAACGGGTCGATTATTCGGGCCGTTCCGTCATTGTCGTAGGGCCTTCGCTTTCATTGCATCAATGTGGATTGCCTCGCGAAATAGCAATAGAGCTTTTCCAGACATTCGTAATTCATGGTCTAATTAGACACCATTTTGCTTCGAATATAGGAGTTGCGAAGAGTCAAATTCGGGAAAAAGAACCCATTGTATGGGAAATACTTCAGGAAGTTATGCAGGGGCATCCTGTATTGCTGAATAGAGCGCCTACTCTGCATAGATTAGGCATACAAGCATTCCAACCCGTTTTAGTGGAAGGACGCGCTATTTGTTTACATCCATTAGTTCGTAAGGGATTCAATGCAGACTTTGACGGGGATCAAATGGCTGTTCATGTACCGTTATCTTTGGAGGCTCAAGCGGAGGCTCGTTTACTTATGTTTTCTCATATGAATCTCTTGTCTCCGGCTATCGGAGATCCCATTTCCATACCAACTCAAGATATGCTTATTGGACTTTATGTATTAACGGGTGGAAATCATCGAGGTATTTGTGCAAATAGGTATAATCCACGTAATCGCAGAAACTCTCAAAATGAATCAATT---GATCAT------TATAATTATATGTATACGAACGAAAAAGAACCCTTTTTTTGTAATTCCTATGATGCAATTGGGGCTTATCGACAGAAAAAAATAAATTTAAACAGTCCTTTGTGGCTCCGGTGGCGACTAGATCAACGCATT------ATTGCTTCAAGAAGAGTTCCCATCGAAGTTCATTATGAATCTTTGGGTACTTATCATGAGATTTATGAGCACTATCTAATAGTAAAAAATGTA---AAAAAACAAACCCTTTGTATATACATTCGAACCACGGTTGGTCATATTTCTCTTTATCGAGAAATCGAAGAAGCCATACAAGGCTTTTGTCGTGCTTGTTCATATCGTACC------------------------
>Rhodiola_stapfii
ATGATCGATCGGTATAAACATCAACAACTCCGAATTGGATCAGTTTCGCCTCAACAAATAAGTGCTTGGGCCAATAAAATTCTACCTAATGGAGAAATAGTTGGAGAAGTGACAAAACCTTATACTTTTCATTACAAAACGAATAAACCGGAAAAAGATGGATTATTTTGTGAAAGAATTTTTGGGCCTATAAAAAGTGGAATTTGTGCTTGTGGAAATTATCGAGTAATCGGAGATGAAAAAGACGACTTGAAATTTTGTGAACAATGCGGAGTCGAATTTGTTGATTCTCGGGTACGAAGATATCAAATGGGCTACATCAAACTGGCATGCCCAGTAACTCACGTGTGGTATTTGAAACGTCTTCCAAGTTATATCGCGAATCTTTTAGATAAACCTCTTAAAGAATTAGAAGGCCTAGTATACTGCGATGTG---------------------------------TATCCCAATTTTTCTTTTGCTAGGCCCATAGCTAAAAAACCCACTTTCTTACGATTACGAGGTTTATTCGAATATGAAATACAATCCTGGAAATACAGTATTCCGCTTTTTTTTACTACCCAAGGCTTCGATACATTTAGAAATAGAGAAATTTCTACTGGAGCGGGTGCTATTCGAGAACAATTAGCCGATCTGGATTTGCGACTTATTATAGATTATTCGTTGGTAGAATGGAAAGAATTGGGGGAAGAAGCGCTCACAGGTAATGAATGGGAAGATCGAAAAATTGGAAGAAGGAAAGATTTTTTGGTTAGACGTATGGAATTAGCTAAACATTTTCTTCGAACAAACATAGAACCAGAATGGATGGTTTTGTGTCTATTACCAGTTCTTCCTCCCGAGTTGAGACCAATCATTCAGATAGATGGGGGTAAACTAATGAGTTCGGATATTAATGAACTCTATAGACGAGTTATCTATCGGAACAATACTCTTACCGATCTATTAACAACAAGTAGATCCACGCCCGGGGAATTGGTAATGTGTCAAGAAAAATTGGTACAAGAAGCCGTGGATACACTTCTGGATAACGGAATCCGTGGACAACCAATGAGGGATGGTCATAACAAGGTTTACAAATCGTTTTCAGATGTAATTGAAGGTAAAGAGGGAAGATTTCGTGAGACTCTACTTGGCAAACGGGTCGATTATTCGGGCCGTTCCGTCATTGTCGTAGGGCCTTCGCTTTCATTGCATCAATGTGGATTGCCTCGCGAAATAGCAATAGAGCTTTTCCAGACATTCGTAATTCATGGTCTAATTAGACACCATTTTGCTTCGAATATAGGAGTTGCGAAGAGTCAAATTCGGGAAAAAGAACCCATTGTATGGGAAATACTTCAGGAAGTTATGCAGGGGCATCCTGTATTGCTGAATAGAGCGCCTACTCTGCATAGATTAGGCATACAAGCATTCCAACCCGTTTTAGTGGAAGGACGCGCTATTTGTTTACATCCATTAGTTCGTAAGGGATTCAATGCAGACTTTGACGGGGATCAAATGGCTGTTCATGTACCGTTATCTTTGGAGGCTCAAGCGGAGGCTCGTTTACTTATGTTTTCTCATATGAATCTCTTGTCTCCGGCTATCGGAGATCCCATTTCCATACCAACTCAAGATATGCTTATTGGACTTTATGTATTAACGGGTGGAAATCATCGAGGTATTTGTGCAAATAGGTATAATCCACGTAATCGCAGAAACTCTCAAAATGAATCAATT---GATGAT------TTTAATTATATGTATACGAACGAAAAAGAACCTTTTTTTTGTAATTCCTATGATGCAATTGGGGCTTATCGACAGAAAAAAATAAATTTAAACAGTCTTTTGTGGCTCCGGTGGCGACTAGATCAACGCATT------ATTGCTTCAAGAAAAGTTCCCATCGAAGTTCATTATGAATCTTTTGGTACTTATCATGAGATTTATGAGCACTATCTAATAGTAAAAAATGTA---AAAAAACAAACCCTTTGTATATACATTCGAACCACGGTTGGTCATATTTCTCTTTATCGAGAAATCGAAGAATCCATACAAGGCTTTTGTCGTGCTTGTTCATATCGTACC------------------------
>Rhodiola_subopposita
ATGATCGATCGGTATAAACATCAACAACTCCGAATTGGATCAGTTTCGCCTCAACAAATAAGTGCTTGGGCCAAGAAAATTCTACCTAATGGAGAAATAGTTGGAGAAGTGACAAAACCTTATACTTTTCATTACAAAACGAATAAACCGGAAAAAGATGGATTATTTTGTGAAAGAATTTTTGGGCCTATAAAAAGTGGAATTTGTGCTTGTGGAAATTATCGAGTAATCGGAGATGAAAAAGACGACTTGAAATTTTGTGAACAATGCGGAGTCGAATTTGTTGATTCTCGGGTACGAAGATATCAAATGGGCTACATCAAACTGGCATGCCCAGTAACTCACGTGTGGTATTTGAAACGTCTTCCAAGTTATATCGCGAATCTTTTAGATAAACCTCTTAAAGAATTAGAAGGCCTAGTATACTGCGAT---------------------------------------------TTTTCTTTTGCTAGGCCCATAGCTAAAAAACCCACTTTCTTACGATTACGAGGTTTATTCGAATATGAAATACAATCCTGGAAATACAGTATTCCGCTTTTTTTTACTACCCAAGGCTTCGATACATTTAGAAATAGAGAAATTTCTACTGGAGCGGGTGCTATTCGAGAACAATTAGCCGATCTGGATTTGCGACTTATTATAGATTATTCGTTGGTAGAATGGAAAGAATTGGGGGAAGAAGCGCTCACAGGTAATGAATGGGAAGATCGAAAAATTGGAAGAAGGAAAGATTTTTTGGTTAGACGTATGGAATTAGCTAAACATTTTCTTCGAACAAACATAGAACCAGAATGGATGGTTTTGTGTCTATTACCAGTTCTTCCTCCCGAGTTGAGACCAATCATTCAGATAGATGGGGGTAAACTAATGAGTTCGGATATTAATGAACTCTATAGACGAGTTATCTATCGGAACAATACTCTTACCGATCTATTAACAACAAGTAGATCCACGCCCGGGGAATTGGTAATGTGTCAAGAAAAATTGGTACAAGAAGCCGTGGATACACTTCTGGATAACGGAATCCGTGGACAACCAATGAGGGATGGTCATAACAAGGTTTACAAATCGTTTTCGGATGTAATTGAAGGTAAAGAGGGAAGATTTCGTGAGACTCTACTTGGCAAACGGGTCGATTATTCGGGCCGTTCCGTCATTGTCGTAGGGCCTTCGCTTTCATTGCATCAATGTGGATTGCCTCGCGAAATAGCAATAGAGCTTTTCCAGACATTCGTAATTCATGGTCTAATTAGACACCATTTTGCTTCGAATATAGGAGTTGCGAAGAGTCAAATTCGGGAAAAAGAACCCATTGTATGGGAAATACTTCAGGAAGTTATGCAGGGGCATCCTGTATTGCTGAATAGAGCACCTACTCTGCATAGATTAGGCATACAAGCATTCCAACCCGTTTTAGTGGAAGGACGCGCTATTTGTTTACATCCATTAGTTCGTAAGGGATTCAATGCAGACTTTGACGGGGATCAAATGGCTGTTCATGTACCGTTATCTTTGGAGGCTCAAGCGGAGGCTCGTTTACTTATGTTTTCTCATATGAATCTCTTGTCTCCGGCTATCGGAGATCCCATTTCCATACCAACTCAAGATATGCTTATTGGACTTTATGTATTAACGGGTGGAAATCATCGAGGTATTTGTGCAAATAGGTATAATCCACGTAATCGCAGAAACTCTCAAAATGAATCAATT---GATCAT------TATAATTATATGTATACGAACGAAAAAGAACCCTTTTTTTGTAATTCCTATGATGCAATTGGGGCTTATCGACAGAAAAAAATAAATTTAAACAGTCCTTTGTGGCTCCGGTGGCGACTAGATCAACGCATT------ATTGCTTCAAGAAAAGTTCCCATCGAAGTTCATTATGAATCTTTGGGTACTTATCATGAGATTTATGAGCACTATCTAATAGTAAAAAATGTA---AAAAAACAAACCCTTTGTATATACATTCGAACCACGGTTGGTCATATTTCTCTTTATCGAGAAATCGAAGAAGCCATACAAGGCTTTTGTCGTGCTTGTTCATATCGTACC------------------------
>Rhodiola_tangutica
ATGATCGATCGGTATAAACATCAACAACTCCGAATTGGATCAGTTTCGCCTCAACAAATAAGTGCTTGGGCCAATAAAATTCTACCTAATGGAGAAATAGTTGGAGAAGTGACAAAACCTTATACTTTTCATTACAAAACGAATAAACCGGAAAAAGATGGATTATTTTGTGAAAGAATTTTTGGGCCTATAAAAAGTGGAATTTGTGCTTGTGGAAATTATCGAGTAATCGGAGATGAAAAAGACGACTTGAAATTTTGTGAACAATGCGGAGTCGAATTTGTTGATTCTCGGGTACGAAGATATCAAATGGGCTACATCAAACTGGCATGCCCAGTAACTCACGTGTGGTATTTGAAACGTCTTCCAAGTTATATCGCGAATCTTTTAGATAAACCTCTTAAAGAATTAGAAGGCCTAGTATACTGCGATGTGCCGATTTTGAAGGGGGGAGATCCAACAGGATCCTATCCCAATTTTTCTTTTGCTAGGCCCATAGCTAAAAAACCCACTTTCTTACGATTACGAGGTTTATTCGAATATGAAATACAATCCTGGAAATACAGTATTCCGCTTTTTTTTACTACCCAAGGCTTCGATACATTTAGAAATAGAGAAATTTCTACTGGAGCGGGTGCTATTCGAGAACAATTAGCCGATCTGGATTTGCGACTTATTATAGATTATTCGTTGGTAGAATGGAAAGAATTGGGGGAAGAAGCGCTCACAGGTAATGAATGGGAAGATCGAAAAATTGGAAGAAGGAAAGATTTTTTGGTTAGACGTATGGAATTAGCTAAACATTTTCTTCGAACAAACATAGAACCAGAATGGATGGTTTTGTGTCTATTACCAGTTCTTCCTCCCGAGTTGAGACCAATCATTCAGATAGATGGGGGTAAACTAATGAGTTCGGATATTAACGAACTCTATAGACGAGTTATCTATCGGAACAATACTCTTACCGATCTATTAACAACAAGTAGATCCACGCCCGGGGAATTGGTAATGTGTCAAGAAAAATTGGTACAAGAAGCCGTGGATACACTTCTGGATAACGGAATCCGTGGACAACCAATGAGGGATGGTCATAACAAGGTTTACAAATCGTTTTCGGATGTAATTGAAGGTAAAGAGGGAAGATTTCGTGAGACTCTACTTGGCAAACGGGTCGATTATTCGGGCCGTTCCGTCATTGTCGTAGGGCCTTCGCTTTCATTGCATCAATGTGGATTGCCTCGCGAAATAGCAATAGAGCTTTTCCAGACATTCGTAATTCATGGTCTAATTAGACACCATTTTGCTTCGAATATAGGAGTTGCGAAGAGTCAAATTCGGGAAAAAGAACCCATTGTATGGGAAATACTTCAGGAAGTTATGCAGGGGCATCCTGTATTGCTGAATAGAGCACCTACTCTGCATAGATTAGGCATACAAGCATTCCAACCCGTTTTAGTGGAAGGACGCGCTATTTGTTTACATCCATTAGTTCGTAAGGGATTCAATGCAGACTTTGACGGGGATCAAATGGCTGTTCATGTACCGTTATCTTTGGAGGCTCAAGCGGAGGCTCGTTTACTTATGTTTTCTCATATGAATCTCTTGTCTCCGGCTATCGGAGATCCCATTTCCATACCAACTCAAGATATGCTTATTGGACTTTATGTATTAACGGGTGGAAATCATCGAGGTATTTGTGCAAATAGGTATAATCCACGTAATCGCAGAAACTCTCAAAATGAATCAATT---GATCAT------TATAATTATATGTATACGAACGAAAAAGAACCCTTTTTTTGTAATTCCTATGATGCAATTGGGGCTTATCGACAGAAAAAAATAAATTTAAACAGTCCTTTGTGGCTCCGGTGGCGATTAGATCAACGCATT------ATTGCTTCAAGAAAAGTTCCCATCGAAGTTCATTATGAATCTTTGGGTACTTATCATGAGATTTATGAGCACTATCTAATAGTAAAAAATGTA---AAAAAACAAACCCTTTGTATATACATTCGAACCACGGTTGGTCATATTTCTCTTTATCGAGAAATCGAAGAAGCCATACAAGGCTTTTGTCGTGCTTGTTCATATCGTACC------------------------
>Rhodiola_wallichiana
ATGATCGATCGGTATAAACATCAACAACTCCGAATTGGATCAGTTTCGCCTCAACAAATAAGTGCTTGGGCCAATAAAATTCTACCTAATGGAGAAATAGTTGGAGAAGTGACAAAACCTTATACTTTTCATTACAAAACGAATAAACCGGAAAAAGATGGATTATTTTGTGAAAGAATTTTTGGGCCTATAAAAAGTGGAATTTGTGCTTGTGGAAATTATCGAGTAATCGGAGATGAAAAAGACAACTTGAAATTTTGTGAACAATGCGGAGTCGAATTTGTTGATTCTCGGGTACGAAGATATCAAATGGGCTACATCAAACTGGCATGCCCAGTAACTCACGTGTGGTATTTGAAACGTCTTCCAAGTTATATCGCGAATCTTTTAGATAAACCTCTTAAAGAATTAGAAGGCCTAGTATACTGCGATGTG---------------------------------TATCCCAATTTTTCTTTTGCTAGGCCCATAGCTAAAAAACCCACTTTCTTACGATTACGAGGTTTATTCGAATATGAAATACAATCCTGGAAATACAGTATTCCGCTTTTTTTTACTACCCAAGGCTTCGATACATTTAGAAATAGAGAAATTTCTACTGGAGCGGGTGCTATTCGAGAACAATTAGCCGATCTGGATTTGCGACTTATTATAGATTATTCGTTGGTAGAATGGAAAGAATTGGGGGAAGAAGCGCTCACAGGTAATGAATGGGAAGATCGAAAAATTGGAAGAAGGAAAGATTTTTTGGTTAGACGTATGGAATTAGCTAAACATTTTCTTCGAACAAACATAGAACCAGAATGGATGGTTTTGTGTCTATTACCAGTTCTTCCTCCCGAGTTGAGACCAATCATTCAGATAGATGGGGGTAAACTAATGAGTTCGGATATTAATGAACTCTATAGACGAGTTATCTATCGGAACAATACTCTTACCGATCTATTAACAACAAGTAGATCCACGCCCGGGGAATTGGTAATGTGTCAAGAAAAATTGGTACAAGAAGCCGTGGATACACTTCTGGATAACGGAATCCGTGGACAACCAATGAGGGATGGTCATAACAAGGTTTACAAATCGTTTTCAGATGTAATTGAAGGTAAAGAGGGAAGATTTCGTGAGACTCTACTTGGCAAACGGGTCGATTATTCGGGCCGTTCCGTCATTGTCGTAGGGCCTTCGCTTTCATTGCATCAATGTGGATTGCCTCGCGAAATAGCAATAGAGCTTTTCCAGACATTCGTAATTCATGGTCTAATTAGACACCATTTTGCTTCGAATATAGGAGTTGCGAAGAGTCAAATTCGGGAAAAAGAACCCATTGTATGGGAAATACTTCAGGAAGTTATGCAGGGGCATCCTGTATTGCTGAATAGAGCGCCTACTCTGCATAGATTAGGCATACAAGCATTCCAACCCGTTTTAGTGGAAGGACGCGCTATTTGTTTACATCCATTAGTTCGTAAGGGATTCAATGCAGACTTTGACGGGGATCAAATGGCTGTTCATGTACCGTTATCTTTGGAGGCTCAAGCGGAGGCTCGTTTACTTATGTTTTCTCATATGAATCTCTTGTCTCCGGCTATCGGAGATCCCATTTCCATACCAACTCAAGATATGCTTATTGGACTTTATGTATTAACGGGTGGAAATCATCGAGGTATTTGTGCAAATAGGTATAATCCACGTAATCGCAGAAACTCTCAAAATGAATCAATT---GATCAT------TTTAATTATATGTATACGAACGAAAAAGAACCTTTTTTTTGTAATTCCTATGATGCAATTGGGGCTTATCGACAGAAAAAAATAAATTTAAACAGTCCTTTGTGGCTCCGGTGGCGACTAGATCAACGCATT------ATTGCTTCAAGAAAAGTTCCCATCGAAGTTCATTATGAATCTTTGGGTACTTATCATGAGATTTATGAGCACTATCTAATAGTAAAAAATGTA---AAAAAACAAACCCTTTGTATATACATTCGAACCACGGTTGGTCATATTTCTCTTTATCGAGAAATCGAAGAAGCCATACAAGGCTTTTGTCGTGCTTGTTCATATCGTACC------------------------
>Hylotelephium_ewersii
ATGATCGATCGGTATAAACATCAACAACTCCGAATTGGATCAGTTTCGCCTCAACAAATAAGTGCTTGGGCCAATAAAATTCTACCAAATGGAGAAATAGTTGGAGAAGTGACAAAACCTTATACTTTTCATTACAAAACGAACAAACCGGAAAAAGATGGATTATTTTGTGAAAGAATTTTTGGACCTATAAAAAGTGGAATTTGCGCTTGTGGAAATTATCGAGTAATCGGAGATGAAAAAGATGACTTGAAATTTTGTGAACAATGCGGAGTCGAATTTGTTGATTCTCGGGTACGAAGATATCAAATGGGCTACATCAAACTGGCATGCCCAGTAACTCACGTGTGGTATTTGAAACGTCTTCCAAGTTATATCGCGAATCTTTTAGATAAACCTCTTAAAGAATTAGAAGGCCTAGTATACTGCGATGTG---------------------------------TATCCCAATTTTTCTTTTGCTAGGCCCATAGCTAAAAAACCCACTTTCTTACGATTACGAGGTTTATTCGAATATGAAATACAATCCTGGAAATACAGTATTCCGCTTTTTTTTACTACCCAAGGCTTCGATACATTTCGAAATAGAGAAATTTCTACTGGAGCGGGTGCTATCCGAGAGCAATTAGCCGATCTGGATTTGCGACTTATTATAGATTATTCGTTGGTAGAATGGAAAGAATTGGGGGAAGAATCGCTCACGGGTAATGAATGGGAAGATCGAAAAATTGGAAGAAGAAAAGATTTTTTGGTTAGACGTATGGAATTAGCTAAACATTTTCTTCGAACAAACATAGAACCAGAATGGATGGTTTTATGTCTATTACCAGTTCTTCCTCCCGAGTTGAGACCAATCATTCAGATAGATGGGGGTAAACTAATGAGCTCGGATATTAATGAACTCTATAGACGAGTTATCTATCGGAACAATACTCTTACCGATCTATTAACAACAAGTAGATCCACGCCCGGGGAATTGGTAATGTGTCAAGAAAAATTGGTACAAGAAGCCGTGGATACACTTCTTGATAATGGAATCCGTGGACAACCAATGAGGGATGGTCATAACAAGGTTTACAAGTCGTTTTCGGATGTAATTGAAGGTAAAGAGGGAAGATTTCGTGAGACTCTGCTTGGCAAACGGGTCGATTATTCGGGCCGTTCCGTCATTGTCGTAGGGCCTTCGCTTTCTTTGCATCAATGTGGATTGCCTCGCGAAATAGCAATAGAGCTTTTCCAGACATTCGTAATTCATGGTCTAATTAGACACCATTTTGCTTCGAATATAGGAGTTGCGAAGAGTCAAATTCGGGAAAAAGAACCGATTGTATGGGAAATACTTCAGGAAGTTATGCAGGGGCATCCTGTATTGCTGAATAGAGCGCCTACTCTGCATCGATTAGGCATACAAGCATTCCAACCCGTTTTAGTGGAAGGACGCGCTATTTGTTTACATCCATTAGTTCGTAAGGGATTCAATGCAGACTTTGACGGGGATCAAATGGCTGTTCATGTACCTTTATCTTTGGAAGCTCAAGCGGAGGCTCGTTTACTTATGTTTTCTCATATGAATCTCCTGTCTCCGGCTATCGGAGATCCCATTTCCATACCAACTCAAGATATGCTTATTGGACTCTATGTATTAACGGGTGGAAATCATCGAGGTATTTGTGCAAATAGGTATAATCCACGTAATCGCAGAAACTCTCAAAATGAATTAATT---GATCAT------TCTAATTATATGTATACGAACGAAAAAGAACCCTTTTTTTGTAATTCCTATGATGCAATTGGGGCTTATCGGCAGAAAAAAATCAATTTAAACAGTCCTTTGTGGCTCCGGTGGCGACTAGATCAACGCATT------ATTGCTTCAAGAAAAGTTCCCATCGAAGTTCATTATGAATCTTTGGGTACTTATCATGAGATTTATGAGCACTATCTAATAGTAAAAAGTGTA---AAAAAACAAACCCTTTGTATATACATTCGAACCACGGTTGGGCATCTTTCTCTTTATCGAGAAATCGAAGAAGCCATACAAGGATTTTGTCGTGCTTGTTCATATCGTACC------------------------
>Hylotelephium_verticillatum
ATGATCGATCGGTATAAACATCAACAACTCCGAATTGGATCAGTTTCGCCTCAACAAATAAGTGTTTGGGCCAATAAAATTCTACCAAATGGAGAAATAGTTGGAGAAGTGACAAAACCTTATACTTTTCATTACAAAACGAACAAACCGGAAAAAGATGGATTATTTTGTGAAAGAATTTTTGGACCTATAAAAAGTGGAATTTGCGCTTGTGGAAATTATCGAGTAATCGGAGATGAAAAAGATGACTTGAAATTTTGTGAACAATGCGGAGTCGAATTTGTTGATTCTCGGGTACGAAGATATCAAATGGGCTACATCAAACTGGCATGCCCAGTAACTCACGTGTGGTATTTGAAACGTCTTCCAAGTTATATCGCGAATCTTTTAGATAAACCTCTTAAAGAATTAGAAGGCCTAGTATACTGCGAT---------------------------------------------TTTTCTTTTGCTAGGCCCATAGCTAAAAAACCCACTTTCTTACGATTACGAGGTTTATTCGAATATGAAATACAATCCTGGAAATACAGTATTCCGCTTTTTTTTACTACCCAAGGCTTCGATACATTTCGAAATAGAGAAATTTCTACTGGAGCGGGTGCTATCCGAGAGCAATTAGCCGATCTGGATTTGCGACTTATTATAGATTATTCGTTGGTAGAATGGAAAGAATTGGGGGAAGAATCGCTCACGGGTAATGAATGGGAAGATCGAAAAATTGGAAGAAGAAAAGATTTTTTGGTTAGACGTATGGAATTAGCTAAACATTTTCTTCGAACAAACATAGAACCAGAATGGATGGTTTTATGTCTATTACCAGTTCTTCCTCCCGAGTTGAGACCAATCATTCAGATAGATGGGGGTAAACTAATGAGCTCGGATATTAATGAACTCTATAGACGAGTTATCTATCGGAACAATACTCTTACCGATCTATTAACAACAAGTAGATCCACGCCCGGGGAATTGGTAATGTGTCAAGAAAAATTGGTACAAGAAGCCGTGGATACACTTCTTGATAATGGAATCCGTGGACAACCAATGAGGGATGGTCATAACAAGGTTTACAAGTCGTTTTCGGATGTAATTGAAGGTAAAGAGGGAAGATTTCGTGAGACTCTGCTTGGCAAACGGGTCGATTATTCGGGCCGTTCCGTCATTGTCGTAGGGCCTTCGCTTTCTTTGCATCAATGTGGATTGCCTCGCGAAATAGCAATAGAGCTTTTCCAGACATTCGTAATTCATGGTCTAATTAGACACCATTTTGCTTCGAATATAGGAGTTGCGAAGAGTCAAATTCGGGAAAAAGAACCGATTGTATGGGAAATACTTCAGGAAGTTATGCAGGGGCATCCTGTATTGCTGAATAGAGCGCCTACTCTGCATCGATTAGGCATACAAGCATTCCAACCCGTTTTAGTGGAAGGACGCGCTATTTGTTTACATCCATTAGTTCGTAAGGGATTCAATGCAGACTTTGACGGGGATCAAATGGCTGTTCATGTACCTTTATCTTTGGAAGCTCAAGCGGAGGCTCGTTTACTTATGTTTTCTCATATGAATCTCCTGTCTCCGGCTATCGGAGATCCCATTTCCATACCAACTCAAGATATGCTTATTGGACTCTATGTATTAACGGGTGGAAATCATCGAGGTATTTGTGCAAATAGGTATAATCCACGTAATCGCAGAAACTCTCAAAATGAATTAATT---GATCAT------TCTAATTATATGTATACGAACGAAAAAGAACCCTTTTTTTGTAATTCCTATGATGCAATTGGGGCTTATCGGCAGAAAAAAATCAATTTAAACAGTCCTTTGTGGCTCCGGTGGCGACTAGATCAACGCATT------ATTGCTTCAAGAAAAGTTCCCATCGAAGTTCATTATGAATCTTTGGGTACTTATCATGAGATTTATGAGCACTATCTAATAGTAAAAAGTGTA---AAAAAACAAACCCTTTGTATATACATTCGAACCACGGTTGGGCATATTTCTCTTTATCGAGAAATCGAAGAAGCCATACAAGGATTTTGTCGTGCTTGTTCATATCGTACC------------------------
>Hylotelephium_viviparum
ATGATCGATCGGTATAAACATCAACAACTCCGAATTGGATCAGTTTCGCCTCAACAAATAAGTGTTTGGGCCAATAAAATTCTACCAAATGGAGAAATAGTTGGAGAAGTGACAAAACCTTATACTTTTCATTACAAAACGAACAAACCGGAAAAAGATGGATTATTTTGTGAAAGAATTTTTGGACCTATAAAAAGTGGAATTTGCGCTTGTGGAAATTATCGAGTAATCGGAGATGAAAAAGATGACTTGAAATTTTGTGAACAATGCGGAGTCGAATTTGTTGATTCTCGGGTACGAAGATATCAAATGGGCTACATCAAACTGGCATGCCCAGTAACTCACGTGTGGTATTTGAAACGTCTTCCAAGTTATATCGCGAATCTTTTAGATAAACCTCTTAAAGAATTAGAAGGCCTAGTATACTGCGAT---------------------------------------------TTTTCTTTTGCTAGGCCCATAGCTAAAAAACCCACTTTCTTACGATTACGAGGTTTATTCGAATATGAAATACAATCCTGGAAATACAGTATTCCGCTTTTTTTTACTACCCAAGGCTTCGATACATTTCGAAATAGAGAAATTTCTACTGGAGCGGGTGCTATCCGAGAGCAATTAGCCGATCTGGATTTGCGACTTATTATAGATTATTCGTTGGTAGAATGGAAAGAATTGGGGGAAGAATCGCTCACGGGTAATGAATGGGAAGATCGAAAAATTGGAAGAAGAAAAGATTTTTTGGTTAGACGTATGGAATTAGCTAAACATTTTCTTCGAACAAACATAGAATCAGAATGGATGGTTTTATGTCTATTACCAGTTCTTCCTCCCGAGTTGAGACCAATCATTCAGATAGATGGGGGTAAACTAATGAGCTCGGATATTAATGAACTCTATAGACGAGTTATCTATCGGAACAATACTCTTACCGATCTATTAACAACAAGTAGATCCACGCCCGGGGAATTGGTAATGTGTCAAGAAAAATTGGTACAAGAAGCCGTGGATACACTTCTTGATAATGGAATCCGTGGACAACCAATGAGGGATGGTCATAACAAGGTTTACAAGTCGTTTTCGGATGTAATTGAAGGTAAAGAGGGAAGATTTCGTGAGACTCTGCTTGGCAAACGGGTCGATTATTCGGGCCGTTCCGTCATTGTCGTAGGGCCTTCGCTTTCTTTGCATCAATGTGGATTGCCTCGCGAAATAGCAATAGAGCTTTTCCAGACATTCGTAATTCATGGTCTAATTAGACACCATTTTGCTTCGAATATAGGAGTTGCGAAGAGTCAAATTCGGGAAAAAGAACCGATTGTATGGGAAATACTTCAGGAAGTTATGCAGGGGCATCCTGTATTGCTGAATAGAGCGCCTACTCTGCATCGATTAGGCATACAAGCATTCCAACCCGTTTTAGTGGAAGGACGCGCTATTTGTTTACATCCATTAGTTCGTAAGGGATTCAATGCAGACTTTGACGGGGATCAAATGGCTGTTCATGTACCTTTATCTTTGGAAGCTCAAGCGGAGGCTCGTTTACTTATGTTTTCTCATATGAATCTCCTGTCTCCGGCTATCGGAGATCCCATTTCCATACCAACTCAAGATATGCTTATTGGACTCTATGTATTAACGGGTGGAAATCATCGAGGTATTTGTGCAAATAGGTATAATCCACGTAATCGCAGAAACTCTCAAAATGAATTAATT---GATCAT------TCTAATTATATGTATACGAACGAAAAAGAACCCTTTTTTTGTAATTCCTATGATGCAATTGGGGCTTATCGGCAGAAAAAAATCAATTTAAACAGTCCTTTGTGGCTCCGGTGGCGACTAGATCAACGCATT------ATTGCTTCAAGAAAAGTTCCCATCGAAGTTCATTATGAATCTTTGGGTACTTATCATGAGATTTATGAGCACTATCTAATAGTAAAAAGTGTA---AAAAAACAAACCCTTTGTATATACATTCGAACCACGGTTGGGCATATTTCTCTTTATCGAGAAATCGAAGAAGCCATACAAGGATTTTGTCGTGCTTGTTCATATCGTACC------------------------
>Meterostachys_sikokianus
ATGATCGATCGGTATAAACATCAACAACTCCGAATTGGATCAGTTTCGCCTCAACAAATAGGTGCTTGGGCCAATAAAATTTTACCAAATGGAGAAATAGTTGGAGAAGTGACAAAACCTTATACTTTTCATTACAAAACGAACAAACCGGAAAAAGATGGATTATTTTGTGAAAGAGTTTTTGGACCCATAAAAAGTGGAATTTGTGCTTGTGGAAATTATCGAGTAATCGGAGATGAAAAAGATGACTTGAAATTTTGTGAACAATGCGGAGTCGAATTTGTTGATTCTCGGGTACGAAGATATCAAATGGGCTACATCAAACTGGCATGCCCAGTAACTCACGTGTGGTATTTGAAACGTCTTCCAAGTTATATCGCGAATCTTTTAGATAAACCTCTTAAAGAATTAGAAGGCCTAGTATACTGCGATGTG---------------------------------TATCCCAATTTTTCTTTTGCTAGGCCGATAGCTAAAAAACCCACTTTCTTACGATTACGAGGTTTATTCGAATATGAAATACAATCCTGGAAATACAGTATTCCGCTTTTTTTTACTACCCAAGGCTTCGATACATTTCGAAATAGAGAAATTTCTACTGGAGCAGGTGCTATCCGAGAGCAATTAGCCGATCTGGATTTGCGACTTATTATAGATTATTCGTTGGTAGAATGGAAAGAATTGGGGGAAGAATCTCTCACGGATAATGAATGGGAAGATCGAAAAATTGGAAGAAGAAAAGATTTTTTGGTTAGACGTATGGAATTAGCTAAACATTTTCTTCGAACAAACATAGAACCAGAATGGATGGTTTTATGTCTATTACCAGTTCTTCCTCCCGAGTTGAGACCAATCATTCAGATAGATGGGGGTAAACTAATGAGCTCGGATATTAATGAACTCTATAGACGAGTTATCTATCGGAACAATACTCTTAACGATCTATTAACAACAAGTAGATCCACGCCCGGGGAATTGGTAATGTGTCAAGAAAAATTGGTACAAGAAGCCGTGGATACACTTCTTGATAACGGAATCCGTGGACAACCAATGAGGGATGGTCATAACAAGGTTTACAAGTCGTTTGCGGATGTAATTGAAGGTAAAGAGGGAAGATTTCGTGAGACTCTGCTTGGCAAACGGGTCGATTATTCGGGCCGTTCCGTCATTGTCGTAGGGCCTTCGCTTTCTTTGCATCAATGTGGATTGCCTCGCGAAATAGCAATAGAGCTTTTCCAGACATTCGTAATTCATGGTCTAATTAGACACCATTTTGCTTCGAATATAGGAGTTGCGAAGAGTAAAATTCGGGAAAAAGAACCGATTGTATGGGAAATACTTCAGGAAGTTATGCAGGGGCATCCTGTATTGCTGAATAGAGCGCCTACTCTGCATAGATTAGGCATACAAGCATTCCAACCCGTTTTAGTGGAAGGACGCGCTATTTGTTTACATCCATTAGTTCGTAAGGGATTCAATGCAGACTTTGACGGGGATCAAATGGCTGTTCATGTACCTTTATCTTTGGAGGCTCAAGCGGAGGCTCGTTTACTTATGTTTTCTCATATGAATCTCCTGTCTCCGGCTATCGGAGATCCCATTTCCATACCAACTCAAGATATGCTTATTGGACTCTATATATTAACGGGTGGAAATCATCGAGGTATTTGTGCAAATAGGTATAATCCACGTAATCGCAGAAACTCTCAAAATGAATTAATT---GATCAT------TCGAATTATATGTATACGAACGAAAAAGAACCCTTTTTTTGTAATTCCTATGATGCAATTGGGGCTTATCGGCAGAAAAAAATAAATTTAAACAGTCCTTTGTGGCTCCGGTGGCGCCTAGATCAACGCATT------ATTGCTTCAAGAAAAGTTCCCATCGAAGTTCATTATGAATCTTTGGGTACTTATCATGAGATTTATGAGCACTATCTAATAGTAAAAAGTGTA---AAAAAACAAACCCTTTGTATATACATTCGAACCACGGTTGGGCATATTTCTCTTTATCGAGAAATCGAAGAAGCCATACAAGGCTTTTGTCGTGCTTGTTCATATCGTACC------------------------
>Orostachys_fimbriata
ATGATCGATCGGTATAAACATCAACAACTCCGAATTGGATCAGTTTCGCCTCAACAAATAGGTGCTTGGGCCAATAAAATTCTACCAAATGGAGAAATAGTTGGAGAAGTGACAAAACCTTATACTTTTCATTACAAAACGAACAAACCGGAAAAAGATGGATTATTTTGTGAAAGAATTTTTGGACCTATAAAAAGTGGAATTTGTGCTTGTGGAAATTATCGAGTAATCGGAGATGAAAAAGATGACGTGAAATTTTGTGAACAATGCGGAGTCGAATTTGTTGATTCTCGGGTACGAAGATATCAAATGGGCTACATCAAACTGGCATGCCCAGTAACTCACGTGTGGTATTTGAAACGTCTTCCAAGTTATATCGCGAATCTTTTAGATAAACCTCTTAAAGAATTAGAAGGCCTAGTATACTGCGATGTG------------------------------------------------------------ATAGCTAAAAAACCCACTTTCTTACGATTACGAGGTTTATTCGAATATGAAATACAATCCTGGAAATACAGTATTCCGCTTTTTTTTACTACCCAAGGCTTCGATACATTTCGAAATAGAGAAATTTCTACTGGAGCGGGTGCTATCCGAGAGCAATTAGCCGATCTGGATTTGCGACTTATTATAGATTATTCGTTGGTAGAATGGAACGAATTGGGGGAAGAATCTCTCACGGGTAATGAATGGGAAGATCGAAAAATTGGAAGAAGAAAAGATTTTTTGGTTAGACGTATGGAATTAGCTAAACATTTTCTTCGAACAAACATAGAACCAGAATGGATGGTTTTATGTCTATTACCAGTTCTTCCTCCCGAGTTGAGACCAATCATTCAGATAGATGGGGGTAAACTAATGAGCTCGGATATTAATGAACTCTATAGACGAGTTATTTATCGGAACAATACTCTTACCGATCTATTAACAACAAGTAGATCCACGCCCGGGGAATTGATAATGTGTCAAGAAAAATTGGTACAAGAAGCCGTGGATACACTTCTTGATAACGGAATCCGTGGACAACCAATGAGGGATGGTCATAACAAGGTTTACAAGTCGTTTGCGGATGTAATTGAAGGTAAAGAGGGAAGATTTCGTGAGACTCTGCTTGGCAAACGGGTCGATTATTCGGGCCGTTCCGTCATTGTCGTAGGGCCTTCGCTTTCTTTGCATCAATGTGGATTGCCTCACGAAATAGCAATAGAGCTTTTCCAGACATTCGTAATTCATGGTCTAATTAGACATCATTTTGCTTCGAATATAGGAGTTGCGAAGAGTCAAATTCGGGAAAAAGAACCGATTGTATGGGAAATACTTCAGGAAGTTATGCAGGGGCATCCTGTATTGCTGAATAGAGCGCCTACTCTGCATAGATTAGGCATACAAGCATTCCAACCCGTTTTAGTGGAAGGACGCGCTATTTGTTTACATCCATTAGTTCGTAAGGGATTCAATGCAGACTTTGACGGGGATCAAATGGCCGTTCATGTACCTTTATCTTTGGAGGCTCAAGCAGAGGCTCGTTTACTTATGTTTTCTCATATGAATCTCCTGTCTCCGGCTATCGGAGATCCCATTTCTATACCAACTCAAGATATGCTTATTGGACTCTATATATTAACGGGTGGAAATCATCGCGGTATTTGTGCAAATAGGTATAATCCACGTAATCGCAGAAACTCTCAAAATGAATTAATT---GATCAT------TCGAATTATATGTATACGAACGGAAAAGAACCCTTTTTTTGTAATTCCTATGATGCAATTGGGGCTTATCGGCAGAAAAAAATAAATTTAAACAGTCCTTTGTGGCTCCGGTGGCGACTAGATCAACGCATT------ATTGCTTCAAGAAAAGTTCCCATCGAAGTTCATTATGAATCTTTGGGTACTTATCATGAGATTTATGAGCACTATCTAATAGTAAAAAGTGTA---AAAAAACAAACCCTTTGTATATACATTCGAACCACGGTTGGGCATATTTCTCTTTATCGAGAAATCGAAGAAGCCATACAAGGCTTTTGTCGTGCTTGTTCATATCGTACC------------------------
>Orostachys_japonica
ATGATCGATCGGTATAAACATCAACAACTCCGAATTGGATCAGTTTCGCCTCAACAAATAGGTGCTTGGGCCAATAAAATTCTACCAAATGGAGAAATAGTTGGAGAAGTGACAAAACCTTATACTTTTCATTACAAAACGAACAAACCGGAAAAAGATGGATTATTTTGTGAAAGAATTTTTGGACCTATAAAAAGTGGAATTTGTGCTTGTGGAAATTATCGAGTAATCAGAGATGAAAAAGATGACGTGAAATTTTGTGAACAATGCGGAGTCGAATTTGTTGATTCTCGGGTACGAAGATATCAAATGGGCTACATCAAACTGGCATGCCCAGTAACTCACGTGTGGTATTTGAAACGTCTTCCAAGTTATATCGCGAATCTTTTAGATAAACCTCTTAAAGAATTAGAAGGCCTAGTATACTGCGATGTG---------------------------------TATCCCAATTTTTCTTTTGCTAGGCCGATAGCTAAAAAACCCACTTTCTTACGATTACGAGGTTTATTTGAATATGAAATACAATCCTGGAAATACAGTATTCCGCTTTTTTTTACTACCCAAGGCTTCGATACATTTCGAAATAGAGAAATTTCTACTGGAGCGGGTGCTATCCGAGAGCAATTAGCCGATCTGGATTTGCGACTTATTATAGATTATTCGTTGGTAGAATGGAACGAATTGGGGGAAGAATCTCTCACGGGTAATGAATGGGAAGATCGAAAAATTGGAAGAAGAAAAGATTTTTTGGTTAGACGTATGGAATTAGCTAAACATTTTCTTCGAACAAACATAGAACCAGAATGGATGGTTTTATGTCTATTACCAGTTCTTCCTCCCGAGTTGAGACCAATCATTCAGATAGATGGGGGTAAACTAATGAGCTCGGATATTAATGAACTCTATAGACGAGTTATTTATCGGAACAATACTCTTACCGATCTATTAACAACAAGTAGATCCACGCCCGGGGAATTGATAATGTGTCAAGAAAAATTGGTACAAGAAGCCGTGGATACACTTCTTGATAACGGAATCCGTGGACAACCAATGAGGGATGGTCATAACAAGGTTTACAAGTCGTTTGCGGATGTAATTGAAGGTAAAGAGGGAAGATTTCGTGAGACTCTGCTTGGCAAACGGGTCGATTATTCGGGCCGTTCCGTCATTGTCGTAGGGCCTTCGCTTTCTTTGCATCAATGTGGATTGCCTCACGAAATAGCAATAGAGCTTTTCCAGACATTCGTAATTCATGGTCTAATTAGACATCATTTTGCTTCGAATATAGGAGTTGCGAAGAGTCAAATTCGGGAAAAAGACCCGATTGTATGGGAAATACTTCAGGAAGTTATGCAGGGGCATCCTGTATTGCTGAATAGAGCGCCTACTCTGCATAGATTAGGCATACAAGCATTCCAACCCGTTTTAGTGGAAGGACGCGCTATTTGTTTACATCCATTAGTTCGTAAGGGATTCAATGCAGACTTTGACGGGGATCAAATGGCCGTTCATGTACCTTTATCTTTGGAGGCTCAAGCAGAGGCTCGTTTACTTATGTTTTCTCATATGAATCTCCTGTCTCCGGCTATTGGAGATCCCATTTCCATACCAACTCAAGATATGCTTATTGGACTCTATATATTAACGGGTGGAAATCATCGAGGTATTTGTGCAAATAGGTATAATCCACGTAATCGCAGAAACTCTCAAAATGAATTAATT---GATCAT------TCGAATTATATGTATACGAACGAAAAAGAACCCTTTTTTTGTAATTCCTATGATGCAATTGGGGCTTATCGGCAGAAAAAAATAAATTTAAACAGTCCTTTGTGGCTCCGGTGGCGACTAGATCAACGCATT------ATTGCTTCAAGAAAAGTTCCCATCGAAGTTTATTATGAATCTTTGGGTACTTATCATGAGATTTATGAGCACTATCTAATAGTAAAAAGTGTA---AAAAAACAAACCCTTTGTATATACATTCGAACCACGGTTGGGCATATTTCTCTTTATCGAGAAATCGAAGAAGCCATACAAGGCTTTTGTCGTGCTTGTTCATATCGTACC------------------------
>Orostachys_minuta
ATGATCGATCGGTATAAACATCAACAACTCCGAATTGGATCAGTTTCGCCTCAACAAATAGGTGCTTGGGCCAATAAAATTCTACCAAATGGAGAAATAGTTGGAGAAGTGACAAAACCTTATACTTTTCATTACAAAACGAACAAACCGGAAAAAGATGGATTATTTTGTGAAAGAATTTTTGGACCTATAAAAAGTGGAATTTGTGCTTGTGGAAATTATCGAGTAATCAGAGATGAAAAAGATGACGTGAAATTTTGTGAACAATGCGGAGTCGAATTTGTTGATTCTCGGGTACGAAGATATCAAATGGGCTACATCAAACTGGCATGCCCAGTAACTCACGTGTGGTATTTGAAACGTCTTCCAAGTTATATCGCGAATCTTTTAGATAAACCTCTTAAAGAATTAGAAGGCCTAGTATACTGCGATGTG---------------------------------TATCCCAATTTTTCTTTTGCTAGGCCGATAGCTAAAAAACCCACTTTCTTACGATTACGAGGTTTATTCGAATATGAAATACAATCCTGGAAATACAGTATTCCGCTTTTTTTTACTACCCAAGGCTTCGATACATTTCGAAATAGAGAAATTTCTACTGGAGCGGGTGCTATCCGAGAGCAATTAGCCGATCTGGATTTGCGACTTATTATAGATTATTCGTTGGTAGAATGGAACGAATTGGGGGAAGAATCTCTCACGGGTAATGAATGGGAAGATCGAAAAATTGGAAGAAGAAAAGATTTTTTGGTTAGACGTATGGAATTAGCTAAACATTTTCTTCGAACAAACATAGAACCAGAATGGATGGTTTTATGTCTATTACCAGTTCTTCCTCCCGAGTTGAGACCAATCATTCAGATAGATGGGGGTAAACTAATGAGCTCGGATATTAATGAACTCTATAGACGAGTTATTTATCGGAACAATACTCTTACCGATCTATTAACAACAAGTAGATCCACGCCCGGGGAATTGATAATGTGTCAAGAAAAATTGGTACAAGAAGCCGTGGATACACTTCTTGATAACGGAATCCGTGGACAACCAATGAGGGATGGTCATAACAAGGTTTACAAGTCGTTTGCGGATGTAATTGAAGGTAAAGAGGGAAGATTTCGTGAGACTCTGCTTGGCAAACGGGTCGATTATTCGGGCCGTTCCGTCATTGTCGTAGGGCCTTCGCTTTCTTTGCATCAATGTGGATTGCCTCACGAAATAGCAATAGAGCTTTTCCAGACATTCGTAATTCATGGTCTAATTAGACATCATTTTGCTTCGAATATAGGAGTTGCGAAGAGTCAAATTCGGGAAAAAGACCCGATTGTATGGGAAATACTTCAGGAAGTTATGCAGGGGCATCCTGTATTGCTGAATAGAGCGCCTACTCTGCATAGATTAGGCATACAAGCATTCCAACCCGTTTTAGTGGAAGGACGCGCTATTTGTTTACATCCATTAGTTCGTAAGGGATTCAATGCAGACTTTGACGGGGATCAAATGGCCGTTCATGTACCTTTATCTTTGGAGGCTCAAGCAGAGGCTCGTTTACTTATGTTTTCTCATATGAATCTCCTGTCTCCGGCTATCGGAGATCCCATTTCCATACCAACTCAAGATATGCTTATTGGACTCTATATATTAACGGGTGGAAATCATCGAGGTATTTGTGCAAATAGGTTTAATCCACGTAATCGCAGAAACTCTCAAAATGAATTAATT---GATCAT------TCGAATTATATGTATACGAACGAAAAAGAACCCTTTTTTTGTAATTCCTATGATGCAATTGGGGCTTATCGGCAGAAAAAAATAAATTTAAACAGTCCTTTGTGGCTCCGGTGGCGACTAGATCAACGCATT------ATTGCTTCAAGAAAAGTTCCCATCGAAGTTTATTATGAATCTTTGGGTACTTATCATGAGATTTATGAGCACTATCTAATAGTAAAAAGTGTA---AAAAAACAAACCCTTTGTATATACATTCGAACCACGGTTGGGCATATTTCTCTTTATCGAGAAATCGAAGAAGCCATACAAGGCTTTTGTCGTGCTTGTTCATATCGTACC------------------------
>Orostachys_iwarenge_f_magna
ATGATCGATCGGTATAAACATCAACAACTCCGAATTGGATCAGTTTCGCCTCAACAAATAAGTGCTTGGGCCAATAAAATTCTACCAAATGGAGAAATAGTTGGAGAAGTGACAAAACCTTATACTTTTCATTACAAAACGAACAAACCGGAAAAAGATGGATTATTTTGTGAAAGAATTTTTGGACCTATAAAAAGTGGAATTTGTGCTTGTGGAAATTATCGAGTAATCGGAGATGAAAAAGATGACTTGAAATTTTGTGAACAATGCGGAGTCGAATTTGTTGATTCTCGGGTACGAAGATATCAAATGGGCTACATCAAACTGGCATGCCCAGTAACTCACGTGTGGTATTTGAAACGTCTTCCAAGTTATATCGCGAATCTTTTAGATAAACCTCTTAAAGAATTAGAAGGCCTAGTATACTGCGATGTG---------------------------------TATCCCAATTTTTCTTTTGCTAGGCCCATAGCTAAAAAACCCACTTTCTTACGATTACGAGGTTTATTCGAATATGAAATACAATCCTGGAAATACAGTATTCCGCTTTTTTTTACTACCCAAGGCTTCGATACATTTCGAAATAGAGAAATTTCTACTGGAGCGGGTGCTATCCGAGAGCAATTAGCCGATCTGGATTTGCGACTTATTATAGATTATTCGTTGGTAGAATGGAAAGAATTGGGGGAAGAATCGCTCACGGGTAATGAATGGGAAGATCGAAAAATTGGAAGAAGAAAAGATTTTTTGGTTAGACGTATGGAATTAGCTAAACATTTTCTTCGAACAAACATAGAACCAGAATGGATGGTTTTATGTCTATTACCAGTTCTTCCTCCCGAGTTGAGACCAATCATTCAGATAGATGGGGGTAAACTAATGAGCTCGGATATTAATGAACTCTATAGACGAGTTATCTATCGGAACAATACTCTTACCGATCTATTAACAACAAGTAGATCCACGCCCGGGGAATTGGTAATGTGTCAAGAAAAATTGGTACAAGAAGCCGTGGATACACTTCTTGATAACGGAATCCGTGGACAACCAATGAGGGATGGTCATAACAAGGTTTACAAGTCGTTTTCGGATGTAATTGAAGGTAAAGAGGGAAGATTTCGTGAGACTCTGCTTGGCAAACGGGTCGATTATTCGGGCCGTTCCGTCATTGTCGTAGGGCCTTCGCTTTCTTTGCATCAATGTGGATTGCCTCGCGAAATAGCAATAGAGCTTTTCCAGACATTCGTAATTCATGGTCTAATTAGACACCATTTTGCTTCGAATATAGGAGTTGCGAAGAGTCAAATTCGGGAAAAAGAACCAATTGTATGGGAAATACTTCAGGAAGTTATGCAGGGGCATCCTGTATTGCTGAATAGAGCGCCTACTCTGCATCGATTAGGCATACAAGCATTCCAACCCGTTTTAGTGGAAGGACGCGCTATTTGTTTACATCCATTAGTTCGTAAGGGATTCAATGCAGACTTTGACGGGGATCAAATGGCTGTTCATGTACCTTTATCTTTGGAAGCTCAAGCGGAGGCTCGTTTACTTATGTTTTCTCATATGAATCTCCTGTCTCCGGCTATCGGAGATCCCATTTCCATACCAACTCAAGATATGCTTATTGGACTCTATGTATTAACGGGTGGAAATCATCGAGGTATTTGTGCAAATAGGTATAATCCACGTAATCGCAGAAACTCTCAAAATGAATTAATT---GATCAT------TCTAATTATATGTATACGAACGAAAAAGAACCCTTTTTTTGTAATTCCTATGATGCAATTGGGGCTTATCGGCAGAAAAAAATCAATTTAAACAGTCCTTTGTGGCTCCGGTGGCGACTAGATCAACGCATT------ATTGCTTCAAGAAAAGTTCCCATCGAAGTTCATTATGAATCTTTGGGTACTTATCATGAGATTTATGAGCACTATCTAATAGTAAAAAGTGTA---AAAAAACAAACCCTTTGTATATACATTCGAACCACGGTTGGGCATATTTCTCTTTATCGAGAAATCGAAGAAGCCATACAAGGCTTTTGTCGTGCTTGTTCATATCGTACC------------------------
>Sinocrassula_densirosulata
ATGATCGATCGGTATAAACATCAACAACTCCGAATTGGATCAGTTTCGCCTCAACAAATAAGTGCTTGGGCCAATAAAATTCTACCAAATGGAGAAATAGTTGGAGAAGTGACAAAACCTTATACTTTTCATTACAAAACGAACAAACCGGAAAAAGATGGATTATTTTGTGAAAGAATTTTTGGACCTATAAAAAGTGGAATTTGTGCTTGTGGAAATTATCGAGTAATCGGAGATGAAAAAGATGACTTGAAATTTTGTGAACAATGCGGAGTCGAATTTGTTGATTCTCGGGTACGAAGATATCAAATGGGCTACATCAAACTGGCATGCCCAGTAACTCACGTGTGGTATTTGAAACGTCTTCCAAGTTATATCGCGAATCTTTTAGATAAACCTCTTAAAGAATTAGAAGGCCTAGTATACTGTGATGTG------------------------------------------------------------ATAGCTAAAAAACCCACTTTCTTACGATTACGAGGTTTATTCGAATATGAAATACAATCCTGGAAATACAGTATTCCTCTTTTTTTTACTACCCAAGGCTTCGATACATTTCGAAATAGAGAAATTTCTACTGGAGCGGGTGCTATCCGAGAGCAATTAGCCGATCTGGATTTGCGACTTATTATAGATTATTCGTTGGTAGAATGGAAAGAATTGGGGGAAGAATTGCTCACGGGTAATGAATGGGAAGATCGAAAAATTGGAAGAAGAAAAGATTTTTTGGTTAGACGTATGGAATTAGCTAAACATTTTCTTCGAACAAACATAGAACCAGAATGGATGGTTTTATGTCTATTACCAGTTCTTCCTCCCGAGTTGAGACCAATCATTCAGATAGATGGGGGTAAACTAATGAGCTCGGATATTAATGAACTCTATAGACGAGTTATCTATCGGAACAATACTCTTACCGATCTATTAACAACAAGTAGATCCACGCCCGGGGAATTGGTAATGTGTCAAGAAAAATTGGTACAAGAAGCCGTGGATACACTTCTTGATAATGGAATCCGTGGACAACCAATGAGGGATGGTCATAACAAGGTTTACAAGTCGTTTTCGGATGTAATTGAAGGTAAAGAGGGAAGATTTCGTGAGACTCTGCTTGGGAAACGGGTCGATTATTCGGGCCGTTCCGTCATTGTCGTAGGGCCTTCGCTTTCTTTGCATCAATGTGGATTGCCTCGCGAAATAGCAATAGAGCTTTTCCAGACATTCGTAATTCATGGTCTAATTAGACACCATTTTGCTTCGAATATAGGAGTTGCGAAGAGTCAAATTCGGGAAAAAGAACCGATTGTATGGGAAATACTTCAGGAAGTTATGCAGGGGCATCCTGTATTGCTGAATAGAGCGCCTACTCTGCATAGATTAGGCATACAAGCATTCCAACCCGTTTTAGTGGAAGGACGCGCTATTTGTTTACATCCATTAGTTCGTAAGGGATTCAATGCAGACTTTGACGGGGATCAAATGGCTGTTCATGTACCTTTATCTTTGGAGGCTCAAGCGGAGGCTCGTTTACTTATGTTTTCTCATATGAATCTACTGTCTCCGGCTATCGGAGATCCCATTTCCATACCAACTCAAGATATGCTTATTGGACTCTATGTATTAACGGGTGGAAATCATCGAGGTATTTGTGCAAATAGGTATAATCCACGTAATCGCAGAAACTCTAAAAATGAATTAATT---GATCAT------TCTAATTATATGTATACGAACGAAAAAGAACCTTTTTTTTGTAATTCCTATGATGCAATTGGGGCTTATCGGCAGAAAAAAATAAATTTAAACAGTCCTTTGTGGCTCCGGTGGCGACTAGATCAACGCATT------ATTGCTTCAAGAAAAGTTCCCATCGAAGTTCATTATGAATCTTTGGGTACTTATCATGAGATTTATGAGCACTATCTAATAGTAAAAAGTGTA---AAAAAACAAACCCTTTGTATATACATTCGAACCACGGTTGGTCATATTTCTCTTTATCGAGAAATCGAAGAAGCCATACAAGGCTTTTGTCGTGCTTGTTCATATCGTACC------------------------
>Sinocrassula_indica
ATGATCGATCGGTATAAACATCAACAACTCCGAATTGGATCAGTTTCACCTCAACAAATAAGTGCTTGGGCCAATAAAATTCTACCAAATGGAGAAATAGTTGGAGAAGTGACAAAACCTTATACTTTTCATTACAAAACGAACAAACCGGAAAAAGATGGATTATTTTGTGAAAGAATTTTTGGACCTATAAAAAGTGGAATTTGTGCTTGTGGAAATTATCGAGTAATCGGAGATGAAAAAGATGACTTGAAATTTTGTGAACAATGCGGAGTCGAATTTGTTGATTCTCGGGTACGAAGATATCAAATGGGCTACATCAAACTGGCATGCCCAGTAACTCACGTGTGGTATTTGAAACGTCTTCCAAGTTATATCGCGAATCTTTTAGATAAACCTCTTAAAGAATTAGAAGGCCTAGTATACTGTGATGTG---------------------------------TATCCCAATTTTTCTTTTGCTAGGCCCATAGCTAAAAAACCCACTTTCTTACGATTACGAGGTTTATTCGAATATGAAATACAATCCTGGAAATACAGTATTCCGCTTTTTTTTACTACCCAAGGCTTCGATACATTTCGAAATAGAGAAATTTCTACTGGAGCGGGTGCTATCCGAGAGCAATTAGCCGATCTGGATTTGCGACTTATTATAGATTATTCGTTGGTAGAATGGAAAGAATTGGGGGAAGAATTGCTCACGGGTAATGAATGGGAAGATCGAAAAATTGGAAGAAGAAAAGATTTTTTGGTTAGACGTATGGAATTAGCTAAACATTTTCTTCGAACAAACATAGAACCAGAATGGATGGTTTTATGTCTATTACCAGTTCTTCCTCCCGAGTTGAGACCAATCATTCAGATAGATGGGGGTAAACTAATGAGCTCGGATATTAATGAACTCTATAGACGAGTTATCTATCGGAACAATACTCTTACCGATCTATTAACAACAAGTAGATCCACGCCCGGGGAATTGGTAATGTGTCAAGAAAAATTGGTACAAGAAGCCGTGGATACACTTCTTGATAATGGAATCCGTGGACAACCAATGAGGGATGGTCATAACAAGGTTTACAAGTCGTTTTCGGATGTAATTGAAGGTAAAGAGGGAAGATTTCGTGAGACTCTGCTTGGGAAACGGGTCGATTATTCGGGCCGTTCCGTCATTGTCGTAGGGCCTTCGCTTTCTTTGCATCAATGTGGATTGCCTCGCGAAATAGCAATAGAGCTTTTCCAGACATTCGTAATTCATGGTCTAATTAGACACCATTTTGCTTCGAATATAGGAGTTGCGAAGAGTCAAATTCGGGAAAAAGAACCGATTGTATGGGAAATACTTCAGGAAGTTATGCAGGGGCATCCTGTATTGCTGAATAGAGCGCCTACTCTGCATAGATTAGGCATACAAGCATTCCAACCCGTTTTAGTGGAAGGACGCGCTATTTGTTTACATCCATTAGTTCGTAAGGGATTCAATGCCGACTTTGACGGGGATCAAATGGCTGTTCATGTACCTTTATCTTTGGAGGCTCAAGCGGAGGCTCGTTTACTTATGTTTTCTCATATGAATCTACTGTCTCCGGCTATCGGAGATCCCATTTCCATACCAACTCAAGATATGCTTATTGGACTCTATGTATTAACGGGTGGAAATCATCGAGGTATTTGTGCAAATAGGTATAATCCACGTAATCGCAGAAACTCTAAAAATGAATTAATT---GATCAT------TCTAATTATATGTATACGAACGAAAAAGAACCTTTTTTTTGTAATTCCTATGATGCAATTGGGGCTTATCGGCAGAAAAAAATAAATTTAAACAGTCCTTTGTGGCTCCGGTGGCGACTAGATCAACGCATT------ATTGCTTCAAGAAAAGTTCCCATCGAAGTTCATTATGAATCTTTGGGTACTTATCATGAGATTTATGAGCACTATCTAATAGTAAAAAGTGTA---AAAAAACAAACCCTTTGTATATACATTCGAACCACGGTTGGTCATATTTCTCTTTATCGAGAAATCGAAGAAGCCATACAAGGCTTTTGTCGTGCTTGTTCATATCGTACC------------------------
>Umbilicus_rupestris
ATGATCGATCGGTATAAACATCAACAACTCCGAATTGGATCAGTTTCGCCTCAACAAATAAGTGCTTGGGCCAATAAAATTCTACCTAATGGAGAAATAGTTGGAGAAGTGACAAAACCTTATACTTTTCATTACAAAACGAACAAACCGGAAAAAGATGGATTATTTTGTGAAAGAATTTTTGGGCCTATAAAAAGTGGAATTTGTGCTTGTGGAAATTATCGAGTAATCGGAGATGAAAAAGATGACTTGAAATTTTGTGAACAATGCGGAGTCGAATTTGTTGATTCTCGGGTACGAAGATATCAAATGGGCTACATCAAACTGGCATGCCCAGTAACTCACGTGTGGTATTTGAAACGTCTTCCAAGTTATATCGCGAATCTTTTAGATAAACCTCTTAAAGAATTAGAAGGCCTAGTATACTGCGATGTG---------------------------------TATCCCAATTTTTCTTTTGCTAGGCCCATAGCTAAAAAACCCACTTTCTTACGATTACGAGGTTTATTCGAATATGAAATACAATCCTGGAAATACAGTATTCCGCTTTTTTTTACTACCCACGGCTTCGATACATTTCGAAATAGAGAAATTTCTACTGGAGCAGGTGCTATCCGAGAGCAATTATCCGATTTAGATTTGCGACTTATTATAGATTATTCCTTGGTAGAATGGAAAGAATTGGGGGAAGAAGCGCTCACAGGTAATGAATGGGAAGATCGAAAAATTGGAAGAAGAAAAGATTTTTTGGTTAGACGTATGGAATTAGCTAAACATTTTCTTCGAACAAACATAGAACCAGAATGGATGGTTTTGTGTCTATTACCAGTTCTTCCTCCCGAGTTGAGACCAATCATTCAGATAGATGGGGGTAAACTAATGAGCTCGGATATTAATGAACTCTATAGACGAGTTATCTATCGGAACAATACTCTTACCGATCTATTAACAACAAGTAGATCCACGCCCGGGGAATTGGTAATGTGTCAAGAAAAATTGGTACAAGAAGCCGTGGATACACTTCTTGATAACGGAATCCGTGGACAACCAATGAGGGATGGTCATAACAAGGTTTACAAGTCGTTTTCGGATGTAATTGAAGGTAAAGAGGGAAGATTTCGTGAGACTCTGCTTGGCAAACGGGTCGATTATTCGGGCCGTTCCGTCATTGTCGTAGGGCCTTCGCTTTCATTGCATCAATGTGGATTGCCTCGCGAAATAGCAATAGAGCTTTTCCAGACATTCGTAATTCATGGTCTAATTAGACACCGTTTTGCTTCGAATATAGGAGTTGCGAAGAGTCAAATTCGGGAAAAAGAACCGATTGTATGGGAAATACTTCAGGAAGTTATGCAGGGGCATCCTGTATTGCTGAATAGAGCGCCTACTCTGCATAGATTAGGCATACAAGCATTCCAACCCATTTTAGTGGAAGGACGCGCTATTTGTTTACATCCATTAGTTCGTAAGGGATTCAATGCAGACTTTGACGGGGATCAAATGGCTGTTCATGTACCTTTATCGTTGGAGGCTCAAGCGGAGGCTCGTTTACTTATGTTTTCTCATATGAATCTCTTGTCTCCGGCTATCGGAGATCCCATTTCCATACCAACTCAAGATATGCTTATTGGACTCTATGTATTAACGGGTGGAAATCATCGAGGTATTTGTGCAAATAGGTATAATCCACGTAATCGCAGAAACTCTCAAAATGAATCAATT---GATTAT------TCTAATTATATGTATACGAACGAAAAAGAACCCGTTTTTTGTAATTCCTATGATGCAATTGGGGCTTATCGACAGAAAAAAATAAATTTAAATAGTCCTTTGTGGCTCCGGTGGCGACTAGATCAACGCATT------ATTGCTTCAAGAAAAGTTCCTATCGAAGTTCATTATGAATCTTTGGGTACTTATCATGAGATTTATGAGCACTATCTAATAGTAAAAAGTGTA---AAAAAACAAACCCTTTGTATATACATTCGAACCACGGTTGGTCATATTTCTCTTTATCGAGAAATCGAAGAAGCCATACAAGGCTTTTGTCGTGCTTGTTCATATCGTACC------------------------
>Myriophyllum_aquaticum
ATGATTGAGCAGTCTAAACAACAACAACTCCGAATTGGATCAGTTTCTCCTCAACAAATAAGTGCTTGGGCCAATAAAATTCTACCTAATGGAGAAGTAGTTGGAGAGGTGACAAAACCTTATACTTTTCATTACAAAACCAATAAACCGGAAAAAGGTGGATTATTTTGTGAAAGAATTTTTGGACCTCTAAAAAGTGGAATTTGTGCTTGTGGAATTTATCAAGGAATCGGAGATGAAAAAGACGAACCTCAATTTTGTGAAGAATGCGGAGTCGCCCTTCTTGATTCTCGGGTACGAAGATATCAAATGGGCTACATCAAACTGGCATGTCCAATAACCCATGTGTGGTATTTGAAACGGCTTCCTAGTTATATCGCGAATCTTTTAGATAAACCTCGTAAAGAATTAGAGGACCTCGTATACTGCGATTGT---------------------------------------------TCTTTTGCGAGGCCTATAGCTAAAAAACCTACTTTCTTACGATTACGAGGTTCATTCGAATATGAAATCCAATCCTGGAAATACAGCATTCCGCTTTTTTTTACTATCCAAGGCTTCGATACCTTTCGAACTAGAGAAATCTCTACTGGAGCTGGTGCTATCCGAGACCAATTAGCCAATTTGGATTTGCGACTTATTATAGATTATTCATTGGTAGAATGGAAAGAATTGGGGGAAGAAGAGGCCGCAGGTAATGAATGGGAAGATCGAAAGGTTGGAAGAAGAAAAGATTTTTTGGTTAGACGTATGGAATTAGCTAAACATTTTATTCGAACAAATATAGAACCCGAATGGATGGTTTTGTGTCTATTACCAGTTCTTCCTCCCGAGTTGAGACCAGTCATTCAGATAGATGGGGGTAAACTACTGAGCTCGGATATTAATGAACTCTATAGACGAATTATCTATCGGAACAATATTCTTTCCGATCTATTAACAATAAGTAGATCCACGCCCGGCGAATTAGTGATATGTCAGCAGCTATTGGTACAAGAAGCCGTGGATACACTTCTTGATAATGGAAGGCGTGGACACCCAACGAGGGACCTTCATAATAAGGTTTACAAGTCGTTTTCAGATGTAATTGAAGGTAAAGAAGGAAGATTTCGTGAGACTATGCTCGGCAAACGAGTCGATTATTCGGGTCGTTCCGTCATTGTCGTAGGTCCCTCGCTTTCATTGCATCGATGTGGATTGCCTCGCGAAATAGCAATAGAGCTTTTCCAGACATTTGTAATTCGGGGTCTAATTAAAAACCATCGTGCTTCGAATATAGGAGTTGCTAGGAGTCAAATTCGGGAAAAAGAACCGATTATATGGGAAATACTTCAGGAAGTTATCCAGGGACATCCTGTATTGCTAAATAGAGCACCTACTCTGCATAGATTAGGCATACAGGCATTCCAACCTGTTTTAGTGGAAGGACGCGCTATTTGTTTACATCCATTAGTTTGTAAGGGATTCAATGCAGACTTTGATGGGGATCAAATGGCTGTTCATGTACCTTTATCTTTCGAGGCTCAAGCAGAGGCTCGTTTACTTATGTTTTCTTATACGAATCTATTGTCTCCGGCTAGTGGGGATCCCATATCCGTACCAACCCAAGATATGCTTATTGGACTCTATGTATTAACAAGTGGGAATCCGAGAGGTATTTGTGCAAATAGGTATAATCCACGTAATCGCGTAAACTATCAAAATGCAAGAATT---------------ACCGATAATAAGTATACGAACGAAAAAGAACCCTTTTTTTGTAATTCTTATGATGCAATTGGAGCTTATCGACAGAAAAGAATAAAATTAGATAGTCCTTTGTGGCTACGGTGGCGACTAGATCAACGTGTT------AGTGTTTCAAGAGAAACTCCCATCGAAGTTCATTATGAATCTTTGGGTACTTATCATGAGATTTATGAGCACTATCTAATAGTAAGAAGTGTA---AAAAAAGAAATTCTTTGGATATACATTCGAACCACTGTTGGTCATATCTCTCTTTATCGAGAAATCGAAGAAGCCATACAAGGGTTTTCTCAGGCCTGCTCTGTTCATATCGTACCTAATCATATGTTATCTGCC
>Myriophyllum_spicatum
ATGATTGAGCAGTCTAAACAACAACAACTCCGAATTGGATCAGTTTCTCCTCAACAAATAAGTGCTTGGGCCAATAAAATTCTACCTAATGGAGAAGTAGTTGGAGAGGTGACAAAACCTTACACTTTTCATTACAAAACCAATAAACCGGAAAAAGGTGGATTATTTTGTGAAAGAATTTTTGGACCTCTAAAAAGTGGAATTTGTGCTTGTGGAATTTATCAAGGAATCGGAGATGAAAAAGACGAACCTCAATTTTGTGAAGAATGCGGAGTCGCCCTTCTTGATTCTCGGGTACGAAGATATCAAATGGGCTACATCAAACTGGCATGTCCAATAACCCATGTGTGGTATTTGAAACGGCTTCCTAGTTATATCGCGAATCTTTTAGATAAACCTCGTAAAGAATTAGAGGACCTCGTATACTGCGATTGT---------------------------------------------TCTTTTGCGAGGCCTATAGCTAAAAAACCTACTTTCTTACGATTACGAGGTTCATTCGAATATGAAATCCAATCCTGGAAATACAGCATTCCGCTTTTTTTTACTATCCAAGGCTTCGATACCTTTCGAACTAGAGAAATTTCTACTGGAGCTGGTGCTATCCGAGACCAATTAGCCAATTTGGATTTGCGACTTATTATAGATTATTCATTGGTAGAATGGAAAGAATTGGGGGAAGAAGAGGCCGCAGGTAATGAATGGGAAGATCGAAAGGTTGGAAGAAGAAAAGATTTTTTGGTTAGACGTATGGAATTAGCTAAACATTTTATTCGAACAAATATAGAACCCGAATGGATGGTTTTGTGTCTATTACCAGTTCTTCCTCCCGAGTTGAGACCAGTCATTCAGATAGATGGGGGTAAACTACTGAGCTCGGATATTAATGAACTCTATAGACGAATTATCTATCGGAACAATATTCTTACAGATCTATTAACAATAAGTAGATCCACGCCCGGCGAATTAGTGATATGTCAGCAGCTATTGGTACAAGAAGCCGTGGATACACTTCTTGATAATGGAAGGCGTGGACACCCAACGAGGGACCTTCATAATAAGGTTTACAAGTCGTTTTCAGATGTAATTGAAGGTAAAGAAGGAAGATTTCGTGAGACTATGCTCGGCAAACGAGTCGATTATTCGGGTCGTTCCGTCATTGTCGTAGGTCCCTCACTTTCATTGCATCGATGTGGATTGCCTCGCGAAATAGCAATAGAGCTTTTCCAGACATTTGTAATTCGGGGTCTAATTAAAAACCATCGTGCTTCGAATATAGGAGTTGCTAGGAGTCAAATTAGGGAAAAAGAACCGATTATATGGGAAATACTTCAGGAAGTTATCCAGGGACATCCTGTATTGCTAAATAGAGCACCTACTCTGCATAGATTAGGCATACAGGCATTCCAACCCGTTTTAGTGGAAGGACGCGCTATTTGGTTACATCCATTAGTTTGTAAGGGATTCAATGCAGACTTTGATGGGGATCAAATGGCTGTTCATGTACCTTTATCTTTCGAGGCTCAAGCAGAGGCTCGTTTACTTATGTTTTCTTATACGAATCTATTGTCTCCGGCTAGTGGGGATCCCATATCCGTACCAACCCAAGATATGCTTATTGGACTCTATGTATTAACAAGTGGGAATCGGAGAGGTATTTGTGCAAATAGGTATAATCCACGTAATCGCGTAAACTATCAAAATGCAAGAATT---GCCGAT------AACGATAATAAGTATACGAACGAAAAAGAACCCTTTTTTTGTAATTCTTATGATGCAATTGGAGCTTATCGACAGAAAAGAATAAAATTAGATAGTCCTTTGTGGCTACGGTGGCGACTAGATCAACGTGTT------AGTGTTTCAAGAGAAACTCCCATCGAAGTTCATTATGAATCTTTGGGTACTTATCATGAGATTTATGAGCACTATCTAATAGTAAGAAGTGTA---AAAAAAGAAATTCTTTGGATATACATTCGAACCACTGTTGGTCATATCTCTCTTTATCGAGAAATCGAAGAAGCCATACAAGGGTTTTGTCAGGCCTGCTCTGTTCATATCGTACCTAATCATATGTTATCTGCC
