# Supplementary material for: Ten Plastomes of Crassula (Crassulaceae) and Phylogenetic Implications
Source: Biology (Basel). 2022 Dec 7;11(12):1779. doi: 10.3390/biology11121779 (PMC9775174; doi:10.3390/biology11121779)
Supplement: Supplementary file 1 [file biology-11-01779-s001.zip › Supplements/Data S1/rpoC2.fasta]

>Crassula_alstonii
ATGGAGGTACTTATGGCAGAACGGGCCAATCTGGTCTTTCACAATAAAGTGATAGATGGA
ACTGCCATGAAACGACTTATTAGCAGATTAATAGATCACTTCGGAATGGCATACACATCA
CACATCTTGGATCAAGTAAAGACTCTGGGTTTCCAGCAAGCCACTGCTACATCTATTTCA
TTAGGAATTGACGATCTTTTAACAATACCGTCGAAAGGATGGCTAGTCCAGGATGCTGAA
CAACAAAGTTTCATTTTGGAAAAAAACCATCATTATGGGAATGTACACGCGGTAGAAAAA
TTACGCCAATCCATTGAAATATGGTATGCTACAAGTGAATATTTACGACAAGAAATGAAT
CCGAATTTCAGGATGACCGACCCTTTTAATCCAGTCTATATAATGTCTTTTTCGGGAGCT
AGAGGAAATGCATCTCAAGTCCATCAATTAGTAGGTATGAGAGGATTAATGTCGGATCCC
CAAGGACAAATGATTGATTTACCCATTCAAAGCAATTTACGCGAGGGACTCTCTTTAACG
GAATATATTATTTCTTGCTACGGAGCACGCAAGGGGGTTGTGGATACTGCTGTACGAACA
TCAGATGCTGGATATCTGACCCGCAGACTTGTTGAAGTAGTTCAACACATTGTTGTGCGT
AGAACAGATTGTGGAACCACCCGCAGTTTTTCAGTGAGCCCTCAAAATGGGATGATGTCG
GAAAAAGTTTTTATTCAAACATTAATTGGTCGTGTACTAGCAGACGATATATATATGGGC
CCACGATGCATTGCCATTCGAAATAAGGATATTGGTATTGGACTTGCCAATCGATTCTTA
ACTTTTCGAATACAACCAATATCTATTCGAACTCCTTTTACTTGTAGGAGTACTTTTTGG
ATTTGTCGATTATGTTATGGACGGAGTCCTACGCATGGTGACCTGGTCGAATTGGGGGAA
GCTGTAGGTATTATTGCGGGTCAATCTATCGGAGAACCGGGTACTCAACTAACATTAAGA
ACTTTTCATACCGGTGGAGTATTCACTGGGGGTACTGCAGAGCATGTAAGAGCCCCCTCT
AATGGGAAAATCAAATTCAAGGAGAATTTGCTTCATCCCACACGCACACGTCACGGACAT
CCTGCTTTTCTTTGTTATATAGACTTCTATATAACTATTGAGCGTGAAGGCATTCTACAT
AATGTAAATATTCCACCTAAAAGTTTTCTTTTAGTTCAAAATGATCAATATGTAGAATCC
GAACAAGTAATTGCGGAAATTCGCGCGGGAACATATACTTTAAATTTTAAAGAGAAGGTT
CGAAAACATATTTATTCTGATTCAGAGGGAGAAATGCACTGGAGTACCAATGTGTACCAT
GCATCTGAATTTACATATAGTAATGTTCATCTGTTACCAAAAACAAGCCATTTATGGATA
TTAGCAGGAGGTTCGTGCAAATCCAGTGTAGTCCCTTTTTCGCTTCACAAAGATCAAGAT
CAACTGAACATTCATTCACTTTCCGTTGAACGAAGATATAGTTCGGGCCATTCAGTGACT
AATGAGCAAGTGAAACAGAAACTTTTTAGTTCCGATCTTTCTGGTAAAAACAAAGGAATT
GTTCCTGCTTATTCAAATTCAGAATTTAAGCAAATCTTATATACTGATCGTTGCACTGGA
CTATATCCT---GCTATTCTCTATGAGAATTCTAATTTATTGTCAAAGAGGCGAAGAAAT
AGATTCATCATTCCATTCCAATTGATTCAAGACCGAGAGAAAGAAACAATGCTCTATTCG
GATTCAGGTATGGTGGTTGAAATACCCATAAATGGTATTTTCCGTAGAAATAGTATTCTT
GCTTATTTCGACGATCCTCAATACAGAAGAAACAGTTCAGGAATTACTAAATATGGGACT
ATGGAGGTACAGTCAACCGAAAAAAAAGAG------GATTTGTCTGAT------TATCGA
GGGGCA------TTGAAGCCACGATACCAAATGAAA------TTAGATCTATTATTTTTC
ATTCCCGAGGAAGTACATATTTTGCCTGGATCTTCTTATATAATGGTGCGGAATAATAGT
ATCATTGGAGTAGATACCCCAATCACTTTAAATACAAGAAGCCGAGTCGGCGGATTAGTC
CGAGTA---GAG------AGAAAAAAAAAAAGGATTGAACTTCAAATCTTTTCTGGAGAT
ATCTATTTTCCTGGAGATACAGCT---CATAGGATAGTCCGACACAGCAGCATTTTAATA
CCACCAGGAATGGGAAAAACAAAT------------CCTAAGGAATCAAAA---AAAAAA
GTCAAAAATTGGATCTATGTCCAAGGGATCACACCAACCAAGACAAAGTATTTTGTTTTG
CTTCGACCTGTAGAAACATATGAAATAGCAGATGGTATAAATTTTTCAACACTTTTCCCT
CAGGATCCGTTGAAGGAAAGGGATAACATGAACCTTCGCGTTGTCAATTATATTCTTTAT
GGAAATGGCAAAGCCATTTTTGGAATCCCGGAAACAAGCAGTCAATTAGTTCGGACTTGT
TTCGTGTTGAATTGGACTCAC------GCTAAA------AAACGTTCTTATGTCGGAGAG
GCCCCTGCTTCTTTTGTTCAAGTAAAAACAAAGGATCTCGTGCGAGATTTTATAAGAATC
GACTTAGTCAACTCCCCCCTTGAATATACTGGAAAAAGGAACGATTCATCGAGTTCAGGG
TTGATCTATAATACTACTGGAGCCGGTTGCGCCTATATCAATCCGTTTTATTCCAAGGCA
GAGAGTCAACAACCGCCT---ATCCAAAATCAAGTAACTATTCGTACCCTGTTGAATAGA
AAAAAAGAATATCAATCTTTGATAATTTTGTCATCATCCAACTGTTCTCGACTAGGGCCA
------TTCAACAGTGAAAAATATAAAAATATAATAAAAGAAGCT---------GAACCC
CCTAGAGTTTCCGTTAGCAAATTGAAATCATTGGGTCCCATAGGAACAGCCCTTCAAATT
ACTAAT---------TTTTACCATTTACTAACCCATAATCAAATCTCGGTAATGAAATAT
TTTCAACTTGACAATTTGAAAGATCCTTTTGAAATAATTAACTACTATTTAATGGATGAA
AATGGAGGGGTTTCGAATCCCGATCTATGCAGTAAAATAATTTTGAATCCATTTCATTTG
---ACTTGGTATTTTATCCATTGTACTTTTTGTGAAGAGAGACCCACAACAATTAGTCTT
GGCCAGTTTATTTGTGAAAATGGGTGTATAGCGAAAAACAGACCCCACCTAAAATTGGGC
CAAGTTTTAATTGTTCAAGTGGATTCTATAATAATTAGATCGGCTAAGCCCTATTTGGCC
ACGCCAGGGGCAACTGTTCATGGCCATTATGGAGAAATCCTTTCTACGGGAGATACTTTT
GTTACATTTATATATGAAAAATCAAGATCGGGTGATATAACGCAGGGTCTTCCAAAAGTA
GAACAGGTCTTGGAAGTACGTTCGATTGACTCCATATCGATGAACCTGGAAAAGAGAGTG
GAGGGTTGGAATGAGCATATAACAAGAATTCTTGGAATTCCTTGGGGATTCTTGATTGGT
GTCGAGCTAACTATAGTGCAAAGTCGTATCTCGTTAGTTAACAAGATACAAAAGGTTTAT
CGATCCCAAGGTGTGCAGATTCATAACAGGCATCTAGAAATTATTGTACGTCAAATAACA
TCAAAAGTATTAGTTTCAGAA------GACGGAATGTCGAATGTTTTTTTACCCGGAGAA
CTTATTGGAGTGTTGCGCGCGGAACGAACGGGACGTGCTTTGGAAGAACCAATCTCTTAC
CGAGCTATTTTATTGGGAATAACAAGAGCATCTCTGAATACTCAAAGTTTCATATCCGAA
GCGAGTTTTCAAGAAACCGCTCGAGTTTTAGCAAAAGCTGCTCTACGGGGTCGTATCGAT
TGGTTGAAGGGCCTGAAAGAGAACGTTGTTTTGGGAAGTATGATACCCGTCGGTACTGGA
TTCAAA------GAATTAGTACATCATTCAAGGCAACAGACG------------------
---AAGAAAAAGAAAAAGTTATTTGAGGGTAAAATAAAAGATATTTTGGTCCACCACCGA
GATTTCTTTCATTCTCCCATT---TCAAAGAGTTCCCATGATACA---TCAGAAAAATCA
TTTATGGGAGTTACT---GATTCC---------------------
>Crassula_columella
ATGGAGGTACTTATGGCAGAACGGGCCAATCTGGTCTTTCACAATAAAGTGATAGATGGA
ACTGCCATGAAACGACTTATTAGCAGATTAATAGATCACTTCGGAATGGCATACACATCA
CACATCTTGGATCAAGTAAAGACTCTGGGTTTCCAGCAAGCCACTGCTACATCTATTTCA
TTAGGAATTGACGATCTTTTAACAATACCGTCGAAAGGATGGCTAGTCCAGGATGCTGAA
CAACAAAGTTTCATTTTGGAAAAAAACCATCATTATGGGAATGTACACGCGGTAGAAAAA
TTACGCCAATCCATTGAAATATGGTATGCTACAAGTGAATATTTACGACAAGAAATGAAT
CCGAATTTCAGGATGACCGACCCTTTTAATCCAGTCTATATAATGTCTTTTTCGGGAGCT
AGAGGAAATGCATCTCAAGTCCATCAATTAGTAGGTATGAGAGGATTAATGTCGGATCCC
CAAGGACAAATGATTGATTTACCCATTCAAAGCAATTTACGCGAGGGACTCTCTTTAACG
GAATATATTATTTCTTGCTACGGAGCACGCAAGGGGGTTGTGGATACTGCTGTACGAACA
TCAGATGCTGGATATCTGACCCGCAGACTTGTTGAAGTAGTTCAACACATTGTTGTGCGT
AGAACAGATTGTGGAACCACCCGCAGTTTTTCAGTGAGCCCTCAAAATGGGATGATGTCG
GAAAAAGTTTTTATTCAAACATTAATTGGTCGTGTACTAGCAGACGATATATATATGGGT
CCACGATGCATTGCCATTCGAAATAAGGATATTGGTATTGGACTTGCCAATCGATTCTTA
ACTTTTCGAATACAACCAATATCTATTCGAACTCCTTTTACTTGTAGGAGTACTTTTTGG
ATTTGTCGATTATGTTATGGACGGAGTCCTACGCATGGTGACCTGGTCGAATTGGGGGAA
GCTGTAGGTATTATTGCGGGTCAATCTATCGGAGAACCGGGTACTCAACTAACATTAAGA
ACTTTTCATACCGGTGGAGTATTCACTGGGGGTACTGCAGAGCATGTAAGAGCCCCCTCT
AATGGGAAAATCAAATTCAAGGAGAATTTGCTTCATCCCACACGCACACGTCACGGACAT
CCTGCTTTTCTTTGTTATATAGACTTCTATATAACTATTGAGCGTGAAGGCATTCTACAT
AATGTAAATATTCCACCTAAAAGTTTTCTTTTAGTTCAAAATGATCAATATGTAGAATCC
GAACAAGTAATTGCGGAAATTCGCGCGGGAACATACACTTTAAATTTTAAAGAGAAGGTT
CGAAAACATATTTATTCTGATTCAGAGGGAGAAATGCACTGGAGTACCAATGTGTACCAT
GCATCTGAATTTACATATAGTAATGTTCATCTGTTACCAAAAACAAGCCATTTATGGATA
TTAGCAGGAGGTTCGTGCAAATCCAGTGTAGTCCCTTTTTCGCTTCACAAAGATCAAGAT
CAACTGAACATTCATTCACTTTCCGTTGAACGAAGATATAGTTCGGGCCATTCAGTGACT
AATGAGCAAGTGAAACAGAAACTTTTTAGTTCCGATCTTTCTGGTAAAAACAAAGGAATT
GTTCCTGCTTATTCAAATTCAGAATTTAAGCAAATCTTATATACTGATCGTTGCACTGGA
CTATATCCT---GCTATTCTCTATGAGAATTCTAATTTATTGTCAAAGAGGCGAAGAAAT
AGATTCATCATTCCATTCCAATTGATTCAAGACCGAGAGAAAGAAACAATGCTCTATTCG
GATTCAGGTATGGTGGTTGAAATACCCATAAATGGTATTTTCCGTAGAAATAGTATTCTT
GCTTATTTCGACGATCCTCAATACAGAAGAAACAGTTCAGGAATTACTAAATATGGGACT
ATGGAGGTACAGTCAACCGAAAAAAAAGAG------GATTTGTCTGAT------TATCGA
GGGGCA------TTGAAGCCACGATACCAAATGAAA------TTAGATCTATTATTTTTC
ATTCCCGAGGAAGTACATATTTTGCCTGGATCTTCTTATATAATGGTGCGGAATAATAGT
ATCATTGGAGTAGATACCCCAATCACTTTAAATACAAGAAGCCGAGTCGGCGGATTAGTC
CGAGTA---GAG------AGAAAAAAAAAAAGGATTGAACTTCAAATCTTTTCTGGAGAT
ATCTATTTTCCTGGAGATACAGCT---CATAGGATAGTCCGACACAGCAGCATCTTAATA
CCACCAGGAATGGGAAAAACAAAT------------CCTAAGGAATCAAAA---AAAAAA
GTCAAAAATTGGATCTATGTCCAAGGGATCACACCAACCAAGACAAAGTATTTTGTTTTG
CTTCGACCTGTAGAAACATATGAAATAGCAGATGGTATAAATTTTTCAACACTTTTCCCT
CAGGATCCGTTGAAGGAAAGGGATAACATGAACCTTCGCGTTGTCAATTATATTCTTTAT
GGAAATGGCAAAGCCATTTTTGGAATCCCGGAAACAAGCAGTCAATTAGTTCGGACTTGT
TTCGTGTTGAATTGGACTCAC------GCTAAA------AAACGTTCTTATGTCGGAGAG
GCCCCTGCTTCTTTTGTTCAAGTAAAAACAAAGGATCTCGTGCGAGATTTTATAAGAATC
GACTTAGTCAACTCCCCCCTTGAATACACTGGAAAAAGGAACGATTCATCGAGTTCAGGG
TTGATCTATAATACTACTGGAGCCGGTTGCGCCTATATCAATCCGTTTTATTCCAAGGCA
GAGAGTCAACAACCGCCT---ATCCAAAATCAAGTAACTATTCGTACCCTGTTGAATAGA
AAAAAAGAATATCAATCTTTGATAATTTTGTCATCATCCAACTGTTCTCGACTAGGGCCA
------TTCAACAGTGAAAAATATAACAATATAATAAAAGAAGCT---------GAACCC
CCTAGAGTTTCCGTTAGCAAATTGAAATCATTGGGTCCCATAGGAACAGCCCTTCAAATT
ACTAAT---------TTTTACCATTTACTAACCCATAATCAAATCTCGGTAATGAAATAT
TTTCAACTTGACAATTTGAAAGATCCTTTTGAAATAATTAACTACTATTTAATGGATGAA
AATGGAGGGGTTTCGAATCCCGATCTATGCAGTAAAATAATTTTGAATCCATTTCATTTG
---ACTTGGTATTTTATCCATTGTACTTTTTGTGAAGAGAGACCCACAACAATTAGTCTT
GGTCAGTTTATTTGTGAAAATGGGTGTATAGCGAAAAACAGACCCCACCTAAAATTGGGC
CAAGTTTTAATTGTTCAAGTGGATTCTATAATAATTAGATCGGCTAAGCCCTATTTGGCC
ACGCCAGGGGCAACTGTTCATGGCCATTATGGAGAAATCCTTTCTACGGGAGATACTTTT
GTTACATTTATATATGAAAAATCAAGATCGGGTGATATAACGCAGGGTCTTCCAAAAGTA
GAACAGGTCTTGGAAGTACGTTCGATTGACTCCATATCGATGAACCTGGAAAAGAGAGTG
GAGGGTTGGAATGAGCATATAACAAGAATTCTTGGAATTCCTTGGGGATTCTTGATTGGT
GTCGAGCTAACTATAGTGCAAAGTCGTATCTCGTTAGTTAACAAGATACAAAAGGTTTAT
CGATCCCAAGGTGTGCAGATTCATAACAGGCATCTAGAAATTATTGTACGTCAAATAACA
TCAAAAGTATTAGTTTCAGAA------GACGGAATGTCGAATGTTTTTTTACCCGGAGAA
CTTATTGGAGTGTTGCGCGCGGAACGAACGGGACGTGCTTTGGAAGAACCAATCTCTTAC
CGAGCTATTTTATTGGGAATAACAAGAGCATCTCTGAATACTCAAAGTTTCATATCCGAA
GCGAGTTTTCAAGAAACCGCTCGAGTTTTAGCAAAAGCTGCTCTACGGGGTCGTATCGAT
TGGTTGAAGGGCCTGAAAGAGAACGTTGTTTTGGGAAGTATGATACCCGTCGGTACTGGA
TTCAAA------GAATTAGTACATCATTCAAGGCAACAGACG------------------
---AAGAAAAAGAAAAAGTTATTTGAGGGTAAAATAAAAGATATTTTGGTCCACCACCGA
GATTTCTTTCATTCTCCCATT---TCAAAGAGTTCCCATGATACA---TCAGAAAAATCA
TTTCTGGGAGTTACT---GATTCC---------------------
>Crassula_dejecta
ATGGAGGTACTTATGGCAGAACGGGCCAATCTGGTCTTTCACAATAAAGTGATAGATGGA
ACTGCCATGAAACGACTTATTAGCAGATTAATAGATCACTTCGGAATGGCATACACATCA
CACATCTTGGATCAAGTAAAGACTCTGGGTTTCCAGCAAGCCACTGCTACATCTATTTCA
TTAGGAATTGACGATCTTTTAACAATACCGTCGAAAGGATGGCTAGTCCAGGATGCTGAA
CAACAAAGTTTCATTTTGGAAAAAAACCATCATTATGGGAATGTACACGCGGTAGAAAAA
TTACGCCAATCCATTGAAATATGGTATGCTACAAGTGAATATTTACGACAAGAAATGAAT
CCGAATTTCAGGATGACCGACCCTTTTAATCCAGTCTATATAATGTCTTTTTCGGGAGCT
AGAGGAAATGCATCTCAAGTCCATCAATTAGTAGGTATGAGAGGATTAATGTCGGATCCC
CAAGGACAAATGATTGATTTACCCATTCAAAGCAATTTACGCGAAGGACTCTCTTTAACG
GAATATATTATTTCTTGCTACGGAGCACGCAAGGGGGTTGTGGATACTGCTGTACGAACA
TCAGATGCTGGATATCTGACCCGCAGACTTGTTGAAGTAGTTCAACACATTGTTGTGCGT
AGAACAGATTGTGGAACCACCCGCAGTTTTTCAGTGAGCCCTCAAAATGGGATGATGTCG
GAAAAAGTTTTTATTCAAACATTAATTGGTCGTGTACTAGCAGACGATATATATATGGGC
CCACGATGCATTGCCACTCGAAATAAGGATATTGGTATTGGACTTGCCAATCGATTCTTA
ACTTTTCGAATACAGCCAATATCTATTCGAACTCCTTTTACTTGTAGGAGTCCTTTTTGG
ATTTGTCGATTATGTTATGGACGGAGTCCTACGCATGGTGACCTGGTCGAATTGGGGGAA
GCTGTAGGTATTATTGCGGGTCAATCTATCGGAGAACCGGGTACTCAACTAACATTAAGA
ACTTTTCATACCGGTGGAGTATTCACTGGGGGTACTGCAGAGCATGTAAGAGCCCCCTCT
AATGGGAAAATCAAATTCAAGGAGAATTTGCTTCATCCCACACGTACACGTCACGGACAT
CCTGCTTTTCTTTGTTATATAGACTTCTATATAACTATTGAGCGTGAAGGCATTCTACAT
AATGTAAATATTCCACCTAAAAGTTTTCTTTTAGTTCAAAATGATCAATATGTAGAATCC
GAACAAGTAATTGCGGAAATTCGCGCGGGAACATACACTTTAAATTTTAAAGAGAAGGTT
CGAAAACATATTTATTCTGATTCAGAGGGAGAAATGCACTGGAGTACCAATGTGTACCAT
GCATCTGAATTTACATATAGTAATGTTCATCTGTTACCAAAAACAAGCCATTTATGGATA
TTAGCAGGAGGTTCGTGCAAATCCAGTGTAGTCCCTTTTTCGCTTCACAAAGATCAAGAT
CAACTGAACATTCATTCACTTTCCGTTGAACGAAGATATAGTTCGGGCCATTCAGTGACT
AATGAGCAAGTGAAACAAAAACTTTTTAGTTCCGATCTTTCTGGTAAAAACAAAGGAATT
GTTCCTGCTTATTCAAATTCAGAATTTAAGCAAATCTTATATACTGATCGTTGCACTGGA
CTATATCCT---GCTATTCTCTATGAGAATTCTAATTTATTGTCAAAGAGGCGAAGAAAT
AGATTCATCATTCCATTCCAATTGATTCAAGACCGAGATAAAGAAACAATGCTCTATTCG
GATTCAGGTATGGCGGTTGAAATACCCATAAATGGTATTTTCCGTAGAAATAGTATTCTT
GCTTATTTCGACGATCCTGAATACAGAAAAAACAGTTCAGGAATTACTAAATATGGGACT
ATGGAGGTACAGTCAACCGCAAAAAAAGAG------GATTTGTCTGAT------TATCGA
GGGGCA------TTGAAGCCAAGATCCCAAATGAAA------TTAGATCTATTATTTTTC
ATTCCCGAGGAAGTACATATTTTGCCTGGATCTTCTTATATAATGGTGCGGAATAATAGT
ATCATTGGAGTAGATACTCCAATCACTTTAAATACAAGAAGCCGAGTAGGCGGATTAGTC
CGAGTA---GAG------AGAAAAAAAAAAAGGATTGAACTTCAAATCTTTTCTGGAGAT
ATCTATTTTCCTGGAGATACA------GATAGGATAGTCCGACACAGCAGCATCTTACTA
CCACCAGGAATGGGAAAAACAAAT------------ATTAAGGAATCAAAA---AAAAAA
GTCAAAAATTGGATCTATGTCCAAGGGATCACACCGACCAAGACAAAGTATTTTGTTTTG
GTTCGACCTGTAGAAACATATGAAATAGCAGATGGTATAAATTTTTCAACACTTTTCCCT
CAGGATCCGTTGAAGGAAAGGGATAACATGAACCTTCGCGTTGTCAATTATATTCTTTAT
GGAAATGGCAAAGCCATTTTTGGAATCCCGGAAACAAGCAGTCAATTAGTTCGGACTTGT
TTCGTGTTGAATTGGACTCAC------GCTAAA------AAACGTTCTTATGTCGGAGAG
GCCCCTGCTTCTTTTGTTCAAGTAAAAACAAAGGATCTCGTGCGAGATTTTATAAGAATC
GACTTAGTCAACTCCCCCCTTGAATATACTGGAAAAAGGAACGATTCATCGGGTTCAGGG
TTGATCTATAATACTACTGGAGCCGGTTGCGCCTATATCAATCCGTTTTATTCCAAGGCA
GGGAGTCAACAACCGCCT---ATCCAAAATCAAGTAACTATTCGTACCCTGTTAAATAGA
AAAAAAGAATATCAATCTTTGATAATTTTGTCATCATCCAACTGTTCTCGACTAGGGCCA
------TTCAACAGTGAAAAATATAACAATATAATAAAAGAAGCT---------GAACCC
CAGAGAGTTTCCGTTAGCAAATTGAAATCATTGGGTCCCATAGGAACAGCCCTTCAAATT
ACTAAT---------TTTTACCATTTACTAACCCATAATCAAATCTCGGTAATGAAATAT
TTTCAACTTGACAATTTTAAAGATCCTTTTGAAATAATTAACTACTATTTAATGGATGAA
AATGGAGGGGTTTCGAATCCCGATCTATGCAGTAAAATAATTTTGAATCCATTTCATTTG
---ACTTGGTATTTTATCCATTGTACTCTTTGTGAAGCGAGACCCACAATAATTAGTCTT
GGTCAGTTTATTTGTGAAAATGGGTGTATAGCGAAAAACAGACCCCACCTAAAATTGGGC
CAAGTTTTGATTGTTCAAGTGGATTCTATAATAATTAGATCGGCTAAGCCCTATTTGGCC
ACGCCAGGGGCAACTGTTCATGGCCATTATGGAGAAATCCTTTCTACGGGAGATACTTTT
GTTACATTTATATATGAAAAATCAAGATCTGGTGATATAACGCAGGGTCTTCCAAAAGTA
GAACAGGTCTTGGAAGTACGTTCGATTGACTCCATATCGATGAACCTGGAAAAGAGAGTT
GAGGGTTGGAACGAGCATATAACAAGAATTCTTGGAATTCCTTGGGGATTCTTGATTGGT
GTCGAGCTAACTATAGTGCAAAGTCGTATCTCATTAGTTAACAAGATACAAAAGGTTTAT
CGATCCCAAGGTGTGCAGATTCATAACAGGCATCTAGAAATTATTGTACGTCAAATAACA
TCAAAAGTATTAGTTTCAGAA------GACGGAATGTCTAATGTTTTTTTACCCGGAGAA
CTTATTGGAGTGTTGCGCGCGGAACGAACGGGACGTGCTTTGGAAGAACCAATCTCTTAC
CGAGCTATTTTATTGGGAATAACAAGAGCATCTCTGAATACTCAAAGTTTCATATCCGAA
GCGAGTTTTCAAGAAACCGCTCGAGTTTTAGCAAAAGCTGCTCTACGGGGTCGTATCGAT
TGGTTGAAGGGCCTGAAAGAGAACGTTGTTTTGGGAAGTATGATACCCGTGGGTACTGGA
TTCAAA------GAATTAGTACATCATTCAAGGCAACAGACG------------------
---AATAAAAAGAAAAAGTTATTTGAGGGTAAAATAAAAGATATTTTGGTCCACCACCGA
GATTTCTTTCATTCTCCCATT---TCAAAGAGTTCCCATGATACA---TCAGAAAAATCA
TTTATGGGAGTTACT---GATTCC---------------------
>Crassula_mesembryanthoides
ATGGAGGTACTTATGGCAGAACGGGCCAATCTGGTCTTTCACAATAAAGTGATAGATGGA
ACTGCCATGAAACGACTTATTAGCAGATTAATAGATCACTTCGGAATGGCATACACATCA
CACATCTTGGATCAAGTAAAGACTCTGGGTTTCCAGCAAGCCACTGCTACATCTATTTCA
TTAGGAATTGACGATCTTTTAACAATACCGTCGAAAGGATGGCTAGTCCAGGATGCTGAA
CAACAAAGTTTCATTTTGGAAAAAAACCATCATTATGGGAATGTACACGCGGTAGAAAAA
TTACGCCAATCCATTGAAATATGGTATGCTACAAGTGAATATTTACGACAAGAAATGAAT
CCTAATTTCAGGATGACCGACCCTTTTAATCCAGTCTATATAATGTCTTTTTCGGGAGCT
AGAGGAAATGCATCTCAAGTCCATCAATTAGTAGGTATGAGAGGATTAATGTCGGATCCC
CAAGGACAAATGATTGATTTACCCATTCAAAGCAATTTACGCGAAGGACTCTCTTTAACG
GAATATATTATTTCTTGCTACGGAGCACGCAAGGGGGTTGTGGATACTGCTGTACGAACA
TCAGATGCTGGATATCTGACCCGCAGACTTGTTGAAGTAGTTCAACACATTGTTGTGCGT
AGAACAGATTGTGGAACCACCCGCAGTTTTTCAGTGAGCCCTCAAAATGGGATGATGTCG
GAAAAAGTTTTTATTCAAACATTAATTGGTCGTGTACTAGCAGACGATATATATATGGGC
CCACGATGCATTGCCATTCGAAATAAGGATATTGGTATTGGACTTGCCAATCGATTCTTA
ACTTTTCGAATACAACCAATATCTATTCGAACTCCTTTTACTTGTAGGAGTACTTTTTGG
ATTTGTCGATTATGTTATGGACGGAGTCCTACGCATGGTGACCTGGTCGAATTGGGGGAA
GCTGTAGGTATTATTGCGGGTCAATCTATCGGAGAACCGGGTACTCAACTAACATTAAGA
ACTTTTCATACCGGTGGAGTATTCACTGGGGGTACTGCAGAGCATGTAAGAGCCCCCTCT
AATGGGAAAATCAAATTCAAGGAGAATTTGCTTCATCCCACACGTACACGTCACGGACAT
CCTGCTTTTCTTTGTTATATAGACTTCTATATAACTATTGAGCGTGAAGGCATTCTACAT
AATGTAAATATTCCACCTAAAAGTTTTCTTTTAGTTCAAAATGATCAATATGTAGAATCC
GAACAAGTAATTGCGGAAATTCGCGCGGGAACATACACTTTAAATTTTAAAGAGAAGGTT
CGAAAACATATTTATTCTGATTCAGAGGGAGAAATGCACTGGAGTACCAATGTGTACCAT
GCATCTGAATTTACATATAGTAATGTTCATCTGTTACCAAAAACAAGCCATTTATGGATA
TTAGCAGGAGGTTCGTGCAAATCCAGTGTAGTCCCTTTTTCGCTTCACAAAGATCAAGAT
CAACTGAACATTCATTCACTTTCCGTTGAACAAAGATATAGTTCGGGCCATTCAGTGACT
AATGAGCAAGTGAAACAAAAACTTTTTAGTTCCGATCTTTCTGGTAAAAACAAAGGAATT
GTTCCTGCTTATTCAAATTCAGAATTTAAGCAAATCTTATATACTGATCGTTGCACTGGA
CTATATCCT---GCTATTCTCTATGAGAATTCTAATTTATTGTCAAAGAGGCGAAGAAAT
AGATTCATCATTCCATTCCAATTGATTCAAGACCGAGATAAAGAAACAATGCTCTATTCG
GATTCAGGTATGGTGGTTGAAATACCCATAAATGGTATTTTCCGTAGAAATAGTATTCTT
GCTTATTTCGACGATCCTCAATACAGAAAAAACAGTTCAGGAATTACGAAATATGGGACT
ATGGAGGTACAGTCAACCGCAAAAAAAGAG------GATTTGTCTGAT------TATCGA
GGGGCA------TTGAAGCCAAGATCCCAAATGAAA------TTAGATCTATTATTTTTC
ATTCCCGAGGAAGTACATATTTTGCCTGGATCTTCTTATATAATGGTGCGGAATAATAGT
ATCATTGGAGTAGATACTCCAATCACTTTAAATACAAGAAGCCGAGTAGGCGGATTAGTC
CGAGTA---GAG------AGAAAAAAAAAAAGGATTGAACTTCAAATCTTTTCTGGAGAT
ATCTATTTTCCTGGAGATACA------GATAGGATAGTCCGACACAGCAGCATCTTACTA
CCACCAGGAATGGGAAAAACAAAT------------CTTAAGGAATCAAAA---AAAAAA
GTCAAAAATTGGATCTATGTCCAAGGGATCACACCGACCAAGACAAAGTATTTTGTTTTG
GTTCGACCTGTAGAAACATATGAAATAGCAGATGGTATAAATTTTTCAACACTTTTCCCT
CAGGATCCGTTGAAGGAAAGGGATAACATGAACCTTCGCGTTGTCAATTATATTCTTTAT
GGAAATGGCAAAGCCATTTTTGGAATCCCGGAAACAAGCAGTCAATTAGTTCGGACTTGT
TTCGTGTTGAATTGGACTCAC------GCTAAA------AAACGTTCTTATGTCGGAGAG
GCCCCTGCTTCTTTTGTTCAAGTAAAAACAAAGGATCTCGTGCGAGATTTTATAAGAATC
GACTTAGTCAACTCCCCCCTTGAATATACTGGAAAAAGGAACGATTCATCGGGTTCAGGG
TTGATCTATAATACTACTGGAGCCGGTTGCGCCTATATCAATCCGTTTTATTCCAAGGCA
GGGAGTCAACAACCGCCT---ATCCAAAATCAAGTAACTATTCGTACCCTGTTAAATAGA
AAAAAAGAATATCAATCTTTGATAATTTTGTCATCATCCAACTGTTCTCGACTAGGGCCA
------TTCAACAGTGAAAAATATAACAATATAATAAAAGAAGCT---------GAACCC
CCGAGAGTTCCCGTTAGCAAATTGAAATCATTGGGTCCCATAGGAACAGCCCTTCAAATT
ACTCAT---------TTTTACCATTTACTAACCCATAATCAAATCTCGGTAATGAAATAT
TTTCAACTTGACAATTTGAAAGATCCTTTTGAAATAATTAACTACTATTTAATGGATGAA
AATGGAGGGGTTTCGAATCCCGATCTATGCAGTAAAATAATTTTGAATCCATTTCATTTG
---ACTTGGTATTTTATCCATTGTACTTTTTGTGAAGAGAGACCCACAATAATTAGTCTT
GGTCAGTTTATTTGTGAAAATGGGTGTATAGCGAAAAACAGACCCCACCTAAAATTGGGC
CAAGTTTTGATTGTTCAAGTGGATTCTATAATAATTAGATCGGCTAAGCCCTATTTGGCC
ACGCCAGGGGCAACTGTTCATGGCCATTATGGAGAAATCCTTTCTACGGGAGATACTTTT
GTTACATTTATATATGAAAAATCAAGATCTGGTGATATAACGCAGGGTCTTCCAAAAGTA
GAACAGGTCTTGGAAGTACGTTCGATTGACTCCATATCGATGAACCTGGAAAAGAGAGTT
GAGGGTTGGAACGAGCATATAACAAGAATTCTTGGAATTCCTTGGGGATTCTTGATTGGT
GTCGAGCTAACTATAGTGCAAAGTCGTATCTCGTTAGTTAACAAGATACAAAAGGTTTAT
CGATCCCAAGGTGTGCAGATTCATAACAGGCATCTAGAAATTATTGTACGTCAAATAACA
TCAAAAGTATTAGTTTCAGAA------GACGGAATGTCTAATGTTTTTTTACCCGGAGAA
CTTATTGGAGTGTTGCGCGCGGAACGAACGGGACGTGCTTTGGAAGAACCAATCTCTTAC
CGAGCTATTTTATTGGGAATAACAAGAGCATCTCTGAATACTCAAAGTTTCATATCCGAA
GCGAGTTTTCAAGAAACCGCTCGAGTTTTAGCAAAAGCTGCTCTACGGGGTCGTATCGAT
TGGTTGAAGGGCCTGAAAGAGAACGTTGTTTTGGGAAGTATGATACCCGTGGGTACTGGA
TTCAAA------GAATTAGTACATCATTCAAGGCAACAGACG------------------
---AATAAAAAGAAAAAGTTATTTGAGGGTAAAATAAAAGATATTTTGGTCCACCACCGA
GATTTCTTTCATTCTCCCATT---TCAAAGAGTTCCCATGATACA---TCAGAAAAATCA
TTTATGGGAGTTACT---GATTCC---------------------
>Crassula_perforata
ATGGAGGTACTTATGGCAGAACGGGCCAATCTGGTCTTTCACAATAAAGTGATAGATGGA
ACTGCCATGAAACGACTTATTAGCAGATTAATAGATCACTTCGGAATGGCATACACATCA
CACATCTTGGATCAAGTAAAGACTCTGGGTTTCCAGCAAGCCACTGCTACATCTATTTCA
TTAGGAATTGACGATCTTTTAACAATACCGTCGAAAGGATGGCTAGTCCAGGATGCTGAA
CAACAAAGTTTCATTTTGGAAAAAAACCATCATTATGGGAATGTACACGCGGTAGAAAAA
TTACGCCAATCCATTGAAATATGGTATGCTACAAGTGAATATTTACGACAAGAAATGAAT
CCGAATTTCAGGATGACCGACCCTTTTAATCCAGTCTATATAATGTCTTTTTCGGGAGCT
AGAGGAAATGCATCTCAAGTCCATCAATTAGTAGGTATGAGAGGATTAATGTCGGATCCC
CAAGGACAAATGATTGATTTACCCATTCAAAGCAATTTACGCGAAGGACTCTCTTTAACG
GAATATATTATTTCTTGCTACGGAGCACGCAAGGGGGTTGTGGATACTGCTGTACGAACA
TCAGATGCTGGATATCTGACTCGCAGACTTGTTGAAGTAGTTCAACACATTGTTGTGCGT
AGAACAGATTGTGGAACCACCCGCAGTTTTTCAGTGAGCCCTCAAAATGGGATGATGTCG
GAAAAAGTTTTTATTCAAACATTAATTGGTCGTGTACTAGCAGACGATATATATATGGGC
CCACGATGCATTGCCATTAGAAATAGGGATATTGGTATTGGACTTGCCAATCGATTCTTA
ACTTTTCGAATACAACCAATATCTATTCGAACTCCTTTTACTTGTAGGAGTACTTTTTGG
ATTTGTCGATTATGTTATGGCCGGAGTCCTACGCATGGTGACCTGGTCGAATTGGGGGAA
GCTGTAGGTATTATTGCGGGTCAATCTATCGGAGAACCGGGTACTCAACTAACATTAAGA
ACTTTTCATACCGGTGGAGTATTCACTGGGGGTACTGCAGAGCATGTAAGAGCCCCCTCT
AATGGGAAAATCAAATTCAAGGAGAATTTGCTTCATCCCACACGTACACGTCACGGACAT
CCTGCTTTTCTTTGTTATATAGACTTCTATATAACTATTGAGCGTGAAGGCATTCTACAT
AATGTAAATATTCCACCTAAAAGTTTTCTTTTAGTTCAAAATGATCAATATGTAGAATCC
GAACAAGTAATTGCGGAAATTCGCGCGGGAACATACACTTTAAATTTTAAAGAGAAGGTT
CGAAAACATATTTATTCTGATTCAGAGGGAGAAATGCACTGGAGTACCAATGTGTACCAT
GCATCTGAATTTACATATAGTAATGTTCATCTGTTACCAAAAACAAGCCATTTATGGATA
TTAGCAGGAGGTTCGTGCAAATCCAGTGTAGTCCCCTTTTCGCTTCACAAAGATCAAGAT
CAACTGAACATTCATTCACTTTCCGTTGAACGAAGATATAGTTCGGGCCATTCAGTGACT
AATGAGCAAGTGAAACAGAAACTTTTGAGTTCCGATCTTTCTGGTAAAAACAAAGGAATT
GTTCCTGCTTATTCAAATTCAGAATTTAAGCAAATCTTATATACTGATCGTTGCACTGGA
CTATATCCT---GCTATTCTCTATGAGAATTCTAATTTATTGTCAAAGAGGCGAAGAAAT
AGATTCATCATTCCATTCCAATTGATTCAAGACCGAGAGAAAGAAACAATGCTCTATTCG
GATTCAGGTATGGCGGTTGAAATACCCATAAATGGTATTTTCCGTAGAAATAGTATTCTT
GCTTATTTCGACGATCCTCAATACAGAAGAAACAGTTCAGGAATTACTAAATATGGGACT
ATGGAGGTACAGTCAACCGCAAAAAAAGAG------GATTTGTCTGAT------TATCGA
GGGGCA------TTGAAGCCAAGATACCAAATGAAA------TTAGATCTATTATTTTTC
ATTCCCGAGGAAGTACATATTTTGCCTGGATCTTCTTATATAATGGTGCGGAATAATAGT
ATCATTGGAGTAGATACTCCAATCACTTTAAATACAAGAAGCCGAGTAGGCGGATTAGTC
CGAGTA---GAG------AGAAAAAAAAAAAGGATTGAACTTCAAATCTTTTCTGGAGAT
ATCTATTTTCCTGGAGATACAGATAGAGATAGGATAGTCCGACACAGCAGCATCTTACTA
CCACCAGGAATGGGAAAAACAAAT------------CCTAAGGAATCAAAA---AAAAAA
GTCAAAAATTGGATCTATGTCCAAGGGATCACACCGACTAAGACAAAGTATTTTGTTTTA
GTTCGACCTGTAGAAACATATGAAATAGCAGATGGTATAAATTTTTCAACACTTTTCCCT
CAGGATCCGTTGAAGGAAAGGGATAACATGAACCTTCGCGTTGTCAATTATATTCTTTAT
GGAAATGGCAAAGCCATTTTTGGAATCCCGGAAACAAGTAGTCAATTAGTTCGGACTTGT
TTCGTGTTGAATTGGACTCAC------GCTAAA------AAACGTTCTTATGTCGGAGAG
GCCCCTGCTTCTTTTGTTCAAGTAAAAACAAAGGATCTCGTGCGAGATTTTATAAGAATC
GACTTAGTCAACTCCCCCCTTGAATATACTGGAAAAAGGAACGATTCATCGGGTTCAGGG
TTGATCTATAATACTACTGGAGCCGGTTACGCCTATATCAATCCGTTTTATTCCAAGGCA
AGGAGTCAACAACCGCCT---ATCCAAAATCAAGTAACTATTCGTACCCTGTTGAATAGA
AAAAAAGAATATCAATCTTTGATAATTTTGTCATCATCCAACTGTTCTCGACTAGGGCCA
------TTCAACAGTGAAAAATATAACAATATAATAAAAGAAGCT---------GAACCC
CCGAGAGTTTCCGTTAGCAAATTGAAATCATTGGGTCCCATAGGAACAGCCCTTCAAATT
ACTAAT---------TTTTACCATTTACTAACCCATAATCAAATCTCGGTAATGAAATAT
TTTCAACTTGACAATTTGAAAGATCCTTTTGAAATAATTAACTACTATTTAATGGATGAA
AACGGAGGGGTTTCGAATCCCGATCTATGCAGTAAAATAATTTTGAATCCATTTCATTTG
---ACTTGGTATTTTATCCATTGTACTTTTTGTGAAGAGAGACCCACAATAATTAGTCTT
GGTCAGTTTATTTGTGAAAATGGGTGTATAGCGAAAAACAGACCCCACCTAAAATTGGGC
CAAGTTTTGATTGTTCAAGTGGATTCTATAATAATTAGATCGGCTAAGCCCTATTTGGCC
ACGCCAGGGGCAACTGTTCATGGCCATTATGGAGAAATCCTTTCTACGGGAGATACTTTT
GTTACATTTATATATGAAAAATCAAGATCTGGTGATATAACGCAGGGTCTTCCAAAAGTA
GAACAGGTCTTGGAAGTACGTTCGATTGACTCCATATCGATGAACCTGGAAAAGAGAGTT
GAGGGTTGGAACGAACATATAACAAGAATTCTTGGAATTCCTTGGGGATTCTTGATTGGT
GTCGAGCTAACTATAGTGCAAAGTCGTATCTCGTTAGTTAACAAGATACAAAAGGTTTAT
CGATCCCAAGGTGTGCAGATTCATAACAGGCATCTAGAAATTATTGTACGTCAAATAACA
TCAAAAGTATTAGTTTCAGAA------GACGGAATGTCTAATGTTTTTTTACCCGGAGAA
CTTATTGGAGTGTTGCGCGCGGAACGAACGGGACGTGCTTTGGAAGAACCAGTCTCTTAC
CGAGCTATTTTATTGGGAATAACAAGAGCATCTCTGAATACTCAAAGTTTCATATCCGAA
GCGAGTTTTCAAGAAACCGCTCGAGTTTTAGCAAAAGCTGCTCTACGGGGTCGTATCGAT
TGGTTGAAGGGCCTGAAAGAGAACGTTGTTTTGGGAAGTATGATACCCGTGGGTACTGGA
TTCAAA------GAATTAGTACATCATTCAAGGCAACAGACG------------------
---AATAAAAAGAAAAAGTTATTTGAGGGTAAAATAAAAGATATTTTGGTCCACCACCGA
GATTTCTTTCATTCTCCCATT---TCAAAGAGTTCCCATGATACA---TCAGAAAAATCA
TTTATGGGAGTTACT---GATTCC---------------------
>Crassula_socialis
ATGGAGGTACTTATGGCAGAACGGGCCAATCTGGTCTTTCACAATAAAGTGATAGATGGA
ACTGCCATGAAACGACTTATTAGCAGATTAATAGATCACTTCGGAATGGCATACACATCA
CACATCTTGGATCAAGTAAAGACTCTGGGTTTCCAGCAAGCCACTGCTACATCTATTTCA
TTAGGAATTGACGATCTTTTAACAATACCGTCGAAAGGATGGCTAGTCCAGGATGCTGAA
CAACAAAGTTTCATTTTGGAAAAAAACCATCATTATGGGAATGTACACGCGGTAGAAAAA
TTACGCCAATCCATTGAAATATGGTATGCTACAAGTGAATATTTACGACAAGAAATGAAT
CCGAATTTCAGGATGACCGACCCTTTTAATCCAGTCTATATAATGTCTTTTTCGGGAGCT
AGAGGAAATGCATCTCAAGTCCATCAATTAGTAGGTATGAGAGGATTAATGTCGGATCCC
CAAGGACAAATGATTGATTTACCCATTCAAAGCAATTTACGCGAAGGACTCTCTTTAACG
GAATATATTATTTCTTGCTACGGAGCACGCAAGGGGGTTGTGGATACTGCTGTACGAACA
TCAGATGCTGGATATCTGACCCGCAGACTTGTTGAAGTAGTTCAACACATTGTTGTGCGT
AGAACAGATTGTGGAACCACCCGCAGTTTTTCAGTGAGCCCTCAAAATGGGATGATGTCG
GAAAAAGTTTTTATTCAAACATTAATTGGTCGTGTACTAGCAGACGATATATATATGGGC
CCACGATGCATTGCCATTCGAAATAAGGATATTGGTATTGGACTTGCCAATCGATTCTTA
ACTTTTCGAATACAACCAATATCTATTCGAACTCCTTTTACTTGTAGGAGTACTTTTTGG
ATTTGTCGATTATGTTATGGACGGAGTCCTACGCATGGTGACCTGGTCGAATTGGGGGAA
GCTGTAGGTATTATTGCGGGTCAATCTATCGGAGAACCGGGTACTCAACTAACATTAAGA
ACTTTTCATACCGGTGGAGTATTCACTGGGGGTACTGCAGAGCATGTAAGAGCCCCCTCT
AATGGGAAAATCAAATTCAAGGAGAATTTGCTTCATCCCACACGTACACGTCACGGACAT
CCTGCTTTTCTTTGTTATATAGACTTCTATATAACTATTGAGCGTGAAGGCATTCTACAT
AATGTAAATATTCCACCTAAAAGTTTTCTTTTAGTTCAAAATGATCAATATGTAGAATCC
GAACAAGTAATTGCGGAAATTCGCGCGGGAACATACACTTTAAATTTTAAAGAGAAGGTT
CGAAAACATATTTATTCTGATTCAGAGGGAGAAATGCACTGGAGTACCAATGTGTACCAT
GCATCTGAATTTACATATAGTAATGTTCATCTGTTACCAAAAACAAGCCATTTATGGATA
TTAGCAGGAGGTTCGTGCAAATCCAGTGTAGTCCCTTTTTCGCTTCACAAAGATCAAGAT
CAACTGAACATTCATTCACTTTCCGTTGAACGAAGATATAGTTCGGGCCATTCAGTGACT
AATGAGCAAGTGAAACAAAAACTTTTTAGTTCCGATCTTTCTGGTAAAAACAAAGGAATT
GTTCCTGCTTATTCAAATTCAGAATTTAAGCAAATCTTATATACTGATCGTTGCACTGGA
CTATATCCT---GCTATTCTCTATGAGAATTCTAATTTATTGTCAAAGAGGCGAAGAAAT
AGATTCATCATTCCATTCCAATTGATTCAAGACCGAGATAAAGAAACAATGCTCTATTCG
GATTCAGGTATGGCGGTTGAAATACCCATAAATGGTATTTTCCGTAGAAATAGTATTCTT
GCGTATTTCGACGATCCTCAATACAGAAAAAACAGTTCAGGAATTACTAAATATGGGACT
ATGGAGGTACAGTCAACCGCAAAAAAAGAG------GATTTGTCTGAT------TATCGA
GGGGCA------TTGAAGCCAAGATCCCAAATGAAA------TTAGATCTATTATTTTTC
ATTCCCGAGGAAGTACATATTTTGCCTGGATCTTCTTATATAATGGTGCGGAATAATAGT
ATCATTGGAGTAGATACTCCAATCACTTTAAATACAAGAAGCCGAGTAGGCGGATTAGTC
CGAGTA---GAG------AGAAAAAAAAAAAGGATTGAACTTCAAATCTTTTCTGGAGAT
ATCTATTTTCCTGGAGATACA------GATAGGATAGTCCGACACAGCAGCATCTTACTA
CCACCAGGAATGGGAAAAACAAAT------------CCTAAGGAATCAAAA---AAAAAA
GTCAAAAATTGGATCTATGTCCAAGGGATCACACCGACCAAGACAAAGTATTTTGTTTTG
GTTCGACCTGTAGAAACATATGAAATAGCAGATGGTATAAATTTTTCAACACTTTTCCCT
CAGGATCCGTTGAAGGAAAGGGATAACATGAACCTTCGCGTTGTCAATTATATTCTTTAT
GGAAATGGCAAAGCCATTTTTGGAATCCCGGAAACAAGCAGTCAATTAGTTCGGACTTGT
TTCGTGTTGAATTGGACTCAC------GCTAAA------AAACGTTCTTATGTCGGAGAG
GCCCCTGCTTCTTTTGTTCAAGTAAAAACAAAGGATCTCGTGCGAGATTTTATAAGAATC
GACTTAGTCAACTCCCCCCTTGAATATACTGGAAAAAGGAACGATTCATCGGGTTCAGGG
TTGATCTATAATACTACTGGAGCCGGTTGCGCCTATATCAATCCGTTTTATTCCAAGGCA
GGGAGTCAACAACCGCCT---ATCCAAAATCAAGTAACTATTCGTACCCTGTTAAATAGA
AAAAAAGAATATCAATCTTTGATAATTTTGTCATCATCCAACTGTTCTCGACTAGGGCCA
------TTCAACAGTGAAAAATATAACAATATAATAAAAGAAGCT---------GAACCC
CCGAGAGTTTCCGTTAGCAAATTGAAATCATTGGGTCCCATAGGAACAGCCCTTCAAATT
ACTAAT---------TTTTACCATTTACTAACCCATAATCAAATCTCGGTAATGAAATAT
TTTCAACTTGACAATTTTAAAGATCCTTTTGAAATAATTAACTACTATTTAATGGATGAA
AATGGAGGGGTTTCGAATCCCGATCTATGCAGTAAAATAATTTTGAATCCATTTCATTTG
---ACTTGGTATTTTATCCATTGTACTTTTTGTGAAGAGAGACCCACAATAATTAGTCTT
GGTCAGTTTATTTGTGAAAATGGGTGTATAGCGAAAAACAGACCCCACCTAAAATTGGGC
CAAGTTTTGATTGTTCAAGTGGATTCTATAATAATTAGATCGGCTAAGCCCTATTTGGCC
ACGCCAGGGGCAACTGTTCATGGCCATTATGGAGAAATCCTTTCTACGGGAGATACTTTT
GTTACATTTATATATGAAAAATCAAGATCTGGTGATATAACGCAGGGTCTTCCAAAAGTA
GAACAGGTCTTGGAAGTACGTTCGATTGACTCCATATCGATGAACCTGGAAAAGAGAGTT
GAGGGTTGGAACGAGCATATAACAAGAATTCTTGGAATTCCTTGGGGATTCTTGATTGGT
GTCGAGCTAACTATAGTGCAAAGTCGTATCTCGTTAGTTAACAAGATACAAAAGGTTTAT
CGATCCCAAGGTGTGCAGATTCATAACAGGCATCTAGAAATTATTGTACGTCAAATAACA
TCAAAAGTATTAGTTTCAGAA------GACGGAATGTCTAATGTTTTTTTACCCGGAGAA
CTCATTGGAGTGTTGCGCGCGGAACGAACGGGACGTGCTTTGGAAGAACCAATCTCTTAC
CGAGCTATTTTATTGGGAATAACAAGAGCATCTCTGAATACTCAAAGTTTCATATCCGAA
GCGAGTTTTCAAGAAACCGCTCGAGTTTTAGCAAAAGCTGCTCTACGGGGTCGTATCGAT
TGGTTGAAGGGCCTGAAAGAGAACGTTGTTTTGGGAAGTATAATACCCGTGGGTACTGGA
TTCAAA------GAATTAGTACATCATTCAAGGCAACAGACA------------------
---AATAAAAAGAAAAAGTTATTTGAGGGTAAAATAAAAGATATTTTGGTCCACCACCGA
GATTTCTTTCATTCTCCCATT---TCAAAGAGTTCCCATGATACA---TCAGAAAAATCA
TTTATGGGAGTTACT---GATTCC---------------------
>Crassula_tecta
ATGGAGGTACTTATGGCAGAACGGGCCAATCTGGTCTTTCACAATAAAGTGATAGATGGA
ACTGCCATGAAACGACTTATTAGCAGATTAATAGATCACTTCGGAATGGCATACACATCA
CACATCTTGGATCAAGTAAAGACTCTGGGTTTCCAGCAAGCCACTGCTACATCTATTTCA
TTAGGAATTGACGATCTTTTAACAATACCGTCGAAAGGATGGCTAGTCCAGGATGCTGAA
CAACAAAGTTTCATTTTGGAAAAAAACCATCATTATGGGAATGTACACGCGGTAGAAAAA
TTACGCCAATCCATTGAAATATGGTATGCTACAAGTGAATATTTACGACAAGAAATGAAT
CCGAATTTCAGGATGACCGACCCTTTTAATCCAGTCTATATAATGTCTTTTTCGGGAGCT
AGAGGAAATGCATCTCAAGTCCATCAATTAGTAGGTATGAGAGGATTAATGTCGGATCCC
CAAGGACAAATGATTGATTTACCCATTCAAAGCAATTTACGCGAAGGACTCTCTTTAACG
GAATATATTATTTCTTGCTACGGAGCACGCAAGGGGGTTGTGGATACTGCTGTACGAACA
TCAGATGCTGGATATCTGACCCGCAGACTTGTTGAAGTAGTTCAACACATTGTTGTGCGT
AGAACAGATTGTGGAACCACCCGCAGTTTTTCAGTGAGCCCTCAAAATGGGATGATGTCG
GAAAAAGTTTTTATTCAAACATTAATTGGTCGTGTACTAGCAGACGATATATATATGGGC
CCACGATGCATTGCCATTCGAAATAAGGATATTGGTATTGGACTTGCCAATCGATTCTTA
ACTTTTCGAATACAACCAATATCTATTCGAACTCCTTTTACTTGTAGGAGTACTTTTTGG
ATTTGTCGATTATGTTATGGGCGGAGTCCTACGCATGGTGACCTGGTCGAATTGGGGGAA
GCTGTAGGTATTATTGCGGGTCAATCTATCGGAGAACCGGGTACTCAACTAACATTAAGA
ACTTTTCATACCGGTGGAGTATTCACTGGGGGTACTGCAGAGCATGTAAGAGCCCCCTCT
AATGGGAAAATCAAATTCAAGGAGAATTTGCTTCATCCCACACGTACACGTCACGGACAT
CCTGCTTTTCTTTGTTATATAGACTTCTATATAACTATTGAGCGTGAAGGCATTCTACAT
AATGTAAATATTCCACCTAAAAGTTTTCTTTTAGTTCAAAATGATCAATATGTAGAATCC
GAACAAGTAATTGCGGAAATTCGCGCGGGAACATACACTTTAAATTTTAAAGAGAAGGTT
CGAAAACATATTTATTCTGATTCAGAGGGAGAAATGCACTGGAGTACCAATGTGTACCAT
GCATCCGAATTTACATATAGTAATGTTCATCTGTTACCAAAAACAAGCCATTTATGGATA
TTAGCAGGAGGTTCGTGCAAATCCAGTGTAGTCCCTTTTTCGCTTCACAAAGATCAAGAT
CAACTGAACATTCATTCACTTTCCGTTGAACGAAGATATAGTTCGGGCCATTCAGTGACT
AATGAGCAAGTGAAACAAAAACTTTTTAGTTCCGATCTTTCTGGTAAAAACAAAGAAATT
GTTCCTGCTTATTCAAATTCAGAATTTAAGCAAATCTTATATACTGATCGTTGCACTGGA
CTATATCCT---GCTATTCTCTATGAGAATTCTAATTTATTGTCAAAGAGGCGAAGAAAT
AGATTCATCATTCCATTCCAATTGATTCAAGACCGAGATAAAGAAACAATGCTCTATTCG
GATTCAGGTATGGCGGTTGAAATACCCATAAATGGTATTTTCCGTAGAAATAGTATTCTT
GCTTATTTCGACGATCCTCAATACAGAAAAAACAGTTCAGGAATTACTAAATATGGGACT
ATGGAGGTACAGTCAACCGCAAAAAAAGAG------GATTTGTCTGAT------TATCGA
GGGGCA------TTGAAGCCAAGATCCCAAATGAAA------TTAGATCTATTATTTTTC
ATTCCCGAGGAAGTACATATTTTGCCTGGATCTTCTTATATAATGGTGCGGAATAATAGT
ATCATTGGAGTAGATACTCCAATCACTTTAAATACAAGAAGCCGAGTAGGCGGATTAGTC
CGAGTA---GAG------AGAAAAAAAAAAAGGATTGAACTTCAAATCTTTTCTGGAGAT
ATCTATTTTCCTGGAGATACA------GATAGGATAGTCCGACACAGCAGCATCTTACTA
CCACCAGGAATGGGAAAAACAAAT------------CTTAAGGAATCAAAA---AAAAAA
GTCAAAAATTGGATCTATGTCCAAGGAATCACACCGACCAAGACAAAGTATTTTGTTTTG
GTTCGACCTGTAGAAACATATGAAATAGCAGATGGTATAAATTTTTCAACACTTTTCCCT
CAGGATCCGTTGAAGGAAAGGGATAACATGAACCTTCGCGTTGTCAATTATATTCTTTAT
GGAAATGGCAAAGCCATTTTTGGAATCCCGGAAACAAGCAGTCAATTAGTTCGGACTTGT
TTCGTGTTGAATTGGACTCAC------GCTAAA------AAACGTTCTTATGTCGGAGAA
GCCCCTGCTTCTTTTGTTCAAGTAAAAACAAAGGATCTCGTGCGAGATTTTATAAGAATC
GACTTAGTCAACTCCCCCCTTGAATATACTGGAAAAAGGCACGATTCATCGGGTTCAGGG
TTGATCTATAATACTACTGGAGCCGGTTGCGCCTATATCAATCCGTTTTATTCCAAGGCA
GGGAGTCAACAACCGCCT---ATCCAAAATCAAGTAACTATTCGTACCCTGTTAAATAGA
AAAAAAGAATATCAATCTTTGATAATTTTGTCATCATCCAACTGTTCTCGACTAGGGCCA
------TTCAACAGTGAAAAATATAACAATATAATAAAAGAAGCT---------GAACCC
CCGAGAGTTTCCGTTAGCAAATTGAAATCATTGGGTCCCATAGGAACAGCCCTTCAAATT
ACTAAT---------TTTTACCATTTACTAACCCATAATCAAATCTCGGTAATGAAATAT
TTTCAACTTGACAATTTGAAAGATCCTTTTGAAATAATTAACTACTATTTAATGGATGAA
AATGGAGGGGTTTCGAATCCCGATCTATGCAGTAAAATAATTTTGAATCCATTTCATTTG
---ACTTGGTATTTTATCCATTGTACTTTTTGTGAAGAGAGACCCACAATAATTAGTCTT
GGTCAGTTTATTTGTGAAAATGGGTGTATAGCGAAAAACAGACCCCACCTAAAATTGGGC
CAAGTTTTGATTGTTCAAGTGGATTCTATAATAATTAGATCGGCTAAGCCCTATTTGGCC
ACGCCAGGGGCAACTGTTCATGGCCATTATGGAGAAATCCTTTCTACGGGAGATACTTTT
GTTACATTTATATATGAAAAATCAAGATCTGGTGATATAACGCAGGGTCTTCCAAAAGTA
GAACAGGTCTTGGAAGTACGTTCGATTGACTCCATATCGATGAACCTGGAAAAGAGAGTT
GAGGGTTGGAACGAGCATATAACAAGAATTCTTGGAATTCCTTGGGGATTCTTGATTGGT
GTCGAGCTAACTATAGTGCAAAGTCGTATCTCGTTAGTTAACAAGATACAAAAGGTTTAT
CGATCCCAAGGTGTGCAGATTCATAACAGGCATCTAGAAATTATTGTACGTCAAATAACA
TCAAAAGTATTAGTTTCAGAA------GACGGAATGTCTAATGTTTTTTTACCCGGAGAA
CTTATTGGAGTGTTGCGCGCGGAACGAACGGGACGTGCTTTGGAAGAACCAATCTCTTAC
CGAGCTATTTTATTGGGAATAACAAGAGCATCTCTGAATACTCAAAGTTTCATATCCGAA
GCGAGTTTTCAAGAAACCGCTCGAGTTTTAGCAAAAGCTGCTCTACGGGGTCGTATCGAT
TGGTTGAAGGGCCTGAAAGAGAACGTTGTTTTGGGAAGTATGATACCCGTGGGTACTGGA
TTCAAA------GAATTAGTACATCATTCAAGGCAACAGACG------------------
---AATAAAAAGAAAAAGTTATTTGAGGGTAAAATAAAAGATATTTTGGTCCACCACCGA
GATTTCTTTCATTCTCCCATT---TCAAAGAGTTCCCATGATACA---TCAGAAAAATCA
TTTATGGGAGTTACT---GATTCC---------------------
>Crassula_mesembrianthemopsis
ATGGAGGTACTTATGGCAGAACGGGCCAATCTGGTCTTTCACAATAAAGTGATAGATGGA
ACTGCCATGAAACGACTTATTAGCAGATTAATAGATCACTTCGGAATGGCATACACATCA
CACATCTTGGATCAAGTAAAGACTCTGGGTTTCCAGCAAGCCACTGCTACATCTATTTCA
TTAGGAATTGACGATCTTTTAACAATACCGTCGAAAGGATGGCTAGTCCAGGATGCTGAA
CAACAAAGTTTCATTTTGGAAAAAAACCATCATTATGGGAATGTACACGCGGTAGAAAAA
TTACGCCAATCCATTGAAATATGGTATGCTACAAGTGAATATTTACGACAAGAAATGAAT
CCGAATTTCAGGATGACCGACCCTTTTAATCCAGTCTATATAATGTCTTTTTCGGGAGCT
AGAGGAAATGCATCTCAAGTCCATCAATTAGTAGGTATGAGAGGATTAATGTCGGATCCC
CAAGGACAAATGATTGATTTACCCATTCAAAGCAATTTACGCGAAGGACTCTCTTTAACG
GAATATATTATTTCTTGCTACGGAGCACGCAAGGGGGTTGTGGATACTGCTGTACGAACA
TCAGATGCTGGATATCTGACCCGCAGACTTGTTGAAGTAGTTCAACACATTGTTGTGCGT
AGAACAGATTGTGGAACCACCCGCAGTTTTTCAGTGAGCCCTCAAAATGGGATGATGTCG
GAAAAAGTTTTTATTCAAACATTAATTGGTCGTGTACTAGCAGACGATATATATATGGGC
CCACGATGCATTGCCATTCGAAATAAGGATATTGGTATTGGACTTGCCAATCGATTCTTA
ACTTTTCGAATACAACCAATATCTATTCGAACTCCTTTTACTTGTAGGAGTACTTTTTGG
ATTTGTCGATTATGTTATGGGCGGAGTCCTACGCATGGTGACCTGGTCGAATTGGGGGAA
GCTGTAGGTATTATTGCGGGTCAATCTATCGGAGAACCGGGTACTCAACTAACATTAAGA
ACTTTTCATACCGGTGGAGTATTCACTGGGGGTACTGCAGAGCATGTAAGAGCCCCCTCT
AATGGGAAAATCAAATTCAAGGAGAATTTGCTTCATCCCACACGTACACGTCACGGACAT
CCTGCTTTTCTTTGTTATATAGACTTCTATATAACTATTGAGCGTGAAGGCATTCTACAT
AATGTAAATATTCCACCTAAAAGTTTTCTTTTAGTTCAAAATGATCAATATGTAGAATCC
GAACAAGTAATTGCGGAAATTCGCGCGGGAACATACACTTTAAATTTTAAAGAGAAGGTT
CGAAAACATATTTATTCTGATTCAGAGGGAGAAATGCACTGGAGTACCAATGTGTACCAT
GCATCCGAATTTACATATAGTAATGTTCATCTGTTACCAAAAACAAGCCATTTATGGATA
TTAGCAGGAGGTTCGTGCAAATCCAGTGTAGTCCCTTTTTCGCTTCACAAAGATCAAGAT
CAACTGAACATTCATTCACTTTCCGTTGAACGAAGATATAGTTCGGGCCATTCAGTGACT
AATGAGCAAGTGAAACAAAAACTTTTTAGTTCCGATCTTTCTGGTAAAAACAAAGAAATT
GTTCCTGCTTATTCAAATTCAGAATTTAAGCAAATCTTATATACTGATCGTTGCACTGGA
CTATATCCT---GCTATTCTCTATGAGAATTCTAATTTATTGTCAAAGAGGCGAAGAAAT
AGATTCATCATTCCATTCCAATTGATTCAAGACCGAGATAAAGAAACAATGCTCTATTCG
GATTCAGGTATGGCGGTTGAAATACCCATAAATGGTATTTTCCGTAGAAATAGTATTCTT
GCTTATTTCGACGATCCTCAATACAGAAAAAACAGTTCAGGAATTACTAAATATGGGACT
ATGGAGGTACAGTCAACCGCAAAAAAAGAG------GATTTGTCTGAT------TATCGA
GGGGCA------TTGAAGCCAAGATCCCAAATGAAA------TTAGATCTATTATTTTTC
ATTCCCGAGGAAGTACATATTTTGCCTGGATCTTCTTATATAATGGTGCGGAATAATAGT
ATCATTGGAGTAGATACTCCAATCACTTTAAATACAAGAAGCCGAGTAGGCGGATTAGTC
CGAGTA---GAG------AGAAAAAAAAAAAGGATTGAACTTCAAATCTTTTCTGGAGAT
ATCTATTTTCCTGGAGATACA------GATAGGATAGTCCGACACAGCAGCATCTTACTA
CCACCAGGAATGGGAAAAACAAAT------------CTTAAGGAATCAAAA---AAAAAA
GTCAAAAATTGGATCTATGTCCAAGGAATCACACCGACCAAGACAAAGTATTTTGTTTTG
GTTCGACCTGTAGAAACATATGAAATAGCAGATGGTATAAATTTTTCAACACTTTTCCCT
CAGGATCCGTTGAAGGAAAGGGATAACATGAACCTTCGCGTTGTCAATTATATTCTTTAT
GGAAATGGCAAAGCCATTTTTGGAATCCCGGAAACAAGCAGTCAATTAGTTCGGACTTGT
TTCGTGTTGAATTGGACTCAC------GCTAAA------AAACGTTCTTATGTCGGAGAA
GCCCCTGCTTCTTTTGTTCAAGTAAAAACAAAGGATCTCGTGCGAGATTTTATAAGAATC
GACTTAGTCAACTCCCCCCTTGAATATACTGGAAAAAGGCACGATTCATCGGGTTCAGGG
TTGATCTATAATACTACTGGAGCCGGTTGCGCCTATATCAATCCGTTTTATTCCAAGGCA
GGGAGTCAACAACCGCCT---ATCCAAAATCAAGTAACTATTCGTACCCTGTTAAATAGA
AAAAAAGAATATCAATCTTTGATAATTTTGTCATCATCCAACTGTTCTCGACTAGGGCCA
------TTCAACAGTGAAAAATATAACAATATAATAAAAGAAGCT---------GAACCC
CCGAGAGTTTCCGTTAGCAAATTGAAATCATTGGGTCCCATAGGAACAGCCCTTCAAATT
ACTAAT---------TTTTACCATTTACTAACCCATAATCAAATCTCGGTAATGAAATAT
TTTCAACTTGACAATTTGAAAGATCCTTTTGAAATAATTAACTACTATTTAATGGATGAA
AATGGAGGGGTTTCGAATCCCGATCTATGCAGTAAAATAATTTTGAATCCATTTCATTTG
---ACTTGGTATTTTATCCATTGTACTTTTTGTGAAGAGAGACCCACAATAATTAGTCTT
GGTCAGTTTATTTGTGAAAATGGGTGTATAGCGAAAAACAGACCCCACCTAAAATTGGGC
CAAGTTTTGATTGTTCAAGTGGATTCTATAATAATTAGATCGGCTAAGCCCTATTTGGCC
ACGCCAGGGGCAACTGTTCATGGCCATTATGGAGAAATCCTTTCTACGGGAGATACTTTT
GTTACATTTATATATGAAAAATCAAGATCTGGTGATATAACGCAGGGTCTTCCAAAAGTA
GAACAGGTCTTGGAAGTACGTTCGATTGACTCCATATCGATGAACCTGGAAAAGAGAGTT
GAGGGTTGGAACGAGCATATAACAAGAATTCTTGGAATTCCTTGGGGATTCTTGATTGGT
GTCGAGCTAACTATAGTGCAAAGTCGTATCTCGTTAGTTAACAAGATACAAAAGGTTTAT
CGATCCCAAGGTGTGCAGATTCATAACAGGCATCTAGAAATTATTGTACGTCAAATAACA
TCAAAAGTATTAGTTTCAGAA------GACGGAATGTCTAATGTTTTTTTACCCGGAGAA
CTTATTGGAGTGTTGCGCGCGGAACGAACGGGACGTGCTTTGGAAGAACCAATCTCTTAC
CGAGCTATTTTATTGGGAATAACAAGAGCATCTCTGAATACTCAAAGTTTCATATCCGAA
GCGAGTTTTCAAGAAACCGCTCGAGTTTTAGCAAAAGCTGCTCTACGGGGTCGTATCGAT
TGGTTGAAGGGCCTGAAAGAGAACGTTGTTTTGGGAAGTATGATACCCGTGGGTACTGGA
TTCAAA------GAATTAGTACATCATTCAAGGCAACAGACG------------------
---AATAAAAAGAAAAAGTTATTTGAGGGTAAAATAAAAGATATTTTGGTCCACCACCGA
GATTTCTTTCATTCTCCCATT---TCAAAGAGTTCCCATGATACA---TCAGAAAAATCA
TTTATGGGAGTTACT---GATTCC---------------------
>Crassula_deltoidea
ATGGAGGTACTTATGGCAGAACGGGCCAATCTAGTCTTTCACAATAAAGTGATAGATGGA
ACTGCCATGAAACGACTTATTAGCAGATTAATAGATCACTTCGGAATGGCGTATACATCC
CACATCTTGGATCAAGTAAAGACTCTGGGTTTCCAGCAAGCCACTGCTACATCTATTTCA
TTAGGAATTGATGATCTTTTAACAATACCGTCAAAAGGATGGCTCGTTCAGGATGCTGAA
CAACAAAGTTTCATTTTGGAAAAAAACTATCATTATGGGAATGTACACGCGGTAGAAAAA
TTACGTCAATCTATTGAAATATGGTATGCTACAAGCGAATATTTACGACAAGAAATGAAT
CCCAATTTCAGGATGACCGACCCCTTTAATCCAGTCTACATAATGTCTTTTTCGGGAGCT
AGAGGAAATGCATCTCAAGTACACCAATTAGTAGGTATGAGAGGATTAATGTCAGATCCC
CAAGGACAAATGATTGATTTACCCATTCAAAGCAATTTACGCGAAGGACTCTCTTTAACG
GAATATATAATTTCTTGCTACGGAGCACGCAAGGGGGTTGTGGATACTGCTGTACGAACA
TCCGATGCTGGATATCTGACGCGTAGGCTTGTTGAAGTAGTTCAACACATTGTTGTGCGT
AGAACAGATTGTGGCACCACACGAAGTTTTTCAGTGAGTCCTCAAAATGGGATGATGTCG
GAAAAAGTTTTTATTCAAACATTAATTGGTCGTGTACTAGCAGACGATATTTATATGGGC
CCTCGATGCATTGCCATACGAAATAAGGATATTGGTATTGGACTTGTCAATCAATTCTTA
ACTTTTCGAATACAACCAATATCTATTCGAACTCCTTTTACTTGCAGGAGTCCATTTTGG
ATTTGTCGATTATGTTATGGGCGGAGTCCTACGCATGGTGACCTGGTCGAATTGGGGGAA
GCTGTAGGTATTATTGCGGGTCAATCTATTGGAGAACCGGGTACTCAACTAACATTAAGA
ACTTTTCATACTGGCGGAGTATTTACTGGGGGTACTGCAGAACATGTAAGAGCTCCCTCG
AATGGGAAAATAAAATTCAAGGAGGATTTGGTTCATCCCACACGTACACGTCATGGACAT
CCTGCTTTTATTTGTTATATAGACTTGGATATAACTATTGAGCGTGAAGACATTATACAT
AATGTAAAAATTCCACCTAAAAGTTTTCTTTTAGTTCAAAATGGTCAATATGTAGAATCC
GAACAAGTAATTGCTGAGATTCGCGCGGGAACATACACTTTGAATTTTAAAGAGAAGGTT
CGAAAACATATTTATTCTGATTCAGAGGGAGAAATGCACTGGAGTACCAACGTGTACCAT
GCATCTGAATTTACATATAGTAATGTTCATCTCTTACCAAAAACAAGTCATTTATGGATA
TTAGCGGGAGGGTCGTGCAAATCCAGTGTAGTCCCTTTTTCGCTTCACAAAGATCAAGAT
CAACTGAACATTCATTCGCTTTCTGTTGAACGAAGATATAGTTCGAACCAGTCAGTGACT
ACTCAGCAAGTGAAACATCAACTCTTTAGTTCGGGTGTTTCTGGTAAAAATGAAGGAATT
AGTCCTGCTTATTCAAATTCAGAATTAAAGCAAATCTTATATACTAGTCGTTGCACTGTA
CTATATCCT---ACTATTCTCTATGAAAATTCTAATTTATTGTCCAAGAGGCGAAGAAAT
AGATTCATCATTCCGTTCCAATTGATTCAAGACCGCAAGAACGAACAAATGCTCTATTCG
GATTACGGCATGGGAGTTGAAATACCCATAAATGGTATTTTCCGTAGAAATAGTATTCTT
GCTTATTTCGATGATCCTCAATACAGAAAAAACAGTTCCGGAATTACTAAATATGGGACT
ACGGAGGTGCAGTCAATCGTAAAAAAAGAG------GATTTGTCTGAT------TATAGG
GGGGCA------TTGAAGCCAAGATACCAAACGAAA------CTCGATCTATTATTTTTC
ATTCCCGAGGAAGTACATATTTTGCCTGGATCTTCTTATATAATGGTGCGGAATAATAGT
ATCATTGGGGTAGATACTCCACTCGCTTTAAATACAAGAAGCCAAGTTGGCGGATTGGTC
CGAGTA---GAG------AGAAAAAAAAAAAAGATTGAACTTCAAATCTTTTCTGGAGAT
ATCTACTTTCCTGGAGATAAA------GATAGGATAGTCCGACATAGCAGCGTCTTAATA
CCATCAGGAATGGGAAAAACCATTTTGAATTCTAAGGATAAGGAATTAAAA---AAAAAA
GGAAAAAGTTGGATCTATGTCCAAGGGATCACACCGACCAAGACAAAGTATTTTGTTTTG
GTTCGACCTGTAGAAACATACGAAATAGCAGACGGTATCAATTTGTCAACCCTCTTCCCG
CAAGATCCGTTGAAGGAAAGGGATAACATGAAACTTCAAGTTGTCAATTATATTCTTTAT
GGAAATGGCAAAGCCATTTTTGGCATTCCTGACACAAGCAGTCAATTAGTTAGGACTTGT
TTCGTATTAAATTGGACCCAC------GCTAAA------AAAAGTTCTTATGTCGGAGAG
GCCCCGGCTTCTTTTGTTCAAGTAAGAACAAATGATCTCATTCGAGATTTTATAAGAATC
GACTTAGTCAACTCCCCCCTTGCATATACGGGGAAAAGAAATGATTCATCAGGTTCAGGC
TTGGTCTATAAT---ACTGGATCCGGTTGCACCTATAGCAATCCGTTTTATTCCACGGCA
TGGAGTCAACAGCCCCTT---ATCCAAAATCAAGTCACTATTCGTACCCTGTTGAATAGA
AAAAAAGAATATCAATCTTTGATAATTTTGTCATCATCCAATTGTTCTCGACTGGAGTCA
------TTCAATAGTGTAAAATATAACAATGTAATAAAAGAGGCT---------GACCCC
CCGCTAGTTTCCTTTAGCAAATTGAAATCATTGGGTCCCGTAGGAACAGTGCTTCAAATT
ACGAAT---------TTTTACCATTTACTAACCCATAATCAAATCATGGGAATGAAATAT
TTTCAACGCGAGAATGTTAAACATACTTTTGAAAAAATTAACTATTATTTAATGGATGAA
AACGGAAGAATTTCGAATCCCGATCTATGCAGTAAAATAATTTTGAATCCATTTCATTTG
---AATTGGTATTTTAGCCGCTATACTTTTTGTGAAGAGAAACCCACAACAATGAGTCTT
GGTCAGTTTATTTGTGAAAATGAATGTATAGCGAAAAACAGACCCCACCTAAAGTTGGGT
CAAGTTTTAATTGTTCAAGTTGATTCTATAATAATTAGATCAGCTAAGCCCTATTTGGCC
ACGCCAGGAGCAACGGTTCATGGCCATTATGGAGAAATCCTTTCTACGGGAGATACTTTT
GTTACCTTTATATATGAAAAATCAAGATCTGGTGATATAACGCAGGGTCTTCCAAAAGTA
GAACAAGTGTTAGAAGTACGTTCGATTGATTCAATATCAATGAACCTGGAAAAGAGAATT
GAGGGTTGGAACGAGTATATAACAAGAATTCTTGGAATTCCTTGGGGATTCTTGATTGGT
GTCGAGTTGACTATAGTGCAAAGTCGTATCTCTTTAGTTAATAAGATCCAAAAGGTTTAT
CGATCCCAAGGTGTGCAGATTCATAATAGGCATCTAGAAATTATTGTACGTCAAATAACA
TCAAAAGTATTAGTTTCAGAA------GATGGAATGTCTAATATTTTTTTACCCGGAGAA
CTCGTTGGATTGTTGCGCGCGGAACGGACAGGGCGTGCTTTGGAAGAACCTATTTGTTAC
CGAGCTATTTTATTAGGAATAACAAGAGCCTCTCTGAATACTCAAAGTTTCATATCCGAA
GCGAGTTTCCAAGAAACTGCTCGAGTCTTAGCAAAAGCTGCCCTACGGGGTCGTATTGAT
TGGTTGAAGGGCCTGAAAGAGAACGTTGTTTTGGGAAGTATGATACCCGTTGGTACGGGA
TTCAAA------CAATTAGTACATCGTTCAAAGCAACAGACA------------------
---AAAAAAAAGCACCATTTATTTGAGGGAAAAATAAAAGAGATTTTGGTCCACCACAGA
GATTTCTTTAATTCTTCCATT---TCAAAGAATTCCCGGAATACA---TCAGAA------
---------------------------------------------
>Crassula_expansa_subsp_fragilis
ATGGAGGTACTTATGGCAGAACGGGCCAATCTAGTCTTTCACAATAAAGTGATAGATGGA
ACTGCCATGAAACGACTTATTAGCAGATTAATAGATCACTTCGGAATGGCATATACATCC
CACATCTTGGATCAAGTAAAGACTCTGGGTTTCCAGCAAGCCACTGCTACATCTATTTCA
TTAGGAATTGATGATCTTTTAACAATACCCTCAAAAGGATGGCTCGTCCAGGATGCTGAA
CAACAAAGTTTCATTTTGGAAAAAAACTATCATTATGGGAATGTACACGCGGTAGAAAAA
TTACGTCAATCTATTGAAATATGGTATGCTACAAGCGAATATTTACGACAAGAAATGAAT
CCCAATTTCAGGATGACCGACCCCTTTAATCCAGTCTATATAATGTCTTTTTCGGGAGCT
AGAGGAAATGCATCTCAAGTACACCAATTAGTAGGTATGAGAGGATTAATGTCAGATCCC
CAAGGACAAATGATTGATTTACCCATTCAAAGCAATTTACGCGAAGGACTCTCTTTAACG
GAATATATAATTTCTTGCTACGGAGCACGCAAGGGGGTTGTGGATACTGCTGTACGAACA
TCCGATGCTGGATATCTGACGCGTAGGCTTGTTGAAGTAGTTCAACACATTGTTGTGCGT
AGAACAGATTGTGGCACCACACGAAGTTTTTCAGTGAGCCCTCAAAATGGGATGATGTCG
GAAAAAGTTTTTATTCAAACATTAATTGGTCGTGTACTAGCAGACGATATCTATATGGGC
CCTCGATGCATTGCCATACGAAATAAGGATATTGGTATTGGACTTGTCAATCAATTCTTA
ACTTTTCGAATACAACCAATATCGATTCGAACTCCTTTTACTTGCAGGAGTACATTTTGG
ATTTGTCGATTATGTTATGGGCGGAGTCCTACGCATAGTGACCTGGTCGAATTGGGGGAA
GCTGTAGGTATTATTGCGGGTCAATCCATTGGAGAACCGGGCACTCAACTAACATTAAGA
ACTTTTCATACTGGCGGAGTATTTACTGGGGGTACTGCGGAACATGTAAGAGCCCCCTCG
AATGGGAAAATCAAATTCAAGGAGGATTTGGTTCATCCAACACGTACACGTCATGGACAT
CCTGCTTTTCTTTGTTATATAGACTTGCATATAACTATTGAGCGTGAAGACATTCTACAT
AATGTAAAGATTCCACCTAAAAGTTTTCTTTTAGTTCAAAATGATCAATATGTAGAATCC
GAACAAGTGATTGCTGAGATTCGCGCGGGAACATACACTTTGAATTTTAAAGAGAAGGTT
CGAAAACATATTTATTCTGATTCAGAGGGAGAGATGCACTGGAGTACCAACGTGTACCAT
GCATCTGAATTTACATATAGTAATGTTCATCTCTTACCAAAAACAAGCCATTTATGGATA
TTAGCAGGAGGGTCGTGCAAATCCAGTGTAGTCCCTTTTTCTCTTCACAAAGATCAAGAT
CAACTGAACATTCATTCGCTTTCTGTTGAACGAAGATATAGTTCGAACCATTCAGTGACT
ACTCAGCAAGTGAAACATCAACTCTTTAGTTCGGGTCTTTCTGGTAAAAATGAAGGAATT
CGTCCTGCTTATTCAAATTCAGAATTTAAGCAAATCTTATATACAAGTCGTTGCACTGTA
GTATCTCCT---ACTATTCTCTATGAAAATTCGAATTTATTGTCAAAGAGGCGAAGAAAT
AGATTCATCATTCCGTTCCAATCGATTCAAGGCCGCAAGAACGAACAAATGCTCTATTCG
GATTCCGACATGGGAGTTGAAATACCCATAAATGGTATTTTTCGTAGAAATAGTATTCTT
GCTTATTTCGATGATCCTCAATACAGAAGAAACAGTTCCGGAATTACTAAATATGGGACT
ACGGAGGTGCAGTCAATCGTAAAAAAAGAG------GATTTGTCTGAT------TATAGA
GGGGCA------TTGAAGCCAAGAGACCAAACGAAA------CTCGATCTATTATTTTTC
ATTCCTGAGGAAGTACATATTTTGCCTGGATCTTCTTATATAATGGTGCGGAATAATAGT
ATCATTGGGGTAGATACTCCAATTGCTTTAAATACAAGAAGCCGAGTTGGCGGATTGGTC
CGAGTAGAAGAG------AGAAAAAAAAAAAGAATTGAAATTCAAATCTTTTCTGGAGAT
ATCTACTTTCCTGGAGATACA------GATAGGATAGTCCGACACAGCAGCGTCTTAATA
CCACCAGGAATAGTAAAAAAAAATTGGAATTCTAAGGATAAGGAATTAAAA---AAAAAA
GTAAAAAGTTGGATCTATGTCCAAGGGATCACACCGACCAAGACAAAGTATTTTGTTTTG
GTTCGACCTGTAGAAACATACGAAATAGCAGACGGTATCAATTTGTCAACACTTTTCCCT
CAAGATCCGTTGAAGGAAAGGGATAACATGAAACTTCAAGTTGTCAATTATATTCTTTAT
GGAAATGGAAAAACCATTTTTGGCATTCCTGACACAAGGAGTCAATTAGTTCGGACCTGT
TTCGTATTAAATTGGACCCAC------GCTAAA------AAAAGTTCTTATGCAGGAGAG
GCCCCGGCTTCTTTTGTTCAAGTAAGAACAAATGATCTCATTCGAGATTTTATAAGAATC
GACTTAGTCAACTCCCCCCTTGCATATACGGGGAAAAGGAATGATTCATCAGGTTCAGGC
TTGGTCTATAAT---ACTGGATCCGGTTGCACCTATAGCAATCCGTTTTATTCCACGGCA
TGGAGTCAACAACCGCTT---ATCCAAAATCAAGTCACCATTCGTACCCCGTTGAATAGA
AAAAAAGAGTATCAATCTTTGATAATTTTGTCATCATCCAACTGTTCTCGACTGGAGTCA
------TTCAATAGTGTAAAATATAAGAATGGAATAAAAGAAGCC---------GACCCC
CCGCTAGTTTCCTTTAGAAAATTGAAATCATTGGGTCCCTTAGGAACAGTACTTCAAATT
ACGAAT---------TTTTACCATTTACTAACCCATAATCAAATCATGGGAATGAAATAT
TTTCAACTTGAGAATGTTAAACATACTTTTGAAAAAATTAACTATTATTTAATGGATGAA
AATGGAAGAATTTCGAATCCCGATCTATGCAGTAAAATAATTTTGAATCCATTTCATTTA
---AATTGGTATTTTAGCCGCTATACTTTTTGTGAAGAGAAACCCACAATAATGAGTCTG
GGTCAGTTTATTTGTGAAAATGAATGTATAGCGAAAAACAGACCCCACCTAAAGTTGGGT
CAAGTTTTAATTGTTCAAGTTGATTCTATAATAATTAGATCAGCTAAACCCTATTTGGCC
ACGCCTGGAGCAACTGTTCATGGCCATTATGGAGAAATCCTTTCTACGGGAGATACTTTT
GTTACGTTTCTATATGAAAAATCAAGATCTGGTGATATAACGCAGGGTCTTCCAAAAGTA
GAACAAGTGTTAGAAGTACGCTCGATTGATTCAATATCAATGAACCTGGAAAAGAGAGTT
GAGGGTTGGAACGAGCATATAACAAGAATTCTTGGAATTCCTTGGGGATTCTTGATTGGT
GTCGAGTTGACTATAGTGCAAAGTCGTATCTCTTTAGTTAATAAGATCCAAAAGGTTTAT
CGATCCCAAGGTGTGCAGATTCATAATAGGCATCTAGAAATTATTGTACGTCAAATAACA
TCAAAAGTATTAGTTTCAGAA------GACGGAATGTCTAATGTTTTTTTACCCGGAGAA
CTCGTTGGATTGTTGCGCGCGGAACGGACGGGGCGTGCTTTGGAAGAACCAATTTGTTAC
CGAGCTATTTTATTAGGAATAACAAGAGCCTCTCTGAATACTCAAAGTTTCATATCCGAA
GCGAGTTTCCAAGAAACAGCTCGAGTCTTAGCAAAAGCTGCCCTCCGGGGTCGTATTGAT
TGGTTGAAGGGCCTGAAAGAGAACGTTGTTTTGGGAAGTATGATACCCGTTGGTACCGGA
TTCAAA------CAATTAGTCCATCGCTCAAGGCAACAGACA------------------
---AACAAAAAGCACCATTTATTTGAGGGAAAAATAAAAGATATTTTGGTCCACCACAGA
GATTTCTTTAATTCTTCCATTTCATCAAAGAATTCCCGGGATACA---TCAGAACAATCA
TTTCTGGGAATTACTACCGATTCCGGAGGTCGGATTAATCCTTTA
>Crassula_volkensii
ATGGAGGTACTTATGGCAGAACGGGCCAATCTAGTCTTTCACAATAAAGTGATAGATGGA
ACTGCCATGAAACGACTTATTAGCAGATTAATAGATCACTTCGGAATGGCATATACATCC
CACATCTTGGATCAAGTAAAGACTCTGGGTTTCCAGCAAGCCACTGCTACATCTATTTCA
TTAGGAATTGATGATCTTTTAACAATACCCTCAAAAGGATGGCTCGTCCAGGATGCTGAA
CACCAAAGTTTCATTTTGGAAAAAAACTATCATTATGGGAATGTACACGCGGTAGAAAAA
TTACGTCAATCTATTGAAATATGGTATGCTACAAGCGAATATTTACGACAAGAAATGAAT
CCCAATTTCAGGATGACCGACCCCTTTAATCCAGTCTATATAATGTCCTTTTCGGGAGCT
AGAGGAAATGCATCTCAAGTACACCAATTAGTAGGTATGAGAGGATTAATGTCAGATCCC
CAAGGACAAATGATTGATTTACCCATTCAAAGCAATTTACGCGAAGGACTCTCTTTAACG
GAATATATAATTTCTTGCTACGGAGCACGCAAGGGGGTTGTGGATACTGCTGTACGAACA
TCCGATGCTGGATATCTGACGCGTAGGCTTGTTGAAGTAGTTCAACACATTGTTGTGCGT
AGAACAGATTGTGGCACCACACGAAGTTTTTCAGTGAGCCCTCAAAATGGGATGATGTCG
GAAAAAGTTTTTATTCAAACATTAATTGGTCGTGTACTAGCAGACGATATCTATATGGGC
CCTCGATGCATTGCCATACGAAATAAGGATATTGGTATTGGACTTGTCAATCAATTCTTA
ACTTTTCGAATACAACCAATATCTATTCGAACTCCTTTTACTTGCAGGAGTACATTTTGG
ATTTGTCGATTATGTTATGGGCGGAGTCCTACGCATGGTGACCTGGTCGAATTGGGGGAA
GCTGTAGGTATTATTGCGGGTCAATCCATTGGAGAACCGGGGACTCAACTAACATTAAGA
ACTTTTCATACTGGCGGAGTATTTACTGGGGGTACTGCGGAACATGTAAGAGCCCCCTCG
AATGGGAAAATAAAATTCAAGGAGGATTTGGTTCATCCAACACGTACACGTCATGGACAT
CCTGCTTTTCTTTGTTATATAGACTTGCATATAACTATTGAGCGTGAAGACATTCTACAT
AATGTAAAGATTCCACCTAAAAGTTTTCTTTTAGTTCAAAATGATCAATATGTAGAATCC
GAACAAGTGATTGCTGAGATTCGCGCGGGAACATACACTTTGAATTTTAAAGAGAAGGTT
CGAAAACATATTTATTCTGATTCAGAGGGAGAGATGCACTGGAGTACCAACGTGTACCAT
GCATCTGAATTTACATATAGTAATGTTCATCTCTTACCAAAAACAAGCCATTTATGGATA
TTAGCAGGAGGGTCGTGCAAATCCAGTGTAGTCCCTTTTTCTCTTCACAAAGATCAAGAT
CAACTGAACATTCATTCGCTTTCTGTTGACCGAAGATATAGTTCGAACCATTCAGTGACT
ACTCAGCAAGTGAAACATCAACTCTTTAGTTCGGGTCTTTCTGGTAAAAATGAAGGAATT
CGTCCTGCTTATTCAAATTCAGAATTTAAGCAAATCTTATATACAAGTCGTTGCGCTGTA
CTATCTCCT---ACTATTCTCTATGAAAATTCGAATTTATTGTCAAAGAGGCGAAGAAAT
AGATTCATCATTCCGTTCCAATCGATTCAAGACCGCAAGAACGAACAAATGCTCTATTCG
GATTCCGGCATGGGAGTTGAAATACCCATAAATGGTATTTTTCGTAGAAATAGTATTCTT
GCTTATTTCGATGATCCTCAATACAGAAGAAACAGTTCCGGAATTACTAAATATGGGACT
ACGGAGGTGCAGTCAATCGTAAAAAAAGAG------GATTTGTCTGAT------TATAGA
GGGGCA------TTGAAGCCAAGAGACCAAACGAAA------CTCGATCCATTATTTTTC
ATTCCTGAGGAAGTCCATATTTTGCCTGGATCTTCTTATATAATGGTGCGGAATAATAGT
ATCATTGGGGTAGATACTCCAATCGCTTTAAATACAAGAAGCCGAGTTGGCGGATTGGTC
CGAGTA---GAA------AGAAAAAAAAAAAGAATTGAAATTCAAATCTTTTCTGGAGAT
ATCTACTTTCCTGGAGATACA------GATAGGATAGTCCGACACAGCAGCGTCTTAATA
CCACCAGGAATAGGAAAAAAAAATTGGAATTCTAAGGATAAGGAATTAAAA---AAAAAA
GGAAAAAGTTGGATCTATGTCCAAGGGATCACACCGACCAAGACAAAGTTTTTTGTTTTG
GTTCGACCTGTAGAAACATACGAAATTGCAGATGGTATCAATTTGTCAACACTTTTCCCT
CAAGATCCGTTGAAGGAAAGGGATAACATGAAACTTCAAGTTGTCAATTATATTCTTTAT
GGAAATGGCAAAACCATTTTTGGCATTCCTGACACAAGGAGTCAATTAATTAGGACCTGT
TTCGTATTAAATTGGACCCAC------GCTAAA------AAAAGTTCTTATGCAGGAGAG
GCCCCGGCTTCTTTTGTTCAAGTAAGAACAAATGATCTCATTCGAGATTTTATAAGAATC
GACTTAGTCAACTTCCCCCTTGCATATACGGGGAAAAGGAATGATTCATCAGGTTCAGGC
TTGGTCTATAAT---ACTGGATCCGGTTGCACCTATAGCAATCCGTTTTATTCCACGGCA
TGGAGTCAACAACCGCTT---ATCCAAAATCAAGTCACCATTCGTACCCTTTTGAATAGA
AAAAAAGAGTATCAATCTTTGATAATTTTGTCATCATCCAACTGTTCTCGACTGGAGTCA
------TTCAATAGTGTAAAATATAAGAATGGAATAAAAGAAGCC---------GACCCC
CCGCTAGTTTCCTTTAGAAAATTGAAATCATTGGGCCCCTTAGGAACAGTACTTCAAATT
ACGAAT---------TTTTACCATTTACTAACCCATAATCAAATCATGGGAATGAAATAT
TTTCAACTTGAGAATGTTAAACATACTCTGAATTTCATTAACTATTATTTAATGGATGAA
AATGGAAGAATTTCGAATCCCGATCTATGCAGTAAAATAAGTTTGAATCCATTTCATTTA
---AATTGGTATTTTAGCCGCTATACTTTTTGTGAAGAGAAACCCACAATAATGAGTCTG
GGTCAGTTTATTTGTGAAAATGAATGTATAGCGAAAAACAGACCCCACCTAAAGTTGGGT
CAAGTTTTAATTGTTCAAGTTGATTCTATAATAATTAGATCAGCTAAGCCCTATTTGGCC
ACGCCTGGAGCAACTGTTCATGGCCATTATGGAGAAATCCTTTCTACGGGAGATACTTTT
GTTACGTTTATATATGAAAAATCAAGATCTGGTGATATAACGCAGGGTCTTCCAAAAGTA
GAACAAGTGTTAGAAGTACGCTCGATTGATTCAATATCAATGAACCTGGAAAAGAGAGTT
GAGGGTTGGAACGAGTATATAACAAGAATTCTTGGAATTCCTTGGGGATTCTTGATTGGT
GTCGAGTTGACTATAGTGCAAAGTCGTATCTCTTTAGTTAATAAGATCCAAAAGGTTTAT
CGATCCCAAGGTGTGCAGATTCATAATAGGCATCTAGAAATTATTGTACGTCAAATAACA
TCAAAAGTATTAGTTTCAGAA------GACGGAATGTCTAATGTTTTTTTACCCGGAGAA
CTCGTTGGATTGTTGCGCGCGGAACGTACGGGGCGTGCTTTGGAAGAACCAATTTGTTAC
CGAGCTATTTTATTAGGCATAACAAGAGCCTCTCTGAATACTCAAAGTTTCATATCCGAA
GCGAGTTTCCAAGAAACAGCTCGAGTCTTAGCAAAAGCTGCCCTCCGGGGTCGTATTGAT
TGGTTGAAGGGCCTGAAAGAGAACGTTGTTTTGGGAAGTATGATACCCGTTGGTACCGGA
TTCAAA------CAATTAGTCCATCGCTCAAGGCAACAGACA------------------
---AACAAAAAGCACCATTTATTTGAGGGAAAAATAAAAGATATTTTGGTCCACCACAGA
GATTTCTTTAATTCTTCCATTTCATCAAAGAATTCCCGGGATACA---TCAGAACAATCA
TTTCTGGGAATTACTACCGATTCCGGAGGTCGGATTAATCCTTTA
>Cotyledon_tomentosa
ATGGAGGTACTTATGGCAGAACGGGCCAATCTGGTCTTTCACAATAAAGTGATAGATGGA
ACTGCCATGAAACGACTTATTAGCAGATTGATAGATCACTTCGGAATGGCATATACATCA
CACATCTTGGATCAAGTAAAGACTCTGGGTTTCCAGCAAGCCACTGCTACATCTATTTCA
TTAGGAATTGATGATCTTTTAACAATACCTTCGAAAGGATGGCTAGTCCAGGATGCTGAA
CAACAAAGTTTCATTTTGGAAAAAAACCATCATTACGGGAATGTACATGCGGTAGAAAAA
TTACGCCAATCCATTGAAATATGGTATGCTACAAGTGAATATTTACGACAAGAAATGAAT
CCTAATTTCAGGATGACCGATCCCTTTAATCCAGTCCATATAATGTCTTTTTCGGGAGCT
AGAGGAAATGTATCTCAAGTACATCAATTAGTAGGTATGAGAGGATTAATGTCGGATCCC
CAAGGACAAATGATTGATTTACCCATTCAAAGCAATTTACGCGAAGGACTCTCTTTAACG
GAATATATCATTTCTTGCTACGGAGCACGCAAGGGGGTTGTGGATACTGCTGTACGAACA
TCAGATGCTGGATATCTGACGCGCAGACTTGTTGAAGTAGTTCAACACATTGTTGTGCGT
AGAACAGATTGTGGCACCACCCGAGGGTTTTCAGTGAGTCCTCTAAATGGGATGATGTCG
GAAAAAGTTTTTATTCAAACATTGATTGGGCGTGTACTAGCAGACGATATATATATGGGG
CCGCGATGCATTGCCATTCGAAATAAGGATATTGGGATTGGACTTGTCAATCGATTCTTA
ACCTTTCGAATACACCCAATATCGATTAGAACTCCCTTTACGTGTAGGAGTATATTTTGG
ATATGTCGATTCTGTTATGGACGGAGTCCTACTCATGGCGACCTGGTCGAATTGGGGGAA
GCTGTAGGTATTATTGCGGGTCAATCTATTGGAGAACCGGGTACTCAACTAACATTAAGA
ACTTTTCATACTGGTGGAGTATTCACTGGGGGTACTGCAGAACATGTACGAACTCCCTCG
AATGGAAAAATCAAATTTAATGAGGATTTGGTTCATCCCACACGTACACGTCACGGACAT
CCTGCTTTTCTGTGTTATATAGACTTGTATATAACTATTGAGAGTGAAGACATTCTACAT
AATGTGACTATTCCACCTAAAAGTTTTCTTTTAGTCCAAAATGATCAATATGTAGAATCC
GAACAAGTGATTGCTGAGATTCGTGCCGGAACATACACTTTCAATTTGAAAGAGAAGGTT
CGAAAACATATTTATTCGGATTCAGAGGGAGAAATGCACTGGAGTACCAATGTGTACCAT
GCATCTGAATTTACATATGGTAATGTTCATCTCTTACCAAAAACAAGCCATTTATGGATA
TTAGCAGGAGGGTCTTTCAGATCCAGTGTAGTCCCTTTTTCGCTTCACAAAGATCAAGAT
CAACTGAACATTCATTCGATTTCTGTCGAACGAAAATCTAGTTCGAACCGCTCAGTGACT
GATGAGCAAGTGAAACAGAAACTCTTTCGTTCGGATATTTATGGTAAAAAAGAAGGCAAT
ATTCCTGTTTAT------TCAGAATTAAATCAAATCATATATACTGGTCGTTGCAATATA
CTATATCCT---GCTATTCTCTATGAAAATTCTCATTTATTGTCAAAGAGGCGAAGCAAT
AGATTCATCATTCCATTCCAGTCGATTAAAGAACGAAAGAAAGAAACAATGCTCTATTCA
GATTCCGGTATCTCGGTTGAAATACCCATAAATGGTCTTTTCCGCAGAAATAGTATTCTT
GCTTATTTCGATGATCCTCAATACAGAAGAAACAGTTCAGGAATTACAAAATATGGGACT
ATGGAGGTGCATTCAATCGTCAAAAAAGAG------GATTTGGTTGAT------TATCGA
GGGGCAAAAGAATTTAAGCCAAGATACCAAATGCAA------GTAGATCGATTTTTTTTC
ATTCCCGAGGAAGTACATATTCTGCCTGGATCTTCTTCTATAATGGTGCGGAATAATAGT
ATCATTGGAGGAGATACACTAATCACTTTAAATATAAGAAGCCGAGTAGGCGGATTGGTC
CGAGTG---GAG------AGAAACAAAAAAAGGATTGAACTTCAAATCTTTTCTGGAGAT
ATCTATTTTCCTGGAGAGACA------GATCGGATAGTCCGACACAGCAGCATCTTAATA
CCACCCGGAACGGGAAAAACAAAT------------TCGAAGGAATCAAAA---AAGAAA
TGGAAAAATTGGATTTATGTCCAAGGCATTACACCGACCAAGACAAAGTATTTTGTTTTG
GTTCGACCTGTAGAAACATATGAAATAGCAGACGGTATCAATTTATCAACACTTTTCCCT
CAGGATCCGTTGCAGGAAAGGGATAACATGACACTTCGAGTTGTCAATTATATCCTTTAT
GGAAATGGCAAAGCCGTTTTTGGAATTCCTGACACAAGTAGTCAATTAGTTCGAACTTGT
TTAGTATTGAATTGGAACCCC------GCTAAA------AAAGGTTCTTCTATCGGGGAG
GCCCATGTTTCCTTTGTTCAAGTAAGGACAAATGATCTGATTCGAGATTTTATAAGAATC
GACTTAGTCAACTCCCCCCTTTCGTATACCACAAAAAGGAACGATTCATCAGGTTCATGG
TTGATCTATAAT---ACTGGATCAAGTCGCACCTATATCAATCCGTTTTATTCCAAGGCA
TGGATTCAACAACCCCTT---ATCCAAAATCAAGTAACTATTCGTACCTTGTTGAATAGA
AATAACGAATATCAATCTTTGATAATTTTGTCATCATCCAATTGTTCTCGACTGGGACCA
------TTCAACAGTGTAAAATATCACAATGGAATAAAAGAAGCACTTAAAAGAGACCCC
CCCATAGTTTCAGTTAGCAAATTGAAATCATTGGGTTCCTTAGGAACAGCCCTTCCAATT
ACGAAT---------TGGGACCATTTACTAACCCATAGTCAAATCTTGGTAATGAAATAT
TTTCAACTTGACAATTTAAAACAGACTTTTGAAATAATGAAATATTATGTAATGGATGAA
AATGGAAGGATTTCGAATTCCGATCTATGCAGTACAAAATTTTTGAATCCATTTCATTTG
---AATTGGTATTTTCTCCATTGTAATTTTTGTGAAGAGAGACCCACAATAATGAGTCTT
GGGCAGTTTATTTGTGAAAATGCATGTATAGCGAAAAATAGACCCCACCTAAAGTCGGGC
CAAGTTTTCATTGTTCAAGTTGATTCTATAATAATTCGATCAGCTAAACCCTATTTAGCC
ACGCCAGGAGCAACTGTTCATGGACATTATGGAGAAATCCTTTCTACGGGGGACACTTTG
GTTACATTTATATATGAAAAATCAAGATCTGGTGATATAACGCAGGGGCTTCCAAAAGTG
GAACAAGTCTTGGAAGTACGTTCGATTGATTCAATATCGATGAACCTAGAAAAGAGAGTT
GAGGGTTGGAACGAGCATATAACAAGAATTATGGGAATTCCTTGGGGATTCTTGATTGGT
GTCGAGCTAACTATAGTGCAAAGTCGTATCTCTTTGGTTAATAAGATACAAAAGGTTTAT
CGATCCCAGGGTGTGCAGATTCATAATAGGCATATAGAAATTATTGTACGTCAAATAACA
TCAAAAGTTTTAGTTTCAGAA------GACGGAATGTCTAATGTTTTTTCACCCGGAGAA
CTAATTGGATTGTTGCGAGCGGAACGAACGGGGCGTGCTTTGGACGAAGCAATCTGTTAC
CGAGCTATTTTATTGGGAATAACAAGAGCATCTCTGAATACTCAAAGTTTCATATCCGAA
GCGAGTTTTCAAGAAACCGCTCGAGTCTTAGCAAAAGCTGCTCTAAGGGGTCGTATCGAT
TGGTTGAAGGGCCTAAAAGAAAACGTTGTTTTGGGAAGTATGATACCCGTTGGTACCGGA
TTCAAA------GAATTAGTACATCGTTCAAGGCAACATAAC---------------AAC
AAAAACAAAAATCGAAATTTATTTGGGGGGAAAATGCAAAATATTTTGTTCCACCATAGA
GATTTATTTCATTCTTACATT---TCAAAGAATTACCATGATACA---TCAGAACAATCA
TTTCTGGGATTTACT---GATTTC---------------------
>Kalanchoe_daigremontiana
ATGGAGGTACTTATGGCAGAACGGGCCAATCTGGTCTTTCACAATAAAGTGATAGATGGA
ACTGCCATGAAACGACTTATTAGCAGATTGATAGATCACTTCGGAATGGCATATACATCA
CACATCTTGGATCAAGTAAAGACTCTGGGTTTCCAGCAAGCCACTGCTACATCTATTTCA
TTAGGAATTGATGATCTTTTAACAATACCTTCGAAAGGATGGCTAGTACAGGATGCTGAA
CAACAAAGTTTCCTTTTGGAAAAAAATCATCATTACGGGAATGTACATGCGGTAGAAAAA
TTACGCCAATCCATTGAAATATGGTATGCTACAAGTGAATATTTACGACAAGAAATGAAT
CCTAATTTCAGGATGACCGATCCCTTTAATCCAGTCCATATAATGTCTTTTTCGGGAGCG
AGAGGAAATGTATCTCAAGTACACCAATTAGTAGGTATGAGAGGATTAATGTCGGATCCC
CAAGGACAAATGATTGATTTACCCATTCAAAGCAATTTACGTGAAGGACTCTCCTTAACG
GAATATATAATTTCTTGCTACGGAGCACGAAAAGGGGTTGTGGATACTGCTGTACGAACA
TCGGATGCTGGATATCTGACGCGCAGACTTGTTGAAGTAGTTCAACACATTGTTGTGCGT
AGAACAGATTGTGGCACCACCCGAGGGTTTTCAGTGAGTCCTATAAATGGGCTGATGTCG
GAAAAAGTTTTTAGTCAAACATTGATTGGGCGTGTACTAGCAGACGATATATATATGGGG
CCGCGATGCATTGCCATTCGAAATAAGGATATTGGTATTGGACTTGTCAATCGATTCTTA
ACCTTTCGAATACACCCAATATCTATTAGAACTCCCTTTACTTGTAGGAGTATATTTTGG
ATCTGTCGATTCTGTTATGGACGGAGTCCTACTCATGGCGACCTGGTCGAATTGGGGGAA
GCTGTAGGTATTATTGCGGGTCAATCTATTGGAGAACCGGGTACTCAACTAACATTAAGA
ACTTTTCATACTGGTGGAGTATTCACTGGGGGTACTGCAGAACATGTACGAACTCCCTCT
AATGGAAAAATCAAATTTAATGAGGATTTGGTTCATCCCACACGTACACGTCACGGACAT
CCTGCTTTTCTGTGTTATATAGACTTGTATATAACTATTGAGAGTGAAGACATTCTACAT
AATGTGAATATTCCACCTAAAAGTTTTCTTTTAGTCCAAAATGATCAATATGTAGAATCC
GAACAAGTAATTGCTGAGATTCGTGCCGGAACATACACTTTCAATTTTAAAGAGAAGGTT
CGAAAACATATTTATTCAGATTCAGAGGGAGAAATGCACTGGAGTACCAATGTGTACCAT
GCATCTGAATTTACATATGGTAATGTTCATCTCTTACCAAAAACAAGCCATTTATGGATA
TTAGCAGGAGGGTCTTTCAGATCCAGTCTAGTCCCTTTTTCGCTTCACAAAGATCAAGAT
CAACTGAACATTCATTCGCTTTCTGTCGAACGAAGATATAGTTTTAACCGCTCAGTGACT
GATGAGCAAGTGGAACATAAATTCTTTCGTTCGGATATTTATGGTAAAAAAGAAGGCAAT
ATTCCTGTTTAT------TCAGAATTTAATCAAATCATATATACTGGTCGTTGCAATATA
CTATACCCT---GCTATTCTCTATGAAAATTCGAATTTATTGTCAAAGAGGCGAAGCAAT
AGATTCATCATTCCATTCCAGTCGATTAACGAACGAAAGAAAGAAACAATGCTCGATTCA
GATTCCGGTATCTCGGTTGAAATACCCATAAATGGTATTTTCCGCAGAAATAGTATTCTT
GCTTATTTCGATGATCCTCAATACAGAAGAAAGAGTTCAGGAATTACTAAATATGGGACT
ATGGAGGTGCATTCAATCGTCAAAAAAGAG------GATTTGGTTGAT------TATCGA
GGGGCAAAAGAATTTAAGCCAAGATACCAAATGGAA------GTAGATCGATTGTTTTTC
ATTCCCGAGGAAGTACATATTCTGCCTGGATCTTCTTCTATAATGGTGCGGAATAATAGT
CTCATTGGAGGAGATACACTAATCACTTTAAATAGAAGAAGCCGAGTAGGCGGATTGGTG
CGAGTG---GAG------ATAAACAAAAAAAGGATTGAACTTCAAATCTTTTCTGGAGAT
ATCTATTTTCCTGGAGAGACA------GATCGGATAGTCCGACACAGCAACATCTTAATA
CCACCAGGAACGGGAAAAACAAAT------------TCGAAGGAATCAAAA---AAGAAA
TGGAAAAATTGGATTTATGTCCAAGGCATTACACCGACCAAGACAAAGTATTTTGTTTTG
GTTCGACCTGTAGAAACATATGAAATAGCAGATGGTATAAATTTATCAACACTTTTCCCT
CAGGATCCGTTGCAGGAAAGGGATAACATGACACTTCAAGTTGTCAATTATATCCTTTAT
GGAAATGGCAAAGCCTTTTTTGGAATTCCTGACACAAGTAGTCAATTAGTTCGAACTTGT
TTAGTATTGAATTGGAACTCC------GCTAAA------AAAGGTTCTTCTATCGGGGAG
GCCCCTGTTTCCTTTGTTCAAGTAAGGACAAATGATCTGATTCGAGATTTTATAAGAATC
GACTTAGTCAACTCCCCCCTTTCGTATACCGGAAAAAGGAACGATTCATCAGGTTCATGG
TTGATCTATAAT---ACTGGATCAAGTCGCACCTATATCAATCCTTTTTATTCAAAGACA
TGGATTCAACAACCCCTT---ATCCAAAATCAAGTAACTATTCGTACCTTGTTGAATAGA
AATAACGACTATCAATCTTTGAGAATTTTGTCATCATCCAATTGTTCTCGACTGGGACCA
------TTCAACAGTGCAAAATCTCACAATGGAATAAAAGAAGCACTTAAAAGAGACCCT
CCCATAGTTTCAGTTAGCAAATTGAAATCATTGGGTTCCTTAGGAGCAGCCCTTCCAATT
ACGAAT---------TTTGACCCTTTACTAACCCATAATCAAATATTGATAATGAAATAT
TTTCAACTTGACAATTTAAAACAGACTTTTGAAATAATGAAATATTTTGTAATGGATGAA
AATGGAAGGATTTCGAATTCCGATCTATGCAGTAAAAAATGTTTGAATTCATTTCATTTG
---AATTGGTATTTTTTCTATTGTAATTTTTTTGAAGAGAGACCCACCATAATTAGTCTT
GGGCAGTTTATTTGTGAAAATGCATGTATAGCGAAAAACAGACCCCACCTAAAGTCGGGC
CAAGTTTTCATTGTTCAAGTTGATTCTATAATAATTCGATCAGCTAAACCCTATTTAGCC
ACGCCAGGAGCAACTGTTCATGGACATTATGGAGAAATCCTTTCTACGGGAGATACTTTG
GTTACATTTATATATGAAAAATCAAGATCTGGTGATATAACGCAGGGTCTTCCAAAAGTG
GAACAAGTCTTGGAAGTACGTTCGATTGATTCAATATCGATGAACCTAGAAAAGAGAGTT
GAGGGTTGGAACGAGCATATAACAAGAATTCTTGGAATTCCTTGGGGATTCTTGATTGGT
GTCGAGCTAACTATAGTGCAAAGTCGTATCTCTTTGGTTAATAAGATACAAAAGGTTTAT
CGATCCCAGGGTGTGCAGATTCATAATAGGCATATAGAAATTATTGTACGCCAAATAACA
TCAAAAGTTTTAGTTTCAGAA------GACGGAATGTCTAATGTTTTTTCACCCGGAGAA
CTAATTGGATTGTTGCGAGCGGAACGAACGGGGCGTGCTTTGGACGAAGCAATCTGTTAC
CGAGCTATTTTATTGGGAATAACAAGAGCATCTCTGAATACTCAAAGTTTCATATCCGAA
GCGAGTTTTCAAGAAACCGCTCGAGTCTTAGCAAAAGCTGCTCTAAGGGGTCGTATCGAT
TGGTTGAAGGGCCTAAAAGAAAACGTTGTTTTGGGAAGTATGATCCCCGTTGGTACCGGA
TTCAAA------GAATTAGTACATCGTTCAAGGCAACATAAG------------------
---AACAAAAATCTAAATTTATTTGGGGGGAAAATGCAAAATATTTTGTTCCACCATAGA
GATTTATTTCAGTCTTACATT---TCAAAGAATTACCACGATACA---TCAGAACAATCA
TTTCTGGGATTTACT---GATTTCTCAGATCGGATTCAGCCCTTT
>Kalanchoe_delagoensis
ATGGAGGTACTTATGGCAGAACGGGCCAATCTGGTCTTTCACAATAAAGTGATAGATGGA
ACTGCCATGAAACGACTTATTAGCAGATTGATAGATCACTTCGGAATGGCATATACATCA
CACATCTTGGATCAAGTAAAGACTCTGGGTTTCCAGCAAGCCACTGCTACATCTATTTCA
TTAGGAATTGATGATCTTTTAACAATACCTTCGAAAGGATGGCTAGTACAGGATGCTGAA
CAACAAAGTTTCCTTTTGGAAAAAAATCATCATTACGGGAATGTACATGCGGTAGAAAAA
TTACGCCAATCCATTGAAATATGGTATGCTACAAGTGAATATTTACGACAAGAAATGAAT
CCTAATTTCAGGATGACCGATCCCTTTAATCCAGTCCATATAATGTCTTTTTCGGGAGCG
AGAGGAAATGTATCTCAAGTACACCAATTAGTAGGTATGAGAGGATTAATGTCGGATCCC
CAAGGACAAATGATTGATTTACCCATTCAAAGCAATTTACGTGAAGGACTCTCCTTAACG
GAATATATAATTTCTTGCTACGGAGCACGAAAAGGGGTTGTGGATACTGCTGTACGAACA
TCGGATGCTGGATATCTGACGCGCAGACTTGTTGAAGTAGTTCAACACATTGTTGTGCGT
AGAACAGATTGTGGCACCACCCGAGGGTTTTCAGTGAGTCCTATAAATGGGCTGATGTCG
GAAAAAGTTTTTAGTCAAACATTGATTGGGCGTGTACTAGCAGACGATATATATATGGGG
CCGCGATGCATTGCCATTCGAAATAAGGATATTGGTATTGGACTTGTCAATCGATTCTTA
ACCTTTCGAATACACCCAATATCTATTAGAACTCCCTTTACTTGTAGGAGTATATTTTGG
ATCTGTCGATTCTGTTATGGACGGAGTCCTACTCATGGCGACCTGGTCGAATTGGGGGAA
GCTGTAGGTATTATTGCGGGTCAATCTATTGGAGAACCGGGTACTCAACTAACATTAAGA
ACTTTTCATACTGGTGGAGTATTCACTGGGGGTACTGCAGAACATGTACGAACTCCCTCT
AATGGAAAAATCAAATTTAATGAGGATTTGGTTCATCCCACACGTACACGTCACGGACAT
CCTGCTTTTCTGTGTTATATAGACTTGTATATAACTATTGAGAGTGAAGACATTCTACAT
AATGTGAATATTCCACCTAAAAGTTTTCTTTTAGTCCAAAATGATCAATATGTAGAATCC
GAACAAGTAATTGCTGAGATTCGTGCCGGAACATACACTTTCAATTTTAAAGAGAAGGTT
CGAAAACATATTTATTCAGATTCAGAGGGAGAAATGCACTGGAGTACCAATGTGTACCAT
GCATCTGAATTTACATATGGTAATGTTCATCTCTTACCAAAAACAAGCCATTTATGGATA
TTAGCAGGAGGGTCTTTCAGATCCAGTCTAGTCCCTTTTTCGCTTCACAAAGATCAAGAT
CAACTGAACATTCATTCGCTTTCTGTCGAACGAAGATATAGTTTTAACCGCTCAGTGACT
GATGAGCAAGTGGAACATAAATTCTTTCGTTCGGATATTTATGGTAAAAAAGAAGGCAAT
ATTCCTGTTTAT------TCAGAATTTAATCAAATCATATATACTGGTCGTTGCAATATA
CTATACCCT---GCTATTCTCTATGAAAATTCGAATTTATTGTCAAAGAGGCGAAGCAAT
AGATTCATCATTCCATTCCAGTCGATTAACGAACGAAAGAAAGAAACAATGCTCGATTCA
GATTCCGGTATCTCGGTTGAAATACCCATAAATGGTATTTTCCGCAGAAATAGTATTCTT
GCTTATTTCGATGATCCTCAATACAGAAGAAAGAGTTCAGGAATTACTAAATATGGGACT
ATGGAGGTGCATTCAATCGTCAAAAAAGAG------GATTTGGTTGAT------TATCGA
GGGGCAAAAGAATTTAAGCCAAGATACCAAATGGAA------GTAGATCGATTGTTTTTC
ATTCCCGAGGAAGTACATATTCTGCCTGGATCTTCTTCTATAATGGTGCGGAATAATAGT
CTCATTGGAGGAGATACACTAATCACTTTAAATAGAAGAAGCCGAGTAGGCGGATTGGTG
CGAGTG---GAG------ATAAACAAAAAAAGGATTGAACTTCAAATCTTTTCTGGAGAT
ATCTATTTTCCTGGAGAGACA------GATCGGATAGTCCGACACAGCAACATCTTAATA
CCACCAGGAACGGGAAAAACAAAT------------TCGAAGGAATCAAAA---AAGAAA
TGGAAAAATTGGATTTATGTCCAAGGCATTACACCGACCAAGACAAAGTATTTTGTTTTG
GTTCGACCTGTAGAAACATATGAAATAGCAGATGGTATAAATTTATCAACACTTTTCCCT
CAGGATCCGTTGCAGGAAAGGGATAACATGACACTTCAAGTTGTCAATTATATCCTTTAT
GGAAATGGCAAAGCCTTTTTTGGAATTCCTGACACAAGTAGTCAATTAGTTCGAACTTGT
TTAGTATTGAATTGGAACTCC------GCTAAA------AAAGGTTCTTCTATCGGGGAG
GCCCCTGTTTCCTTTGTTCAAGTAAGGACAAATGATCTGATTCGAGATTTTATAAGAATC
GACTTAGTCAACTCCCCCCTTTCGTATACCGGAAAAAGGAACGATTCATCAGGTTCATGG
TTGATCTATAAT---ACTGGATCAAGTCGCACCTATATCAATCCTTTTTATTCAAAGACA
TGGATTCAACAACCCCTT---ATCCAAAATCAAGTAACTATTCGTACCTTGTTGAATAGA
AATAACGACTATCAATCTTTGAGAATTTTGTCATCATCCAATTGTTCTCGACTGGGACCA
------TTCAACAGTGCAAAATCTCACAATGGAATAAAAGAAGCACTTAAAAGAGACCCT
CCCATAGTTTCAGTTAGCAAATTGAAATCATTGGGTTCCTTAGGAGCAGCCCTTCCAATT
ACGAAT---------TTTGACCCTTTACTAACCCATAATCAAATATTGATAATGAAATAT
TTTCAACTTGACAATTTAAAACAGACTTTTGAAATAATGAAATATTTTGTAATGGATGAA
AATGGAAGGATTTCGAATTCCGATCTATGCAGTAAAAAATGTTTGAATCCATTTCATTTG
---AATTGGTATTTTTTCTATTGTAATTTTTTTGAAGAGAGACCCACCATAATTAGTCTT
GGGCAGTTTATTTGTGAAAATGCATGTATAGCGAAAAACAGACCCCACCTAAAGTCGGGC
CAAGTTTTCATTGTTCAAGTTGATTCTATAATAATTCGATCAGCTAAACCCTATTTAGCC
ACGCCAGGAGCAACTGTTCATGGACATTATGGAGAAATCCTTTCTACGGGAGATACTTTG
GTTACATTTATATATGAAAAATCAAGATCTGGTGATATAACGCAGGGTCTTCCAAAAGTG
GAACAAGTCTTGGAAGTACGTTCGATTGATTCAATATCGATGAACCTAGAAAAGAGAGTT
GAGGGTTGGAACGAGCATATAACAAGAATTCTTGGAATTCCTTGGGGATTCTTGATTGGT
GTCGAGCTAACTATAGTGCAAAGTCGTATCTCTTTGGTTAATAAGATACAAAAGGTTTAT
CGATCCCAGGGTGTGCAGATTCATAATAGGCATATAGAAATTATTGTACGCCAAATAACA
TCAAAAGTTTTAGTTTCAGAA------GACGGAATGTCTAATGTTTTTTCACCCGGAGAA
CTAATTGGATTGTTGCGAGCGGAACGAACGGGGCGTGCTTTGGACGAAGCAATCTGTTAC
CGAGCTATTTTATTGGGAATAACAAGAGCATCTCTGAATACTCAAAGTTTCATATCCGAA
GCGAGTTTTCAAGAAACCGCTCGAGTCTTAGCAAAAGCTGCTCTAAGGGGTCGTATCGAT
TGGTTGAAGGGCCTAAAAGAAAACGTTGTTTTGGGAAGTATGATCCCCGTTGGTACCGGA
TTCAAA------GAATTAGTACATCGTTCAAGGCAACATAAG------------------
---AACAAAAATCTAAATTTATTTGGGGGGAAAATGCAAAATATTTTGTTCCACCATAGA
GATTTATTTCAGTCTTACATT---TCAAAGAATTACCACGATACA---TCAGAACAATCA
TTTCTGGGATTTACT---GATTTCTCAGATCGGATTCAGCCCTTT
>Kalanchoe_fedtschenkoi
ATGGAGGTACTTATGGCAGAACGGGCCAATCTGGTCTTTCACAATAAAGTGATAGATGGA
ACTGCCATGAAACGACTTATTAGCAGATTGATAGATCACTTCGGAATGGCATATACATCA
CACATCTTGGATCAAGTAAAGACTCTGGGTTTCCAGCAAGCCACTGCTACATCTATTTCA
TTAGGAATTGATGATCTTTTAACAATACCTTCGAAAGGATGGCTAGTACAGGATGCTGAA
CAACAAAGTTTCCTTTTGGAAAAAAATCATCATTACGGGAATGTACATGCGGTAGAAAAA
TTACGCCAATCCATTGAAATATGGTATGCTACAAGTGAATATTTACGACAAGAAATGAAT
CCTAATTTCAGGATGACCGATCCCTTTAATCCAGTCCATATAATGTCTTTTTCGGGAGCG
AGAGGAAATGTATCTCAAGTACACCAATTAGTAGGTATGAGAGGATTAATGTCGGATCCC
CAAGGACAAATGATTGATTTACCCATTCAAAGCAATTTACGTGAAGGACTCTCCTTAACG
GAATATATAATTTCTTGCTACGGAGCACGAAAAGGGGTTGTGGATACTGCTGTACGAACA
TCGGATGCTGGATATCTGACGCGCAGACTTGTTGAAGTAGTTCAACACATTGTTGTGCGT
AGAACAGATTGTGGCACCACCCGAGGGTTTTCAGTGAGTCCTATAAATGGGCTGATGTCG
GAAAAAGTTTTTAGTCAAACATTGATTGGGCGTGTACTAGCAGACGATATATATATGGGG
CCGCGATGCATTGCCATTCGAAATAAGGATATTGGTATTGGACTTGTCAATCGATTCTTA
ACCTTTCGAATACACCCAATATCTATTAGAACTCCCTTTACTTGTAGGAGTATATTTTGG
ATCTGTCGATTCTGTTATGGACGGAGTCCTACTCATGGCGACCTGGTCGAATTGGGGGAA
GCTGTAGGTATTATTGCGGGTCAATCTATTGGAGAACCGGGTACTCAACTAACATTAAGA
ACTTTTCATACTGGTGGAGTATTCACTGGGGGTACTGCAGAACATGTACGAACTCCCTCT
AATGGAAAAATCAAATTTAATGAGGATTTGGTTCATCCCACACGTACACGTCACGGACAT
CCTGCTTTTCTGTGTTATATAGACTTGTATATAACTATTGAGAGTGAAGACATTCTACAT
AATGTGAATATTCCACCTAAAAGTTTTCTTTTAGTCCAAAATGATCAATATGTAGAATCC
GAACAAGTAATTGCTGAGATTCGTGCCGGAACATACACTTTCAATTTTAAAGAGAAGGTT
CGAAAACATATTTATTCAGATTCAGAGGGAGAAATGCACTGGAGTACCAATGTGTACCAT
GCATCTGAATTTACATATGGTAATGTTCATCTCTTACCAAAAACAAGCCATTTATGGATA
TTAGCAGGAGTGTCTTTCAGATCCAGTCTAGTCCCTTTTTCGCTTCACAAAGATCAAGAT
CAACTGAACATTCATTCGCTTTCTGTCGAACGAAGATATAGTTTTAACCGCTCAGTGACT
GATGAGCAAGTGGAACATAAATTCTTTCGTTCGGATATTTATGGTAAAAAAGAAGGCAAT
ATTCCTGTTTAT------TCAGAATTTAATCAAATCATATATACTGGTCGTTGCAATATA
CTATACCCT---GCTATTCTCTATGAAAATTCGAATTTATTGTCAAAGAGGCGAAGCAAT
AGATTCATCATTCCATTCCAGTCGATTAACGAACGAAAGAAAGAAACAATGCTCGATTCA
GATTCCGGTATCTCGGTTGAAATACCCATAAATGGTATTTTCCGCAGAAATAGTATTCTT
GCTTATTTCGATGATCCTCAATACAGAAGAAAGAGTTCAGGAATTACTAAATATGGGACT
ATGGAGGTGCATTCAATCGTCAAAAAAGAG------GATTTGGTTGAT------TATCGA
GGGGCAAAAGAATTTAAGCCAAGATACCAAATGGAA------GTAGATCGATTGTTTTTC
ATTCCCGAGGAAGTACATATTCTGCCTGGATCTTCTTCTATAATGGTGCGGAATAATAGT
CTCATTGGAGGAGATACACTAATCACTTTAAATAGAAGAAGCCGAGTAGGCGGATTGGTG
CGAGTG---GAG------ATAAACAAAAAAAGGATTGAACTTCAAATCTTTTCTGGAGAT
ATCTATTTTCCTGGAGAGACA------GATCGGATAGTCCGACACAGCAACATCTTAATA
CCACCAGGAACGGGAAAAACAAAT------------TCGAAGGAATCAAAA---AAGAAA
TGGAAAAATTGGATTTATGTCCAAGGCATTACACCGACCAAGACAAAGTATTTTGTTTTG
GTTCGACCTGTAGAAACATATGAAATAGCAGATGGTATAAATTTATCAACACTTTTCCCT
CAGGATCCGTTGCAGGAAAGGGATAACATGACACTTCAAGTTGTCAATTATATCCTTTAT
GGAAATGGCAAAGCCTTTTTTGGAATTCCTGACACAAGTAGTCAATTAGTTCGAACTTGT
TTAGTATTGAATTGGAACTCC------GCTAAA------AAAGGTTCTTCTATCGGGGAG
GCCCCTGTTTCCTTTGTTCAAGTAAGGACAAATGATCTGATTCGAGATTTTATAAGAATC
GACTTAGTCAACTCCCCCCTTTCGTATACCGGAAAAAGGAACGATTCATCAGGTTCATGG
TTGATCTATAAT---ACTGGATCAAGTCGCACCTATATCAATCCTTTTTATTCAAAGACA
TGGATTCAACAACCCCTT---ATCCAAAATCAAGTAACTATTCGTACCTTGTTGAATAGA
AATAACGACTATCAATCTTTGAGAATTTTGTCATCATCCAATTGTTCTCGACTGGGACCA
------TTCAACAGTGCAAAATCTCACAATGGAATAAAAGAAGCACTTAAAAGAGACCCT
CCCATAGTTTCAGTTAGCAAATTGAAATCATTGGGTTCCTTAGGAGCAGCCCTTCCAATT
ACGAAT---------TTTGACCCTTTACTAACCCATAATCAAATATTGATAATGAAATAT
TTTCAACTTGACAATTTAAAACAGACTTTTGAAATAATGAAATATTTTGTAATGGATGAA
AATGGAAGGATTTCGAATTCCGATCTATGCAGTAAAAAATGTTTGAATCCATTTCATTTG
---AATTGGTATTTTTTCTATTGTAATTTTTTTGAAGAGAGACCCACCATAATTAGTCTT
GGGCAGTTTATTTGTGAAAATGCATGTATAGCGAAAAACAGACCCCACCTAAAGTCGGGC
CAAGTTTTCATTGTTCAAGTTGATTCTATAATAATTCGATCAGCTAAACCCTATTTAGCC
ACGCCAGGAGCAACTGTTCATGGACATTATGGAGAAATCCTTTCTACGGGAGATACTTTG
GTTACATTTATATATGAAAAATCAAGATCTGGTGATATAACGCAGGGTCTTCCAAAAGTG
GAACAAGTCTTGGAAGTACGTTCAATTGATTCAATATCGATGAACCTAGAAAAGAGAGTT
GAGGGTTGGAACGAGCATATAACAAGAATTCTTGGAATTCCTTGGGGATTCTTGATTGGT
GTCGAGCTAACTATAGTGCAAAGTCGTATCTCTTTGGTTAATAAGATACAAAAGGTTTAT
CGATCCCAGGGTGTGCAGATTCATAATAGGCATATAGAAATTATTGTACGCCAAATAACA
TCAAAAGTTTTAGTTTCAGAA------GACGGAATGTCTAATGTTTTTTCACCCGGAGAA
CTAATTGGATTGTTGCGAGCGGAACGAACGGGGCGTGCTTTGGACGAAGTAATCTGTTAC
CGAGCTATTTTATTGGGAATAACAAGAGCATCTCTGAATACTCAAAGTTTCATATCCGAA
GCGAGTTTTCAAGAAACCGCTCGAGTCTTAGCAAAAGCTGCTCTAAGGGGTCGTATCGAT
TGGTTGAAGGGCCTAAAAGAAAACGTTGTTTTGGGAAGTATGATCCCCGTTGGTACCGGA
TTCAAA------GAATTAGTACATCGTTCAAGGCAACATAAG------------------
---AACAAAAATATAAATTTATTTGGGGGGAAAATGCAAAATATTTTGTTCCACCATAGA
GATTTATTTCAGTCTTACATT---TCAAAGAATTACCACGATACA---TCAGAACAATCA
TTTCTGGGATTTACT---GATTTCTCAGATCGGATTCAGCCCTTT
>Kalanchoe_longiflora
ATGGAGGTACTTATGGCAGAACGGGCCAATCTGGTCTTTCACAATAAAGTGATAGATGGA
ACTGCCATGAAACGACTTATTAGCAGATTGATAGATCACTTCGGAATGGCATATACATCA
CACATCTTGGATCAAGTAAAGACTCTGGGTTTCCAGCAAGCCACTGCTACATCTATTTCA
TTAGGAATTGATGATCTTTTAACAATACCTTCGAAAGGATGGCTAGTACAGGATGCTGAA
CAACAAAGTTTCCTTTTGGAAAAAAATCATCATTACGGGAATGTACATGCGGTAGAAAAA
TTACGCCAATCCATTGAAATATGGTATGCTACAAGTGAATATTTACGACAAGAAATGAAT
CCTAATTTCAGGATGACCGATCCCTTTAATCCAGTCCATATAATGTCTTTTTCGGGAGCG
AGAGGAAATGTATCTCAAGTACACCAATTAGTAGGTATGAGAGGATTAATGTCGGATCCC
CAAGGACAAATGATTGATTTACCCATTCAAAGCAATTTACGCGAAGGACTCTCCTTAACG
GAATATATAATTTCTTGCTACGGAGCACGAAAAGGGGTTGTGGATACTGCTGTACGAACA
TCGGATGCTGGATATCTGACGCGCAGACTTGTTGAAGTAGTTCAACACATTGTTGTGCGT
AGAACAGATTGTGGCACCACCCGAGGGTTTTCAGTGAGTCCTCTAAATGGGATGATGTCG
GAAAAAGTTTTTAGTCAAACATTGATTGGGCGTGTACTAGCAGACGATATATATATGGGG
CCGCGATGCATTGCCATTCGAAATAAGGATATTGGTATTGGACTTGTCAATCGATTCTTA
ACCTTTCGAATACACCCAATATCTATTAGAACTCCCTTTACTTGTAGGAGTATATTTTGG
ATCTGTCGATTCTGTTATGGACGGAGTCCTACTCATGGCGACCTGGTCGAATTGGGGGAA
GCTGTAGGTATTATTGCGGGTCAATCTATTGGAGAACCGGGTACTCAACTAACATTAAGA
ACTTTTCATACTGGTGGAGTATTCACTGGGGGTACTGCAGAACATGTACGAACTCCCTCT
AATGGAAAAATCAAATTTAATGAGGATTTGGTTCATCCCACACGTACACGTCACGGACAT
CCTGCTTTTCTGTGTTATATAGACTTGTATATAACTATTGAGAGTGAAGACATTCTACAT
AATGTGAATATTCCACCTAAAAGTTTTCTTTTAGTCCAAAATGATCAATATGTAGAATCC
GAACAAGTAATTGCTGAGATTCGTGCCGGAACATACACTTTCAATTTGAAAGAGAAGGTT
CGAAAACATATTTATTCTGATTCAGAGGGAGAAATGCACTGGAGTACCAATGTGTACCAT
GCATCTGAATTTATATATGGTAATGTTCATCTCTTACCAAAAACAAGCCATTTATGGATA
TTAGCAGGAGGGTCTTTCAGATCCAGTGTAGTCCCTTTTTCGCTTCACAAAGATCAAGAT
CAACTGAACATTCATTCGCTTTCTGTCGAACGAAGATATAGTTCTAACCGCTCAGTGACT
GATGAGCAAGTGGAACATAAATTCTTTCGTTCGGATATTTATGGTAAAAAAGAAGGCAAT
ATTCCTGTTTAT------TCAGAATTTAATCAAATCATATATACTGGTCGTTGCAATATA
CTATATCCT---GCTATTCTCTATGAAAATTCCAATTTATTGTCAAAGAGGCGAAGCAAT
AGATTCATCATTCCATTCCAGTCGATTAACGAACGAAAGAAAGAAACAATGCTCTATTCA
GATTCCGGTATCTCGGTTGAAATACCCATAAATGGTATTTTCCGCAGAAATAGTATTCTT
GCTTATTTCGATGATCCTCAATACAGAAGAAACAGCTCAGGAATTACTAAATATGGGACT
ATGGAGGTGCATTCAATCGTCAAAAAAGAG------GATTTGGTTGAT------TATCGA
GGGGCAAAAGAATTTAAGCCAAGATACCAAATGGAA------GTAGATCGATTGTTTTTC
ATTCCCGAGGAAGTACATATTCTGCCTGGATCTTCTTCTATAATGGTGCGGAATAATAGT
CTCATTGGAGGAGATACACTAATCACTTTAAATAGAAGAAGCCGAGTAGGCGGATTGGTA
CGAGTG---GAG------ATAAACAAAAAAAGGATTGAACTTCAAATCTTTTCTGGAGAT
ATCTATTTTCCTGGAGAGACA------GATCGGATAGTCCGACACAGCAACATCTTAATA
CCACCAGGAACGGGAAAAACAAAT------------TCGAAGGAATCAAAA---AAGAAA
TGGAAAAATTGGATTTATGTCCAAGGCATTACACCGACCAAGACAAAGTATTTTGTTTTG
GTTCGACCTGTAGAAACATATGAAATAGCAGATGGTATAAATTTATCAACACTTTTCCCT
CAGGATCCGTTGCAGGAAAGGGATAACATGACACTTCAAGTTGTCAATTATATCCTTTAT
GGAAATGGCAAAGCCTTTTTTGGAATTCCTGACACAAGTAGTCAATTAGTTCGAACTTGT
TTAGTATTGAATTGGAACTCC------GCTAAA------AAAGGTTCTTCTATCGGGGAG
GCCCCTGTTTCCTTTGTTCAAGTAAGGACAAATGATCTGATTCGAGATTTTATAAGAATC
GACTTAGTCAACTCCCCCTTTTCGTATACCGGGAAAAGGAACGATTCATCAGGTTCATGG
TTGATCTATAAT---ACTGGATCAAGTCGCACCTATATCAATCCTTTTTATTCAAAGGCA
TGGATTCAACAACCCCTT---ATCCAAAATCAAGTAACTATTCGTACCTTGTTGAATAGA
AATAACGACTATCAATCTTTGATAATTTTGTCATCATCCAATTGTTCTCGACTGGGACCA
------TTCAACAGTGTAAAATCTCACAATGGAATAAAAGAAGCACTTAAAAGAGACCCT
CCCATAGTTTCAGTTAGCAAATTGAAATCATTGGGTTCCTTAGGAGCAGCCCTTCCAATT
ACGAAT---------TTTGACCCTTTACTAACCCATAATCAAATATTGGTAATGAAATAT
TTTCAACTTGACAATTTAAAACAGACTTTTGAAATAATGAAATATTATGTAATGGATGAA
AATGGAAGGATTTCGAATTCCGATCTATGCAGTAAAAAATGTTTGAATCCATTTCATTTG
---AATTGGTATTTTCTCCATTGTAATTTTTTTGAAGAGAGACCCACCATAATTAGTCTT
GGGCAGTTTATTTGTGAAAATGCATGTATAGCGAAAAACAGACCCCACCTAAAGTCGGGC
CAAGTTTTCATTGTTCAAGTTGATTCTATAATAATTCGATCAGCTAAGCCCTATTTAGCC
ACGCCAGGAGCAACTGTTCATGGACATTATGGAGAAATCCTTTCTACGGGAGATACTTTG
GTTGCATTTATATATGAAAAATCAAGATCTGGTGATATAACGCAGGGTCTTCCAAAAGTG
GAACAAGTCTTGGAAGTACGTTCGATTGATTCAATATCGATGAACCTAGAAAAGAGAGTT
GAGGGTTGGAACGAGCATATAACAAGAATTCTTGGAATTCCTTGGGGATTCTTGATTGGT
GTCGAGCTAACTATAGTGCAAAGTCGTATCTCTTTGGTTAATAAGATACAAAAGGTTTAT
CGATCCCAGGGTGTGCAGATTCATAATAGGCATATAGAAATTATTGTACGCCAAATAACA
TCAAAAGTTTTAGTTTCAGAA------GACGGAATGTCTAATGTTTTTTCACCCGGAGAA
CTAATTGGATTGTTGCGAGCGGAACGAACGGGGCGTGCTTTGGACGAAGCAATCTGTTAC
CGAGCTATTTTATTGGGAATAACAAGAGCATCTCTGAATACTCAAAGTTTCATATCCGAA
GCGAGTTTTCAAGAAACCGCTCGAGTCTTAGCAAAAGCTGCTCTAAGGGGTCGTATCGAT
TGGTTGAAGGGCCTAAAAGAAAACGTTGTTTTGGGAAGTATGATCCCCGTTGGTACCGGA
TTCAAA------GAATTAGTACATCGTTCAAGGCAACATAAG------------------
---AACAAAAATCTAAATTTATTTGGGGGGAAAATGCAAAATATTTTGTTCCACCATAGA
GATTTATTTCATTCTTACATT---TCAAAGAATTACCACGATACA---TCAGAACAATCA
TTTCTGGGATTTACT---GATTTCTCAGATCGGATTCAGCCCTTT
>Kalanchoe_tomentosa
ATGGAGGTACTTATGGCAGAACGGGCCAATCTGGTCTTTCACAATAAAGTGATAGATGGA
ACTGCCATGAAACGACTTATTAGCAGATTGATAGATCACTTCGGAATGGCATATACATCA
CACATCTTGGATCAAGTAAAGACTCTGGGTTTCCAGCAAGCCACTGCTACATCTATTTCA
TTAGGAATTGATGATCTTTTAACAATACCTTCGAAAGGATGGCTAGTCCAGGATGCTGAA
CAACAAAGTTTCATTTTAGAAAAAAACCATCATTACGGGAATGTACATGCGGTAGAAAAA
TTACGCCAATCCATTGAAATATGGTATGCTACAAGTGAATATTTACGACAAGAAATGAAT
CCTAATTTCAGGATGACCGATCCCTTTAATCCAGTCCATATAATGTCTTTTTCGGGAGCT
AGAGGAAATGTATCTCAAGTACACCAATTAGTAGGTATGAGAGGATTAATGTCGGATCCC
CAAGGACAAATGATTGATTTACCCATTCAAAGCAATTTACGCGAAGGACTCTCCTTAACG
GAATATATAATTTCTTGCTACGGAGCACGCAAAGGGGTTGTGGATACTGCTGTACGAACA
TCAGATGCTGGATATCTGACGCGCAGACTTGTTGAAGTAGTTCAACACATTGTTGTGCGT
AGAACAGATTGTGGCACCACCCGAGGGTTTTCAGTGAGTCCTCTAAATGGGATGATGTCG
GAAAAAATTTTTAGTCAAACATTGATTGGACGTGTACTAGCAGACGATATATATATGGGG
CCGCGATGCATTGCCATTCGAAATAAGGATATTGGTATTGGACTTGTCAATCGATTCTTA
ACCTTTCGAATACACCCAATATCTATTAGAACTCCCTTTACTTGTAGGAGTATATTTTGG
ATCTGTCGATTCTGTTATGGACGGAGTCCTACTCATGGCGATCTGGTCGAATTGGGGGAA
GCTGTAGGTATTATTGCGGGTCAATCTATTGGAGAACCGGGTACTCAACTAACATTAAGA
ACTTTTCATACTGGTGGAGTATTCACTGGGGGTACTGCAGAACATGTACGAACTCCCTCT
AATGGAAAAATACAATTTAATGAGGATTTGGTTCATCCCACACGTACACGTCACGGACAT
CCTGCTTTTCTGTGTTATATAGATTTGTATATAACTATTGAGAGTGAAGACATTCTACAT
AATGTGAATATTCCACCTAAAAGTTTTCTTTTAGTCCAAAATGATCAATATGTAGAATCC
GAACAAGTGATTGCTGAGATTCGTGCCGGAACATACACTTTCCATTTTAAAGAGAAGGTT
CGAAAACATATTTATTCTGATTCAGAGGGAGAAATGCACTGGAGTACCAATGTGTACCAT
GCATCTGAATTTACATATGGTAATGTTCATCTCTTACCAAAAACAAGCCATTTATGGATA
TTAGCAGGGGGGTCTTTCAGATCCAGTGTAGTCCCTTTTTCGTTTCACAAAGATCAAGAT
CAACTGAACATTCATTCGCTTTCTGTCGAACGAAGATATAGTTCTAACCGCTCAGTGACT
GATGAGCAAGTGGAACATAAATTCTTTCGTTCGGATATTTATGATAAAAAAGAAGGCAAT
ATTCCTGTTTAT------TCAGAATTGAATCAAATCATATATACTGGTCGTTGCAATATA
CTATATCCT---GCGATTCTCTATGAAAATTCGAATTTATTGTCAAAGAGGCGAAGCAAT
AGATTCATCATTCCATTCCAGTCGATTAAAGAACGAAAGAAAGAAACAATGCTCTATTCA
GATTCCGGTATCTCGGTTGAAATACCCATAAATGGTATTTTCCGCAGAAATAGTATTCTT
GCTTATTTCGATGATCCTCAATACAGAAGAAACAGTTCAGGAATTACTAAATATGGGACT
ATGGAGGTGCATTCAATCGTCAAAAAAGAG------GATTTAGTTGAT------TATCGA
GGGGCAAAAGAATTTAAGCCAAGATACAAAATGGAA------GTAGATCTATTTTTTTTC
ATTCCCGAGGAAGTACATATTCTGCCTGGATCTTCTTCTATAATGGTGCGGAATAATAGT
CTCATTGGAGGAGATACACTAATCACTTTAAATATAAGAAGCCGAGTAGGCGGATTGGTA
CGAGTG---GAG------AGAAACAAAAAAAGGATTGAACTTCAAATCTTTTCTGGAGAT
ATCTATTTTCCTGGAGAAACA------GATCGGATAGTCCGACACAGCAACATCTTAATA
CTACCAGGAACGGGAAAAACAAAT------------TCGAAGGAATCAAAA---AATAAA
TGGAAAAATTGGATTTATGTCCAAGGTATTACACCAACCAAGACAAAGTTTTTTGTTTTG
GTTCGACCTGTAGAAACATATGAAATAGCAGATGGTATAAATTTATCAACACTTTTCCCT
CAGGATCCGTTGCAGGAAAGGGATAACATGACACTTCGAGTTGTCAATTATATCCTTTAT
GGAAATGGCAAAGCCTTTTTTGGAATTCCTGCCACAAGTAGTCAATTAGTTCGAACTTGT
TTAGTATTGAATTGGAACTCC------GCTAAA------AAAGGTTCTTCTATCGGGGAG
GCCCCTGTTTCCTTTGTTCAAGTAAGGACAAATGATCTGATTCGAGATTTTATAAGAATC
GACTTAGTCAACTCCCCCCTTTCGTATACCGGAAAAAGAAACGATTCATCAAGTTCATGG
TTGATCTATAAT---ACTGGATCAAGTCGCACCTATATCAATCCTTTTTATTCCAAGGCA
TGGATTCAACAACCCCTT---ATCCAAAATCAAGTAACTATTCGTACCTTGTTGAATAGA
AATAACGACTATCAATCTTTGATAATTTTGTCATCATCCAATTGTTTTCGACTGGGACCA
------TTCAACAGTGTAAAATATCACAATGGAATAAAAGAAGCACTTAAAAGAGATCCT
CCCATAGTTTCAGTTAGCAAATTGAAATCATTGGGTTACTTAGGAACAGCCCTTCCAATT
ACGAAT---------TTTGACCATTTACTAACCCATAATCAAATCTTGGTAATGAAATAT
TTTCAACTTGACAATTTAAAACAGACTTTTCAAATAATGAAATATTATGTAATGGATGAA
AATGGAAGGATTTCGAATTCCGATCTATGCAGTAAAAAATGTTTGAATCCATTTCATTTG
---AATTGGTATTTTCTCCATTGTCATTTTTTTGAAAAGAGACCCACAATAATGAGTCTT
GGGCAGTTTATTTGTGAAAATGCATGTATAGCGAAAAAAAGACCTCACCTAAAGTCGGGC
CAAGTTTTCATTGTTCAAGTTGATTCTATAATAATTCGATCAGCTAAACCCTATTTAGCC
ACGCCAGGAGCAACTGTTCATGGACATTATGGAGAAATCCTTTCTACGGGGGATACTTTG
ATTACATTTATATATGAAAAATCAAGATCTGGTGATATAACGCAGGGTCTTCCAAAAGTG
GAACAAGTCTTGGAAGTACGTTCGATTGATTCAATATCGATGAACCTAGAAAAGAGAGTT
GAGGGTTGGAACGAGCATATAACAAGAATTCTTGGAATTCCTTGGGGATTCTTGATTGGT
ATCGAGCTAACTATAGTGCAAAGTCGTATCTCTTTGGTTAATAAGATACAAAAGGTTTAT
CGCTCCCAGGGTGTGCAGATTCATAATAGGCATATAGAAATTATTGTACGCCAAATAACA
TCAAAAGTTTTAGTTTCAGAA------GACAGAATGTCTAATGTTTTTTCACCCGGAGAA
CTAATTGGATTGTTGCGAGCGGAACGAACGGGGCGTGCTTTGGACGAAGCAATCTGTTAC
CGAGCTATTTTATTGGGAATAACAAGAGCATCTCTGAATACTCAAAGTTTCATATCCGAA
GCGAGTTTTCAAGAAACCGCTCGAGTCTTAGCAAAAGCTGCTCTAAGGGGTCGTATCGAT
TGGTTGAAGGGCTTAAAAGAAAACGTTGTTTTGGGAAGTATGATCCCCGTTGGTACCGGA
TTCAAA------GAATTAGTACATCGTTCAAGGCAACATAAC---------------AAC
AAAAACAAAAATATAAATTTATTTTGGGGGAAAATGAAAAATATTTTGTTCCACCATAGA
GATTTATTTCATTCTTACATT---TCAAAGAATTACCACGATACA---TCAGAACAATCA
TTTCTGGGATTTACG---GATTTCTCAGAACAGATTAAGCCCTTT
>Echeveria_lilacina
ATGGAGGTACTTATGGCAGAACGGGCCAATCTGGTCTTTCACAATAAAGTGATAGACGGA
ACTGCCATGAAACGACTTATTAGCAGATTAATAGATCACTTCGGAATGGCATATACATCA
CACATCTTGGATCAAGTAAAGACTCTGGGTTTCCAGCAAGCCACTGCTACATCTATTTCA
TTAGGAATTGACGATCTTTTAACAATACCTTCGAAAGGATGGCTAGTTCAGGATGCTGAA
CAACAAAGTTTCATTTTGGAAAAAAACCATCATTACGGGAATGTACATGCGGTAGAAAAA
TTACGCCAATCCATTGAAATATGGTATGCTACAAGTGAATATTTACGACAAGAAATGAAT
CCCAATTTCAGGATGACGGATCCCTTTAATCCAGTCCATATAATGTCTTTTTCGGGAGCT
AGAGGAAATGTATCTCAAGTACACCAATTAGTAGGTATGAGAGGATTAATGTCGGATCCC
CAAGGACAAATGATTGATTTACCAATTCAAAGCAATTTACGCGAAGGACTCTCTTTAACG
GAATATATCATTTCTTGCTACGGAGCACGCAAGGGGGTTGTGGATACTGCTGTCCGAACA
TCAGATGCTGGATATCTGACGCGCAGACTTGTTGAAGTAGTTCAACACATTGTTGTGCGT
AGAACAGATTGTGGCACCACACAAGGGTTTTCAGTGAGTCCTCTAAATGGGATGATGTCG
GAAAAAGTTTTTATTCAAACATTGATTGGGCGTGTACTAGCAGATGATATATATATGGGA
CCGCGATGCATTGCCATTAGAAATAAAGATATTGGTATTGGACTTATCAATCGATTCGTA
ACCTTTCGAATACACCCAATATCTATTCGAACTCCCTTTACTTGTAGGAGTATATTTTGG
ATCTGTCGATTCTGTTATGGACGGAGTCCTACTCATGGCGACCTGGTCGAATTGGGGGAA
GCTGTAGGTATTATTGCGGGTCAATCTATTGGAGAACCGGGTACTCAACTAACATTAAGA
ACTTTTCATACTGGCGGAGTATTCACTGGGGGTACTGCAGAACATGTACGAGCCCCCTCT
AATGGAAAAATCAAATTTAATGAGGATTTGGTTCATCCCACACGTACACGTCACGGACAT
CCTGCTTTTCTGTGTTATATAGACTTCTATATAACTATTGAGAGTGAAGACATTCTACAT
AATGTGAATATTCCACCTAAGAGTTTTCTCTTAGTTCAAAATAATCAATATGTAGAATCC
GAACAAGTGATTGCTGAGATTCGCGCCGGAACATACACTTTCAATTTTAAAGAGAAGGTT
CGAAAACATATTTATTCTGATTCAGAGGGCGAAATGCACTGGAGTACCAATGTGTACCAT
GCATCTGAATTTACATATGGTAATGTTCATCTTTTACCAAAAACAAGTCATTTATGGATA
TTAGCGGGAGGGTCGTGCGGAGCTAGTGTAGTCCCTTTTTCGCTTCACAAAGATCAAGAT
CAACTGAACATTCATTCACGTTCTGTCGAACGACGATATAATTCTAACCGCTCCGTAACT
AATGAGCAAGTGAAAAGTAAACCCTTTCGTTGGGATATTTCGGGTAAAAACGAGGGTACT
CTTCCTGTTTAT------TCCGAATTAAATAAAATCATATATACTGGTCATTGCAATATA
CGATATCCT---GCTATTCTCTATGAAAATTCTACTTTATTGTCAAAGAGGCGAAGCAAT
AGATTGATCATTCCATTCCAGTCGATTCAAGAACGAAAGAAAGAAACAATGCTCGATTCA
GATTCCGATATCTTGGTTGAAATACCCATAAATGGTATTTTCCGCAGAAATAGTATTTTT
GCTTATTTTGATGATCCTCAATACAGAAGAAACAGCTCAGGAATCACAAAATATGGGACT
ACGGAGGTGCATTCAATCGTCAAAAAAGAG------GATTTGGTTGAT------TATCGA
GGGGCAAAAGAATTTAAGCCAAAATACCAAATGAAA------GTATATCGGTTTTTTTTC
ATTCCCGAGGAAGTACATATTTTGCCTGGCTCTTCTTCCATAATGGTGCGGAATAATAGT
ATCATTGGAGGAGATACACTAATAACTTTAAATAGAAGAAGCCGAGTAGGCGGATTGGTC
CGAATA---GAG------AGAAAAAAGAAAAGGATTGAACTTCAAATCTTTTCTGGAGAT
ATTTATTTTCCTGGAGAGTCA------GATCGGATAGTCCGACACAGCAGCATCTTAATA
CCACCAGGAACGGGAAAAAGAAAT------------CCGAAGGAATACAAA---ACTAAA
TGGAAAAATTGGATTTATGTCCAAGGGATCATACCGACCAAGACAAAGTATTTTGTTTTG
GTTCGACCTGTAGAAACATATGAAATAGCAGACGGTATAAATTTATCAACACTTTTCCCT
CAGGATCCGTTGCAAGAAAGGGATAACATGAAACTTCGAATTGTCAATTATATCCTTTAT
GGAAATGGCAAAACTTTTTTTGGAATTCCTGACACAAGTAATCAATTAGTCCGAACTTGT
TTAGTATTGAATTGGAACCAC------ACTAAA------AACGATTCTTTTATCGGGGAG
GCCCACGTTTCTTTTGTTCAAATAAAGACAAATGCTCTGATTCGAGATTTTATAAGAATC
GACTTAGTCAACTCCCCTCTTTTGTATACCGGAAAAAGGAACGATTCATCAAGTTCATGG
TTGACCTATAAT---ACTGGATCAAGTCGCACCTATATCAATCCGTTTTATGCCAAGGCA
GGGATTCAGCAACCCCTTATTATCCAAAATCAAGTAACTATTCGTACCTTGTTGAAGAGA
AATAACGAAGATCAATCTTTGATAATTTTGTCATCATCCAATTGTTTTCAAATGGGGCCG
------TTCAACAGTGTAAAATATCACAATGGAATAACAGAAGCACTTAAACGAGACCCC
CCCATAGTTTCAGTTCGGAAATTGAAATCATTGGGTTCCTTAGGAATAGCCCTTCCAATT
ACGCAT---------TTTGACCGTTTACTAACCCATAATCACATTTTCGTAATGAAATAT
TTTCAACTTGACAATTTAAAACAGACTTTTGACATAATTCAATATTATTTAATGGATGAA
AATCGAAGGATTTCGAATCCCGATCTATGCAGTAAAAAATTTTTGAATCCATTTTATTTG
---AATTGGTATTTTATCCATTGTCATTTTTGTGAAGAAAGACCCACAATAATTAGTCTT
GGGCAGTTTATTTGTGAAACTGCATGTATAGCGAAAAACGGACCCCACCTAAAGTCGGGC
CAAGTTTTAATTGTTCAAGTTGATTCTATAATAATTAGATCAGCTAAACCCTATTTAGCC
ACGCCCGGAGCAACTGTTCATGGACATTATGGAGAAATCTTTTATACGGGGGATACTTTG
GTTACATTTATATATGAAAAATCAAGATCGGGTGATATAACGCAGGGTCTTCCAAAAGTG
GAACAAGTCTTGGAAGTACGTTCGATTGATTCAATATCAATGAACCTAGAAAAGAGAGTT
GAGGGTTGGAACGAGCATATAACAAGAATTCTTGGAATTCCTTGGGGATTCTTGATTGGT
GTCGAACTAACTATAGCGCAAAGTCGTATCTCTTTGGTTAATAAAATACAAAAGGTTTAT
CGATCCCAGGGCGTGCAGATTCATAATAGGCATATCGAAATTATTGTACGTCAAATAACA
TCAAAAGTTTTAGTTTCAGAA------GATGGAATGTCTAATGTTTTTTCACCCGGAGAA
CTAATAGGATTGTTGCGAGCGGAACGAGCGGGGCGTGCTTTGGACGAAGCAGTCTGTTAC
CGAGCTATTTTATTGGGAATAACAAGAGCATCTCTGAATACTCAAAGTTTCATATCTGAA
GCGAGTTTTCAAGAAACCGCTCGTGTCTTAGCAAAAGCTGCTCTACGGGGTCGTATAGAT
TGGTTGAAGGGCCTAAAAGAAAACGTTGTTTTGGGCAGTATGATACCCGTTGGTACCGGA
TTCAAA------GAATTAGTACATCGTTCAAGGCACCAAAAT------------------
---AATAAAAATAAAAATTTATTTGAGGGGAAAATGAAAAATATTTTGTTCCACCATAGA
GATTTATTTCATTCTTACATT---TCAAAGAATTCCCATGATACA---TCAGAACAATCA
TTTCTGGGATTTAAT---GATTTC---------------------
>Graptopetalum_amethystinum
ATGGAGGTACTTATGGCAGAACGGGCCAATCTGGTCTTTCACAATAAAGTGATAGACGGA
ACTGCCATGAAACGACTTATTAGCAGATTAATAGATCACTTCGGAATGGCATATACATCA
CACATCTTGGATCAAGTAAAGACTCTGGGTTTCCAGCAAGCCACTGCTACATCTATTTCA
TTAGGAATTGACGATCTTTTAACAATACCTTCGAAAGGATGGCTAGTTCAGGATGCTGAA
CAGCAAAGTTTCATTTTGGAAAAAAACCATCATTACGGGAATGTACATGCGGTAGAAAAA
TTACGCCAATCCATTGAAATATGGTATGCTACAAGTGAATATTTACGACAAGAAATGAAT
CCCAATTTCAGGATGACGGATCCCTTTAATCCAGTCCATATAATGTCTTTTTCGGGAGCT
AGAGGAAATGTATCTCAAGTACACCAATTAGTAGGTATGAGGGGATTAATGTCGGATCCC
CAAGGACAAATGATTGATTTACCAATTCAAAGCAATTTACGCGAAGGACTCTCTTTAACG
GAATATATCATTTCTTGCTACGGAGCACGCAAGGGGGTTGTGGATACTGCTGTCCGAACA
TCAGATGCTGGATATCTGACGCGCAGACTTGTTGAAGTAGTTCAACACATTGTTGTGCGT
AGAACAGATTGTGGCACCACACAAGGGTTTTCAGTGAGTCCTCTAAATGGGATGATGTCG
GAAAAAGTTTTTATTCAAACATTGATTGGGCGTGTACTAGCAGATGATATATATATGGGA
CCGCGATGCATTGCCATTAGAAATAAAGATATTGGTATTGGACTTATCAATCGATTCGTA
ACCTTTCGAATACACCCAATATCTATTCGAACTCCCTTTACTTGTAGGAGTATATTTTGG
ATCTGTCGATTCTGTTATGGACGGAGTCCTACTCATGGCGACCTGGTCGAATTGGGGGAA
GCTGTAGGTATTATTGCGGGTCAATCTATTGGAGAACCGGGTACTCAACTAACATTAAGA
ACTTTTCATACTGGCGGAGTATTCACTGGGGGTACTGCAGAACATGTACGAGCCCCCTCT
AATGGAAAAATCAAATTTAATGAGGATTTGGTTCATCCCACACGTACACGTCACGGACAT
CCTGCTTTTCTGTGTTATATAGACTTCTATATAACTATTGAGAGTGAAGACATTCTACAT
AATGTGAATATTCCACCTAAGAGTTTTCTGTTAGTTCAAAATAATCAATATGTAGAATCC
GAACAAGTGATTGCTGAGATTCGCGCCGGAACATACACTTTCAATTTTAAAGAGAAGGTT
CGAAAACATATTTATTCTGATTCAGAGGGCGAAATGCACTGGAGTACCAATGTGTACCAT
GCATCTGAATTTACATATGGTAATGTTCATCTTTTACCAAAAACAAGTCATTTATGGATA
TTAGCGGGAGGGTCGTGCGGAGCTAGTGTAGTCCCTTTTTCGCTTCACAAAGATCAAGAT
CAACTGAACATTCATTCACGTTCTGTCGAACGACGATATAATTCTAACCGCTCCGTAACT
AATGAGCAAGTGAAAAGTAAACCCTTTCGTTGGGATATTTCGGGTAAAAACGAGGGTACT
CTTCCTGTTTAT------TCCGAATTAAATAAAATCATATATACTGGTCATTGCAATATA
CGATATCCT---GCTATTCTCTATGAGAATTCTACTTTATTGTCAAAGAGGCGAAGCAAT
AGATTGATCATTCCATTCCAGTCGATTCAAGAACGAAAGAAAGAAACAATGCTCGATTCA
GATTCCGATATCTTGGTTGAAATACCCATAAATGGTATTTTCCGCAGAAATAGTATTTTT
GCTTATTTTGAGGATCCTCAATACAGAAGAAACAGCTCAGGAATCACAAAATATGGGACT
ACGGAGGTGCATTCAATCGTCAAAAAAGAG------GATTTGGTTGAT------TATCGA
GGGGCAAAAGAATTTAAGCCAAAATACCAAATGAAA------GTAGATCGGTTTTTTTTC
ATTCCCGAGGAAGTACATATTTTGCCTGGCTCTTCTTCCATAATGGTGCGGAATAATAGT
ATCATTGGAGGAGATACACTAATAACTTTAAATAGAAGAAGCCGAGTAGGCGGATTGGTC
CGAATA---GAG------AGAAAAAAGAAAAGGATTGAACTTCAAATCTTTTCTGGAGAT
ATTTATTTTCCTGGAGAGTCA------GATCGGATAGTCCGACACAGCAGCATCTTAATA
CCACCAGGAACGGGAAAAAGAAAT------------CCGAAGGAATACAAA---ACTAAA
TGGAAAAATTGGATTTATGTCCAAGGGATCATACCGACCAAGACAAAGTATTTTGTTTTG
GTTCGACCTGTAGAAACATATGAAATAGCAGACGGTATAAATTTATCAACACTTTTCCCT
CAGGATCCGTTGCCAGAAAGGGATAACATGAAACTTCGAATTGTCAATTATATCCTTTAT
GGAAATGGCAAAACTTTTTTTGGAATTCCTGACACAAGTAATCAATTAGTCCGAACTTGT
TTAGTATTGAATTGGAACCAC------ACTAAA------AACGATTCTTTTATCGGGGAG
GCCCACGTTTCTTTTGTTCAAATAAAGACAAATGATCTGATTCGAGATTTTATAAGAATC
GACTTAGTCAACTCCCCTCTTTTGTATACCGGAAAAAGGAACGATTCATCAAGTTCATGG
TTGACCTATAAT---ACTGGATCAAGTCGCACCTATATCAATCCGTTTTATGCCAAGGCA
GGGATTCAGCAACCCCTTATTATCCAAAATAAAGTAACTATTCGTACCTTGTTGAAGAGA
AATAACGAAGATCAATCTTTGATAATTTTGTCATCATCCAATTGTTTTCAAATGGGGCCG
------TTCAACAGTGTAAAATATCACAATGGAATAACAGAAGCACTTAAACGAGACCCC
CCCATAGTTTCAGTTCGGAAATTGAAATCATTGGGTTCCTTAGGAATAGCCCTTCCAATT
ACGCAT---------TTTGACCGTTTACTAACCCATAATCACATTTTGGTAATGAAATAT
TTTCAACTTGACAATTTAAAACAGACTTTTGACATAATTCAATATTATTTAATGGATGAA
AATCGAAGGATTTCGAATCCCGATCTATGCAGTAAAAAATTTTGGAATCCATTTTATTTG
---AATTGGTATTTTATCCATTGTCATTTTTGTGAAGAAAGACCCACAATAATTAGTCTT
GGGCAGTTTATTTGTGAAACTGCATGTATAGCGAAAAACGGACCCCACCTAAAGTCGGGC
CAAGTTTTAATTGTTCAAGTTGATTCTATAATAATTAGATCAGCTAAACCCTATTTAGCC
ACGCCCGGAGCAGCTGTTCATGGACATTATGGAGAAATCTTTTATACGGGGGATACTTTG
GTTACATTTATATATGAAAAATCAAGATCGGGTGATATAACGCAGGGTCTTCCAAAAGTG
GAACAAGTCTTGGAAGTACGTTTGATTGATTCAATATCAATGAACCTAGAAAAGAGAGTT
GAGGGTTGGAACGAGCATATAACAAGAATTCTTGGAATTCCTTGGGGATTCTTGATTGGT
GTCGAACTAACTATAGCGCAAAGTCGTATCTCTTTGGTTAATAAAATACAAAAGGTTTAT
CGATCCCAGGGCGTGCAGATTCATAATAGGCATATCGAAATTATTGTACGTCAAATAACA
TCAAAAGTTTTAGTTTCAGAA------GATGGAATGTCTAATGTTTTTTCACCCGGAGAA
CTAATAGGATTGTTGCGAGCGGAACGAGCGGGGCGTGCTTTGGACGAAGCAGTCTGTTAC
CGAGCTATTTTATTGGGAATAACAAGAGCATCTCTGAATACTCAAAGTTTCATATCTGAA
GCGAGTTTTCAAGAAACCGCTCGTGTCTTAGCAAAAGCTGCTCTACGGGGTCGTATAGAT
TGGTTGAAGGGCCTAAAAGAAAACGTTGTTTTGGGCAGTATGATACCCGTTGGTACCGGA
TTCAAA------GAATTAGTACATCGTTCAAGGCACCAAAAT------------------
---AATAAAAATAAAAATTTATTTGAGGGGAAAATGAAAAATATTTTGTTCCACCATAGA
AATTTATTTCATTCTTACATT---TCAAAGAATTCCCATGATACA---TCAGAACAATCA
TTTCTGGGATTTAAT---GATTTC---------------------
>Pachyphytum_compactum
ATGGAGGTACTTATGGCAGAACGGGCCAATCTGGTCTTTCACAATAAAGTGATAGACGGA
ACTGCCATGAAACGACTTATTAGCAGATTAATAGATCACTTCGGAATGGCATATACATCA
CACATCTTGGATCAAGTAAAGACTCTGGGTTTCCAGCAAGCCACTGCTACATCTATTTCA
TTAGGAATTGACGATCTTTTAACAATACCTTCGAAAGGATGGCTAGTTCAGGATGCTGAA
CAGCAAAGTTTCATTTTGGAAAAAAACCATCATTACGGGAATGTACATGCGGTAGAAAAA
TTACGCCAATCCATTGAAATATGGTATGCTACAAGTGAATATTTACGACAAGAAATGAAT
CCCAATTTCAGGATGACGGATCCCTTTAATCCAGTCCATATAATGTCTTTTTCGGGAGCT
AGAGGAAATGTATCTCAAGTACACCAATTAGTAGGTATGAGAGGATTAATGTCGGATCCC
CAAGGACAAATGATTGATTTACCAATTCAAAGCAATTTACGCGAAGGACTCTCTTTAACG
GAATATATCATTTCTTGCTACGGAGCACGCAAGGGGGTTGTGGATACTGCTGTCCGAACA
TCAGATGCTGGATATCTGACGCGCAGACTTGTTGAAGTAGTTCAACACATTGTTGTGCGT
AGAACAGATTGTGGCACCACACAAGGGTTTTCAGTGAGTCCTCTAAATGGGATGATGTCG
GAAAAAGTTTTTATTCAAACATTGATTGGGCGTGTACTAGCAGATGATATATATATGGGA
CCGCGATGCATTGCCATTAGAAATAAAGATATTGGTATTGGACTTATCAATCGATTCGTA
ACCTTTCGAATACACCCAATATCTATTCGAACTCCCTTTACTTGTAGGAGTATATTTTGG
ATCTGTCGATTCTGTTATGGACGGAGTCCTACTCATGGCGACCTGGTCGAATTGGGGGAA
GCTGTAGGTATTATTGCGGGTCAATCTATTGGAGAACCGGGTACTCAACTAACATTAAGA
ACTTTTCATACTGGCGGAGTATTCACTGGGGGTACTGCAGAACATGTACGAGCCCCCTCT
AATGGAAAAATCAAATTTAATGAGGATTTGGTTCATCCCACACGTACACGTCACGGACAT
CCTGCTTTTCTGTGTTATATAGACTTCTATATAACTATTGAGAGTGAAGACATTCTACAT
AATGTGAATATTCCACCTAAGAGTTTTCTGTTAGTTCAAAATAATCAATATGTAGAATCC
GAACAAGTGATTGCTGAGATTCGCGCCGGAACATACACTTTCAATTTTAAAGAGAAGGTT
CGAAAACATATTTATTCTGATTCAGAGGGCGAAATGCACTGGAGTACCAATGTGTACCAT
GCATCTGAATTTACATATGGTAATGTTCATCTTTTACCAAAAACAAGTCATTTATGGATA
TTAGCGGGAGGGTCGTGCGGAGCTAGTGTAGTCCCTTTTTCGCTTCACAAAGATCAAGAT
CAACTGAACATTCATTCACGTTCTGTCGAACGACGATATAATTCTAACCGCTCCGTAACT
AATGAGCAAGTGAAAAGTAAACCCTTTCGTTGGGATATTTCGGGTAAAAACGAGGGTACT
CTTCCTGTTTAT------TCCGAATTAAATAAAATCATATATACTGGTCGTTGCAATATA
CGATATCCT---GCTATTCTCTATAAGAATTCTACTTTATTGTCAAAGAGGCGAAGCAAT
AGATTGATCATTCCATTCCAGTCGATTCAAGAACGAAAGAAAGAAACAATGCTCGATTCA
GATTCCGATATCTTGGTTGAAATACCCATAAATGGTATTTTCCGCAGAAATAGTATTTTT
GCTTATTTTGATGATCCTCAATACAGAAGAAACAGCTCAGGAATCACAAAATATGGGACT
ACGGAGGTGCATTCAATCGTCAAAAAAGAG------GATTTGGTTGAT------TATCGA
GGGGCAAAAGAATTTAAGCCAAAATACCAAATGAAA------GTAGATCGGTTTTTTTTC
ATTCCCGAGGAAGTACATATTTTGCCTGGCTCTTCTTCCATAATGGTGCGGAATAATAGT
ATCATTGGAGGAGATACATTAATAACTTTAAATAGAAGAAGCCGAGTAGGCGGATTGGTC
CGAATA---GAG------AGAAAAAAGAAAAGGATTGAACTTCAAATCTTTTCTGGAGAT
ATTTATTTTCCTGGAGAGGCA------GATCGGATAGTCCGACACAGCAGCATCTTAATA
CCACCAGGAACGGGAAAAAGAAAT------------CCGAAGGAATACAAA---ACTAAA
TGGAAAAATTGGATTTATGTCCAAGGGATCATACCGACCAAGACAAAGTATTTTGTTTTG
GTTCGACCTGTAGAAACATATGAAATAGCAGACGGTATAAATTTATCAACACTTTTCCCT
CAGGATCCGTTGCAAGAAAGGGATAACATGAAACTTCGAATTGTCAATTATATCCTTTAT
GGAAATGGCAAAACTTTTTTTGGAATTCCTGACACAAGTAATCAATTAGTCCGAACTTGT
TTAGTATTGAATTGGAACCAC------ACTAAA------AACGATTCTTTTATCGGGGAG
GCCCACGTTTCTTTTGTTCAAATAAAGACAAATGATCTGATTCGAGATTTTATAAGAATC
GACTTAGTTAACTCCCCTCTTTTGTATACCGGAAAAAGGAACGATTCATCAAGTTCATGG
TTGACCTATAAT---ACTGGATCAAGTCGCACCTATATCAATCCGTTTTATGCCAAGGCA
GGGATTCAGCAACCCCTTATTATCCAAAATCAAGTAACTATTCGTACCTTGTTGAAGAGA
AATAACGAAGATCAATCTTTGATAATTTTGTCATCATCCAATTGTTTTCAAATGGGGCCG
------TTCAACAGTGTAAAATATCACAATGGAATAACAGAAGCACTTAAACGAGACCCC
CCCATAGTTTCAGTTCGGAAATTGAAATCATTGGGTTCCTTAGGAATAGCCCTTCCAATT
ACGCAT---------TTTGACCGTTTACTAACCCATAATCACATTTTGGTAATGAAATAT
TTTCAACTTGACAATTTAAAACAGACTTTTGACATAATTCAATATTATTTAATGGATGAA
AATCGAAGGATTTCGAATCCCGATCTATGCAGTAAAAAATTTTTGAATCCATTTTATTTG
---AATTGGTATTTTATCCATTGTCATTTTTGTGAAGAAAGACCCACAATAATTAGTCTT
GGGCAGTTTATTTGTGAAACTGCATGTATAGCGAAAAACGGACCCCACCTAAAGTCGGGC
CAAGTTTTAATTGTTCAAGTTGATTCTATAATAATTAGATCAGCTAAACCCTATTTAGCC
ACGCCCGGAGCAACTGTTCATGGACATTATGGAGAAATCTTTTATACGGGGGATACTTTG
GTTACATTTATATATGAAAAATCAAGATCGGGTGATATAACGCAGGGTCTTCCAAAAGTG
GAACAAGTCTTGGAAGTACGTTCGATTGATTCAATATCAATGAACCTAGAAAAGAGAGTT
GAGGGTTGGAACGAGCATATAACAAGAATTCTTGGAATTCCTTGGGGATTCTTGATTGGT
GTCGAACTAACTATAGCGCAAAGTCGTATCTCTTTGGTTAATAAAATACAAAAGGTTTAT
CGATCCCAGGGCGTGCAGATTCATAATAGGCATATCGAAATTATTGTACGTCAAATAACA
TCAAAAGTTTTAGTTTCAGAA------GATGGAATGTCTAATGTTTTTTCACCCGGAGAA
CTAATAGGATTGTTGCGAGCGGAACGAACGGGGCGTGCTTTGGACGAAGCAGTCTGTTAC
CGAGCTATTTTATTGGGAATAACAAGAGCATCTCTGAATACTCAAAGTTTCATATCTGAA
GCGAGTTTTCAAGAAACCGCTCGTGTCTTAGCAAAAGCTGCTCTACGGGGTCGTATAGAT
TGGTTGAAGGGCCTAAAAGAAAACGTTGTTTTGGGCAGTATGATACCCGTTGGTACCGGA
TTCAAA------GAATTAGTACATCGTTCAAGGCACCAAAAT------------------
---AATAAAAATAAAAATTTATTTGAGGGGAAAATGAAAAATATTTTGTTCCACCATAGA
GATTTATTTCATTCTTATATT---TCAAAGAATTCCCATGATACA---TCAGAACAATCA
TTTCTGGGATTTAAT---GATTTC---------------------
>Sedum_alfredii
ATGGAGGTACTTATGGCAGAACGGACCAATCTGGTCTTTCATAATAAAGTGATAGACGGA
ACTGCCATGAAACGACTTATTAGCAGATTAATAGATCACTTCGGAATGGCATATACATCA
CACATCTTGGATCAAGTAAAGACTCTGGGTTTCCAGCAAGCCACTGCTACATCTATTTCA
TTAGGAATTGACGATCTTTTAACAATACCTTCGAAAGGATGGCTAGTTCAGGATGCTGAA
CAGCAAAGTTTCATTTTGGAAAAAAACCATCATTACGGGAATGTACATGCGGTAGAAAAA
TTACGTCAATCCATTGAAATATGGTATGCTACAAGTGAATATTTACGACAAGAAATGAAT
CCTAATTTCAGGATGACTGATCCCTTTAATCCAGTGCATATAATGTCTTTTTCGGGAGCT
AGAGGAAATGTATCTCAAGTACACCAATTAGTAGGTATGAGAGGATTAATGTCAGATCCC
CAAGGACAAATGATTGATTTACCAATTCAAAGCAATTTACGCGAAGGACTCTCTTTAACG
GAATATATCATTTCTTGCTACGGAGCACGCAAGGGGGTTGTGGATACTGCTGTACGAACA
TCAGATGCTGGATATCTGACGCGCAGACTTGTTGAAGTAGTTCAACATATTGTTGTGCGT
AGAACAGATTGTGGCACCACACAGGGGTTTTCAGTGAGTCCTCTAAATGGGATGATGTCG
GAAAAAGTTTTTATTCAAACATTGATTGGGCGTGTACTAGCAGATGATATATATATGGGA
CCGCGATGCATTGCCATTAGAAATAAAGATATTGGTATTGGACTTATCAATCGATTCGTA
ACCTTTCGGATACATCCAATATCTATTCGAACTCCCTTTACTTGTAGGAGTATATTTTGG
ATCTGTCGATTCTGTTATGGACGGAGTCCTACTCATGGCGACCTGGTTGAATTGGGGGAA
GCTGTAGGTATTATTGCGGGTCAATCTATTGGAGAACCGGGTACTCAACTAACATTAAGA
ACTTTTCATACTGGTGGAGTATTCACTGGGGGTACTGCAGAACATGTACGAGCCCCCTCT
AATGGAAAAATCAAATTTAATGAGGATTTGGTTTATCCCACACGTACACGTCACGGACAC
CCGGCTTTTCTGTGTTATATAGACTTGTCTATAACTATTGAGAGTGAAGACATTCTACAT
AATGTGAATATTCCACCTAAGAGTTTTCTTTTAGTCCAAAATGACCAATATGTAGAATCC
GAACAAGTGATTGCTGAGATTCGCGCTGGAACATACACTTTCAATTTTAAAGAGAAGGCT
CGAAAACATATCTATTCTGATTCAGAGGGCGAAATGCACTGGAGTACCAATGTGTACCAT
GCATCTGAATTTACATATGGTAATGTTCATCTTTTACCAAAAACAAGTCATTTATGGATA
TTAGCGGGAGGGTCGTGCGAAGCTAGTGTAGTCCCTTTTTCGCTTCACAAAGATCAAGAT
CAACTGAACATTCATTCACGTTCTGTCGAACGACGATATAATTCTAACCGCTCCGTAACT
AATGAGCCAGTGAAAAATAAACCCTTTCGTTCGAAAATTTCGGGTAAAAACGAGGGAAAT
CTTCCTGTTTAT------TCCGAATTAAATAAAATCATATATACTGGTCATTGCAATATA
CTATATCCT---GCTATTCTCTATGAGAATTCTACTTTATTGTCAAAGAGGCGAAGCAAT
AGATTGATCATTCCATTCCAGTGGATTCAAGAACGAACGAAAGAACCAATGCTCGATTCA
GATTCCGATATCTTGGTTGAAATACCCATAAAGGGTATTTTCCGCAGAAATAGTATTTTT
GCTTATTTTGATGATCCTCAATACAGAAGAAACAGCTCAGGAATTACAAAATATGGGACT
ACGGAGGTGCATTCAATTGTTAAAAAAGAG------GATTTGGTTGAT------TATCAA
GGGGCAAAAGAATTTCAGCCAAAATACCAAATGCAA------GTTGATCGGTTTTTTTTC
ATTCCCGAGGAAGCACATATTTTGCCTGGATCTTCTTCCATAATGGTGCGTAATAATAGT
ATCATTGGAGGAGATACACTAATCACTTTAAATAGAAGAAGCCGAGTAGGCGGATTGGTC
CGAGTA---GAG------AGAAAAAAAAAAAGGATTGAACTTCAAATCTTTTCTGGAAAT
ATTTATTTTCCTGGAGAGGCA------GATCGGATAGTCCGACACAGCACCATCTTAATA
CCACCAGGAACGGGAAAAAGAAAT------------CCGAAGGAATCCAAA---AATAAA
TGGAAAAATTGGATTTATGTCCAAGGGATCATACCGATCAAGACAAAGTATTTTGTTTTA
GTTCGACCTGTAGAAACATATGAAATAGCAGACGGTATAAATTTATCAACACTTTTCCCT
CAGGATCCGTTGCAAGAAAGGGATAACATGAAACTTCGAATTGTCAATTATATCCTTTAT
GGAAATGGTAAAGCCTTTTTTGGAATTCCTGACACAAGTAGTCAATTAGTTCGAACTTGT
TTAGTATTGAATTGGAACCAC------GCTAAA------AAAGATTCTTCTATCGGGGAG
GCCCACGTTTCCTTTGTTCAAATAAAGACAAATGATCTGATTCGAGATTTTATAAGAATC
GACTTAGTAAACTCCCCTCTTTTGTATACCGGAAAAAGGAACGATTCATCAAGTTCATGG
TTGATCTATAAT---ACTGGATCAAGTCGCACCTATATCAATCCGTTTTATGCCAAGGCA
GGGATTCAGCAACCCCTT---ATCCAAAATCAAGTAACTATTCGTACCTTGTTGAAGATA
AATAACGAAGAAAAATCTTTGATAATTTTGTCATCATCCAATTGTTTTCAAATGGGGCCG
------TTCAACGCTGTAAATTATCACAATGAAATAAAAGAAGCACTTAAACGAGACCCC
CCCACAGTTTCAGTTAGAAAATTGAAATCATTGGGTTCCTTAGGAATAGCCCTTCCAATT
ACGCAT---------TTTGACCGTTTACTAACCCATAATCAAATTTTGGTAATGAAATAT
TTTCAACTTGACAATTTTAAAAAGACTTTTCACATAATTCAATATTATTTAATGGATGAA
AATCGAAGGATTTCGAATCCCGATCTATGCAGTAAAAAATTTTTGAATCCATTTTATTTG
---AATTGGTATTTTATCCATTGTCATTTTTGTGAAGAAAGACCCACAATAATTAGTCTT
GGGCAGTTTATTTGTGAAACTTCATGTATAGCGAAACATGGGCCCCACCTAAAGCCGGGC
CAAGTTTTAATTGTTCAAGTTGATTCTATAATAATTAGATCAGCTAAACCCTATTTAGCC
ACGCCAGGAGCAACTGTTCATGGACATTATGGAGAAATCTTTTATACGGGGGATTCTTTA
GTTACATTTATATATGAAAAATCAAGATCTGGTGATATAACGCAGGGTCTTCCAAAAGTG
GAACAAGTCTTGGAAGTACGTTCGATTGATTCAATATCAATGAACCTAGAAAAGAGAGTT
GAGGGTTGGAACGAGCATATAACAAGAATTCTTGGAATTCCTTGGGGATTCTTGATTGGT
GTCGAACTAACTATAGCGCAAAGTCGTATCTCTTTGGTTAATAAAATACAAAAGGTTTAT
CGATCCCAGGGCGTGCAGATTCATAATAGGCATCTCGAAATTATTGTACGTCAAATAACA
TCAAAAGTTTTAGTTTCAGAA------GATGGAATGTCTAATGTTTTTTCACCCGGAGAA
CTAATAGGATTGTTGCGAGTGGAACGAACGGGGCGGGCTTTGGACGAAGCAATCTGTTAC
CGAGCTAGTTTATTGGGAATAACAAGAGCATCTCTGAATACTCAAAGTTTCATATCTGAA
GCGAGTTTTCAAGAAACCGCGCGCGTCTTAGCAAAAGCTGCTCTACGGGGTCGTATAGAT
TGGTTGAAGGGCCTAAAAGAAAACGTTGTTTTGGGCAGTATGATACCCGTTGGTACCGGA
TTCAAA------GAATTAGTACATCGTTCAAGGCACCAAAAT------------------
---AATAAA------AATTTATTTGAGGGGAAAATGCAAAATATTTTGGTCCACCATAGA
GATTTATTTCATTCTTACATT---TCAAAGAATTCCCATGATACA---TTAGAACAATCA
TTTCTGGGATTTAAT---GATTTC---------------------
>Sedum_emarginatum
ATGGAGGTACTTATGGCAGAACGGGCCAATCTGGTCTTTCATAATAAAGTGATAGACGGA
ACTGCCATGAAACGACTTATTAGCAGATTAATAGATCACTTCGGAATGGCATATACATCA
CATATCTTGGATCAAGTAAAGATTCTGGGTTTCCAGCAAGCCACTGCTACATCTATTTCA
TTAGGAATTGACGATCTTTTAACAATACCTTCGAAAGGATGGCTAGTTCAGGATGCTGAA
CAGCAAAGTTCCATTTTGGAAAAAAACCATCATTACGGGAATGTACATGCGGTAGAAAAA
TTACGTCAATCCATTGAAATATGGTATGCTACAAGTGAATATTTACGACAAGAAATGAAT
CCTAATTTCAGGATGACTGATCCCTTTAATCCAGTCCATATAATGTCTTTTTCGGGAGCT
AGAGGAAATGTATCTCAAGTACACCAATTAGTAGGTATGAGAGGATTAATGTCAGATCCC
CAAGGACAAATGATTGATTTACCAATTCAAAGCAATTTACGCGAAGGACTCTCTTTAACG
GAATATATCATTTCTTGCTACGGAGCACGCAAGGGGGTTGTGGATACTGCTGTACGAACA
TCAGATGCTGGATATCTGACGCGCAGACTTGTTGAAGTAGTTCAACACATTGTTGTACGT
AGAACAGATTGTGGCACCACACAAGGGTTTTCAGTGAGTCCTCTAAATGGGATGATGTCG
GAAAAGGTTTTTATTCAAACATTGATTGGGCGTGTACTAGCAGATGATATATATATGGGA
CCGCGATGCATTGCCATTAGAAATAAAGATATTGGTATTGGACTTATCAATCGATTCGTA
ACCTTTCGGATACATCCAATATCTATTAGAACTCCCTTTACTTGTAGGAGTATATTTTGG
ATCTGTCGATTCTGTTATGGACGGAGTCCTACTCATGGCGACCTGGTTGAATTGGGGGAA
GCTGTAGGTATTATTGCAGGTCAATCTATTGGAGAACCGGGTACTCAACTAACATTAAGA
ACTTTTCATACTGGTGGAGTATTCACTGGGGGTACTGCAGAACATGTACGAGCTCCCTCT
AATGGAAAAATCAAATTTAATGAGGATTTGGTTTATCCCACACGTACACGTCACGGACAT
CCGGCTTTTCTGTGTTATATAGACTTGTATATAACTATTGAGAGTGAAGACATTCTACAT
AACGTGAATATTCCACCTAAGAGTTTTCTTTTAGTGCAAAATGACCAATATGTAGAATCC
GAACAAGTGATTGCTGAGATTCGCGCCGGAACATACACTTTCAATTTTAAAGAGAAGGCT
CGAAAACATATTTATTCTGATTCAGAGGGCGAAATGCACTGGAGTACCAATGTGTACCAT
GCATCTGAATTTACATATGGTAATGTTCATCTTTTACCAAAAACAAGTCATTTATGGATA
TTAGCGGGAGGGTCGTGCGAAGCTAGTGTAGTCCCTTTTTCGCTTCATAAAGATCAAGAT
CAACTAAACATTCATTCACGTTCTGTCGAACGACGTTATAATTCTAACCGCTCCGTAACT
AATGAGCCAGTGAAAAATAAACCCTTTCGTTCGGAAATTTCGGGTAAAAACGAGGGAAAT
ATTCCTGTTTAT------TCCGAATTAAATCAAATCATATATACTGGTCATTGCAATATA
CTATATCCT---GCTATTCTCTATGAGAATTCTACTTTATTGTCAAAGAGGCGAAGCAAT
AGATTGATCATTCCATTCCAGTCGATTCAAGAACGAACGAAAGAAACAATGCTCGATTCA
GATTCCGATATCTTGGTTGAAATACCCATAAATGGTATTTTCCGCAGAAATAGTATTTTT
GCTTATTTTGATGATCCTCAATACAGAAGAAACAGCTCAGGAATTACAAAATATGGGACT
ACGGAGGTGCATTCAATTGTCAAAAAAGAG------GATTTGGTTGAT------TATCAA
GGGGCAAAAGAATTTAAGCCAAAATACCAAATGCAA------GTCGATCGGTTTTTTTTC
ATTCCCGAGGAAGTACATATTTTGCCTGGATCTTCTTCCATAATGGTGCGTAATAATAGT
ATCATTGGAGGAGATACATTAATCACTTTAAATAGAAGAAGCCGAGTAGGCGGATTGGTC
CGAGTA---GAG------AGAAAAAAAAAAAGGATTGAACTTCAAATCTTTTCTGGAAAT
ATTTATTTTCCTGGAGAGGCA------GATCGAATAGTCCGACCCAGCAGCGTCTTAATA
CCACCAGGAACGGGAAAAAGAAAT------------CCGAAGGAATCCAAA---AATAAA
TGGCAAAATTGGATTTATGTCCAAGGGAGCATCCCGACCAAGACAAAATATTTTGTTTTG
GTTCGACCTGTAGAAACATATGAAATAGCAGACGGTATAAATTTATCAACACTTTTCCCT
CAGGATCCGTTGCAAGAAAGGGATAACATGAAACTTCGAATTGTCAATTATATCCTTTAT
GGAAATGGTAAAGCCTTTTTTGGAATTCCTGACACAAGTAGTCAATTAGTTCGAACTTGT
TTAGTATTGAATTGGAACCAC------GCTAAA------AAAGATTCTTCTATCGGGGAG
GCCCGCGTTTCCTTTATTCAAATAAAGACAAATGATCTGATTCGAGATTTTATAAGAATC
GACTTAGTCAACTCCCCTCTTTTGTATACCGTAAAAAGGAACGAGTCATCAAGTTCATGG
GTGATCTATAAT---ACTGGATCAAGTCGCACCTATATCAATCCGTTTTATGCCAAGGCA
GGGATTCAGCAACCCCTT---ATCCAAAATCAAGTAACTATTCGTACCTTGTTGAAGATA
AATAACGAAGATCAATCTTTGATAATTTTGTCATCATCCAATTGTTTTCAAATGGGGCCG
------TTCAACGGTGTAAATTATCACAATGGAATAAAAGAAGCACTTAAACGAGACCCC
CCCATAGTTTCAGTTAGGAAATTGAAATCATTGGGTTCCTTAGGAATAGCCCTTCCAATT
ACGCAT---------TTTGACCGTTTACTAACCTATAATCAAATTTTGGTAATGAAATAT
TTGCAACTTGACAATTTAAAAAAGACTTTTGACATAATTCCATATTATTTAATGGATGAA
AATCGAAGGATTTCGAATCCCGATCTATGCAGTAAAAAATTTTTGAATCCATTTTATTTG
---AATTGGTATTTTATCCATTGTTATTTTTGTGAAGAAAGACCCACAATAATTAGTCTT
GGGCAGTTTATTTGTGAAACTTCATGTATAGCGAAACACGGGCCCCATCTAAAGCCGGGC
CAGGTTTTAATTGTTCAAGTTGATTCTATAATAATTAGAGCAGCTAAACCCTATTTAGCC
ACGCCAGGAGCAACTGTTCATGGACATTATGGAGAAATCTTTTATACGGGGGATTCTTTA
GTTACATTTATATATGAAAAATCAAGATCTGGTGATATAACGCAGGGTCTTCCAAAAGTG
GAACAAGTCTTGGAAGTACGTTCGATTGATTCAATATCAATGAACCTAGAAAAGAGAGTT
GAGGGTTGGAACGAGCATATAAAAAGAATTCTTGGAATTCCTTGGGGATTCTTGGTTGGT
GTCGAACTAACTATAGCGCAAAGTCGTATCTCTTTGGTTAATAAAATACAAAAGGTTTAT
CGATCCCAGGGCGTGCAGATTCATAATAGGCATATCGAAATTATTGTACGTCAAATAACA
TCAAAAGTTTTAGTTTCAGAA------GATGGAATGTCTAATGTTTTTTCACCCGGAGAA
CTAATAGGATTGTTGCGAGCGGAACGAACGGGACGGGCTTTGGACGAAGCAATCTGTTAC
CGAGCTATTTTATTGGGAATAACAAGAGCATCTCTGAATACTCAAAGTTTCATATCTGAA
GCGAGTTTTCAAGAAACCGCGCGTGTCTTAGCAAAAGCTGCTCTACGGGGTCGTATAGAT
TGGTTGAAGGGCCTAAAAGAAAACGTTGTTTTGGGCAGTATGATACCCGTTGGTACCGGA
TTCAAA------GAATTAGTACAGCGTTCAAAGCACCAAAAT------------------
---AATAAAAAGAAAAATTTATTTGAGGGGAAAATTCAAAATATTTTGTTCCACCATAGA
GATTTATTTCATTCTTACATT---TCAAAGAATTCCCATGATACA---TCAATCAGAACT
ATTATTTCTGGGATT------------------------------
>Sedum_lineare
ATGGAGGTACTTATGGCAGAACGGGCCAATCTGGTCTTTCACAATAAAGTGATAGACGGA
ACTGCCATGAAACGACTTATTAGCAGATTAATAGATCACTTCGGAATGGCATATACATCA
CACATCCTGGATCAAGTAAAGACTCTGGGTTTCCAGCAAGCCACTGCTACATCTATTTCA
TTAGGAATTGACGATCTTTTAACAATACCTTCGAAAGGATGGCTAGTTCAGGATGCTGAA
CAGCAAAGTTTCGTTTTGGAAAAAAACCATCATTACGGGAATGTACATGCGGTAGAAAAA
TTACGCCAATCTATTGAAATATGGTATGCTACAAGCGAATATTTACGACAAGAAATGACT
CCTAATTTCAAGATGACTGATCCCTTTAATCCAGTCCATATAATGTCTTTTTCGGGAGCT
AGAGGAAATGTATCTCAAGTACATCAATTAGTAGGTATGAGAGGATTAATGTCGGATCCC
CAAGGACAAATGATTGATTTACCAATTCAAAGCAATTTACGCGAAGGACTCTCTTTAACG
GAATATATAATTTCTTGCTACGGAGCGCGCAAGGGGATTGTGGATACTGCTGTACGAACA
TCGGATGCTGGATATTTGACGCGCAGACTTGTTGAAGTAGTTCAACACATTGTTGTGCGT
AGAACAGATTGTGGCACCACACAAGGGTTTTCAGTGAGTCTTCTAAATGGAAGGATGTCG
GAAAAAGTTTTTATTCAAACATTGATTGGGCGTGTACTAGCAGATGATATATATATGGGA
CCACGATGCATTGCCATTAGAAATAAAGATATTGGTATTGGACTTATCAATCGATTCATA
ACCTTTCGAATACACCCAATATCTATTCGAACTCCCTTTACTTGTAGGAGTATATTTTGG
ATCTGTCGATTCTGTTATGGACGGAGTCCTACTCATGGCGAACTGGTCGAATTGGGGGAA
GCTGTAGGTATTATTGCGGGTCAATCCATTGGAGAACCGGGTACTCAACTAACATTAAGA
ACTTTTCATACTGGCGGAGTATTCACTGGGGGTACTGCAGAACATGTACGAGCCCCCTCT
AATGGAACAATCAAATTTAATGAGGATTTGGTTCATCCCACACGTACACGTCACGGACAT
CCTGCTTTTCTGTGTTATATAGACTTGTATATAACTATTGAGAGTGAAGACATTCTACAT
AATGTGAATATTCCACCTAAAAGTTTTCTTTTAGTCCAAAATAATCAATATGTAGAATCC
GAACAAGTGATTGCTGAGATTCGCGCCGGAACATACACTTTCTATTTTAAAGAGAAGGTT
CGAAAACATATTTATTCTGATTCAGAGGGCGAAATGCACTGGAGTACCAATGTGTACCAT
GCATCCGAATTTACATATGGTAATGTTCATCTTTTACCAAAAACAAGTCATTTATGGATA
TTAGGAGGAGGGTCGTGCGGAGCGAGTGTAGCCCCTTTTTCGCTTCACAAAGATCAAGAT
CAACTGAACATTCATTCACGTTCTGTCGAACGACGATATAATGCTAACCCCCCCGTAACT
AATGAGCAAGTGAAAAATCAACCCTTTTGTTCGGATATTTCGGGTAAAAACGAGGTCAAT
CTTCCTGTTTAT------TCCGAATTAAATCAAATCATCTATACTGGTCATTGCAATATA
CTATATCCT---GCTATTCTCTATGAGAATTCTACTTTATTGTCAAAGAGGCGAAGCAAT
AGATTGATCATTCCATTCCAGTCGAGTCAAGAACGAAAGAAAGAAACAATGCTCGATTCA
GATTCCGATATCTTGGTTGAAATACCCATAAATGGTATTTTCCGCAGAAATAGTATTTTT
GCTTATTTTGATGATCCTCAATACAGAAGAAACAGCTCAGGAATCACAAAATATGGGACT
ACGGAGGTGCATTCAATCGTCAAAAAAGAG------GATTTGGTTGAT------TATCGA
GGGGCAAAAGAATTTAAGCCAAAATACCAAATGCAAATGAAAGTAGATCGGTTTTTTTTC
ATTCCCCAGGAAGTACATATTTTGCCTGGATCTTCTTCCATAATGGTGCGGAATAATAGT
ATCATTGGCGGAGATACACTAATCACTTTAAATAGAAGAAGCCGAGTAGGCGGATTGGTC
CGAGTA---GAG------AGAAAAAAAAAAAGGATTGAACTTCAAATCTTTTCTGGAGAT
ATTTTTTTTCCTGGAGAGGCA------GATCGGATAGTCCGACACAGCAGTATCTTACTA
CCACCAGAAACGGGAAAAATAAAT------------CCGAAGGAATCCAAA---AATAAA
TGGAAAAATTGGATTTATGTCCAAGGGATCATACTGACCAAGACAAAGTATTTTGTTTTG
GTTCGACCTATAGAAACATATGAAATAGCAGACGGTATAAATTTATCAACACTTTTCCCT
CAGGATCCGTTGCAAGAAAGGGATAACATGAAACTTCGAATTGTCAATTATATCCTTTAT
GGAAATGGCAAAGCCTTTTTTGGAATTCCTGACACAAGTAGTCAATTAGTCCGAACTTGT
TTAGTATTGAATTGGACCCAC------GCTAAA------AAAGATTCTTCTATCGGGGAG
GCCCAAATTTCCTTTGTTCAAATAAAGACAAATGATCTGATTCGAGATTTTATAAGAATC
GACTTAGTCAACTCCTCTCTTTTGTATACCGGAAAAAGGAACGATTCATCAAGTTCATGG
TTGATCTATAAT---ACTGGATCAAGTCGCACCTATATCAATCCGTTTTATGCCAAGGCA
GGGATTCAGCAACCCCTT---ATCCAAAATCAAGTAACTATTCGTACCTTGTTGAAGAGA
AATAACGAAGATCAATCTTTGATAATTTTGTCATCAGCCAATTGTTTTCAAATGGGGCCG
------TTCAACAGTGGAAAATATCACAATGGAATAAAAGAAGCACTTAAACGAAACCCC
CCCATAGTTTCAGTTAGGAAATTGAGACCATTGGGTTCCTTAGGAATAGTCCTTCCAATT
ACGCAT---------TTTGACCGTTTACTAACCCATAATCAAATTTTGGTAATGAAATAT
TTTCAACTTGACAATTTAAAACAGACTTTTGACATAATTCAATATTATTTAATGGATGAA
AATCGAAGGATTTCGAATCCCGATCTATGCAGTAAAAAATTTTGGAATCCATTTTATTTG
---AATTGGTATTTTATCGATTGTCATTTTTGTGAAGACAGACCCACAATAATTAGTCTT
GGGCAGTTTATTTGTGAAACTGCATGTACAGCGAAAAACGGATCCCACCTAAAGTCGGGC
CAAGTTTTAATTGTTCAAGTTGATTCTATAATAATTAGATCAGCTAAACCCTCTTTAGCC
ACGCCAGGAGCAACTGTTCATGGACATTATGGAGAAATCTTTTATACGGGAGATACTCTA
GTTACATTTATATATGAAAAATCAAGATCTCGTGATATAACCCAGGGTCTTCCAAAAGTG
GAACAAGTCTTGGAAGTACGTTCGATTGATTCAATATCAATGAACCTAGAAAAGAGAGTT
GAGGGTTGGAACGAGCATATAACAAGAATTCTTGGACTTCCTTGGGGATTCTTGATTGGT
GTCGAACTAACTATAGCACAAAGTCGTATTTCTTTGGTTAATAAAATACAAAAGGTTTAT
CGATCCCAGGGCGTGCAGATTCATAATAGGCATATCGAAATTATTGTACGTCAAATAACA
TCAAAAGTTTTAGTTTCAGAA------GATGGAATGTCTAATGTTTTTTCACCCGGAGAA
CTAATAGGATTGTTGCGAGCGGAACGAACGGGGCGTGCTTTGGACGAAGCAATCTGTTAC
CGAGCTATTTTATTGGGAATAACAAGAGCATCTCTGAATACTCAAAGTTTCATATCTGAA
GCGAGTTTTCAAGAAACCGCTCGCGTCTTAGCAAAAGCTGCTCTACGAGGTCGTATAGAT
TGGTTGAAAGGCCTAAAAGAAAACGTTGTTTTGGGCAGTCTGATACCCGTTGGTACCGGA
TTCAAA------GAATTAGTACGTCGTTCAAGGCCCCAAAAT------------------
---AATAAA------AATTTATTTGAGGGGAAAATGAAAAATATTTTGTTCCACCATAGA
GATTTATTTCATTCTTACATT---TCAAAGAATTCCCATGATACA---TCAATCAGAAGG
------GGATTTAAT---GATTTC---------------------
>Sedum_oryzifolium
ATGGAGGTACTTATGGCAGAACGGGCCAATCTAGTCTTTCACAATAAAGTGATAGACGGA
ACTGCCATGAAACGACTTATTAGCAGATTAATAGATCACTTCGGAATGGCATATACATCA
CACATCTTGGATCAAGTAAAGACTCTGGGTTTCCAGCAAGCCACTGCTACATCTATTTCA
TTAGGAATTGACGATCTTTTAACAATACCGTCTAAAGGATGGCTAGTTCAGGATGCTGAA
CAGCAAAGTTTCGTTTTGGAAAAAAACCATCATTACGGGAATGTACATGCGGTAGAAAAA
TTACGCCAATCTATTGAAATATGGTATGCTACAAGCGAATATTTACGACAAGAAATGACT
CCGAATTTCAAGATGACTGATCCCTTTAATCCAGTACATATAATGTCTTTTTCGGGAGCT
AGAGGAAATGTATCTCAAGTACATCAATTAGTAGGTATGAGAGGATTAATGTCGGATCCC
CAAGGACAAATGATTGATTTACCAATTCAAAGCAATTTACGCGAAGGACTCTCTTTAACG
GAATATATAATTTCTTGCTACGGAGCACGCAAGGGGGTTGTGGATACTGCTGTACGAACA
TCGGATGCTGGATATTTGACGCGCAGACTTGTTGAAGTAGTTCAACACATTGTTGTGCGT
AGAACAGATTGTGGCACCACACAAGGGTTTTCAGTGAGTCCTATAAATGGAATGATGCCG
GAAAAAGTTTTTATTCAAACATTGATTGGGCGTGTACTAGCAGATGATATATATATGGGA
CCGCGATGCATTGCCATTCGAAATAAAGATATTGGTATTGGACTTATCAATCGATTCATA
ACCTTTCGAATACACCCAATATCTATTCGAACTCCCTTTACTTGTAGGAGTATATTTTGG
ATATGTCGATTCTGTTATGGACGGAGTCCTACTCATGGCGATCTGGTCGAATTGGGGGAA
GCTGTAGGTATTATTGCGGGTCAATCCATTGGAGAACCGGGTACTCAACTAACATTAAGA
ACTTTTCATACTGGCGGAGTATTCACTGGGGGTACTGCAGAACATGTACGAGCCCCCTCT
AATGGAACAATCAAATTTAATGAGGATTTGGTTCATCCCACACGTACACGTCACGGACAT
CCTGCTTTTCTGTGTTATATAGACTTGTATATAACTATTGAGAGTGAAGACATTCTACAT
AATGTGAATATTCCACCTAAGAGTTTTCTTTTAGTCCAAAATAATCAATATGTAGAATCC
GAACAAGTGATTGCTGAGATTCGCGCTGGAACATACACTTTCAATTTTAAAGAGAAGGTT
CGAAAACATATTTATTCTGATTCAGAGGGCGAAATGCACTGGAGTACCAATGTGTACCAT
GCATCGGAATTTACATATGGTAATGTTCATCTTTTACCAAAAACAAGTCATTTATGGATA
TTAGCAGGAGGGTCGTGCGGAGCGAGTGTAGTCCCTTTTTCGCTTCACAAAGATCAAGAT
CAACTGAACATTAATTCACGTTCTGTCGAACGACGATATAATGCTAACCGCTCCGTAACT
AATGAGCAAGTGAAAAATCAACCCTTTCGTTCGGATATTTCGGGTAAAAACGGGGACAAT
CTTCCTGTTTAT------TCCGAATTAAATCAAATCATATATACTGGTCAGTGCAATATA
CTATATCCT---GATATTCTCTATGAGAATTCTACTTTATTGTCAAAGAGGCGAAGCAAT
AGATTGATCATTCCCTTCCAGTCGATTCAAGAACCAAAGAAAGAAACAATGCTCGATTCA
GATTCCGATATCTTGGTTGAAATACCCATAAATGGTATTTTCCGCAGAAATAGTATTTTT
GCTTATTTTGATGATCCTCAATACAGACGAAACAGCTCAGGAATCACAAAATATGGGACT
ATGGAGGTGCATTCAATCGTCAAAAAAGAG------GATTTGGTTGAT------TATCGA
GGGGCAAAAGAATTTAAGACAAAAGACCAAATGAAA------GTAGATCGATTTTTTTTC
ATTCCCCAGGAAGTACATATTTTGCCTGGATCTTCTTCCATAATGGTGCGGAATAATAGT
ATCATTGGCGAAGATACACTAATCACTTTAAATAGAAGAAGTCGAGTAGGCGGATTGGTC
CGAGTA---GAG------AGAAAAAAAAAAAGGATTGAACTTCAAATCTTTTCTGGAGAT
ATTTTTTTTCCTGGAGAGGCA------GATCGGATAGTCCGATACAGCAGTATCTTAATA
CCAACAGAAACGGGAAAAAGAAAT------------CCGAAGGATTCCAAA---AATAAA
TGGAAAAATTGGATTTATGTCCAAGGGATCATACCGACCAAGACAAAGTATTTTGTTTTG
GTTCGACCTGTAGAAACATATGAAATAGTAGACGGTATAAATTTATCAACACTTTTCCCT
CAGGATCCGTTGCAAGAAAGGGATAACATGAAACTTCGAATTGTTAATTATATCCTTTAT
GGAAATGGCAAAGCCTTTTTTGGAATTCCTGACACAAGTAGTCAATTAGTGCGAACTTGT
TTAGTATTGAATTGGAACCAC------GCTAAA------AAAGATTCTTCTATCGGGGAG
GCCCACGTTTCCTTTGTTCAAATAAAGACAAATGATCTGATTCGAGATTTTATAAGAATC
GACTTAGTCAACTCCTCTCTTTTGTATACCGGAAAAAGGAATGATTCATCAAGTTCATGG
TTGATCTATAAT---ACTGGATCAAGTCGCACCTATATCAATCCGTTTTATGCCAAGGCA
GGGATTCAGCAACCCCTT---ATCCAAAATCAAGTAACTATTCGTACCTTATTGAAGAGA
AATAACGAAGATCAATCTTTGATAATTTTGTCATCAGCCAATTGTTTTCAAATGGGGCCG
------TTCAACAGTGGAAAATATCACAATGGAATAAAAGAAGCAATTAAACGAAACCCC
CCCATAGTTTCAGTTAGGAAATTGAAACCATTGGGTTCCTTAGGAATAGCCCTTCCAATT
ACGCAG---------TTTGACCGTTTACTAACCCATAATCAAATTTTGGTAATGAAATAT
TATCAACTTGACAATTTAAAACAGACTTTTGACATAATTCAATATTATTTAATGGATGAA
AATCGAAGGATTTCGAATCCCGATCTATGCAGTAAACAATTTGTGAATCCCTTTTATTTG
---AATTGGTATTTTATCGATTGTCATTTTTGTGAAGACAGACCCACAATAATTAGTCTT
GGGCAGTTTATTTGTGAAACTTTATGTATAGCGAAAAACGGACCCCACCTAAAGTCGGGC
CAAGTTTTAATTGTTCAAGTTGATTCTATAATAATTAGATCAGCTAAACCCTATTTAGCC
ACACCAGGAGCAACTGTTCATGGACATTATGGAGAAATCTTTTATACGGGAGATACTCTA
GTTACATTTATATATGAAAAATCAAGATCTGGTGATATAACGCAGGGTCTTCCAAAAGTG
GAACAAGTCTTGGAAGTACGTTCGATTGATTCAATATCACTGAACCTAGAAAAGAGAGTT
GAGGGTTGGAACGAGCATATAACAAGAATTCTTGGACTTCCTTGGGGATTCTTGATTGGT
GTCGAACTAACTATAGCGCAAAGTCGGATTTCTTTGGTTAATAAAATACAAAAGGTTTAT
CGATCCCAGGGTGTGCAGATTCATAATAGGCATATCGAAATTATTGTACGTCAAATAACA
TCAAAAGTTTTAGTTTCAGAA------GATGGAATGTCTAATGTTTTTTCACCCGGAGAA
CTAATAGGATTGTTGCGAGCGGAACGAACGGGACGTGCTTTGGACGAAGCAATCTGTTAC
CGAGCTATTTTATTGGGAATAACAAGAGCATCCCTGAATACTCAAAGTTTCATATCTGAA
GCGAGTTTTCAAGAAACCGCTCGCGTCTTAGCAAAAGCTGCTCTACGGGGTCGTATAGAT
TGGTTGAAGGGCCTAAAAGAAAATGTTGTTTTGGGTAGTTTGATACCGGTTGGTACTGGA
TTCAAC------GAATTGGTACGTCGTTCAAGGCCCCAAAAT------------------
---AAGAAAAATAAAATTTTTTTTGAGGGGAAAATAAAAAATATTTTATTCCACCATAGA
GATTTATTTCATTCTTACATT---TCAAAGAATTCCCATGATACA---TCAGAACAATCT
TTTTTGGGATTTAAT---GATTTC---------------------
>Sedum_plumbizincicola
ATGGAGGTACTTATGGCAGAACGGGCCAATCTGGTCTTTCATAATAAAGTGATAGACGGA
ACTGCCATGAAACGACTTATTAGCAGATTAATAGATCACTTCGGAATGGCATATACATCA
CACATCTTGGATCAAGTAAAGACTCTGGGTTTCCAGCAAGCCACTGCTACATCTATTTCA
TTAGGAATTGACGATCTTTTAACAATACCTTCGAAAGGATGGCTAGCTCAGGATGCTGAA
CAGCAAAGTTTCATTTTGGAAAAAAACCATCATTACGGGAATGTACATGCCGTAGAAAAA
TTACGTCAATCCATTGAAATATGGTATGCTACAAGTGAATATTTACGACAAGAAATGAAT
CCTAATTTCAGGATGACTGATCCCTTTAATCCAGTCCATATAATGTCTTTTTCGGGAGCT
AGAGGAAATGTATCTCAAGTACACCAATTAGTAGGTATGAGAGGATTAATGTCAGATCCC
CAAGGACAAATGATTGATTTACCAATTCAAAGCAATTTACGCGAAGGACTCTCTTTAACG
GAATATATCATTTCTTGCTACGGAGCACGCAAGGGGGTTGTGGATACTGCTGTACGAACA
TCAGATGCTGGATATCTGACGCGCAGACTTGTTGAAGTAGTTCAACATATTGTTGTGCGT
AGAACAGATTGTGGCACCACACAAGGGTTTTCAGTGAGTCCTCTAAATGGGATGATGTCG
GAAAAAGTTTTTATTCAAACATTGATTGGGCGTGTACTAGCAGATGATATATATATGGGA
CCGCGATGCATTGCCATTAGAAATAAAGATATTGGTATTGGACTTATCAATCGATTCGTA
ACCTTTCGGATACATCCAATATCTATTCGAACCCCCTTTACTTGTAGGAGTATATTTTGG
ATCTGTCGATTCTGTTATGGACGGAGTCCTACTCATGGCGACCTGGTTGAATTGGGGGAA
GCTGTAGGTATTATTGCGGGTCAATCTATTGGAGAACCGGGTACTCAACTAACATTAAGA
ACTTTTCATACTGGTGGAGTATTCACTGGGGGTACTGCAGAACATGTACGAGCCCCCTCT
AATGGAAAAATCAAATTTAATGAGGATTTGGTTTATCCCACACGTACACGTCACGGACAC
CCGGCTTTTCTGTGTTATATAGACTTGTATATAACTATTGAGAGTGAAGACATTCTACAT
AATGTGAATATTCCACCTAAGAGTTTTCTTTTAGTCCAAAATGACCAATATGTAGAATCC
GAACAAGTGATTGCTGAGATTCGTGCTGGAACATACACTTTCAATTTTAAAGAGAAGGCT
CGAAAACATATTTATTCTGATTCAGAGGGCGAAATGCACTGGAGTACCAATGTGTACCAT
GCATCGGAATTTACATATGGTAATGTTCATCTTTTACCAAAAACAAGTCATTTATGGATA
TTAGCGGGAGGGTCGTGCGAAGCTAGTGTAGTCCCTTTTTCGCTTCACAAGGATCAAGAT
CAACTGAACATTCATTCACGTTCTGTCGAACGACGATATAATTCTAACCGCTCCGTAACT
AATGAGCCAGTGAAAAATAAACCCTTTCGTTCGGAAATTTCGGGTAAAAACGAGGGAAAT
CTTCCTGTTTAT------TCCGAATTAAATCAAATCATATATAATGGTCATTGCAATATA
CTATATCCT---GCTATTCTCTATGAGAATTCTACTTTATTGTCAAAGGGGCGAAGCAAT
AGATTGATCATTCCATTCCAGTCGATTCAAGCACGAACGAAAGAAACAATGCTCGATTCA
GATTCCGATATCTTGGTTGAAATACCCATAAATGGTATTTTCCGCAGAAATAGTATTTTT
GCTTATTTTGATGATCCTCGATACAGAAGAAACAGCTCAGGAATTACAAAATATGGGACT
ACGGAGGTGCATTCAATTGTTAAAAAAGAG------GATTTGGTTGATTATCAATATCAA
GGGGCAAAAGAATTTCAGCCAAAATACCAAATGCAA------GTTAATCGGTTTTTTTTC
ATTCCTGAGGAAGCACATATTTTGCCTGGATCTTCTTCCATAATGGTGCGTAATAATAGT
ATCATTGGAGGAGATACACTAATCACTTTAAATAGAAGAAGCCGAGTAGGCGGATTGGTC
CGAGTA---GAG------AGAAAAAAAAAAAGGATTGAACTTCAAATCTTTTCTGGAAAT
ATTTATTTTCCTGGAGAGGCA------GATCGGATAGTCCGACACAGCAGCATCTTAATA
CCACCAGGAACGGGAAAAAGAAAT------------CCGAAGGAATCCAAA---AATAAA
TGGAAAAATTGGATTTATGTACAAGGGATCATACCGATCAAGACAAAGTATTTTGTTTTG
GTTCGACCTGTAGAAACATATGAAATAGCAGACGGTATAAATTTATCAACACTTTTCCCT
CAGGATCCGTTGCAAGAAAGGGATAACATGAAACTTCGAATTGTCAATTATATCCTTTAT
GGAAATGGTAAAGCCTTTTTTGGAATTCCTGACACAAGTAGTCAATTAGTTCGAACTTGT
TTAGTATTGAATTGGAACCGC------GCTAAA------AAAGATTCTTCTATCGGGGAG
GCCCACGTTTCCTTTGTTCAAATAAAGACAAATGATCTGATTCGAGATTTTATAAGAATC
GACTTAGTAAACTCCCCTCTTTTGTATACCGGAAAAAGGAACGATTCATCAAGTTCATGG
TTGATCTATAAT---ACTGGATCAAGTAGCACCTATATCAATCCGTTTTATGCCAAGGCA
GGGATTCAGCAACCCCTT---ATCCAAAATCAAGTAACTATTCGTACCTTGTTGAAGATA
AATAACGAAGATAAATCTTTGATAATTTTGTCATCATCCAATTGTTTTCAAATGGGGCCG
------TTCAACGCTGTAAATTATCACAATGAAATAAAAGAAGCACTTAAACGAGACCCC
CCCACAGTTTCAGTTCGAAAATTGAAATCATTAAGTTCCTTAGGAATAGCCCTTCCAATT
ACGCAT---------TTTGACCGTTTACTAACCCATAATCAAATTTTGGTAATGAAATAT
TTTCAACTTGACAATTTTAAAAAGACTTTTCACATAATTCAATATTATTTAATGGATGAA
AATCGAAGGATTTCGAATCCCGATCTATGCAGTAAAAAATTTTTGAATCCATTTTATTTG
---AATTGGTATTTTATCCATTGTCATTTTTGTGAAGAAAGACCCACAATAATTAGTCTT
GGGCAGTTTATTTGTGAAACTTCATGTATAGCGAAACATGGGCCCCACCTAAAGCCGGGC
CAAGTTTTAATTGTTCAAGTTGATTCTATAATAATTAGATCAGCTAAACCCTATTTAGCC
ACGCCAGGAGCAACTGTTCATGGACATTATGGAGAAATCTTTTATACGGGGGATTCTTTA
GTTACATTTATATATGAAAAATCAAGATCTGGTGATATAACACAGGGTCTTCCAAAAGTG
GAACAAGTCTTGGAAGTACGTTCGATTGATTCAATATCAATGCACCTAGAAAAGAGAGTT
GAGGGTTGGAACGAGCATATAACAAGAATTCTTGGAATTCCTTGGGGATTCTTGATTGGT
GTCGAACTAACTATAGCGCAAAGTCGTATCTCTTTGGTTAATAAAATACAAAAGGTTTAT
CGATCCCAGGGCGTGCAGATTCATAATAGGCATCTCGAAATTATTGTACGTCAAATAACA
TCAAAAGTTTTAGTTTCAGAA------GATGGAATGTCTAATGTTTTTTCACCCGGAGAA
CTAATAGGATTGTTGCGAGTGGAACGAACGGGGCGGGCTTTGGACGAAGCAATCTGTTAC
CGAGCTATTTTATTGGGAATAACAAGAGCATCTCTGAATACTCAAAGTTTCATATCTGAA
GCGAGTTTTCAAGAAACCGCGCGCGTCTTAGCAAAAGCTGCTCTACGGGGTCGTATAGAT
TGGTTGAAGGGCCTAAAAGAAAACGTTGTTTTGGGCAGTATGATACCCGTTGGTACCGGA
TTCAAA------GAATTAGTACATCGTTCAAGGTACCAAAAT------------------
---AATAAA------AATTTATTTGAGGGGAAAATTCAAAATATTTTGGTCCACCATAGA
GATTTATTTCATTCTTACATT---TCAAAGAATTCCCATGATACA---TCAGAACAATCA
TTTCTGGGATTTAAT---GATTTC---------------------
>Sedum_sarmentosum
ATGGAGGTACTTATGGCAGAACGGGCCAATCTGGTCTTTCACAATAAAGTGATAGACGGA
ACTGCCATGAAACGACTTATTAGCAGATTAATAGATCACTTCGGAATGGCATATACATCA
CACATCTTGGATCAAGTAAAGACTCTGGGTTTCCAGCAAGCCACTGCTACATCTATTTCA
TTAGGAATTGACGATCTTTTAACAATACCTTCGAAAGGATGGCTAGTTCAGGATGCTGAA
CAGCAAATTTTCATTTTGGAAAAAACCCATCATTACGGGAATGTACATGCGGTAGAAAAA
TTACGTCAATCCATTGAAATATGGTATGCTACAAGTGAATATTTACGACAAGAAATGAAT
CCTAATTTCAGGATGACTGATCCCTTTAATCCAGTCTATATAATGTCTTTTTCGGGAGCT
AGAGGAAATGTATCTCAAGTACACCAATTAGTAGGTATGAGAGGATTAATGTCAGATCCC
CAAGGACAAATGATTGATTTACCAATTCAAAGCAATTTACGCGAAGGACTCTCTTTAACG
GAATATATCATTTCTTGTTACGGAGCACGCAAGGGGGTTGTGGATACTGCTGTACGAACA
TCAGATGCTGGATATCTGACGCGCAGACTTGTTGAAGTAGTTCAACACATTGTTGTGCGT
AGAACAGATTGTGGCACCACACAAGGGTTTTCAGTGAGTCCTCTAAATGGGATGATGTCG
GAAAAAGTTTTTATTCAAACATTGATTGGGCGTGTACTAGCAGATGATATATATATGGGA
CCGCGATGCATTGCCATTAGAAATAAAGATATTGGTATTGGACTTATCAATCGATTCGTA
ACCTTTCGGATACACCCAATATCTATTCGAACTCCCTTTACTTGTAGGAGTATATTTTGG
ATCTGTCGATTCTGTTATGGACGGAGTCCTACTCATGGCGACCTGGTCGAATTGGGGGAA
GCTGTAGGTATTATTGCGGGTCAATCTATTGGAGAACCGGGTACTCAACTAACATTAAGA
ACTTTTCATACTGGCGGAGTATTCACTGGGGGTACTGCAGAACATGTACGAGCCTCCTCT
AATGGAAAAATCAAATTTAATGAGGATTTGGTTTATCCCACACGTACACGTCACGGACAT
CCGGCTTTTCTGTGTTATATAGACTTGTATATAACTATTGAGAGTGAAGACATTCTACAT
AATGTGAATATTCCACCTAAGAGTTTTCTTTTAGTCCAAAATGACCAATATGTAGAATCC
GAACAAGTGATTGCTGAGATTCGCGCCGGAACATACACTTTCAATTTTAAAGAGAAGGTT
CGAAAACATATTTATTCTGATTCAGAGGGCGAAATGCACTGGAGTACCAATGTGTACCAT
GCATCTGAATTTACATATGGTAATGTTCATCTTTTACCAAAAACAAGTCATTTATGGATA
TTAGCGGGAAGGTCGTGCGAAGCTAGTGTAGTCCCTTTTTCGCTTCACAAAGATCAAGAT
CAACTGAACATTCATTCACGTTCTGTCGAACGACGCTATAATTCTAACCGCGCCCTAACT
AATGAGCCAGTGAAAAATAAGCCCTTTCGTTCGGAAATTTCGGGTAAAAACGAGGGCAAT
CTTCCTGTTTAT------TCCGAATTAAATCAAATCATATATACTGGTCATTGCAATATA
CTATATCCT---GCTATTCTCTATGATAATTCGACTTTATTGTCAAAGAGGCGAAGCAAT
AGATTGATCATTCCATTCCAGTCGATTCAAGAACGAACGAAAGAAACAATGCTCGATTCA
GATTCCGATATCTTGGTTGAAATACCCATAAATGGTATTTTCCGCAGAAATAGTATTTTT
GCTTATTTTGATGATCCTCAATACAGAAGAAACAGCTCAGGAATCACAAAATATGGGACT
ACGGAGATGCATTCAATCGTCAAAAAAGAG------GATTTGGTTGAT------TATCAA
GGGGCAAAAGAATTGAAGCCAAAATACCAAATGCAA------GTCGATCGGTTTTTTTTC
ATTCCCGAGGAAGTACATATTTTGCCTGGATCTTCTTCCATAATGGTGCGGAATAATAGT
ATCATTGGAGGAGATACACTAATCACTTTAAATAGAAGAAACCGCGTAGGCGGATTGGTC
CGAGTA---GAG------AGAAAAAAAAAAAGGATTGAACTTCAAATCTTTTCTGGAGAT
ATTTATTTTCCTGGAGAGGCA------GATCGGATAGTCCGACACAGCCGCATCTTAATA
CCACCAGGAACGGGAAAAAGAAAT------------CCGAAGGAATCCAAA---AATAAA
TGGAAAAATTGGATTTATGTCCAAGGGATCATACCGACCAAGACAAAGTATTTTGTTTTG
GTTCGACCTGTAGAAACATATGAAATAGCAGACGGTATAAATTTATCAACACTTTTCCCT
CAGGATCCGTTGCAAGAAAGGGATAACATGAAACTTCGAATTGTCAATTATATCCTTTAT
GGAAATGGTAAAGCCCTTTTTGGAATTCCTGACACAAGTAGTCAATTAGTTCGAACTTGT
TTAGTATTGAATTGGAACCAC------GCTAAA------AAAGATTCTTCTATCGGGGAG
GCCCACGTTTCCTTTGTTCAAATAAAGATAAATGATCGGATTCGAGATTTTATAAGAATC
GACTTAGTCAACTCCCCTCTTTTGTATACCGGAAAAAGAAACGATTCATCAAGTTCATGG
TTGATCTATAAT---ACTGGATCAAGTCGCACCTATATCAATCCGTTTTATGCCAAGGCA
GGGATTCAGCAACCCCTT---ATCCAAAATCAAGTAACTATTCGTACCTTGTTGAAGAGA
AATAACGAAGATCGATCTTTGCTAATTTTGTCATCATCCAATTGTTTTCAAATGGGGCCG
------TTCAACGGTGTAAATTATCACAATGGAATAAAAGAAGCACTTAAACGAGACCCC
CCCATAGTTTCAGTTAGGAAATTGAAATCATTGGGTTCCTTAGGAATAGCCCTTCCAATT
ACGCAT---------TTTGACCGTTTCCTAACCCATAATCCAATTTTGGTAATGAAATAT
TTTCAACTTGACAATTTAAAACAGACTTTTGACATAATTCAATATTATTTAATGGATGAA
AATCGAAGGATTTCGAATCCCGATCTATGCAGTAAAAAATTTTTGAATCCATTTTTTTTG
---AATTGGTATTTTATCCATTGTCATTTTTGTGAAGAAAGACCCACAATAATTAGTCTT
GGGCAGTTTATTTGTGAAACTTCATGTATAGCGAAACACGGGCCCCACCTAAAGCCAGGC
CAAGTTTTAATTGTTCAAGTTGATTCTATAATAATTAGAGCAGCTAAACCCTATTTAGCC
ACGCCAGGAGCAACTGTTCATGGACATTATGGAGAAATCTTTTATACGGGGGATTCTTTA
GTTACATTTATATATGAAAAATCAAGATCTGGTGATATAACGCAGGGTCTTCCAAAAGTG
GAACAAGTCTTGGAAGTACGTTCGATTGATTCAATATCAATGAACCTAGAAAAGAGAGTT
GAGGGTTGGAACGAGCCTATAACAAGAATTCTTGGAATTCCTTGGGGATTCTTGATTGGT
GTCGAACTAACTATAGCGCAAAGTCGTATCTCTTTGGTTAATAAAATACAAAAGGTTTAT
CGATCCCAGGGCGTCCAGATTCATAATAGGCATATCGAAATTATTGTACGTCAAATAACA
TCAAAAGTTTTAGTTTCAGAA------GATGGAATGTCTAATGTTTTTTCACCCGGAGAA
CTAATAGGATTGTTGCGAGCGGAACGAACGGGGCGGGCTTTGGACGAAGCAATCTGTTAC
CGAGCTATTTTATTGGGAATAACAAGAGCATCTCTGAATACTCAAAGTTTCATATCTGAA
GCGAGTTTTCAAGAAACCGCACGTGTCTTAGCAAAAGCTGCTCTACGGGGTCGTATAGAT
TGGTTGAAGGGCCTAAAAGAAAACGTTGTTTTGGGCAGTATGATACCCGTTGGTACCGGA
TTCAAA------GAATTAGTACATCGTTCCAGGCACCAAAAT------------------
---AATAAAAAGAACAATTTATTTGAGGGGAAAATGAAAAATATTTTGTTCCACCATAGA
GATTTATTTCATTCTTACATT---TCAAAGAATTCCCATGATACA---TCAGAACAATCA
TTTCTGGGATTTAAT---GATTTC---------------------
>Sedum_tricarpum
ATGGAGGTACTTATGGCAGAACGGACCAATCTGGTCTTTCATAATAAAGTGATAGACGGA
ACTGCCATGAAACGACTTATTAGCAGATTAATAGATCACTTCGGAATGGCATATACATCA
CACATCTTGGATCAAGTAAAGACTCTGGGTTTCCAGCAAGCCACTGCTACATCTATTTCA
TTAGGAATTGACGATCTTTTAACAATACCTTCGAAAGGATGGCTAGTTCAGGATGCTGAA
CAGCAAAGTTTCATTTTGGAAAAAAACCATCATTACGGGAATGTACATGCGGTAGAAAAA
TTACGTCAATCCATTGAAATATGGTATGCTACAAGTGAATATTTACGACAAGAAATGAAT
CCTAATTTCAGGATGACTGATCCCTTTAATCCAGTGCATATAATGTCTTTTTCGGGAGCT
AGAGGAAATGTATCTCAAGTACACCAATTAGTAGGTATGAGAGGATTAATGTCAGATCCC
CAAGGACAAATGATTGATTTACCAATTCAAAGCAATTTACGCGAAGGACTCTCTTTAACG
GAATATATAATTTCTTGCTACGGAGCACGCAAGGGGGTTGTGGATACTGCTGTACGAACA
TCAGATGCTGGATATCTGACGCGCAGACTTGTTGAAGTAGTTCAACATATTGTTGTGCGT
AGAACAGATTGTGGCACCACACAAGGGTTTTCAGTGAGTCCTCTAAATGGGATGATGTCG
GAAAAAGTTTTTATTCAAACATTGATTGGGCGTGTACTAGCAGATGATATATATATGGGA
CCGCGATGCATTGCCATTAGAAATAAAGATATTGGTATTGGACTTATCAATCGATTCGTA
ACCTTTCGGATACATCCAATATCTATTCGAACTCCCTTTACTTGTAGGAGTATATTTTGG
ATCTGTCGATTCTGTTATGGACGGAGTCCTACTCATGGCGACCTGGTTGAATTGGGGGAA
GCTGTAGGTATTATTGCGGGTCAATCTATTGGAGAACCGGGTACTCAACTAACATTAAGA
ACTTTTCATACTGGTGGAGTATTCACTGGGGGTACTGCAGAACATGTACGAGCCCCCTCT
AATGGAAAAATCAAATTTAATGAGGATTTGGTTTATCCCACACGTACACGTCACGGACAC
CCGGCTTTTCTGTGTTATATAGACTTGTCTATAACTATTGAGAGTGAAGACATTCTACAT
AATGTGAATATTCCACCTAAGAGTTTTCTTTTAGTCCAAAATGACCAATATGTAGAATCC
GAACAAGTGATTGCTGAGATTCGCGCTGGAACATACACTTTCAATTTTAAAGAGAAGGCT
CGAAAACATATCTATTCTGATTCAGAGGGCGAAATGCACTGGAGTACCAATGTGTACCAT
GCATCTGAATTTACATATGGTAATGTTCATCTTTTACCAAAAACAAGTCATTTATGGATA
TTAGCGGGAGGGTCGTGCGAAGCTAGTGTAGTCCCTTTTTCGCTTCACAAAGATCAAGAT
CAACTGAACATTCATTCACGTTCTGTCGAACGACGATATAATTCTAACCGCTCCGTAACT
AATGAGCCAGTGAAAAATAAACCCTTTCGTTCGGAAATTTCGGGTAAAAACGAGGGAAAT
CTTCCTGTTTAT------TCCGAATTAAATAAAATCATATATACTGGTCATTGCAATATA
CTATATCCT---GCTATTCTCTATGAGAATTCTACTTTATTGTCAAAGAGGCGAAGCAAT
AGATTGATCATTCCATTCCAGTGGATTCAAGAACGAACGAAAGAACCAATGCTCGATTCA
GATTCCGATATCTTGGTTGAAATACCCATAAAGGGTATTTTCCGCAGAAATAGTATTTTT
GCTTATTTTGATGATCCTCAATACAGAAGAAACAGCTCAGGAATTACAAAATATGGGACT
ACGGAGGTGCATTCAATTGTTAAAAAAGAG------GATTTGGTTGAT------TATCAA
GGGGCAAAAGAATTTCAGCCAAAATACCAAATGCAA------GTTGATCGGTTTTTTTTC
ATTCCCGAGGAAGCACATATTTTGCCTGGATCTTCTTCCATAATGGTGCGTAATAATAGT
ATCATTGGAGGAGATACACTAATCACTTTAAATAGAAGAAGCCGAGTAGGCGGATTGGTC
CGAGTA---GAG------AGAAAAAAAAAAAGGATTGAACTTCAAATCTTTTCTGGAAAT
ATTTATTTTCCTGGAGAGGCA------GATCGGATAGTCCGACACAGCACCATCTTAATA
CCACCAGGAACGGGAAAAAGAAAT------------CCGAAGGAATCCAAA---AAGAAA
TGGAAAAATTGGATTTATGTCCAAGGGATCATACCGATCAAGACAAAGTATTTTGTTTTA
GTTCGACCTGTAGAAACATATGAAATAGCAGACGGTATAAATTTATCAACACTTTTCCCT
CAGGATCCGTTGCAAGAAAGGGATAACATGAAACTTCGAATTGTCAATTATATCCTTTAT
GGAAATGGTAAAGCCTTTTTTGGAATTCCTGACACAAGTAGTCAATTAGTTCGAACTTGT
TTAGTATTGAATTGGAACCAC------GCTAAA------AAAGATTCTTCTATCGGGGAG
GCCCACGTTTCCTTTGTTCAAATAAAGACAAATGATCTGATTCGAGATTTTATAAGAATC
GACTTAGTAAACTCCCCTCTTTTGTATACCGGAAAAAGGAACGATTCATCAAGTTCATGG
TTGATCTATAAT---ACTGGATCAAGTCGCACCTATATCAATCCGTTTTATGCCAAGGCA
GGGATTCAGCAACCCCTT---ATCCAAAATCAAGTAACTATTCGTACCTTGTTGAAGTTA
AATAACGAAGATAAATCTTTGATAATTTTGTCATCATCCAATTGTTTTCAAATGGGGCCG
------TTCAACGCTGTAAATTATCACAATGAAATAAAAGAAGCACTTAAACGAGACCCC
CCCACAGTTTCAGTTAGAAAATTGAAATCATTGGGTTCCTTAGGAATAGCCCTTCCAATT
ACGCAT---------TTTGACCGTTTACTAACCCATAATCAAATTTTGGTAATGAAATAT
TTTCAACTTGACAATTTTAAAAAGACTTTTCACATAATTCAATATTATTTAATGGATGAA
AATCGAAGGATTTCGAATCCCGATCTATGCAGTAAAAAATTTTTGAATCCATTTTATTTG
---AATTGGTATTTTATCCATTGTCATTTTTGTGAAGAAAGACCCACAATAATTAGTCTT
GGGCAGTTTATTTGTGAAACTTCATGTATAGCGAAACATGGGCCCCACCTAAAGCCGGGC
CAAGTTTTAATTGTTCAAGTTGATTCTATAATAATTAGATCAGCTAAACCCTATTTAGCC
ACGCCAGGAGCAACTGTTCATGGACATTATGGAGAAATCTTTTATACGGGGGATTCTTTA
GTTACATTTATATATGAAAAATCAAGATCTGGTGATATAACGCAGGGTCTTCCAAAAGTG
GAACAAGTCTTGGAAGTACGTTCGATTGATTCAATATCAATGAACCTAGAAAAGAGAGTT
GAGGGTTGGAACGAGCATATAACAAGAATTCTTGGAATTCCTTGGGGATTCTTGATTGGT
GTCGAACTAACTATAGCGCAAAGTCGTATCTCTTTGGTTAATAAAATACAAAAGGTTTAT
CGATCCCAGGGCGTGCAGATTCATAATAGGCATCTCGAAATTATTGTACGTCAAATAACA
TCAAAAGTTTTAGTTTCAGAA------GATGGAATGTCTAATGTTTTTTCACCCGGAGAA
CTAATAGGATTGTTGCGAGTGGAACGAACGGGGCGGGCTTTGGACGAAGCAATCTGTTAC
CGAGCTATTTTATTGGGAATAACAAGAGCATCTCTGAATACTCAAAGTTTCATATCTGAA
GCGAGTTTTCAAGAAACCGCGCGCGTCTTAGCAAAAGCTGCTCTACGGGGTCGTATAGAT
TGGTTGAAGGGCCTAAAAGAAAACGTTGTTTTGGGCAGTATGATACCCGTTGGTACCGGA
TTCAAA------GAATTAGTACATCGTTCAAGGCACCAAAAT------------------
---AATAAA------AATTTATTTGAGGGGAAAATGCAAAATATTTTGGTCCACCATAGA
GATTTATTTCATTCTTACATT---TCAAAGAATTCCCATGATACA---TTAGAACAATCA
TTTCTGGGATTTAAT---GATTTC---------------------
>Aeonium_arboreum
ATGGAGGTACGTATGGCAGAACGGGCCAATCTGGTCTTTCACAATAAAGTGATAGATGGA
ACTGCCATGAAACGACTTATTAGCAGATTAATAGATCACTTCGGAATGGCATATACATCA
CACATCTTGGATCAAGTAAAGACTCTGGGTTTCCAGCAAGCCACTGCTACATCTATTTCA
TTAGGAATTGACGATCTTTTAACAATACCTTCGAAAGGATGGCTAGTCCAGGATGCTGAA
CAACAAAGTTTCATTTTGGAAAAAAACCATCATTACGGGAATGTCCATGCGGTAGAAAAA
TTACGCCAATCCATTGAAATATGGTATGCTACAAGTGAATATTTACGACAAGAAATGAAT
CCGAATTTCAGGATGACTGATCCCTTTAATCCAGTCCATATAATGTCTTTTTCGGGAGCT
AGAGGAAATGTATCTCAAGTACACCAATTAGTAGGTATGAGGGGATTAATGTCGGATCCC
CAAGGACAAATGATTGATTTACCCATTCAAAGCAATTTACGCGAAGGACTCTCTTTAACG
GAATATATAATTTCTTGCTACGGAGCACGCAAGGGGGTTGTGGATACTGCTGTACGAACA
TCAGATGCTGGATATCTGACGCGCAGACTTGTTGAAGTAGTTCAACACATTGTTGTGCGT
AGAACAGATTGTGGCACCACCCAAGGGTTTTCAGTGAGTCCTCTAAAGGGGATGATGTCG
GAAAAAGTGTTTAGTCAAACATTGATTGGGCGTGTACTAGCGGATGATATATATATGGGC
CCGCGATGCATTGCAATTCGAAATAAAGATATTGGTATTGGACTTATCAATCAATTCTTA
ACCTTTCGAATACACCCAATATCTATTCGAACTCCCTTTACTTGTAGGAGTATATTTTGG
ATCTGTCGATTCTGTTATGGACGGAGCCCTACTCACGGCGACCTGGTCGAATTGGGGGAA
GCTGTAGGTATTATTGCGGGTCAATCTATTGGAGAACCGGGTACTCAACTAACATTAAGA
ACTTTTCATACTGGTGGAGTATTCACTGGGGGTACTGCAGAGCATGTACGAGCCCCCTCT
AATGGAAAAATAAAATTTAATGAGGATTTGGTTCATCCCACCCGTACACGGCACGGGCAT
CCCGCTTTTCTGTGTTATATAGACTTGTATATAACTATTGAGAGTGAAGACATTCTACAT
AATGTGAATATTCCACCTAAGAGTTTTCTTTTAGTCCAAAATGATCAATATGTAGAATCC
GAACAAGTGATTGCTGAGATTCGCGCAGGAACATACACGTTCAATTTTAAAGAGAAGGTT
CGAAAACATATTTATTCTGATTCAGAGGGAGAAATGCACTGGAGTACCAATGTGTACCAT
GCATCTGAATTTACATATGGTAATGTTCATCTCTTACCAAAAACAAGCCATTTATGGATA
TTAGCAGGAGGGTCGTGCGGATCCAGTGTAGTGCCCTTTTCGCTTCACAAAGATCAAGAT
CAACTGAACATTCATTCACTTTCTATCGAACGGCAATATAGTTCTAACCGCTCAGTAACT
AATGAGCAAGCGAAAAAAAAACTGTTTCGTTCGGCTATTTCTGGTAAAAAAGAGGGCAAT
CTTCCGGTTTAT------TCCGAATTAAATCAAATCATATATACTGGTCATTGCAATATA
CTATATCCT---GCTATTCGCTATGAGAATTCTAATTTATTGTCAAAGAGGCGAAACAAT
AGATTGATCATTCCATTCCAGCCGATTCAAGAACGAACGAAAGAAACAATGCTTGATTCA
GATTCCGAAATCTTGGTTGAAATACCCATAAATGGTATTTTCCGCAGAAATAGTATTCTT
GCTTATTTCGACGATCCTCAATACAGAAGAAACAGCTCCGGAATCACTAAATATGGGACT
ACGGAGGGGCATTCAATCGTTAAAAAAGAG------GATTTGGTTGAT------TATCGA
GGGGCAAAAGAATTTAAGCCAAGATACCAAATGCAA------GTAGATCGCTTTTTTTTC
ATTCCCGAGGAAGTACATATTTTGCCTGGATCATCTTCCCTAATGGTGCGGAATAATAGT
ATCATTGGAGAAGATACACTCATCACTTTAAATAGAAGAAGCCGAGTAGGCGGATTGGTC
CGAGTG---GAG------AGAAAAAAAAAAAGGATTGAACTTCAAATCTTTTCTGGAGAT
ATTTATTTTCCTGGAGAGGCA------GATCGGATAGTCCGACACAGCAGCATCTTAATA
CCACCAGGAACGGGAAAAAGAAAT------------TCAAAGGAATCAAAA---AAAAAA
TGGAAAAATTGGATTTATGTCCAAGGGATCATACCAACCAAGACAAAGTATTTTGTTTTG
GTTCGACCTGTAGAAACATATGAAATAGCAGACGGTATAAATTTATCAACACTTTTCCCT
CAGGATCCGTTGCAGGAAAGGGATAACATGAAACTTCGAATTGTCAATTATATACTTTAT
GGAAATGGCAAAGCCTTTTTTGGAATTCCTGACACAAGTAGTCAATTAGTTCGAACTTGT
TTAGTATTGAATTGGAACCACGGTAACGCTAAA------AAGGGTTCTTCTATCGGGGAG
GCCCATGTTTCCTTTGTTCAAGTAAGGACAAATGATCTGATTCGAGATTTTATAAGAATC
GACTTAGTTAACTCTCTTATTTTGTATACCCGAAAAAGGAATGATTCATCAAGTTCATGG
GTGATCTATAAT---ACTGGATCAAGTCGCACCTATATCAATCCGTTTTATTCCAAGGCA
TGGACTCAACAACCCCTT---ATCCAAAATCAAGTAACTCTTCGTACCTTGTTGAAGATA
AATAACGAAAATAAATCTTTGATAATTTTGTCATCATCCAATTGTTTTCAAATGGGGCCA
------TTCAACAATGTAAAATATCAAAATGGAATAAAAGAAGCACTTAAAGGAGACCCC
CCAATAGTTTCAGTTAGGAAATTGAAATCATTAGGTTCCTTAGGAACAGCCCTTCCAATT
AGGAGT---------TTTGACATTTTACTAACCCACAATCAAGTTTTGCTAATGAAATAT
TTTCAACTTGACAATTTAAAACAGACTTTTTACATAATTGAATATTATTTAATGGATGAA
AATAGAAGGATTTCGACTCGCGATCTATGCCGTAAAAAGGTTTTGAATCCATTTTTTTTG
---AATTGGTATTTTATCCATTGTAATTTTTGTGAAGAGAGACCCACAATAATAAGTCTT
GGGCAGTTTATTTGTGAAAATGCATGTATCGCGAAAAATAGACCCCACCTAAAGTCGGGC
CAAGTTTTAATTGTTCAAGTTGATTCTATAATAATTAGATCAGCTAAACCCTATTTAGCT
ACGCCAGGAGCAACTGTTCATGGACATTATGGAGAAATCCTTTCTACGGGGGATACTCTG
GTTACATTTATATATGAAAAATCAAGATCAGGTGATATAACGCAGGGTCTTCCAAAAGTG
GAACAAGTCTTGGAAGTACGTTCCATTGATTCAATATCGATGAACCTAGAAAAGAGAGTT
GAGGGGTGGAACGAGCATATAACAAGAATTCTTGGCATTCCTTGGGGATTCTTGATTGGT
GTCGAGCTAACTATAGTGCAAAGTCGTATTTCTTTGGTTAATAAGATACAAAAGGTTTAT
CGATCCCAGGGTGTGCAGATTCATAATAGGCATATAGAAATTATTGTACGTCAAATAACA
TCCAAAGTTTTAGTTTCAGAA------GACGGAATGTCTAATGTTTTTTCACCCGGCGAA
CTAATTGGATTGTTGCGAGCGGAACGAACGGGGCGTGCTTTGGACGAAGCAATCTGTTAC
CGAGCTATTTTATTGGGAATAACAAGAGCATCTCTGAATACTCAAAGTTTCATATCCGAA
GCGAGTTTTCAAGAAACCGCTCGAGTCTTAGCAAAAGCTGCTCTACGGGGTCGTATAGAT
TGGTTGAAGGGCCTAAAAGAAAACGTTGTTTTGGGCAGTATGATACCCGTTGGTACCGGA
TTA------------TTAGTACATCGTTCAAGGCACCAAAAC------------------
---AACAAAAAGAAAAGCTTATTTGAGGGGAAAATACAAAATATTTTGTTCCACCATAGA
GATTTTTTTCATTCTTCCATT---TCAAAGAACTCTCACGATACATCATCAGAACAATCA
TTTCTGGGATTTAAT---GATTTC---------------------
>Aeonium_balsamiferum
ATGGAGGTACGTATGGCAGAACGGGCCAATCTGGTCTTTCACAATAAAGTGATAGATGGA
ACTGCCATGAAACGACTTATTAGCAGATTAATAGATCACTTCGGAATGGCATATACATCA
CACATCTTGGATCAAGTAAAGACTCTGGGTTTCCAGCAAGCCACTGCTACATCTATTTCA
TTAGGAATTGACGATCTTTTAACAATACCTTCGAAAGGATGGCTAGTCCAGGATGCTGAA
CAACAAAGTTTCATTTTGGAAAAAAACCATCATTACGGGAATGTCCATGCGGTAGAAAAA
TTACGCCAATCCATTGAAATATGGTATGCTACAAGTGAATATTTACGACAAGAAATGAAT
CCGAATTTCAGGATGACTGATCCCTTTAATCCAGTCCATATAATGTCTTTTTCGGGAGCT
AGAGGAAATGTATCTCAAGTACACCAATTAGTAGGTATGAGGGGATTAATGTCGGATCCC
CAAGGACAAATGATTGATTTACCCATTCAAAGCAATTTACGCGAAGGACTCTCTTTAACG
GAATATATAATTTCTTGCTACGGAGCACGCAAGGGGGTTGTGGATACTGCTGTACGAACA
TCAGATGCTGGATATCTGACGCGCAGACTTGTTGAAGTAGTTCAACACATTGTTGTGCGT
AGAACAGATTGTGGCACCACCCAAGGGTTTTCAGTGAGTCCTCTAAAGGGGATGATGTCG
GAAAAAGTGTTTAGTCAAACATTGATTGGGCGTGTACTAGCGGATGATATATATATGGGC
CCGCGATGCATTGCAATTCGAAATAAAGATATTGGTATTGGACTTATCAATCAATTCTTA
ACCTTTCGAATACACCCAATATCTATTCGAACTCCCTTTACTTGTAGGAGTATATTTTGG
ATCTGTCGATTCTGTTATGGACGGAGCCCTACTCACGGCGACCTGGTCGAATTGGGGGAA
GCTGTAGGTATTATTGCGGGTCAATCTATTGGAGAACCGGGTACTCAACTAACATTAAGA
ACTTTTCATACTGGTGGAGTATTCACTGGGGGTACTGCAGAGCATGTACGAGCCCCCTCT
AATGGAAAAATAAAATTTAATGAGGATTTGGTTCATCCCACCCGTACACGGCACGGGCAT
CCCGCTTTTCTGTGTTATATAGACTTGTATATAACTATTGAGAGTGAAGACATTCTACAT
AATGTGAATATTCCACCTAAGAGTTTTCTTTTAGTCCAAAATGATCAATATGTAGAATCC
GAACAAGTGATTGCTGAGATTCGCGCAGGAACATACACGTTCAATTTTAAAGAGAAGGTT
CGAAAACATATTTATTCTGATTCAGAGGGAGAAATGCACTGGAGTACCAATGTGTACCAT
GCATCTGAATTTACATATGGTAATGTTCATCTCTTACCAAAAACAAGCCATTTATGGATA
TTAGCAGGAGGGTCGTGCGGATCCAGTGTAGTGCCCTTTTCGCTTCACAAAGATCAAGAT
CAACTGAACATTCATTCACTTTCTATCGAACGGCAATATAGTTCTAACCGCTCAGTAACT
AATGAGCAAGCGAAAAAAAAACTGTTTCGTTCGGCTATTTCTGGTAAAAAAGAGGGCAAT
CTTCCGGTTTAT------TCCGAATTAAATCAAATCATATATACTGGTCATTGCAATATA
CTATATCCT---GCTATTCGCTATGAGAATTCTAATTTATTGTCAAAGAGGCGAAACAAT
AGATTGATCATTCCATTCCAGCCGATTCAAGAACGAACGAAAGAAACAATGCTTGATTCA
GATTCCGAAATCTTGGTTGAAATACCCATAAATGGTATTTTCCGCAGAAATAGTATTCTT
GCTTATTTCGACGATCCTCAATACAGAAGAAACAGCTCCGGAATCACTAAATATGGGACT
ACGGAGGGGCATTCAATCGTTAAAAAAGAG------GATTTGGTTGAT------TATCGA
GGGGCAAAAGAATTTAAGCCAAGATACCAAATGCAA------GTAGATCGCTTTTTTTTC
ATTCCCGAGGAAGTACATATTTTGCCTGGATCATCTTCCCTAATGGTGCGGAATAATAGT
ATCATTGGAGAAGATACACTCATCACTTTAAATAGAAGAAGCCGAGTAGGCGGATTGGTC
CGAGTG---GAG------AGAAAAAAAAAAAGGATTGAACTTCAAATCTTTTCTGGAGAT
ATTTATTTTCCTGGAGAGGCA------GATCGGATAGTCCGACACAGCAGCATCTTAATA
CCACCAGGAACGGGAAAAAGAAAT------------TCAAAGGAATCAAAA---AAAAAA
TGGAAAAATTGGATTTATGTCCAAGGGATCATACCAACCAAGACAAAGTATTTTGTTTTG
GTTCGACCTGTAGAAACATATGAAATAGCAGACGGTATAAATTTATCAACACTTTTCCCT
CAGGATCCGTTGCAGGAAAGGGATAACATGAAACTTCGAATTGTCAATTATATACTTTAT
GGAAATGGCAAAGCCTTTTTTGGAATTCCTGACACAAGTAGTCAATTAGTTCGAACTTGT
TTAGTATTGAATTGGAACCACGGTAACGCTAAA------AAGGGTTCTTCTATCGGGGAG
GCCCATGTTTCCTTTGTTCAAGTAAGGACAAATGATCTGATTCGAGATTTTATAAGAATC
GACTTAGTTAACTCTCTTATTTTGTATACCCGAAAAAGGAATGATTCATCAAGTTCATGG
GTGATCTATAAT---ACTGGATCAAGTCGCACCTATATCAATCCGTTTTATTCCAAGGCA
TGGACTCAACAACCCCTT---ATCCAAAATCAAGTAACTCTTCGTACCTTGTTGAAGATA
AATAACGAAAATAAATCTTTGATAATTTTGTCATCATCCAATTGTTTTCAAATGGGGCCA
------TTCAACAATGTAAAATATCAAAATGGAATAAAAGAAGCACTTAAAGGAGACCCC
CCAATAGTTTCAGTTAGGAAATTGAAATCATTAGGTTCCTTAGGAACAGCCCTTCCAATT
AGGAGT---------TTTGACATTTTACTAACCCACAATCAAGTTTTGCTAATGAAATAT
TTTCAACTTGACAATTTAAAACAGACTTTTTACATAATTGAATATTATTTAATGGATGAA
AATAGAAGGATTTCGACTCGCGATCTATGCCGTAAAAAGGTTTTGAATCCATTTTTTTTG
---AATTGGTATTTTATCCATTGTAATTTTTGTGAAGAGAGACCCACAATAATAAGTCTT
GGGCAGTTTATTTGTGAAAATGCATGTATCGCGAAAAATAGACCCCACCTAAAGTCGGGC
CAAGTTTTAATTGTTCAAGTTGATTCTATAATAATTAGATCAGCTAAACCCTATTTAGCT
ACGCCAGGAGCAACTGTTCATGGACATTATGGAGAAATCCTTTCTACGGGGGATACTCTG
GTTACATTTATATATGAAAAATCAAGATCAGGTGATATAACGCAGGGTCTTCCAAAAGTG
GAACAAGTCTTGGAAGTACGTTCCATTGATTCAATATCGATGAACCTAGAAAAGAGAGTT
GAGGGGTGGAACGAGCATATAACAAGAATTCTTGGCATTCCTTGGGGATTCTTGATTGGT
GTCGAGCTAACTATAGTGCAAAGTCGTATTTCTTTGGTTAATAAGATACAAAAGGTTTAT
CGATCCCAGGGTGTGCAGATTCATAATAGGCATATAGAAATTATTGTACGTCAAATAACA
TCCAAAGTTTTAGTTTCAGAA------GACGGAATGTCTAATGTTTTTTCACCCGGCGAA
CTAATTGGATTGTTGCGAGCGGAACGAACGGGGCGTGCTTTGGACGAAGCAATCTGTTAC
CGAGCTATTTTATTGGGAATAACAAGAGCATCTCTGAATACTCAAAGTTTCATATCCGAA
GCGAGTTTTCAAGAAACCGCTCGAGTCTTAGCAAAAGCTGCTCTACGGGGTCGTATAGAT
TGGTTGAAGGGCCTAAAAGAAAACGTTGTTTTGGGCAGTATGATACCCGTTGGTACCGGA
TTA------------TTAGTACATCGTTCAAGGCACCAAAAC------------------
---AACAAAAAGAAAAGCTTATTTGAGGGGAAAATACAAAATATTTTGTTCCACCATAGA
GATTTTTTTCATTCTTCCATT---TCAAAGAACTCTCACGATACATCATCAGAACAATCA
TTTCTGGGATTTAAT---GATTTC---------------------
>Aeonium_decorum
ATGGAGGTACGTATGGCAGAACGGGCCAATCTGGTCTTTCACAATAAAGTGATAGATGGA
ACTGCCATGAAACGACTTATTAGCAGATTAATAGATCACTTCGGAATGGCATATACATCA
CACATCTTGGATCAAGTAAAGACTCTGGGTTTCCAGCAAGCCACTGCTACATCTATTTCA
TTAGGAATTGACGATCTTTTAACAATACCTTCGAAAGGATGGCTAGTCCAGGATGCTGAA
CAACAAAGTTTCATTTTGGAAAAAAACCATCATTACGGGAATGTCCATGCGGTAGAAAAA
TTACGCCAATCCATTGAAATATGGTATGCTACAAGTGAATATTTACGACAAGAAATGAAT
CCGAATTTCAGGATGACTGATCCCTTTAATCCAGTCCATATAATGTCTTTTTCGGGAGCT
AGAGGAAATGTATCTCAAGTACACCAATTAGTAGGTATGAGGGGATTAATGTCGGATCCC
CAAGGACAAATGATTGATTTACCCATTCAAAGCAATTTACGCGAAGGACTCTCTTTAACG
GAATATATAATTTCTTGCTACGGGGCACGCAAGGGGGTTGTGGATACTGCTGTACGAACA
TCAGATGCTGGATATCTGACGCGCAGACTTGTTGAAGTAGTTCAACACATTGTTGTGCGT
AGAACAGATTGTGGCACCACCCAAGGGTTTTCAGTGAGTCCTCTAAAGGGGATGATGTCG
GAAAAAGTGTTTAGTCAAGCATTGATTGGGCGTGTACTAGCGGATGATATATATATGGGC
CCGCGATGCATTGCAATTCGAAATAAAGATATTGGTATTGGACTTATCAATCAATTCTTA
ACCTTTCGAATACACCCAATATCTATCCGAACTCCCTTTACTTGTAGGAGTATATTTTGG
ATCTGTCGATTCTGTTATGGACGGAGCCCTACTCACGGCGACCTGGTCGAATTGGGGGAA
GCTGTAGGTATTATTGCGGGTCAATCTATTGGAGAACCGGGTACTCAACTAACATTAAGA
ACTTTTCATACTGGTGGAGTATTCACTGGGGGTACTGCAGAGCATGTACGAGCCCCCTCT
AATGGAAAAATAAAATTTAATGAGGATTTGGTTCATCCCACCCGTACACGGCACGGACAT
CCCGCTTTTCTGTGTTATATAGACTTGTATATAACTATTGAGAGTGAAGACATTCTACAT
AATGTGAATATTCCACCTAAGAGTTTTCTTTTAGTCCAAAATGATCAATATGTAGAATCC
GAACAAGTGATTGCTGAGATTCGCGCAGGAACATACACGTTCAATTTTAAAGAGAAGGTT
CGAAAACATATTTATTCTGATTCAGAGGGAGAAATGCACTGGAGTACCAATGTGTACCAT
GCATCTGAATTTACATATGGTAATGTTCATCTCTTACCAAAAACAAGCCACTTATGGATA
TTAGCAGGAGGGTCGTGCGGATCCAGTGTAGTGCCCTTTTCGCTTCACAAAGATCAAGAT
CAACTGAACATTCATTCACTTTCTATCGAACGGCGATATAGTTCTAACCGCTCAGTAACT
AATGAGCAAGCGAAAAAAAAACTGTTTCGTTCGGCTATTTCTGGTAAAAAAGAGGGCAAT
CTTCCGTTTTAT------TCCGAATTAAATCAAATCATATATACTGGTCATTGCAATATA
CTATATCCT---GCTATTCGCTATGAGAATTCTAATTTATTGTCAAAGAGGCGAAACAAT
AGATTGATCATTCCATTCCAGCCGATTCAAGAACGAACGAAAGAAACAATGCTTGATTCA
GATTCCGAAATCTTGGTTGAAATACCCATAAATGGTATTTTCCGCAGAAATAGTATTCTT
GCTTATTTCGACGATCCTCAATACAGAAGAAACAGCTCCGGAATCACTAAATATGGGACT
ACGGAGGGGCATTCAATCGTTAAAAAAGAG------GATTTGGTTGAT------TATCGA
GGGGCAAAAGAATTTAAGCCAAGATACCAAATGCAA------GTAGATCGCTTTTTTTTC
ATTCCCGAGGAAGTACATATTTTGCCTGGATCATCTTCTCTAATGGTGCGGAATAATAGT
ATCATTGGAGAAGATACACTCATCACTTTAAATAGAAGAAGCCGAGTAGGCGGATTGGTC
CGAGTG---GAG------AGAAAAAAAAAAAGGATTGAACTTCAAATCTTTTCTGGAGAT
ATTTATTTTCCTGGAGAGGCA------GATCGGATAGTCCGACACAGCAGCATCTTAATA
CCACCAGGAACGGGAAAAAGAAAT------------TCAAAGGAATCAAAA---AAAAAA
TGGAAAAATTGGATTTATGTCCAAGGGATCATACCAACCAAGACAAAGTATTTTGTTTTG
GTTCGACCTGTAGAAACATATGAAATAGCAGACGGTATAAATTTATCAACACTTTTCCCT
CAGGATCCGTTGCAGGAAAGGGATAACATGAAACTTCGAATTGTCAATTATATACTTTAT
GGAAATGGCAAAGCCTTTTTTGGAATTCCTGACACAAGTAGTCAATTAGTTCGAACTTGT
TTAGTATTGAATTGGAACCACGGTAACGCTAAA------AAGGGTTCTTCTATTGGGGAG
GCCCATGTTTCCTTTGTTCAAGTAAGGACAAATGATCTGATTCGGGATTTTATAAGAATC
GACTTAGTTAACTCTCTTATTTTGTATACCCGAAAAAGGAATGATTCATCAAGTTCATGG
GTGATCTATAAT---ACTGGATCAAGTCGCACCTATATCAATCCGTTTTATTCCAAGGCA
TGGACTCAACAACCCCTT---ATCCAAAATCAAGTAACTATTCGTACCTTGTTGAAGATA
AATAACGAAAATAAATCTTTGATAATTTTGTCATCATCCAATTGTTTTCAAATGGGGCCA
------TTCAACAATGTAAAATATCAAAATGGAATAAAAGAAGCACTTAAAGGAGACCCC
CCAATAGTTTCAGTTAGGAAATTGAAATCATTAGGTTCCTTAGGAACAGCCCTTCCAATT
AGGAGT---------TTTGACATTTTACTAACCCACAATCAAGTTTTGCTAATGAAATAT
TTTCAACTTGACAATTTAAAACAGACTTTTTACATAATTGAATATTATTTAATGGATGAA
AATAGAAGGATTTCGACTCGCGATCTATGCCGTAAAAAGGTTTTGAATCCATTTTTTTTG
---AATTGGTATTTTATCCATTGTAATTTTTGTGAAGAAAGACCCACAATAATTAGTCTT
GGGCAGTTTATTTGTGAAAATGCATGTATCGCGAAAAATAGACCCCACCTAAAGTCGGGC
CAAGTTTTAATTGTTCAAGTTGATTCTATAATAATTAGATCAGCTAAACCCTATTTAGCT
ACGCCAGGAGCAACTGTTCATGGACATTATGGAGAAACCCTTTCTACGGGGGATACTCTG
GTTACATTTATATATGAAAAATCAAGATCAGGTGATATAACGCAGGGTCTTCCAAAAGTG
GAACAAGTCTTGGAAGTACGTTCCATTGATTCAATATCGATGAACCTAGAAAAGAGAGTT
GAGGGGTGGAACGAGCATATAACAAGAATTCTTGGCATTCCTTGGGGATTCTTGATTGGT
GTCGAGCTAACTATAGTGCAAAGTCGTATTTCTTTGGTTAATAAGATACAAAAGGTTTAT
CGATCCCAGGGTGTGCAGATTCATAATAGGCATATAGAAATTATTGTACGTCAAATAACA
TCCAAAGTTTTAGTTTCAGAA------GACGGAATGTCTAATGTTTTTTCACCCGGCGAA
CTAATTGGATTGTTGCGAGCGGAACGAACGGGGCGTGCTTTGGACGAAGCAATCTGTTAC
CGAGCTATTTTATTGGGAATAACAAGAGCATCTCTGAATACTCAAAGTTTCATATCCGAA
GCGAGTTTTCAAGAAACCGCTCGAGTCTTAGCAAAAGCTGCTCTACGGGGTCGTATAGAT
TGGTTGAAGGGCCTAAAAGAAAACGTTGTTTTGGGCAGTATGATACCCGTTGGTACCGGA
TTA------------TTAGTACATCGTTCAAGGCACCAAAAC------------------
---AACAAAAAAAAAAGCTTATTTGAGGGGAAAATACAAAATATTTTGTTCCACCATAGA
GATTTTTTTCATTCTTCCATT---TCAAAGAACTCTCACGATACATCATCAGAACAATCA
TTTCTGGGATTTAAT---GATTTC---------------------
>Aeonium_diplocyclum
ATGGAGGTACGTATGGCAGAACGGGCCAATCTGGTCTTTCACAATAAAGTGATAGATGGA
ACTGCCATGAAACGACTTATTAGCAGATTAATAGATCACTTCGGAATGGCATATACATCA
CACATCTTGGATCAAGTAAAGACTCTGGGTTTCCAGCAAGCCACTGCTACATCTATTTCA
TTAGGAATTGACGATCTTTTAACAATACCTTCGAAAGGATGGCTAGTCCAGGATGCTGAA
CAACAAAGTTTCATTTTGGAAAAAAACCATCATTACGGGAATGTCCATGCGGTAGAAAAA
TTACGCCAATCCATTGAAATATGGTATGCTACAAGTGAATATTTACGACAAGAAATGAAT
CCTAATTTCAGGATGACTGATCCCTTTAATCCAGTCCATATAATGTCTTTTTCGGGAGCT
AGAGGAAATGTATCTCAAGTACACCAATTAGTAGGTATGAGGGGATTAATGTCGGATCCC
CAAGGACAAATGATTGATTTACCCATTCAAAGCAATTTACGCGAAGGACTCTCTTTAACG
GAATATATAATTTCTTGCTACGGAGCACGCAAGGGGGTTGTGGATACTGCTGTACGAACA
TCAGATGCTGGATATCTGACGCGCAGACTTGTTGAAGTAGTTCAACACATTGTTGTGCGT
AGAACAGATTGTGGCACCACCCAAGGGTTTTCAGTGAGTCCTCTAAAGGGGATGATGTCG
GAAAAAGTGTTTAGTCAAACATTGATTGGGCGTGTACTAGCGGATGATATATATATGGGC
CCGCGATGCATTGCAATTCGAAATAAAGATATTGGTATTGGACTTATCAATCAATTCTTA
ACCTTTCGAATACACCCAATATCTATTCGAACTCCCTTTACTTGTAGGAGTATATTTTGG
ATCTGTCGATTCTGTTATGGACGGAGCCCTACTCACGGCGACCTGGTCGAATTGGGGGAA
GCTGTAGGTATTATTGCGGGTCAATCTATTGGAGAACCGGGTACTCAACTAACATTAAGA
ACTTTTCATACTGGTGGAGTATTCACTGGGGGTACTGCAGAGCATGTACGAGCCCCCTCT
AATGGAAAAATAAAATTTAATGAGGATTTGGTTCATCCCACCCGTACACGGCACGGGCAT
CCCGCTTTTCTGTGTTATATAGACTTGTATATAACTATTGAGAGTGAAGACATTCTACAT
AATGTGAATATTCCACCTAAGAGTTTTCTTTTAGTCCAAAATGATCAATATGTAGAATCC
GAACAAGTGATTGCTGAGATTCGTGCAGGAACATACACGTTCAATTTTAAAGAGAAGGTT
CGAAAACATATTTATTCTGATTCAGAGGGAGAAATGCACTGGAGTACCAATGTGTACCAT
GCATCTGAATTTACATATGGTAATGTTCATCTCTTACCAAAAACAAGCCATTTATGGATA
TTAGCAGGAGGGTCGTGCGGATCCAGTGTAGTGCCCTTTTCGCTTCACAAAGATCAAGAT
CAACTGAACATTCATTCACTTTCTATCGAACGGCGATATAGTTCTAACCGCTCAGTAACT
AAAGAGCAAGCGAAAAAAAAACTGTTTCGTTCGGCTATTTCTGGTAAAAAAGAGGGCAAT
CTTCCGGTTTAT------TCCGAATTAAATCAAATCATATATACTGGTCATTGCAATATA
CTATATCCT---GCTATTCGCTATGAGAATTCTAATTTATTGTCAAAGAGGCGAAACAAT
AGATTGATCATTCCATTCCAGCCGATTCAAGAACGAACGAAAGAAACAATGCTTGATTCA
GATTCCGAAATCTTGGTTGAAATACCCATAAATGGTATTTTCCGCAGAAATAGTATTCTT
GCTTATTTCGACGATCCTCAATACAGAAGAAACAGCTCCGGAATCACTAAATATGGGACT
ACGGAGGGGCATTCAATCGTTAAAAAAGAG------GATTTGGTTGAT------TATCGA
GGGGCAAAAGAATTTAAGCCAAGATACCAAATGAAA------GTAGATCGCTTTTTTTTC
ATTCCCGAGGAAGTACATATTTTGCCTGGATCATCTTCTCTAATGGTGCGGAATAATAGT
ATCATTGGAGAAGATACACTCATCACTTTAAATAGAAGAAGCCGAGTAGGCGGATTGGTC
CGAGTG---GAG------AGAAAAAAAAAAAGGATTGAACTTCAAATCTTTTCTGGAGAT
ATTTATTTTCCTGGAGAGGCA------GATCGGATAGTCCGACACAGCAGCATCTTAATA
CCACCAGGAACGGGAAAAAGAAAT------------TCGAAGGAATCAAAA---AAAAAA
TGGAAAAATTGGATTTATGTCCAAGGGATCATACCAACCAAGACAAAGTATTTTGTTTTG
GTTCGACCTGTAGAAACATATGAAATAGCAGACGGTATAAATTTATCAACACTTTTCCCT
CAGGATCCGTTGCAGGAAAGGGATAACATGAAACTTCGAATTGTCAATTATATACTTTAT
GGAAATGGCAAAGCCTTTTTTGGAATTCCTGACACAAGTAGTCAATTAGTTCGAACTTGT
TTAGTATTGAATTGGAACCACGGTAACGCTAAA------AGGGGTTCTTCTATCGGGGAG
GCCCATGTTTCCTTTGTTCAAGTAAGGACAAATGATCTGATTCGAGATTTTATAAGAATC
GACTTAGTTAACTCTCTTCTTTTGTATACCCGAAAAAGGAATGATTCATCAAGTTCATGG
GTGATCTATAAT---ACTGGATCAAGTCGCACCTATATCAATCCGTTTTATTCCAAGGCA
TGGACTCAACAACCCCTT---ATCCAAAATCAAGTAACTATTCGTACCTTGTTGAAGATA
AATAACGAAAATAAATCTTTGATAATTTTGTCATCATCCAATTGTTTTCAAATGGGGCCA
------TTCAACAATGTAAAATATCAAAATGGAATAAAAGAAGCACTTAAAGGAGACCCC
CCAATAGTTTCAGTTAGGAAATTGAAATCATTAGGTTCCTTAGGAACAGCCCTTCCAATT
AGGAGT---------TTTGACATTTTACTAACCCACAATCAAGTTTTGGTAATGAAATAT
TTTCAACTTGACAATTTAAAACAGACTTTTTACATAATTGAATATTATTTAATGGATGAA
AATAGAAGGATTTCGACTCGCGATCTATGCCGTAAAAAGGTTTTGAATCCATTTTTTTTG
---AATTGGTATTTTATCCATTGTAATTTTTGTGAAGAGAGACCCACAATAATTAGTCCT
GGGCAGTTTATTTGTGAAAATGCATGTATCGCGAAAAATAGACCCTACCTAAAGTCGGGC
CAAGTTTTAATTGTTCAAGTTGATTCTATAATAATTAGATCAGCTAAACCCTATTTAGCT
ACGCCAGGAGCAACTGTTCATGGACATTATGGAGAAATCCTTTCTACGGGGGATACTCTG
GTTACATTTATATATGAAAAATCAAGATCAGGTGATATAACGCAGGGTCTTCCAAAAGTG
GAACAAGTCTTGGAAGTACGTTCCATTGATTCAATATCGATGAACCTAGAAAAGAGAGTT
GAGGGGTGGAACGAGCATATAACAAGAATTCTTGGCATTCCTTGGGGATTCTTGATTGGT
GTCGAGCTAACTATAGTGCAAAGTCGTATTTCTTTGGTTAATAAGATACAAAAGGTTTAT
CGATCCCAGGGTGTGCAGATTCATAATAGGCATATAGAAATTATTGTACGTCAAATAACA
TCCAAAGTTTTAGTTTCAGAA------GACGGAATGTCTAATGTTTTTTCACCCGGTGAA
CTAATTGGATTGTTGCGAGCGGAACGAACGGGGCGTGCTTTGGACGAAGCAATCTGTTAC
CGAGCTATTTTATTGGGAATAACAAGAGCATCTTTGAATACTCAAAGTTTCATATCCGAA
GCGAGTTTTCAAGAAACCGCTCGAGTCTTAGCAAAAGCTGCTCTACGGGGTCGTATAGAT
TGGTTGAAGGGCCTAAAAGAAAACGTTGTTTTGGGCAGTATGATACCCGTTGGTACCGGA
TTA------------TTAGTACATCGTTCAAGGCACCAAAAC------------------
---AACAAAAAGAAAAGCTTATTTGAGGGGAAAATACAAAATATTTTGTTCCACCATAGA
GATTTTTTTCATTCTTCCATT---TCAAAGAACTCTCACGATACATCATCAGAACAATCA
TTTCTGGGATTTAAT---GATTTC---------------------
>Aeonium_dodrantale
ATGGAGGTACGTATGGCAGAACGGGCCAATCTGGTCTTTCACAATAAAGTGATAGATGGA
ACTGCCATGAAACGACTTATTAGCAGATTAATAGATCACTTCGGAATGGCATATACATCA
CACATCTTGGATCAAGTAAAGACTCTGGGTTTCCAGCAAGCCACTGCTACATCTATTTCA
TTAGGAATTGACGATCTTTTAACAATACCTTCGAAAGGATGGCTAGTCCAGGATGCTGAA
CAACAAAGTTTCATTTTGGAAAAAAACCATCATTACGGGAATGTCCATGCGGTAGAAAAA
TTACGCCAATCCATTGAAATATGGTATGCTACAAGTGAATATTTACGACAAGAAATGAAT
CCTAATTTCAGGATGACTGATCCCTTTAATCCAGTCCATATAATGTCTTTTTCGGGAGCT
AGAGGAAATGTATCTCAAGTACACCAATTAGTAGGTATGAGGGGATTAATGTCGGATCCC
CAAGGACAAATGATTGATTTACCCATTCAAAGCAATTTACGCGAAGGACTCTCTTTAACG
GAATATATAATTTCTTGCTACGGAGCACGCAAGGGGGTTGTGGATACTGCTGTACGAACA
TCAGATGCTGGATATCTGACGCGCAGACTTGTTGAAGTAGTTCAACACATTGTTGTGCGT
AGAACAGATTGTGGCACCACCCAAGGGTTTTCAGTGAGTCCTCTAAAGGGGATGATGTCG
GAAAAAGTGTTTAGTCAAACATTGATTGGGCGTGTACTAGCGGATGATATATATATGGGC
CCGCGATGCATTGCAATTCGAAATAAAGATATTGGTATTGGACTTATCAATCAATTCTTA
ACCTTTCGAATACACCCAATATCTATTCGAACTCCCTTTACTTGTAGGAGTATATTTTGG
ATCTGTCGATTCTGTTATGGACGGAGCCCTACTCACGGCGACCTGGTCGAATTGGGGGAA
GCTGTAGGTATTATTGCGGGTCAATCTATTGGAGAACCGGGTACTCAACTAACATTAAGA
ACTTTTCATACTGGTGGAGTATTCACTGGGGGTACTGCAGAGCATGTACGAGCCCCCTCT
AATGGAAAAATAAAATTTAATGAGGATTTGGTTCATCCCACCCGTACACGGCACGGGCAT
CCCGCTTTTCTGTGTTATATAGACTTGTATATAACTATTGAGAGTGAAGACATTCTACAT
AATGTGAATATTCCACCTAAGAGTTTTCTTTTAGTCCAAAATGATCAATATGTAGAATCC
GAACAAGTGATTGCTGAGATTCGCGCAGGAACATACACGTTCAATTTTAAAGAGAAGGTT
CGAAAACATATTTATTCTGATTCAGAGGGAGAAATGCACTGGAGTACCAATGTGTACCAT
GCATCTGAATTTACATATGGTAATGTTCATCTCTTACCAAAAACAAGCCATTTATGGATA
TTAGCAGGAGGGTCGTGCGGATCCAGTGTAGTGCCCTTTTCGCTTCACAAAGATCAAGAT
CAACTGAACATTCATTCACTTTCTATCGAACGGCGATATAGTTCTAACCGCTCAGTAACT
AAAGAGCAAGCGAAAAAAAAACTGTTTCGTTCGGCTATTTCTGGTAAAAAAGAGGGCAAT
CTTCCGGTTTAT------TCCGAATTCAATCAAATCATATATACTGGTCATTGCAATATA
CTATATCCT---GCTATTCGCTATGAGAATTCTAATTTATTGTCAAAGAGGCGAAACAAT
AGATTGATCATTCCATTCCAGCCGATTCAAGAACGAACGAAAGAAACAATGCTTGATTCA
GATTCCGAAATCTTGGTTGAAATACCCATAAATGGTATTTTCCGCAGAAATAGTATTCTT
GCTTATTTCGACGATCCTCAATACAGAAGAAACAGCTCCGGAATCACTAAATATGGGACT
ACGGAGGGGCATTCAATCGTTAAAAAAGAG------GATTTGGTTGAT------TATCGA
GGGGCAAAAGAATTTAAGCCAAGATACCAAATGAAA------GTAGATCGCTTTTTTTTC
ATTCCCGAGGAAGTACATATTTTGCCTGGATCATCTTCTCTAATGGTGCGGAATAATAGT
ATCATTGGAGAAGATACACTCATCACTTTAAATAGAAGAAGCCGAGTAGGCGGATTGGTC
CGAGTG---GAG------AGAAAAAAAAAAAGGATTGAACTTCAAATCTTTTCTGGAGAT
ATTTATTTTCCTGGAGAGGCA------GATCGGATAGTCCGACACAGCAGCATCTTAATA
CCCCCAGGAACGGGAAAAAGAAAT------------TCGAAGGAATCAAAA---AAAAAA
TGGAAAAATTGGATTTATGTCCAAGGGATCATACCAACCAAGACAAAGTATTTTGTTTTG
GTTCGACCTGTAGAAACATATGAAATAGCAGACGGTATAAATTTATCAACACTTTTCCCT
CAGGATCCGTTGCAGGAAAGGGATAACATGAAACTTCGAATTGTCAATTATATACTTTAT
GGAAATGGCAAAGCCTTTTTTGGAATTCCTGACACAAGTAGTCAATTAGTTCGAACTTGT
TTAGTATTGAATTGGAACCACGGTAACGCTAAA------AAGGGTTCTTCTATCGGGGAG
GCCCATGTTTCCTTTGTTCAAGTAAGGACAAATGATCTGATTCGAGATTTTATAAGAATC
GACTTAGTTAACTCTCTTCTTTTGTATACCCGAAAAAGGAATGATTCATCAAGTTCATGG
GTGATCTATAAT---ACTGGATCAAGTCGCACCTATATCAATCCGTTTTATTCCAAGGCA
TGGACTCAACAACCCCTT---ATCCAAAATCAAGTAACTATTCGTACCTTGTTGAAGATA
AATAACGAAAATAAATCTTTGATAATTTTGTCATCATCCAATTGTTTTCAAATGGGGCCA
------TTCAACAATGTAAAATATCAAAATGGAATAAAAGAAGCACTTAAAGGAGACCCC
CCAATAGTTTCAGTTAGGAAATTGAAATCATTAGGTTCCTTAGGAACAGCCCTTCCAATT
AGGAGT---------TTTGACATTTTACTAACCCACAATCAAGTTTTGGTAATGAAATAT
TTTCAACTTGACAATTTAAAACAGACTTTTTACATAATTGAATATTATTTAATGGATGAA
AATAGAAGGATTTCGACTCGCGATCTATGCCGTAAAAAGGTTTTGAATCCATTTTTTTTG
---AATTGGTATTTTATCCATTGTAATTTTTGTGAAGAGAGACCCACAATAATTAGTCTT
GGGCAGTTTATTTGTGAAAATGCATGTATCGCGAAAAATAGACCCTACCTAAAGTCGGGC
CAAGTTTTAATTGTTCAAGTTGATTCTATAATAATTAGATCAGCTAAACCCTATTTAGCT
ACGCCAGGAGCAACTGTTCATGGACATTATGGAGAAATCCTTTCTACGGGGGATACTCTG
GTTACATTTATATATGAAAAATCAAGATCAGGTGATATAACACAGGGTCTTCCAAAAGTG
GAACAAGTCTTGGAAGTACGTTCCATTGATTCAATATCGATGAACCTAGAAAAGAGAGTT
GAGGGGTGGAACGAGCATATAACAAGAATTCTTGGCATTCCTTGGGGATTCTTGATTGGT
GTCGAGCTAACTATAGTGCAAAGTCGTATTTCTTTGGTTAATAAGATACAAAAGGTTTAT
CGATCCCAGGGTGTGCAGATTCATAATAGGCATATAGAAATTATTGTACGTCAAATAACA
TCCAAAGTTTTAGTTTCAGAA------GACGGAATGTCTAATGTTTTTTCACCCGGCGAA
CTAATTGGATTGTTGCGAGCGGAACGAACGGGGCGTGCTTTGGACGAAGCAATCTGTTAC
CGAGCTATTTTATTGGGAATAACAAGAGCATCTCTGAATACTCAAAGTTTCATATCCGAA
GCGAGTTTTCAAGAAACCGCTCGAGTCTTAGCAAAAGCTGCTCTACGGGGTCGTATAGAT
TGGTTGAAGGGCCTAAAAGAAAACGTTGTTTTGGGCAGTATGATACCCGTTGGTACCGGA
TTA------------TTAGTACATCGTTCAAGGCACCAAAAC------------------
---AACAAAAAGAAAAGCTTATTTGAGGGGAAAATACAAAATATTTTGTTCCACCATAGA
GATTTTTTTCATTCTTCCATT---TCAAAGAACTCTCACGATACATCATCAGAACAATCA
TTTCTGGGATTTAAT---GATTTC---------------------
>Aeonium_nobile
ATGGAGGTACGTATGGCAGAACGGGCCAATCTGGTCTTTCACAATAAAGTGATAGATGGA
ACTGCCATGAAACGACTTATTAGCAGATTAATAGATCACTTCGGAATGGCATATACATCA
CACATCTTGGATCAAGTAAAGACTCTGGGTTTCCAGCAAGCCACTGCTACATCTATTTCA
TTAGGAATTGACGATCTTTTAACAATACCTTCGAAAGGATGGCTAGTCCAGGATGCTGAA
CAACAAAGTTTCATTTTGGAAAAAAACCATCATTACGGGAATGTCCATGCGGTAGAAAAA
TTACGCCAATCCATTGAAATATGGTATGCTACAAGTGAATATTTACGACAAGAAATGAAT
CCGAATTTCAGGATGACTGATCCCTTTAATCCAGTCCATATAATGTCTTTTTCGGGAGCT
AGAGGAAATGTATCTCAAGTACACCAATTAGTAGGTATGAGGGGATTAATGTCGGATCCC
CAAGGACAAATGATTGATTTACCCATTCAAAGCAATTTACGCGAAGGACTCTCTTTAACG
GAATATATAATTTCTTGCTACGGGGCACGCAAGGGGGTTGTGGATACTGCTGTACGAACA
TCAGATGCTGGATATCTGACGCGCAGACTTGTTGAAGTAGTTCAACACATTGTTGTGCGT
AGAACAGATTGTGGCACCACCCAAGGGTTTTCAGTGAGTCCTCTAAAGGGGATGATGTCG
GAAAAAGTGTTTAGTCAAGCATTGATTGGGCGTGTACTAGCGGATGATATATATATGGGC
CCGCGATGCATTGCAATTCGAAATAAAGATATTGGTATTGGACTTATCAATCAATTCTTA
ACCTTTCGAATACACCCAATATCTATCCGAACTCCCTTTACTTGTAGGAGTATATTTTGG
ATCTGTCGATTCTGTTATGGACGGAGCCCTACTCACGGCGACCTGGTCGAATTGGGGGAA
GCTGTAGGTATTATTGCGGGTCAATCTATTGGAGAACCGGGTACTCAACTAACATTAAGA
ACTTTTCATACTGGTGGAGTATTCACTGGGGGTACTGCAGAGCATGTACGAGCCCCCTCT
AATGGAAAAATAAAATTTAATGAGGATTTGGTTCATCCCACCCGTACACGGCACGGACAT
CCCGCTTTTCTGTGTTATATAGACTTGTATATAACTATTGAGAGTGAAGACATTCTACAT
AATGTGAATATTCCACCTAAGAGTTTTCTTTTAGTCCAAAATGATCAATATGTAGAATCC
GAACAAGTGATTGCTGAGATTCGCGCAGGAACATACACGTTCAATTTTAAAGAGAAGGTT
CGAAAACATATTTATTCTGATTCAGAGGGAGAAATGCACTGGAGTACCAATGTGTACCAT
GCATCTGAATTTACATATGGTAATGTTCATCTCTTACCAAAAACAAGCCACTTATGGATA
TTAGCAGGAGGGTCGTGCGGATCCAGTGTAGTGCCCTTTTCGCTTCACAAAGATCAAGAT
CAACTGAACATTCATTCACTTTCTATCGAACGGCGATATAGTTCTAACCGCTCAGTAACT
AATGAGCAAGCGAAAAAAAAACTGTTTCGTTCGGCTATTTCTGGTAAAAAAGAGGGCAAT
CTTCCGTTTTAT------TCCGAATTAAATCAAATCATATATACTGGTCATTGCAATATA
CTATATCCT---GCTATTCGCTATGAGAATTCTAATTTATTGTCAAAGAGGCGAAACAAT
AGATTGATCATTCCATTCCAGCCGATTCAAGAACGAACGAAAGAAACAATGCTTGATTCA
GATTCCGAAATCTTGGTTGAAATACCCATAAATGGTATTTTCCGCAGAAATAGTATTCTT
GCTTATTTCGACGATCCTCAATACAGAAGAAACAGCTCCGGAATCACTAAATATGGGACT
ACGGAGGGGCATTCAATCGTTAAAAAAGAG------GATTTGGTTGAT------TATCGA
GGGGCAAAAGAATTTAAGCCAAGATACCAAATGCAA------GTAGATCGCTTTTTTTTC
ATTCCCGAGGAAGTACATATTTTGCCTGGATCATCTTCTCTAATGGTGCGGAATAATAGT
ATCATTGGAGAAGATACACTCATCACTTTAAATAGAAGAAGCCGAGTAGGCGGATTGGTC
CGAGTG---GAG------AGAAAAAAAAAAAGGATTGAACTTCAAATCTTTTCTGGAGAT
ATTTATTTTCCTGGAGAGGCA------GATCGGATAGTCCGACACAGCAGCATCTTAATA
CCACCAGGAACGGGAAAAAGAAAT------------TCAAAGGAATCAAAA---AAAAAA
TGGAAAAATTGGATTTATGTCCAAGGGATCATACCAACCAAGACAAAGTATTTTGTTTTG
GTTCGACCTGTAGAAACATATGAAATAGCAGACGGTATAAATTTATCAACACTTTTCCCT
CAGGATCCGTTGCAGGAAAGGGATAACATGAAACTTCGAATTGTCAATTATATACTTTAT
GGAAATGGCAAAGCCTTTTTTGGAATTCCTGACACAAGTAGTCAATTAGTTCGAACTTGT
TTAGTATTGAATTGGAACCACGGTAACGCTAAA------AAGGGTTCTTCTATTGGGGAG
GCCCATGTTTCCTTTGTTCAAGTAAGGACAAATGATCTGATTCGGGATTTTATAAGAATC
GACTTAGTTAACTCTCTTATTTTGTATACCCGAAAAAGGAATGATTCATCAAGTTCATGG
GTGATCTATAAT---ACTGGATCAAGTCGCACCTATATCAATCCGTTTTATTCCAAGGCA
TGGACTCAACAACCCCTT---ATCCAAAATCAAGTAACTATTCGTACCTTGTTGAAGATA
AATAACGAAAATAAATCTTTGATAATTTTGTCATCATCCAATTGTTTTCAAATGGGGCCA
------TTCAACAATGTAAAATATCAAAATGGAATAAAAGAAGCACTTAAAGGAGACCCC
CCAATAGTTTCAGTTAGGAAATTGAAATCATTAGGTTCCTTAGGAACAGCCCTTCCAATT
AGGAGT---------TTTGACATTTTACTAACCCACAATCAAGTTTTGCTAATGAAATAT
TTTCAACTTGACAATTTAAAACAGACTTTTTACATAATTGAATATTATTTAATGGATGAA
AATAGAAGGATTTCGACTCGCGATCTATGCCGTAAAAAGGTTTTGAATCCATTTTTTTTG
---AATTGGTATTTTATCCATTGTAATTTTTGTGAAGAAAGACCCACAATAATTAGTCTT
GGGCAGTTTATTTGTGAAAATGCATGTATCGCGAAAAATAGACCCCACCTAAAGTCGGGC
CAAGTTTTAATTGTTCAAGTTGATTCTATAATAATTAGATCAGCTAAACCCTATTTAGCT
ACGCCAGGAGCAACTGTTCATGGACATTATGGAGAAACCCTTTCTACGGGGGATACTCTG
GTTACATTTATATATGAAAAATCAAGATCAGGTGATATAACGCAGGGTCTTCCAAAAGTG
GAACAAGTCTTGGAAGTACGTTCCATTGATTCAATATCGATGAACCTAGAAAAGAGAGTT
GAGGGGTGGAACGAGCATATAACAAGAATTCTTGGCATTCCTTGGGGATTCTTGATTGGT
GTCGAGCTAACTATAGTGCAAAGTCGTATTTCTTTGGTTAATAAGATACAAAAGGTTTAT
CGATCCCAGGGTGTGCAGATTCATAATAGGCATATAGAAATTATTGTACGTCAAATAACA
TCCAAAGTTTTAGTTTCAGAA------GACGGAATGTCTAATGTTTTTTCACCCGGCGAA
CTAATTGGATTGTTGCGAGCGGAACGAACGGGGCGTGCTTTGGACGAAGCAATCTGTTAC
CGAGCTATTTTATTGGGAATAACAAGAGCATCTCTGAATACTCAAAGTTTCATATCCGAA
GCGAGTTTTCAAGAAACCGCTCGAGTCTTAGCAAAAGCTGCTCTACGGGGTCGTATAGAT
TGGTTGAAGGGCCTAAAAGAAAACGTTGTTTTGGGCAGTATGATACCCGTTGGTACCGGA
TTA------------TTAGTACATCGTTCAAGGCACCAAAAC------------------
---AACAAAAAGAAAAGCTTATTTGAGGGGAAAATACAAAATATTTTGTTCCACCATAGA
GATTTTTTTCATTCTTCCATT---TCAAAGAACTCTCACGATACATCATCAGAACAATCA
TTTCTGGGATTTAAT---GATTTC---------------------
>Aeonium_saundersii
ATGGAGGTACGTATGGCAGAACGGGCCAATCTGGTCTTTCACAATAAAGTGATAGATGGA
ACTGCCATGAAACGACTTATTAGCAGATTAATAGATCACTTCGGAATGGCATATACATCA
CACATCTTGGATCAAGTAAAGACTCTGGGTTTCCAGCAAGCCACTGCTACATCTATTTCA
TTAGGAATTGACGATCTTTTAACAATACCTTCGAAAGGATGGCTAGTCCAGGATGCTGAA
CAACAAAGTTTCATTTTGGAAAAAAACCATCATTACGGGAATGTCCATGCGGTAGAAAAA
TTACGCCAATCCATTGAAATATGGTATGCTACAAGTGAATATTTACGACAAGAAATGAAT
CCGAATTTCAGGATGACTGATCCCTTTAATCCAGTCCATATAATGTCTTTTTCGGGAGCT
AGAGGAAATGTATCTCAAGTACACCAATTAGTAGGTATGAGGGGATTAATGTCGGATCCC
CAAGGACAAATGATTGATTTACCCATTCAAAGCAATTTACGCGAAGGACTCTCTTTAACG
GAATATATAATTTCTTGCTACGGAGCACGCAAGGGGGTTGTGGATACTGCTGTACGAACA
TCAGATGCTGGATATCTGACGCGCAGACTTGTTGAAGTAGTTCAACACATTGTTGTGCGT
AGAACAGATTGTGGCACCACCCAAGGGTTTTCAGTGAGTCCTCTAAAGGGGATGATGTCG
GAAAAAGTGTTTAGTCAAACATTGATTGGGCGTGTACTAGCGGATGATATATATATGGGC
CCGCGATGCATTGCAATTCGAAATAAAGATATTGGTATTGGACTTATCAATCAATTCTTA
ACCTTTCGAATACACCCAATATCTATTCGAACTCCCTTTACTTGTAGGAGTATATTTTGG
ATCTGTCGATTCTGTTATGGACGGAGCCCTACTCACGGCGACCTGGTCGAATTGGGGGAA
GCTGTAGGTATTATTGCGGGTCAATCTATTGGAGAACCGGGTACTCAACTAACATTAAGA
ACTTTTCATACTGGTGGAGTATTCACTGGGGGTACTGCAGAGCATGTACGAGCCCCCTCT
AATGGAAAAATAAAATTTAATGAGGATTTGGTTCATCCCACCCGTACACGGCACGGGCAT
CCCGCTTTTCTGTGTTATATAGACTTGTATATAACTATTGAGAGTGAAGACATTCTACAT
AATGTGAATATTCCACCTAAGAGTTTTCTTTTAGTCCAAAATGATCAATATGTAGAATCC
GAACAAGTGATTGCTGAGATTCGCGCAGGAACATACACGTTCAATTTTAAAGAGAAGGTT
CGAAAACATATTTATTCTGATTCAGAGGGAGAAATGCACTGGAGTACCAATGTGTACCAT
GCATCTGAATTTACATATGGTAATGTTCATCTCTTACCAAAAACAAGCCATTTATGGATA
TTAGCAGGAGGGTCGTGCGGATCCAGTGTAGTGCCCTTTTCGCTTCACAAAGATCAAGAT
CAACTGAACATTCATTCACTTTCTATCGAACGGCGATATAGTTCTAACCGCTCAGTAACT
AATGAGCAAGCGAAAAAAAAACTGTTTCGTTCGGCTATTTCTGGTAAAAAAGAGGGCAAT
CTTCCGGTTTAT------TCCGAATTAAATCAAATCATATATACTGGTCATTGCAATATA
CTATATCCT---GCTATTCGCTATGAGAATTCTAATTTATTGTCAAAGAGGCGAAACAAT
AGATTGATCATTCCATTCCAGGCGATTCAAGAACGAACGAAAGAAACAATGCTTGATTCA
GATTCCGAAATCTTGGTTGAAATACCCATAAATGGTATTTTCCGCAGAAATAGTATTCTT
GCTTATTTCGACGATCCTCAATACAGAAGAAACAGCTCCGGAATCACTAAATATGGGACT
ACGGAGGGGCATTCAATCGTTAAAAAAGAG------GATTTGGTTGAT------TATCGA
GGGGCAAAAGAATTTAAGCCAAGATACCAAATGAAA------GTAGATCGCTTTTTTTTC
ATTCCCGAGGAAGTACATATTTTGCCTGGATCATCTTCCCTAATGGTGCGGAATAATAGT
ATCATTGGAGAAGATACACTCATCACTTTAAATAGAAGAAGCCGAGTAGGCGGATTGGTC
CGAGTG---GAG------AGAAAAAAAAAAAGGATTGAACTTCAAATCTTTTCTGGAGAT
ATTTATTTTCCTGGAGAGGCA------GATCGGATAGTCCGACACAGCAGCATCTTAATA
CCACCAGGAACGGGAAAAAGAAAT------------TCGAAGGAATCAAAA---AAAAAA
TGGAAAAATTGGATTTATGTCCAAGGGATCATACCAACCAAGACAAAGTATTTTGTTTTG
GTTCGACCTGTAGAAACATATGAAATAGCAGACGGTATAAATTTATCAACACTTTTCCCT
CAGGATCCGTTGCAGGAAAGGGATAACATGAAACTTCGAATTGTCAATTATATACTTTAT
GGAAATGGCAAAGCCTTTTTTGGAATTCCTGACACAAGTAGTCAATTAGTTCGAACTTGT
TTAGTATTGAATTGGAACCACGGTAACGCTAAA------AAGGGTTCTTCTATCGGGGAG
GCCCATGTTTCCTTTGTTCAAGTAAGGACAAATGATCTGATTCGAGATTTTATAAGAATC
GACTTAGTTAACTCTCTTCTTTTGTATACCCGAAAAAGGAATGATTCATCAAGTTCATGG
GTGATCTATAAT---ACTGGATCAAGTCGCACCTATATCAATCCGTTTTATTCCAAGGCA
TGGACTCAACAACCCCTT---ATCCAAAATCAAGTAACTATTCGTACCTTGTTGAAGATA
AATAACGAAAATAAATCTTTGATAATTTTGTCATCATCCAATTGTTTTCAAATGGGGCCA
------TTCAACAATGTAAAATATCAAAATGGAATAAAAGAAGCACTTAAAGGAGACCCC
CCAATAGTTTCAGTTAGGAAATTGAAATCATTAGGTTCCTTAGGAACAGCCCTTCCAATT
AGGAGT---------TTTGACATTTTACTAACCCACAATCAAGTTTTGGTAATGAAATAT
TTTCAACTTGACAATTTAAAACAGACTTTTTACATAATTGAATATTATTTAATGGATGAA
AATAGAAGGATTTCGACTTGCGATCTATGCCGTAAAAAGGTTTTGAATCCATTTTTTTTG
---AATTGGTATTTTATCCATTGTAATTTTTGTGAAGAGAGACCCACAATAATTAGTCTT
GGGCAGTTTATTTGTGAAAATGCATGTATCGCGAAAAATAGACCCCACCTAAAGTCGGGC
CAAGTTTTAATTGTTCAAGTTGATTCTATAATAATTAGATCAGCTAAACCCTATTTAGCT
ACGCCAGGAGCAACTGTTCATGGACATTATGGAGAAATCCTTTCTACGGGGGATACTCTG
GTTACATTTATATATGAAAAATCAAGATCAGGTGATATAACGCAGGGTCTTCCAAAAGTG
GAACAAGTCTTGGAAGTACGTTCCATTGATTCAATATCGATGAACCTAGAAAAGAGAGTT
GAGGGGTGGAACGAGCATATAACAAGAATTCTTGGCATTCCTTGGGGATTCTTGATTGGT
GTCGAGCTAACTATAGTGCAAAGTCGTATTTCTTTGGTTAATAAGATACAAAAGGTTTAT
CGATCCCAGGGTGTGCAGATTCATAATAGGCATATAGAAATTATTGTACGTCAAATAACA
TCCAAAGTTTTAGTTTCAGAA------GACGGAATGTCTAATGTTTTTTCACCCGGCGAA
CTAATTGGATTGTTGCGAGCGGAACGAACGGGGCGTGCTTTGGACGAAGCAATCTGTTAC
CGAGCTATTTTATTGGGAATAACAAGAGCATCTCTGAATACTCAAAGTTTCATATCCGAA
GCGAGTTTTCAAGAAACCGCTCGAGTCTTAGCAAAAGCTGCTCTACGGGGTCGTATAGAT
TGGTTGAAGGGCCTAAAAGAAAACGTTGTTTTGGGCAGTATGATACCCGTTGGTACCGGA
TTA------------TTAGTACATCGTTCAAGGCACCAAAAC------------------
---AACAAAAAGAAAAGCTTATTTGAGGGGAAAATACAAAATATTTTGTTCCACCATAGA
GATTTTTTTCATTCTTCCATT---TCAAAGAACTCTCACGATACATCATCAGAACAATCA
TTTCTGGGATTTAAT---GATTTC---------------------
>Aeonium_tabuliforme
ATGGAGGTACGTATGGCAGAACGGGCCAATCTGGTCTTTCACAATAAAGTGATAGATGGA
ACTGCCATGAAACGACTTATTAGCAGATTAATAGATCACTTCGGAATGGCATATACATCA
CACATCTTGGATCAAGTAAAGACTCTGGGTTTCCAGCAAGCCACTGCTACATCTATTTCA
TTAGGAATTGACGATCTTTTAACAATACCTTCGAAAGGATGGCTAGTCCAGGATGCTGAA
CAACAAAGTTTCATTTTGGAAAAAAACCATCATTACGGGAATGTCCATGCGGTAGAAAAA
TTACGCCAATCCATTGAAATATGGTATGCTACAAGTGAATATTTACGACAAGAAATGAAT
CCGAATTTCAGGATGACTGATCCCTTTAATCCAGTCCATATAATGTCTTTTTCGGGAGCT
AGAGGAAATGTATCTCAAGTACACCAATTAGTAGGTATGAGGGGATTAATGTCGGATCCC
CAAGGACAAATGATTGATTTACCCATTCAAAGCAATTTACGCGAAGGACTCTCTTTAACG
GAATATATAATTTCTTGCTACGGGGCACGCAAGGGGGTTGTGGATACTGCTGTACGAACA
TCAGATGCTGGATATCTGACGCGCAGACTTGTTGAAGTAGTTCAACACATTGTTGTGCGT
AGAACAGATTGTGGCACCACCCAAGGGTTTTCAGTGAGTCCTCTAAAGGGGATGATATCG
GAAAAAGTGTTTAGTCAAACATTGATTGGGCGTGTACTAGCGGATGATATATATATGGGC
CCGCGATGCATTGCAATTCGAAATAAAGATATTGGTATTGGACTTATCAATCAATTCTTA
ACCTTTCGAATACACCCAATATCTATTCGAACTCCCTTTACTTGTAGGAGTATATTTTGG
ATCTGTCGATTCTGTTATGGACGGAGCCCTACTCACGGCGACCTGGTCGAATTGGGGGAA
GCTGTAGGTATTATTGCGGGTCAATCTATTGGAGAACCGGGTACTCAACTAACATTAAGA
ACTTTTCATACTGGTGGAGTATTCACTGGGGGTACTGCAGAGCATGTACGAGCCCCCTCT
AATGGAAAAATAAAATTTAATGAGGATTTGGTTCATCCCACCCGTACACGGCACGGACAT
CCCGCTTTTCTGTGTTATATAGACTTGTATATAACTATTGAGAGTGAAGACATTCTACAT
AATGTGAATATTCCACCTAAGAGTTTTCTTTTAGTCCAAAATGATCAATATGTAGAATCC
GAACAAGTGATTGCTGAGATTCGCGCAGGAACATACACGTTCAATTTTAAAGAGAAGGTT
CGAAAACATATTTATTCTGATTCAGAGGGAGAAATGCACTGGAGTACCAATGTGTACCAT
GCATCTGAATTTACATATGGTAATGTTCATCTCTTACCAAAAACAAGCCATTTATGGATA
TTAGCAGGAGGGTCGTGCGGATCCAGTGTAGTGCCCTTTTCGCTTCACAAAGATCAAGAT
CAACTGAACATTCATTCACTTTCTATCGAACGGCGATATAGTTCTAACCGCTCAGTAACT
AATGAGCAAGCGAAAAAAAAACTGTTTCGTTCGGCTATTTCTGGTAAAAAAGAGGGCAAT
CTTCCGTTTTAT------TCCGAATTAAATCAAATCATATATACTGGTCATTGCAATATA
CTATATCCT---GCTATTCGCTATGAGAATTCTAATTTATTGTCAAAGAGGCGAAACAAT
AGATTGATCATTCCATTCCAGCCGATTCAAGAACGAACGAAAGAAACAATGCTTGATTCA
GATTCCGAAATCTTGGTTGAAATACCCATAAATGGTATTTTCCGCAGAAATAGTATTCTT
GCTTATTTCGACGATCCTCAATACAGAAGAAACAGCTCCGGAATCACTAAATATGGGACT
ACGGAGGGGCATTCAATCGTTAAAAAAGAG------GATTTGGTTGAT------TATCGA
GGGGCAAAAGAATTTAAGCCAAGATACCAAATGCAA------GTAGATCGCTTTTTTTTC
ATTCCCGAGGAAGTACATATTTTGCCTGGATCATCTTCTCTAATGGTGCGGAATAATAGT
ATCATTGGAGAAGATACACTCATCACTTTAAATAGAAGAAGCCGAGTAGGCGGATTGGTC
CGAGTG---GAG------AGAAAAAAAAAAAGGATTGAACTTCAAATCTTTTCTGGAGAT
ATTTATTTTCCTGGAGAGGCA------GATCGGATAGTCCGACACAGCAGCATCTTAATA
CCACCAGGAACGGGAAAAAGAAAT------------TCAAAGGAATCAAAA---AAAAAA
TGGAAAAATTGGATTTATGTCCAAGGGATCATACCAACCAAGACAAAGTATTTTGTTTTG
GTTCGACCTGTAGAAACATATGAAATAGCAGACGGTATAAATTTATCAACACTTTTCCCT
CAGGATCCGTTGCAGGAAAGGGATAACATGAAACTTCGAATTGTCAATTATATACTTTAT
GGAAATGGCAAAGCCTTTTTTGGAATTCCTGACACAAGTAGTCAATTAGTTCGAACTTGT
TTAGTATTGAATTGGAACCACGGTAACGCTAAA------AAGGGTTCTTCTATCGGGGAG
GCCCATGTTTCCTTTGTTCAAGTAAGGACAAATGATCTGATTCGGGATTTTATAAGAATC
GACTTAGTTAACTTTCTTATTTTGTATACCCGAAAAAGGAATGATTCATCAAGTTCATGG
GTGATCTATAAT---ACTGGATCAAGTCGCACCTATATCAATCCGTTTTATTCCAAGGCA
TGGACTCAACAACCCCTT---ATCCAAAATCAAGTAACTATTCGTACCTTGTTGAAGATA
AATAACGAAAATAAATCTTTGATAATTTTGTCATCATCCAATTGTTTTCAAATGGGGCCA
------TTCAACAATGTAAAATATCAAAATGGAATAAAAGAAGCACTTAAAGGAGACCCC
CCAATAGTTTCAGTTAGGAAATTGAAATCATTAGGTTCCTTAGGAACAGCCCTTCCAATT
AGGAGT---------TTTGACATTTTACTAACCCACAATCAAGTTTTGCTAATGAAATAT
TTTCAACTTGACAATTTAAAACAGACTTTTTACATAATTGAATATTATTTAATGGATGAA
AATAGAAGGATTTCGACTCGCGATCTATGCCGTAAAAAGGTTTTGAATCCATTTTTTTTG
---AATTGGTATTTTATCCATTGTAATTTTTGTGAAGAAAGACCCACAATAATTAGTCTT
GGGCAGTTTATTTGTGAAAATGCATGTATCGCGAAAAATAGACCCTACCTAAAGTCGGGC
CAAGTTTTAATTGTTCAAGTTGATTCTATAATAATTAGATCAGCTAAACCCTATTTAGCT
ACGCCAGGAGCAACTGTTCATGGACATTATGGAGAAATCCTTTCTACGGGGGATACTCTG
GTTACATTTATATATGAAAAATCAAGATCAGGTGATATAACGCAGGGTCTTCCAAAAGTG
GAACAAGTCTTGGAAGTACGTTCCATTGATTCAATATCGATGAACCTAGAAAAGAGAGTT
GAGGGGTGGAACGAGCATATAACAAGAATTCTTGGCATTCCTTGGGGATTCTTGATTGGT
GTCGAGCTAACTATAGTGCAAAGTCGTATTTCTTTGGTTAATAAGATACAAAAGGTTTAT
CGATCCCAGGGTGTGCAGATTCATAATAGGCATATAGAAATTATTGTACGTCAAATAACA
TCCAAAGTTTTAGTTTCAGAA------GACGGAATGTCTAATGTTTTTTCACCCGGCGAA
CTAATTGGATTGTTGCGAGCGGAACGAACGGGGCGTGCTTTGGACGAAGCAATCTGTTAC
GGAGCTATTTTATTGGGAATAACAAGAGCATCTCTGAATACTCAAAGTTTCATATCCGAA
GCGAGTTTTCAAGAAACCGCTCGAGTCTTAGCAAAAGCTGCTCTACGGGGTCGTATAGAT
TGGTTGAAGGGCCTAAAAGAAAACGTTGTTTTGGGCAGTATGATACCCGTTGGTACCGGA
TTA------------TTAGTACATCGTTCAAGGCACCAAAAC------------------
---AACAAAAAGAAAAGCTTATTTGAGGGGAAAATACAAAATATTTTGTTCCACCATAGA
GATTTTTTTCATTCTTCCATT---TCAAAGAACTCTCACGATACATCATCAGAACAATCA
TTTCTGGGATTTAAT---GATTTC---------------------
>Aeonium_undulatum
ATGGAGGTACGTATGGCAGAACGGGCCAATCTGGTCTTTCACAATAAAGTGATAGATGGA
ACTGCCATGAAACGACTTATTAGCAGATTAATAGATCACTTCGGAATGGCATATACATCA
CACATCTTGGATCAAGTAAAGACTCTGGGTTTCCAGCAAGCCACTGCTACATCTATTTCA
TTAGGAATTGACGATCTTTTAACAATACCTTCGAAAGGATGGCTAGTCCAGGATGCTGAA
CAACAAAGTTTCATTTTGGAAAAAAACCATCATTACGGGAATGTCCATGCGGTAGAAAAA
TTACGCCAATCCATTGAAATATGGTATGCTACAAGTGAATATTTACGACAAGAAATGAAT
CCGAATTTCAGGATGACTGATCCCTTTAATCCAGTCCATATAATGTCTTTTTCGGGAGCT
AGAGGAAATGTATCTCAAGTACACCAATTAGTAGGTATGAGGGGATTAATGTCGGATCCC
CAAGGACAAATGATTGATTTACCCATTCAAAGCAATTTACGCGAAGGACTCTCTTTAACG
GAATATATAATTTCTTGCTACGGAGCACGCAAGGGGGTTGTGGATACTGCTGTACGAACA
TCAGATGCTGGATATCTGACGCGCAGACTTGTTGAAGTAGTTCAACACATTGTTGTGCGT
AGAACAGATTGTGGCACCACCCAAGGGTTTTCAGTGAGTCCTCTAAAGGGGATGATGTCG
GAAAAAGTGTTTAGTCAAACATTGATTGGGCGTGTACTAGCGGATGATATATATATGGGC
CCGCGATGCATTGCAATTCGAAATAAAGATATTGGTATTGGACTTATCAATCAATTCTTA
ACCTTTCGAATACACCCAATATCTATTCGAACTCCCTTTACTTGTAGGAGTATATTTTGG
ATCTGTCGATTCTGTTATGGACGGAGCCCTACTCACGGCGACCTGGTCGAATTGGGGGAA
GCTGTAGGTATTATTGCGGGTCAATCTATTGGAGAACCGGGTACTCAACTAACATTAAGA
ACTTTTCATACTGGTGGAGTATTCACTGGGGGTACTGCAGAGCATGTACGAGCCCCCTCT
AATGGAAAAATAAAATTTAATGAGGATTTGGTTCATCCCACCCGTACACGGCACGGGCAT
CCCGCTTTTCTGTGTTATATAGACTTGTATATAACTATTGAGAGTGAAGACATTCTACAT
AATGTGAATATTCCACCTAAGAGTTTTCTTTTAGTCCAAAATGATCAATATGTAGAATCC
GAACAAGTGATTGCTGAGATTCGCGCAGGAACATACACGTTCAATTTTAAAGAGAAGGTT
CGAAAACATATTTATTCTGATTCAGAGGGAGAAATGCACTGGAGTACCAATGTGTACCAT
GCATCTGAATTTACATATGGTAATGTTCATCTCTTACCAAAAACAAGCCATTTATGGATA
TTAGCAGGAGGGTCGTGCGGATCCAGTGTAGTGCCCTTTTCGCTTCACAAAGATCAAGAT
CAACTGAACATTCATTCACTTTCTATCGAACGGCAATATAGTTCTAACCGCTCAGTAACT
AATGAGCAAGCGAAAAAAAAACTGTTTCGTTCGGCTATTTCTGGTAAAAAAGAGGGCAAT
CTTCCGGTTTAT------TCCGAATTAAATCAAATCATATATACTGGTCATTGCAATATA
CTATATCCT---GCTATTCGCTATGAGAATTCTAATTTATTGTCAAAGAGGCGAAACAAT
AGATTGATCATTCCATTCCAGCCGATTCAAGAACGAACGAAAGAAACAATGCTTGATTCA
GATTCCGAAATCTTGGTTGAAATACCCATAAATGGTATTTTCCGCAGAAATAGTATTCTT
GCTTATTTCGACGATCCTCAATACAGAAGAAACAGCTCCGGAATCACTAAATATGGGACT
ACGGAGGGGCATTCAATCGTTAAAAAAGAG------GATTTGGTTGAT------TATCGA
GGGGCAAAAGAATTTAAGCCAAGATACCAAATGCAA------GTAGATCGCTTTTTTTTC
ATTCCCGAGGAAGTACATATTTTGCCTGGATCATCTTCCCTAATGGTGCGGAATAATAGT
ATCATTGGAGAAGATACACTCATCACTTTAAATAGAAGAAGCCGAGTAGGCGGATTGGTC
CGAGTG---GAG------AGAAAAAAAAAAAGGATTGAACTTCAAATCTTTTCTGGAGAT
ATTTATTTTCCTGGAGAGGCA------GATCGGATAGTCCGACACAGCAGCATCTTAATA
CCACCAGGAACGGGAAAAAGAAAT------------TCAAAGGAATCAAAA---AAAAAA
TGGAAAAATTGGATTTATGTCCAAGGGATCATACCAACCAAGACAAAGTATTTTGTTTTG
GTTCGACCTGTAGAAACATATGAAATAGCAGACGGTATAAATTTATCAACACTTTTCCCT
CAGGATCCGTTGCAGGAAAGGGATAACATGAAACTTCGAATTGTCAATTATATACTTTAT
GGAAATGGCAAAGCCTTTTTTGGAATTCCTGACACAAGTAGTCAATTAGTTCGAACTTGT
TTAGTATTGAATTGGAACCACGGTAACGCTAAA------AAGGGTTCTTCTATCGGGGAG
GCCCATGTTTCCTTTGTTCAAGTAAGGACAAATGATCTGATTCGAGATTTTATAAGAATC
GACTTAGTTAACTCTCTTATTTTGTATACCCGAAAAAGGAATGATTCATCAAGTTCATGG
GTGATCTATAAT---ACTGGATCAAGTCGCACCTATATCAATCCGTTTTATTCCAAGGCA
TGGACTCAACAACCCCTT---ATCCAAAATCAAGTAACTATTCGTACCTTGTTGAAGATA
AATAACGAAAATAAATCTTTGATAATTTTGTCATCATCCAATTGTTTTCAAATGGGGCCA
------TTCAACAATGTAAAATATCAAAATGGAATAAAAGAAGCACTTAAAGGAGACCCC
CCAATAGTTTCAGTTAGGAAATTGAAATCATTAGGTTCCTTAGGAACAGCCCTTCCAATT
AGGAGT---------TTTGACATTTTACTAACCCACAATCAAGTTTTGCTAATGAAATAT
TTTCAACTTGACAATTTAAAACAGACTTTTTACATAATTGAATATTATTTAATGGATGAA
AATAGAAGGATTTCGACTCGCGATCTATGCCGTAAAAAGGTTTTGAATCCATTTTTTTTG
---AATTGGTATTTTATCCATTGTAATTTTTGTGAAGAGAGACCCACAATAATAAGTCTT
GGGCAGTTTATTTGTGAAAATGCATGTATCGCGAAAAATAGACCCCACCTAAAGTCGGGC
CAAGTTTTAATTGTTCAAGTTGATTCTATAATAATTAGATCAGCTAAACCCTATTTAGCT
ACGCCAGGAGCAACTGTTCATGGACATTATGGAGAAATCCTTTCTACGGGGGATACTCTG
GTTACATTTATATATGAAAAATCAAGATCAGGTGATATAACGCAGGGTCTTCCAAAAGTG
GAACAAGTCTTGGAAGTACGTTCCATTGATTCAATATCGATGAACCTAGAAAAGAGAGTT
GAGGGGTGGAACGAGCATATAACAAGAATTCTTGGCATTCCTTGGGGATTCTTGATTGGT
GTCGAACTAACTATAGTGCAAAGTCGTATTTCTTTGGTTAATAAGATACAAAAGGTTTAT
CGATCCCAGGGTGTGCAGATTCATAATAGGCATATAGAAATTATTGTACGTCAAATAACA
TCCAAAGTTTTAGTTTCAGAA------GACGGAATGTCTAATGTTTTTTCACCCGGCGAA
CTAATTGGATTGTTGCGAGCGGAACGAACGGGGCGTGCTTTGGACGAAGCAATCTGTTAC
CGAGCTATTTTATTGGGAATAACAAGAGCATCTCTGAATACTCAAAGTTTCATATCCGAA
GCGAGTTTTCAAGAAACCGCTCGAGTCTTAGCAAAAGCTGCTCTACGGGGTCGTATAGAT
TGGTTGAAGGGCCTAAAAGAAAACGTTGTTTTGGGCAGTATGATACCCGTTGGTACCGGA
TTA------------TTAGTACATCGTTCAAGGCACCAAAAC------------------
---AACAAAAAGAAAAGCTTATTTGAGGGGAAAATACAAAATATTTTGTTCCACCATAGA
GATTTTTTTCATTCTTCCATT---TCAAAGAACTCTCACGATACATCATCAGAACAATCA
TTTCTGGGATTTAAT---GATTTC---------------------
>Monanthes_anagensis
ATGGAGGTACGTATGGCAGAACGGGCCAATCTGGTCTTTCACAATAAAGTGATAGATGGA
ACTGCCATGAAACGACTTATTAGCAGATTAATAGATCACTTCGGAATGGCATATACATCA
CACATCTTGGATCAAGTAAAGACTCTGGGTTTCCAGCAAGCCACTGCTACATCTATTTCA
TTAGGAATTGACGATCTTTTAACAATACCTTCGAAAGGATGGCTAGTCCAGGATGCTGAA
CAACAAAGTTTCATTTTGGAAAAAAACCATCATTACGGGAATGTCCATGCGGTAGAAAAA
TTACGCCAATCCATTGAAATATGGTATGCTACAAGTGAATATTTACGACAAGAAATGAAT
CCGAATTTCAGGATGACTGATCCCTTTAATCCAGTCCATATAATGTCTTTTTCGGGAGCT
AGAGGAAATGTATCTCAAGTACACCAATTAGTAGGTATGAGGGGATTAATGTCGGATCCC
CAAGGACAAATGATTGATTTACCCATTCAAAGCAATTTACGCGAAGGACTCTCTTTAACG
GAATATATAATTTCTTGCTACGGAGCACGCAAGGGGGTTGTGGATACTGCTGTACGAACA
TCAGATGCTGGATATCTGACGCGCAGACTTGTTGAAGTAGTTCAACACATTGTTGTGCGT
AGAACAGATTGTGGCACCACCCAAGGGTTTTCAGTGAGTCCTCTAAAGGGGATGATGTCG
GAAAAAGTGTTTAGTCAAACATTGATTGGGCGTGTACTAGCAGATGATATATATATGGGC
CCGCGATGCATTGCAATTCGAAATAAAGATATTGGTATTGGACTTATCAATCAATTCTTA
ACCTTTCGAATACACCCAATATCTATTCGAACTCCCTTTACTTGTAGGAGTATATTTTGG
ATCTGTCGATTCTGTTATGGACGGAGCCCTACTCACGGCGACCTGGTCGAATTGGGGGAA
GCTGTAGGTATTATTGCGGGTCAATCTATTGGAGAACCGGGTACTCAACTAACATTAAGA
ACTTTTCATACTGGCGGAGTATTCACTGGGGGTACTGCAGAGCATGTACGAGCCCCCTCT
AATGGAAAAATAAAATTTAATGAGGATTTGGTTCATCCCACCCGTACACGGCACGGGCAT
CCCGCTTTTCTGTGTTATATAGACTTGTATATAACTATTGAGAGTGAAGACATTCTACAT
AATGTGAATATTCCACCTAAGAGTTTTCTTTTAGTCCAAAATGATCAATATGTAGAATCC
GAACAAGTGATTGCTGAGATTCGCGCAGGAACATACACGTTCAATTTTAAAGAGAAGGTT
CGAAAACATATTTATTCTGATTCAGAGGGAGAAATGCACTGGAGTACCAATGTGTACCAT
GCATCGGAATTTACATATGGTAATGTTCATCTCTTACCAAAAACAAGCCATTTATGGATA
TTAGCAGGAGGGTCGTGCGGATCCAGTGTAGTGCCCTTTTCGCTTCACAAAGATCAAGAT
CAACTGAACATTCATTCACTTTCTATCGAACGGCGATATAGTTCTAACCGCTCAGTAACT
AATGAGCAAGCGAAAAAAAAACTATTTCGTTCGACTATTTCTGGTAAAAAAGAGGGCAAT
CTTCCGGTTTAT------TCCGAATTAAATCAAATCATATATACTGGTCATTGCAATATA
CTATATCCT---ACTATTCGCTATGAAAATTCTAATTTATTGTCAAAGAGGCGAAACAAT
AGATTGATCATTCCATTCCAGCCGATTCAAGAACGAACGAAAGAAACAATGCTTGATTCA
GATTCCGAAATATTGGTTGAAATACCCATAAATGGTATTTTCCGCAGAAAAAGTATTCTT
GCTTATTTCGACGATCCTCAATACAGAAGAAACAGCTCAGGAATCACTAAATATGGGACT
ACGGAGGGGCATTCAATCGTCAAAAAAGAG------GATTTGGTTGAT------TATCGA
GGGGCAAAAGAATTTAAGCCAAGATATCAAATGCAA------GTAGATCGCTTTTTTTTC
ATTCCCGAGGAAGTACATATTTTGCCTGGATCGTCTTCCCTAATGGTGCGGAATAATAGT
ATCATTGGAGAAGATACACTCATCACTTTAAATAGAAGAAGCCGAGTAGGCGGATTGGTC
CGAGTG---GAG------AGAAAAAAAAAAAGGATTGAACTTCAAATCTTTTCTGGAGAT
ATTTATTTTCCTGGAGAGGCA------GATCGGATAGTCCGACACAGCAGCATCTTAATA
CCACCAGGAACGGGAAAAAGAAAT------------TCGAAGGAATCAAAA---AAAAAA
TGGAAAAATTGGATTTATGTCCAAGGGATCATACCAACCAAGACAAAGTATTTTGTTTTG
GTTCGACCTGTAGAAACATATGAAATAGCAGACGGTATAAATTTATCAACACTTTTCCCT
CCGGATCCGTTGCAGGAAAGAGATAACATTAAACTTCGAATTGTCAATTATATCCTTTAT
GGAAATGGCAAAGCCTTTTTTGGAATTCCTGACACAAGTAGTCAATTAGTTCGAACTTGT
TTAGTATTGAATTGGAACCACGGTAACGCTAAA------AAGGGTTCTTCTATCGGGGAG
GCCCATGTTTCCTTTGTTCAAGTAAGGACAAATGATCTGATTCGAGATTTTATAAGAATC
GACTTAGTTAACTCTCTTCTTTTGTATACCCGAAAAAGGAATGATTCATCAAGTTCATGG
GTGATCTATAAT---ACTGGATCAAGTGGCACCTATATCAATCCGTTTTATTCCAAGGCA
TGGACTCAACAACCCCTT---ATCCAAAATCAAGTAACTATTCGTACCTTGTTGAAGATA
AATAACGAAAATAAATCGTTGATAATTTTGTCATCATCCAATTGTTTTCAAATGGGGCCA
------TTCAACAATGTAAAATATCAAAATGGAATAAAAGAAGCACTTAAAAGAGACCCC
CCAATAGTTTCAGTTAGGAAATTGAAATCATTAGGTTCCTTAGGAACAGCCCTTCCAATT
ACGAGT---------TTTGACATTTTACTAACCCACAATCAAGTTTTGGTAATGAAATAT
TTTCAACTTGACAATTTAAAACAGACTTTTGACATAATTGAATATTATTTAATGGATGAA
AATAGAAGGATTTCGACTCGTGATCTATGCCGTAAAAAGGTTTTGAATCCATTTTTTTTG
---AATTGGTATTTTATCCATTGTCATTTTTGTGAAGAGAGACCCACAATAATTAGTCTT
GGGCAGTTTATTTGTGAAAATGCATGTATCGCGAAAAATAGACCCCACCTAAAGTCGGGC
CAAGTTTTAATTGTTCAAGTTGATTCTATAATAATTCGATCAGCTAAACCCTATTTAGCT
ACGCCAGGAGCAACTGTTCATGGACATTATGGAGAAATCCTTTCTACGGGGGATACTTTG
GTTACATTTATATATGAAAAATCAAGATCAGGTGATATAACGCAGGGTCTTCCAAAAGTG
GAACAAGTCTTGGAAGTACGTTCCATTGATTCAATATCGATGAACCTAGAAAAGAGAGTT
GAGGGGTGGAACGAGCATATAACAAGAATTCTTGGCATTCCTTGGGGATTCTTGATTGGT
GTCGAGCTAACTATAGTGCAAAGTCGTATTTCTTTGGTTAATAAGATACAAAAGGTTTAT
CGATCCCAGGGTGTGCAGATTCATAATAGGCATATAGAAATTATTGTACGTCAAATAACA
TCAAAAGTTTTAGTTTCAGAA------GACGGAATGTCTAATGTTTTTTCACCTGGCGAA
CTAATTGGATTGTTGCGAGCGGAACGAACGGGGCGTGCTTTGGACGAAGCAATCTGTTAC
CGAGCTATTTTATTGGGAATAACAAGAGCATCTCTGAATACTCAAAGTTTCATATCCGAA
GCGAGTTTTCAAGAAACCGCTCGAGTCTTAGCAAAAGCTGCTCTACGGGGTCGTATAGAT
TGGTTGAAGGGCCTAAAAGAAAACGTTGTTTTGGGTAGTATGATACCCGTTGGTACCGGA
TTA------------TTAGTACACCGTTCAAGGCACCAAAAC------------------
---AACAAAAAGAAAAGTTTATTTGAGGGGAAAATACAAAATATTTTGTTCCACCATAGA
GATTTTTTTCATTCTTCCATT---TCAAAGAACTCTCACGATACATCATCAGAACAATCA
TTTCTGGGATTTAAT---GATTTC---------------------
>Monanthes_brachycaulos
ATGGAGGTACGTATGGCAGAACGGGCCAATCTGGTCTTTCACAATAAAGTGATAGATGGA
ACTGCCATGAAACGACTTATTAGCAGATTAATAGATCACTTCGGAATGGCATATACATCA
CACATCTTGGATCAAGTAAAGACTCTGGGTTTCCAGCAAGCCACTGCTACATCTATTTCA
TTAGGAATTGACGATCTTTTAACAATACCTTCGAAAGGATGGCTAGTCCAGGATGCTGAA
CAACAAAGTTTCATTTTGGAAAAAAACCATCATTACGGGAATGTCCATGCGGTAGAAAAA
TTACGCCAATCCATTGAAATATGGTATGCTACAAGTGAATATTTACGACAAGAAATGAAT
CCGAATTTCAGGATGACTGATCCCTTTAATCCAGTCCATATAATGTCTTTTTCGGGAGCT
AGAGGAAATGTATCTCAAGTACACCAATTAGTAGGTATGAGGGGATTAATGTCGGATCCC
CAAGGACAAATGATTGATTTACCCATTCAAAGCAATTTACGCGAAGGACTCTCTTTAACG
GAATATATAATTTCTTGCTACGGAGCACGCAAGGGGGTTGTGGATACTGCTGTACGAACA
TCAGATGCTGGATATCTGACGCGCAGACTTGTTGAAGTAGTTCAACACATTGTTGTGCGT
AGAACAGATTGTGGCACCACCCAAGGGTTTTCAGTGAGTCCTCTAAAGGGGATGATGTCG
GAAAAAGTGTTTAGTCAAACATTGATTGGGCGTGTACTAGCAGATGATATATATATGGGC
CCGCGATGCATTGCAATTCGAAATAAAGATATTGGTATTGGACTTATCAATCAATTCTTA
ACCTTTCGAATACACCCAATATCTATTCGAACTCCCTTTACTTGTAGGAGTATATTTTGG
ATCTGTCGATTCTGTTATGGACGGAGCCCTACTCACGGCGACCTGGTCGAATTGGGGGAA
GCTGTAGGTATTATTGCGGGTCAATCTATTGGAGAACCGGGTACTCAACTAACATTAAGA
ACTTTTCATACTGGCGGAGTATTCACTGGGGGTACTGCAGAGCATGTACGAGCCCCCTCT
AATGGAAAAATAAAATTTAATGAGGATTTGGTTCATCCCACCCGTACACGGCACGGGCAT
CCCGCTTTTCTGTGTTATATAGACTTGTATATAACTATTGAGAGTGAAGACATTCTACAT
AATGTGAATATTCCACCTAAGAGTTTTCTTTTAGTCCAAAATGATCAATATGTAGAATCC
GAACAAGTGATTGCTGAGATTCGCGCAGGAACATACACGTTCAATTTGAAAGAGAAGGTT
CGAAAACATATTTATTCTGATTCAGAGGGAGAAATGCACTGGAGTACCAATGTGTACCAT
GCATCGGAATTTACATATGGTAATGTTCATCTCTTACCAAAAACAAGCCATTTATGGATA
TTAGCAGGAGGGTCGTGCGGATCCAGTGTAGTGCCCTTTTCGCTTCACAAAGATCAAGAT
CAACTGAACATTCATTCACTTTCTATCGAACGGCGATATAGTTCTAACCGCTCAGTAACT
AATGAGCAAGCGAAAAAAAAACTATTTCGTTCGACTATTTCTGGTAAAAAAGAGGGCAAT
CTTCCGGTTTAT------TCCGAATTAAATCAAATCATATATACTGGTCATTGCAATATA
CTATATCCT---ACTATTCGCTATGAAAATTCTAATTTATTGTCAAAGAGGCGAAACAAT
AGATTGATCATTCCATTCCAGCCGATTCAAGAACGAACGAAAGAAACAATGCTTGATTCA
GATTCCAAAATATTGGTTGAAATACCCATAAATGGTATTTTCCGCAGAAATAGTATTCTT
GCTTATTTCGACGATCCTCAATACAGAAGAAACAGCTCAGGAATCACTAAATATGGGACT
ACGGAGGGGCATTCAATCGTCAAAAAAGAG------GATTTGGTTGAT------TATCGA
GGGGCAAAAGAATTTAAGCCAAGATATCAAATGCAA------GTAGATCGCTTTTTTTTC
ATTCCCGAGGAAGTACATATTTTGCCTGGATCGTCTTCCCTAATGGTGCGGAATAATAGT
ATCATTGGAGAAGATACACTCATCACTTTAAATAGAAGAAGCCGAGTAGGCGGATTGGTC
CGAGTG---GAG------AGAAAAAAAAAAAGGATTGAACTTCAAATCTTTTCTGGAGAT
ATTTATTTTCCTGGAGAGGCA------GATCGGATAGTCCGACACAGCAGCATCTTAATA
CCACCAGGAACGGGAAAAAGAAAT------------TCGAAGGAATCAAAA---AAAAAA
TGGAAAAATTGGATTTATGTCCAAGGGATCATACCAACCAAGACAAAGTATTTTGTTTTG
GTTCGACCTGTAGAAACATATGAAATAGCAGACGGTATAAATTTATCAACACTTTTCCCT
CCGGATCCGTTGCAGGAAAGAGATAACATTAAACTTCGAATTGTCAATTATATCCTTTAT
GGAAATGGCAAAGCCTTTTTTGGAATTCCTGACACAAGTAGTCAATTAGTTCGAACTTGT
TTAGTATTGAATTGGAACCACGGTAACGCTAAA------AAGGGTTCTTCTATCGGGGAG
GCCCATGTTTCCTTTGTTCAAGTAAGGACAAATGATCTGATTCGAGATTTTATAAGAATC
GACTTAGTTAACTCTCTTCTTTTGTATACCCGAAAAAGGAATGATTCATCAAGTTCATGG
GTGATCTATAAT---ACTGGATCAAGTGGCACCTATATCAATCCGTTTTATTCCAAGGCA
TGGACTCAACAACCCCTT---ATCCAAAATCAAGTAACTATTCGTACCTTGTTGAAGATA
AATAACGAAAATAAATCGTTGATAATTTTGTCATCATCCAATTGTTTTCAAATGGGGCCA
------TTCAACAATGTAAAATATCAAAATGGAATAAAAGAAGCACTTAAAAGAGACCCC
CCAATAGTTTCAGTTAGGAAATTGAAATCATTAGGTTCCTTAGGAACAGCCCTTCCAATT
ACGAGT---------TTTGACATTTTACTAACCCACAATCAAGTTTTGGTAATGAAATAT
TTTCAACTTGACAATTTAAAACAGACTTTTGACATAATTGAATATTATTTAATGGATGAA
AATAGAAGGATTTCGACTCGTGATCTATGCCGTAAAAAGGTTTTGAATCCATTTTTTTTG
---AATTGGTATTTTATCCATTTTCATTTTTGTGAAGAGAGACCCACAATAATTAGTCTT
GGGCAGTTTATTTGTGAAAATGCATGTATCGCGAAAAATAGACCCCACCTAAAGTCGGGC
CAAGTTTTAATTGTTCAAGTTGATTCTATAATAATTCGATCAGCTAAACCCTATTTAGCT
ACGCCAGGAGCAACTGTTCATGGACATTATGGAGAAATCCTTTCTACGGGGGATACTTTG
GTTACATTTATATATGAAAAATCAAGATCAGGTGATATAACGCAGGGTCTTCCAAAAGTG
GAACAAGTCTTGGAAGTACGTTCCATTGATTCAATATCGATGAACCTAGAAAAGAGAGTT
GAGGGGTGGAACGAGCATATAACAAGAATTCTTGGCATTCCTTGGGGATTCTTGATTGGT
GTCGAGCTAACTATAGTGCAAAGTCGTATTTCTTTGGTTAATAAGATACAAAAGGTTTAT
CGATCCCAGGGTGTGCAGATTCATAATAGGCATATAGAAATTATTGTACGTCAAATAACA
TCAAAAGTTTTAGTTTCAGAA------GACGGAATGTCTAATGTTTTTTCACCTGGCGAA
CTAATTGGATTGTTGCGAGCGGAACGAACGGGGCGTGCTTTGGACGAAGCAATCTGTTAC
CGAGCTATTTTATTGGGAATAACAAGAGCATCTCTGAATACTCAAAGTTTCATATCCGAA
GCGAGTTTTCAAGAAACCGCTCGAGTCTTAGCAAAAGCTGCTCTACGGGGTCGTATAGAT
TGGTTGAAGGGCCTAAAAGAAAACGTTGTTTTGGGCAGTATGATACCCGTTGGTACCGGA
TTA------------TTAGTACACCGTTCAAGGCACCAAAAC------------------
---AACAAAAAGAAAAGTTTATTTGAGGGGAAAATACAAAATATTTTGTTCCACCATAGA
GATTTTTTTCATTCTTCCATT---TCAAAGAACTCTCACGATACATCATCAGAACAATCA
TTTCTGGGATTTAAT---GATTTC---------------------
>Monanthes_muralis
ATGGAGGTACGTATGGCAGAACGGGCCAATCTGGTCTTTCACAATAAAGTGATAGATGGA
ACTGCCATGAAACGACTTATTAGCAGATTAATAGATCACTTCGGAATGGCATATACATCA
CACATCTTGGATCAAGTAAAGACTCTGGGTTTCCAGCAAGCCACTGCTACATCTATTTCA
TTAGGAATTGACGATCTTTTAACAATACCTTCGAAAGGATGGCTAGTCCAGGATGCTGAA
CAACAAAGTTTCATTTTGGAAAAAAACCATCATTACGGGAATGTCCATGCGGTAGAAAAA
TTACGCCAATCCATTGAAATATGGTATGCTACAAGTGAATATTTACGACAAGAAATGAAT
CCGAATTTCAGGATGACTGATCCCTTTAATCCAGTCCATATAATGTCTTTTTCGGGAGCT
AGAGGAAATGTATCTCAAGTACACCAATTAGTAGGTATGAGGGGATTAATGTCGGATCCC
CAAGGACAAATGATTGATTTACCCATTCAAAGCAATTTACGCGAAGGACTCTCTTTAACG
GAATATATAATTTCTTGCTACGGAGCACGCAAGGGGGTTGTGGATACTGCTGTACGAACA
TCAGATGCTGGATATTTGACGCGCAGACTTGTTGAAGTAGTTCAACACATTGTTGTGCGT
AGAACAGATTGTGGCACCACCCAAGGGTTTTCAGTGAGTCCTCTAAAGGGGATGATGTCG
GAAAAAGTGTTTAGTCAAACATTGATTGGGCGTGTACTAGCAGATGATATATATATGGGC
CCGCGATGCATTGCAATTCGAAATAAAGATATTGGTATTGGACTTATCAATCAATTCTTA
ACCTTTCGAATACACCCAATATCTATTCGAACTCCCTTTACTTGTAGGAGTATATTTTGG
ATCTGTCGATTCTGTTATGGACGGAGCCCTACTCACGGCGACCTGGTCGAATTGGGGGAA
GCTGTAGGTATTATTGCGGGTCAATCTATTGGAGAACCGGGTACTCAACTAACATTAAGA
ACTTTTCATACTGGCGGAGTATTCACTGGGGGTACTGCAGAGCATGTACGAGCCCCCTCT
AATGGAAAAATAAAATTTAATGAGGATTTGGTTCATCCCACCCGTACACGGCACGGGCAT
CCCGCTTTTCTGTGTTATATAGACTTGTATATAACTATTGAGAGTGAAGACATTCTACAT
AATGTGAATATTCCACCTAAGAGTTTTCTTTTAGTCCAAAATGATCAATATGTAGAATCC
GAACAAGTGATTGCTGAGATTCGCGCAGGAACATACACGTTCAATTTTAAAGAGAAGGTT
CGAAAACATATTTATTCTGATTCAGAGGGAGAAATGCACTGGAGTACCAATGTGTACCAT
GCATCGGAATTTACATATGGTAATGTTCATCTCTTACCAAAAACAAGCCATTTATGGATA
TTAGCAGGAGGGTCGTGCGGATCCAGTGTAGTGCCCTTTTCGCTTCACAAAGATCAAGAT
CAACTGAACATTCATTCACTTTCTATCGAACGGCGATATAGTTCTAACCGCTCAGTAACT
AATGAGCAAGCGAAAAAAAAACTATTTCGTTTGACTATTTCTGGTAAAAAAGAGGGCAAT
CTTCCGGTTTAT------TCCGAATTAAATCAAATCATATATACTGGTCATTGCAATATA
CTATATCCT---ACTATTCGCTATGAAAATTCTAATTTATTGTCAAAGAGGCGAAACAAT
AGATTGATCATTCCATTCCAGCCGATTCAAGAACGAACGAAAGAAACAATGCTTGATTCA
GATTCCGAAATATTGGTTGAAATACCCATAAATGGTATTTTCCGCAGAAATAGTATTCTT
GCTTATTTCGACGATCCTCAATACAGAAGAAACAGCTCAGGAATCACTAAATATGGGACT
ACGGAGGGGCATTCAATCGTCAAAAAAGAG------GATTTGGTTGAT------TATCGA
GGGGCAAAAGAATTTAAGCCAAGATATCAAATGCAA------GTAGATCGCTTTTTTTTC
ATTCCCGAGGAAGTACATATTTTGCCTGGATCGTCTTCCCTAATGGTGCGGAATAATAGT
ATCATTGGAGAAGATACACTCATCACTTTAAATAGAAGAAGCCGAGTAGGCGGATTGGTC
CGAGTG---GAG------AGAAAAAAAAAAAGGATTGAACTTCAAATCTTTTCTGGAGAT
ATTTATTTTCCTGGAGAGGCA------GATCGGATAGTCCGACACAGCAGCATCTTAATA
CCACCAGGAACGGGAAAAAGAAAT------------TCGAAGGAATCAAAA---AAAAAA
TGGAAAAATTGGATTTATGTCCAAGGGATCATACCAACCAAGACAAAGTATTTTGTTTTG
GTTCGACCTGTAGAAACATATGAAATAGCAGACGGTATAAATTTATCAACACTTTTCCCT
CCGGATCCGTTGCAGGAAAGAGATAACATTAAACTTCGAATTGTCAATTATATCCTTTAT
GGAAATGGCAAAGCCTTTTTTGGAATTCCTGACACAAGTAGTCAATTAGTTCGAACTTGT
TTAGTATTGAATTGGAACCACGGTAACGCTAAA------AAGGGTTCTTCTATCGGGGAG
GCCCATGTTTCCTTTGTTCAAGTAAGGACAAATGATCTGATTCGAGATTTTATAAGAATC
GACTTAGTTAACTCTCTTCTTTTGTATACCCGAAAAAGGAATGATTCATCAAGTTCATGG
GTGATCTATAAT---ACTGGATCAAGTAGCACCTATATCAATCCGTTTTATTCCAAGGCA
TGGACTCAACAACCCCTT---ATCCAAAATCAAGTAACTATTCGTACCTTGTTGAAGATA
AATAACGAAAATAAATCGTTGATAATTTTGTCATCATCCAATTGTTTTCAAATGGGGCCA
------TTCAACAATGTAAAATATCAAAATGGAATAAAAGAAGCACTTAAAAGAGACCCC
CCAATAGTTTCAGTTAGGAAATTGAAATCATTAGGTTCCTTAGGAACAGCCCTTCCAATT
ACGAGT---------TTTGACATTTTACTAACCCACAATCAAGTTTTGGTAATGAAATAT
TTTCAACTTGACAATTTAAAACAGACTTTTGACATAATTGAATATTATTTAATGGATGAA
AATAGAAGGATTTCGACTCGTGATCTATGCCGTAAAAAGGTTTTGAATCCATTTTTTTTG
---AATTGGTATTTTATCCATTGTCATTTTTGTGAAGAGAGACCCACAATAATTAGTCTT
GGGCAGTTTATTTGTGAAAATGCATGTATCGCGAAAAATAGACCCCACCTAAAGTCGGGC
CAAGTTTTAATTGTTCAAGTTGATTCTATAATAATTCGATCAGCTAAACCCTATTTAGCT
ACGCCAGGAGCAACTGTTCATGGACATTATGGAGAAATCCTTTCTACGGGGGATACTTTG
GTTACATTTATATATGAAAAATCAAGATCAGGTGATATAACGCAGGGTCTTCCAAAAGTG
GAACAAGTCTTGGAAGTACGTTCCATTGATTCAATATCGATGAACCTAGAAAAGAGAGTT
GAGGGGTGGAACGAGCATATAACAAGAATTCTTGGCATTCCTTGGGGATTCTTGATTGGT
GTCGAGCTAACTATAGTGCAAAGTCGTATTTCTTTGGTTAATAAGATACAAAAGGTTTAT
CGATCCCAGGGTGTGCAGATTCATAATAGGCATATAGAAATTATTGTACGTCAAATAACA
TCAAAAGTTTTAGTTTCAGAA------GACGGAATGTCTAATGTTTTTTCACCTGGCGAA
CTAATTGGATTGTTGCGAGCGGAACGAACGGGGCGTGCTTTGGACGAAGCAATCTGTTAC
CGAGCTATTTTATTGGGAATAACAAGAGCATCTCTGAATACTCAAAGTTTCATATCCGAA
GCGAGTTTTCAAGAAACCGCTCGAGTCTTAGCAAAAGCTGCTCTACGGGGTCGTATAGAT
TGGTTGAAGGGCCTAAAAGAAAACGTTGTTTTGGGCAGTATGATACCCGTTGGTACCGGA
TTA------------TTAGTACACCGTTCAAGGCACCAAAAC------------------
---AACAAAAAGAAAAGTTTATTTGAGGGGAAAATACAAAATATTTTGTTCCACCATAGA
GATTTTTTTCATTCTTCCATT---TCAAAGAACTCTCACGATACATCATCAGAACAATCA
TTTCTGGGATTTAAT---GATTTC---------------------
>Monanthes_polyphylla
ATGGAGGTACGTATGGCAGAACGGGCCAATCTGGTCTTTCACAATAAAGTGATAGATGGA
ACTGCCATGAAACGACTTATTAGCAGATTAATAGATCACTTCGGAATGGCATATACATCA
CACATCTTGGATCAAGTAAAGACTCTGGGTTTCCAGCAAGCCACTGCTACATCTATTTCA
TTAGGAATTGACGATCTTTTAACAATACCTTCGAAAGGATGGCTAGTCCAGGATGCTGAA
CAACAAAGTTTCATTTTGGAAAAACACCATCATTACGGGAATGTCCATGCGGTAGAAAAA
TTACGCCAATCCATTGAAATATGGTATGCTACAAGTGAATATTTACGACAAGAAATGAAT
CCGAATTTCAGGATGACTGATCCCTTTAATCCAGTCCATATAATGTCTTTTTCGGGAGCT
AGAGGAAATGTATCTCAAGTACACCAATTAGTAGGTATGAGGGGATTAATGTCGGATCCC
CAAGGACAAATGATTGATTTACCCATTCAAAGCAATTTACGCGAAGGACTCTCTTTAACG
GAATATATAATTTCTTGCTACGGAGCACGCAAGGGGGTTGTGGATACTGCTGTACGAACA
TCAGATGCTGGATATCTGACGCGCAGACTTGTTGAAGTAGTTCAACACATTGTTGTGCGT
AGAACAGATTGTGGCACCACCCAAGGGTTTTCAGTGAGTCCTCTAAAGGGGATGATGTCG
GAAAAAGTGTTTAGTCAAACATTGATTGGGCGTGTACTAGCGGATGATATATATATGGGC
CCGCGATGCATTGCAATTCGAAATAAAGATATTGGTATTGGACTTATCAATCAATTCTTA
ACCTTTCGAATACACCCAATATCTATTCGAACTCCCTTTACTTGTAGGAGTATATTTTGG
ATCTGTCGATTCTGTTATGGACGGAGCCCTACTCACGGAGACCTCGTCGAATTGGGGGAA
GCTGTAGGTATTATTGCGGGTCAATCTATTGGAGAACCGGGTACTCAACTAACATTAAGA
ACTTTTCATACTGGCGGAGTATTCACTGGGGGTACTGCAGAGCATGTACGAGCCCCCTCT
AATGGAAAAATCAAATTTAATGAGGATTTGGTTCATCCCACCCGTACACGGCACGGGCAT
CCCGCTTTTCTGTGTTATATAGACTTGTATATAACTATTGAGAGTGAAGACATTCTACAT
AATGTGAATATTCCACCTAAGAGTTTTCTTTTAGTCCAAAATGATCAATATGTAGAATCC
GAACAAGTGATTGCTGAGATTCGCGCAGGAACATACACGTTCAATTTTAAAGAGAAGGTT
CGAAAACATATTTATTCTGATTCAGAGGGAGAAATGCACTGGAGTACCAATGTGTACCAT
GCATCGGAATTTACATATGGTAATGTTCATCTCTTACCAAAAACAAGCCATTTATGGATA
TTAGCAGGAGGGTCGTGCGGATCCAGTGTAGTGCCCTTTTCGCTTCACAAAGATCAAGAT
CAACTGAACATTCATTCACTTTCTATCGAACGGCGATATAGTTCTAACCGCTCAGTAACT
AATGAGCAAGCGAAAAAAAAACTATTTCGTTCGACTATTTCTGGTAAAAAAGAGGGCAAT
CTTCCGGTTTAT------TCCGAATTAAATCAAATCATATATACCGGTCATTGCAATATA
CTATATCCT---GCTATTCGCTATGAAAATTCGAATTTATTGTCAAAGAGGCGAAACAAT
AGATTGATCATTCCATTCCAGCCGATTCAAGAACGAATGAAAGAAACAATGCTTGATTTA
GATTCCGAAATATTGGTTGAAATACCCATAAATGGTATTTTCCGCAGAAATAGTATTCTT
GCTTATTTCGACGATCCTCAATACAGAAGAAACAGCTCAGGAATCACTAAATATGGGACT
ACGGAGGGGCATTCAATCGTCAAAAAAGAG------GATTTGGTTGAT------TATCGA
GGGGCAAAAGAATTTAAGCCAAGATACCAAATGCAA------GTGGATCGCTTTTTTTTC
ATTCCCGAGGAAGTCCATATTTTGCCTGGATCGTCTTCCCTAATGGTGCGGAATAATAGT
ATCATTGGAGAAGATACACTCATCACTTTAAATAGAAGAAGCCGAGTAGGCGGATTGGTC
CGAGTG---GAG------AGAAAAAAAAAAAGGATTGAACTTCAAATCTTTTCTGGAGAT
ATTTATTTTCCTGGAGAAGCA------GATCGGATAGTCCGACACAGCAGCATCTTAATA
CCACCAGGAACGGGAAAAAGAAAT------------TCGAAGGAATCAAAA---ACAAAA
TGGAAAAATTGGATTTATGTCCAAGGGATCATACCAACCAAGACAAAGTATTTTGTTTTG
GTTCGACCTGTAGAAACATATGAAATAGCAGACGGTATAAATTTATCAACACTTTTCCCT
CAGGATCCGTTGCAGGAAAGAGATAACATGAAACTTCGAATTGTCAATTATATCCTTTAT
GGAAATGGCAAAGCCTTTTTTGGAATTCCTGACACAAGTAGTCAATTAGTTCGAACTTGT
TTAGTATTGAATTGGAACCACGGTAACCCTAAA------AAGGGTTCTTCTATCGGGGAG
GCCCATGTTTCCTTTGTTCAAGTAAGGACAAATGATCTGATTCGAGATTTTATAAGAATC
GACTTAGTTAACTCTCTTCTTTTGTATACCCGAAAAAGGAATGATTCATCAAGTTCATGG
GTGATCTATAAT---ACTGGATCAAGTCGCACCTATATCAATCCGTTTTATTCCAAGGCA
TGGACTCAACAACCCCTT---ATCCAAAATCAAGTAACTATTCGTACCTTGTTGAAGATA
AATAACGAAAATAAATCTTTGATAATTTTGTCATCATCCAATTGTTTTCAAATGGGGCCA
------TTCAACAATGTAAAATATCAAAATGGAATAAAAGAAGCACTTAAAAGAGACCCC
CCAATAGTTTCAGTTAGGAAATTGAAATCATTAGGTTCCTTAGGAACAGCCCTTCCAATT
ACGAGT---------TTTTACATTTTACTAACCCACAATCAAGTTTTGGTAATGAAATAT
TTTCAACTTGACAATTTAAAACAGACTTTTGACATAATTGAATATTATTTAATGGATGAA
AATAGAAGGATTTCGACTCGCGATCTCTGCCGTAAAAAGGTTTTGAATCCATTTTTTTTG
---AATTGGTATTTTATCCATTGTAATTTTTGTGAAGAGAGACCCACAATAATTAGTCTT
GGGCAGTTTATTTGTGAAAATGCATGTATCGCGAAAAATAGACCCCACCTAAAGTCGGGC
CAAGTTTTAATTGTTCAAGTTGATTCTATAATAATTAGATCAGCTAAACCCTATTTAGCT
ACGCCAGGAGCAACTGTTCATGGACATTATGGAGAAATCCTTTCTACGGGGGATACTTTG
GTTACATTTATATATGAAAAATCAAGATCAGGTGATATAACGCAGGGTCTTCCAAAAGTG
GAACAAGTCTTGGAAGTACGTTCCATTGATTCAATATCGATGAACCTAGAAAAGAGAGTT
GAGGGGTGGAACGAGCATATAACAAGAATTCTTGGCATTCCTTGGGGATTCTTGATTGGT
GTCGAGCTAACTATAGTGCAAAGTCGTATTTCTTTGGTTAATAAGATACAAAAGGTTTAT
CGATCCCAGGGTGTGCAGATTCATAATAGGCATATAGAAATTATTGTACGTCAAATAACA
TCAAAAGTTTTAGTTGCAGAA------GACGGAATGTCTAATGTTTTTTCACCTGGCGAA
CTAATTGGATTGTTGCGAGCGGAACGAACGGGGCGTGCTTTGGACGAAGCAATCTGTTAC
CGAGCTATTTTATTGGGAATAACAAGAGCATCTCTGAATACTCAAAGTTTCATATCCGAA
GCGAGTTTTCAAGAAACCGCTCGAGTCTTAGCAAAAGCTGCTCTACGGGGTCGTATAGAT
TGGTTGAAGGGCCTAAAAGAAAACGTTGTTTTGGGCAGTATGATACCCGTTGGTACCGGA
TTA------------TTAGTACATCGTTCAAGGCACCAAAAC------------------
---AACAAAAAGAAAAGTTTATTTGAGGGGAAAATACAAAATATTTTGTTCCACCATAGA
GATTTTTTTCATTATTCCATT---TCAAAGAACTCTCACGATACATCATCAGAACAATCA
TTTCTGGGATTTAAT---GATTTC---------------------
>Rosularia_alpestris
ATGGAGGTACTTATGGCAGAACGGGCCAATCTGGTCTTTCACAATAAAGTGATAGATGGA
ACTGCCATGAAACGACTTATTAGCAGATTAATAGATCACTTCGGAATGGCATATACATCA
CACATCTTGGATCAAGTAAAGACTCTGGGTTTCCAGCAAGCCACTGCTACATCTATTTCA
TTAGGAATTGACGATCTTTTAACAATACCTTCGAAAGGATGGCTCGTCCAGGATGCTGAA
CAACAAAGTTTCATTTTGGAAAAAAATCATCATTACGGGAATGTACATGCGGTAGAAAAA
TTACGCCAATCCATTGAAATCTGGTATGCTACAAGTGAATATTTACGACAAGAAATGAAT
CCTAATTTTAGGATGACTGATCCCTTTAATCCAGTCCATATAATGTCTTTTTCGGGAGCT
AGAGGAAATGTATCTCAAGTACACCAATTAGTAGGTATGAGAGGATTAATGTCGGATCCC
CAAGGACAAATGATTGATTTACCCATTCAAAGCAATTTACGCGAAGGACTCTCTTTAACG
GAATATATTATTTCTTGCTACGGAGCACGCAAGGGGGTTGTGGATACTGCTGTACGAACA
TCAGATGCTGGATATCTGACGCGCAGACTTGTGGAAGTAGTTCAACACATTGTTGTGCGT
AGAACAGATTGTGGCACCACCCAAGGGTTTTCAGTGAGTCCTCTAAATGGGATGATGTCA
GAAAAAGTTTTTATTCAAACATTGATTGGGCGTGTACTAGCAGATGATATATATATGGGA
CCGCGATGCATTGCCATTCGAAATAAAGATATTGGTATTGGACTTATCAATCGAGTCTTA
ACCTTTCGAATACACCCAATATCTATTCGAACTCCTTTTACTTGTAGGAGTATATTTTGG
ATCTGTCGATTCTGTTATGGACGGAGTCCTACGCATGGCGACCTGGTCGAATTGGGGGAA
GCTGTAGGGATTATTGCGGGTCAATCTATTGGAGAACCGGGTACTCAACTAACATTAAGA
ACTTTTCATACTGGCGGAGTATTCACTGGGGGTACTGCAGAACATGTACGAGCCCCCTCT
AATGGAAAAATAAAATTTAATGAGGATTTGGTTCATCCCACACGTACACGTCACGGACAT
CCTGCTTTTCTGTGTTATATAGACTTGTATATAACTATTGAGAGTGAAGACATTCGACAT
AATGTGAATATTCCACCTAAGAGTTTTCTTTTAGTCCAAAATGATCAATATGTAGAATCC
GAACAAGTTATTGCTGAGATTCGCGCCGGAACATACACTTTCAATTTTAAAGAGAAGGTT
CGAAAACATATTTATTCTGATTCAGAGGGAGAAATGCACTGGAGTACCAATGTGTACCAT
GCATCTGAATTTACATATGGTAATGTTCATCTCTTACCAAAAACAAGCCATTTATGGATA
TTAGCAGGAGGGTCGTGCAGATCCAGTGTAGTCCCTTTTTCGATTCACAAAGATCAAGAT
CAACTGAACACTCATTCACTTTCTGTCGAACGACGATATAGTTCTAACCGCCCGGAAACT
AATGAGCAAGTGAAAAAGAACCCCTTTCGTTCGGATATTTCGGGTAAAAAAGAGGGCAAT
CTTCCTGTTTAT------TCCAAATTAAATCAAATCATATATACTGGTCATTGCAATATA
CTCTATCCT---GCTATTCTCTATGAGAATTCTAATTTATTGTCAAAGAGGCGAAGCAAT
AGATTGATCATTCCATTCCAGTCGATTCAAGAACGAAAGAAAGAAACAATGCTCGATTCA
GATTCCGATATCTTGGTTGAAATACCCATAAATGGTATTTTCCGCAGAAATAGTATTCTT
GCTTATTTTGATGATCCTCAATACAGAAGAAACAGCTCGGGAATCACTAAATATGGGACT
ACGGAGGTGCATTCAATCGTCAAAAAAGAG------GATTTGGTTGAT------TATCGA
GGTGCAAAAGAATTTAAGCCAAGATACCAAATGAAA------GTAGATCGCTTTTTTTTC
ATTCCCGAGGAAGTACATATTTTTCCTGGATCTTCTTCCATAATGGTGCGGAATAATAGT
ATCATTGGAGGTGATACACTACTCACTTTAAATAGAAGAAGCCGAGTAGGCGGATTGGTC
CGAGTG---GAG------AGAAAAAAAAATAGGATTGAACTTCAAATCTTTTCTGGAGAT
ATTTATTTTCCTGGAGAGGCA------GATCGTATAGTCCGACACAGCAGCATCTTAATA
CCACCAGGAACGGGAAAAAGAAAT------------TCGAGGGGATCAAAA---AATAAA
TGGAAAAATTGGATTTATGTCCAAGGTATCATACCGACCAAGACAAAGTTTTTTGTTTTG
GTTCGACCTGTAGAAACATATGAAATAGCAGACGGTATAAATTTATCAACACTTTTCCCC
CAGGATCCGTTGCAGGAAAGGGATAACATGAAACTTCGAATTGTCAATTATCTCCTTTAT
GGAAATGGCAAAGCCTTTTTTGGCGTTCCTGACACAAGTAGTCAATTAGTTCGAACTTGT
TTAGTATTGAATTGGAACCAC------GTCAAA------AAAGGGTCTTCTATCGGGGAG
GCCCATGTTTCCTTTGTTCAAGTAAGGACAAATGACCTGATTCGAGATTTTATAAGAATC
GACTTAGTCAACTCCCCTCTTGTGTATACCGGAAAAAGGAACGATTCATCAAGTTCCTGG
TTGATCTATAAT---ACTGGATCAAGTCGCACCTATATCAATCCATTTTATTCCAAGGCA
TGCATTCACCAACCCCTT---ATCCAAAATCAAGTAACTATTCGTACCTTGTTGAATAAA
AATAACGAATATCAATCTTTGATAATTTTGTCATCATCCAATTGTTTTCAAATGGGTCCA
------TTCAAGAGTGTAAAATATCACAATGGAATAAAAGAAGCACTTAAAAGAGACCCC
CCCGTAGTTTCAGTTAGGAAATTGAAATCATTGGGTTCCTTAGGAACAGCCCTTACAATT
ACGAAT---------TTTGACCGTTTACTAACCCATAATCAAATTTTGGTAATGAAATAT
TTTCAACTTGACAATTTTAAACAGACTTTTGACATAATTCAATATTATTTAATGGATGAA
AATAGAAGGATTTCGAATCCCGATCTATGCAGTAAAAAATTTTTGAATCCATTTTTTTTG
---AATTGGTATTTTATCCATTGTAATTTTTGTGAAGAGAGACCCACAATAATTAGTCTT
GGGCAGTTTATTTGTGAAAAAGCATGTATAGCGAAAAACAGACCCCACCTAAAGTCGGGC
CAAGTTTTAATTGTTCAAGTTGATTCTATAATAATTAGATCAGCTAAACCCTATTTAGCC
ACGCCAGGAGCAACAGTTCATGGACATTATGGAGAAATCCTTTCTACGGGGGATACTTTA
GTTACATTTATATATGAAAAATCAAGATCTGGTGATATAACGCAGGGTCTTCCAAAAGTG
GAACAAGTCTTGGAAGTACGTTCGATTGATTCAATATCGATGAACCTAGAAAAGAGAGTT
GAGGGTTGGAACGAGCATATAACAAGAATTCTTGGAATTCCTTGGGGATTCTTGATTGGT
GTCGAGCTAACTATAGTGCAAAGTCGTATCTCTTTGGTTAATAAGATACAAAAGGTTTAT
CGATCCCAGGGTGTGCAGATTCATAATAGGCATATAGAAATTATTGTACGTCAAATAACA
TCAAAAGTTTTAGTTTCAGAA------GACGGAATGTCTAATGTTTTTTCACCCGGAGAA
CTAATTGGATTGTTGCGAGCGGAACGAACCGGGCGTGCTTTGGACGAAGCAATCTGTTAC
CGAGCTATTTTATTGGGAATAACAAGAGCATCTCTGAATACTCAAAGTTTCATATCCGAA
GCGAGTTTTCAAGAAACCGCTCGAGTCTTAGCAAAAGCTGCTCTACGGGGTCGTATAGAT
TGGTTGAAGGGCCTAAAAGAAAACGTTGTTTTGGGTAGTATGATACCCGTTGGGACCGGA
TTCAAA------GAATTAGTATATCGTTCAAGGCACCAAAAC------------------
---AACAAAAAGAAAAATTTATTTGCGGGGAAAATACAAAATATTTTGTTCCACCATAGA
GATTTATTTCATTCT---------------------------------------------
---------------------------------------------
>Sempervivum_tectorum
ATGGAGGTACTTATGGCAGAACGGGCCAATCTGGTCTTTCACAATAAAGTGATAGATGGA
ACTGCCATGAAACGACTTATTAGCAGATTAATAGATCACTTCGGAATGGCATATACATCA
CACATCTTGGATCAAGTAAAGACTCTGGGTTTCCAGCAAGCCACTGCTACATCTATTTCA
TTAGGAATTGACGATCTTTTAACAATACCTTCGAAAGGATGGTTAGTCCAGGATGCTGAA
CAACAAAGTTTCATTTTGGAAAAAAACCATCATTACGGGAATGTACATGCGGTAGAAAAA
TTACGCCAATCCATTGAAATATGGTATGCTACAAGTGAATATTTACGACAAGAAATGAAT
CCTAATTTCAGGATGACTGATCCCTTTAATCCAGTCCATATAATGTCTTTTTCGGGAGCT
AGAGGAAATGTATCTCAAGTACACCAATTAGTAGGTATGAGAGGATTAATGTCGGATCCC
CAAGGACAAATGATTGATTTACCCATTCAAAGCAATTTACGTGAAGGACTCTCTTTAACG
GAATATATCATTTCTTGCTACGGAGCACGCAAGGGGGTTGTGGATACTGCTGTACGAACA
TCAGATGCTGGATATCTGACGCGCAGACTTGTTGAAGTAGTTCAACACGTTGTTGTGCGT
AGAACAGATTGTGGCACCACCCAAGGGTTTTCAGTGAGTCCTCTAAATGGGATGATGTCG
GAAAAAGTTTTTATTCAAACATTGATTGGGCGTGTACTAGCAGATGATATATATATGGGA
CCGCGATGCATTGCCATTCGAAATAAAGATATTGGTATTGGACTTATCAATCGATTCTTA
ACCTTTCGAATACACCCAATATCTATTCGAACTCCCTTTACTTGTAGGAGCATATTTTGG
ATCTGTCGATTCTGTTATGGACGGAGTCCTACTCATGGCGACCTGGTCGAATTGGGGGAA
GCTGTAGGTATTATTGCGGGTCAATCTATTGGAGAACCGGGTACTCAACTAACATTAAGA
ACTTTTCATACTGGCGGAGTATTCACTGGGGGTACTGCAGAACATGTACGAGCCCCCTCT
AATGGAAAAATAAAATTTAATGAGGATTTGGTTCATCCCACACGTACACGTCACGGACAT
CCTGCTTTTCTATGTTATATAGACTTGTATATAACTATTGAGAGTGAAGACATTCTACAT
AATGTGAATATTCCACCTAAGAGTTTTCTTTTAGTCCAAAATGATCAATATGTAGAATCC
GAACAAGTGATTGCTGAGATTCGGGCAGGAACATACACTTTCAATTTTAAAGAGAAGGTT
CGAAAACATATTTATTCTGATTCAGAGGGAGAAATGCACTGGAGTACCAATGTGTACCAT
GCATCTGAATTTACATATGGGAATGTTCATCTCTTACCAAAAACAAGCCATTTATGGATA
TTAGCGGGAGGGTCGTGCAGATCCAGTGCAGTCCCTTTTTCGATTCACAAAGATCAAGAT
CAACTGAACATTCATTCACTTTCTGTCGAACGACGATATAGTTCTAACCGCTCAGTAACT
AATGAGCAAGTGAAAACTAAACTCTTTCGTTCGGATATTTCTGGTAACAAAGAGGGCAAT
CTTCCTGTTTAT------TCCGAATTAAATCAAATCATATATACTGGTCATTGCAATATA
CTATATCCT---GCTATTCTCTATGATAATTCTAATTTATTGTCAAAGAGGCGAAGCAAT
AGATTGATCATTCCATTCCAGTCGATTCAAGAACGAAAGAAAGAAAGAATGCTCTATTCA
GATTCCGATATCTTGGTTCAAATACCCATAAATGGTATTTTCCGCAGAAATAGTATTCTT
GCTTATTTCGATGATCCTCAATACAGAAGAAACAGCTCAGGAATTACTAAATATGGGACT
ATGGAGGTGCATTCAATCGTCAAAAAAGAG------GATTTGGTTGAT------TATCGA
GGGGCAAAAGAAGTTAAGCCAAGATACCAAATGCAA------GTAGATCGATTGTTTTTC
ATTCCCGAGGAAGTACATATTTTGCCCGGATCTTCTTCCATAATGGTGCGGAATAATAGT
CTCATTGGAGGAGATACACTAATCACTTTAAATAGAAGAAGCCGAGTAGGCGGATTGGTC
CGAGTG---GAG------AGAAAAAAAAAAAGGATTGAACTTCAAATCTTTTCTGGAGAT
ATTTATTTTCCTGGAGAGACA------GATCGGATAGTCCGACACAGCAGCATCTTAATA
CCACCAGGAATGGGAAAAAGAAAT------------TCGAAGGAATCAAAA---AAGAAA
TGGAAAAATTGGATTTATGTCCAAGGGATCATAGCGACCAAGACAAAGTATTTTGTTTTG
GTTCGACCTGTAGAAACATATGAAATAGCAGACGGTATAAATTTATCAACACTTTTCCCT
CAGGATCCGTTGCAGGAAAGGGATAACATGAAACTTCGAATTGTCAATTATATCCTTTAT
GGAAATGGCAAAGCCTTTTTTGGAATTCCTGACACAAGTAGTCAATTAGTTCGAACTTGT
TTAGTATTGAATTGGAACCAC------GCGAAA------AAAGGTTCTTCTATCGGGGAG
GCCCATGTTTCCTTTGTTCAAGTAAGGACAAATGATCTGATTCGAGATTTTATAAGAATC
GACTTAGTCAACTCCCCTTTTTTGTATACCGGAAAAAGGAACGATTCATCAAGTTCATGG
TTGATCTATAAT---GCTGGATCAAGTCACACATATATCAATCCGTTTTATTCCAAGGCA
TGGATTCAACAACCCCTT---ATCCAAAATCAAGTAACTATTCGTACCTTGTTGAAGAGA
AATAACGAATATCAATCTTTGATAATTTTGTCATCATCCAATTGTTTTCAAATGGGGCCA
------TTCAACAGTGTAAAATATCACAATGGAATAAAAGAAGCACTTAAAAGAGACCCC
CCCATAGTTTCAGTTAGGAAATTCAAATCATTAGGTTCCTTAGGAACAGCCCTTCCAATT
ACGAAT---------TTTGACCGTTTACTAACCCATAATCATATTTTGGTAATAAAATAT
TTTCACCTTGACAATTTAAAACAGACTTTTGACATAATTCAATATTTTTTAATGGATGAA
AATAGAAGGATTTCGAATCCCGATCTATGCAGTAAAAAAATTTTGAATCCATTTTATTTG
---AATTGGTATTTTATCCATTGTAATTTTTGTGAAGAGAGACCCACAATAATTAATCTT
GGGCAGTTTATTTGTGAAAATGCATGTATATCGAAAAACAGACCCCACCTAAAGTCGGGC
CAAGTTTTAATTGTTCAAGTTGATTCTATAATAATTAGATCAGCTAAACCCTATTTAGCC
ACGCCAGGAGCAACTGTTCATGGACATTATGGAGAAATCCTTTCTACGGGGGATACTTTG
GTTACATTTATATATGAAAAATCAAGATCTGGTGATATAACGCAGGGTCTTCCAAAAGTG
GAACAAGTCTTGGAAGTACGTTCGATTGATTCAATATCGATGAACCTAGAAAAAAGAGTT
GAGGGTTGGAACGAGCATATAACAAGAATTCTTGGAATTCCCTGGGGATTCTTGATTGGT
GTCGAGCTAACTATAGTTCAAAGTCGTATCTCTTTGGTTAATAAGATACAAAAGGTTTAT
CGATCCCAGGGTGTGCAGATTCATAATAGGCATATAGAAATTATTGTACGTCAAATAACA
TCAAAAGTTTTAGTTTCAGAA------GACGGAATGTCTAATGTTTTTTCACCCGGAGAA
CTAATTGGATTGTTGCGAGCGGAACGAACGGGGCGTGCTTTGGACGAAGCAATCTGTTAC
CGAGCTATTTTATTGGGAATAACAAGAGCATCTCTGAATACTCAAAGTTTCATATCCGAA
GCGAGTTTTCAAGAAACCGCTCGAGTCTTAGCAAAAGCTGCTCTACGGGGTCGTATAGAT
TGGTTGAAGGGCCTAAAAGAAAACGTTGTTTTGGGCAGTATGATACCCGTTGGTACCGGA
TTCAAA------GAATTAGTACATCGTTCAAGGCACCAAAAC------------------
---AACAAAAAGAAAAATTTATTTGAGGGGAAAATGCAAAATATTTTGTTCCACCATAGA
GATTTATTTCATTCTTCCATT---TCAAAGAATTCCCATGATACA---TCAGAACAATCA
TTTTGGGGATTTACT---GATTTA---------------------
>Phedimus_spurius
ATGGAGGTACTTATGGCAGAACGGGCCAATCTGGTCTTTCACAATAAAGTGATAGATGGA
ACTGCCATGAAACGACTTATTAGCAGATTAATAGATCACTTCGGAATGGCATATACATCA
CACATCTTGGATCAAGTAAAGACTCTGGGTTTCCAGCAAGCCACTGCTACATCTATTTCA
TTAGGAATTGACGATCTTTTAACAATACCTTCGAAAGGATGGCTAGTCCAGGATGCTGAA
CAACAAAGTTTTATTTTGGAAAAAAACCATCATTATGGGAATGTACATGCGGTAGAAAAA
TTACGCCAATCCATTGAAATATGGTATGCTACAAGTGAATATTTACGACAAGAAATGAAT
CTGAATTTCAGGATGACTGATCCCTTTAATCCAGTCCATATAATGTCTTTTTCGGGAGCT
AGAGGAAATGTATCTCAAGTACACCAATTAGTAGGTATGAGAGGATTAATGTCGGATCCC
CAAGGACAAATGATTGATTTACCCATTCAAAGCAATTTACGCGAAGGACTCTCTTTAACG
GAATATATCATTTCTTGCTACGGAGCGCGCAAGGGGGTTGTGGATACTGCTGTACGAACA
TCAGATGCTGGATATCTGACGCGCAGACTTGTTGAAGTAGTTCAACACATTGTTGTACGT
AGAACGGATTGTGGCACCACCCAAGGGTTTTCAGTGAGTCCTCTAAATGGGGTGATGTCG
GAAAAAGTTTTTATTCAAACATTGATTGGGCGTGTACTAGCAGACGATATATATATGGGC
CCGCGATGCATTGCCATTCGAAATAAAGATATTGGTATTGGGCTTGTCAATCGATTCTTA
ACCTTTCGAATACACCCAATATCTATTCGAACTCCCTTTACTTGTAGGAGTATATTTTGG
ATCTGTCGATTCTGTTATGGACGGAGTCCTACTCATGGCGACCTTGTCGAATTGGGCGAA
GCTGTAGGTATTATTGCGGGTCAATCTATTGGAGAACCAGGTACTCAACTAACATTACGA
ACTTTTCATACTGGTGGAGTATTCACTGGGGGTACTGCCGAACATGTACGAGCCCCCTCT
AATGGAAAAATCAAATTTAATGAGGATTTGGTTCATCCCACACGTACACGTCACGGACAT
CCTGCTTTTCTGTGTTATATAGACTTGTATATAACTATTGAGAGTGAAGACATTCTACAT
AATGTGACTATTCCACCTAAAAGTTTTCTTTTAGTCCAAAATGATCAATATGTAGAATCC
GAACAAGTGATTGCTGAGATTCGGTCAGGAACATACACTTTAAATTTTAAAGAGAAGGTT
CGAAAACATATTTATTCTGATTCCGAGGGAGAAATGCACTGGAGTACCAATGTGTACCAT
GCATCTGAATTTACATATGGTAATGTTCATCTGTTACCAAAAACAAGCCATTTATGGATA
TTAGCAGGAGGGTCGTGCAGATCCAGTGTAGTCCCTTTTTCACTTCACAAAGATCAAGAT
CAACTGAACATTCATTCGCTTTCTGTCGAACGAAGATATAGTTCTAACCGCTCAGTGACT
AATGAGCAAGTGAAACAGAAACTCTTTCGTTCGGATATTTCTGGTAAAAACGAAGGCAAT
CCTCCGGTTTAT------TCAGAATTAAATAAAATGATATATACTGGTCGTTGCAATATA
CTCTATCCT---GCTATTCTCTATCAGAATTCTAATTTATTGTCAAAGAGGCGAAGCAAT
AGATTCATCATTCCATTCCAGTCGATTCAAGAACGAAACAAAGAAACAATGCTCTATTCA
GATTCCGATATCTCGGTTGAAATACCCATAAATGGTATTTTCCGCAGAAATAGTATTCTT
GGTTATTTCGACGATCCTCAATACAGAAGAAACAGCTCGGGAATTACTAAATATGGGCCT
ATGGAGGTGCATTCAATCGTAAAAAAGGAG------GATTTGGTTGAT------TATCGA
GGGGCAAAAGAATTTAAGCCAAGATACCAAATGCAA------GTAGATCGATTTTTTTTC
ATTCCTGAGGAAGTCCATATTTTACCTGGATCTTCTTCCATAATGGTGCGGAATAATAGT
ATCATTGGAGGAGATACACTAATCACTTTAAATATAAGAAGCCGAGTAGGCGGATTGGTC
CGAGTG---GAG------AGAAAAAAAAAAAGGATTGAACTTCAAATCCTTTCTGGAGAT
ATTTATTTTCCTGAAGACACA------GATCGGATAGTCCGACACAGCAGCATCTTAATA
CCACCAGGAGCGGGAAAAACAAAT------------TCGAAGGAATCAAAA---AATAAA
TGGAAAAATTGTATTTATGTCCAAGGGATGACACCGACCAAGACAAAGTATTTTGTTTTG
GTTCGACCTGTAGAAACATATGAAATAGCAGACGGTATAAATTTATCAACACTTTTCCCT
CAGGATCCGTTGCAGGAAAGGGATAACATGAAACCTCGAGTTGTCAATTATATTCTTTAT
GGAAATGGCAAAGTCCTTTTTGGAATTCCTGAGACAAGTAGTCAATTAGTTCGAACTTGT
TTAGTATTGAATTGGAACGAC------GCTAAA------AAAAGTTCTTCTATTGGGGAG
GCCTATGTTTCCTTTGTTCAAGTAAGGACAAATGATCTGATTCGAGATTTTATAAGAATT
GACTTAGTCACTTCCCCCCTTTCGTATACCGGAAAAAGGAACGATTCATCCGGTTCATGG
TTGATCTATAAT---ACTGTATCAAGTCGCACCTATACCAATCCGTTTTATTCCAAGGCA
TGGATTCAACAACCCCTT---ATCCAAAATCAAGTAACTATTCGTACCTTGTTGAATAGA
AATAACGAATATCAATCTTTGATAATTTTGTCATCATCCAATTGTTTCCGAATGGGGCCA
------TTTAACAGTGTAAAATATCACAATGGAATAAAAGAAGCACTTAAAAGAGAC---
CCCATAGTTTCAGTTAGTAAATTGAAATCATTGGGTTCCTTAGGAATAGCCCTTCCAATT
ATGAAT---------TTTTACCATTTACTAACCCATAATCAAATCTTGGTAATGAAATAT
TTTCAACTTGACAGTTTTAAACAGACTTTTGAAATACTTCAATATTATTTAATGGACGAA
ACTGGAAGGATTTCGAATCCCGATCTATGCAGTAAAAAATTTTTGAATCCATTTCATTTG
---AATTGGTATTTTATCCATTGTAATTTTTGTGAAGAGAGATCCACAATAATTAGTCTT
GGGCAGTTTATTTGTGAAAATGCATGTATAGCGAAAACCAGGCCCCGCCTAAAATCGGGT
CAAGTTTTAATTGTTCAAGTTGATTCTATAATGATTAGATCCGCTAAACCCTATTTAGCC
ACGCCAGGAGCAACTGTTCATGGGCATTATGGAGAAACCCTTTCTACGGGGGATACTTTG
GTTACATTTATATATGAAAAATCAAGATCTGGTGATATAACGCAGGGTCTTCCAAAAGTG
GAACAAGTCTTGGAAGTACGTTCGATTGATTCAATATCGATGAACCTAGAAAAGAGAGTT
GAGGGTTGGAACGAGCATATAATAAGAATTCTTGGAATTCCTTGGGGATTCTTGATTGGT
GTCGAGCTAACTATAGTGCAAAGTCGTATCGCTTTGGTTAATAAGATACAAAAGGTTTAT
CGATCCCAGGGTGTGCAGATTCATAATAGGCATATAGAAATTATTGTACGTCAAATAACA
TCAAAGGTTTTAGTTTCAGAA------GACGGAATGTCTAATGTTTTTTCACCCGGAGAA
CTAATTGGATTGTTGCGAGCGGAACGAACGGGGCGTGCTTTGGACGAAGCAATCTGTTAC
CGAGCTATTTTATTGGGAATAACAAGAGCATCTCTGAATACTCAAAGTTTCATATCCGAA
GCGAGTTTTCAAGAAACCGCTCGAGTCTTAGCAAAAGCTGCTCTAAGGGGTCGTATAGAT
TGGTTGAAGGGCCTAAAAGAGAACGTTGTTTTGGGAAGTCTGATACCCGTTGGTACGGGA
TTCAAA------GAATTAGTACATCGTTCAAGGCAACATAAC------------------
---AACAAAAAGCAAAATTTATTTCAGGGTAAAATGAAAAATATTTTGTTCCACCATAGA
GATTTATTTCAGTCTTACATT---TCAAAGAATTCCCATGATACA---TCAGAACAATCA
TTTTTAAGATTTAAT---GATCTC---------------------
>Phedimus_aizoon
ATGGAGGTACTTATGGCAGAACGGGCCAATCTGGTCTTTCACAATAAAGTGATAGATGGA
ACTGCCATGAAACGACTTATTAGCAGATTAATAGATCACTTCGGAATGGCATATACATCA
CACATCTTGGATCAAGTAAAGACTCTGGGTTTCCAGCAAGCCACTGCTACATCTATTTCA
TTAGGAATTGACGATCTTTTAACAATACCTTCGAAAGGATGGCTAGTCCGGGATGCTGAA
CAACAAAGTTTTATTTTGGAAAAAAACCATCATTACGGGAATGTACATGCGGTAGAAAAA
TTACGCCAATCCATTGAAATATGGTATGCTACAAGTGAATATTTACGACAAGAAATGAAT
CCTAATTTCAGGATGACTGATCCCTTTAATCCAGTCCATATAATGTCTTTTTCGGGAGCT
AGAGGAAATGTATCTCAAGTACACCAATTAGTAGGTATGAGAGGATTAATGTCGGATCCC
CAAGGACAAATGATTGATTTACCCATTCAAAGCAATTTACGCGAAGGACTCTCTTTAACG
GAATATATCATTTCTTGCTACGGAGCACGCAAGGGGGTTGTGGATACTGCTGTACGAACA
TCAGATGCTGGATATCTGACGCGCAGACTTGTTGAAGTAGTTCAACACATTGTTGTACGT
AGAACGGATTGTGGCACCACCAAAGGGTTTTCAGTGAGTCCTCTAAATGGGATGATGTCG
GAAAAAGTTTTTATTCAAACATTGATTGGGCGTGTACTAGCAGACGATATATATATGGGC
CCGCGATGCATTGCCATTCGAAATAAAGATATTGGTATTGGACTTGTCAATCGATTCTTA
ACCTCTCGAATACAGCCAATATCTATTCGAACTCCCTTTACTTGTAGGAGTATATTTTGG
ATCTGTCGATTCTGTTATGGACGGAGTCCTACTCATGGCGACCTGGTCGAATTGGGCGAA
GCTGTAGGTATTATTGCGGGTCAATCTATTGGAGAACCGGGTACTCAACTAACATTACGA
ACTTTTCATACTGGTGGAGTATTCACTGGGGGTACTGCAGAACATGTACGAGCCCCCGCT
AATGGAAAAATCAAATTTAATGAGGATTTGGTTCATCCCACACGTACACGTCACGGACAT
CCTGCTTTTCTGTGTTATATAGACTTGTATATAACTATTGAGAGTGAAGACATTCTACAT
AATGTGAATATTCCACCTAAAAGTTTTCTTTTAGTCCAAAACGATCAATATGTAGAATCC
GAACAAGTGATTGCTGAGATTCGGGCAGGAACATACACTTTCAATTTTAAAGAGAAGGTT
CGAAAACATATTTATTCTGATTCAGAGGGAGAAATGCACTGGAGTACCAATGTGTACCAT
GCATCTGAATTTACATATGGCAATGTTCATCTCTTACCAAAAACAAGCCATTTATGGATA
TTAGCAGGAGGGTCGTGCAGATCCAGTGTAGTCCCTTTTTCACTTCACAAAGATCAAGAT
CAACTGAACATTCATTCGCTTTCTGTCGAACGAAGATATAGTTCTAACCGCTCAGTGACT
AATGAGCAAGTGAAACAGAAACTCTTTCGTTCGGATATTTCTGGTAAAAACCAAGGCAAT
CCTCCGATTTAT------TCAGAATTAAATAAAATCATATATACTGGTCGTTGCAATATA
CTATATCCT---GCTATTCTCTATCAGAATTCTAATTTATTGTCAAAGAGGCGGAGCAAT
AGATTCATCATTCCATTCCAGTCGATTCAAGAACGAAACAAAGAAACAATGCTCTATTCA
GATTCCGATATCTCGGTTGAAATACCCATAAATGGTATTTTCCGCAGAAATAGTATTCTT
GGTTATTTCGATGATCCTGAATACAGAAGAAACAGCTCAGGAATTACTAAATATGGGACT
ATGGAGGTGCATTCAATCGTAAAAAAAGAG------GATTTGGTTGAT------TATCGA
GGGGCAAAAGAATTTAAGCCAAGATACCAAATGAAA------GTAGATCGATTTTTTTTC
ATTCCCGAGGAAGTACATATTTTGCCTGGATCTTCTTCCATAATGGTGCGGAATAATAGT
ATCATTGGAGGAGATACACTAATCACTTTTAATATAAGAAGCCGAGTAAGTGGATTAGTT
CGAGTG---GAG------AGAAAAAAAAAAAGGATTGAACTTCAAATCCTTTCTGGAGCT
ATTTATTTTCCTGAAGAGACA------GATCGGATAGTCCGACACAGCAGCATCTTAATA
CCACCAGAATCGGGAAAAACAAAT------------TCGAAGGAATCAAAA---AGGAAA
TGGAAAAATTGGATTTATGTCCAAGGGATGACGCCGACCAAGACAAAGTATTTTGTTTTG
GTTCGACCTGTAGAAACATATGAAATAGCAGACGGTATAAATTTATCAACACTTTTCCCT
CAGGACCCGTTGCAGGAAAGGGATAACATGAAACTTCGAGTTGTCAATTATATTCTTTAT
GGAAACGGCAAAGTCCTTTTTGGAATTCCTGACACAAGTAGTCAATTAGTTCGAACTTGT
TTAGTATTGAATTGGAACCAC------GCTAAA------AAAGGTTCTTCTATTGGGGAG
GCCCATGTTTCCTTTGTTCAAGTAAGGACAAATGATCTGATTCGCGATTTTATAAGAATC
GACTTAGTCACCTCCCCCCTTTCGTATACCGGAAAAAGGAACGATTCATCCGGTTCATGG
TTTATCTATAAT---ACTGTATCAAGTTGCACCTATACCAATCCGTTTTATTCCAAGGCA
TGGATTGAACAATCCCTT---ATCAAAAATCAAGTAACTATTCGTACCTTGTTGAATAGA
AATAACGAATATCAATCTTTGCTAATTTTGTCATCATCCAATTGTTTTCAAATGGGGCCA
------TTTAACAGTGTAAAATATCACAATGGAATAAAAGAAGCACTTCAAAGAGAC---
CTCATAGTTTCAGTTAGTAAATTGAAATCATTGGGTTCCTTAGGAACAGCCCTTCCAATT
ATGAAT---------TTTTACCATTTACTAACCTATAATCAAATCTTGGTAATGAAATAT
TTTCAACTTGACAATTTTAAGCAGACTTTTGAAATAATTCAATATTATTTAATGGATGAA
ACTGGAAGGATTTCGAATCCCGATCTATGCAGTAAAAAATTTTTGAATCCATTTCATTTG
---AATTGGTATTTTATCCATTGTCATTTTTGTGAAGAGAGATCCACAATAATTAGTCTT
GGGCAGTTTATTTGTGAAAATGCATGTATAGCGAAAAACAGGCCCCACCTAAAATCGGGT
CAAGTTTTAATTGTTCAAGTTGATTCTATAATGATTCGATCAGCTAAACCCTATTTAGCC
ACGCCAGGAGCAACTGTTCATGGGCATTATGGAGAAACCCTTTCTACGGGGGATACTTTG
GTTACATTTATATATGAAAAATCAAGATCTGGTGATATAACGCAGGGTCTTCCAAAAGTG
GAACAAGTCTTGGAAGTACGTTCGATTGATTCAATATCGATGAACCTAGAAAAGAGAGTT
GAGGGTTGGAACGAGCATATAACAAGAATTCTTGGAATTCCTTGGGGATTCTTGATTGGT
GTCGAGCTAACTATAGTGCAAAGTCGTATCTCTTTGGTTAATAAGATACAAAAGGTTTAT
CGATCCCAGGGTGTGCAGATTCATAATAGGCATATAGAAATTATTGTACGTCAAATAACA
TCAAAAGTTTTAGTTTCAGAA------GACGGAATGTCTAATGTTTTTTCACCCGGAGAA
CTAATTGGATTGTTGCGAGCGGAACGAACGGGGCGTGCTTTGGACGAAGCAATCTGTTAT
CGAGCTATTTTATTGGGAATAACAAGAGCATCTCTGAATACTCAAAGTTTCATATCCGAA
GCGAGTTTTCAAGAAACCACTCGAGTCTTAGCAAAAGCTGCTCTACGGGGTCGTATAGAT
TGGTTGAAGGGCCTAAAAGAAAACGTTGTTTTGGGAAGTATGATACCCGTTGGTACGGGA
TTCAAA------GAATTAGTACATCGTTCAAGGCAACATAAC------------------
---AACAAAAAGAAAAATTTATTTGAGGGGAAAATAGAAAATATTTTGTTCCACCATAGA
GATTTATTTCATTCTTACATT---TCAAAGAATTCCCATGATACA---TCAGAACAATCA
TTTCTAGGATTTACT---GATTTT---------------------
>Phedimus_kamtschaticus
ATGGAGGTACTTATGGCAGAACGGGCCAATCTGGTCTTTCACAATAAAGTGATAGATGGA
ACTGCCATGAAACGACTTATTAGCAGATTAATAGATCACTTCGGAATGGCATATACATCA
CACATCTTGGATCAAGTAAAGACTCTGGGTTTCCAGCAAGCCACTGCTACATCTATTTCA
TTAGGAATTGACGATCTTTTAACAATACCTTCGAAAGGATGGCTAGTCCGGGATGCTGAA
CAACAAAGTTTTATTTTGGAAAAAAACCATCATTACGGGAATGTACATGCGGTAGAAAAA
TTACGCCAATCCATTGAAATATGGTATGCTACAAGTGAATATTTACGACAAGAAATGAAT
CCTAATTTCAGGATGACTGATCCCTTTAATCCAGTCCATATAATGTCTTTTTCGGGAGCT
AGAGGAAATGTATCTCAAGTACACCAATTAGTAGGTATGAGAGGATTAATGTCGGATCCC
CAAGGACAAATGATTGATTTACCCATTCAAAGCAATTTACGCGAAGGACTCTCTTTAACG
GAATATATCATTTCTTGCTACGGAGCACGCAAGGGGGTTGTGGATACTGCTGTACGAACA
TCAGATGCTGGATATCTGACGCGCAGACTTGTTGAAGTAGTTCAACACATTGTTGTACGT
AGAACGGATTGTGGCACCACCAAAGGGTTTTCAGTGAGTCCTCTAAATGGGATGATGTCG
GAAAAAGTTTTTATTCAAACATTGATTGGGCGTGTACTAGCAGACGATATATATATGGGC
CCGCGATGCATTGCCATTCGAAATAAAGATATTGGTATTGGACTTGTCAATCGATTCTTA
ACCTCTCGAATACAGCCAATATCTATTCGAACTCCCTTTACTTGTAGGAGTATATTTTGG
ATCTGTCGATTCTGTTATGGACGGAGTCCTACTCATGGCGACCTGGTCGAATTGGGCGAA
GCTGTAGGTATTATTGCGGGTCAATCTATTGGAGAACCGGGTACTCAACTAACATTACGA
ACTTTTCATACTGGTGGAGTATTCACTGGGGGTACTGCAGAACATGTACGAGCCCCCGCT
AATGGAAAAATCAAATTTAATGAGGATTTGGTTCATCCCACACGTACACGTCACGGACAT
CCTGCTTTTCTGTGTTATATAGACTTGTATATAACTATTGAGAGTGAAGACATTCTACAT
AATGTGAATATTCCACCTAAAAGTTTTCTTTTAGTCCAAAACGATCAATATGTAGAATCC
GAACAAGTGATTGCTGAGATTCGGGCAGGAACATACACTTTCAATTTTAAAGAGAAGGTT
CGAAAACATATTTATTCTGATTCAGAGGGAGAAATGCACTGGAGTACCAATGTGTACCAT
GCATCTGAATTTACATATGGCAATGTTCATCTCTTACCAAAAACAAGCCATTTATGGATA
TTAGCAGGAGGGTCGTGCAGATCCAGTGTAGTCCCTTTTTCACTTCACAAAGATCAAGAT
CAACTGAACATTCATTCGCTTTCTGTCGAACGAAGATATAGTTCTAACCGCTCAGTGACT
AATGAGCAAGTGAAACATAAACTCTTTCGTTCGGATATTTCTGGTAAAAACGAAGGCAAT
CCTCCGATTTAT------TCAGAATTAAATAAAATCATATATACTGGTCGTTGCAATATA
CTATATCCT---GCTATTCTCTATCAGAATTCTAATTTATTGTCAAAGAGGCGGAGCAAT
AGATTCATCATTCCATTCCAGTCGATTCAAGAACGAAACAAAGAAACAATGCTCTATTCA
GATTCCGATATCTCGGTTGAAATACCCATAAATGGTATTTTCCGCAGAAATAGTATTCTT
GGTTATTTCGATGATCCTGAATACAGAAGAAACAGCTCAGGAATTACTAAATATGGGACT
ATGGAGGTGCATTCAATCGTAAAAAAAGAG------GATTTGGTTGAT------TATCGA
GGGGCAAAAGAATTTAAGCCAAGATACCAAATGAAA------GTAGATCGATTTTTTTTC
ATTCCCGAGGAAGTACATATTTTGCCTGGATCTTCTTCCATAATGGTGCGGAATAATAGT
ATCATTGGAGGAGATACACTAATCACTTTTAATATAAGAAGCCGAGTAAGTGGATTGGTT
CGAGTG---GAG------AGAAAAAAAAAAAGGATTGAACTTCAAATCCTTTCTGGAGCT
ATTTATTTTCCTGAAGAGACA------GATCAGATAGTCCGACACAGCAGCATCTTAATA
CCACCAGAATCGGGAAAAACAAAT------------TCGAAGGAATCAAAA---AGGAAA
TGGAAAAATTGGATTTATGTCCAAGGGATGACGCCGACCAAGACAAAGTATTTTGTTTTG
GTTCGACCTGTAGAAACATATGAAATAGCAGACGGTATAAATTTATCAACACTTTTCCCT
CAGGACCCGTTGCAGGAAAGGGATAACATGAAACTTCGAGTTGTCAATTATATTCTTTAT
GGAAACGGCAAAGTCCTTTTTGGAATTCCTGACACAAGTAGTCAATTAGTTCGAACTTGT
TTAGTATTGAATTGGAACCAC------GCTAAA------AAAGGTTCTTCTATTGGGGAG
GCCCATGTTTCCTTTGTTCAAGTAAGGACAAATGATCTGATTCGCGATTTTATAAGAATC
GACTTAGTCACCTCCCCCCTTTCGTATACCGGAAAAAGGAACGATTCATCCGGTTCATGG
TTTATCTATAAT---ACTGTATCAAGTTGCACCTATACCAATCCGTTTTATTCCAAGGCA
TGGATTCAACAATCCCTT---ATCCAAAATCAAGTAACTATTCGTACCTTGTTGAATAGA
AATAACGAATATCAATCTTTGCTAATTTTGTCATCATCCAATTGTTTTCAAATGGGGCCA
------TTTAACAGTGTAAAATATCACAATGGAATAAAAGAAGCACTTCAAAGAGAC---
CTCATAGTTTCAGTTAGTAAATTGAAATCATTGGGTTCCTTAGGAACAGCCCTTCCAATT
ATGAAT---------TTTTACCATTTATTAACCTATAATCAAATCTTGGTAATGAAATAT
TTTCAACTTGACAATTTTAAGCAGACTTTTGAAATAATTCAATATTATTTAATGGATGAA
ACTGGAAGGATTTCGAATCCCGATCTATGCAGTAAAAAATTTTTGAATCCATTTCATTTG
---AATTGGTATTTTATCCATTGTCATTTTTGTGAAGAGAGATCCACAATAATTAGTCTT
GGGCAGTTTATTTGTGAAAATGCATGTATAGCGAAAAACAGGCCCCACCTAAAATCGGGT
CAAGTTTTAATTGTTCAAGTTGATTCTATAATGATTCGATCAGCTAAACCCTATTTAGCC
ACGCCAGGAGCAACTGTTCATGGGCATTATGGAGAAACCCTTTCTACGGGGGATACTTTG
GTTACATTTATATATGAAAAATCAAGATCTGGTGATATAACGCAGGGTCTTCCAAAAGTG
GAACAAGTCTTGGAAGTACGTTCGATTGATTCAATATCGATGAACCTAGAAAAGAGAGTT
GAGGGTTGGAACGAGCATATAACAAGAATTCTTGGAATTCCTTGGGGATTCTTGATTGGT
GTCGAGCTAACTATAGTGCAAAGTCGTATCTCTTTGGTTAATAAGATACAAAAGGTTTAT
CGATCCCAGGGTGTGCAGATTCATAATAGGCATATAGAAATTATTGTACGTCAAATAACA
TCAAAAGTTTTAGTTTCAGAA------GACGGAATGTCTAATGTTTTTTCACCCGGAGAA
CTAATTGGATTGTTGCGAGCGGAACGAACGGGGCGTGCTTTGGACGAAGCAATCTGTTAT
CGAGCTATTTTATTGGGAATAACAAGAGCATCTCTGAATACTCAAAGTTTCATATCCGAA
GCGAGTTTTCAAGAAACCGCTCGAGTCTTAGCAAAAGCTGCTCTACGGGGTCGTATAGAT
TGGTTGAAGGGCCTAAAAGAAAACGTTGTTTTGGGAAGTATGATACCCGTTGGTACGGGA
TTCAAA------GAATTAGTACATCGTTCAAGGCAACATAAC------------------
---AACAAAAAGAAAAATTTATTTGAGGGGAAAATAGAAAATATTTTGTTCCACCATAGA
GATTTATTTCATTCTTACATT---TCAAAGAATTCCCATGATACA---TCAGAACAATCA
TTTCTAAGTAAGAAA---AATAATAAGGAATACAAA---------
>Phedimus_odontophyllus
ATGGAGGTACTTATGGCAGAACGGGCCAATCTGGTCTTTCACAATAAAGTGATAGATGGA
ACTGCCATGAAACGACTTATTAGCCGATTAATAGATCACTTCGGGATGGCATATACATCA
CACATCTTGGATCAAGTAAAGACTCTGGGTTTCCAGCAAGCCACTGCGACATCTATTTCA
TTAGGCATTGACGATCTTTTAACAATACCTTCGAAAGGGTGGCTAGTCCAGGATGCTGAA
CAACAAAGTTTTATTTTGGAAAAAAACTATCATTGCGCGAATGTACATGCGGTAGAAAAA
TTACGCCAATCCATTGAAATATGGTATGCTACAAGTGAATATTTACGACAAGAAATGAAT
CCTAATTTCAGGATGACTGATCCCTTTAATCCAGTCCATATAATGTCTTTTTCGGGAGCT
AGAGGAAATGTATCTCAAGTACACCAATTAGTGGGTATGAGAGGATTAATGTCAGATCCC
CAAGGACAAATGATTGATTTACCCATTCAACGCAATTTACGCGAAGGACTCTCTTTAACG
GAATATATCATTTCTTGCTACGGAGCACGCAAGGGGGTTGTGGATACTGCTGTACGAACA
TCAGATGCTGGATATCTGACGCGCAGACTTGTTGAAGTAGTTCAACACATTGTTGTACGT
AGAACGGATTGTGGCACCACCCAAGGGTTTTCCGTGAGTCCTCTAAATGGGATGATGTCG
GAAAAAGTTTTTATTCAAACATTGATTGGGCGTGTACTAGCAGACGATATATATATGGGC
CCGCGATGCATTGCCATTAGAAATAAAGATATTGGTATTGGACTTGTCAATCGATTCTTA
ACCTTTCTAATATACCCAATATCTATTCGAACTCCCTTTACTTGTAGGAGTATATTTTGG
ATCTGTCGATTCTGTTATGGACGGAGTCCCACTCATGGCGACCTAGTCGAATTGGGCGAA
GCTGTAGGTATTATTGCAGGTCAATCTATTGGAGAACCGGGTACTCAACTAACATTACGA
ACTTTTCATACTGGTGGAGTATTCACTGGGGGTACTGCAGAACATGTGCGAGCCCCCTCT
AATGGAAAAATCAAATTTAATGAGAATTTGGTTCATCCCACACGTACACGTCACGGACAT
CCTGCTTTTCTGTGTTATATAGACTTGTATATAACTATTGAAAGTGAAGACATTCTACAT
AATGTGAATATTCCGCCTAAAAGTTTTCTTTTAGTTCAAAATGATCAATATGTAGAATCC
GAACAAGTGATTGCTGAGATTCGGGCAGGAACATACACTTTAAATTTTAAAGAGAAGGTT
CGAAAACATATTTATTCTGATTCAGAGGGAGAAATGCACTGGAGTACCAATGTGTACCAT
GCAGCTGAATTTACATATGGTAATGTTCATCTCTTACCAAAAACAAGCCATTTATGGATA
TTAGCAGGAGGGTCGGGCAGATCCAGTGTAGTCCCTTTTTCACTTCACAAAGATCAAGAT
CAACTGAATATTCATTCGCTTTCTGTCGAACGAAGATATAGTTCGAACCGCTCAGTGACT
AATGAGCAAGTGAAACATAAACTCTTTCGTTCGGATATTTCTGGTAAAAACGCAGGCAGC
CCTCCGGTTTAT------TCAGAATTAAATAAAATCATATATACTGGTCGTTGCAATATA
CTATATCCT---GCTATTCTCTATCAGAATTCTAATTTATTGTCAAAGAGGCGAAGTAAT
AGATTCATCATTCCATTCCAGTCGATTCAAGAACGAAACAAAGAAACAATGCTCTACTCA
GATTCCAATATCTTGGTTGAAATACCCATAAATGGTATTTTCCGCAGAAATAGTATTCTT
GGTTATTTCGATGATCCTCAATACAGAAGAAACAGCTCGGGAATTACTAAATATGGGCCT
ATGGGGGTGCATTCAATCGTAAAAAAGGAG------GATTTGGTTGAT------TATCGA
GGGGCAAAAGAATTTAAGACAAGATACCAAATGCAA------GTAGATCGATTTTTTTTC
ATTCCCGAGGAAGTACATATTTTACCTGGATCTTCTTTCATAATGGTGCGGAATAATAGT
ATCATTGGAGGAGATACACTAATCACTTTAAATATAAGAAGCCGAGTAGGCGGATTGGTA
CGAGTG---GAG------AGAAAAAAAAAAAGGATTGAACTTCAAATCCTTTCTGGACAT
ATTTATTTTCCTGAAGACACA------GATCGGATAGTCCGACACAGCAGCATCTTAATA
CTACCAGGAGCGGGAAAAAGAAAT------------TCGAAGGAATCAAAA---AATAAA
TGGAAAAATTTTATTTATGTCCAAGGGATGACACCGACCAAGACAAAGTATTTTGTTTTG
ATTCGACCTGTAGAAACATATGAAATAGCAGACGGTATAAATTTATCAACACTTTTCCCT
CAGGATCCGTTGCAGGAAAGGGATAACATGAAACTTCGAGTTGTCAATTATATTCTTTAT
GGAAATGGTAAAGTCCTTTTTGGAATTCCTGAGACAAGTATTCAATTAGTTCGAACTTGT
TTAGTATTGAATTGGAACCAC------GCTAAA------AAGGTTTCTTCTATTGGGGAG
GCCCATGTTTCCTTTGTTCAAGTAAGGACAAATGATCTGATTCGAGATTTTATAAGAATC
GACTTAGTCACCTCCCCCCCTTCGTATACCGGAAAAAGGAACGATTCATCCGGTTCATGG
TTGATCTATAAT---ACTGTATCAAGTCGCACCTATACCAATCCCTTTTATTCCAAGGCA
TGGATTCAACAACCCCTT---ATCCAAAATAAAGTAACTATTCGTACCTTGTTGAATAGA
AATAACGAATATCGATCTTTGATAATTTTGTCATCATCCAATTGTTTTCGAATGGGGCCA
TTTAACTTTAACAGTGTAAAATATCACACTGGAATAAAAGAAGCACTTAAAAGAGAC---
CCCATAGTTTCAATTAGTAAATTGAAATCATTGGGTTCCTTAGGAACAGCCCCTCCAATT
ATGAAT---------TTTTACCATTTATTAACCCATAATCAAATCTTGGTAATGAAATAT
TTTCAACTTGACAATTTTAAACAGACTTTTGAAATAATTCAATATTATTTAATGGATGAA
ACTGGAAGGATTTCGAATCCCGATCTATGCAGTAAAAAATTTTTGAATCCATTTCATTTG
---AATTGGTATTTTATTCATTCTAATTTTTGTGAAGGGAGATACACAATAATTAGTCTT
GGGCAGTTTATTTGTGAAAATGCATGTATAGCGAAAAACAGGCCCCACCTAAAATCGGGT
CAAGTTTTAATTGTTCAAGTTGATTCGATAATGATTAGATCAGCTAAACCCTATTTAGCC
ACGCCAGGAGCAACTGTTCATGGGCATTATGGAGAAACCCTTTCTACGGGGGATACTTTC
GTTACATTTATATATGAAAAATCAAGATCTGGTGATATAACGCAGGGTCTTCCAAAAGTG
GAACAAGTCTTGGAAGTACGTTCGATTGATTCAATATCGATGAACCTAGAAAAGAGAGTT
GAAGGTTGGAACGAGCATATAACAAGAATTCTTGGAATTCCTTGGGGATTCTTGATTGGT
GTCGAGCTAACTATAGTGCAAAGTCGTATCACTTTGGTTAATAAGATACAAAAGGTTTAT
CGATCCCAGGGTGTGCAGATTCATAATAGGCATATAGAAATTATTGTACGTCAAATAACA
TCCAAAGTTTTAGTTTCAGAA------GACGGAATGTCTAATGTTTTTTCACCCGGAGAA
CTAATTGGATTGTTGCGAGCGGAACGAACGGGGCGTGCTTTGGACGAAGCCATTTGTTAC
CGAGCTATTTTATTGGGAATAACAAGAGCATCTCTGAATACTCAAAGTTTCATATCCGAA
GCGAGTTTTCAAGAAACCGCTCGAGTCTTAGCAAAAGCTGCTCTAAGGGGTCGTATAGAT
TGGTTGAAGGGCCTAAAAGAAAACGTTGTTTTGGGAAGTCTGATACCCGTTGGTACGGGA
TTCAAA------GAATTAGTACATCGTTCAAGGCAACATAAC------------------
---AACAAAAAGAAAAATTTATTTGAGGGGAAAATGAAAAATATTTTGTTCCAACATAGA
GATTTATTTCATTCTTACATT---TCAAAGAATTCCCATGATACA---TCAGAACAATCA
TTTCGAAGATTTACT---GATTTC---------------------
>Phedimus_takesimensis
ATGGAGGTACTTATGGCAGAACGGGCCAATCTGGTCTTTCACAATAAAGTGATAGATGGA
ACTGCCATGAAACGACTTATTAGCAGATTAATAGATCACTTCGGAATGGCATATACATCA
CACATCTTGGATCAAGTAAAGACTCTGGGTTTCCAGCAAGCCACTGCTACATCTATTTCA
TTAGGAATTGACGATCTTTTAACAATACCTTCGAAAGGATGGCTAGTCCGGGATGCTGAA
CAACAAAGTTTTATTTTGGAAAAAAACCATTATTACGGGAATGTACATGCGGTAGAAAAA
TTACGCCAATCCATTGAAATATGGTATGCTACAAGTGAATATTTACGACAAGAAATGAAT
CCTAATTTCAGGATGACTGATCCCTTTAATCCAGTCCATATAATGTCTTTTTCGGGAGCT
AGAGGAAATGTATCTCAAGTACACCAATTAGTAGGTATGAGAGGATTAATGTCGGATCCC
CAAGGACAAATGATTGATTTACCCATTCAAAGCAATTTACGCGAAGGACTCTCTTTAACG
GAATATATCATTTCTTGCTACGGAGCACGCAAGGGGGTTGTGGATACTGCTGTACGAACA
TCAGATGCTGGATATCTGACGCGCAGACTTGTTGAAGTAGTTCAACACATTGTTGTACGT
AGAACGGATTGTGGCACCACCAAAGGGTTTTCAGTGAGTCCTCTAAATGGGATGATGTCG
GAAAAAGTTTTTATTCAAACATTGATTGGGCGTGTACTAGCAGACGATATATATATGGGC
CCGCGATGCATTGCCATTCGAAATAAAGATATTGGTATTGGACTTGTCAATCGATTCTTA
ACCTCTCGAATACAGCCAATATCTATTCGAACTCCCTTTACTTGTAGGAGTATATTTTGG
ATCTGTCGATTCTGTTATGGACGGAGTCCTACTCATGGCGACCTGGTCGAATTGGGCGAA
GCTGTAGGTATTATTGCGGGTCAATCTATTGGAGAACCGGGTACTCAACTAACATTACGA
ACTTTTCATACTGGTGGAGTATTCACTGGGGGTACTGCAGAACATGTACGAGCCCCCGCT
AATGGAAAAATCAAATTTAATGAGGATTTGGTTCATCCCACACGTACACGTCACGGACAT
CCTGCTTTTCTGTGTTATATAGACTTGTATATAACTATTGAGAGTGAAGACATTCTACAT
AATGTGAATATTCCACCTAAAAGTTTTCTTTTAGTCCAAAACGATCAATATGTAGAATCC
GAACAAGTGATTGCTGAGATTCGGGCAGGAACATACACTTTCAATTTTAAAGAGAAGGTT
CGAAAACATATTTATTCTGATTCAGAGGGAGAAATGCACTGGAGTACCAATGTGTACCAT
GCATCTGAATTTACATATGGCAATGTTCATCTCTTACCAAAAACAAGCCATTTATGGATA
TTAGCAGGAGGGTCGTGCAGATCCAGTGTAGTCCCTTTTTCACTTCACAAAGATCAAGAT
CAACTGAACATTCATTCGCTTTCTGTCGAACGAAGATATAGTTCTAACCGCTCAGTGACT
AATGAGCAAGTGAAACAGAAACTCTTTCGTTCGGATATTTCTGGTAAAAACGAAGGCAAT
CCTCCGATTTAT------TCAGAATTAAATAAAATCATATATACTGGTCGTTGCAATATA
CTATATCCT---ACTATTCTCTATCAGAATTCTAATTTATTGTCAAAGAGGCGGAGCAAT
AGATTCATCATTCCATTCCAGTCGATTCAAGAACGAAACAAAGAAACAATGCTCTATTCA
GATTCCGATATCTCGGTTGAAATACCCATAAATGGTATTTTCCGCAGAAATAGTATTCTT
GGTTATTTCGATGATCCTGAATACAGAAGAAACAGCTCAGGAATTACTAAATATGGGACT
ATGGAGGTGCATTCAATCGTAAAAAAAGAG------GATTTGGTTGAT------TATCGA
GGGGCAAAAGAATTTAAGCCAAGATACCAAATGAAA------GTAGATCGATTTTTTTTC
ATTCCCGAGGAAGTACATATTTTGCCTGGATCTTCTTCCATAATGGTGCGGAATAATAGT
ATCATTGGAGGAGATACACTAATCACTTTTAATATAAGAAGCCGAGTAAGTGGATTGGTT
CGAGTG---GAG------AGAAAAAAAAAAAGGATTGAACTTCAAATCCTTTCTGGAGCT
ATTTATTTTCCTGAAGAGACA------GATCGGATAGTCCGACACAGCAGCATCTTAATA
CCACCAGAATCGGGAAAAACAAAT------------TCGAAGGAATCAAAA---AGGAAA
TGGAAAAATTGGATTTATGTCCAAGGGATGACGCCGACCAAGACAAAGTATTTTGTTTTG
GTTCGACCTGTAGAAACATATGAAATAGCAGACGGTATAAATTTATCAACACTTTTCCCT
CAGGACCCGTTGCAGGAAAGGGATAACATGAAACTTCGAGTTGTCAATTATATTCTTTAT
GGAAACGGCAAAGTCCTTTTTGGAATTCCTGACACAAGTAGTCAATTAGTTCGAACTTGT
TTAGTATTGAATTGGAACCAC------GCTAAA------AAAGGTTCTTCTATTGGGGAG
GCCCATGTTTCCTTTGTTCAAGTAAGGACAAATGATCTGATTCGCGATTTTATAAGAATC
GACTTAGTCACCTCCCCCCTTTCGTATACCGGAAAAAGGAACGATTCATCCGGTTCATGG
TTTATCTATAAT---ACTGTATCAAGTTGCACCTATACCAATCCGTTTTATTCCAAGGCA
TGGATTCAACAATCCCTT---ATCCAAAATCAAGTAACTATTCGTACCTTGTTGAATAGA
AATAACGAATATCAATCTTTGCTAATTTTGTCATCATCCAATTGTTTTCAAATGGGGCCA
------TTTAACAGTGTAAAATATCACAATGGAATAAAAGAAGCTCTTCAAAGAGAC---
CTCATAGTTTCAGTTAGTAAATTGAAATCATTGGGTTCCTTAGGAACAGCCCTTCCAATT
ATGAAT---------TTTTACCATTTACTAACCTATAATCAAATCTTGGTAATGAAATAT
TTTCAACTTGACAATTTTAAGCAGACTTTTGAAATAATTCAATATTATTTAATGGATGAA
ACTGGAAGGATTTCGAATCCCGATCTATGCAGTAAAAAATTTTTGAATCCATTTCATTTG
---AATTGGTATTTTATCCATTGTCATTTTTGTGAAGAGAGATCCACAATAATTAGTCTT
GGGCAGTTTATTTGTGAAAATGCATGTATAGCAAAAAACAGGCCCCACCTAAAATCGGGT
CAAGTTTTAATTGTTCAAGTTGATTCTATAATGATTCGATCAGCTAAACCCTATTTAGCC
ACGCCAGGAGCAACTGTTCATGGGCATTATGGAGAAACCCTTTCTACGGGGGATACTTTT
GTTACATTTATATATGAAAAATCAAGATCTGGTGATATAACGCAGGGTCTTCCAAAAGTG
GAACAAGTCTTGGAAGTACGTTCGATTGATTCAATATCGATGAACCTAGAAAAGAGAGTT
GAGGGTTGGAACGAGCATATAACAAGAATTCTTGGAATTCCTTGGGGATTCTTGATTGGT
GTCGAGCTAACTATAGTGCAAAGTCGTATCTCTTTGGTTAATAAGATACAAAAGGTTTAT
CGATCCCAGGGTGTGCAGATTCATAATAGGCATATAGAAATTATTGTACGTCAAATAACA
TCAAAAGTTTTAGTTTCAGAA------GACGGAATGTCTAATGTTTTTTCACCCGGAGAA
CTAATTGGATTGTTGCGAGCGGAACGAACGGGGCGTGCTTTGGACGAAGCAATCTGTTAT
CGAGCTATTTTATTGGGAATAACAAGAGCATCTCTGAATACTCAAAGTTTCATATCCGAA
GCGAGTTTTCAAGAAACCGCTCGAGTCTTAGCAAAAGCTGCTCTACGGGGTCGTATAGAT
TGGTTGAAGGGCCTAAAAGAAAACGTTGTTTTGGGAAGTATGATACCCGTTGGTACGGGA
TTCAAA------GAATTAGTACATCGTTCAAGGCAACATAAC------------------
---AACAAAAAGAAAAATTTATTTGAGGGGAAAATAGAAAATATTTTGTTCCACCATAGA
GATTTATTTCATTCTTACATT---TCAAAGAATTCCCATGATACA---TCAGAACAATCA
TTTCTAGGATTTACT---GATTTT---------------------
>Phedimus_yangshanicus
ATGGAGGTACTTATGGCAGAACGGGCCAATCTGGTCTTTCACAATAAAGTGATAGATGGA
ACTGCCATGAAACGACTTATTAGCCGATTAATAGATCACTTCGGGATGGCATATACATCA
CACATCTTGGATCAAGTAAAGACTCTGGGTTTCCAGCAAGCCACTGCGACATCTATTTCA
TTAGGCATTGACGATCTTTTAACAATACCTTCGAAAGGGTGGCTAGTCCAGGATGCTGAA
CAACAAAGTTTTATTTTGGAAAAAAACTATCATTGCGCGAATGTACATGCGGTAGAAAAA
TTACGCCAATCCATTGAAATATGGTATGCTACAAGTGAATATTTACGACAAGAAATGAAT
CCTAATTTCAGGATGACTGATCCCTTTAATCCAGTCCATATAATGTCTTTTTCGGGAGCT
AGAGGAAATGTATCTCAAGTACACCAATTAGTGGGTATGAGAGGATTAATGTCAGATCCC
CAAGGACAAATGATTGATTTACCCATTCAACGCAATTTACGCGAAGGACTCTCTTTAACG
GAATATATCATTTCTTGCTACGGAGCACGCAAGGGGGTTGTGGATACTGCTGTACGAACA
TCAGATGCTGGATATCTGACGCGCAGACTTGTTGAAGTAGTTCAACACATTGTTGTACGT
AGAACGGATTGTGGCACCACCCAAGGGTTTTCCGTGAGTCCTCTAAATGGGATGATGTCG
GAAAAAGTTTTTATTCAAACATTGATTGGGCGTGTACTAGCAGACGATATATATATGGGC
CCGCGATGCATTGCCATTAGAAATAAAGATATTGGTATTGGACTTGTCAATCGATTCTTA
ACCTTTCTAATATACCCAATATCTATTCGAACTCCCTTTACTTGTAGGAGTATATTTTGG
ATCTGTCGATTCTGTTATGGACGGAGTCCCACTCATGGCGACCTAGTCGAATTGGGCGAA
GCTGTAGGTATTATTGCAGGTCAATCTATTGGAGAACCGGGTACTCAACTAACATTACGA
ACTTTTCATACTGGTGGAGTATTCACTGGGGGTACTGCAGAACATGTGCGAGCCCCCTCT
AATGGAAAAATCAAATTTAATGAGAATTTGGTTCATCCCACACGTACACGTCACGGACAT
CCTGCTTTTCTGTGTTATATAGACTTGTATATAACTATTGAAAGTGAAGACATTCTACAT
AATGTGAATATTCCGCCTAAAAGTTTTCTTTTAGTTCAAAATGATCAATATGTAGAATCC
GAACAAGTGATTGCTGAGATTCGGGCAGGAACATACACTTTAAATTTTAAAGAGAAGGTT
CGAAAACATATTTATTCTGATTCAGAGGGAGAAATGCACTGGAGTACCAATGTGTACCAT
GCAGCTGAATTTACATATGGTAATGTTCATCTCTTACCAAAAACAAGCCATTTATGGATA
TTAGCAGGAGGGTCGGGCAGATCCAGTGTAGTCCCTTTTTCACTTCACAAAGATCAAGAT
CAACTGAATATTCATTCGCTTTCTGTCGAACGAAGATATAGTTCGAACCGCTCAGTGACT
AATGAGCAAGTGAAACATAAACTCTTTCGTTCGGATATTTCTGGTAAAAACGCAGGCAGC
CCTCCGGTTTAT------TCAGAATTAAATAAAATCATATATACTGGTCGTTGCAATATA
CTATATCCT---GCTATTCTCTATCAGAATTCTAATTTATTGTCAAAGAGGCGAAGTAAT
AGATTCATCATTCCATTCCAGTCGATTCAAGAACGAAACAAAGAAACAATGCTCTACTCA
GATTCCAATATCTTGGTTGAAATACCCATAAATGGTATTTTCCGCAGAAATAGTATTCTT
GGTTATTTCGATGATCCTCAATACAGAAGAAACAGCTCGGGAATTACTAAATATGGGCCT
ATGGGGGTGCATTCAATCGTAAAAAAGGAG------GATTTGGTTGAT------TATCGA
GGGGCAAAAGAATTTAAGACAAGATACCAAATGCAA------GTAGATCGATTTTTTTTC
ATTCCCGAGGAAGTACATATTTTACCTGGATCTTCTTTCATAATGGTGCGGAATAATAGT
ATCATTGGAGGAGATACACTAATCACTTTAAATATAAGAAGCCGAGTAGGCGGATTGGTA
CGAGTG---GAG------AGAAAAAAAAAAAGGATTGAACTTCAAATCCTTTCTGGACAT
ATTTATTTTCCTGAAGACACA------GATCGGATAGTCCGACACAGCAGCATCTTAATA
CTACCAGGAGCGGGAAAAAGAAAT------------TCGAAGGAATCAAAA---AATAAA
TGGAAAAATTTTATTTATGTCCAAGGGATGACACCGACCAAGACAAAGTATTTTGTTTTG
ATTCGACCTGTAGAAACATATGAAATAGCAGACGGTATAAATTTATCAACACTTTTCCCT
CAGGATCCGTTGCAGGAAAGGGATAACATGAAACTTCGAGTTGTCAATTATATTCTTTAT
GGAAATGGTAAAGTCCTTTTTGGAATTCCTGAGACAAGTATTCAATTAGTTCGAACTTGT
TTAGTATTGAATTGGAACCAC------GCTAAA------AAGGTTTCTTCTATTGGGGAG
GCCCATGTTTCCTTTGTTCAAGTAAGGACAAATGATCTGATTCGAGATTTTATAAGAATC
GACTTAGTCACCTCCCCCCCTTCGTATACCGGAAAAAGGAACGATTCATCCGGTTCATGG
TTGATCTATAAT---ACTGTATCAAGTCGCACCTATACCAATCCCTTTTATTCCAAGGCA
TGGATTCAACAACCCCTT---ATCCAAAATAAAGTAACTATTCGTACCTTGTTGAATAGA
AATAACGAATATCGATCTTTGATAATTTTGTCATCATCCAATTGTTTTCGAATGGGGCCA
TTTAACTTTAACAGTGTAAAATATCACACTGGAATAAAAGAAGCACTTAAAAGAGAC---
CCCATAGTTTCAATTAGTAAATTGAAATCATTGGGTTCCTTAGGAACAGCCCCTCCAATT
ATGAAT---------TTTTACCATTTATTAACCCATAATCAAATCTTGGTAATGAAATAT
TTTCAACTTGACAATTTTAAACAGACTTTTGAAATAATTCAATATTATTTAATGGATGAA
ACTGGAAGGATTTCGAATCCCGATCTATGCAGTAAAAAATTTTTGAATCCATTTCATTTG
---AATTGGTATTTTATTCATTCTAATTTTTGTGAAGGGAGATACACAATAATTAGTCTT
GGGCAGTTTATTTGTGAAAATGCATGTATAGCGAAAAACAGGCCCCACCTAAAATCGGGT
CAAGTTTTAATTGTTCAAGTTGATTCGATAATGATTAGATCAGCTAAACCCTATTTAGCC
ACGCCAGGAGCAACTGTTCATGGGCATTATGGAGAAACCCTTTCTACGGGGGATACTTTC
GTTACATTTATATATGAAAAATCAAGATCTGGTGATATAACGCAGGGTCTTCCAAAAGTG
GAACAAGTCTTGGAAGTACGTTCGATTGATTCAATATCGATGAACCTAGAAAAGAGAGTT
GAAGGTTGGAACGAGCATATAACAAGAATTCTTGGAATTCCTTGGGGATTCTTGATTGGT
GTCGAGCTAACTATAGTGCAAAGTCGTATCACTTTGGTTAATAAGATACAAAAGGTTTAT
CGATCCCAGGGTGTGCAGATTCATAATAGGCATATAGAAATTATTGTACGTCAAATAACA
TCCAAAGTTTTAGTTTCAGAA------GACGGAATGTCTAATGTTTTTTCACCCGGAGAA
CTAATTGGATTGTTGCGAGCGGAACGAACGGGGCGTGCTTTGGACGAAGCCATTTGTTAC
CGAGCTATTTTATTGGGAATAACAAGAGCATCTCTGAATACTCAAAGTTTCATATCCGAA
GCGAGTTTTCAAGAAACCGCTCGAGTCTTAGCAAAAGCTGCTCTAAGGGGTCGTATAGAT
TGGTTGAAGGGCCTAAAAGAAAACGTTGTTTTGGGAAGTCTGATACCCGTTGGTACGGGA
TTCAAA------GAATTAGTACATCGTTCAAGGCAACATAAC------------------
---AACAAAAAGAAAAATTTATTTGAGGGGAAAATGAAAAATATTTTGTTCCAACATAGA
GATTTATTTCATTCTTACATT---TCAAAGAATTCCCATGATACA---TCAGAACAATCA
TTTCGAAGATTTACT---GATTTC---------------------
>Rhodiola_bupleuroides
ATGGAGGTACTTATGGCAGAACGGGCCAATCTGGTCTTTCACAATAAAGTGATAGATGGA
ACTGCCATGAAACGACTTATTAGCAGATTAATAGATCACTTCGGAATGGCATATACATCA
CACATCTTGGATCAAGTAAAGACTCTGGGTTTCCAGCAAGCCACTGCTACATCTATTTCA
TTAGGAATTGACGATCTTTTAACAATACCTTCGAAAGGATGGCTAGTCCAGGATGCTGAA
CAACAAAGTTTTATTTTGGAAAAAAACCATCATTACGGGAATGTACATGCGGTAGAAAAA
TTACGCCAATCCATTGAAATATGGTATGCTACAAGTGAATATTTACGACAAGAAATGAAT
CCTAATTTCAGGATGACTGATCCCTTTAATCCAGTCCATATAATGTCTTTTTCGGGAGCT
AGAGGAAATGTATCTCAAGTACACCAATTAGTAGGTATGAGAGGATTAATGTCGGATCCC
CAAGGACAAATGATTGATTTACCCATTCAAAGCAATTTACGTGAAGGACTCTCTTTAACG
GAATATATAATTTCTTGCTACGGAGCACGCAAGGGGGTTGTGGATACCGCTGTACGAACA
TCAGATGCTGGCTACCTGACGCGCCGGCTTGTTGAAGTAGTTCAACACATTGTTGTACGT
AGAACGGATTGTGGCACCACCCAAGGGTTTTCAGTGAGTCCTCTAAATGGGATGATGTCG
AAAAAAGTTTTTATTCAAACATTGATTGGGCGTGTACTAGCAGACGATATATATATGGGC
CCGCGATGCATTGCCATTCGAAATAAAGATATTGGTATTGGACTTGTCAATCGATTCTTA
ACCTTTCGAATACACCCAATATCTATTCGAACTCCCTTTACTTGTAGGAGTATATTTTGG
ATCTGTCGATTCTGTTATGGACGGAGTCCTACTCATGGCGACCTGGTCGAATTGGGCGAA
GCTGTAGGTATTATTGCGGGTCAATCTATTGGAGAACCGGGTACTCAACTAACATTACGA
ACTTTTCATACTGGTGGAGTATTCACTGGGGGTACTGCAGAACACGTACGAGCCCCCTCT
AATGGAAAGATCCAATTTAATGAGGATTTGGTTCATCCCACACGTACACGTCACGGACAT
CCTGCTTTTCTGTGTTATATAGACTTGTATATAACTATTGAGAGTGAAGACATTCTACAT
AATGTGAATATTCCACCTAAAAGTTTTCTTTTAGTCCAAAATGATCAATATGTAGAATCC
GAACAAGTGATTGCTGAGATTCGGGCAGGAACATACACTTTAAATTTTAAAGAGAAGGTT
CGAAAACATATTTATTCTGATTCAGAGGGAGAAATGCACTGGAGTACCAATGTGTACCAT
GCATCTGAATTTACATATGGTAATGTTCATTTCTTACCAAAAACAAGCCATTTATGGATA
TTAGCAGGAGGGTCGTGCAGATCCAGTGTAGTCCCTTTTTCGCTTCACAAAGATCAAGAT
CAACTGAACATTGATTCGCTTTCTGTGGAAGGAAGATATAGTTCTAACCGCTCAGTGACT
AATAAGCAAGTGAAACATAAACTCTTTCGTTCGGATATTTCTGGTAAAAAAGAAGGAAAT
CTTCCTGTTTAT------TCAGAATTAAATCAAATCATATATACTGGTCGTTGCAATATA
CTATATCCT---GCTATTCTCTATCAGAATTCAAATTTATTGTCAAAGAGGCGAAGCAAT
AGATTCATCCTTCCATTCCAGTCGATTCAAGAACGAAACAAAGAAACAATGCTCTATTCA
GATTCCGATATCTCGGTTGAAATACCTATAAATGGTATTTTCCGCAGAAATAGTATTCTT
GGTTATTTCGATGATCCTCAATACAGAAGAAACAGCTCAGGAATTACTAAATATGGGACT
ATGGAGGTGCATTCAATCGTAAAAAAAGAG------GATTTGGTTGAT------TATCGA
GGGGCAAAAGAATTTAAGCCAAGATACCAAATGCAA------GTAGATCGATTTTTTTTC
ATTCCCGAGGAAGTACATATTTTGCCTGGATCTTCTTCCATAATGGTGCGGAATAATAGT
ATCATTGTAGGAGATACACTAATTACTTTAAATATAAGAAGCCGAGTAGGCGGATTGGTC
CGAGTG---GAG------AGAAAAAAAAAAAGGATTGAACTTCAAATATTTTCTGGAGAT
ATTTATTTTCCTGGAGAGACA------GATGGGATAGTCCGACACAGCAGCATCTTAATA
CCACCAGGAGCGGGAAAAACAAAT------------TCGAAGGAATCAAAA---AATAAA
TGGAAAAATTGGATTTATGTCCAAGGGATAACACCGACCAAGACAAAGTATTTTGTTTTG
GTTCGACCTGTAGAAACATATGAAATAGCAGACGGTATAAATTTATCAACACTTTTTCCT
CAGGATCCCTTGCAGGAAAGGGATAACATGAAATTTCGAGTTGTCAATTATATTCTTTAT
GGAAATGGCAAAGTCCTTTTTGGAATTCCTGACACAAGTAGTCAATTAGTTCGAACTTGT
TTAGTATTGAATTGGAACCAC------GATAAA------AAAGGTTCTTCTATCGGGGAG
GCCCATGTTTCCTTTATTCAAGTAAGGACAAATGATCTGATTCGAGATTTTATAAGAATC
GACTTAGTCAACTCCCCCCTTTCGTATACCGGAAAAAGGAACGATTCATCCGGTTCATGG
TTGATCTATAAT---ACTGGATCAAGGCGCACCTATATCAATCCGTTTTATTCCAAGGCA
TGGATTCAACAACCCCTT---ATCCAAAATCAAGTAACTATTCGTACCTTGTTGAATAGA
AATAACGAATATCAATCTTTGATAATTTTGTCATCATCCAATTGTTTTCGAATGGGGCCA
------TTTAACAGTGTAAAATATCACAATGGAATAAAAGAAGCACTTAAAAGAGACCCC
CCCATAGTTTCAGTTAGTAAATTGAAATCATTGGGTTCCTTAGGAACAGCCCTTCCAATT
ATGAAT---------TTTTACCATTTACTAACCCATAATCAAATCTTGGTAATGAAATAT
TTTCAATTTGACAATTTTAAACAGACTTTTGAAATAATTCAATACTTTTTAATGGATGAA
AATGGAAGGATTTCGAATCCCGATCTATGCAGTAAAAAATTTTGGAATCCATTTCATTTG
---AATTGGTATTTTATCCATTGTAATTTTTGTGAAGAGAGACCCACAATAATTAGTCTT
GGGCAGTTTATTTTTGAAAATGCATGTATAGCGAAAAACAGGCCCCACCTAAAATCGGGT
CAAGTTTTAATTGTTCAAGTCGATTCTATAATAATTAGATCAGCTAAACCCTATTTAGCC
ACGCCAGGAGCAACTGTTCAGGGACATTATGGAGAAACCCTTTCTACAGGGGATACTTTT
GTTACATTTATATATGAAAAATCAAGATCTGGTGATATAACGCAGGGTCTTCCAAAAGTG
GAACAAGTCTTGGAAGTACGTTCGATTGATTCAATATCGATGAACCTAGAAAAGAGAGTT
GAGGGTTGGAATGAGCATATAACAAGAATTCTTGGAATTCCTTGGGGATTCTTGATTGGT
GTCGAGCTAACTATAGTGCAAAGTCGTATCTCTTTGGTTAATAAGATACAAAAGGTTTAT
CGATCCCAGGGTGTGCAGATTCATAATAGGCATATAGAAATTATTGTACGTCAAATAACA
TCAAAAGTTTTAGTTTCAGAA------GACGGAATGTCTAATGTTTTTTCACCCGGAGAA
CTAATTGGATTGTTGCGAGCGGAACGAACGGGGCGTGCTTTGGACGAAGCAATCTGTTAC
CGAGCTATTTTATTGGGAATAACAAGAGCATCTCTGAATACTCAAAGTTTCATATCCGAA
GCGAGTTTTCAAGAAACCGCTCGAGTCTTAGCAAAAGCTGCTCTAAGGGGTCGTATAGAT
TGGTTGAAGGGCCTAAAAGAAAACGTTGTTTTGGGAAGTATGATACCCGTTGGTACCGGA
TTCAAA------GAATTAGTACATCGTTCAAGGCAACATAAC---------------AAC
AAAAACAAAAAGCAAAATTTATTTGAGGGGAAAATAAAAAATATTTTGTTCCAACATAGA
GATTTTTTTCATTCT---------------------------------------------
---------------------------------------------
>Rhodiola_calliantha
ATGGAGGTACTTATGGCAGAACGGGCCAATCTGGTCTTTCACAATAAAGTGATAGATGGA
ACTGCCATGAAACGACTTATTAGCAGATTAATAGATCACTTCGGAATGGCATATACATCA
CACATCTTGGATCAAGTAAAGACTCTGGGTTTCCAGCAAGCCACTGCTACATCTATTTCA
TTAGGAATTGACGATCTTTTAACAATACCTTCGAAAGGATGGCTAGTCCAGGATGCTGAA
CAACAAAGTTTTATTTTGGAAAAAAACCATCATTACGGGAATGTACATGCGGTAGAAAAA
TTACGCCAATCCATTGAAATATGGTATGCTACAAGTGAATATTTACGGCAAGAAATGAAT
CCTAATTTCAGGATGACTGATCCCTTTAATCCAGTCCATATAATGTCTTTTTCGGGAGCT
AGAGGAAATGTATCTCAAGTACACCAATTAGTAGGTATGAGAGGATTAATGTCGGATCCC
CAAGGACAAATGATTGATTTACCCATTCAAAGCAATTTACGTGAAGGACTCTCTTTAACG
GAATATATAATTTCTTGCTACGGAGCACGCAAGGGGGTTGTGGATACCGCTGTACGAACA
TCAGATGCTGGCTACCTGACGCGCCGGCTTGTTGAAGTAGTTCAACACATTGTTGTACGT
AGAACGGATTGTGGCACCACCCAAGGGTTTTCAGTGAGTCCTCTAAATGGGATGATGTCG
AAAAAAGTTTTTATTCAAACATTGATTGGGCGTGTACTAGCAGATGATATATATATGGGC
CCGCGATGCATTGCCATTCGAAATAAAGATATTGGTATTGGACTTGTCAATCGATTCTTA
ACCTTTCGAATACACCCAATATCTATTCGAACTCCCTTTACTTGTAGGAGTATATTTTGG
ATCTGTCGATTCTGTTATGGACGGAGTCCTACTCATGGCGACCTGGTCGAATTGGGCGAA
GCTGTAGGTATTATTGCGGGTCAATCTATTGGAGAACCGGGTACTCAACTAACATTACGA
ACTTTTCATACTGGTGGAGTATTCACTGGGGGTACTGCAGAACACGTACGAGCCCCCTCT
AATGGAAAGATCCAATTTAATGAGGATTTGGTTCATCCCACACGTACACGTCACGGACAT
CCTGCTTTTCTGTGTTATATAGACTTGTATATAACTATTGAGAGTGAAGACATTCTACAT
AATGTGAATATTCCACCTAAAAGTTTTCTTTTAGTCCAAAATGATCAATATGTAGAATCC
GAACAAGTGATTGCTGAGATTCGGGCAGGAACATACACTTTAAATTTTAAAGAGAAGGTT
CGAAAACATATTTATTCTGATTCAGAGGGAGAAATGCACTGGAGTACCAATGTGTACCAT
GCATCTGAATTTACATATGGTAATGTTCATTTCTTACCAAAAACAAGCCATTTATGGATA
TTAGCAGGAGGGTCGTGCAGATCCAGTGTAGTCCCTTTTTCGCTTCACAAAGATCAAGAT
CAACTGAACATTGATTCGCTTTCTGTGGAACGAAGATATAGTTCTAACCGCTCAGTGACT
AATAAGCAAGTGAAACATAAACTCTTTCGTTCGGATATTTCTGGTAAAAAAGAAGGCAAT
CTTCCTGTTTAT------TCAGAATTAAATCAAATCATATATACTGGTCGTTGCAATATA
CTATATCCT---GCTATTCTCTATCAGAATTCGAATTTATTGTCAAAGAGGCGAAGCAAT
AGATTCATCCTTCCATTCCAGTCGATTCAAGAACGAAACAAAGAAACAATGCTCTATTCA
GATTCCGATATCTCGGTTGAAATACCTATAAATGGTATTTTCCGCAGAAATAGTATTCTT
GGTTATTTCGATGATCCTCAATACAGAAGAAACAGCTCAGGAATTACTAAATATGGGACT
ATGGAGGTGCATTCAATCGTAAAAAAAGAG------GATTTGGTTGAT------TATCGA
GGGGCAAAAGAATTTAAGCCAAGATACCAAATGCAA------GTAGATCGATTTTTTTTC
ATTCCCGAGGAAGTACATATTTTGCCTGGATCTTCTTCCATAATGGTGCGGAATAATAGT
ATCATTGTAGGAGATACACTAATTACTTTAAATATAAGAAGCCGAGTAGGCGGATTGGTC
CGAGTG---GAG------AGAAAAAAAAAAAGGATTGAACTTCAAATATTTTCTGGAGAT
ATTTATTTTCCTGGAGAGACA------GATGGGATAGTCCGACACAGCAGCATCTTAATA
CCACCAGGAGCGGGAAAAACAAAT------------TCGAAGGAATCAAAA---AATAAA
TGGAAAAATTGGATTTATGTCCAAGGGATAACACCGACCAAGACAAAGTATTTTGTTTTG
GTTCGACCTGTAGAAACATATGAAATAGCAGACGGTATAAATTTATCAACACTTTTTCCT
CAGGATCCCTTGCAGGAAAGGGATAACATGAAATTTCGAGTTGTCAATTATATTCTTTAT
GGAAATGGCAAAGTCCTTTTTGGAATTCCTGACACAAGTAGTCAATTAGTTCGAACTTGT
TTAGTATTGAATTGGAACCAC------GATAAA------AAAGGTTCTTCTATCGGGGAG
GCCCATGTTTCCTTTGTTCAAGTAAGGACAAATGATCTGATTCGAGATTTTATAAGAATC
GACTTAGTCAACTCCCCCCTTTCGTATACCGGAAAAAGGAACGATTCATCCGGTTCATGG
TTGATCTATAAT---ACTGGATCAAGGCGCACCTATATCAATCCGTTTTATTCCAAGGCA
TGGATTCAACAACCCCTT---ATCCAAAATCAAGTAACTATTCGTACCTTGTTGAATAGA
AATAACGAATATCAATCTTTGATAATTTTGTCATCATCCAATTGTTTTCGAATGGGGCCA
------TTTAACAGTGTAAAATATCACAATGGAATAAAAGAAGCACTTAAAAGAGACCCC
CCCATAGTTTCAGTTAGTAAATTGAAATCATTGGGTTCCTTAGGAACAGCCCTTCCAATT
ATGAAT---------TTTTACCATTTACTAACCCATAATCAAATCTTGGTAATGAAATAT
TTTCAATTTGACAATTTTAAACAGACTTTTGAAATAATTCAATATTTTTTAATGGATGAA
AATGGAAGGATTTCGAATCCCGATCTATGCAGTAAAAAATTTTGGAATCCATTTCATTTG
---AATTGGTATTTTATCCATTGTAATTTTTGTGAAGAGAGACCCACAATAATTAGTCTT
GGGCAGTTTATTTTTGAAAATGCATGTATAGCGAAAAACAGGCCCCACCTAAAATCGGGT
CAAGTTTTAATTGTTCAAGTCGATTCTATAATAATTAGATCAGCTAAACCCTATTTAGCC
ACGCCAGGAGCAACTGTTCATGGACATTATGGAGAAACCCTTTCTACAGGGGATACTTTT
GTTACATTTATATATGAAAAATCAAGATCTGGTGATATAACGCAGGGTCTTCCAAAAGTG
GAACAAGTCTTGGAAGTACGTTCGATTGATTCAATATCGATGAACCTAGAAAAGAGAGTT
GAGGGTTGGAATGAGCATATAACAAGAATTCTTGGAATTCCTTGGGGATTCTTGATTGGT
GTCGAGCTAACTATAGTGCAAAGTCGTATCTCTTTGGTTAATAAGATACAAAAGGTTTAT
CGATCCCAGGGTGTGCAGATTCATAATAGGCATATAGAAATTATTGTACGTCAAATAACA
TCAAAAGTTTTAGTTTCAGAA------GACGGAATGTCTAATGTTTTTTCACCCGGAGAA
CTAATTGGATTGTTGCGAGCGGAACGAACGGGGCGTGCTTTGGACGAAGCAATCTGTTAC
CGAGCTATTTTATTGGGAATAACAAGAGCATCTCTGAATACTCAAAGTTTCATATCCGAA
GCGAGTTTTCAAGAAACCGCTCGAGTCTTAGCAAAAGCTGCTCTAAGGGGTCGTATAGAT
TGGTTGAAGGGCCTAAAAGAAAACGTTGTTTTGGGAAGTATGATACCCGTTGGTACCGGA
TTCAAA------GAATTAGTACATCGTTCAAGGCAACATAAC---------------AAC
AAAAACAAAAAGCAAAATTTATTTGAGGGGAAAATCAAAAATATTTTGTTCCAACATAGA
GATTTTTTTCATTCT---------------------------------------------
---------------------------------------------
>Rhodiola_crenulata
ATGGAGGTACTTATGGCAGAACGGGCCAATCTGGTCTTTCACAATAAAGTGATAGATGGA
ACTGCCATGAAACGACTTATTAGCAGATTAATAGATCACTTCGGAATGGCATATACATCA
CACATCTTGGATCAAGTAAAGACTCTGGGTTTCCAGCAAGCCACTGCTACATCTATTTCA
TTAGGAATTGACGATCTTTTAACAATACCTTCGAAAGGATGGCTAGTCCAGGATGCTGAA
CAACAAAGTTTTATTTTGGAAAAAAACCATCATTACGGGAATGTACATGCGGTAGAAAAA
TTACGCCAATCCATTGAAATATGGTATGCTACAAGTGAATATTTACGACAAGAAATGAAT
CCTAATTTCAGGATGACTGATCCCTTTAATCCAGTCCATATAATGTCTTTTTCGGGAGCT
AGAGGAAATGTATCTCAAGTACACCAATTAGTAGGTATGAGAGGATTAATGTCGGATCCC
CAAGGACAAATGATTGATTTACCCATTCAAAGCAATTTACGTGAAGGACTCTCTTTAACG
GAATATATAATTTCTTGCTACGGAGCACGCAAGGGGGTTGTGGATACCGCTGTACGAACA
TCAGATGCTGGCTACCTGACGCGCCGGCTTGTTGAAGTAGTTCAACACATTGTTGTACGT
AGAACGGATTGTGGCACCACCCAAGGGTTTTCAGTGAGTCCTCTAAATGGGATGATGTCG
GAAAAAGTTTTTATTCAAACATTGATTGGGCGTGTACTAGCAGACGATATATATATGGGC
CCGCGATGCATTGCCATTCGAAATAAAGATATTGGTATTGGACTTGTCAATCGATTCTTA
ACCTTTCGAATACACCCAATATCTATTCGAACTCCCTTTACTTGTAGGAGTATATTTTGG
ATCTGTCGATTCTGTTATGGACGGAGTCCTACTCATGGCGACCTGGTCGAATTGGGCGAA
GCTGTAGGTATTATTGCGGGTCAATCTATTGGAGAACCGGGTACTCAACTAACATTACGA
ACTTTTCATACTGGTGGAGTATTCACTGGGGGTACTGCAGAACACGTACGAGCCCCCTCT
AATGGAAAGATCAAATTTAATGAGGATTTGGTTCATCCCACACGTACACGTCATGGACAT
CCTGCTTTTCTGTGTTATATAGACTTGTATATAACTATTGAGAGTGAAGACATTCTACAT
AATATGAATATTCCACCTAAAAGTTTTCTTTTAGTCCAAAATGATCAATATGTAGAATCC
GAACAAGTGATTGCTGAGATTCGGGCAGGAACATACACTTTAAATTTTAAAGAGAAGGTT
CGAAAACATATTTATTCTGATTCAGAGGGAGAAATGCACTGGAGTACCAATGTGTACCAT
GCATCTGAATTTACATATGGTAATGCTCATTTCTTACCAAAAACAAGCCATTTATGGATA
TTAGCAGGAGGGTCGTGCAGATCCAGTGTAGTCCCTTTTTCGCTTCACAAAGATCAAGAT
CAACTGAACATTGATTCGCTTTCTGTGGAACGAAGATATAGTTCTAACCGCTCAGTGACT
AATAAGCAAGTGAAACATAAACTCTTTCGTTCGGATATTTCTGGTAAAAAAGAAGGCAAT
CTTCCTGTTTAT------TCAGAATTAAATCAAATCATATATACTGGTCGTTGCAATATA
CTATATCCT---GCTATTCTCTATCAGAATTCGAATTTATTGTCAAAGAGGCGAAGCAAT
AGATTCATCCTTCCATTCCAGTCGATTCAAGAACGAAACAAAGAAACAATGCTCTATTCA
GATTCCGATATCTCGGTTGAAATACCCATAAATGGTATTTTCCGCAGAAATAGTATTCTT
GGTTATTTCGATGATCCTCAATACAGAAGAAACAGCTCAGGAATTACTAAATATGGGACT
ATGGAGGTGCATTCAATCGTAAAAAAAGAG------GATTTGGTTGAT------TATCGA
GGGGCAAAAGAATTTAAGCCAAGATACCAAATGCAA------GTAGATCGATTTTTTTTC
ATTCCCGAGGAAGTACATATTTTGCCTGGATCTTCTTCCATAATGGTGCGGAATAATAGT
ATCATTGTAGGAGATACACTAATTACTTTAAATATAAGAAGCCGAGTAGGCGGATTGGTC
CGAGTG---GAG------AGAAAAAAAAAAAAGATTGAACTTCAAATATTTTCTGGAGAT
ATTTATTTTCCTGGAGAGACA------GATGGGATAGTCCGACACAGCAGCATCTTAATA
CCACCAGGAGCGGGAAAAACAAAT------------TCGACGGAATCAAAA---AATAAA
TGGAAAAATTGGATTTATGTCCAAGGGATCACACCGACCAAGACAAAGTATTTTGTTTTG
GTTCGACCTGTAGAAACATATGAAATAGCAGACGGTATAAATTTATCAACACTTTTTCCT
CAGGATCCCTTGCAGGAAAGGGATAACATGAAATTTCGAGTTGTCAATTATATTCTTTAT
GGAAATGGCAAAGTCCTTTTTGGAATTCCTGACACAAGTAGTCAATTAGTTCGAACTTGT
TTAGTATTGAATTGGAACCAC------GATAAA------AAAGGTTCTTCTATCGGGGAG
GCCCATGTTTCCTTTGTTCAAGTAAGGACAAATGATCTGATTCGAGATTTTATAAGAATC
GACTTAGTCAACTCCCCCCTTTCGTATACCGGAAAAAGGAACGATTCATCCGGTTCATGG
TTGATCTATAAT---ACTGGATCAAGGCGCACCTATATCAATCCGTTTTATTCCAAGGCA
TGGATTCAACAACCCCTT---ATCCAAAATCAAGTAACTATTCGTACCTTGTTGAATAGA
AATAACGAATATCAATCTTTGATAATTTTGTCATCATCCAATTGTTTTCGAATGGGGCCA
------TTTAACAGTGTAAAATATCACAATGGAATAAAAGAAGCACTTAAAAGAGACCCC
CCCATAGTTTCAGTTAGTAAATTGAAATCATTGGGTTCCTTAGGAACAGCCCTTCCAATT
ATGAAT---------TTTTACCATTTACTAACCCATAATCAAATCTTGGTAATGAAATAT
TTTCAATTTGACAATTTTAAACAGACTTTTGAAATAATTCAATATTTTTTAATGGATGAA
AATGGAAGGATTTCGAATCCCGATCTATGCAGTAAAAAATTTTTGAATCCATTTCATTTG
---AATTGGTATTTTATCCATTGTAATTTTTGTGAAGAGAGACCCACAATAATTAGTCTT
GGGCAGTTTATTTTTGAAAATGCATGTATAGCGAAAAACAGGCCCCACCTAAAATCGGGT
CAAGTTTTAATTGTTCAAGTCGATTCTATAATAATTAGATCAGCTAAACCCTATTTAGCC
ACGCCAGGAGCAACTGTTCATGGACATTATGGAGAAACCCTTTCTACAGGGGATACTCTT
GTTACATTTATATATGAAAAATCAAGATCTGGTGATATAACGCAGGGTCTTCCAAAAGTG
GAACAAGTCTTGGAAGTACGTTCGATTGATTCAATATCGATGAACCTAGAAAAGAGAGTT
GAGGGTTGGAATGAGCATATAACAAGAATTCTTGGAATTCCTTGGGGATTCTTGATTGGT
GTCGAGCTAACTATAGTGCAAAGTCGTATCTCTTTGGTTAATAAGATACAAAAGGTTTAT
CGATCCCAGGGTGTGCAGATTCATAATAGGCATATAGAAATTATTGTACGTCAAATAACA
TCAAAAGTTTTAGTTTCAGAA------GACGGAATGTCTAATGTTTTTTCACCCGGAGAA
CTAATTGGATTGTTGCGAGCGGAACGAACGGGGCGTGCTTTGGACGAAGCAATCTGTTAC
CGAGCTATTTTATTGGGAATAACAAGAGCATCTCTGAATACTCAAAGTTTCATATCCGAA
GCGAGTTTTCAAGAAACCGCTCGAGTCTTAGCAAAAGCTGCTCTAAGGGGTCGTATAGAT
TGGTTGAAGGGCCTAAAAGAAAACGTTGTTTTGGGAAGTATGATACCCGTTGGTACCGGA
TTCAAA------GAATTAGTACATCGTTCAAGGCAACATAAC---------------AAC
AAAAACAAAAAGAAAAATTTATTTGAGGGGAAAATAAAAAATATTTTGTTCCAACATAGA
GATTTTTTTCATTCTTACATT---TCAAAGAATTCCCATGATACA---TCAGAACAATCA
TTTCTAGGATTTACT---GATTTC---------------------
>Rhodiola_henryi
ATGGAGGTACTTATGGCAGAACGGGCCAATCTGGTCTTTCACAATAAAGTGATAGATGGA
ACTGCCATGAAACGACTTATTAGCAGATTAATAGATCACTTCGGAATGGCATATACATCA
CACATCTTGGATCAAGTAAAGACTCTGGGTTTCCAGCAAGCCACTGCTACATCTATTTCA
TTAGGAATTGACGATCTTTTAACAATACCTTCGAAAGGATGGCTAGTCCAGGATGCTGAA
CAACAAAGTTTTATTTTGGAAAAAAACCATCATTACGGGAATGTACATGCGGTAGAAAAA
TTACGCCAATCCATTGAAATATGGTATGCTACAAGTGAATATTTACGACAAGAAATGAAT
CCTAATTTCAGGATGACTGATCCCTTTAATCCAGTCCATATAATGTCTTTTTCGGGAGCT
AGAGGAAATGTATCTCAAGTACACCAATTAGTAGGTATGAGAGGATTAATGTCGGATCCC
CAAGGACAAATGATTGATTTACCCATTCAAAGCAATTTACGTGAAGGACTCTCTTTAACG
GAATATATAATTTCTTGCTACGGAGCACGCAAGGGGGTTGTGGATACCGCTGTACGAACA
TCAGATGCTGGCTACCTGACGCGCCGGCTTGTTGAAGTAGTTCAACACATTGTTGTACGT
AGAACGGATTGTGGCACCACCCAAGGGTTTTCAGTGAGTCCTCTAAATGGGATGATGTCG
GAAAAAGTTTTTATTCAAACATTGATTGGGCGTGTACTAGCAGACGATATATATATGGGC
CCGCGATGCATTGCCATTCGAAATAAAGATATTGGTATTGGACTTGTCAATCGATTCTTA
ACCTTTCGAATACACCCAATATCTATTCGAACTCCCTTTACTTGTAGGAGTATATTTTGG
ATCTGTCGATTCTGTTATGGACGGAGTCCTACTCATGGCGACCTGGTCGAATTGGGCGAA
GCTGTAGGTATTATTGCGGGTCAATCTATTGGAGAACCGGGTACTCAACTAACATTACGA
ACTTTTCATACTGGTGGAGTATTCACTGGGGGTACTGCAGAACACGTACGAGCCCCCTCT
AATGGAAAGATCCAATTTAATGAGGATTTGGTTCATCCCACACGTACACGTCACGGACAT
CCTGCTTTTCTGTGTTATATAGACTTGTATATAACTATTGAGAGTGAAGACATTCTACAT
AATGTGAATATTCCACCTAAAAGTTTTCTTTTAGTCCAAAATGATCAATATGTAGAATCC
GAACAAGTGATTGCTGAGATTCGGGCAGGAACATACACTTTAAATTTTAAAGAGAAGGTT
CGAAAACATATTTATTCTGATTCAGAGGGAGAAATGCACTGGAGTACCAATGTGTACCAT
GCATCTGAATTTACATATGGTAATGTTCATTTCTTACCAAAAACAAGCCATTTATGGATA
TTAGCAGGAGGGTCGTGCAGATCCAGTGTAGTCCCTTTTTCGCTTCACAAAGATCAAGAT
CAACTGAACATTGATTCGCTTTCTGTGGAACGAAGATATAGTTCTAACCGCTCAGTGACT
AATAAGCAAGTGAAACATAAACTCTTTCGTTCGGATATTTCTGGTAAAAAAGAAGGCAAT
CTTCCTGTTTAT------TCAGAATTAAATCAAATCATATATACTGGTCGTTGCAATATA
CTATATCCT---GCTATTCTCTATCAGAATTCGAATTTATTGTCAAAGAGGCGAAGCAAT
AGATTCATCCTTCCATTCCAGTCGATTCAAGAACGAAACAAAGAAACAATGCTCTATTCA
GATTCCGATATCTCGGTTGAAATACCCATAAATGGTATTTTCCGCAGAAATAGTATTCTT
GGTTATTTCGATGATCCTCAATACAGAAGAAACAGCTCAGGAATTACTAAATATGGGACT
ATGGAGGTGCATTCAATCGTAAAAAAAGAG------GATTTGGTTGAT------TATCGA
GGGGCAAAAGAATTTAAGCCAAGATACCAAATGCAA------GTAGATCCATTTTTTTTC
ATTCCCGAGGAAGTACATATTTTGCCTGGATCTTCTTCCATAATGGTCCGGAATAATAGT
ATCATTGTAGGAGATACACTAATTACTTTAAATATAAGAAGCCGAGTAGGCGGATTGGTC
CGAGTG---GAG------AGAAAAAAAAAAAGGATTGAACTTCAAATATTTTCTGGAGAT
ATTTATTTTCCTGGAGAGACA------GATGGGATAGTCCGACACAGCAGCATCTTAATA
CCACCGGGAGCGGGAAAAACAAAT------------TCGAAGGAATCAAAA---AATAAA
TGGAAAAATTGGATTTATGTCCAAGGGATCACACCGACCAAGACAAAGTATTTTGTTTTG
GTTCGACCTGTAGAAACATATGAAATAGCAGACGGTATAAATTTATCAACACTTTTTCCT
CAGGATCCCTTGCAGGAAAGGGATAACATGAAATTTCGAGTTGTCAATTATATTCTTTAT
GGAAATGGCAAAGTCCTTTTTGGAATTCCTGACACAAGTAGTCAATTAGTTCGAACTTGT
TTAGTATTGAATTGGAACCAC------GATAAA------AAAGGTTATTCTATCGGGGAG
GCCCATGTTTCCTTTGTTCAAGTAAGGACAAATGATCTGATTCGAGATTTTATAAGAATC
GACTTAGTCAACTCCCCCCTTTCGTATACCGGAAAAAGGAACGATTCATCCGGTTCATGG
TTGATCTATAAT---ACTGGATCAAGGCGCACCTATATCAATCCGTTTTATTCCAAGGCA
TGGATTCAACAACCCCTT---ATCCAAAATCAAGTAACTATTCGTACCTTGTTGAATAGA
AATAACGAATATCAATCTTTGATAATTTTGTCATCATCCAATTGTTTTCGAATGGGGCCA
------TTTAACAGTGTAAAATATCACAATGGAATAAAAGAAGCACTTAAAAGAGACCCC
CCCATAGTTTCAGTTAGTAAATTGAAATCATTGGGTTCCTTAGGAACAGCCCTTCCAATT
ATGAAT---------TTTTACCATTTACTAACCCATAATCAAATCTTGGTAATGGAATAT
TTTCAATTTGACAATTTTAAACAGACTTTTGAAATAATTCAATATTTTTTAATGGATGAA
AATGGAAGGATTTCGAATCCCGATCTATGCAGTAAAAAATTTTTGAATCCATTTCATTTG
---AATTGGTATTTTATCCATTGTAATTTTTGTGAAGAGAGACCCACAATAATTAGTCTT
GGGCAGTTTATTTTTGAAAATGCGTGTATAGCGAAAAACAGGCCCCACCTAAAATCGGGT
CAAGTTTTAATTGTTCAAGTCGATTCTATAATAATTAGATCAGCTAAACCCTATTTAGCC
ACGCCAGGAGCAACTGTTCATGGACATTATGGAGAAACCCTTTCTACAGGGGATACTTTT
GTTACATTTATATATGAAAAATCAAGATCTGGTGATATAACGCAGGGTCTTCCAAAAGTG
GAACAAGTCTTGGAAGTACGTTCGATTGATTCAATATCGATGAACCTAGAAAAGAGAGTT
GAGGGTTGGAATGAGCATATAACAAGAATTCTTGGAATTCCTTGGGGATTCTTGATTGGT
GTCGAGCTAACTATAGTGCAAAGTCGTATCTCTTTGGTTAATAAGATACAAAAGGTTTAT
CGAGCCCAGGGTGTGCAGATTCATAATAGGCATATAGAAATTATTGTACGTCAAATAACA
TCAAAAGTTTTAGTTTCAGAA------GACGGAATGTCTAATGTTTTTTCACCCGGAGAA
CTAATTGGATTGTTGCGAGCGGAACGAACGGGGCGTGCTTTGGACGAAGCAATCTGTTAC
CGAGCTATTTTATTGGGAATAACAAGAGCATCTCTGAATACTCAAAGTTTCATATCCGAA
GCGAGTTTTCAAGAAACCGCTCGAGTTTTAGCAAAAGCTGCTCTAAGGGGTCGTATAGAT
TGGTTGAAGGGCCTAAAAGAAAACGTTGTTTTGGGAAGTATGATACCCGTTGGTACCGGA
TTCAAA------GAATTAGTACATCGTTCAAGGCAACATAAC---------------AAC
AAAAACAAAAAGCAAAATTTATTTGAGGGGAAAATAAAAAATATTTTGTTCCAACATAGA
GATTTTTTGCATTCT---------------------------------------------
---------------------------------------------
>Rhodiola_himalensis
ATGGAGGTACTTATGGCAGAACGGGCCAATCTGGTCTTTCACAATAAAGTGATAGATGGA
ACTGCCATGAAACGACTTATTAGCAGATTAATAGATCACTTCGGAATGGCATATACATCA
CACATCTTGGATCAAGTAAAGACTCTGGGTTTCCAGCAAGCCACTGCTACATCTATTTCA
TTAGGAATTGACGATCTTTTAACAATACCTTCGAAAGGATGGCTAGTCCAGGATGCTGAA
CAACAAAGTTTTATTTTGGAAAAAAACCATCATTACGGGAATGTACATGCGGTAGAAAAA
TTACGCCAATCCATTGAAATATGGTATGCTACAAGTGAATATTTACGACAAGAAATGAAT
CCTAATTTCAGGATGACTGATCCCTTTAATCCAGTCCATATAATGTCTTTTTCGGGAGCT
AGAGGAAATGTATCTCAAGTACACCAATTAGTAGGTATGAGAGGATTAATGTCGGATCCC
CAAGGACAAATGATTGATTTACCCATTCAAAGCAATTTACGTGAAGGACTCTCTTTAACG
GAATATATAATTTCTTGCTACGGAGCACGCAAGGGGGTTGTGGATACCGCTGTACGAACA
TCAGATGCTGGCTACCTGACGCGCCGGCTTGTTGAAGTAGTTCAACACATTGTTGTACGT
AGAACGGATTGTGGCACCACCCAAGGGTTTTCAGTGAGTCCTCTAAATGGGATGATGTCG
GAAAAAGTTTTTATTCAAACATTGATTGGGCGTGTACTAGCAGACGATATATATATGGGC
CCGCGATGCATTGCCATTCGAAATAAAGATATTGGTATTGGACTTGTAAATCGATTCTTA
ACCTTTCGAATACACCCAATATCTATTCGAACTCCCTTTACTTGTAGGAGTATATTTTGG
ATCTGTCGATTCTGTTATGGACGGAGTCCTACTCATGGCGACCTGGTCGAATTGGGCGAA
GCTGTAGGTATTATTGCGGGTCAATCTATTGGAGAACCGGGTACTCAACTAACATTACGA
ACTTTTCATACTGGTGGAGTATTCACTGGGGGTACTGCAGAACACGTACGAGCCCCCTCT
AATGGAAAGATCAAATTTAATGAGGATTTGGTTCATCCCACACGTACACGTCACGGACAT
CCTGCTTTTCTGTGTTATATAGACTTGTATATAACTATTGAGAGTGAAGACATTCTACAT
AATGTGAATATTCCACCTAAAAGTTTTCTTTTAGTCCAAAATGATCAATATGTAGAATCC
GAACAAGTGATTGCTGAGATTCGGGCAGGAACATACACTTTAAATTTTAAAGAGAAGGTT
CGAAAACATATTTATTCTGATTCAGAGGGAGAAATGCACTGGAGTACCAATGTGTACCAT
GCATCTGAATTTACATATGGTAATGTGCATTTCTTACCAAAAACAAGCCATTTATGGATA
TTAGCAGGAGGGTCGTGCAGATCCAGTGTAGTCCCTTTTTCGCTTCACAAAGATCAAGAT
CAACTGAACATTGATTCGCTTTCTGTGGAACGAAGATATAGTTCTAACCGCTCAGTGACT
AATAAGCAAGTGAAACATAAACTCTTTCGTTCGGATATTTCTGGTAAAAAAGAAGGCAAT
CTTCCTGTTTAT------TCAGAATTAAATCAAATCATATATACTGGTCGTTGCAATATA
CTATATCCT---GCTATTCTCTATCAGAATTCGAATTTATTGTCAAAGAGGCGAAGCAAT
AGATTCATCCTTCCATTCCAGTCGATTCAAGAACGAAACAAAGAAACAATGCTCTATTCA
GATTCCGATATCTCGGTTGAAATACCCATAAATGGTATTTTCCGCAGAAATAGTATTCTT
GGGTATTTCGATGATCCTCAATACAGAAGAAACAGCTCAGGAATTACTAAATATGGGACT
ATGGAGGTGCATTCAATCGTAAAAAAAGAG------GATTTGGTTGAT------TATCGA
GGGGCAAAAGAATTTAAGCCAAGATACCAAATGCAA------GTAGATCGCTTTTTTTTC
ATTCCTGAGGAAGTACATATTTTGCCTGGATCTTCCTCCATAATGGTGCGGAATAATAGT
ATCATTGTAGGAGATACACTAATTACTTTAAATATAAGAAGCCGAGTAGGCGGATTGGTC
CGAGTG---GAG------AGAAAAAAAAAAAGGATTGAACTTCAAATATTTTCTGGAGAT
ATTTATTTTCCTGGAGAGACA------GATGGGATAGTCCGACACAGCAGCATCTTAATA
CCACCAGGAGCGGGAAAAACAAAT------------TCGAAGGAATCAAAA---AATAAA
TGGAAAAATTGGATTTATGTCCAAGGGATCACACCGACCAAGACAAAGTATTTTGTTTTG
GTTCGACCTGTAGAAACATATGAAATAGCAGACGGTATAAATTTATCAACACTTTTTCCT
CAGGATCCCTTGCAGGAAAGGGATAACATGAAATTTCGAGTTGTCAATTATATTCTTTAT
GGAAATGGCAAAGTCCTTTTTGGAATTCCTGACACAAGTAGTCAATTAGTTCGAACTTGT
TTAGTATTGAATTGGAACCAC------GATAAA------AAAGGTTCTTCTATCGGGGAG
GCCCACGTTTCCTTTGTTCAAGTAAGGACAAATGATCTGATTCGAGATTTTATAAGAATC
GACTTAGTCAACTCCCCCCTTTCGTATACCGGAAAAAGGAACGATTCATCCGGTTCATGG
TTGATCTATAAT---ACTGGATCAAGGCGCACCTATATCAATCCGTTTTATTCCAAGGCA
TGGATTCAACAACCCCTT---ATCCAAAATCAAGTAACTATTCGTACCTTGTTGAATAGA
AATAACGAATATCAATCTTTGATAATTTTGTCATCATCCAATTGTTTTCGAATGGGGCCA
------TTTAACAGTGTAAAATATCACAATGGAATAAAAGAAGCACTTAAAAGAGACCCC
CCCATAGTTTCAGTTAGTAAATTGAAATCATTGGGTTCCTTAGGAACAGCCCTTCCAATT
ATGAAT---------TTTTACCATTTACTAACCCATAATCAAATCTTGGTAATGAAATAT
TTTCAATTTGACAATTTTAAACAGACTTTTGAAATAATTCAATATTTTTTAATGGATGAA
AATGGAAGGATTTCGAATCCCGATCTATGCAGTAAAAAATTTTTGAATCCATTTCATTTG
---AATTGGTATTTTTTCCATTGTAATTTTTGTGAAGAGAGACCCACAATAATTAGTCTT
GGGCAGTTTATTTTTGAAAATGCATGTATAGCGAAAAACAGGCCCCACCTAAAATCGGGT
CAAGTTTTAATTGTTCAAGTCGATTCTATAATAATTAGATCAGCTAAACCCTATTTAGCC
ACGCCAGGAGCAACTGTTCATGGACATTATGGAGAAACCCTTTCTACAGGGGATACTTTT
GTTACATTTATATATGAAAAATCAAGATCTGGTGATATAACGCAGGGTCTTCCAAAAGTG
GAACAAGTCTTGGAAGTACGTTCGATTGATTCAATATCGATGAACCTAGAAAAGAGAGTT
GAGGGTTGGAATGAGCATATAACAAGAATTCTTGGAATTCCTTGGGGATTCTTGATTGGT
GTCGAGCTAACTATAGTGCAAAGTCGTATCTCTTTGGTTAATAAGATACAAAAGGTTTAT
CGATCCCAGGGTGTGCAGATTCATAATAGGCATATAGAAATTATTGTACGTCAAATAACA
TCAAAAGTTTTAGTTTCAGAA------GACGGAATGTCTAATGTTTTTTCACCCGGAGAA
CTAATTGGATTGTTGCGAGCGGAACGAACGGGGCGTGCTTTGGACGAAGCAATCTGTTAC
CGAGCTATTTTATTGGGAATAACAAGAGCATCTCTGAATACTCAAAGTTTCATATCCGAA
GCGAGTTTTCAAGAAACCGCTCGAGTCTTAGCAAAAGCTGCTCTAAGGGGTCGTATAGAT
TGGTTGAAGGGCCTAAAAGAAAACGTTGTTTTGGGAAGTATGATACCCGTTGGTACCGGA
TTCAAA------GAATTAGTACATCGTTCAAGGCAACATAAC---------------AAC
AAAAACAAAAAGCAAAATTTATTTGAGGGGAAAATAAAAAATATTTTGTTCCAACATAGA
GATTTTTTGCATTCTTACATT---TCAAAGAATTCCCATGATACA---TCAGAACAATCA
TTTCTAGGATTTACT---GATTTC---------------------
>Rhodiola_kirilowii
ATGGAGGTACTTATGGCAGAACGGGCCAATCTGGTCTTTCACAATAAAGTGATAGATGGA
ACTGCCATGAAACGACTTATTAGCAGATTAATAGATCACTTCGGAATGGCATATACATCA
CACATCTTGGATCAAGTAAAGACTCTGGGTTTCCAGCAAGCCACTGCTACATCTATTTCA
TTAGGAATTGACGATCTTTTAACAATACCTTCGAAAGGATGGCTAGTCCAGGATGCTGAA
CAACAAAGTTTTATTTTGGAAAAAAACCATCATTACGGGAATGTACATGCGGTAGAAAAA
TTACGCCAATCCATTGAAATATGGTATGCTACAAGTGAATATTTACGACAAGAAATGAAT
CCTAATTTCAGGATGACTGATCCCTTTAATCCAGTCCATATAATGTCTTTTTCGGGAGCT
AGAGGAAATGTATCTCAAGTACACCAATTAGTAGGTATGAGAGGATTAATGTCGGATCCC
CAAGGACAAATGATTGATTTACCCATTCAAAGCAATTTACGTGAAGGACTCTCTTTAACG
GAATATATAATTTCTTGCTACGGAGCACGCAAGGGGGTTGTGGATACCGCTGTACGAACA
TCAGATGCTGGCTACCTGACGCGCCGGCTTGTTGAAGTAGTTCAACACATTGTTGTACGT
AGAACGGATTGTGGCACCACCCAAGGGTTTTCAGTGAGTCCTCTAAATGGGATGATGTCG
GAAAAAGTTTTTATTCAAACATTGATTGGGCGTGTACTAGCAGACGATATATATATGGGC
CCGCGATGCATTGCCATTCGAAATAAAGATATTGGTATTGGACTTGTAAATCGATTCTTA
ACCTTTCGAATACACCCAATATCTATTCGAACTCCCTTTACTTGTAGGAGTATATTTTGG
ATCTGTCGATTCTGTTATGGACGGAGTCCTACTCATGGCGACCTGGTCGAATTGGGCGAA
GCTGTAGGTATTATTGCGGGTCAATCTATTGGAGAACCGGGTACTCAACTAACATTACGA
ACTTTTCATACTGGTGGAGTATTCACTGGGGGTACTGCAGAACACGTACGAGCCCCCTCT
AATGGAAAGATCAAATTTAATGAGGATTTGGTTCATCCCACACGTACACGTCACGGACAT
CCTGCTTTTCTGTGTTATATAGACTTGTATATAACTATTGAGAGTGAAGACATTCTACAT
AATGTGAATATTCCACCTAAAAGTTTTCTTTTAGTCCAAAATGATCAATATGTAGAATCC
GAACAAGTGATTGCTGAGATTCGGGCAGGAACATACACTTTTAATTATAAAGAGAAGGTT
CGAAAACATATTTATTCTGATTCAGAGGGAGAAATGCACTGGAGTACCAATGTGTACCAT
GCATCTGAATTTACATATGGTAATGTTCATTTCTTACCAAAAACAAGCCATTTATGGATA
TTAGCAGGAGGGTCGTGCAGATCCAGTGTAGTCCCTTTTTCGCTTCACAAAGATCAAGAT
CAACTGAACATTGATTCGCTTTCTGTGGAACGAAGATATAGTTCTAACCGCTCAGTGACT
AATAAGCAAGTGAAACATAAACTCTTTCGTTCGGATATTTCTGGTAAAAAAGAAGGCAAT
CTTCCTGTTTAT------TCAGAATTAAATCAAATCATATATACTGGTCGTTGCAATATA
CTATATCCT---GCTATTCTCTATCAGAATTCGAATTTATTGTCAAAGAGGCGAAGCAAT
AGATTCATCCTTCCATTCCAGTCGATTCAAGAACGAAACAAAGAAACAATGCTCTATTCA
GATTCCGATATCTCGGTTGAAATACCCATAAATGGTATTTTCCGCAGAAATAGTATTCTT
GGGTATTTCGATGATCCTCAATACAGAAGAAACAGCTCAGGAATTACTAAATATGGGACT
ATGGAGGTGCATTCAATCGTAAAAAAAGAG------GATTTGGTTGAT------TATCGA
GGGGCAAAAGAATTTAAGCCAAGATACCAAATGCAA------GTAGATCGCTTTTTTTTC
ATTCCTGAGGAAGTACATATTTTGCCTGGATCTTCTTCCATAATGGTGCGGAATAATAGT
ATCATTGTAGGAGATACACTAATTACTTTAAATATAAGAAGCCGAGTAGGCGGATTGGTC
CGAGTG---GAG------AGAAAAAAAAAAGGGATTGAACTTCAAATATTTTCTGGAGAT
ATTTATTTTCCTGGAGAGACA------GATGGGATAGTCCGACACAGCAGCATCTTAATA
CCACCAGGAGCGGGAAAAACAAAT------------TCGAAGGAATCAAAA---AAGAAA
TGGAAAAATTGGATTTATGTCCAAGGGATCACACCGACCAAGACAAAGTATTTTGTTTTG
GTTCGACCTGTAGAAACATATGAAATAGCAGACGGTATAAATTTATCAACACTTTTTCCT
CAGGATCCCTTGCAGGAAAGGGATAACATGAAATTTCGAGTTGTCAATTATATTCTTTAT
GGAAATGGCAAAGTCCTTTTTGGAATTCCTGACACAAGTAGTCAATTAGTTCGAACTTGT
TTAGTATTGAATTGGAACCAC------GATAAA------AAAGGTTCTTCTATCGGGGAG
GCCCATGTTTCCTTTGTTCAAGTAAGGACAAATGATCTGATTCGAGATTTTATAAGAATC
GACTTAGTCAACTCCCCCCTTTCGTATACCGGAAAAAGGAACGATTCATCCGGTTCATGG
TTGATCTATAAT---ACTGGATCAAGGCGCACCTATATCAATCCGTTTTATTCCAAGGCA
TGGATTCAACAACCCCTT---ATCCAAAATCAAGTAACTATTCGTACCTTGTTGAATAGA
AATAACGAATATCAATCTTTGATAATTTTGTCATCATCCAATTGTTTTCGAATGGGGCCA
------TTTAACAGTGTAAAATATCACAATGGAATAAAAGAAGCACTTAAAAGAGACCCC
CCCATAGTTTCAGTTAGTAAATTGAAATCATTGGGTTCCTTAGGAACAGCCCTTCCAATT
ATGAAT---------TTTTACCATTTACTAACCCATAATCAAATCTTGGTAATGAAATAT
TTTCAATTTGACAATTTTAAACAGACTTTTGAAATAATTCAATATTTTTTAATGGATGAA
AATGGAAGGATTTCGAATCCCGATCTATGCAGTAAAAAATTTTTGAATCCATTTCATTTG
---AATTGGTATTTTATCCATTGTAATTTTTGTGAAGAGAGACCCACAATAATTAGTCTT
GGGCAGTTTATTTTTGAAAATGCATGTATAGCGAAAAACAGGCCCCACCTAAAATCGGGT
CAAGTTTTAATTGTTCAAGTCGATTCTATAATAATTAGATCAGCTAAACCCTATTTAGCC
ACGCCAGGAGCAACTGTTCATGGACATTATGGAGAAACCCTTTCTACAGGGGATACTTTT
GTTACATTTATATATGAAAAATCAAGATCTGGTGATATAACGCAGGGTCTTCCAAAAGTG
GAACAAGTCTTGGAAGTACGTTCGATTGATTCAATATCGATGAACCTAGAAAAGAGAGTT
GAGGGTTGGAATGAGCATATAACAAGAATTCTTGGAATTCCTTGGGGATTCTTGATTGGT
GTCGAGCTAACTATAGTGCAAAGTCGTATCTCTTTGGTTAATAAGATACAAAAGGTTTAT
CGATCCCAGGGTGTGCAGATTCATAATAGGCATATAGAAATTATTGTACGTCAAATAACA
TCAAAAGTTTTAGTTTCAGAA------GACGGAATGTCTAATGTTTTTTCACCCGGAGAA
CTAATTGGATTGTTGCGAGCGGAACGAACGGGGCGTGCTTTGGACGAAGCAATCTGTTAC
CGAGCTATTTTATTGGGAATAACAAGAGCATCTCTGAATACTCAAAGTTTCATATCCGAA
GCGAGTTTTCAAGAAACCGCTCGAGTCTTAGCAAAAGCTGCTCTAAGGGGTCGTATAGAT
TGGTTGAAGGGCCTAAAAGAAAACGTTGTTTTGGGAAGTATGATACCCGTTGGTACCGGA
TTCAAA------GAATTAGTACATCGTTCAAGGCAACATAAC---------------AAC
AAAAACAAAAAGCAAAATTTATTTGAGGGGAAAATAAAAAATATTTTGTTCCAACATAGA
GATTTTTTGCAGTCTTACATT---TCAAAGAATTCCCATGATACA---TCAGAACAATCA
TTTCTAGGATTTACT---GATTTC---------------------
>Rhodiola_rosea
ATGGAGGTACTTATGGCAGAACGGGCCAATCTGGTCTTTCACAATAAAGTGATAGATGGA
ACTGCCATGAAACGACTTATTAGCAGATTAATAGATCACTTCGGAATGGCATATACATCA
CACATCTTGGATCAAGTAAAGACTCTGGGTTTCCAGCAAGCCACTGCTACATCTATTTCA
TTAGGAATTGACGATCTTTTAACAATACCTTCGAAAGGATGGCTAGTCCAGGATGCTGAA
CAACAAAGTTTTATTTTGGAAAAAAACCATCATTACGGGAATGTACATGCGGTAGAAAAA
TTACGCCAATCCATTGAAATATGGTATGCTACAAGTGAATATTTACGACAAGAAATGAAT
CCTAATTTCAGGATGACTGATCCCTTTAATCCAGTCCATATAATGTCTTTTTCGGGAGCT
AGAGGAAATGTATCTCAAGTACACCAATTAGTAGGTATGAGAGGATTAATGTCGGATCCC
CAAGGACAAATGATTGATTTACCCATTCAAAGCAATTTACGTGAAGGACTCTCTTTAACG
GAATATATAATTTCTTGCTACGGAGCACGCAAGGGGGTTGTGGATACCGCTGTACGAACA
TCAGATGCTGGCTACCTGACGCGCCGGCTTGTTGAAGTAGTTCAACACATTGTTGTACGT
AGAACGGATTGTGGCACCACCCAAGGGTTTTCAGTGAGTCCTCTAAATGGGATGATGTCG
GAAAAAGTTTTTATTCAAACATTGATTGGGCGTGTACTAGCAGACGATATATATATGGGC
CCGCGATGCATTGCCATTCGAAATAAAGATATTGGTATTGGACTTGTCAATCGATTCTTA
ACCTTTCGAATACACCCAATATCTATTCGAACTCCCTTTACTTGTAGGAGTATATTTTGG
ATCTGTCGATTCTGTTATGGACGGAGTCCTACTCATGGCGACCTGGTCGAATTGGGCGAA
GCTGTAGGTATTATTGCGGGTCAATCTATTGGAGAACCGGGTACTCAACTAACATTACGA
ACTTTTCATACTGGTGGAGTATTCACTGGGGGTACTGCAGAACACGTACGAGCCCCCTCT
AATGGAAAGATCAAATTTAATGAGGATTTGGTTCATCCCACACGTACACGTCACGGACAT
CCTGCTTTTCTGTGTTATATAGACTTGTATATAACTATTGAGAGTGAAGACATTCTACAT
AATGTGAATATTCCACCTAAAAGTTTTCTTTTAGTCCAAAATGATCAATATGTAGAATCC
GAACAAGTGATTGCTGAGATTCGGGCAGGAACATACACTTTAAATTTTAAAGAGAAGGTT
CGAAAACATATTTATTCTGATTCAGAGGGAGAAATGCACTGGAGTACCAATGTGTACCAT
GCATCTGAATTTACATATGGTAATGTTCATTTCTTACCAAAAACAAGCCATTTATGGATA
TTAGCAGGAGGGTCGTGCAGATCCAGTGTAGTCCCTTTTTCGCTTCACAAAGATCAAGAT
CAACTGAACATTGATTCGCTTTCTGTGGAACGAAGATATAGTTCTAACCGCTCAGTGACT
AATAAGCAAGTGAAACATAAACTCTTTCGTTCGGATATTTCTGGTAAAAAAGAAGGCAAT
CTTCCTGTTTAT------TCAGAATTAAATCAAATCATATATACTGGTCGTTGCAATATA
CTATATCCT---GCTATTCTCTATCAGAATTCGAATTTATTGTCAAAGAGGCGAAGCAAT
AGATTCATCCTTCCATTCCAGTCGATTCAAGAACGAAACAAAGAAACAATGCTCTATTCA
GATTCCGATATCTCGGTTGAAATACCCATAAATGGTATTTTCCGCAGAAATAGTATTCTT
GGTTATTTCGATGATCCTCAATACAGAAGAAACAGCTCAGGAATTACTAAATATGGGACT
ATGGAGGTGCATTCAATCGTAAAAAAAGAG------GATTTGGTTGAT------TATCGA
GGGGCAAAAGAATTTAAGCCAAGATACCAAATGCAA------GTAGATCGATTTTTTTTC
ATTCCCGAGGAAGTACATATTTTGCCTGGATCTTCTTCCATAATGGTGCGGAATAATAGT
ATCATTGTAGGAGATACACTAATTACTTTAAATATAAGAAGCCGAGTAGGCGGATTGGTC
CGAGTG---GAG------AGAAAAAAAAAAAGGATTGAACTTCAAATATTTTCTGGAGAT
ATTTATTTTCCTGGAGAGACA------GATGGGATAGTCCGACACAGCAGCATCTTAATA
CCACCAGGAGCGGGAAAAACAAAT------------TCGAAGGAATCAAAA---AATAAA
TGGAAAAATTGGATTTATGTCCAAGGGATCACACCGACCAAGACAAAGTATTTTGTTTTG
GTTCGACCTGTAGAAACATATGAAATAGCAGACGGTATAAATTTTTCAACACTTTTTCCT
CAGGATCCCTTGCAGGAAAGGGATAACATGAAATTTCGAGTTGTCAATTATATTCTTTAT
GGAAATGGCAAAGTCCTTTTTGGAATTCCTGACACAAGTAGTCAATTAGTTCGAACTTGT
TTAGTATTGAATTGGAACCAC------GATAAA------AAAGGTTCTTCTATCGGGGAG
GCCCATGTTTCCTTTGTTCAAGTAAGGACAAATGATCTGATTCGAGATTTTATAAGAATC
GACTTAGTCAACTCCCCCCTTTCGTATACCGGAAAAAGGAACGATTCATCCGGTTCATGG
TTGATCTATAAT---ACTGGATCAAGGCGCACCTATATCAATCCGTTTTATTCCAAGGCA
TGGATTCAAGAACCCCTT---ATCCAAAATCAAGTAACTATTCGTACCTTGTTGAATAGA
AATAACGAATATCAATCTTTGATAATTTTGTCATCATCCAATTGTTTTCGAATGGGGCCA
------TTTAACAGTGTAAAATATCACAATGGAATAAAAGAAGCACTTAAAAGAGACCCC
CCCATAGTTTCAGTTAGTAAATTGAAATCATTGGGTTCCTTAGGAACAGCCCTTCCAATT
ATGAAT---------TTTTACCATTTACTAACCCATAATCAAATCTTGGTAATGAAATAT
TTTCAATTTGACAATTTTAAACAGACTTTTGAAATAATTCAATATTTTTTAATGGATGAA
AATGGAAGGATTTCGAATCCCGATCTATGCAGTAAAAAATTTTTGAATCCATTTCATTTG
---AATTGGTATTTTATCCATTGTAATTTTTGTGAAGAGAGACCCACAATAATTAGTCTT
GGGCAGTTTATTTTTGAAAATGCATGTATAGTGAAAAACAGGCCCCACCTAAAATCGGGT
CAAGTTTTAATTGTTCAAGTCGATTCTATAATAATTAGATCAGCTAAACCCTATTTAGCC
ACGCCAGGAGCAACTGTTCATGGACATTATGGAGAAACCCTTTCTACAGGGGATACTTTT
GTTACATTTATATATGAAAAATCAAGATCTGGTGATATAACGCAGGGTCTTCCAAAAGTG
GAACAAGTCTTGGAAGTACGTTCGATTGATTCAATATCGATGAACCTAGAAAAGAGAGTT
GAGGGTTGGAATGAGCATATAACAAGAATTCTTGGAATTCCTTGGGGATTCTTGATTGGT
GTCGAGCTAACTATAGTGCAAAGTCGTATCTCTTTGGTTAATAAGATACAAAAGGTTTAT
CAATCCCAGGGTGTGCAGATTCATAATAGGCATATAGAAATTATTGTACGTCAAATAACA
TCAAAAGTTTTAGTTTCAGAA------GACGGAATGTCTAATGTTTTTTCACCCGGAGAA
CTAATTGGATTGTTGCGAGCGGAACGAACGGGGCGTGCTTTGGACGAAGCAATCTGTTAC
CGAGCTATTTTATTGGGAATAACAAGAGCATCTCTGAATACTCAAAGTTTCATATCCGAA
GCGAGTTTTCAAGAAACCGCTCGAGTCTTAGCAAAAGCTGCTCTAAGGGGTCGTATAGAT
TGGTTGAAGGGCCTAAAAGAAAACGTTGTTTTGGGAAGTATGATACCCGTTGGTACCGGA
TTCAAA------GAATTAGTACATCGTTCAAGGCAACATAAC------------------
---AACAAAAAGCAAAATTTATTTGAGGGGAAAATAAAAAATATTTTGTTCCAACATAGA
GATTTTTTTCATTCTTACATT---TCAAAGAATTCCCATGATACA---TCAGAACAATCA
TTTCTAGGATTTACT---GATTTC---------------------
>Rhodiola_sacra
ATGGAGGTACTTATGGCAGAACGGGCCAATCTGGTCTTTCACAATAAAGTGATAGATGGA
ACTGCCATGAAACGACTTATTAGCAGATTAATAGATCACTTCGGAATGGCATATACATCA
CACATCTTGGATCAAGTAAAGACTCTGGGTTTCCAGCAAGCCACTGCTACATCTATTTCA
TTAGGAATTGACGATCTTTTAACAATACCTTCGAAAGGATGGCTAGTCCAGGATGCTGAA
CAACAAAGTTTTATTTTGGAAAAAAACCATCATTACGGGAATGTACATGCGGTAGAAAAA
TTACGCCAATCCATTGAAATATGGTATGCTACAAGTGAATATTTACGACAAGAAATGAAT
CCTAATTTCAGGATGACTGATCCCTTTAATCCAGTCCATATAATGTCTTTTTCGGGAGCT
AGAGGAAATGTATCTCAAGTACACCAATTAGTAGGTATGAGAGGATTAATGTCGGATCCC
CAAGGACAAATGATTGATTTACCCATTCAAAGCAATTTACGTGAAGGACTCTCTTTAACG
GAATATATAATTTCTTGCTACGGAGCACGCAAGGGGGTTGTGGATACCGCTGTACGAACA
TCAGATGCTGGCTACCTGACGCGCCGGCTTGTTGAAGTAGTTCAACACATTGTTGTACGT
AGAACGGATTGTGGCACCACCCAAGGGTTTTCAGTGAGTCCTCTAAATGGGATGATGTCG
GAAAAAGTTTTTATTCAAACATTGATTGGGCGTGTACTAGCAGACGATATATATATGGGC
CCGCGATGCATTGCCATTCGAAATAAAGATATTGGTATTGGACTTGTAAATCGATTCTTA
ACCTTTCGAATACACCTAATATCTATTCGAACTCCCTTTACTTGTAGGAGTATATTTTGG
ATCTGTCGATTCTGTTATGGACGGAGTCCTACTCATGGCGACCTGGTCGAATTGGGCGAA
GCTGTAGGTATTATTGCGGGTCAATCTATTGGAGAACCGGGTACTCAACTAACATTACGA
ACTTTTCATACTGGTGGAGTATTCACTGGGGGTACTGCAGAACACGTACGAGCCCCCTCT
AATGGAAAGATCAAATTTAATGAGGATTTGGTTCATCCCACACGTACACGTCACGGACAT
CCTGCTTTTCTGTGTTATATAGACTTGTATATAACTATTGAGAGTGAAGACATTCTACAT
AATGTGAATATTCCACCTAAAAGTTTTCTTTTAGTCCAAAATGATCAATATGTAGAATCC
GAACAAGTGATTGCTGAGATTCGGGCAGGAACATACACTTTAAATTTTAAAGAGAAGGTT
CGAAAACATATTTATTCTGATTCAGAGGGAGAAATGCACTGGAGTACCAATGTGTACCAT
GCATCTGAATTTACATATGGTAATGTTCATTTCTTACCAAAAACAAGCCATTTATGGATA
TTAGCAGGAGGGTCGTGCAGATCCAGTGTAGTCCCTTTTTCGCTTCACAAAGATCAAGAT
CAACTGAACATTGATTCGCTTTCTGTGGAACGAAGATATAGTTCTAACCGCTCAGTGACT
AATAAGCAAGTGAAACATAAACTCTTTCGTTCGGATATTTCTGGTAAAAAAGAAGGCAAT
CTTCCTGTTTAT------TCAGAATTAAATCAAATCATATATACTGGTCGTTGCAATATA
CTATATCCT---GCTATTCTCTATCAGAATTCGAATTTATTGTCAAAGAGGCGAAGCAAT
AGATTCATCCTTCCATTCCAGTCGATTCAAGAACGAAACAAAGAAACAATGCTCTATTCA
GATTCCGATATCTCGGTTGAAATACCCATAAATGGTATTTTCCGCAGAAATAGTATTCTT
GGGTATTTCGATGATCCTCAATACAGAAGAAACAGCTCAGGAATTACTAAATATGGGACT
ATGGAGGTGCATTCAATCGTAAAAAAAGAG------GATTTGGTTGAT------TATCGA
GGGGCAAAAGAATTTAAGCCAAGATACCAAATGCAA------GTAGATCGCTTTTTTTTC
ATTCCTGAGGAAGTACATATTTTGCCTGGATCTTCTTCCATAATGGTGCGGAATAATAGT
ATCATTGTAGGAGATACACTAATTACTTTAAATATAAGAAGCCGAGTAGGCGGATTGGTC
CGAGTG---GAG------AGAAAAAAAAAAAGGATTGAACTTCAAATATTTTCTGGAGAT
ATTTATTTTCCTGGAGAGACA------GATGGGATAGTCCGACACAGCAGCATCTTAATA
CCACCAGGAGCGGGAAAAACAAAT------------TCGAAGGAATCCAAA---AATAAA
TGGAAAAATTGGATTTATGTCCAAGGGATCACACCGACCAAGACAAAGTATTTTGTTTTG
GTTCGACCTGTAGAAACATATGAAATAGCAGACGGTATAAATTTATCAACACTTTTTCCT
CAGGATCCCTTGCAGGAAAGGGATAACATGAAATTTCGAGTTGTCAATTATATTCTTTAT
GGAAATGGCAAAGTCCTTTTTGGAATTCCTGACACAAGTAGTCAATTAGTTCGAACTTGT
TTAGTATTGAATTGGAACCAC------GATAAA------AAAGGTTCTTCTATCGGGGAG
GCCCATGTTTCCTTTGTTCAAGTAAGGACAAATGATCTGATTCGAGATTTTATAAGAATC
GACTTAGTCAACTCCCCCCTTTCGTATACCGGAAAAAGGAACGATTCATCCGGTTCATGG
TTGATCTATAAT---ACTGGATCAAGGCGCACCTATATCAATCCGTTTTATTCCAAGGCA
TGGATTCAACAACCCCTT---ATCCAAAATCAAGTAACTATTCGTACCTTGTTGAATAGA
AATAACGAATATCAATCTTTGATAATTTTGTCATCATCCAATTGTTTTCGAATGGGGCCA
------TTTAACAGTGTAAAATATCACAATGGAATAAAAGAAGCACTTAAAAGAGACCCC
CCCATAGTTTCAGTTAGTAAATTGAAATCATTGGGTTCCTTAGGAACAGCCCTTCCAATT
ATGAAT---------TTTTACCATTTACTAACCCATAATCAAATCTTGGTAATGAAATAT
TTTCAATTTGACAATTTTAAACAGACTTTTGAAATAATTAAATATTTTTTAATGGATGAA
AATGGAAGGATTTCGAATCCCGATCTATGCAGTAAAAAATTTTTGAATCCATTTCATTTG
---AATTGGTATTTTATCCATTGTAATTTTTGTGAAGAGAGACCCACAATAATTAGTCTT
GGGCAGTTTATTTTTGAAAATGCATGTATAGCGAAAAACAGGCCCCACCTAAAATCGGGT
CAAGTTTTAATTGTTCAAGTCGATTCTATAATAATTAGATCAGCTAAACCCTATTTAGCC
ACGCCAGGAGCAACTGTTCATGGACATTATGGAGAAACCCTTTCTACAGGGGATACTTTT
GTTACATTTATATATGAAAAATCAAGATCTGGTGATATAACGCAGGGTCTTCCAAAAGTG
GAACAAGTCTTGGAAGTACGTTCGATTGATTCAATATCGATGAACCTAGAAAAGAGAGTT
GAGGGTTGGAATGAGCATATAACAAGAATTCTTGGAATTCCTTGGGGATTCTTGATTGGT
GTCGAGCTAACTATAGTGCAAAGTCGTATCTCTTTGGTTAATAAGATACAAAAGGTTTAT
CGATCCCAGGGTGTGCAGATTCATAATAGGCATATAGAAATTATTGTACGTCAAATAACA
TCAAAAGTTTTAGTTTCAGAA------GACGGAATGTCTAATGTTTTTTCACCCGGAGAA
CTAATTGGATTGTTGCGAGCGGAACGAACGGGGCGTGCTTTGGACGAAGCAATCTGTTAC
CGAGCTATTTTATTGGGAATAACAAGAGCATCTCTGAATACTCAAAGTTTCATATCCGAA
GCGAGTTTTCAAGAAACCGCTCGAGTCTTAGCAAAAGCTGCTCTAAGGGGTCGTATAGAT
TGGTTGAAGGGCCTAAAAGAAAACGTTGTTTTGGGAAGTATGATACCCGTTGGTACCGGA
TTCAAA------GAATTAGTACATCGTTCAAGGCAACATAAC---------------AAC
AAAAACAAAAAGCAAAATTTATTTGAGGGGAAAATAAAAAATATTTTGTTCCAACATAGA
GATTTTTTGCAGTCTTACATT---TCAAAGAATTCCCATGATACA---TCAGAACAATCA
TTTCTAGGATTTACT---GATTTC---------------------
>Rhodiola_yunnanensis
ATGGAGGTACTTATGGCAGAACGGGCCAATCTGGTCTTTCACAATAAAGTGATAGATGGA
ACTGCCATGAAACGACTTATTAGCAGATTAATAGATCACTTCGGAATGGCATATACATCA
CACATCTTGGATCAAGTAAAGACTCTGGGTTTCCAGCAAGCCACTGCTACATCTATTTCA
TTAGGAATTGACGATCTTTTAACAATACCTTCGAAAGGATGGCTAGTCCAGGATGCTGAA
CAACAAAGTTTTATTTTGGAAAAAAACCATCATTACGGGAATGTACATGCGGTAGAAAAA
TTACGCCAATCCATTGAAATATGGTATGCTACAAGTGAATATTTACGACAAGAAATGAAT
CCTAATTTCAGGATGACTGATCCCTTTAATCCAGTCCATATAATGTCTTTTTCGGGAGCT
AGAGGAAATGTATCTCAAGTACACCAATTAGTAGGTATGAGAGGATTAATGTCGGATCCC
CAAGGACAAATGATTGATTTACCCATTCAAAGCAATTTACGTGAAGGACTCTCTTTAACG
GAATATATAATTTCTTGCTACGGAGCACGCAAGGGGGTTGTGGATACCGCTGTACGAACA
TCAGATGCTGGCTACCTGACGCGCCGGCTTGTTGAAGTAGTTCAACACATTGTTGTACGT
AGAACGGATTGTGGCACCACCCAAGGGTTTTCAGTGAGTCCTCTAAATGGGATGATGTCG
GAAAAAGTTTTTATTCAAACATTGATTGGGCGTGTACTAGCAGACGATATATATATGGGC
CCGCGATGCATTGCCATTCGAAATAAAGATATTGGTATTGGACTTGTCAATCGATTCTTA
ACCTTTCGAATACACCCAATATCTATTCGAACTCCCTTTACTTGTAGGAGTATATTTTGG
ATCTGTCGATTCTGTTATGGACGGAGTCCTACTCATGGCGACCTGGTCGAATTGGGCGAA
GCTGTAGGTATTATTGCGGGTCAATCTATTGGAGAACCGGGTACTCAACTAACATTACGA
ACTTTTCATACTGGTGGAGTATTCACTGGGGGTACTGCAGAACACGTACGAGCCCCCTCT
AATGGAAAGATCAAATTTAATGAGGATTTGGTTCATCCCACACGTACACGTCACGGACAT
CCTGCTTTTCTGTGTTATATAGACTTGTATATAACTATTGAGAGTGAAGACATTCTACAT
AATGTGAATATTCCACCTAAAAGTTTTCTTTTAGTCCAAAATGATCAATATGTAGAATCC
GAACAAGTGATTGCTGAGATTCGGGCAGGAACATACACTTTAAATTTTAAAGAGAAGGTT
CGAAAACATATTTATTCTGATTCAGAGGGAGAAATGCACTGGAGTACCAATGTGTACCAT
GCATCTGAATTTACATATGGTAATGTTCATTTCTTACCAAAAACAAGCCATTTATGGATA
TTAGCAGGAGGGTCGTGCAGATCCAGTGTAGTCCCTTTTTCGCTTCACAAAGATCAAGAT
CAACTGAACATTGATTCGCTTTCTGTGGAACGAAGATATAGTTCTAACCGCTCAGTGACT
AATAAGCAAGTGAAACATAAACTCTTTCGTTCGGATATTTCTGGTAAAAAAGAAGGCAAT
CTTCCTGTTTAT------TCAGAATTAAATCAAATCATATATACTGGTCGTTGCAATATA
CTATATCCT---GCTATTCTCTATCAGAATTCGAATTTATTGTCAAAGAGGCGAAGCAAT
AGATTCATCCTTCCATTCCAGTCGATTCAAGAACGAAACAAAGAAACAATGCTCTATTCA
GATTCCGATATCTCGGTTGAAATACCCATAAATGGTATTTTCCGCAGAAATAGTATTCTT
GGTTATTTCGATGATCCTCAATACAGAAGAAACAGCTCAGGAATTACTAAATATGGGACT
ATGGAGGTGCATTCAATCGTAAAAAAAGAG------GATTTGGTTGAT------TATCGA
GGGGCAAAAGAATTTAAGCCAAGATACCAAATGCAA------GTAGATCGATTTTTTTTC
ATTCCCGAGGAAGTACATATTTTGCCTGGATCTTCTTCCATAATGGTCCGGAATAATAGT
ATCATTGTAGGAGATACACTAATTACTTTAAATATAAGAAGCCGAGTAGGCGGATTGGTC
CGAGTG---GAG------AGAAAAAAAAAAAGGATTGAACTTCAAATATTTTCTGGAGAT
ATTTATTTTCCTGGAGAGACA------GATGGGATAGTCCGACACAGCAGCATCTTAATA
CCACCAGGAGCGGGAAAAACAAAT------------TCGAAGGAATCAAAA---AATAAA
TGGAAAAATTGGATTTATGTCCAAGGGATCACACCGACCAAGACAAAGTATTTTGTTTTG
GTTCGACCTGTAGAAACATATGAAATAGCAGACGGTATAAATTTATCAACACTTTTTCCT
CAGGATCCCTTGCAGGAAAGGGATAACATGAAATTTCGAGTTGTCAATTATATTCTTTAT
GGAAATGGCAAAGTCCTTTTTGGAATTCCTGACACAAGTAGTCAATTAGTTCGAATTTGT
TTAGTATTGAATTGGAACCAC------GATAAA------AAAGGTTATTCTATCGGGGAG
GCCCATGTTTCCTTTGTTCAAGTAAGGACAAATGATCTGATTCGAGATTTTATAAGAATC
GACTTAGTCAACTCCCCCCTTTCGTATACCGGAAAAAGGAATGATTCATCCGGTTCATGG
TTGATCTATAAT---ACTGGATCAAGGCGCACCTATATCAATCCGTTTTATTCCAAGGCA
TGGATTCAACAACCCCTT---ATCCAAAATCAAGTAACTATTCGTACCTTGTTGAATAGA
AATAACGAATATCAATCTTTGATAATTTTGTCATCATCCAATTGTTTTCGAATGGGGCCA
------TTTAACAGTGTAAAATATCACAATGGAATAAAAGAAGCACTTAAAAGAGACCCC
CCCATAGTTTCAGTTAGTAAATTGAAATCATTGGGTTCCTTAGGAACAGCCCTTCCAATT
ATGAAT---------TTTTACCATTTACTAACCCATAATCAAATCTTGGTAATGGAATAT
TTTCAATTTGACAATTTTAAACAGACTTTTGAAATAATTCAATATTTTTTAATGGATGAA
AATGGAAGGATTTCGAATCCCGATCTATGCAGTAAAAAATTTTGGAATCCATTTCATTTG
---AATTGGTATTTTATCCATTGTAATTTTTGTGAAGAGAGACCCACAATAATTAGTCTT
GGGCAGTTTATTTTTGAAAATGCATGTATAGCGAAAAACAGGCCCCACCTAAAATCGGGT
CAAGTTTTAATTGTTCAAGTCGATTCTATAATAATTAGATCAGCTAAACCCTATTTAGCC
ACGCCAGGAGCAACTGTTCATGGACATTATGGAGAAACCCTTTCTACAGGGGATACTTTT
GTTACATTTATATATGAAAAATCAAGATCTGGTGATATAACGCAGGGTCTTCCAAAAGTG
GAACAAGTCTTGGAAGTACGTTCGATTGATTCAATATCGATGAACCTAGAAAAGAGAGTT
GAGGGTTGGAATGAGCATATAACAAGAATTCTTGGAATTCCTTGGGGATTCTTGATTGGT
GTCGAGCTAACTATAGTGCAAAGTCGTATCTCTTTGGTTAATAAGATACAAAAGGTTTAT
CGAGCCCAGGGTGTGCAGATTCATAATAGGCATATAGAAATTATTGTACGTCAAATAACA
TCAAAAGTTTTAGTTTCAGAA------GACGGAATGTCTAATGTTTTTTCACCCGGAGAA
CTAATTGGATTGTTGCGAGCGGAACGAACGGGGCGTGCTTTGGACGAAGCAATCTGTTAC
CGAGCTATTTTATTGGGAATAACAAGAGCATCTCTGAATACTCAAAGTTTCATATCCGAA
GCGAGTTTTCAAGAAACCGCTCGAGTTTTAGCAAAAGCTGCTCTAAGGGGTCGTATAGAT
TGGTTGAAGGGCCTAAAAGAAAACGTTGTTTTGGGAAGTATGATACCCGTTGGTACCGGA
TTCAAA------GAATTAGTACATCGTTCAAGGCAACATAAC------------------
---AACAAAAAGCAAAATTTATTTAAGGGGAAAATAAAAAATATTTTGTTCCAACATAGA
GATTTTTTTCATTCT---------------------------------------------
---------------------------------------------
>Rhodiola_dumulosa
ATGGAGGTACTTATGGCAGAACGGGCCAATCTGGTCTTTCACAATAAAGTGATAGATGGA
ACTGCCATGAAACGACTTATTAGCAGATTAATAGATCACTTCGGAATGGCATATACATCA
CACATCTTGGATCAAGTAAAGACTCTGGGTTTCCAGCAAGCCACTGCTACATCTATTTCA
TTAGGAATTGACGATCTTTTAACAATACCTTCGAAAGGATGGCTAGTCCAGGATGCTGAA
CAACAAAGTTTTATTTTGGAAAAAAACCATCATTACGGGAATGTACATGCGGTAGAAAAA
TTACGCCAATCCATTGAAATATGGTATGCTACAAGTGAATATTTACGACAAGAAATGAAT
CCTAATTTCAGGATGACTGATCCCTTTAATCCAGTCCATATAATGTCTTTTTCGGGAGCT
AGAGGAAATGTATCTCAAGTACACCAATTAGTAGGTATGAGAGGATTAATGTCGGATCCC
CAAGGACAAATGATTGATTTACCCATTCAAAGCAATTTACGTGAAGGACTCTCTTTAACG
GAATATATAATTTCTTGCTACGGAGCACGCAAGGGGGTTGTGGATACCGCTGTACGAACA
TCAGATGCTGGCTACCTGACGCGCCGGCTTGTTGAAGTAGTTCAACACATTGTTGTACGT
AGAACGGATTGTGGCACCACCCAAGGGTTTTCAGTGAGTCCTCTAAATGGGATGATGTCG
GAAAAAGTTTTTATTCAAACATTGATTGGGCGTGTACTAGCAGACGATATATATATGGGC
CCGCGATGCATTGCCATTCGAAATAAAGATATTGGTATTGGACTTGTAAATCGATTCTTA
ACCTTTCGAATACACCCAATATCTATTCGAACTCCCTTTACTTGTAGGAGTATATTTTGG
ATCTGTCGATTCTGTTATGGACGGAGTCCTACTCATGGCGACCTGGTCGAATTGGGCGAA
GCTGTAGGTATTATTGCGGGTCAATCTATTGGAGAACCGGGTACTCAACTAACATTACGA
ACTTTTCATACTGGTGGAGTATTCACTGGGGGTACTGCAGAACACGTACGAGCCCCCTCT
AATGGAAAGATCAAATTTAATGAGGATTTGGTTCATCCCACACGTACACGTCACGGACAT
CCTGCTTTTCTGTGTTATATAGACTTGTATATAACTATTGAGAGTGAAGACATTCTACAT
AATGTGAATATTCCACCTAAAAGTTTTCTTTTAGTCCAAAATGATCAATATGTAGAATCC
GAACAAGTGATTGCTGAGATTCGGGCAGGAACATACACTTTAAATTTTAAAGAGAAGGTT
CGAAAACATATTTATTCTGATTCAGAGGGAGAAATGCACTGGAGTACCAATGTGTACCAT
GCATCTGAATTTACATATGGTAATGTTCATTTCTTACCAAAAACAAGCCATTTATGGATA
TTAGCAGGAGGGTCGTGCAGATCCAGTGTAGTCCCTTTTTCGCTTCACAAAGATCAAGAT
CAACTGAACATTGATTCGCTTTCTGTGGAACGAAGATATAGTTCTAACCGCTCAGTGACT
AATAAGCAAGTGAAACATAAACTCTTTCGTTCGGATATTTCTGGTAAAAAAGAAGGCAAT
CTTCCTGTTTAT------TCAGAATTAAATCAAATCATATATACTGGTCGTTGCAATATA
CTATATCCT---GCTATTCTCTATCAGAATTCGAATTTATTGTCAAAGAGGCGAAGCAAT
AGATTCATCCTTCCATTCCAGTCGATTCAAGAACGAAACAAAGAAACAATGCTCTATTCA
GATTCCGATATCTCGGTTGAAATACCCATAAATGGTATTTTCCGCAGAAATAGTATTCTT
GGGTATTTCGATGATCCTCAATACAGAAGAAACAGCTCAGGAATTACTAAATATGGGACT
ATGGAGGTGCATTCAATCGTAAAAAAAGAG------GATTTGGTTGAT------TATCGA
GGGGCAAAAGAATTTAAGCCAAGATACCAAATGCAA------GTAGATCGCTTTTTTTTC
ATTCCTGAGGAAGTACATATTTTGCCTGGATCTTCTTCCATAATGGTGCGGAATAATAGT
ATCATTGTAGGAGATACACTAATTACTTTAAATATAAGAAGCCGAGTAGGCGGATTGGTC
CGAGTG---GAG------AGAAAAAAAAAAAGGATTGAACTTCAAATATTTTCTGGAGAT
ATTTATTTTCCTGGAGAGACA------GATGGGATAGTCCGACACAGCAGCATCTTAATA
CCACCAGGAGCGGGAAAAACAAAT------------TCGAAGGAATCAAAA---AATAAA
TGGAAAAATTGGATTTATGTCCAAGGGATCACACCGACCAAGACAAAGTATTTTGTTTTG
GTTCGACCTGTAGAAACATATGAAATAGCAGACGGTATAAATTTATCAACACTTTTTCCT
CAGGATCCCTTGCAGGAAAGGGATAACATGAAATTTCGAGTTGTCAATTATATTCTTTAT
GGAAATGGCAAAGTCCTTTTTGGAATTCCTGACACAAGTAGTCAATTAGTTCGAACTTGT
TTAGTATTGAATTGGAACCAC------GATAAA------AAAGGTTCTTCTATCGGGGAG
GCCCATGTTTCCTTTGTTCAAGTAAGGACAAATGATCTGATTCGAGATTTTATAAGAATC
GACTTAGTCAACTCCCCCCTTTCGTATACCGGAAAAAGGAACGATTCATCCGGTTCATGG
TTGATCTATAAT---ACTGGATCAAGGCGCACCTATATCAATCCGTTTTATTCCAAGGCA
TGGATTCAACAACCCCTT---ATCCAAAATCAAGTAACTATTCGTACCTTGTTGAATAGA
AATAACGAATATCAATCTTTGATAATTTTGTCATCATCCAATTGTTTTCAAATGGGGCCA
------TTTAACAGTGTAAAATATCACAATGGAATAAAAGAAGCACTTAAAAGAGACCCC
CCCATAGTTTCAGTTAGTAAATTGAAATCATTGGGTTCCTTAGGAACAGCCCTTCCAATT
ATGAAT---------TTTTACCATTTACTAACCCATAATCAAATCTTGGTAATGAAATAT
TTTCAATTTGACAATTTTAAACAGACTTTTGAAATAATTCAATATTTTTTAATGGATGAA
AATGGAAGGATTTCGAATCCCGATCTATGCAGTAAAAAATTTTTGAATCCATTTCATTTG
---AATTGGTATTTTATCCATTGTAATTTTTGTGAAGAGAGACCCACAATAATTAGTCTT
GGGCAGTTTATTTTTGAAAATGCATGTATAGCGAAAAACAGGCCCCACCTAAAATCGGGT
CAAGTTTTAATTGTTCAAGTCGATTCTATAATAATTAGATCAGCTAAACCCTATTTAGCC
ACGCCAGGAGCAACTGTTCATGGACATTATGGAGAAACCCTTTCTACAGGGGATACTTTT
GTTACATTTATATATGAAAAATCAAGATCTGGTGATATAACGCAGGGTCTTCCAAAAGTG
GAACAAGTCTTGGAAGTACGTTCGATTGATTCAATATCGATGAACCTAGAAAAGAGAGTT
GAGGGTTGGAATGAGCATATAACAAGAATTCTTGGAATTCCTTGGGGATTCTTGATTGGT
GTCGAGCTAACTATAGTGCAAAGTCGTATCTCTTTGGTTAATAAGATACAAAAGGTTTAT
CGATCCCAGGGTGTGCAGATTCATAATAGGCATATAGAAATTATTGTACGTCAAATAACA
TCAAAAGTTTTAGTTTCAGAA------GACGGAATGTCTAATGTTTTTTCACCCGGAGAA
CTAATTGGATTGTTGCGAGCGGAACGAACGGGGCGTGCTTTGGACGAAGCAATCTGTTAC
CGAGCTATTTTATTGGGAATAACAAGAGCATCTCTGAATACTCAAAGTTTCATATCCGAA
GCGAGTTTTCAAGAAACCGCTCGAGTCTTAGCAAAAGCTGCTCTAAGGGGTCGTATAGAT
TGGTTGAAGGGCCTAAAAGAAAACGTTGTTTTGGGAAGTATGATACCCGTTGGTACCGGA
TTCAAA------GAATTAGTACATCGTTCAAGGCAACATAAC---------------AAC
AAAAACAAAAAGCAAAATTTATTTGAGGGGAAAATAAAAAATATTTTGTTCCAACATAGA
GATTTTTTGCATTCTTACATT---TCAAAGAATTCCCATGATACA---TCAGAACAATCA
TTTCTAGGATTTACT---GATTTC---------------------
>Rhodiola_fastigiata
ATGGAGGTACTTATGGCAGAACGGGCCAATCTGGTCTTTCACAATAAAGTGATAGATGGA
ACTGCCATGAAACGACTTATTAGCAGATTAATAGATCACTTCGGAATGGCATATACATCA
CACATCTTGGATCAAGTAAAGACTCTGGGTTTCCAGCAAGCCACTGCTACATCTATTTCA
TTAGGAATTGACGATCTTTTAACAATACCTTCGAAAGGATGGCTAGTCCAGGATGCTGAA
CAACAAAGTTTTATTTTGGAAAAAAACCATCATTACGGGAATGTACATGCGGTAGAAAAA
TTACGCCAATCCATTGAAATATGGTATGCTACAAGTGAATATTTACGACAAGAAATGAAT
CCTAATTTCAGGATGACTGATCCCTTTAATCCAGTCCATATAATGTCTTTTTCGGGAGCT
AGAGGAAATGTATCTCAAGTACACCAATTAGTAGGTATGAGAGGATTAATGTCGGATCCC
CAAGGACAAATGATTGATTTACCCATTCAAAGCAATTTACGTGAAGGACTCTCTTTAACG
GAATATATAATTTCTTGCTACGGAGCACGCAAGGGGGTTGTGGATACCGCTGTACGAACA
TCAGATGCTGGCTACCTGACGCGCCGGCTTGTTGAAGTAGTTCAACACATTGTTGTACGT
AGAACGGATTGTGGCACCACCCAAGGGTTTTCAGTGAGTCCTCTAAATGGGATGATGTCG
GAAAAAGTTTTTATTCAAACATTGATTGGGCGTGTACTAGCAGACGATATATATATGGGC
CCGCGATGCATTGCCATTCGAAATAAAGATATTGGTATTGGACTTGTCAATCGATTCTTA
ACCTTTCGAATACACCCAATATCTATTCGAACTCCCTTTACTTGTAGGAGTATATTTTGG
ATCTGTCGATTCTGTTATGGACGGAGTCCTACTCATGGCGACCTGGTCGAATTGGGCGAA
GCTGTAGGTATTATTGCGGGTCAATCTATTGGAGAACCGGGTACTCAACTAACATTACGA
ACTTTTCATACTGGTGGAGTATTCACTGGGGGTACTGCAGAACACGTACGAGCCCCCTCT
AATGGAAAGATCAAATTTAATGAGGATTTGGTTCATCCCACACGTACACGTCACGGACAT
CCTGCTTTTCTGTGTTATATAGACTTGTATATAACTATTGAGAGTGAAGACATTCTACAT
AATATGAATATTCCACCTAAAAGTTTTCTTTTAGTCCAAAATGATCAATATGTAGAATCC
GAACAAGTGATTGCTGAGATTCGGGCAGGAACATACACTTTAAATTTTAAAGAGAAGGTT
CGAAAACATATTTATTCTGATTCAGAGGGAGAAATGCACTGGAGTACCAATGTGTACCAT
GCATCTGAATTTACATATGGTAATGTTCATTTCTTACCAAAAACAAGCCATTTATGGATA
TTAGCAGGAGGGTCGTGCAGATCCAGTGTAGTCCCTTTTTCGCTTCACAAAGATCAAGAT
CAACTGAACATTGATTCGCTTTCTGTGGAACGAAGATATAGTTCTAACCGCTCAGTGACT
AATAAGCAAGTGAAACATAAACTCTTTCGTTCGGATATTTCTGGTAAAAAAGAAGGCAAT
CTTCCTGTTTAT------TCAGAATTAAATCAAATCATATATACTGGTCGTTGCAATATA
CTATATCCT---GCTATTCTCTATCAGAATTCGAATTTATTGTCAAAGAGGCGAAGCAAT
AGATTCATCCTTCCATTCCAGTCGATTCAAGAACGAAACAAAGAAACAATGCTCTATTCA
GATTCCGATATCTCGGTTGAAATACCCATAAATGGTATTTTCCGCAGAAATAGTATTCTT
GGTTATTTCGATGATCCTCAATACAGAAGAAACAGCTCAGGAATTACTAAATATGGGACT
ATGGAGGTGCATTCAATCGTAAAAAAAGAG------GATTTGGTTGAT------TATCGA
GGGGCAAAAGAATTTAAGCCAAGATACCAAATGCAA------GTAGATCGATTTTTTTTC
ATTCCCGAGGAAGTACATATTTTGCCTGGATCTTCTTCCATAATGGTGCGGAATAATAGT
ATCATTGTAGGAGATACACTAATTACTTTAAATATAAGAAGCCGAGTAGGCGGATTGGTC
CGAGTG---GAG------AGAAAAAAAAAAAAGATTGAACTTCAAATATTTTCTGGAGAT
ATTTATTTTCCTGGAGAGACA------GATGGGATAGTCCGACACAGCAGCATCTTAATA
CCACCAGGAGCGGGAAAAACAAAT------------TCGAAGGAATCAAAA---AATAAA
TGGAAAAATTGGATTTATGTCCAAGGGATCACACCGACCAAGACAAAGTATTTTGTTTTG
GTTCGACCTGTAGAAACATATGAAATAGCAGACGGTATAAATTTATCAACACTTTTTCCT
CAGGATCCCTTGCAGGAAAGGGATAACATGAAATTTCGAGTTGTCAATTATATTCTTTAT
GGAAATGGCAAAGTCCTTTTTGGAATTCCTGACACAAGTAGTCAATTAGTTCGAACTTGT
TTAGTATTGAATTGGAACCAC------GATAAA------AAAGGTTCTTCTATCGGGGAG
GCCCATGTTTCCTTTGTTCAAGTAAGGACAAATGATCTGATTCGAGATTTTATAAGAATC
GACTTAGTCAACTCCCCCCTTTCGTATACCGGAAAAAGGAACGATTCATCCGGTTCATGG
TTGATCTATAAT---ACTGGATCAAGGCGCACCTATATCAATCCGTTTTATTCCAAGGCA
TGGATTCAACAACCCCTT---ATCCAAAATCAAGTAACTATTCGTACCTTGTTGAATAGA
AATAACGAATATCAATCTTTGATAATTTTGTCATCATCCAATTGTTTTCGAATGGGGCCA
------TTTAACAGTGTAAAATATCACAATGTAATAAAAGAAGCACTTAAAAGAGACCCC
CCCATAGTTTCAGTTAGTAAATTGAAATCATTGGGTTCCTTAGGAACAGCCCTTCCAATT
ATGAAT---------TTTTACCATTTACTAACCCATAATCAAATCTTGGTAATGAAATAT
TTTCAATTTGACAATTTTAAACAGACTTTTGAAATAATTCAATATTTTTTAATGGATGAA
AATGGAAGGATTTCGAATCCCGATCTATGCAGTAAAAAATTTTTGAATCCATTTCATTTG
---AATTGGTATTTTATCCATTGTAATTTTTGTGAAGAGAGACCCACAATAATTAGTCTT
GGGCAGTTTATTTTTGAAAATGCATGTATAGCGAAAAACAGGCCCCACCTAAAATCGGGT
CAAGTTTTAATTGTTCAAGTCGATTCTATAATAATTAGATCAGCTAAACCCTATTTAGCC
ACGCCAGGAGCAACTGTTCATGGACATTATGGAGAAACCCTTTCTACAGGGGATACTCTT
GTTACATTTATATATGAAAAATCAAGATCTGGTGATATAACGCAGGGTCTTCCAAAAGTG
GAACAAGTCTTGGAAGTACGTTCGATTGATTCAATATCGATGAACCTAGAAAAGAGAGTT
GAGGGTTGGAATGAGCATATAACAAGAATTCTTGGAATTCCTTGGGGATTCTTGATTGGT
GTCGAGCTAACTATAGTGCAAAGTCGTATCTCTTTGGTTAATAAGATACAAAAGGTTTAT
CGATCCCAGGGTGTGCAGATTCATAATAGGCATATAGAAATTATTGTACGTCAAATAACA
TCAAAAGTTTTAGTTTCAGAA------GACGGAATGTCTAATGTTTTTTCACCCGGAGAA
CTAATTGGATTGTTGCGAGCGGAACGAACGGGGCGTGCTTTGGACGAAGCAATCTGTTAC
CGAGCTATTTTATTGGGAATAACAAGAGCATCTCTGAATACTCAAAGTTTCATATCCGAA
GCGAGTTTTCAAGAAACCGCTCGAGTCTTAGCAAAAGCTGCTCTAAGGGGTCGTATAGAT
TGGTTGAAGGGCCTAAAAGAAAACGTTGTTTTGGGAAGTATGATACCCGTTGGTACCGGA
TTCAAA------GAATTAGTACATCGTTTAAGGCAACATAAC------------------
---AACAAAAAGAAAAATTTATTTGAGGGGAAAATAAAAAATATTTTGTTCCAACATAGA
GATTTTTTTCATTCTTACATT---TCAAAGAATTCCCATGATACA---TCAGAACAATCA
TTTCTAGGATTTACT---GATTTC---------------------
>Rhodiola_gelida
ATGGAGGTACTTATGGCAGAACGGGCCAATCTGGTCTTTCACAATAAAGTGATAGATGGA
ACTGCCATGAAACGACTTATTAGCAGATTAATAGATCACTTCGGAATGGCATATACATCA
CACATCTTGGATCAAGTAAAGACTCTGGGTTTCCAGCAAGCCACTGCTACATCTATTTCA
TTAGGAATTGACGATCTTTTAACAATACCTTCGAAAGGATGGCTAGTCCAGGATGCTGAA
CAACAAAGTTTTATTTTGGAAAAAAACCATCATTACGGGAATGTACATGCGGTAGAAAAA
TTACGCCAATCCATTGAAATATGGTATGCTACAAGTGAATATTTACGACAAGAAATGAAT
CCTAATTTCAGGATGACTGATCCCTTTAATCCAGTCCATATAATGTCTTTTTCGGGAGCT
AGAGGAAATGTATCTCAAGTACACCAATTAGTAGGTATGAGAGGATTAATGTCGGATCCC
CAAGGACAAATGATTGATTTACCCATTCAAAGCAATTTACGTGAAGGACTCTCTTTAACG
GAATATATAATTTCTTGCTACGGAGCACGCAAGGGGGTTGTGGATACCGCTGTACGAACA
TCAGATGCTGGCTACCTGACGCGCCGACTTGTTGAAGTAGTTCAACACATTGTTGTACGT
AGAACGGATTGTGGCACCACCCAAGGGTTTTCAGTGAGTCCTCTAAATGGGATGATGTCG
GAAAAAGTTTTTATTCAAACATTGATTGGGCGTGTACTAGCAGACGATATATATATGGGC
CCGCGATGCATTGCCATTCGAAATAAAGATATTGGTATTGGACTTGTCAATCGATTCTTA
ACCTTTCGAATACACCCAATATCTATTCGAACTCCCTTTACTTGTAGGAGTATATTTTGG
ATCTGTCGATTCTGTTATGGACGGAGTCCTACTCATGGCGACCTGGTCGAATTGGGCGAA
GCTGTAGGTATTATTGCGGGTCAATCTATTGGAGAACCGGGTACTCAACTAACATTACGA
ACTTTTCATACTGGTGGAGTATTCACTGGGGGTACTGCAGAACACGTACGAGCCCCCTCT
AATGGAAAGATCAAATTTAATGAGGATTTGGTTCATCCCACACGTACACGTCACGGACAT
CCTGCTTTTCTGTGTTATATAGACTTGTATATAACTATTGAGAGTGAAGACATTCTACAT
AATGTGAATATTCCACCTAAAAGTTTTCTTTTAGTCCAAAATGATCAATATGTAGAATCC
GAACAAGTGATTGCTGAGATTCGGGCAGGAACATACACTTTAAATTTTAAAGAGAAGGTT
CGAAAACATATTTATTCTGATTCAGAGGGAGAAATGCACTGGAGTACCAATGTGTACCAT
GCATCTGAATTTACATATGGTAATGTTCATTTCTTACCAAAAACAAGCCATTTATGGATA
TTAGCAGGAGGGTCGTGCAGATCCAGTGTAGTCCCTTTTTCGCTTCACAAAGATCAAGAT
CAACTGAACATGGATTCGCTTTCTGTGGAACGAAGATATAGTTCTAACCGCTCAGTGACT
AATAAGCAAGTGAAACATAAACTCTTTCGTTCGGATATTTCTGGTAAAAAAGAAGGCAAT
CTTCCTGTTTAT------TCAGAATTAAATCAAATCATATATACTGGTCGTTGCAATATA
CTATATCCT---GCTATTCTCTATCAGAATTCGAATTTATTGTCAAAGAGGCGAAGCAAT
AGATTCATCCTTCCATTCCAGTCGATTCAAGAACGAAACAAAGAAACAATGCTCTATTCA
GATTCCGATATCTCGGTTGAAATACCCATAAATGGTATTTTCCGCAGAAATAGTATTCTT
GGTTATTTCGATGATCCTCAATACAGAAGAAACAGCTCAGGAATTACTAAATATGGGACT
ATGGAGGTGCATTCAATCGTAAAAAAAGAG------GATTTGGTTGAT------TATCGA
GGGGCAAAAGAATTTAAGCCAAGATACCAAATGCAA------GTAGATCGATTTTTTTTC
ATTCCCGAGGAAGTACATATTTTGCCTGGATCTTCTTCCATAATGGTGCGGAATAATAGT
ATCATTGGAGGAGATACACTAATTACTTTAAATATAAGAAGCCGAGTAGGCGGATTGGTC
CGAGTA---GAG------AGAAAAAAAAAAAGGATTGAACTTCAAATATTTTCTGGAGAT
ATTTATTTTCCTGGAGAGACA------GATGGGATAGTCCGACACAGCAGCATCTTAATA
CCACCAGGAGCGGGAAAAACAAAT------------TCGAAGGAATCAAAA---AATAAA
TGGAAAAATTGGATTTATGTCCAAGGGATCACACCGACCAAGGCAAAGTATTTTGTTTTG
GTTCGACCTGTAGAAACATATGAAATAGCAGACGGTATAAATTTATCAACACTTTTTCCT
CAGGATCCCTTGCAGGAAAGGGATAACATGAAATTTCGAGTTGTCAATTATATTCTTTAT
GGAAATGGCAAAGTCCTTTTTGGAATTCCTGACACAAGTAGTCAATTAGTTCGAACTTGT
TTAGTATTGAATTGGAACCAC------GATAAA------AAAGGTTCTTCTATCGGGGAG
GCCCATGTTTCCTTTGTTCAAGTAAGGACAAATGATCTGATTCGATATTTTATAAGAATC
GACTTAGTCAACTCCCCCCTTCCGTATACCGGAAAAAGGAACGATTCATCCGGTTCATGG
TTGATCTATAAT---ACTGGATCAAGGCGCACCCATATCAATCCGTTTTATTCCAAGGCA
TGGATTCAACAACCCCTT---ATCCAAAATCAAGTAACTATTCGTACCTTGTTGAATAGA
AATAACGAATATCAATCTTTGATAATTTTGTCATCATCCAATTGTTTTCGAATGGGGCCA
------TTTAACAGTGTAAAATATCACAATGGAATAAAAGAAGCACTTAAAAGAGACCCC
CCCATAGTTTCAGTTAGTAAATTGAAATCATTGGGTTCCTTAGGAACAGCCCTTCCAATT
ATGAAT---------TTTTACCATTTACTAACCCATAATCAAATCTTGGTAATGAAATAT
TTTCAATTTGACAATTTTAAACAGACTTTTGAAATAATTCAATATTTTTTAATGGATGAA
AATGGAAGGATTTCGAATCCCGATCTATGCAGTAAAAAATTTTTGAATTCATTTCATTTG
---AATTGGTATTTTATCCATTGTAATTTTTGTGAAGAGAGACCCACAATAATTAGTCTT
GGGCAGTTTATTTTTGAAAATGCATGTATAGCGAAAAACAGGCCCCACCTAAAATCGGGT
CAAGTTTTAATTGTTCAAGTCGATTCTATAATAATTAGATCAGCTAAACCCTATTTAGCC
ACGCCAGGAGCAACTGTTCATGGACATTATGGAGAAACCCTTTCTACAGGGGATACTTTT
GTTACATTTATATATGAAAAATCAAGATCTGGTGATATAACGCAGGGTCTTCCAAAAGTG
GAACAAGTCTTGGAAGTACGTTCGATTGATTCAATATCGATGAACCTAGAAAAGAGAGTT
GAGGGTTGGAATGAGCATATAACAAGAATTCTTGGAATTCCTTGGGGATTCTTGATTGGT
GTCGAGCTAACTATAGTGCAAAGTCGTATCTCTTTGGTTAATAAGATACAAAAGGTTTAT
CGATCCCAGGGTGTGCAGATTCATAATAGGCATATAGAAATTATTGTACGTCAAATAACA
TCAAAAGTTTTAGTTTCAGAA------GACGGAATGTCTAATGTTTTTTCACCCGGAGAA
CTAATTGGATTGTTGCGAGCGGAACGAACGGGGCGTGCTTTGGACGAAGCAATCTGTTAC
CGAGCTATTTTATTGGGAATAACAAGAGCATCTCTGAATACTCAAAGTTTCATATCCGAA
GCGAGTTTTCAAGAAACCGCTCGAGTCTTAGCAAAAGCTGCTCTAAGGGGTCGTATAGAT
TGGTTGAAGGGCCTAAAAGAAAACGTTGTTTTGGGAAGTATGATACCCGTTGGTACCGGA
TTCAAA------GAATTAGTACATCGTTCAAGGCAACATAAC---------------AAC
AAAAACAAAAAGCAAAATTTATTTGAGGGGAAAATAAAAAATATTTTGTTCCAACATAGA
GATTTTTTTCATTCTTACATT---TCAAAGAATTCCCATGATACA---TCAGAACAATCA
TTTCTAGGATTTACT---GATTTC---------------------
>Rhodiola_hobsonii
ATGGAGGTACTTATGGCAGAACGGGCCAATCTGGTCTTTCACAATAAAGTGATAGATGGA
ACTGCCATGAAACGACTTATTAGCAGATTAATAGATCACTTCGGAATGGCATATACATCA
CACATCTTGGATCAAGTAAAGACTCTGGGTTTCCAGCAAGCCACTGCTACATCTATTTCA
TTAGGAATTGATGATCTTTTAACAATACCTTCGAAAGGATGGCTAGTCCAGGATGCTGAA
CAACAAAGTTTTATTTTGGAAAAAAACCATCATTACGGGAATGTACATGCGGTAGAAAAA
TTACGCCAATCCATTGAAATATGGTATGCTACAAGTGAATATTTACGACAAGAAATGAAC
CCTAATTTCAGGATGACTGATCCCTTTAATCCAGTCCATATAATGTCTTTTTCGGGAGCT
AGAGGAAATGTATCTCAAGTACACCAATTAGTAGGTATGAGAGGATTAATGTCGGATCCC
CAAGGACAAATGATTGATTTACCCATTCAAAGCAATTTACGTGAAGGACTCTCTTTAACG
GAATATATAATTTCTTGCTACGGAGCACGCAAGGGGGTTGTGGATACCGCTGTACGAACA
TCAGATGCTGGCTACCTGACGCGCCGGCTTGTTGAAGTAGTTCAACACATTGTTGTACGT
AGAACGGATTGTGGCACCACCCAAGGGTTTTCAGTGAGTCCTCTAAATGGGATGATGTCG
GAAAAAGTTTTTATTCAAACATTGATTGGGCGTGTACTAGCAGACGATATATATATGGGT
CCGCGATGCATTGCCATTCGAAATAAAGATATTGGTATTGGACTTGTGAATCGATTCTTA
ACCTTTCGAATACACCCAATATCTATTCGAACTCCCTTTACTTGTAGGAGTATATTTTGG
ATCTGTCGATTCTGTTATGGACGGAGTCCAACTCATGGCGACCTGGTCGAATTGGGCGAA
GCTGTAGGTATTATTGCGGGTCAATCTATTGGAGAACCGGGTACTCAACTAACATTACGA
ACTTTTCATACTGGTGGAGTATTCACTGGGGGTACTGCAGAACACGTACGAGCCCCCTCT
AATGGAAAGATCAAATTTAATGAGGATTTGGTTCATCCCACACGTACACGTCACGGACAT
CCTGCTTTTCTGTGTTATATAGACTTGTATATAACTATTGAGAGTGAAGACATTCTACAT
AATGTGAATATTCCACCTAAAAGTTTTCTTTTAGTCCAAAATGATCAATATGTAGAATCC
GAACAAGTGATTGCTGAGATTCGGTCAGGAACATACACTTTAAATTTTAAAGAGAAGGTT
CGAAAACATATTTATTCTGATTTAGAGGGAGAAATGCACTGGAGTACCAATGTGTACCAT
GCATCTGAATTTACATATGGTAATGTTCATTTCTTACCAAAAGCAAGCCATTTATGGATA
TTAGCAGGAGGGTCATGCAGATCCAGTGTAATCCCTTTTTCGCTTCACAAAGATCAAGAT
CAACTGAACATTGATTCGCTTTCTGTGGAACGAAGATATAGTTCTAACCGCTCAGTGACT
AATGAGCAAGTGAAACATAAACTCTTTCGTTCGGATATTTCTGGTAAAAAAGAAGGCAAT
CTTCCTGTTTAT------TCAGAATTAAATCAAATCATATATACTGGTCGTTGCAATATA
CTATATCCT---GCTATTCTCTATCAGAATGCGAATTTATTGTCAAAGAGGCGAAGCAAT
AGATTCATCATTCCATTCCAGTCGATTCAAGAACGAAACAAAGAAACAACGCTCTATTCA
GATTCCGATATCTCGGTTGAAATACCCATAAATGGTATTTTCCGCAGAAAGAGTATTCTT
GGTTATTTCGATGATCCTCAATACAGAAGAAACAGCTCAGGAATTACTAAATATGGGACT
ATGGAGGTGCATTCAATCGTAAAAAAAGAG------GATTTGGTTGAT------TATCGA
GGGGCAAAAGAATTTAAGCCAAGATACCAAATGCAA------GTAGATCGATTTTTTTTC
ATTCCCGAGGAAGTACATATTTTGCCTGGATCTTCTTCCATAATGGTGCGGAATAATAGT
ATCATTGGAGGAGATACACTAATCACTTTAAATATAAGAAGCCGAGTAGGCGGATTGGTC
CGAGTG---GAG------AGAAAAAAAAAAAGGATTGAACTTCAAATATTTTCTGGAGAT
ATTTATTTTCCTGGAGAGACA------GATGGGATAGTCCGACACAGCAGCATCTTAATA
CCACCAGGAGCGGGAAAAACAAAT------------TCGAAGGAATCAAAA---AAGAAA
TGGAAAAATTGGATTTATGTCCAAGGGATCACACCGACCAAGACAAAGTATTTTGTTTTG
GTTCGACCTGTAGAAACATATGAAATAGCAGACGGTATAAATTTATCAACACTTTTTCCT
CAGGATCCCTTGCAGGAAAGGGATAACATGAAATTTCGAGTTGTCAATTATATTCTTTAT
GGAAATGGCAAAGTCCTTTTTGGAATTCCTGACACAAGTAGTCAATTAGTTCGAACTTGT
TTAGTATTGAATTGGAACCAC------GATAAA------AAGGGTTCTTCTATCGGGGAG
GCCCATGTTTCCTTTGTTCAAGTAAGGACAAATGATCTGATTCGAGATTTTATAAGAATC
GACTTAGTCAACTCCCCCCTTTCGTATACCGGAAAAAGGAACGATTCAGCCGGTTCATGG
TTGATCTATAAT---ACTGGATCAAGGCGCACCTATATCAATCCGTTTTATTCCAAGGCA
TGGATTCAACAACCCCTT---ATCCAAAATCAAGTAACTATTCGTACCTTGTTGAATAGA
AATAACGAATATCAATCTTTGATAATTTTGTCATCATCCAATTGTTTTCGAATGGGGCCA
------TTTAACAGTGTAAAATATCACAATGGAATAAAAGAAGCACTTAAAAAAGACCCC
CCCATAGTTTCAGTTAGTAAATGGAAATCATTGGGTTCCTTAGGAACAGCCCTTCCAATT
ATGAAT---------TTTTACCATTTACTAACCCATAATCAAATCTTGGTAATGAAATAT
TTTCAATTTGACAATTTTAAACAGACTTTTGAAATAATTCAATATTTTTTAATGGATGAA
AATGGAAGGATTTCGAATCCCGATCTATGCAGTAAAAAATTTTGGAATCCATTTCATTTG
---AATTGGTATTTTATCCATTGTAATTTTTGTGAAGAGAGACCCACAATAATTAGTCTT
GGGCAGTTTATTTTTGAAAATGCATGTATAGCGAAAAACAGGCCCCACCTAAAATCGGGT
CAAGTTTTAATTGTTCAAGTCGATTCTATAATAATTAGATCAGCTAAACCCTATTTAGCC
ACGCCAGGAGCAACTGTTCATGGACATTATGGAGAAACCCTTTCTACAGGGGATACTTTA
GTTACATTTATATATGAAAAATCCAGATCTGGTGATATAACGCAGGGTCTTCCAAAAGTG
GAACAAGTCTTGGAAGTACGTTCGATTGATTCAATATCGATGAACCTAGAAAAGAGAGTT
GAGGGTTGGAATGAGCATATAACAAGAATTCTTGGAATTCCTTGGGGATTCTTGATTGGT
GTCGAGCTAACTATAGTGCAAAGTCGTATCTCTTTGGTTAATAAGATACAAAAGGTTTAC
CGATCCCAGGGTGTGCAGATTCATAATAGGCATATAGAAATTATTGTACGTCAAATAACA
TCAAAAGTTTTAGTTTCAGAA------GACGGAATGTCTAATGTTTTTTCACCCGGAGAA
CTAATTGGGTTGTTGCGAGCGGAACGAACGGGGCGTGCTTTGGACGAAGCAATCTGTTAC
CGAGCTATTTTATTGGGAATAACAAGAGCATCTCTGAATACTCAAAGTTTCATATCCGAA
GCGAGTTTTCAAGAAACCGCTCGAGTCTTAGCAAAAGCTGCTCTAAGGGGTCGTATAGAT
TGGTTGAAGGGCCTAAAAGAAAACGTTGTTTTGGGAAGTATGATACCCGTTGGTACCGGA
TTCAAA------GAATTAGTACATCATTCAAGGCAACATAAC---------------AAC
AAAAACAAAAAGCAAAATTTATTTGAGGGGAAAATCAAAAATATTTTGTTCCAACATAGA
GATTTTTTTCATTCTTACATT---TCAAAGAATTCCCATGATACA---TCAGAACAATCA
TTTCTAGGATTTACT---GATTTC---------------------
>Rhodiola_humilis
ATGGAGGTACTTATGGCAGAACGGGCCAATCTGGTCTTTCACAATAAAGTGATAGATGGA
ACTGCCATGAAACGACTTATTAGCAGATTAATAGATCACTTCGGAATGGCATATACATCA
CACATCTTGGATCAAGTAAAGACTCTGGGTTTCCAGCAAGCCACTGCTACATCTATTTCA
TTAGGAATTGATGATCTTTTAACAATACCTTCGAAAGGATGGCTAGTCCAGGATGCTGAA
CAACAAAGTTTTATTTTGGAAAAAAACCATCATTACGGGAATGTACATGCGGTAGAAAAA
TTACGCCAATCCATTGAAATATGGTATGCTACAAGTGAATATTTACGACAAGAAATGAAC
CCTAATTTCAGGATGACTGATCCCTTTAATCCAGTCCATATAATGTCTTTTTCGGGAGCT
AGAGGAAATGTATCTCAAGTACACCAATTAGTAGGTATGAGAGGATTAATGTCGGATCCC
CAAGGACAAATGATTGATTTACCCATTCAAAGCAATTTACGTGAAGGACTCTCTTTAACG
GAATATATAATTTCTTGCTACGGAGCACGCAAGGGGGTTGTGGATACCGCTGTACGAACA
TCAGATGCTGGCTACCTGACGCGCCGGCTTGTTGAAGTAGTTCAACACATTGTTGTACGT
AGAACGGATTGTGGCACCACCCAAGGGTTTTCAGTGAGTCCTCTAAATGGGATGATGTCG
GAAAAAGTTTTTATTCAAACATTGATTGGGCGTGTACTAGCAGACGATATATATATGGGC
CCGCGATGCATTGCCATTCGAAATAAAGATATTGGTATTGGACTTGTCAATCGATTCTTA
ACCTTTCGAATACACCCAATATCTATTCGAACTCCCTTTACTTGTAGGAGTATATTTTGG
ATCTGTCGATTCTGTTATGGACGGAGTCCTACTCATGGCGACCTGGTCGAATTGGGCGAA
GCTGTAGGTATTATTGCGGGTCAATCTATTGGAGAACCGGGTACTCAACTAACATTACGA
ACTTTTCATACTGGTGGAGTATTCACTGGGGGTACTGCAGAACACGTACGAGCCCCCTCT
AATGGAAAGATCAAATTTAATGAGGATTTGGTTCATCCCACACGTACACGTCACGGACAT
CCTGCTTTTCTGTGTTATATAGACTTGTATATAACTATTGAGAGTGAAGACATTCTACAT
AATGTGAATATTCCACCTAAAAGTTTTCTTTTAGTCCAAAATGATCAATATGTAGAATCC
GAACAAGTGATTGCTGAGATTCGGTCAGGAACATACACTTTAAATTTTAAAGAGAAGGTT
CGAAAACATATTTATTCTGATTTAGAGGGAGAAATGCACTGGAGTACCAATGTGTACCAT
GCATCTGAATTTACATATGGTAATGTTCATTTCTTACCAAAAGCAAGCCATTTATGGATA
TTAGCAGGAGGGTCGTGCAGATCCAGTGTAATCCCTTTTTCGCTTCACAAAGATCAAGAT
CAACTGAACATTGATTCGCTTTCTGTGGAACGAAGATATAGTTCTAACCGCTCAGTGACT
AATGAGCAAGTGAAACATAAACTCTTTCGTTCGGATATTTCTGGTAAAAAAGAAGGCAAT
CTTCCTGTTTAT------TCAGAATTAAATCAAATCATATATACTGGTCGTTGCAATATA
CTATATCCT---GCTATTCTCTATCAGAATTCGAATTTATTGTCAAAGAGGCGAAGCAAT
AGATTCATCATTCCATTCCAGTCGATTCAAGAACGAAACAAAGAAACAACGCTCTATTCA
GATTCCGATATCTCGGTTGAAATACCCATAAATGGTATTTTCCGCAGAAAGAGTATTCTT
GGTTATTTCGATGATCCTCAATACAGAAGAAACAGCTCAGGAATTACTAAATATGGGACT
ATGGAGGTGCATTCAATCGTAAAAAAAGAG------GATTTGGTTGAT------TATCGA
GGGGCAAAAGAATTTAAGCCAAGATACCAAATGCAA------GTAGATCGATTTTTTTTC
ATTCCCGAGGAAGTACATATTTTGCCTGGATCTTCTTCCATAATGGTGCGGAATAATAGT
ATCATTGGAGGAGATACACTAATCACTTTAAATATAAGAAGCCGAGTAGGCGGATTGGTC
CGAGTG---GAG------AGAAAAAAAAAAAGGATTGAACTTCAAATATTTTCTGGAGAT
ATTTATTTTCCTGGAGAGACA------GATGGGATAGTCCGACACAGCAGCATCTTAATA
CCACCAGGAGCGGGAAAAACAAAT------------TCGAAGGAATCAAAA---AAGAAA
TGGAAAAATTGGATTTATGTCCAAGGGATCACACCGACCAAGACAAAGTATTTTGTTTTG
GTTCGACCTGTAGAAACATATGAAATAGCAGACGGTATAAATTTATCAACACTTTTTCCT
CAGGATCCCTTGCAGGAAAGGGATAACATGAAATTTCGAGTTGTCAATTATATTCTTTAT
GGAAATGGCAAAGTCCTTTTTGGAATTCCTGACACAAGTAGTCAATTAGTTCGAACTTGT
TTAGTATTGAATTGGAACCAC------GATAAA------AAGGGTTCTTCTATCGGGGAG
GCCCATGTTTCCTTTGTTCAAGTAAGGACAAATGATCTGATTCGAGATTTTATAAGAATC
GACTTAGTCAACTCCCCCCTTTCGTATACCGGAAAAAGGAACGATTCAGCCGGTTCCTGG
TTGATCTATAAT---ACTGGATCAAGGCGCACCTATATCAATCCGTTTTATTCCAAGGCA
TGGATTCAACAACCCCTT---ATCCAAAATCAAGTAACTATTCGTACCTTGTTGAATAGA
AATAACGAATATCAATCTTTGATAATTTTGTCATCATCCAATTGTTTTCGAATGGGGCCA
------TTTAACAGTGTAAAATATCACAATGGAATAAAAGAAGCACTTAAAAGAGACCCC
CCCATAGTTTCAGTTAGTAAATTGAAATCATTGGGTTCCTTAGGAACAGCCCTTCCAATT
ATGAAT---------TTTTACCATTTACTAACCCATAATCAAATCTTGGTAATGAAATAT
TTTCAATTTGACAATTTTAAACAGACTTTTGAAATAATTCAATATTTTTTAATGGATGAA
AATGGAAGGATTTCGAATCCCGATCTATGCAGTAAAAAATTTTGGAATCCATTTCATTTA
---AATTGGTATTTTATCCATTGTAATTTTTGTGAAGAGAGACCCACAATAATTAGTCTT
GGGCAGTTTATTTTTGAAAATGCATGTATAGCGAAAAACAGGCCCCACCTAAAATCGGGT
CAAGTTTTAATTGTTCAAGTCGATTCTATAATAATTAGATCAGCTAAACCCTATTTAGCC
ACGCCAGGAGCAACTGTTCATGGACATTATGGAGAAACCCTTTCTACAGGGGATACTTTA
ATTACATTTATATATGAAAAATCCAGATCTGGTGATATAACGCAGGGTCTTCCAAAAGTG
GAACAAGTCTTGGAAGTACGTTCGATTGATTCAATATCGATGAACCTAGATAAGAGAGTT
GAGGGTTGGAATGAGCATATAACAAGAATTCTTGGAATTCCTTGGGGATTCTTGATTGGT
GTCGAGCTAACTATAGTGCAAAGTCGTATCTCTTTGGTTAATAAGATACAAAAGGTTTAC
CGATCCCAGGGTGTGCAGATTCATAATAGGCATATAGAAATTATTGTACGTCAAATAACA
TCAAAAGTTTTAGTTTCAGAA------GACGGAATGTCTAATGTTTTTTCACCCGGAGAA
CTAATTGGGTTGTTGCGAGCGGAACGAACGGGGCGTGCTTTGGACGAAGCAATCTGTTAC
CGAGCTATTTTATTGGGAATAACAAGAGCATCTCTGAATACTCAAAGTTTCATATCCGAA
GCGAGTTTTCAAGAAACCGCTCGAGTCTTAGCAAAAGCTGCTCTAAGGGGTCGTATAGAT
TGGTTGAAGGGCCTAAAAGAAAACGTTGTTTTGGGAAGTATGATACCCGTTGGTACCGGA
TTCAAA------GAATTAGTACATCATTCAAGGCAACATAAC------------------
---AACAAAAAGCAAAATTTATTTGAGGGGAAAATCAAAAATATTTTGTTCCAACATAGA
GATTTTTTTCATTCTTACATT---TCAAAGAATTCCCATGATACA---TCAGAACAATCA
TTTCTAGGATTTACT---GATTTC---------------------
>Rhodiola_integrifolia
ATGGAGGTACTTATGGCAGAACGGGCCAATCTGGTCTTTCACAATAAAGTGATAGATGGA
ACTGCCATGAAACGACTTATTAGCAGATTAATAGATCACTTCGGAATGGCATATACATCA
CACATCTTGGATCAAGTAAAGACTCTGGGTTTCCAGCAAGCCACTGCTACATCTATTTCA
TTAGGAATTGACGATCTTTTAACAATACCTTCGAAAGGATGGCTAGTCCAGGATGCTGAA
CAACAAAGTTTTATTTTGGAAAAAAACCATCATTACGGGAATGTACATGCGGTAGAAAAA
TTACGCCAATCCATTGAAATATGGTATGCTACAAGTGAATATTTAAGACAAGAAATGAAT
CCTAATTTCAGGATGACTGATCCCTTTAATCCAGTCCATATAATGTCTTTTTCGGGAGCT
AGAGGAAATGTATCTCAAGTACACCAATTAGTAGGTATGAGAGGATTAATGTCGGATCCC
CAAGGACAAATGATTGATTTACCCATTCAAAGCAATTTACGTGAAGGACTCTCTTTAACG
GAATATATAATTTCTTGCTACGGAGCACGCAAGGGGGTTGTGGATACCGCTGTACGAACA
TCAGATGCTGGCTACCTGACGCGCCGGCTTGTTGAAGTAGTTCAACACATTGTTGTACGT
AGAACGAATTGTGGCACCACCCAAGGGTTTTCAGTGAGTCCTCTAAATGGGATGATGTCG
GAAAAAGTTTTTATTCAAACATTGATTGGGCGTGTACTAGCAGACGATATATATATGGGC
CCGCGATGCATTGCCATTCGAAATAAAGATATTGGTATTGGACTTGTCAATCGATTCTTA
ACCTTTCGAATACACCCAATATCTATTCGAACTCCCTTTACTTGTAGGAGTATATTTTGG
ATCTGTCGATTCTGTTATGGACGGAGTCCTACTCATGGCGACCTGGTCGAATTGGGCGAA
GCTGTAGGTATTATTGCGGGTCAATCTATTGGAGAACCGGGTACTCAACTAACATTACGA
ACTTTTCATACTGGTGGAGTATTCACTGGGGGTACTGCAGAACACGTACGAGCCCCCTCT
AATGGAAAGATCAAATTTAATGAGGATTTGGTTCATCCCACACGTACACGTCACGGACAT
CCTGCTTTTCTGTGTTATATAGACTTGTATATAACTATTGAGAGTGAAGACATTCTACAT
AATGTGAATATTCCACCTAAAAGTTTTCTTTTAGTCCAAAATGATCAATATGTAGAATCC
GAACAAGTGATTGCTGAGATTCGGTCAGGAACATACACTTTTAATTTTAAAGAGAAGGTT
CGAAAACATATTTATTCTGATTCAGAGGGAGAAATGCACTGGAGTACCAATGTGTACCAT
GCATCTGAATTTACATATGGTAATGTTCATTTCTTACCAAAAACAAGCCATTTATGGATA
TTAGCAGGAGGGTCGTGCAGATCCAGTGTAGTCCCTTTTTCGCTTCACAAAGATCAAGAT
CAACTGAACATTGATTCGCTTTCTGTGGAACGAAGATATAGTTCTAACCGCTCAGTGACT
AATGAGCAAGTGAAACATAAACTCTTTCGTTCGGATATTTCTGGTAAAAAAGAAGGCAAT
CTTCCTGTTTAT------TCAGAATTAAATCAAATCATATATACTGGTCGTTGCAATATA
CTATATCCT---GCTATTCTCTATCAGAATTCGAATTTATTGTCAAAGAGGCGAAGCAAT
AGATTCATCATTCCATTCCAGTCGATTCAAGAACGAAACAAAGAAACAACGCTCTATTCA
GATTCCGATATCTCGGTTGAAATACCCATAAATGGTATTTTCCGCAGAAATAGTATTCTT
GGTTATTTCGATGATCCTCAATACAGAAGAAACAGCTCAGGAATTACTAAATATGGGACT
ATGGAGGTGCATTCAATCGTAAAAAAAGAG------GATTTGGTTGAT------TATCGA
GGGGCAAAAGAATTTAAGCCAAGATACCAAATGCAA------GTAGATCGATTTTTTTTC
ATTCCCGAGGAAGTACATATTTTGCCTGGATCTTCTTCCATAATGGTGCGGAATAATAGT
ATCATTGGAGGAGATACACTAATCACTTTAAATATAAGAAGCCGAGTAGGCGGATTGGTC
CGAGTG---GAG------AGAAAAAAAAAAAGGATTGAACTTCAAATATTTTCTGGAGAT
ATTTATTTTCCTGGAGAGACA------GATGGGATAGTCCGACACAGCAGCATCTTAATA
CCACCAGGAGCGGGAAAAACAAAT------------TCGAAGGAATCAAAA---AATAAA
TGGAAAAATTGGACTTATGTCCAAGGGATCACACCGACCAAGACAAAGTATTTTGTTTTG
GTTCGACCTGTAGAAACATATGAAATAGCAGACGGTATAAATTTATCAACACTTTTTCCT
CAGGATCCCTTGCAGGAAAGGGATAACATGAAATTTCGAGTTGTCAATTATATTCTTTAT
GGAAATGGCAAAGTCCTTTTTGGAATTCCTGACACAAGTAGTCAATTAGTTCGAACTTGT
TTAGTATTGAATTGGAACCAC------GATAAA------AAGGGTTCTTCTATCGGGGAG
GCCCATGTTTCCTTTGTTCAAGTAAGGACAAATGATCTGATTCGAGATTTTATAAGAATC
GACTTAGTCAACTCCCCCCTTTCGTATACCGGAAAAAGGGATGATTCATCCGGTTCATGG
TTGATCTATAAT---ACTGGATCAAGGCGCACCTATATCAATCCGTTTTATTCCAAGGCA
TGGATTCAACAACCCCTT---ATCCAAAATCAAGTAACTATTCGTACCTTGTTGAATAGA
AATAACGAATATAAATCTTTGATAATTTTGTCATCATCCAATTGTTTTCGAATGGGGCCA
------TTTAACAGTGTAAAATATCACAATGGAATAAAAGAAGCACTTAAAAGAGACCCC
CCCATAGTTTCAGTTAGTAAATTGAAATCATTGGGTTCCTTAGGAACAGCCCTTCCAATT
ATGAAT---------TTTTACCATTTACTAACCCATAATCAAATCTTGGTAATGAAATAT
TTTCAATTTGACAATTTTAAACAGACTTTTGAAATAATTCAATATTTTTTAATGGATGAA
AATGGAAGGATTTCAAATCCCGATCTATGCAGTAAAAAATTTTTGAATCCATTTCATTTG
---AATTGGTATTTTATCCATTGTAATTTTTGTGAAGAGAGACCCACAATAATTAGTCTT
GGGCAGTTTATTTTTGAAAATGCATGTATAGCGAAAAACAGGCCCCACCTAAAATCGGGT
CAAGTTTTAATTGTTCAAGTCGATTCTATAATAATTAGATCAGCTAAACCCTATTTAGCC
ACGCCAGGAGCAACTGTTCATGGACATTATGGAGAAACCCTTTCTACAGGGGATACTTTA
GTTACATTTATATATGAAAAATCCAGATCTGGTGATATAACGCAGGGTCTTCCAAAAGTG
GAACAAGTCTTGGAAGTACGTTCGATTGATTCAATATCGATGAACCTAGAAAAGAGAGTT
GAGGGTTGGAATGAGCATATAACAAGAATTCTTGGAATTCCTTGGGGATTCTTGATTGGT
GTCGAGCTAACTATAGTGCAAAGTCGTATCTCTTTGGTTAATAAGATACAAAGGGTTTAC
CGATCCCAGGGTGTGCAGATTCATAATAGGCATATAGAAATTATTGTACGTCAAATAACA
TCAAAAGTTTTAGTTTCAGAA------GACGGAATGTCTAATGTTTTTTCACCCGGAGAA
CTAATTGGGTTGTTGCGAGCGGAACGAACGGGGCGTGCTTTGGACGAAGCAATCTGTTAC
CGAGCTATTTTATTGGGAATAACAAGAGCATCTCTGAATACTCAAAGTTTCATATCCGAA
GCGAGTTTTCAAGAAACCGCTCGAGTCTTAGCAAAAGCTGCTCTAAGGGGTCGTATAGAT
TGGTTGAAGGGCCTAAAAGAAAACGTTGTTTTGGGAAGTATGATACCCGTTGGTACCGGA
TTCAAA------GAATTAGTACATCATTCAAGGCAACATAAC------------------
---AACAAAAAGCAAAATTTATTTGAGGGGAAAATAAAAAATATTTTGTTCCAACATAAA
GATTTTTTTCATTCTTACATT---TCAAAGAATTCCCATAGAACA---------------
---------ATCATT---TCTAGGATTTAC---------------
>Rhodiola_liciae
ATGGAGGTACTTATGGCAGAACGGGCCAATCTGGTCTTTCACAATAAAGTGATAGATGGA
ACTGCCATGAAACGACTTATTAGCAGATTAATAGATCACTTCGGAATGGCATATACATCA
CACATCTTGGATCAAGTAAAGACTCTGGGTTTCCAGCAATCCACTGCTACATCTATTTCA
TTAGGAATTGATGATCTTTTAACAATACCTTCGAAAGGATGGCTAGTCCAGGATGCTGAA
CAACAAAGTTTTATTTTGGAAAAAAACCATCATTACGGGAATGTACATGCGGTAGAAAAA
TTACGCCAATCCATTGAAATCTGGTATGCTACAAGTGAATATTTACGACAAGAAATGAAC
CCTAATTTCAGGATGACTGATCCCTTTAATCCAGTCCATATAATGTCTTTTTCGGGAGCT
AGAGGAAATGTATCTCAAGTACACCAATTAGTAGGTATGAGAGGATTAATGTCGGATCCC
CAAGGACAAATGATTGATTTACCCATTCAAAGCAATTTACGTGAAGGACTCTCTTTAACG
GAATATATAATTTCTTGCTACGGAGCACGCAAGGGGGTTGTGGATACCGCTGTACGAACA
TCAGATGCTGGCTACCTGACGCGCCGGCTTGTTGAAGTAGTTCAACACATTGTTGTACGT
AGAACGGATTGTGGCACCACCCAAGGGTTTTCAGTGAGTCCTCTAAATGGGATGATGTCG
GAAAAAGTTTTTATTCAAACATTGATTGGGCGTGTACTAGCAGACGATATATATATGGGC
CCGCGATGCATTGCCATTCGAAATAAAGATATTGGTATTGGACTTGTCAATCGATTCTTA
ACCTTTCGAATACACCCAATATCTATTCGAACTCCCTTTACTTGTAGGAGTATATTTTGG
ATCTGTCGATTCTGTTATGGACGGAGTCCTACTCATGGCGACCTGGTTGAATTGGGCGAA
GCTGTAGGTATTATTGCGGGTCAATCTATTGGAGAACCGGGTACTCAACTAACATTACGA
ACTTTTCATACTGGTGGAGTATTCACTGGGGGTACTGCAGAACACGTACGAGCCCCCTCT
AATGGAAAGATCCAATTTAATGAGGATTTGGTTCATCCCACACGTACACGTCACGGACAT
CCTGCTTTTCTGTGTTATATAGACTTGTATATAACTATTGAGAGTGAAGACATTCTACAT
AATGTGAATATTCCACCTAAAAGTTTTCTTTTAGTCCAAAATGATCAATATGTAGAATCC
GAACAAGTGATTGCTGAGATTCGGTCAGGAACATACACTTTAAATTTTAAAGAGAAGGTT
CGAAAACATATTTATTCTGATTCAGAGGGAGAAATGCACTGGAGTACCAATGTGTACCAT
GCATCTGAATTTACATATGGTAATGTTCATTTCTTACCAAAAACAAGCCATTTATGGATA
TTAGCAGGAGGGTCGTGCAGATCCAGTGTAGTCCCTTTTTCGCTTCACAAAGATCAAGAT
CAACTGAACATTGATTCGCTTTCTGTGGAACGAAGATATAGTTCTAACCGCTCAGTGACT
AATGAGCAAGTGAAACATAAACTCTTTCGTTCGGATATTTCTGGTAAAAAAGAAGGCAAT
CTTCCTGTTTAT------TCAGAATTAAATCAAATCATATATACTGGTCGTTGCAATATA
CTATATCCT---GCTATTCTCTATCATAATTCGAATTTATTGTCAAAGAGGCGAAGCAAT
AGATTCATCATTCCATTCCAGTCGATTCAAGAACGAAACAAAGAAACAACGCTCTATTCA
GATTCCGATATCTCGGTTGAAATACCCATAAATGGTATTTTCCGCAGAAAGAGTATTCTT
GGTTATTTCGATGATCCTCAATACAGAAGAAACAGCTCAGGAATTACTAAATATGGGACT
ATGGAGGTGCATTCAATCGTAAAAAAAGAG------GATTTGGTTGAT------TATCGA
GGGTCAAAAGAATTTAAGCCAAGATACCAAATGCAA------GTAGATCGATTTTTTTTC
ATTCCCGAGGAAGTACATATTTTGCCTGGATCTTCTTCCATAATGGTGCGGAATAATAGT
ATCATTGGAGGAGATACACTAATCACTTTAAATATAAGAAGCCGAGTAGGCGGATTGGTC
CGAGTG---GAG------AGAAAAAAAAAAAGGATTGAACTTCAAATATTTTATGGAGAT
ATTTATTTTCCTGGAGAGACA------GATGGGATAGTCCGACACAGCAGCATCTTAATA
CCACCAGGAGCGGGAAAAACAAAT------------TCGAAGGAATCAAAA---AATAAA
TGGAAAAATTGGATTTATGTCCAAGGGATCACACCGACCAAGACAAAGTATTTTGTTTTG
GTTCGACCTGTAGAAACATATGAAATAGCAGACGGTATAAATTTATCAACACTTTTTCCT
CAGGATCCCTTGCAGGAAAGGGATAACATGAAATTTCGAGTTGTCAATTATATTCTTTAT
GGAAATGGCAAAGTCCTTTTTGGAATTCCTGACACAAGTAGTCAATTAGTTCGAACTTGT
TTAGTATTGAATTGGAACCAC------GATAAA------AAGGGTTCTTCTATCGGGGAG
GCCCATGTTTCCTTTGTTCAAGTAAGGACAAATGATCTGATTCGAGATTTTATAAGAATC
GACTTAGTCAACTCCCCCCTTTCGTATACCGGAAAAAGGAACGATTCAGCCGGTTCATGG
TTGATCTATAAT---ACTGGATCAAGGCGCACCTATATCAATCCGTTTTATTCCAAGGCA
TGGATTCAACAACCCCTT---ATCCAAAATCAAGTAACTATTCGTACCTTGTTGAATAGA
AATAACGAATATCAATCTTTGATAATTTTGTCATCATCCAATTGTTTTCGAATGGGGCCA
------TTTAACAGTGTAAAATATCACAATGGAATAAAAGAAGCACTTAAAAGAGACCCC
CCCATAGTTTCAGTTAGTAAATTGAAATCATTGGGTTCCTTAGGAACAGCCCTTCCAATT
ATGAAT---------TTTTACCATTTACTAACCCATAATCAAATCTTGGTAATGAAATAT
TTTCAATTTGACAATTTTAAACAGACTTTTGAAATAATTCAATATTTTTTAATGGATGAA
AATGGAAGGATTTCGAATCACGATCTATGCAGTAAAAAATTTTGGAATCCATTTCATTTG
---AATTGGTATTTTATCCATTGTAATTTTTGTGAAGAGAGACCCACAATAATTAGTCTT
GGGCAGTTTATTTTTGAAAATGCATGTATAGCGAAAAACAGGCCCCACCTAAAATCGGGT
CAAGTTTTAATTGTTCAAGTCGATTCTATAATAATTAGATCAGCTAAACCCTATTTAGCC
ACGCCAGGAGCAACTGTTCATGGACATTATGGAGAAACCCTTTCTACAGGGGATACTTTA
GTTACATTTATATATGAAAAATCCAGATCTGGTGATATAACGCAGGGTCTTCCAAAAGTG
GAACAAGTCTTGGAAGTACGTTCGATTGATTCAATATCGATGAACCTAGAAAAGAGAGTT
GAGGGTTGGAATGAGCATATAACAAGAATTCTTGGAATTCCTTGGGGATTCTTGATTGGT
GTCGAGCTAACTATAGTGCAAAGTCGTATCTCTTTGGTTAATAAGATACAAAAGGTTTAC
CGATCCCAGGGTGTGCAGATTCATAATAGGCATATAGAAATTATTGTACGTCAAATAACA
TCAAAAGTTTTAGTTTCAGAA------GACGGAATGTCTAATGTTTTTTCACCCGGAGAA
CTAATTGGGTTGTTGCGAGCGGAACGAACGGGGCGTGCTTTGGACGAAGCAATCTGTTAC
CGAGCTATTTTATTGGGAATAACAAGAGCATCTCTGAATACTCAAAGTTTCATATCCGAA
GCGAGTTTTCAAGAAACCGCTCGAGTCTTAGCAAAAGCTGCTCTAAGGGGTCGTATAGAT
TGGTTGAAGGGCCTAAAAGAAAACGTTGTTTTGGGAAGTATGATACCCGTTGGTACCGGA
TTCAAA------GAATTAGTACATCATTCAAGGCAACATAAG---------------AAC
AAAAACAAAAAGAAAAATTTATTTGAGGGGAAAATCAAAAATATTTTGTTCCAACATAGA
GATTTTTTTCATTCTTACATT---TCAAAGAATTCCCATGATACA---------------
---------ATCATT---TCTAGGATTTAC---------------
>Rhodiola_macrocarpa
ATGGAGGTACTTATGGCAGAACGGGCCAATCTGGTCTTTCACAATAAAGTGATAGATGGA
ACTGCCATGAAACGACTTATTAGCAGATTAATAGATCACTTCGGAATGGCATATACATCA
CACATCTTGGATCAAGTAAAGACTCTGGGTTTCCAGCAAGCCACTGCTACATCTATTTCA
TTAGGAATTGACGATCTTTTAACAATACCTTCGAAAGGATGGCTAGTCCAGGATGCTGAA
CAACAAAGTTTTATTTTGGAAAAAAACCATCATTACGGGAATGTACATGCGGTAGAAAAA
TTACGCCAATCCATTGAAATATGGTATGCTACAAGTGAATATTTACGACAAGAAATGAAT
CCTAATTTCAGGATGACTGATCCCTTTAATCCAGTCCATATAATGTCTTTTTCGGGAGCT
AGAGGAAATGTATCTCAAGTACACCAATTAGTAGGTATGAGAGGATTAATGTCGGATCCC
CAAGGACAAATGATTGATTTACCCATTCAAAGCAATTTACGTGAAGGACTCTCTTTAACG
GAATATATAATTTCTTGCTACGGAGCACGCAAGGGGGTTGTGGATACCGCTGTACGAACA
TCAGATGCTGGCTACCTGACGCGCCGACTTGTTGAAGTAGTTCAACACATTGTTGTACGT
AGAACGGATTGTGGCACCACCCAAGGGTTTTCAGTGAGTCCTCTAAATGGGATGATGTCG
GAAAAAGTTTTTATTCAAACATTGATTGGGCGTGTACTAGCAGACGATATATATATGGGC
CCACGATGCATTGCCATTCGAAATAAAGATATTGGTATTGGACTTGTCAATCGATTCTTA
ACCTTTCGAATACACCCAATATCTATTCGAACTCCCTTTACTTGTAGGAGTATATTTTGG
ATCTGTCGATTCTGTTATGGACGGAGTCCTACTCATGGCGACCTGGTCGAATTGGGCGAA
GCTGTAGGTATTATTGCGGGTCAATCTATTGGAGAACCGGGTACTCAACTAACATTACGA
ACTTTTCATACTGGTGGAGTATTCACTGGGGGTACTGCAGAACACGTACGAGCCCCCTCT
AATGGAAAGATCAAATTTAATGAGGATTTGGTTCATCCCACACGTACACGTCACGGACAT
CCTGCTTTTCTGTGTTATATAGACTTGTATATAACTATTGAGAGTGAAGACATTCTACAT
AATGTGAATATTCCACCTAAAAGTTTTCTTTTAGTCCAAAATGATCAATATGTAGAATCC
GAACAAGTGATTGCTGAGATTCGGGCAGGAACATACACTTTAAATTTTAAAGAGAAGGTT
CGAAAACATATTTATTCTGATTCAGAGGGAGAAATGCACTGGAGTACCAATGTGTACCAT
GCATCTGAATTTACATATGGTAATGTTCATTTCTTACCAAAAACAAGCCATTTATGGATA
TTAGCAGGAGGGTCGTGCAGATCCAGTGTAGTCCCTTTTTCGCTTCACAAAGATCAAGAT
CAACTGAACATTGATTCGCTTTCTGTGGAACGAAGATATAGTTCTAACCGCTCAGTGACT
AATAAGCAAGTGAAACATAAACTCTTTCGTTCGGATATTTCTGGTAAAAAAGAAGGCAAT
CTTCCTGTTTAT------TCAGAATTAAATCAAATCATATATACTGGTCGTTGCAATATA
CTATATCCT---GCTATTCTCTATCAGAATTCGAATTTATTGTCAAAGAGGCGAAGCAAT
AGATTCATCCTTCCATTCCAGTTGATTCAAGAACGAAACAAAGAAACAATGCTCTATTCA
GATTCCGATATCTCGGTTGAAATACCCATAAATGGTATTTTCCGCAGAAATAGTATTCTT
GGTTATTTCGATGATCCTCAATACAGAAGAAACAGCTCAGGAATTACTAAATATGGGACT
ATGGAGGTGCATTCAATCGTAAAAAAAGAG------GATTTGGTTGAT------TATCGA
GGGGCAAAAGAATTTAAGCCAAGATACCAAATGCAA------GTAGATCGATTTTTTTTC
ATTCCCGAGGAAGTACATATTTTGCCTGGATCTTCTTCCATAATGGTGCGGAATAATAGT
ATCATTGGAGGAGATACACTAATTACTTTAAATATAAGAAGCCGAGTAGGCGGATTGGTC
CGAGTA---GAG------AGAAAAAAAAAAAGGATTGAACTTCAAATATTTTCTGGAGAT
ATTTATTTTCCTGGAGAGACA------GATGGGATAGTCCGACACAGCAGCATCTTAATA
CCACCAGGAGCGGGAAAAACAAAT------------TCGAAGGAATCAAAA---AATAAA
TGGAAAAATGGGATTTATGTCCAAGGGATCACACCGACCAAGACAAAGTATTTTGTTTTG
GTTCGACCTGTAGAAACATATGAAATAGCAGACGGTATAAATTTATCAACACTTTTTCCT
CAGGATCCCTTGCAGGAAAGGGATAACATGAAATTTCGAGTTGTCAATTATATTCTTTAT
GGAAATGGCAAAGTCCTTTTTGGAATTCCTGACACAAGTAGTCAATTAGTTCGAACTTGT
TTAGTATTGAATTGGAACCAC------GATAAA------AAAGGTTCTTCTATCGGGGAG
GCCCATGTTTCCTTTGTTCAAGTAAGGACAAATGATCTGATTCGAGATTTTATAAGAATC
GACTTAGTCAACTCCCCCCTTTCGTATACCGGAAAAAGGAACGATTCATCCGGTTCATGG
TTGATCTATAAT---ACTGGATCAAGGCGCACCCATATCAATCCGTTTTATTCCAAGGCA
TGGATTCAACAACCCCTT---ATCCAAAATCAAGTAACTATTCGTACCTTGTTGAATAGA
AATAACGAATATCAATCTTTGATAATTTTGTCATCATCCAATTGTTTTCGAATGGGGCCA
------TTTAACAGTGTAAAATATCACAATGGAATAAAAGAAGCACTTAAAAGAGACCCC
CCCATAGTTTCAGTTAGTAAATTGAAATCATTGGGTTCCTTAGGAACAGCCCTTCCAATT
ATGAAT---------TTTTACCATTTACTAACCCATAATCAAATCTTGGTAATGAAATAT
TTTCAATTTGACAATTTTAAACAGACTTTTGAAATAATTCAATATTTTTTAATGGATGAA
AATGGAAGGATTTCGAATCCCGATCTATGCAGTAAAAAATTTTGGAATTCATTTCATTTG
---AATTGGTATTTTATCCATTGTAATTTTTGTGAAGAGAGACCCACAATAATTAGTCTT
GGGCAGTTTATTTTTGAAAATGCATGTATAGCGAAAAACAGGCCCCACCTAAAATCGGGT
CAAGTTTTAATTGTTCAAGTCGATTCTATAATAATTAGATCAGCTAAACCCTATTTAGCC
ACGCCAGGAGCAACTGTTCATGGACATTATGGAGAAACCCTTTCTACAGGGGATACTTTT
GTTACATTTATATATGAAAAATCAAGATCTGGTGATATAACGCAGGGTCTTCCAAAAGTG
GAACAAGTCTTGGAAGTACGTTCGATTGATTCAATATCGATGAACCTAGAAAAGAGAGTT
GAGGGTTGGAATGAGCATATAACAAGAATTCTTGGAATTCCTTGGGGATTCTTGATTGGT
GTCGAGCTAACTATAGTGCAAAGTCGTATCTCTTTGGTTAATAAGATACAAAAGGTTTAT
CGATCCCAGGGTGTGCAGATTCATAATAGGCATATAGAAATTATTGTACGTCAAATAACA
TCAAAAGTTTTAGTTTCAGAA------GACGGAATGTCTAATGTTTTTTCACCCGGAGAA
CTAATTGGATTGTTGCGAGCGGAACGAACGGGGCGTGCTTTGGACGAAGCAATCTGTTAC
CGAGCTATTTTATTGGGAATAACAAGAGCATCTCTGAATACTCAAAGTTTCATATCCGAA
GCGAGTTTTCAAGAAACCGCTCGAGTCTTAGCAAAAGCTGCTCTAAGGGGTCGTATAGAT
TGGTTGAAGGGCCTAAAAGAAAACGTTGTTTTGGGAAGTATGATACCCGTTGGTACCGGA
TTCAAA------GAATTAGTACATCGTTCAAGGCAACATAAC---------------AAC
AAAAACAAAAAGCAAAATTTATTTGAGGGGAAAATAAAAAATATTTTGTTCCAACATAGA
GATTTTTTTCATTCTTACATT---TCAAAGAATTCCCATGATACA---TCAGAACAATCA
TTTCTAGGATTTACT---GATTTC---------------------
>Rhodiola_ovatisepala
ATGGAGGTACTTATGGCAGAACGGGCCAATCTGGTCTTTCACAATAAAGTGATAGATGGA
ACTGCCATGAAACGACTTATTAGCAGATTAATAGATCACTTCGGAATGGCATATACATCA
CACATCTTGGATCAAGTAAAGACTCTGGGTTTCCAGCAAGCCACTGCTACATCTATTTCA
TTAGGAATTGATGATCTTTTAACAATACCTTCGAAAGGATGGCTAGTCCAGGATGCTGAA
CAACAAAGTTTTATTTTGGAAAAAAACCATCATTACGGGAATGTACATGCGGTAGAAAAA
TTACGCCAATCCATTGAAATATGGTATGCTACAAGTGAATATTTACGACAAGAAATGAAC
CCTAATTTCAGGATGACTGATCCCTTTAATCCAGTCCATATAATGTCTTTTTCGGGAGCT
AGAGGAAATGTATCTCAAGTACACCAATTAGTAGGTATGAGAGGATTAATGTCGGATCCC
CAAGGACAAATGATTGATTTACCCATTCAAAGCAATTTACGTGAAGGACTCTTTTTAACG
GAATATATAATTTCTTGCTACGGAGCACGCAAGGGGGTTGTGGATACCGCTGTACGAACA
TCAGATGCTGGCTACCTGACGCGCCGGCTTGTTGAAGTAGTTCAACACATTGTTGTACGT
AGAACGGATTGTGGCACCACCCAAGGGTTTTCAGTGAGTCCTCTAAATGGGATGATGTCG
GAAAAAGTTTTTATTCAAACATTGATTGGGCGTGTACTAGCAGACGATATATATATGGGC
CCGCGATGCATTGCCATTCGAAATAAAGATATTGGTATTGGACTTGTCAATCGATTCTTA
ACCTTTCGAATACACCCAATATCTATTCGAACTCCCTTTACTTGTAGGAGTATATTTTGG
ATCTGTCGATTCTGTTATGGACGGAGTCCTACTCATGGCGACCTGGTCGAATTGGGCGAA
GCTGTAGGTATTATTGCGGGTCAATCTATTGGAGAACCGGGTACTCAACTAACATTACGA
ACTTTTCATACTGGTGGAGTATTCACTGGGGGTACTGCAGAACACGTACGAGCCCCCTCT
AATGGAAAGATCAAATTTAATGAGGATTTGGTTCATCCCACACGTACACGTCACGGACAT
CCTGCTTTTCTGTGTTATATAGACTTGTATATAACTATTGAGAGTGAAGACATTCTACAT
AATGTGAATATTCCACCTAAAAGTTTTCTTTTAGTCCAAAATGATCAATATGTAGAATCC
GAACAAGTGATTGCTGAGATTCGGTCAGGAACATACACTTTAAATTTTAAAGAGAAGGTT
CGAAAACATATTTATTCTGATTTAGAGGGAGAAATGCACTGGAGTACCAATGTGTACCAT
GCATCTGAATTTACATATGGTAATGTTCATTTCTTACCAAAAGCAAGCCATTTATGGATA
TTAGCAGGAGGGTCGTGCAGATCCAGTGTAATCCCTTTTTCGCTTCACAAAGATCAAGAT
CAACTGAACATTGATTCGCTTTCTGTGGAACGAAGATATAGTTCTAACCGCTCAGTGACT
AATGAGCAAGTGAAACATAAACTCTTTCGTTCGGATATTTCTGGTAAAAAAGAAGGCAAT
CTTCCTGTTTAT------TCAGAATTAAATCAAATCATATATACTGGTCGTTGCAATATA
CTATATCCT---GCTATTCTCTATCAGAATTCGAATTTATTGTCAAAGAGGCGAAGCAAT
AGATTCATCATTCCATTCCAGTCGATTCAAGAACGAAACAAAGAAACAACGCTCTATTCA
GATTCCGATATCTCGGTTGAAATACCCATAAATGGTATTTTCCGCAGAAAGAGTATTCTT
GGTTATTTCGATGATCCTCAATACAGAAGAAACAGCTCAGGAATTACTAAATATGGGACT
ATGGAGGTGCATTCAATCGTAAAAAAAGAG------GATTTGGTTGAT------TATCGA
GGGGCAAAAGAATTTAAGCCAAGATACCAAATGCAA------GTAGATCGATTTTTTTTC
ATTCCCGAGGAAGTACATATTTTGCCTGGATCTTCTTCCATAATGGTGCGGAATAATAGT
ATCATTGGAGGAGATACACTAATCACTTTAAATATAAGAAGCCGAGTAGGCGGATTGGTC
CGAGTG---GAG------AGAAAAAAAAAAAGGATTGAACTTCAAATATTTTCTGGAGAT
ATTTATTTTCCTGGAGAGACA------GATGGGATAGTCCGACACAGCAGCATCTTAATA
CCACCAGGAGCGGGAAAAACAAAT------------TCGAAGGAATCAAAA---AAGAAA
TGGAAAAATTGGATTTATGTCCAAGGGATCACACCGACCAAGACAAAGTATTTTGTTTTG
GTTCGACCTGTAGAAACATATGAAATAGCAGACGGTATAAATTTATCAACACTTTTTCCT
CAGGATCCCTTGCAGGAAAGGGATAACATGAAATTTCGGGTTGTCAATTATATTCTTTAT
GGAAATGGCAAAGTCCTTTTTGGAATTCCTGACACAAGTAGTCAATTAGTTCGAACTTGT
TTAGTATTGAATTGGAACCAC------GATAAA------AAGGGTTCTTCTATCGGGGAG
GCCCATGTTTCCTTTGTTCAAGTAAGGACAAATGATCTGATTCGAGATTTTATAAGAATC
GACTTAGTCAACTCCCCCCTTTCGTATACCGGAAAAAGGAACGATTCAGCCGGTTCATGG
TTGATCTATAAT---ACTGGATCAAGGCGCACCTATATCAATCCGTTTTATTCCAAGGCA
TGGATTCAACAACCCCTT---ATCCAAAATCAAGTAACTATTCGTACCTTGTTGAATAGA
AATAACGAATATCAATCTTTGATAATTTTGTCATCATCCAATTGTTTTCGAATGGGGCCA
------TTTAACAGTGTAAAATATCACAATGGAATAAAAGAAGCACTTAAAAGAGACCCC
CCCATAGTTTCAGTTAGTAAATTGAAATCATTGGGTTCCTTAGGAACAGCCCTTCCAATT
ATGAAT---------TTTTACCATTTACTAACCCATAATCAAATCTTGGTAATGAAATAT
TTTCAATTTGACAATTTTAAACAGACTTTTGAAATAATTCAATATTTTTTAATGGATGAA
AATGGAAGGATTTCGAATCCCGATCTATGCAGTAAAAAATTTTGGAATCCATTTCATTTG
---AATTGGTATTTTATCCATTGTAATTTTTGTGAAGAGAGACCCACAATAATTAGTCTT
GGGCAGTTTATTTTTGAAAATGCATGTATAGCGAAAAACAGGCCCCACCTAAAATCGGGT
CAAGTTTTAATTGTTCAAGTCGATTCTATAATAATTAGATCAGCTAAACCCTATTTAGCC
ACGCCAGGAGCAACTGTTCATGGACATTATGGAGAAACCCTTTCTACAGGGGATACTTTA
GTTACATTTATATATGAAAAATCCAGATCTGGTGATATAACGCAGGGTCTTCCAAAAGTG
GAACAAGTCTTGGAAGTACGTTCGATTGATTCAATATCGATGAACCTAGATAAGAGAGTT
GAGGGTTGGAATGAGCATATAACAAGAATTCTTGGAATTCCTTGGGGATTCTTGATTGGT
GTCGAGCTAACTATAGTGCAAAGTCGTATCTCTTTGGTTAATAAGATACAAAAGGTTTAC
CGATCCCAGGGTGTGCAGATTCATAATAGGCATATAGAAATTATTGTACGTCAAATAACA
TCAAAAGTTTTAGTTTCAGAA------GACGGAATGTCTAATGTTTTTTCACCCGGAGAA
CTAATTGGGTTGTTGCGAGCGGAACGAACGGGGCGTGCTTTGGACGAAGCAATCTGTTAC
CGAGCTATTTTATTGGGAATAACAAGAGCATCTCTGAATACTCAAAGTTTCATATCCGAA
GCGAGTTTTCAAGAAACCGCTCGAGTCTTAGCAAAAGCTGCTCTAAGGGGTCGTATAGAT
TGGTTGAAGGGCCTAAAAGAAAACGTTGTTTTGGGAAGTATGATACCCGTTGGTACCGGA
TTCAAA------GAATTAGTACATCATTCAAGGCAACATAAC------------------
---AACAAAAAGCAAAATTTATTTGAGGGGAAAATCAAAAATATTTTGTTCCAACATAGA
GATTTTTTTCATTCTTACATT---TCAAAGAATTCCCATGATACA---TCAGAACAATCA
TTTCTAGGATTTACT---GATTTC---------------------
>Rhodiola_prainii
ATGGAGGTACTTATGGCAGAACGGGCCAATCTGGTCTTTCACAATAAAGTGATAGATGGA
ACTGCCATGAAACGACTTATTAGCAGATTAATAGATCACTTCGGAATGGCATATACATCA
CACATCTTGGATCAAGTAAAGACTCTGGGTTTCCAGCAAGCCACTGCTACATCTATTTCA
TTAGGAATTGATGATCTTTTAACAATACCTTCGAAAGGATGGCTAGTCCAGGATGCTGAA
CAACAAAGTTTTATTTTGGAAAAAAACCATCATTACGGGAATGTACATGCGGTAGAAAAA
TTACGCCAATCCATTGAAATATGGTATGCTACAAGTGAATATTTACGACAAGAAATGAAC
CCTAATTTCAGGATGACTGATCCCTTTAATCCAGTCCATATAATGTCTTTTTCGGGAGCT
AGAGGAAATGTATCTCAAGTACACCAATTAGTAGGTATGAGAGGATTAATGTCGGATCCC
CAAGGACAAATGATTGATTTACCCATTCAAAGCAATTTACGTGAAGGACTCTCTTTAACG
GAATATATAATTTCTTGCTACGGAGCACGCAAGGGGGTTGTGGATACCGCTGTACGAACA
TCAGATGCTGGCTACCTGACGCGCCGGCTTGTTGAAGTAGTTCAACACATTGTTGTACGT
AGAACGGATTGTGGCACCACCCAAGGGTTTTCAGTGAGTCCTCTAAATGGGATGATGTCG
GAAAAAGTTTTTATTCAAACATTGATTGGGCGTGTACTAGCAGACGATATATATATGGGC
CCGCGATGCATTGCCATTCGAAATAAAGATATTGGTATTGGACTTGTCAATCGATTCTTA
ACCTTTCGAATACACCCAATATCTATTCGAACTCCCTTTACTTGTAGGAGTATATTTTGG
ATCTGTCGATTCTGTTATGGACGGAGTCCTACTCATGGCGACCTGGTCGAATTGGGCGAA
GCTGTTGGTATTATTGCGGGTCAATCTATTGGAGAACCAGGTACTCAACTAACATTACGA
ACTTTTCATACTGGTGGAGTATTCACTGGGGGTACTGCAGAACACGTACGAGCCCCCTCT
AATGGAAAGATCAAATTTAATGAGGATTTGGTTCATCCCACACGTACACGTCACGGACAT
CCTGCTTTTCTGTGTTATATAGACTTGTATATAACTATTGAGAGTGAAGACATTCTACAT
AATGTGAATATTCCACCTAAAAGTTTTCTTTTAGTCCAAAATGATCAATATGTAGAATCC
GAACAAGTGATTGCTGAGATTCGGTCAGGAACATACACTTTAAATTTTAAAGAGAAGGTT
CGAAAACATATTTATTCTGATTTAGAGGGAGAAATGCACTGGAGTACCAATGTGTACCAT
GCATCTGAATTTACATATGGTAATGTTCATTTCTTACCAAAAGCAAGCCATTTATGGATA
TTAGCAGGAGGGTCGTGCAGATCCAGTGTAATCCCTTTTTCGCTTCACAAAGATCAAGAT
CAACTGAACATCGATTCGCTTTCTGTGGAACGAAGATATAGTTCTAACCGCTCAGTGACT
AATGAGCAAGTGAAACATAAACTCTTTCGTTCGGATATTTCTGGTAAAAAAGAAGGCAAT
CTTCCTGTTTAT------TCAGAATTAAATCAAATCATATATACTGGTCGTTGCAATATA
CTATATCCT---GCTATTCTCTATCAGAATTCGAATTTATTGTCAAAGAGGCGAAGCAAT
AGATTCATCATTCCATTCCAGTCGATTCAAGAACGAAACAAAGAAACAACGCTCTATTCA
GATTCCGATATCTCGGTTGAAATACCCATAAATGGTATTTTCCGCAGAAAGAGTATTCTT
GGTTATTTCGATGATCCTCAATACAGAAGAAACAGCTCAGGAATTACTAAATATGGGACT
ATGGAGGTGCATTCAATCGTAAAAAAAGAG------GATTTGGTTGAT------TATCGA
GGGGCAAAAGAATTTAAGCCAAGATACCAAATGCAA------GTAGATCGATTTTTTTTC
ATTCCCGAGGAAGTACATATTTTGCCTGGATCTTCTTCCATAATGGTGCGGAATAATAGT
ATCATTGGAGGAGATACACTAATCACTTTAAATATAAGAAGCCGAGTAGGCGGATTGGTC
CGAGTG---GAG------AGAAAAAAAAAAAGAATTGAACTTCAAATATTTTCTGGAGAT
ATTTATTTTCCTGGAGAGACA------GATGGGATAGTCCGACACAGCAGCATCTTAATA
CCACCAGGAGCGGGAAAAACAAAT------------TCGAAGGAATCAAAA---AAGAAA
TGGAAAAATTGGATTTATGTCCAAGGGATCACACCGACCAAGACAAAGTATTTTGTTTTG
GTTCGACCTGTAGAAACATATGAAATAGCAGACGGTATAAATTTATCAACACTTTTTCCT
CAGGATCCCTTGCAGGAAAGGGATAACATGAAATTTCGAGTTGTCAATTATATTCTTTAT
GGAAATGGCAAAGTCCTTTTTGGAATTCCTGACACAAGTAGTCAATTAGTTCGAACTTGT
TTAGTATTGAATTGGAACCAC------GATAAA------AAGGGTTCTTCTATCGGGGAG
GCCCATGTTTCCTTTGTTCAAGTAAGGACAAATGATCTGATTCGAGATTTTATAAGAATC
GACTTAGTCAACTCCCCCCTTTCGTATACCGGAAAAAGGAACGATTCAGCCGGTTCATGG
TTGATCTATAAT---ACTGGATCAAGGCGCACCTATATCAATCCGTTTTATTCCAAGGCA
TGGATTCAACAACCCCTT---ATCCAAAATCAAGTAACTATTCGTACCTTGTTGAATAGA
AATAACGAATATCAATCTTTGATAATTTTGTCATCATCCAATTGTTTTCGAATGGGGCCA
------TTTAACAGTGTAAAATATCACAATGGAATAAAAGAAGCACTTAAAAGAGACCCC
CCCATAGTTTCAGTTAGTAAATTGAAATCATTGGGTTCCTTAGGAACAGCCCTTCCAATT
ATGCAT---------TTTTACCATTTACTAACCCATAATCAAATCTTGGTAATGAAATAT
TTTCAATTTGACAATTTTAAACAGACTTTTGAAATAATTCAATATTTTTTAATGGATGAA
AATGGAAGGATTTCGAATCCCGATCTATGCAGTAAAAAATTTTGGAATCCATTTCATTTG
---AATTGGTATTTTATCCATTGTAATTTTTGTGAAGAGAGACCCACAATAATTAGTCTT
GGGCAGTTTATTTTTGAAAATGCATGTATAGCGAAAAACAGGCCCCACCTAAAATCGGGT
CAAGTTTTAATTGTTCAAGTCGATTCTATAATAATTAGATCAGCTAAACCCTATTTAGCC
ACGCCAGGAGCAACTGTTCATGGACATTATGGAGAAACCCTTTCTACAGGGGATACTTTA
GTTACATTTATATATGAAAAATCCAGATCTGGTGATATAACGCAGGGTCTTCCAAAAGTG
GAACAAGTCTTGGAAGTACGTTCGATTGATTCAATATCGATGAACCTAGATAAGAGAGTT
GAGGGTTGGAATGAGCATATAACAAGAATTCTTGGAATTCCTTGGGGATTCTTGATTGGT
GTCGAGCTAACTATAGTGCAAAGTCGTATCTCTTTGGTTAATAAGATACAAAAGGTTTAC
CGATCCCAGGGTGTGCAGATTCATAATAGGCATATAGAAATTATTGTACGTCAAATAACA
TCAAAAGTTTTAGTTTCAGAA------GACGGAATGTCTAATGTTTTTTCACCCGGAGAA
CTAATTGGGTTGTTGCGAGCGGAACGAACGGGGCGTGCTTTGGACGAAGCAATCTGTTAC
CGAGCTATTTTATTGGGAATAACAAGAGCATCTCTGAATACTCAAAGTTTCATATCCGAA
GCGAGTTTTCAAGAAACCGCTCGAGTCTTAGCAAAAGCTGCTCTAAGGGGTCGTATAGAT
TGGTTGAAGGGCCTAAAAGAAAACGTTGTTTTGGGAAGTATGATACCCGTTGGTACCGGA
TTCAAA------GAATTAGTACATCATTCAAGGCAACATAAC---------------AAC
AAAAACAAAAAGCAAAATTTATTTGAGGGGAAAATCAAAAATATTTTGTTCCAACATAGA
GATTTTTTTCATTCTTACATT---TCAAAGAATTCCCATGATACA---TCAGAACAATCA
TTTCTAGGATTTACT---GATTTC---------------------
>Rhodiola_quadrifida
ATGGAGGTACTTATGGCAGAACGGGCCAATCTGGTCTTTCACAATAAAGTGATAGATGGA
ACTGCCATGAAACGACTTATTAGCAGATTAATAGATCACTTCGGAATGGCATATACATCA
CACATCTTGGATCAAGTAAAGACTCTGGGTTTCCAGCAAGCCACTGCTACATCTATTTCA
TTAGGAATTGACGATCTTTTAACAATACCTTCGAAAGGATGGCTAGTCCAGGATGCTGAA
CAACAAAGTTTTATTTTGGAAAAAAACCATCATTACGGGAATGTACATGCGGTAGAAAAA
TTACGCCAATCCATTGAAATATGGTATGCTACAAGTGAATATTTACGACAAGAAATGAAT
CCTAATTTCAGGATGACTGATCCCTTTAATCCAGTCCATATAATGTCTTTTTCGGGAGCT
AGAGGAAATGTATCTCAAGTACACCAATTAGTAGGTATGAGAGGATTAATGTCGGATCCC
CAAGGACAAATGATTGATTTACCCATTCAAAGCAATTTACGTGAAGGACTCTCTTTAACG
GAATATATAATTTCTTGCTACGGAGCACGCAAGGGGGTTGTGGATACCGCTGTACGAACA
TCAGATGCTGGCTACCTGACGCGCCGGCTTGTTGAAGTAGTTCAACACATTGTTGTACGT
AGAACGGATTGTGGCACCACCCAAGGGTTTTCAGTGAGTCCTCTAAATGGGATGATGTCG
GAAAAAGTTTTTATTCAAACATTGATTGGGCGTGTACTAGCAGACGATATATATATGGGC
CCGCGATGCATTGCCATTCGAAATAAAGATATTGGTATTGGACTTGTAAATCGATTCTTA
ACCTTTCGAATACACCCAATATCTATTCGAACTCCCTTTACTTGTAGGAGTATATTTTGG
ATCTGTCGATTCTGTTATGGACGGAGTCCTACTCATGGCGACCTGGTCGAATTGGGCGAA
GCTGTAGGTATTATTGCGGGTCAATCTATTGGAGAACCGGGTACTCAACTAACATTACGA
ACTTTTCATACTGGTGGAGTATTCACTGGGGGTACTGCAGAACACGTACGAGCCCCCTCT
AATGGAAAGATCAAATTTAATGAGGATTTGGTTCATCCCACACGTACACGTCACGGACAT
CCTGCTTTTCTGTGTTATATAGACTTGTATATAACTATTGAGAGTGAAGACATTCTACAT
AATGTGAATATTCCACCTAAAAGTTTTCTTTTAGTCCAAAATGATCAATATGTAGAATCC
GAACAAGTGATTGCTGAGATTCGGGCAGGAACATACACTTTAAATTTTAAAGAGAAGGTT
CGAAAACATATTTATTCTGATTCAGAGGGAGAAATGCACTGGAGTACCAATGTGTACCAT
GCATCTGAATTTACATATGGTAATGTTCATTTCTTACCAAAAACAAGCCATTTATGGATA
TTAGCAGGAGGGTCGTGCAGATCCAGTGTAGTCCCTTTTTCGCTTCACAAAGATCAAGAT
CAACTGAACATTGATTCGCTTTCTGTGGAACGAAGATATAGTTCTAACCGCTCAGTGACT
AATAAGCAAGTGAAACATAAACTCTTTCGTTCGGATATTTCTGGTAAAAAAGAAGGCAAT
CTTCCTGTTTAT------TCAGAATTAAATCAAATCATATATACTGGTCGTTGCAATATA
CTATATCCT---GCTATTCTCTATCAGAATTCGAATTTATTGTCAAAGAGGCGAAGCAAT
AGATTCATCCTTCCATTCCAGTCGATTCAAGAACGAAACAAAGAAACAATGCTCTATTCA
GATTCCGATATCTCGGTTGAAATACCCATAAATGGTATTTTCCGCAGAAATAGTATTCTT
GGGTATTTCGATGATCCTCAATACAGAAGAAACAGCTCAGGAATTACTAAATATGGGACT
ATGGAGGTGCATTCAATCGTAAAAAAAGAG------GATTTGGTTGAT------TATCGA
GGGGCAAAAGAATTTAAGCCAAGATACCAAATGCAA------GTAGATCGCTTTTTTTTC
ATTCCTGAGGAAGTACATATTTTGCCTGGATCTTCTTCCATAATGGTGCGGAATAATAGT
ATCATTGTAGGAGATACACTAATTACTTTAAATATAAGAAGCCGAGTAGGCGGATTGGTC
CGAGTG---GAG------AGAAAAAAAAAAAGGATTGAACTTCAAATATTTTCTGGAGAT
ATTTATTTTCCTGGAGAGACA------GATGGGATAGTCCGACACAGCAGCATCTTAATA
CCACCAGGAGCGGGAAAAACAAAT------------TCGAAGGAATCAAAA---AATAAA
TGGAAAAATTGGATTTATGTCCAAGGGATCACACCGACCAAGACAAAGTATTTTGTTTTG
GTTCGACCTGTAGAAACATATGAAATAGCAGACGGTATAAATTTATCAACACTTTTTCCT
CAGGATCCCTTGCAGGAAAGGGATAACATGAAATTTCGAGTTGTCAATTATATTCTTTAT
GGAAATGGCAAAGTCCTTTTTGGAATTCCTGACACAAGTAGTCAATTAGTTCGAACTTGT
TTAGTATTGAATTGGAACCAC------GATAAA------AAAGGTTCTTCTATCGGGGAG
GCCCATGTTTCCTTTGTTCAAGTAAGGACAAATGATCTGATTCGAGATTTTATAAGAATC
GACTTAGTCAACTCCCCCCTTTCGTATACCGGAAAAAGGAACGATTCATCCGGTTCATGG
TTGATCTATAAT---ACTGGATCAAGGCGCACCTATATCAATCCGTTTTATTCCAAGGCA
TGGATTCAACAACCCCTT---ATCCAAAATCAAGTAACTATTCGTACCTTGTTGAATAGA
AATAACGAATATCAATCTTTGATAATTTTGTCATCATCCAATTGTTTTCGAATGGGGCCA
------TTTAACAGTGTAAAATATCACAATGGAATAAAAGAAGCACTTAAAAGAGACCCC
CCCATAGTTTCAGTTAGTAAATTGAAATCATTGGGTTCCTTAGGAACAGCCCTTCCAATT
ATGAAT---------TTTTACCATTTACTAACCCATAATCAAATCTTGGTAATGAAATAT
TTTCAATTTGACAATTTTAAACAGACTTTTGAAATAATTCAATATTTTTTAATGGATGAA
AATGGAAGGATTTCGAATCCCGATCTATGCAGTAAAAAATTTTTGAATCCATTTCATTTG
---AATTGGTATTTTATCCATTGTAATTTTTGTGAAGAGAGACCCACAATAATTAGTCTT
GGGCAGTTTATTTTTGAAAATGCATGTATAGCGAAAAACAGGCCCCACCTAAAATCGGGT
CAAGTTTTAATTGTTCAAGTCGATTCTATAATAATTAGATCAGCTAAACCCTATTTAGCC
ACGCCAGGAGCAACTGTTCATGGACATTATGGAGAAACCCTTTCTACAGGGGATACTTTT
GTTACATTTATATATGAAAAATCAAGATCTGGTGATATAACGCAGGGTCTTCCAAAAGTG
GAACAAGTCTTGGAAGTACGTTCGATTGATTCAATATCGATGAACCTAGAAAAGAGAGTT
GAGGGTTGGAATGAGCATATAACAAGAATTCTTGGAATTCCTTGGGGATTCTTGATTGGT
GTCGAGCTAACTATAGTGCAAAGTCGTATCTCTTTGGTTAATAAGATACAAAAGGTTTAT
CGATCCCAGGGTGTGCAGATTCATAATAGGCATATAGAAATTATTGTACGTCAAATAACA
TCAAAAGTTTTAGTTTCAGAA------GACGGAATGTCTAATGTTTTTTCACCCGGAGAA
CTAATTGGATTGTTGCGAGCGGAACGAACGGGGCGTGCTTTGGACGAAGCAATCTGTTAC
CGAGCTATTTTATTGGGAATAACAAGAGCATCTCTGAATACTCAAAGTTTCATATCCGAA
GCGAGTTTTCAAGAAACCGCTCGAGTCTTAGCAAAAGCTGCTCTAAGGGGTCGTATAGAT
TGGTTGAAGGGCCTAAAAGAAAACGTTGTTTTGGGAAGTATGATACCCGTTGGTACCGGA
TTCAAA------GAATTAGTACATCGTTCAAGGCAACATAAC---------------AAC
AAAAACAAAAAGCAAAATTTATTTGAGGGGAAAATAAAAAATATTTTGTTCCAACATAGA
GATTTTTTGCATTCTTACATT---TCAAAGAATTCCCATGATACA---TCAGAACAATCA
TTTCTAGGATTTACT---GATTTC---------------------
>Rhodiola_rhodantha
ATGGAGGTACTTATGGCAGAACGGGCCAATCTGGTCTTTCACAATAAAGTGATAGATGGA
ACTGCCATGAAACGACTTATTAGCAGATTAATAGATCACTTCGGAATGGCATATACATCA
CACATCTTGGATCAAGTAAAGACTCTGGGTTTCCAGCAAGCCACTGCTACATCTATTTCA
TTAGGAATTGACGATCTTTTAACAATACCTTCGAAAGGATGGCTAGTCCAGGATGCTGAA
CAACAAAGTTTTATTTTGGAAAAAAACCATCATTACGGGAATGTACATGCGGTAGAAAAA
TTACGCCAATCCATTGAAATATGGTATGCTACAAGTGAATATTTAAGACAAGAAATGAAT
CCTAATTTCAGGATGACTGATCCCTTTAATCCAGTCCATATAATGTCTTTTTCGGGAGCT
AGAGGAAATGTATCTCAAATACACCAATTAGTAGGTATGAGAGGATTAATGTCGGATCCC
CAAGGACAAATGATTGATTTACCCATTCAAAGCAATTTACGTGAAGGACTCTCTTTAACG
GAATATATAATTTCTTGCTACGGAGCACGCAAGGGGGTTGTGGATACCGCTGTACGAACA
TCAGATGCTGGCTACCTGACGCGCCGGCTTGTTGAAGTAGTTCAACACATTGTTGTACGT
AGAACGGATTGTGGCACCACCCAAGGGTTTTCAGTGAGTCCTCTAAATGGGATGATGTCG
GAAAAAGTTTTTATTCAAACATTGATTGGGCGTGTACTAGCAGACGATATATATATGGGC
CCGCGATGCATTGCCATTCGAAATAAAGATATTGGTATTGGACTTGTCAATCGATTCTTA
ACCTTTCGAATACACCCAATATCTATTCGAACTCCCTTTACTTGTAGGAGTATATTTTGG
ATCTGTCGATTCTGTTATGGACGGAGTCCTACTCATGGCGACCTGGTCGAATTGGGCGAA
GCTGTAGGTATTATTGCGGGTCAATCTATTGGAGAACCGGGTACTCAACTAACATTACGA
ACTTTTCATACTGGTGGAGTATTCACTGGGGGTACTGCAGAACACGTACGAGCCCCCTCT
AATGGAAAGATCAAATTTAATGAGGATTTGGTTCATCCCACACGTACACGTCACGGACAT
CCTGCTTTTCTGTGTTATATAGACTTGTATATAACTATTGAGAGTGAAGACATTCTACAT
AATGTGAATATTCCACCTAAAAGTTTTCTTTTAGTCCAAAATGATCAATATGTAGAATCC
GAACAAGTGATTGCTGAGATTCGGTCAGGAACATACACTTTTAATTTTAAAGAGAAGGTT
CGAAAACATATTTATTCTGATTCAGAGGGAGAAATGCACTGGAGTACCAATGTGTACCAT
GCATCTGAATTTACATATGGTAATGTTCATTTCTTACCAAAAACAAGCCATTTATGGATA
TTAGCAGGAGGGTCGTGCAGATCCAGTGTAGTCCCTTTTTCGCTTCACAAAGATCAAGAT
CAACTGAACATTGATTCGCTTTCTGTGGAACGAAGATATAGTTCTAACCGCTCAGTGACT
AATGAGCAAGTGAAACATAAACTCTTTCGTTCGGATATTTCTGGTAAAAAAGAAGGCAAT
CTTCCTGTTTAT------TCAGAATTAAATCAAATCATATATACTGGTCGTTGCAATATA
CTATATCCT---GCTATTCTCTATCAGAATTCGAATTTATTGTCAAAGAGGCGAAGCAAT
AGATTCATCATTCCATTCCAGTCGATTCAAGAACGAAACAAAGAAACAACGCTCTATTCA
GATTCCGATATCTCGGTTGAAATACCCATAAATGGTATTTTCCGCAGAAATAGTATTCTT
GGTTATTTCGATGATCCTCAATACAGAAGAAACAGCTCAGGAATTACTAAATATGGGACT
ATGGAGGTGCATTCAATCGTAAAAAAAGAG------GATTTGGTTGAT------TATCGA
GGGGCAAAAGAATTTAAGCCAAGATACCAAATGCAA------GTAGATCGATTTTTTTTC
ATTCCCGAGGAAGTACATATTTTGCCTGGATCTTCTTCCATAATGGTGCGGAATAATAGT
ATCATTGGAGGAGATACACTAATCACTTTAAATATAAGAAGCCGAGTAGGCGGATTGGTC
CGAGTG---GAG------AGAAAAAAAAAAAGGATTGAACTTCAAATATTTTCTGGAGAT
ATTTATTTTCCTGGAGAGACA------GATGGGATAGTCCGACACAGCAGCATCTTAATA
CCACCAGGAGCGGGAAAAACAAAT------------TCGAAGGAATCAAAA---AATAAA
TGGAAAAATTGGATTTATGTCCAAGGGATCACACCGACCAAGACAAAGTATTTTGTTTTG
GTTCGACCTGTAGAAACATATGAAATAGCAGACGGTATAAATTTATCAACACTTTTTCCT
CAGGATCCCTTGCAGGAAAGGGATAACATGAAATTTCGAGTTGTCAATTATATTCTTTAT
GGAAATGGCAAAGTCCTTTTTGGAATTCCTGACACAAGTAGTCAATTAGTTCGAACTTGT
TTAGTATTGAATTGGAACCAC------GATAAA------AAGGGTTCTTCTATCGGGGAG
GCCCATGTTTCCTTTGTTCAAGTAAGGACAAATGATCTGATTCGAGATTTTATAAGAATC
GACTTAGTCAACTCCCCCCTTTCGTATACCGGAAAAAGGGACGATTCATCCGGTTCATGG
TTGATCTATAAT---ACTGGATCAAGGCGCACCTATATCAATCCGTTTTATTCCAAGGCA
TGGATTCAACAACCCCTT---ATCCAAAATCAAGTAACTATTCGTACCTTGTTGAATAGA
AATAACGAATATCAATCTTTGATAATTTTGTCATCATCCAATTGTTTTCGAATGGGGCCA
------TTTAACAGTGTAAAATATCACAATGGAATAAAAGAAGCACTTAAAAGAGACCCC
CCCATAGTTTCAGTTAGTAAATTGAAATCATTGGGTTCCTTAGGAACAGCCCTTCCAATT
ATAAAT---------TTTTACCATTTACTAACCCATAATCAAATCTTGGTAATGAAATAT
TTTCAATTTGACAATTTTAAACAGACTTTTGAAATAATTCAATATTTTTTAATGGATGAA
AATGGAAGGATTTCAAATCCCGATCTATGCAGTAAAAAATTTTTGAATCCATTTCATTTG
---AATTGGTATTTTATCCATTGTAATTTTTGTGAAGAGAGACCCACAATAATTAGTCTT
GGGCAGTTTATTTTTGAAAATGCATGTATAGCGAAAAACAGGCCCCACCTAAAATCGGGT
CAAGTTTTAATTGTTCAAGTCGATTCTATAATAATTAGATCAGCTAAACCCTATTTAGCC
ACGCCAGGAGCAACTGTTCATGGACATTATGGAGAAACCCTTTCTACAGGGGATACTTTT
GTTACATTTATATACGAAAAATCCAGATCTGGTGATATAACGCAGGGTCTTCCAAAAGTG
GAACAAGTCTTGGAAGTACGTTCGATTGATTCAATATCGATGAACCTAGAAAAGAGAGTT
GAGGGTTGGAATGAGCATATAACAAGAATTCTTGGAATTCCTTGGGGATTCTTGATTGGT
GTCGAGCTAACTATAGTGCAAAGTCGTATCTCTTTGGTTAATAAGATACAAAAGGTTTAC
CGATCCCAGGGTGTGCAGATTCATAATAGGCATATAGAAATTATTGTACGTCAAATAACA
TCAAAAGTTTTAGTTTCAGAA------GACGGAATGTCTAATGTTTTTTCACCCGGAGAA
CTAATTGGGTTGTTGCGAGCGGAACGAACGGGGCGTGCTTTGGACGAAGCAATCTGTTAC
CGAGCTATTTTATTGGGAATAACAAGAGCATCTCTGAATACTCAAAGTTTCATATCCGAA
GCGAGTTTTCAAGAAACCGCTCGAGTCTTAGCAAAAGCTGCTCTAAGGGGTCGTATAGAT
TGGTTGAAGGGCCTAAAAGAAAACGTTGTTTTGGGAAGTATGATACCTGTTGGTACCGGA
TTTAAA------GAATTAGTACATCATTCAAGGCAACATAAC------------------
---AACAAAAAGCAAAATTTATTTGAGGGGAAAATAAAAAATATTTTGTTCCAACATAAA
GATTTTTTTCATTCTTACATT---TCAAAGAATTCCCATGATACA---TCAGAACAATCA
TTTCTAGGATTTACT---GAGCGGATTCAG---------CCCTTT
>Rhodiola_sexifolia
ATGGAGGTACTTATGGCAGAACGGGCCAATCTGGTCTTTCACAATAAAGTGATAGATGGA
ACTGCCATGAAACGACTTATTAGCAGATTAATAGATCACTTCGGAATGGCATATACATCA
CACATCTTGGATCAAGTAAAGACTCTGGGTTTCCAGCAAGCCACTGCTACATCTATTTCA
TTAGGAATTGATGATCTTTTAACAATACCTTCGAAAGGATGGCTAGTCCAGGATGCTGAA
CAACAAAGTTTTATTTTGGAAAAAAACCATCATTACGGGAATGTACATGCGGTAGAAAAA
TTACGCCAATCCATTGAAATATGGTATGCTACAAGTGAATATTTACGACAAGAAATGAAC
CCTAATTTCAGGATGACTGATCCCTTTAATCCAGTCCATATAATGTCTTTTTCGGGAGCT
AGAGGAAATGTATCTCAAGTACACCAATTAGTAGGTATGAGAGGATTAATGTCGGATCCC
CAAGGACAAATGATTGATTTACCCATTCAAAGCAATTTACGTGAAGGACTCTCTTTAACG
GAATATATAATTTCTTGCTACGGAGCACGCAAGGGGGTTGTGGATACCGCTGTACGAACA
TCAGATGCTGGCTACCTGACGCGCCGGCTTGTTGAAGTAGTTCAACACATTGTTGTACGT
AGAACGGATTGTGGCACCACCCAAGGGTTTTCAGTGAGTCCTCTAAATGGGATGATGTCG
GAAAAAGTTTTTATTCAAACATTGATTGGGCGTGTACTAGCAGACGATATATATATGGGC
CCGCGATGCATTGCCATTCGAAATAAAGATATTGGTATTGGACTTGTCAATCGATTCTTA
ACCTTTCGAATACACCCAATATCTATTCGAACTCCCTTTACTTGTAGGAGTATATTTTGG
ATCTGTCGATTCTGTTATGGACGGAGTCCAACTCATGGCGACCTGGTCGAATTGGGCGAA
GCTGTAGGTATTATTGCGGGTCAATCTATTGGAGAACCGGGTACTCAACTAACATTACGA
ACTTTTCATACTGGTGGAGTATTCACTGGGGGTACTGCAGAACACGTACGAGCCCCCTCT
AATGGAAAGATCAAATTTAATGAGGATTTGGTTCATCCCACACGTACACGTCACGGACAT
CCTGCTTTTCTGTGTTATATAGACTTGTATATAACTATTGAGAGTGAAGACATTCTACAT
AATGTGAATATTCCACCTAAAAGTTTTCTTTTAGTCCAAAATGATCAATATGTAGAATCC
GAACAAGTGATTGCTGAGATTCGGTCAGGAACATACACTTTAAATTTTAAAGAGAAGGTT
CGAAAACATATTTATTCTGATTTAGAGGGAGAAATGCACTGGAGTACCAATGTGTACCAT
GCATCTGAATTTACATATAGTAATGTTCATTTCTTACCAAAAGCAAGCCATTTATGGATA
TTAGCAGGAGGGTCGTGCAGATCCAGTGTAATCCCTTTTTCGCTTCACAAAGATCAAGAT
CAACTGAACATTGATTCGCTTTCTGTGGAACGAAGATATAGTTCTAACCGCTCAGTGACT
AATGAGCAAGTGAAACATAAACTCTTTCGTTCGGATATTTCTGGTAAAAAAGAAGGCAAT
CTTCCTGTTTAT------TCAGAATTAAATCAAATCATATATACTGGTCGTTGCAATATA
CTATATCCT---GCTATTCTCTATCAGAATTCGAATTTATTGTCAAAGAGGCGAAGCAAT
AGATTCATCATTCCATTCCAGTCGATTCAAGAACGAAACAAAGAAACAACGCTCTATTCA
GATTCCGATATCTCGGTTGAAATACCCATAAATGGTATTTTCCGCAGAAAGAGTATTCTT
GGTTATTTCGATGATCCTCAATACAGAAGAAACAGCTCAGGAATTACTAAATATGGGACT
ATGGAGGTGCATTCAATCGTAAAAAAAGAG------GATTTGGTTGAT------TATCGA
GGGGCAAAAGAATTTAAGCCAAGATACCAAATGCAA------GTAGATCGATTTTTTTTC
ATTCCCGAGGAAGTACATATTTTGCCTGGATCTTCTTCCATAATGGTGCGGAATAATAGT
ATCATTGGAGGAGATACACTAATCACTTTAAATATAAGAAGCCGAGTAGGCGGATTGGTC
CGAGTG---GAG------AGAAAAAAAAAAAGGATTGAACTTCAAATATTTTCTGGAGAT
ATTTATTTTCCTGGAGAGACA------GATGGGATAGTCCGACACAGCAGCATCTTAATA
CCACCAGGAGCGGGAAAAACAAAT------------TCGAAGGAATCAAAA---AAGAAA
TGGAAAAATTGGATTTATGTCCAAGGGATCACACCGACCAAGACAAAGTATTTTGTTTTG
GTTCGACCTGTAGAAACATATGAAATAGCAGACGGTATAAATTTATCAACACTTTTTCCT
CAGGATCCCTTGCAGGAAAGGGATAACATGAAATTTCGAGTTGTCAATTATATTCTTTAT
GGAAATGGCAAAGTCCTTTTTGGAATTCCTGACACAAGTAGTCAATTAGTTCGAACTTGT
TTAGTATTGAATTGGAACCAC------GATAAA------AAGGGTTCTTCTATCGGGGAG
GCCCATGTTTCCTTTGTTCAAGTAAGGACAAATGATCTGATTCGAGATTTTATAAGAATC
GACTTAGTCAACTCCCCCCTTTCGTATACCGGAAAAAGGAACGATTCAGCCGGTTCATGG
TTGATCTATAAT---ACTGGATCAAGGCGCACCTATATCAATCCGTTTTATTCCAAGGCA
TGGATTCAACAACCCCTT---ATCCAAAATCAAGTAACTATTCGTACCTTGTTGAATAGA
AATAACGAATATCAATCTTTGATAATTTTGTCATCATCCAATTGTTTTCGAATGGGGCCA
------TTTAACAGTGTAAAATATCACAATGGAATAAAAGAAGCACTTAAAAGAGACCCC
CCCATAGTTTCAGTTAGTAAATTGAAATCATTGGGTTCCTTAGGAACAGCCCTTCCAATT
ATGAAT---------TTTTACCATTTACTAACCCATAATCAAATCTTGGTAATGAAATAT
TTTCAATTTGACAATTTTAAACAGACTTTTGAAATAATTCAATATTTTTTAATGGATGAA
AATGGAAGGATTTCGAATCCCGATCTATGCAGTAAAAAATTTTGGAATCCATTTCATTTG
---AATTGGTATTTTATCCATTGTAATTTTTGTGAAGAGAGACCCACAATAATTAGTCTT
GGGCAGTTTATTTTTGAAAATGCATGTATAGCGAAAAACAGGCCCCACCTAAAATCGGGT
CAAGTTTTAATTGTTCAAGTCGATTCTATAATAATTAGATCAGCTAAACCCTATTTAGCC
ACGCCAGGAGCAACTGTTCATGGACATTATGGAGAAACCCTTTCTACAGGGGATACTTTA
GTTACATTTATATATGAAAAATCCAGATCTGGTGATATAACGCAGGGTCTTCCAAAAGTG
GAACAAGTCTTGGAAGTACGTTCGATTGATTCAATATCGATGAACCTAGAAAAGAGAGTT
GAGGGTTGGAATGAGCATATAACAAGAATTCTTGGAATTCCTTGGGGATTCTTGATTGGT
GTCGAGCTAACTATAGTGCAAAGTCGTATCTCTTTGGTTAATAAGATACAAAAGGTTTAC
CGATCCCAGGGTGTGCAGATTCATAATAGGCATATAGAAATTATTGTACGTCAAATAACA
TCAAAAGTTTTAGTTTCAGAA------GACGGAATGTCTAATGTTTTTTCACCCGGAGAA
CTAATTGGGTTGTTGCGAGCGGAACGAACGGGGCGTGCTTTGGACGAAGCAATCTGTTAC
CGAGCTATTTTATTGGGAATAACAAGAGCATCTCTGAATACTCAAAGTTTCATATCCGAA
GCGAGTTTTCAAGAAACCGCTCGAGTCTTAGCAAAAGCTGCTCTAAGGGGTCGTATAGAT
TGGTTGAAGGGCCTAAAAGAAAACGTTGTTTTGGGAAGTATGATACCCGTTGGTACCGGA
TTCAAA------GAATTAGTACATCATTCAAGGCAACATAAC---------------AAC
AAAAACAAAAAGCAAAATTTATTTGAGGGGAAAATCAAAAATATTTTGTTCCAACATAGA
GATTTTTTTCATTCTTACATT---TCAAAGAATTCCCATGATACA---TCAGAACAATCA
TTTCTAGGATTTACT---GATTTC---------------------
>Rhodiola_sinuata
ATGGAGGTACTTATGGCAGAACGGGCCAATCTGGTCTTTCACAATAAAGTGATAGATGGA
ACTGCCATGAAACGACTTATTAGTAGATTAATAGATCACTTCGGAATGGCATATACATCA
CACATCTTGGATCAAGTAAAGACTCTGGGTTTCCAGCAAGCCACTGCTACATCTATTTCA
TTAGGAATTGATGATCTTTTAACAATACCTTCGAAAGGATGGCTAGTCCAGGATGCTGAA
CAACAAAGTTTTATTTTGGAAAAAAACCATCATTACGGGAATGTACATGCGGTAGAAAAA
TTACGCCAATCCATTGAAATATGGTATGCTACAAGTGAATATTTACGACAAGAAATGAAC
CCTAATTTCAGGATGACTGATCCCTTTAATCCAGTCCATATAATGTCTTTTTCGGGAGCT
AGAGGAAATGTATCTCAAGTACACCAATTAGTAGGTATGAGAGGATTAATGTCGGATCCC
CAAGGACAAATGATTGATTTACCCATTCAAAGCAATTTACGTGAAGGACTCTCTTTAACG
GAATATATAATTTCTTGCTACGGAGCACGCAAGGGGGTTGTGGATACCGCTGTACGAACA
TCAGATGCTGGCTACCTGACGCGCCGGCTTGTTGAAGTAGTTCAACACATTGTTGTACGT
AGAACGGATTGTGGCACCACCCAAGGGTTTTCAGTGAGTCCTCTAAATGGGATGATGTCG
GAAAAAGTTTTTATTCAAACATTGATTGGGCGTGTACTAGCAGACGATATATATATGGGC
CCGCGATGCATTGCCATTCGAAATAAAGATATTGGTATTGGACTTGTCAATCGATTCTTA
ACCTTTCGAATACACCCAATATCTATTCGAACTCCCTTTACTTGTAGGAGTATATTTTGG
ATCTGTCGATTCTGTTATGGACGGAGTCCTACTCATGGCGACCTGGTCGAATTGGGCGAA
GCTGTAGGTATTATTGCGGGTCAATCTATTGGAGAACCGGGTACTCAACTAACATTACGA
ACTTTTCATACTGGTGGAGTATTCACTGGGGGTACTGCAGAACACGTACGAGCCCCCTCT
AATGGAAAGATCAAATTTAATGAGGATTTGGTTCATCCCACACGTACACGTCACGGACAT
CCTGCTTTTCTGTGTTATATAGACTTGTATATAACTATTGAGAGTGAAGACATTCTACAT
AATGTGAATATTCCACCTAAAAGTTTTCTTTTAGTCCAAAATGATCAATATGTAGAATCC
GAACAAGTGATTGCTGAGATTCGGTCAGGAACATACACTTTAAATTTTAAAGAGAAGGTT
CGAAAACATATTTATTCTGATTTAGAGGGAGAAATGCACTGGAGTACCAATGTGTACCAT
GCATCTGAATTTACATATGGTAATGTTCATTTCTTACCAAAAGCAAGCCATTTATGGATA
TTAGCAGGAGGGTCGTGCAGATCCAGTGTAATCCCTTTTTCGCTTCACAAAGATCAAGAT
CAACTGAACATTGATTCGCTTTCTGTGGAACGAAGATATAGTTCTAACCGCTCAGTGACT
AATGAGCAAGTGAAACATAAACTCTTTCGTTCGGATATTTCTGGTAAAAAAGAAGGCAAT
CTTCCTGTTTAT------TCAGAATTAAATCAAATCATATATACTGGTCGTTGCAATATA
CTATATCCT---GCTATTCTCTATCAGAATTCGAATTTATTGTCAAAGAGGCGAAGCAAT
AGATTCATCATTCCATTCCAGTCGATTCAAGAACGAAACAAAGAAACAACGCTTTATTCA
GATTCCGATATCTCGGTTGAAATACCCATAAATGGTATTTTCCGCAGAAAGAGTATTCTT
GGTTATTTCGATGATCCTCAATACAGAAGAAACAGCTCAGGAATTACTAAATATGGGACT
ATGGAGGTGCATTCAATCGTAAAAAAAGAG------GATTTGGTTGAT------TATCGA
GGGGCAAAAGAATTTAAGCCAAGATACCAAATGCAA------GTAGATCGATTTTTTTTC
ATTCCCGAGGAAGTACATATTTTGCCTGGATCTTCTTCCATAATGGTGCGGAATAATAGT
ATCATTGGAGGAGATACACTAATCACTTTAAATATAAGAAGCCGAGTAGGCGGATTGGTC
CGAGTG---GAG------AGAAAAAAAAAAAGGATTGAACTTCAAATATTTTCTGGAGAT
ATTTATTTTCCTGGAGAGACA------GATGGGATAGTCCGACACAGCAACATCTTAATA
CCACCAGGAGCGGGAAAAACAAAT------------TCGAAGGAATCAAAA---AAGAAA
TGGAAAAATTGGATTTATGTCCAAGGGATCACACCGACCAAGACAAAGTATTTTGTTTTG
GTTCGACCTGTAGAAACATATGAAATAGCAGACGGTATAAATTTATCAACACTTTTTCCT
CAGGATCCCTTGCAGGAAAGGGATAACATGAAATTTCGAGTTGTCAATTATATTCTTTAT
GGAAATGGCAAAGTCCTTTTTGGAATTCCTGACACAAGTAGTCAATTAGTTCGAACTTGT
TTAGTATTGAATTGGAACCAC------GATAAA------AAGGGTTCTTCTATCGGGGAG
GCCCATGTTTCCTTTGTTCAAGTAAGGACAAATGATCTGATTCGAGATTTTATAAGAATC
GACTTAGTCAACTCCCCCCTTTCGTATACCGGAAAAAGGAACGATTCAGCCGGTTCATGG
TTGATCTATAAT---ACTGGATCAAGGCGCACCTATATCAATCCGTTTTATTCCAAGGCA
TGGATTCAACAACCCCTT---ATCCAAAATCAAGTAACTATTCGTACCTTGTTGAATAGA
AATAACGAATATCAATCTTTGATAATTTTGTCATCATCCAATTGTTTTCGAATGGGGCCA
------TTTAACAGTGTAAAATATCACAATGGAATAAAAGAAGCACTTAAAAGAGACCCC
CCCATAGTTTCAGTTAGTAAATTGAAATCATTGGGTTCCTTAGGAACAGCCCTTCCAATT
ATGAAT---------TTTTACCATTTACTAACCCATAATCAAATCTTGGTAATGAAATAT
TTTCAATTTGACAATTTTAAACAGACTTTTGAAATAATTCAATATTTTTTAATGGATGAA
AATGGAAGGATTTCGAATCCCGATCTATGCAGTAAAAAATTTTGGAATCCATTTCATTTG
---AATTGGTATTTTATCCATTGTAATTTTTGTGAAGAGAGACCCACAATAATTAGTCTT
GGGCAGTTTATTTTTGAAAATGCATGTATAGCGAAAAACAGGCCCCACCTAAAATCGGGT
CAAGTTTTAATTGTTCAAGTCGATTCTATAATAATTAGATCAGCTAAACCCTATTTAGCC
ACGCCAGGAGCAACTGTTCATGGACATTATGGAGAAACCCTTTCTACAGGGGATACTTTA
GTTACATTTATATATGAAAAATCCAGATCTGGTGATATAACGCAGGGTCTTCCAAAAGTG
GAACAAGTCTTGGAAGTACGTTCGATTGATTCAATATCGATGAACCTAGAAAAGAGAGTT
GAGGGTTGGAATGAGCATATAACAAGAATTCTTGGAATTCCTTGGGGATTCTTGATTGGT
GTCGAGCTAACTATAGTGCAAAGTCGTATCTCTTTGGTTAATAAGATACAAAAGGTTTAC
CGATCCCAGGGTGTGCAGATTCATAATAGGCATATAGAAATTATTGTACGTCAAATAACA
TCAAAAGTTTTAGTTTCAGAA------GACGGAATGTCTAATGTTTTTTCACCCGGAGAA
CTAATTGGGTTGTTGCGAGCGGAACGAACGGGGCGTGCTTTGGACGAAGCAATCTGTTAC
CGAGTTATTTTATTGGGAATAACAAGAGCATCTCTGAATACTCAAAGTTTCATATCCGAA
GCGAGTTTTCAAGAAACCGCTCGAGTCTTAGCAAAAGCTGCTCTAAGGGGTCGTATAGAT
TGGTTGAAGGGCCTAAAAGAAAACGTTGTTTTGGGAAGTATGATACCCGTTGGTACCGGA
TTCAAA------GAATTAGTACATCATTCAAGGCAACATAAC------------------
---AACAAAAAGCAAAATTTATTTGAGGGGAAAATCAAAAATATTTTGTTCCAACATAGA
GATTTTTTTCATTCTTACATT---TCAAAGAATTCCCATGATACA---TCAGAACAATCA
TTTCTAGGATTTACT---GATTTC---------------------
>Rhodiola_smithii
ATGGAGGTACTTATGGCAGAACGGGCCAATCTGGTCTTTCACAATAAAGTGATAGATGGA
ACTGCCATGAAACGACTTATTAGCAGATTAATAGATCACTTCGGAATGGCATATACATCA
CACATCTTGGATCAAGTAAAGACTCTGGGTTTCCAGCAAGCCACTGCTACATCTATTTCA
TTAGGAATTGACGATCTTTTAACAATACCTTCGAAAGGATGGCTAGTCCAGGATGCTGAA
CAACAAAGTTTTATTTTGGAAAAAAACCATCATTACGGGAATGTACATGCGGTAGAAAAA
TTACGCCAATCCATTGAAATATGGTATGCTACAAGTGAATATTTACGACAAGAAATGAAT
CCTAATTTCAGGATGACTGATCCCTTTAATCCAGTCCATATAATGTCTTTTTCGGGAGCT
AGAGGAAATGTATCTCAAGTACACCAATTAGTAGGTATGAGAGGATTAATGTCGGATCCC
CAAGGACAAATGATTGATTTACCCATTCAAAGCAATTTACGTGAAGGACTCTCTTTAACG
GAATATATAATTTCTTGCTACGGAGCACGCAAGGGGGTTGTGGATACCGCTGTACGAACA
TCAGATGCTGGCTACCTGACGCGCCGGCTTGTTGAAGTAGTTCAACACATTGTTGTACGT
AGAACGGATTGTGGCACCACCCAAGGGTTTTTAGTGAGTCCTCTAAATGGGATGATGTCG
GAAAAAGTTTTTATTCAAACATTGATTGGGCGTGTACTAGCAGACGATATATATATGGGC
CCGCGATGCATTGCCATTCGAAATAAAGATATTGGTATTGGACTTGTCAATCGATTCTTA
ACCTTTCGAATACACCCAATATCTATTCGAACTCCCTTTACTTGTAGGAGTATATTTTGG
ATCTGTCGATTCTGTTATGGACGGAGTCCTACTCATGGCGACCTGGTCGAATTGGGCGAA
GCTGTAGGTATTATTGCGGGTCAATCTATTGGAGAACCAGGTACTCAACTAACATTACGA
ACTTTTCATACTGGTGGAGTATTCACTGGGGGTACTGCAGAACACGTACGAGCCCCCTCT
AATGGAAAGATCCAATTTAATGAGGATTTGGTTCATCCCACACGTACACGTCACGGACAT
CCTGCTTTTCTGTGTTATATAGATTTGTATATAACTATTGAGAGTGAAGACATTCTACAT
AATGTGAATATTCCACCTAAAAGTTTTCTTTTAGTCCAAAATGATCAATATGTAGAATCC
GAACAAGTGATTGCTGAGATTCGGGCAGGAACATACACTTTAAATTTTAAAGAGAAGGTT
CGAAAACATATTTATTCTGATTCAGAGGGAGAAATGCACTGGAGTACCAATGTGTACCAT
GCATCTGAATTTACATATGGTAATGTTCATTTCTTACCAAAAACAAGCCATTTATGGATA
TTAGCAGGAGGGTCGTGCAGATCCAGTGTAGTCCCTTTTTCGCTTCACAAAGATCAAGAT
CAACTGAACATTGATTCGCTTTCTGTGGAACGAAGATATAGTTCTAACCGCTCAGTGACT
AATGAGCAAGTGAAACATAAACTCTTTCGTTCGGATATTTCTGGTAAAAAAGAAGGCAAT
CTTCCTGTTTAT------TCAAAATTAAATCAAATCATATATACTGGTCGTTGCAATATA
CTATATCCT---GCTATTCTCTATCAGAATTCGAATTTATTGTCAAAGAGGCGAAGCAAT
AGATTCATCATTCCATTCCAGTCGATTCAAGAACGAAACAAAGAAACAATGCTCTATTCA
GATTCCGATATCTCGGTTGAAATACCCATAAATGGTATTTTCCGCAGAAATAGTATTCTT
GGTTATTTCGATGATCCTCAATACAGAAGAAACAACTCAGGAATTACTAAATATGGGACT
ATGGAGGTGCATTCAATCGTAAAAAAAGAG------GATTTGGTTGAT------TATCGA
GGGGCAAAAGAATTTAAGCCAAGATACCAAATGCAA------GTAGATCGATTTTTTTTC
ATTCCCGAGGAAGTACATATTTTGCCTGGATCTTCTTCCATAATGGTGCGGAATAATAGT
ATCATTGGAGGAGATACACTAATCACTTTAAATATAAGAAGCCGAGTAGGCGGATTGGTC
CGAGTG---GAG------AAAAAAAAAAAAAGGATTGAACTTCAAATATTTTCTGGAGAT
ATTTATTTTCCTGGAGAGACA------GATGGGATAGTCCGACACAGCAGCATCTTAATA
CCACCAGGAGCGGGAAAAACAAAT------------TCGAAGGAATCAAAA---AATAAA
TGGAAAAATTGGATTTATGTCCAAGGGATCACACCGACCAAGACAAAGTATTTTGTTTTG
GTTCGACCTGTAGAAACATATGAAATAGCAGACGGTATAAATTTATCAACACTTTTTCCT
CAGGATCCCTTGCAGGAAAGGGATAACATGAAATTTCGAGTTGTCAACTATATTCTTTAT
GGAAATGGCAAAGTCCTTTTTGGAATTCCTGACACAAGTAGTCAATTAGTTCGAACTTGT
TTAGTATTGAATTGGAACCAC------GATAAA------AAAGGTTCTTCTATCGGGGAG
GCCCATGTTTCCTTTGTTCAAGTAAGGACAAATGATCTGATTCGAGATTTTATAAGAATC
GACTTAGTCAACTCCCCCCTTTCGTATACCGGAAAAAGGAACGATTCATCCGGTTCATGG
TTGATCTATAAT---ACTGGATCAAGGCGCACCTATATCAATCCGTTTTATTCCAAGGCA
TGGATTCAACAACCCCTT---ATCCAAAATCAAGTAACTATTCGTACCTTGTTGAATAGA
AATAACGAATATCAATCTTTGATAATTTTGTCATCATCCAATTGTTTTCGAATGGGGCCA
------TTTAACAGTGTAAAATATCACAATGGAATAAAAGAAGCACTTAAAAGAGACCCC
CCCATAGTTTCAGTTAGTAAATTGAAATCATTGGGTTCCTTAGGAACAGCCCTTCCAATT
ATGAAT---------TTTTACCATTTACTAACCCATAATCAAATCTTGGTAATGAAATAT
TTTCAATTTGACAATTTTAAACAGACTTTTGAAATAATTCAATATTTTTTAATGGATGAA
AATAGAAGGATTTCGAATCCCGATCTATGCAGTAAAAAATTTTTGAATCCATTTCATTTG
---AATTGGTATTTTATCCATTGTAATTTTTGTGAAGAGAGACCCCCAATAATTAGTCTT
GGGCAGTTTATTTTTGAAAATGCATGTATAGCGAAAAACAGGCCCCACCTAAAATCGGGT
CAAGTTTTAATTGTTCAAGTCGATTCTATAATAATTAGATCAGCTAAACCCTATTTAGCC
ACGCCAGGAGCAACTGTTCATGGACATTATGGAGAAACCCTTTCTACAGGGGATACTTTA
GTTACATTTATATATGAAAAATCCAGATCTGGTGATATAACGCAGGGTCTTCCAAAAGTG
GAACAAGTCTTGGAAGTACGTTCGATTGATTCAATATCGATGAACCTAGAAAAGAGAGTT
GAGGGTTGGAATGAGCATATAACAAGAATTCTTGGAATTCCTTGGGGATTCTTGATTGGT
GTCGAGCTAACTATAGTGCAAAGTCGTATCTCTTTGGTTAATAAGATACAAAAGGTTTAT
CAATCCCAGGGTGTGCAGATTCATAATAGGCATATAGAAATTATTGTACGTCAAATAACA
TCAAAAGTTTTAGTTTCAGAA------GACGGAATGTCTAATGTTTTTTCACCCGGAGAA
CTAATTGGATTGTTGCGAGCGGAACGAACGGGGCGTGCTTTGGACGAAGCAATCTGTTAC
CGAGCTATTTTATTGGGAATAACAAGAGCATCTCTGAATACTCAAAGTTTCATATCCGAA
GCGAGTTTTCAAGAAACCGCTCGAGTCTTAGCAAAAGCTGCTCTAAGGGGTCGTATAGAT
TGGTTGAAGGGCCTAAAAGAAAACGTTGTTTTGGGAAGTATGATACCCGTTGGTACCGGA
TTCAAA------GAATTAGTACATCGTTCAAGGCAACATAAC---------------AAC
AAAAACAAAAAGCAAAATTTATTTGAGGGGAAAATCAAAAATATTTTGTTCCAACATAGA
GATTTTTTTCATTCTTACATT---TCAAAGAATTCCCATGATACA---TCAGAACAATCA
TTTCTAGGATTTACT---GATTTC---------------------
>Rhodiola_stapfii
ATGGAGGTACTTATGGCAGAACGGGCCAATCTGGTCTTTCACAATAAAGTGATAGATGGA
ACTGCCATGAAACGACTTATTAGCAGATTAATAGATCACTTCGGAATGGCATATACATCA
CACATCTTGGATCAAGTAAAGACTCTGGGTTTCCAGCAAGCCACTGCTACATCTATTTCA
TTAGGAATTGATGATCTTTTAACAATACCTTCGAAAGGATGGCTAGTCCAGGATGCTGAA
CAACAAAGTTTTATTTTGGAAAAAAACCATCATTACGGGAATGTACATGCGGTAGAAAAA
TTACGCCAATCCATTGAAATATGGTATGCTACAAGTGAATATTTACGACAAGAAATGAAC
CCTAATTTCAGGATGACTGATCCCTTTAATCCAGTCCATATAATGTCTTTTTCGGGAGCT
AGAGGAAATGTATCTCAAGTACACCAATTAGTAGGTATGAGAGGATTAATGTCGGATCCC
CAAGGACAAATGATTGATTTACCCATTCAAAGCAATTTACGTGAAGGACTCTCTTTAACG
GAATATATAATTTCTTGCTACGGAGCACGCAAGGGGGTTGTGGATACCGCTGTACGAACA
TCAGATGCTGGCTACCTGACGCGCCGGCTTGTTGAAGTAGTTCAACACATTGTTGTACGT
AGAACGGATTGTGGCACCACCAAAGGGTTTTCAGTGAGTCCTCTAAATGGGATGATGTCG
GAAAAAGTTTTTATTCAAACATTGATTGGGCGTGTACTAGCAGACGATATATATATGGGC
CCGCGATGCATTGCCATTCGAAATAAAGATATTGGTATTGGACTTGTCAATCGATTCTTA
ACCTTTCGAATACACCCAATATCTATTCGAACTCCCTTTACTTGTAGGAGTATATTTTGG
ATCTGTCGATTCTGTTATGGACGGAGTCCTACTCATGGCGACCTGGTCGAATTGGGCGAA
GCTGTAGGTATTATTGCGGGTCAATCTATTGGAGAACCGGGTACTCAACTAACATTACGA
ACTTTTCATACTGGTGGAGTATTCACTGGGGGTACTGCAGAACACGTACGAGCCCCCTCT
AATGGAAAGATCAAATTTAATGAGGATTTGGTTCATCCCACACGTACACGTCACGGACAT
CCTGCTTTTCTGTGTTATATAGACTTGTATATAACTATTGAGAGTGAAGACATTCTACAT
AATGTGAATATTCCACCTAAAAGTTTTCTTTTAGTCCAAAATGATCAATATGTAGAATCC
GAACAAGTGATTGCTGAGATTCGGTCAGGAACATACACTTTAAATTTTAAAGAGAAGGTT
CGAAAACATATTTATTCTGATTTAGAGGGAGAAATGCACTGGAGTACCAATGTGTACCAT
GCATCTGAATTTACATATGGTAATGTTCATTTCTTACCAAAAGCAAGCCATTTATGGATA
TTAGCAGGAGGGTCGTGCAGATCCAGTGTAATCCCTTTTTCGCTTCACAAAGATCAAGAT
CAACTGAACATTGATTCGCTTTCTGTGGAACGAAGATATAGTTCTAACCGCTCAGTGACT
AATGAGCAAGTGAAACATAAACTCTTTCGTTCGGATATTTCTGGTAAAAAAGAAGGCAAT
CTTCCTGTTTAT------TCAGAATTAAATCAAATCATATATACTGGTCGTTGCAATATA
CTATATCCT---GCTATTCTCTATCAGAATTCGAATTTATTGTCAAAGAGGCGAAGCAAT
AGATTCATCATTCCATTCCAGTCGATTCAAGAACGAAACAAAGAAACAACGCTCTATTCA
GATTCCGATATCTCGGTTGAAATACCCATAAATGGTATTTTTCGCAGAAAGAGTATTCTT
GGTTATTTCGATGATCCTCAATACAGAAGAAACAGCTCAGGAATTACTAAATATGGGACT
ATGGAGGTGCATTCAATCGTAAAAAAAGAG------GATTTGGTTGAT------TATCGA
GGGGCAAAAGAATTTAAGCCAAGATACCAAATGCAA------GTAGATCGATTTTTTTTC
ATTCCCGAGGAAGTACATATTTTGCCTGGATCTTCTTCCATAATGGTGCGGAATAATAGT
ATCATTGGAGGAGATACACTAATCACTTTAAATATAAGAAGCCGAGTAGGCGGATTGGTC
CGAGTG---GAG------AGAAAAAAAAAAAGGATTGAACTTCAAATATTTTCTGGAGAT
ATTTATTTTCCTGGAGAGACA------GATGGGATAGTCCGACACAGCAGCATCTTAATA
CCACCAGGAGCGGGAAAAACAAAT------------TCGAAGGAATCAAAA---AAGAAA
TGGAAAAATTGGATTTATGTCCAAGGGATCACACCGACCAAGACAAAGTATTTTGTTTTG
GTTCGACCTGTAGAAACATATGAAATAGCAGACGGTATAAATTTATCAACACTTTTTCCT
CAGGATCCCTTGCAGGAAAGGGATAACATGAAATTTCGAGTTGTCAATTATATTCTTTAT
GGAAATGGCAAAGTCCTTTTTGGAATTCCTGACACAAGTAGTCAATTAGTTCGAACTTGT
TTAGTT------TGGAACCAC------GATAAA------AAGGGTTCTTCTATCGGGGAG
GCCCATGTTTCCTTTGTTCAAGTAAGGACAAATGATCTGATTCGAGATTTTATAAGAATC
GACTTAGTCAACTCCCCCCTTTCGTATACCGGAAAAAGGAACGATTCAGCCGGTTCATGG
TTGATCTATAAT---ACTGGATCAAGGCGCACCTATATCAATCCGTTTTATTCCAAGGCA
TGGATTCAACAACCCCTT---ATCCAAAATCAAGTAACTATTCGTACCTTGTTGAATAGA
AATAACGAATATCAATCTTTGATAATTTTGTCATCATCCAATTGTTTTCGAATGGGGCCA
------TTTAACAGTGTAAAATATCACAATGGAATAAAAGAAGCACTTAAAAGAGACCCC
CCCAAAGTTTCAGTTAGTAAATTGAAATCATTGGGTTCCTTAGGAACAGCCCTTCCAATT
ATGAAT---------TTTTACCATTTACTAACCCATAATCAAATCTTGGTAATGAAATAT
TTTCAATTTGACAATTTTAAACAGACTTTTGAAATAATTCAATATTTTTTAATGGATGAA
AATGGAAGGATTTCGAATCCCGATCTATGCAGTAAAAAATTTTGGAATCCATTTCATTTG
---AATTGGTATTTTATCCATTGTAATTTTTGTGAAGAGAGACCCACAATAATTAGTCTT
GGGCAGTTTATTTTTGAAAATGCATGTATAGCGAAAAACGGGTCCCACCTAAAATCGGGT
CAAGTTTTAATTGTTCAAGTCGATTCTATAATAATTAGATCAGCTAAACCCTATTTAGCC
ACGCCAGGAGCAACTGTTCATGGACATTATGGAGAAACCCTTTCTACAGGGGATACTTTA
GTTACATTTATATATGAAAAATCCAGATCTGGTGATATAACGCAGGGTCTTCCAAAAGTG
GAACAAGTCTTGGAAGTACGTTCGATTGATTCAATATCGATGAACCTAGAAAAGAGAGTT
GAGGGTTGGAATGAGCATATAACAAGAATTCTTGGAATTCCTTGGGGATTCTTGATTGGT
GTCGAGCTAACTATAGTGCAAAGTCGTATCTCTTTGGTTAATAAGATACAAAAGGTTTAC
CGATCCCAGGGTGTGCAGATTCATAATAGGCATATAGAAATTATTGTACGTCAAATAACA
TCAAAAGTTTTAGTTTCAGAA------GACGGAATGTCTAATGTTTTTTCACCCGGAGAA
CTAATTGGGTTGTTGCGAGCGGAACGAACGGGGCGTGCTTTGGACGAAGCAATCTGTTAC
CGAGCTATTTTATTGGGAATAACAAGAGCATCTCTGAATACTCAAAGTTTCATATCCGAA
GCGAGTTTTCAAGAAACCGCTCGAGTCTTAGCAAAAGCTGCTCTAAGGGGTCGTATAGAT
TGGTTGAAGGGCCTAAAAGAAAACGTTGTTTTGGGAAGTATGATACCCGTTGGTACCGGA
TTCAAA------GAATTAGTACATCATTCAAGGCAACATAAC------------------
---AACAAAAAGCAAAATTTATTTGAGGGGAAAATCCAAAATATTTTGTTCCAACATAGA
GATTTTTTTCATTCTTACATT---TCAAAGAATTCCCATGATACA---TCAGAACAATCA
TTTCTAGGATTTACT---GATTTC---------------------
>Rhodiola_subopposita
ATGGAGGTACTTATGGCAGAACGGGCCAATCTGGTCTTTCACAATAAAGTGATAGATGGA
ACTGCCATGAAACGACTTATTAGCAGATTAATAGATCACTTCGGAATGGCATATACATCA
CACATCTTGGATCAAGTAAAGACTCTGGGTTTCCAGCAAGCCACTGCTACATCTATTTCA
TTAGGAATTGACGATCTTTTAACAATACCTTCGAAAGGATGGCTAGTCCAGGATGCTGAA
CAACAAAGTTTTATTTTGGAAAAAAACCATCATTACGGGAATGTACATGCGGTAGAAAAA
TTACGCCAATCCATTGAAATATGGTATGCTACAAGTGAATATTTACGACAAGAAATGAAT
CCTAATTTCAGGATGACTGATCCCTTTAATCCAGTCCATATAATGTCTTTTTCGGGAGCT
AGAGGAAATGTATCTCAAGTACACCAATTAGTAGGTATGAGAGGATTAATGTCGGATCCC
CAAGGACAAATGATTGATTTACCCATTCAAAGCAATTTACGTGAAGGACTCTCTTTAACG
GAATATATAATTTCTTGCTACGGAGCACGCAAGGGGGTTGTGGATACCGCTGTACGAACA
TCAGATGCTGGCTACCTGACGCGCCGACTTGTTGAAGTAGTTCAACACATTGTTGTACGT
AGAACGGATTGTGGCACCACCCAAGGGTTTTCAGTGAGTCCTCTAAATGGGATGATGTCG
GAAAAAGTTTTTATTCAAACATTGATTGGGCGTGTACTAGCAGACGATATATATATGGGC
CCGCGATGCATTGCCATTCGAAATAAAGATATTGGTATTGGACTTGTCAATCGATTCTTA
ACCTTTCGAATACACCCAATATCTATTCGAACTCCCTTTACTTGTAGGAGTATATTTTGG
ATCTGTCGATTCTGTTATGGACGGAGTCCTACTCATGGCGACCTGGTCGAATTGGGCGAA
GCTGTAGGTATTATTGCGGGTCAATCTATTGGAGAACCGGGTACTCAACTAACATTACGA
ACTTTTCATACTGGTGGAGTATTCACTGGGGGTACTGCAGAACACGTACGAGCCCCCTCT
AATGGAAGGATCAAATTTAATGAGGATTTGGTTCATCCCACACGTACACGTCACGGACAT
CCTGCTTTTCTGTGTTATATAGACTTGTATATAACTATTGAGAGTGAAGACATTCTACAT
AATGTGAATATTCCACCTAAAAGTTTTCTTTTAGTCCAAAATGATCAATATGTAGAATCC
GAACAAGTGATTGCCGAGATTCGGGCAGGAACATACACTTTAAATTTTAAAGAGAAGGTT
CGAAAACATATTTATTCTGATTCAGAGGGAGAAATGCACTGGAGTACCAATGTGTACCAT
GCATCTGAATTTACATATGGTAATGTTCATTTCTTACCAAAAACAAGCCATTTATGGATA
TTAGCAGGAGGGTCGTGCAGATCCAGTGTAGTCCCTTTTTCGCTTCACAAAGATCAAGAT
CAACTGAACATTGATTCGCTTTCTGTGGAACGAAGATATAGTTCTAACCGCTCAGTGACT
AATAAGCAAGTGAAACATAAACTCTTTCGTTCGGATATTTCTGGTAAAAAAGAAGGCAAT
CTTCCTGTTTAT------TCAGAATTAAATCAAATCATATATACTGGTCGTTGCAATATA
CTATATCCT---GCTATTCTCTATCAGAATTCGAATTTATTGTCAAAGAGGCGAAGCAAT
AGATTCATCCTTCCATTCCAGTCGATTCAAGAACGAAACAAAGAAACAATGCTCTATTCA
GATTCCGATATCTCGGTTGAAATACCCATAAATGGTATTTTCCGCAGAAATAGTATTCTT
GGTTATTTCGATGATCCTCAATACAGAAGAAACAGCTCAGGAATTACTAAATATGGGACT
ATGGAGGTGCATTCAATCGTAAAAAAAGAG------GATTTGGTTGAT------TATCGA
GGGGCAAAAGAATTTAAGCCAAGATACCAAATGCAA------GTAGATCGATTTTTTTTC
ATTCCCGAGGAAGTACATATTTTGCCTGGATCTTCTTCCATAATGGTGCGGAATAATAGT
ATCATTGGAGGAGATACACTAATTACTTTAAATATAAGAAGCCGAGTAGGCGGATTGGTC
CGAGTG---GAG------AGAAAAAAAAAAAAGATTGAACTTCAAATATTTTCTGGAGAT
ATTTATTTTCCTGGAGAGACA------GATGGGATAGTCCGACACAGCAGCATCTTAATA
CCACCAGGAGCGGGAAAAACAAAT------------TCGAAGGAATCCAAA---AATAAA
TGGAAAAATTGGATTTATGTCCAAGGGATCACACCGACCAAGACAAAGTATTTTGTTTTG
GTTCGACCTGTAGAAACATATGAAATAGCAGACGGTATAAATTTATCAACACTTTTTCCT
CAGGATCCCTTGCAGGAAAGGGATAACATGAAATTTCGAGTTGTCAATTATATTCTTTAT
GGAAATGGCAAAGTCCTTTTTGGAATTCCTGACACAAGTAGTCAATTAGTTCGAACTTGT
TTAGTATTGAATTGGAACCAC------GATAAA------AAAGGTTCTTCTATCGGGGAG
GCCCATGTTTCCTTTGTTCAAGTAAGGACAAATGATCTGATTCGAGATTTTATAAGAATC
GACTTAGTCAACTCCCCCCTTTCGTATACCGGAAAAAGGAACGATTCATCCGGTTCATGG
TTGATCTATAAT---ACTGGATCAAGGCGCACCCATATCAATCCGTTTTATTCCAAGGCA
TGGATTCAACAACCCCTT---ATCCAAAATCAAGTAACTATTCGTACCTTGTTGAATAGA
AATAACGAATATCAATCTTTGATAATTTTGTCATCATCCACTTGTTTTCGAATGGGGCCA
------TTTAACAGTGTAAAATATCACAATGGAATAAAAGAAGCACTTAAAAGAGACCCC
CCCATAGTTTCAGTTAGTAAATTGAAATCATTGGGTTCCTTAGGAACAGCCCTTCCAATT
ATGAAT---------TTTTACCATTTACTAACCCATAATCAAATCTTGGTAATGAAATAT
TTTCAATTTGACAATTTTAAACAGACTTTTGAAATAATTCAATATTTTTTAATGGATGAA
AATGGAAGGATTTCGAATCCCGATCTATGCAGTAAAAAATTTTTGAATTCATTTCATTTG
---AATTGGTATTTTATCCATTGTAATTTTTGTGAAGAGAGACCCACAATAATTAGTCTT
GGGCAGTTTATTTTTGAAAATGCATGTATAGCGAAAAACAGGCCCCACCTAAAATCGGGT
CAAGTTTTAATTGTTCAAGTCGATTCTATAATAATTAGATCAGCTAAACCCTATTTAGCC
ACGCCAGGAGCAACTGTTCATGGACATTATGGAGAAACCCTTTCTACAGGGGATACTTTT
GTTACATTTATATATGAAAAATCAAGATCTGGTGATATAACGCAGGGTCTTCCAAAAGTG
GAACAAGTCTTGGAAGTACGTTCGATTGATTCAATATCGATGAACCTAGAAAAGAGAGTT
GAGGGTTGGAATGAGCATATAACAAGAATTCTTGGAATTCCTTGGGGATTCTTGATTGGT
GTCGAGCTAACTATAGTGCAAAGTCGTATCTCTTTGGTTAATAAGATACAAAAGGTTTAT
CGATCCCAGGGTGTGCAGATTCATAATAGGCATATAGAAATTATTGTACGTCAAATAACA
TCAAAAGTTTTAGTTTCAGAA------GACGGAATGTCTAATGTTTTTTCACCCGGAGAA
CTAATTGGATTGTTGCGAGCGGAACGAACGGGGCGTGCTTTGGACGAAGCAATCTGTTAC
CGAGCTATTTTATTGGGAATAACAAGAGCATCTCTGAATACTCAAAGTTTCATATCCGAA
GCGAGTTTTCAAGAAACCGCTCGAGTCTTAGCAAAAGCTGCTCTAAGGGGTCGTATAGAT
TGGTTGAAGGGCCTAAAAGAAAACGTTGTTTTGGGAAGTATGATACCCGTTGGTACCGGA
TTCAAA------GAATTAGTACATCGTTCAAGGCAACATAAC---------------AAC
AAAAACAAAAAGCAAAATTTATTTGAGGGGAAAATAAAAAATATTTTGTTCCAACATAGA
GATTTTTTTCATTCTTACATT---TCAAAGAATTCCCATGATACA---TCAGAACAATCA
TTTCTAGGATTTACT---GATTTC---------------------
>Rhodiola_tangutica
ATGGAGGTACTTATGGCAGAACGGGCCAATCTGGTCTTTCACAATAAAGTGATAGATGGA
ACTGCCATGAAACGACTTATTAGCAGATTAATAGATCACTTCGGAATGGCATATACATCA
CACATCTTGGATCAAGTAAAGACTCTGGGTTTCCAGCAAGCCACTGCTACATCTATTTCA
TTAGGAATTGACGATCTTTTAACAATACCTTCGAAAGGATGGCTAGTCCAGGATGCTGAA
CAACAAAGTTTTATTTTGGAAAAAAACCATCATTACGGGAATGTACATGCGGTAGAAAAA
TTACGCCAATCCATTGAAATATGGTATGCTACAAGTGAATATTTACGACAAGAAATGAAT
CCTAATTTCAGGATGACTGATCCCTTTAATCCAGTCCATATAATGTCTTTTTCGGGAGCT
AGAGGAAATGTATCTCAAGTACACCAATTAGTAGGTATGAGAGGATTAATGTCGGATCCC
CAAGGACAAATGATTGATTTACCCATTCAAAGCAATTTACGTGAAGGACTCTCTTTAACG
GAATATATAATTTCTTGCTACGGAGCACGCAAGGGGGTTGTGGATACCGCTGTACGAACA
TCAGATGCTGGCTACCTGACGCGCCGGCTTGTTGAAGTAGTTCAACACATTGTTGTACGT
AGAACGGATTGTGGCACCACCCAAGGGTTTTCAGTGAGTCCTCTAAATGGGATGATGTCG
GAAAAAGTTTTTATTCAAACATTGATTGGGCGTGTACTAGCAGACGATATATATATGGGC
CCGCGATGCATTGCCATTCGAAATAAAGATATTGGTATTGGACTTGTAAATCGATTCTTA
ACCTTTCGAATACACCCAATATCTATTCGAACTCCCTTTACTTGTAGGAGTATATTTTGG
ATCTGTCGATTCTGTTATGGACGGAGTCCTACTCATGGCGACCTGGTCGAATTGGGCGAA
GCTGTAGGTATTATTGCGGGTCAATCTATTGGAGAACCGGGTACTCAACTAACATTACGA
ACTTTTCATACTGGTGGAGTATTCACTGGGGGTACTGCAGAACACGTACGAGCCCCCTCT
AATGGAAAGATCAAATTTAATGAGGATTTGGTTCATCCCACACGTACACGTCACGGACAT
CCTGCTTTTCTGTGTTATATAGACTTGTATATAACTATTGAGAGTGAAGACATTCTACAT
AATGTGAATATTCCACCTAAAAGTTTTCTTTTAGTCCAAAATGATCAATATGTAGAATCC
GAACAAGTGATTGCTGAGATTCGGGCAGGAACATACACTTTAAATTTTAAAGAGAAGGTT
CGAAAACATATTTATTCTGATTCAGAGGGAGAAATGCACTGGAGTACCAATGTGTACCAT
GCATCTGAATTTACATATGGTAATGTTCATTTCTTACCAAAAACAAGCCATTTATGGATA
TTAGCAGGAGGGTCGTGCAGATCCAGTGTAGTCCCTTTTTCGCTTCACAAAGATCAAGAT
CAACTGAACATTGATTCGCTTTCTGTGGAACGAAGATATAGTTCTAACCGCTCAGTGACT
AATAAGCAAGTGAAACATAAACTCTTTCGTTCGGATATTTCTGGTAAAAAAGAAGGCAAT
CTTCCTGTTTAT------TCAGAATTAAATCAAATCATATATACTGGTCGTTGCAATATA
CTATATCCT---GCTATTCTCTATCAGAATTCGAATTTATTGTCAAAGAGGCGAAGCAAT
AGATTCATCCTTCCATTCCAGTCGATTCAAGAACGAAACAAAGAAACAATGCTCTATTCA
GATTCCGATATCTCGGTTGAAATACCCATAAATGGTATTTTCCGCAGAAATAGTATTCTT
GGGTATTTCGATGATCCTCAATACAGAAGAAACAGCTCAGGAATTACTAAATATGGGACT
ATGGAGGTGCATTCAATCGTAAAAAAAGAG------GATTTGGTTGAT------TATCGA
GGGGCAAAAGAATTTAAGCCAAGATACCAAATGCAA------GTAGATCGCTTTTTTTTC
ATTCCTGAGGAAGTACATATTTTGCCTGGATCTTCCTCCATAATGGTGCGGAATAATAGT
ATCATTGTAGGAGATACACTAATTACTTTAAATATAAGAAGCCGAGTAGGCGGATTGGTC
CGAGTG---GAG------AGAAAAAAAAAAAGGATTGAACTTCAAATATTTTCTGGAGAT
ATTTATTTTCCTGGAGAGACA------GATGGGATAGTCCGACACAGCAGCATCTTAATA
CCACCAGGAGCGGGAAAAACAAAT------------TCGAAGGAATCAAAA---AATAAA
TGGAAAAATTGGATTTATGTCCAAGGGATCACACCGACCAAGACAAAGTATTTTGTTTTG
GTTCGACCTGTAGAAACATATGAAATAGCAGACGGTATAAATTTATCAACACTTTTTCCT
CAGGATCCCTTGCAGGAAAGGGATAACATGAAATTTCGAGTTGTCAATTATATTCTTTAT
GGAAATGGCAAAGTCCTTTTTGGAATTCCTGACACAAGTAGTCAATTAGTTCGAACTTGT
TTAGTATTGAATTGGAACCAC------GATAAA------AAAGGTTCTTCTATCGGGGAG
GCCCATGTTTCCTTTGTTCAAGTAAGGACAAATGATCTGATTCGAGATTTTATAAGAATC
GACTTAGTCAACTCCCCCCTTTCGTATACCGGAAAAAGGAACGATTCATCCGGTTCATGG
TTGATCTATAAT---ACTGGATCAAGGCGCACCTATATCAATCCGTTTTATTCCAAGGCA
TGGATTCAACAACCCCTT---ATCCAAAATCAAGTAACTATTCGTACCTTGTTGAATAGA
AATAACGAATATCAATCTTTGATAATTTTGTCATCATCCAATTGTTTTCGAATGGGGCCA
------TTTAACAGTGTAAAATATCACAATGGAATAAAAGAAGCACTTAAAAGAGACCCC
CCCATAGTTTCAGTTAGTAAATTGAAATCATTGGGTTCCTTAGGAACAGCCCTTCCAATT
ATGAAT---------TTTTACCATTTACTAACCCATAATCAAATCTTGGTAATGAAATAT
TTTCAATTTGACAATTTTAAACAGACTTTTGAAATAATTCAATATTTTTTAATGGATGAA
AATGGAAGGATTTCGAATCCCGATCTATGCAGTAAAAAATTTTTGAATCCATTTCATTTG
---AATTGGTATTTTTTCCATTGTAATTTTTGTGAAGAGAGACCCACAATAATTAGTCTT
GGGCAGTTTATTTTTGAAAATGCATGTATAGCGAAAAACAGGCCCCACCTAAAATCGGGT
CAAGTTTTAATTGTTCAAGTCGATTCTATAATAATTAGATCAGCTAAACCCTATTTAGCC
ACGCCAGGAGCAACTGTTCATGGACATTATGGAGAAACCCTTTCTACAGGGGATACTTTT
GTTACATTTATATATGAAAAATCAAGATCTGGTGATATAACGCAGGGTCTTCCAAAAGTG
GAACAAGTCTTGGAAGTACGTTCGATTGATTCAATATCGATGAACCTAGAAAAGAGAGTT
GAGGGTTGGAATGAGCATATAACAAGAATTCTTGGAATTCCTTGGGGATTCTTGATTGGT
GTCGAGCTAACTATAGTGCAAAGTCGTATCTCTTTGGTTAATAAGATACAAAAGGTTTAT
CGATCCCAGGGTGTGCAGATTCATAATAGGCATATAGAAATTATTGTACGTCAAATAACA
TCAAAAGTTTTAGTTTCAGAA------GACGGAATGTCTAATGTTTTTTCACCCGGAGAA
CTAATTGGATTGTTGCGAGCGGAACGAACGGGGCGTGCTTTGGACGAAGCAATCTGTTAC
CGAGCTATTTTATTGGGAATAACAAGAGCATCTCTGAATACTCAAAGTTTCATATCCGAA
GCGAGTTTTCAAGAAACCGCTCGAGTCTTAGCAAAAGCTGCTCTAAGGGGTCGTATAGAT
TGGTTGAAGGGCCTAAAAGAAAACGTTGTTTTGGGAAGTATGATACCCGTTGGTACCGGA
TTCAAA------GAATTAGTACATCGTTCAAGGCAACATAAC---------------AAC
AAAAACAAAAAGCAAAATTTATTTGAGGGGAAAATAAAAAATATTTTGTTCCAACATAGA
GATTTTTTGCATTCTTACATT---TCAAAGAATTCCCATGATACA---TCAGAACAATCA
TTTCTAGGATTTACT---GATTTC---------------------
>Rhodiola_wallichiana
ATGGAGGTACTTATGGCAGAACGGGCCAATCTGGTCTTTCACAATAAAGTGATAGATGGA
ACTGCCATGAAACGACTTATTAGCAGATTAATAGATCACTTCGGAATGGCATATACATCA
CACATCTTGGATCAAGTAAAGACTCTGGGTTTCCAGCAAGCCACTGCTACATCTATTTCA
TTAGGAATTGATGATCTTTTAACAATACCTTCGAAAGGATGGCTAGTCCAGGATGCTGAA
CAACAAAGTTTTATTTTGGAAAAAAACCATCATTACGGGAATGTACATGCGGTAGAAAAA
TTACGCCAATCCATTGAAATATGGTATGCTACAAGTGAATATTTACGACAAGAAATGAAC
CCTAATTTCAGGATGACTGATCCCTTTAATCCAGTCCATATAATGTCTTTTTCGGGAGCT
AGAGGAAATGTATCTCAAGTACACCAATTAGTAGGTATGAGAGGATTAATGTCGGATCCC
CAAGGACAAATGATTGATTTACCCATTCAAAGCAATTTACGTGAAGGACTCTCTTTAACG
GAATATATAATTTCTTGCTACGGAGCACGCAAGGGGGTTGTGGATACCGCTGTACGAACA
TCAGATGCTGGCTACCTGACGCGCCGGCTTGTTGAAGTAGTTCAACACATTGTTGTACGT
AGAACGGATTGTGGCACCACCCAAGGGTTTTCAGTGAGTCCTCTAAATGGGATGATGTCG
GAAAAAGTTTTTATTCAAACATTGATTGGGCGTGTACTAGCAGACGATATATATATGGGC
CCCCGATGCATTGCCATTCGAAATAAAGATATTGGTATTGGACTTGTCAATCGATTCTTA
ACCTTTCGAATACACCCAATATCTATTCGAACTCCCTTTACTTGTAGGAGTATATTTTGG
ATCTGTCGATTCTGTTATGGACGGAGTCCTACTCATGGCGACCTGGTCGAATTGGGCGAA
GCTGTAGGTATTATTGCGGGTCAATCTATTGGAGAACCGGGTACTCAACTAACATTACGA
ACTTTTCATACTGGTGGAGTATTCACTGGGGGTACTGCAGAACACGTACGAGCCCCCTCT
AATGGAAAGATCAAATTTAATGAGGATTTGGTTCATCCCACACGTACACGTCACGGACAT
CCTGCTTTTCTGTGTTATATAGACTTGTATATAACTATTGAGAGTGAAGACATTCTACAT
AATGTGAATATTCCACCTAAAAGTTTTCTTTTAGTCCAAAATGATCAATATGTAGAATCC
GAACAAGTGATTGCTGAGATTCGGTCAGGAACATACACTTTAAATTTTAAAGAGAAGGTT
CGAAAACATATTTATTCTGATTTAGAGGGAGAAATGCACTGGAGTACCAATGTGTACCAT
GCATCTGAATTTACATATGGTAATGTTCATTTCTTACCAAAAACAAGCCATTTATGGATA
TTAGCAGGAGGGTCGTGCAGATCCAGTGTAGTCCCTTTTTCGCTTCACAAAGATCAAGAT
CAACTGAACATTGATTCGCTTTCTGTGGAACGAAGATATAGTTCTAACCGCTCAGTGACT
AATGAGCAAGTGAAACATAAACTCTTTCGTTCGGATATTTCTGGTAAAAAAGAAGGCAAT
CTTCCTGTTTAT------TCAGAATTCAATCAAATCATATATACTGGTCGTTGCAATATA
CTATATCCT---GCTATTCTCTATCAGAATTCGAATTTATTGTCAAAGAGGCGAAGCAAT
AGATTCATCATTCCATTCCAGTCGATTCAAGAACGAAACAAAGAAACAACGCTCTATTCA
GATTCCCATATCTCGGTTGAAATACCCATAAATGGTATTTTCCGCAGAAAGAGTATTCTT
GGTTATTTCGATGATCCTCAATACAGAAGAAACAGCTCAGGAATTACTAAATATGGGACT
ATGGAGGTGCATTCAATCGTAAAAAAAGAG------AATTTGGTTGAT------TATCGG
GGGGCAAAAGAATTTAAGCCAAGATACCAAATGCAA------GTAGATCGATTTTTTTTC
ATTCCCGAGGAAGTACATATTTTGCCTGGATCTTCTTCCATAATGGTGCGGAATAATAGT
ATCATTGGAGGAGATACACTAATCACTTTAAATATAAGAAGCCGAGTAGGCGGATTGGTC
CGAGTG---GAG------AGAAAAAAAAAAAGGATTGAACTTCAAATATTTTCTGGAGAT
ATTTATTTTCCTGGAGAGACA------GATGGGATAGTCCGACACAGCAGCATCTTAATA
CCACCAGGAGCGGGAAAAACAAAT------------TCGAAGGAATCAAAA---AAGAAA
TGGAAAAATTGGATTTATGTCCAAGGGATCACACCGACCAAGACAAAGTATTTTGTTTTG
GTTCGACCTGTAGAAACATATGAAATAGCAGACGGTATAAATTTATCAACACTTTTTCCT
CAGGATCCCTTGCAGGAAAGGGATAACATGAAATTTCGAGTTGTCAATTATATTCTTTAT
GGAAATGGCAAAGTCCTTTTTGGAATTCCTGACACAAGTAGTCAATTAGTTCGAACTTGT
TTAGTATTGAATTGGAACCAC------GATAAA------AAGGGTTCTTCTATCGGGGAG
GCCCATGTTTCCTTTGTTCAAGTAAGGACAAATGATCTGATTCGAGATTTTATAAGAATC
GACTTAGTCAACTCCCCCCTTTCGTATACCGGAAAAAGGAACGATTCAGCCGGTTCATGG
TTGATCTATAAT---ACTGGATCAAGGCGCACCTATATCAATCCGTTTTATTCCAAGGCA
TGGATTCAACAACCCCTT---ATCCAAAATCAAGTAACTATTCGTACCTTGTTGAATAGA
AATAACGAATATCAATCTTTGATAATTTTGTCATCATCCAATTGTTTTCGAATGGGGCCA
------TTTAACAGTGTAAAATATCACAATGGAATAAAAGAAGCACTTAAAAGAGACCCC
CCCATAGTTTCAGTTAGTAAATTGAAATCATTGGGTTCCTTAGGAACAGCCCTTCCAATT
ATGAAT---------TTTTACCATTTACTAACCCATAATCAAATCTTGGTAATGAAATAT
TTTCAATTTGACAATTTTAAACAGACTTTTGAAATAATTCAATATTTTTTAATGGATGAA
AATGGAAGGATTTCGAATCCCGATCTATGCAGTAAAAAATTTTTGAATCCGTTTCATTTG
---AATTGGTATTTTATACATTGTAATTTTTGTGAAGAGAGACCCACAATAATTAGTCTT
GGGCAGTTTATTTTTGAAAATGCATGTATAGCGAAAAACAGGCCCCACCTAAAATCGGGT
CAAGTTTTAATTGTTCAAGTCGATTCTATAATAATTAGATCAGCTAAACCCTATTTAGCC
ACGCCAGGAGCAACTGTTCATGGACATTATGGAGAAACCCTTTATACAGGGGATACTTTA
GTTACATTTATATATGAAAAATCCAGATCTGGTGATATAACGCAGGGTCTTCCAAAAGTG
GAACAAGTCTTGGAAGTACGTTCGATTGATTCAATATCGATGAACCTAGAAAAGAGAGTT
GAGGGTTGGAATGAGCATATAACAAGAATTCTTGGAATTCCTTGGGGATTCTTGATTGGT
GTCGAGCTAACTATAGTGCAAAGTCGTATCTCTTTGGTTAATAAGATACAAAAGGTTTAC
CGATCCCAGGGTGTGCAGATTCATAATAGGCATATAGAAATTATTGTACGTCAAATAACA
TCAAAAGTTTTAGTTTCAGAA------GACGGAATGTCTAATGTTTTTTCACCCGGAGAA
CTAATTGGGTTGTTGCGAGCGGAACGAACGGGGCGTGCTTTGGACGAAGCAATCTGTTAC
CGAGCTATTTTATTGGGAATAACAAGAGCATCTCTGAATACTCAAAGTTTCATATCCGAA
GCGAGTTTTCAAGAAACCGCTCGAGTCTTAGCAAAAGCTGCTCTAAGGGGTCGTATAGAT
TGGTTGAAGGGCCTAAAAGAAAACGTTGTTTTGGGAAGTATGATACCCGTTGGTACCGGA
TTCAAA------GAATTAGTACATCATTCAAGGCAACATAAC------------------
---AACAAAAAGAAAAATTTATTTGAGGGGAAAATCAAAAATATTTTGTTCCAACATAGA
GATTTTTTTCATTCTTACATT---TCAAAGAATTCCCATGATACA---TCAGAACAATCA
TTTCTAGGATTTACT---GATTTC---------------------
>Hylotelephium_ewersii
ATGGAGGTACTTATGGCAGAACGGGCCAATCTGGTCTTTCACAATAAAGTGATAGATGGA
ACTGCCATGAAACGACTTATTAGCAGATTAATAGATCACTTCGGAATGGCATATACATCA
CACATCTTGGATCAAGTAAAGACTCTGGGTTTCCAGCAAGCCACTGCTACATCTATTTCA
TTAGGAATTGACGATCTTTTAACAATACCTTCGAAAGGATGGCTAGTCCAGGATGCTGAA
CAACAAAGTTTCATTTTGGAAAAAAACCATAATTACGGAAATGTACATGCGGTAGAAAAA
TTACGCCAATCCATTGAAATATGGTATGCTACAAGTGAATATTTACGACAAGAAATGAGT
CCTAATTTCAGGATGACTGATCCCTTTAATCCAGTCCATATAATGTCTTTTTCGGGAGCT
AGAGGAAATGTATCTCAAGTCCACCAATTAGTAGGTATGAGAGGATTAATGTCGGATCCC
CAAGGACAAATGATTGATTTACCCATTCAAAGCAATTTACGTGAAGGACTCTCTTTAACG
GAATATATCATTTCTTGCTACGGAGCACGCAAGGGGGTTGTGGATACTGCTGTACGAACA
TCAGATGCTGGATATCTGACGCGCAGACTTGTTGAAGTAGTTCAACACATTGTTGTGCGT
AGAACAGATTGTGGCACCACCCAAGGTTTTTCAGTGAGTCCTCTAAATGGGATGATGTCG
GAAAAAGCCTTTATTCAAACATTGATTGGGCGTGTACTAGCAGACGATATATATATGGGC
CCGCGATGCATCGCCATTCGAAATAAAGATATTGGTATTGGACTTGTCAATCGATTCTTA
ACCTTTCGAATACACCCAATATCTATTCGAACTCCCTTTACTTGTAGGAGTATATTTTGG
ATCTGTCGATTCTGTTATGGGCGGAGCCCTACTCATGGCGACCTGGTCGAATTGGGGGAA
GCTGTAGGTATTATTGCGGGTCAATCTATTGGAGAACCAGGTACTCAACTAACATTAAGA
ACTTTTCATACTGGCGGAGTATTCACTGGGGGTACTGCAGAACATGTACGAGCCCCCTCT
AATGGAAAAATTAAATTAAATGAGGATTTGGTTCATCCCACACGTACACGTCACGGACAT
CCTGCTTTTCTGTGTTATATAGACTTGTATATAACTATTGAGAGTGAAGACATTCTACAT
AATGTGAATATTCCACCTAAAAGTTTTCTTTTAGTCCAAAATGATCAATACGTAGAATCC
GAACAAGTTATTGCTGAGATTCGCGCAGGAACATACACTTTCAATTTTAAAGAGAAGGTT
CGAAAACATATTTATTCTGATTCAGAGGGAGAAATACACTGGAGTACCAATGTGTACCAT
GCATCTGAATTTACATATGGTAATGTTCATCTCTTACCAAAAACAAGCCATTTATGGATA
TTAGCAGGAGGGTCGTGCAGATCCAGTGTAGTCCCTTTTTCGCTTCACAAAGATCAAGAT
CAACTGAACATTCATTCGCTTTCTGTCGAACGAAGATATAGTTCTAACCCCTCAGTGACT
AATGAGCAAGTGAAAGAGAAACTCTTTCGTTCGGATATTTCTGGTAAAAAAGAAGGCAAT
CTTCCTGTTTAT------TCAGAATTAAATCAAATCATATATACTGGGCGTTGCAATATA
CTATATCCT---GCTATTCTCTATGAGAATTCTAATTTATTGTCAAAGAGGCGAAACAAT
AGATTCATCATGCCATTCCAGTCGATTCAAGAACGAAAGAAAGAAACAATGCTCTATTCG
GATTCCGATATCTCGGTTGAAATACCCATAAATGGTATTTTCCGCAGAAATAGTATTCTT
GCTTATTTCGATGATCCTCAATACAGAAGAAACAGCTCAGGAATTACTAAATATGGGACT
CTGGAGGTGCATTCAATCGTCAAAAAAGAG------GATTTGGTTGAT------TATCGA
GGGGCAAAAGAGTTTAAGCCAAGATACCAAATGCAA------GTAGATCGATTTTTTTTC
ATTCCAGAGGAAGTACATATTTTGCCTGGATCTTCTTCCATAATGGTGCGGAATAATAGT
ATCATTGGAGGAGATACACTAATCACTTTAAATATAAGAAGCCGAGTAGGCGGATTGGTC
CGAGTG---GAG------AGAAAAAAAAAACGGATTGAACTTCAAATCCTTTCTGGAGAT
ATTTATTTTCCTGGAGAGACA------GATCGGATAGTCCGACACAGCAGCATCTTAATA
CCACCAGGAGCGGGAAAAACAAAT------------TCGAAGGAATCAAAA---AAGAAA
TGGAAAAATTGGATTTATGTCCAAGGGATCACACCGACCAAAACAAAATCCTTTGTTTTG
GTTCGACCTGTAGAAACATATGAAATAGCAGATGGTATAAATTTATCAACACTTTTCCCT
CCGGATCCGTTGCAGGAAAGGGATAACATGAAACTTCGAGTTATCAATTATATTCTTTAT
GGAAATGGCAAAGCCTTTTTGGGAATTCCTGACACAAGTAGTCAATTAGTTCGAACTTGT
TTAGTATTGAATTGCAACCAC------GCTAAA------AAAGGTTCTTCCATCGGGGAG
GCCCATGTTTCCTTTGTTCAAGTAAAGACGAATGATCTGATTCGAGATTTTATAAGAATC
GACTTAGTCAACTCCCCCCTTTCGTATACCGGAAAAAGGAACGATTCATCAGGTTCATGG
TTGATCTATAAT---ACTGGATCAAGTCGCACCTATATCAATCCGTTTTATTCCAAGGCA
TGGATTCAACAACCCCTT---ATCCAAAATCAAGTAACTATTCGTACCTTGTTGAATAGA
AATAACGAATATCAATCTTTGAGAATTTTGTCATCATCCAATTGTTCTCGACTGGGGCCA
------TTTAACAGTGTAAAATATCACAATGGAATAAAAGACGCACTTAAAAGAGACCCC
CCTATAGTTTCAGTTAGGAAATTGAAATCATTGGGTTCCTTAGGAACAGCCCTTCCAATT
ACGAAT---------TTTTACCATTTACTAACCCATAATCAAATCTTGGTAATGAAATAT
TTTCAACTTGACAATTTAAAACAGACTTTTGAAATAATTCAATATTATTTAATGGATGAA
AATGGAAGGATTTCGAATCCCGATCTATGCAGGAAAAAATTTTTGAATCCATTTCATTTG
---AATTGGTATTTTATCCATTGTAATTTTTGTGAAGAGAGACCCACAATAATTAGTCTT
GGGCAGTTTATTTGTGAAAATGCATGTATAGCGAAAAATAGACCCCACCTAAAGTCGGGC
CAAGTTTTAATTGTTCAAGTTGATTCTATAATAATTAGATCAGCTAAACCCTATTTAGCC
ACGCCAGGAGCAACTGTTCATGGACATTATGGAGAAATCCTTTCTACGGGGGATACTTTG
GTTACATTTATATATGAAAAATCAAGATCTGGTGATATAACCCAGGGTCTTCCAAAAGTG
GAACAAGTCTTGGAAGTACGTTCGATTGATTCAATATCGATGAACCTAGAAACGAGAGTT
GAGGGTTGGAATGAGCATATAACAAGAATTCTTGGAATTCCTTGGGGATTCTTGATTGGT
GTCGAGCTAACTATAGTGCAAAGCCGTATCTCTTTGGTTAATAAGATACAAAAGGTTTAT
CGATCCCAGGGTGTGCAGATTCATAATAGGCATATAGAAATTATTGTACGTCAAATAACA
TCAAAAGTTTTAGTTTCAGAA------GACGGAATGTCTAATGTTTTTTCACCCGGAGAA
CTAATTGGATTGTTGCGAGCGGAACGAACGGGGCGTGCTTTGGACGAAGCAATCTGTTAC
CGAGCTATTTTATTGGGAATAACAAGAGCATCTCTGAATACTCAAAGTTTCATATCCGAA
GCGAGTTTTCAAGAAACCGCTCGAGTCTTAGCAAAAGCTGCTCTAAGGGGTCGTATAGAT
TGGTTGAAGGGCCTAAAAGAAAACGTTGTTTTGGGAAGTATGATACCCGTTGGTACCGGA
TTCAAA------GAATTAGTACATCGTTCAAGGCAACATAAC---------------AAC
AAAAACAAAAAACAAAATTTATTTGAGGGGAAAATGCAAAATATTTTGTTCCATCATAGA
GATTTATTTCATTCTTACATT---TCAAAGAATTCCCATGATACA---TCAGAACAATCA
TTTCTGGGATTTACT---GATTTC---------------------
>Hylotelephium_verticillatum
ATGGAGGTACTTATGGCAGAACGGGCCAATCTGGTCTTTCACAATAAAGTGATAGATGGA
ACTGCCATGAAACGACTTATTAGCAGATTAATAGATCACTTCGGAATGGCATATACATCA
CACATCTTGGATCAAGTAAAGACTCTGGGTTTCCAGCAAGCCACTGCTACATCTATTTCA
TTAGGAATTGACGATCTTTTAACAATACCTTCGAAAGGATGGCTAGTCCAGGATGCTGAA
CAACAAAGTTTCATTTTGGAAAAAAACCATAATTACGGAAATGTACATGCGGTAGAAAAA
TTACGCCAATCCATTGAAATATGGTATGCTACAAGTGAATATTTACGACAAGAAATGAGT
CCTAATTTCAGGATGACTGATCCCTTTAATCCAGTCCATATAATGTCTTTTTCGGGAGCT
AGAGGAAATGTATCTCAAGTCCACCAATTAGTAGGTATGAGAGGATTAATGTCGGATCCC
CAAGGACAAATGATTGATTTACCCATTCAAAGCAATTTACGTGAAGGACTCTCTTTAACG
GAATATATCATTTCTTGCTACGGAGCACGCAAGGGGGTTGTGGATACTGCTGTACGAACA
TCAGATGCTGGATATCTGACGCGCAGACTTGTTGAAGTAGTTCAACACATTGTTGTGCGT
AGAACAGATTGTGGCACCACCCAAGGTTTTTCAGTGAGTCCTCTAAATGGGATGATGTCG
GAAAAAGCCTTTATTCAAACATTGATTGGGCGTGTACTAGCAGACGATATATATATGGGC
CCGCGATGCATCGCCATTCGAAATAAAGATATTGGTATTGGACTTGTCAATCGATTCTTA
ACCTTTCGAATACACCCAATATCTATTCGAACTCCCTTTACTTGTAGGAGTATATTTTGG
ATCTGTCGATTCTGTTATGGGCGGAGCCCTACTCATGGCGACCTGGTCGAATTGGGGGAA
GCTGTAGGTATTATTGCGGGTCAATCCATTGGAGAACCAGGTACTCAACTAACATTAAGA
ACTTTTCATACTGGCGGAGTATTCACTGGGGGTACTGCAGAACATGTACGAGCCCCCTCT
AATGGAAAAATTAAATTAAATGAGGATTTGGTTCATCCCACACGTACACGTCACGGACAT
CCTGCTTTTCTGTGTTATATAGACTTGTATATAACTATTGAGAGTGAAGACATTCTACAT
AATGTGAATATTCCACCTAAAAGTTTTCTTTTAGTCCAAAATGATCAATACGTAGAATCC
GAACAAGTTATTGCTGAGATTCGCGCAGGAACATACACTTTCAATTTTAAAGAGAAGGTT
CGAAAACATATTTATTCTGATTCAGAGGGAGAAATACACTGGAGTACCAATGTGTACCAT
GCATCTGAATTTACATATGGTAATGTTCATCTCTTACCAAAAACAAGCCATTTATGGATA
TTAGCAGGAGGGTCGTGCAGATCCAGTGTAGTCCCTTTTTCGCTTCACAAAGATCAAGAT
CAACTGAACATTCATTCGCTTTCTGTCGAACGAAGATATAGTTCTAACCCCTCAGTGACT
AATGAGCAAGTGAAAGAGAAACTCTTTCGTTCGGATATTTCTGGTAAAAAAGAAGGCAAT
CTTCCTGTTTAT------TCAGAATTAAATCAAATCATATATACTGGGCGTTGCAATATA
CTATATCCT---GCTATTCTCTATGAGAATTCTAATTTATTGTCAAAGAGGCGAAACAAT
AGATTCATCATGCCATTCCAGTCGATTCAAGAACGAAAGAAAGAAACAATGCTCTATTCG
GATTCCGATATCTCGGTTGAAATACCCATAAATGGTATTTTCCGCAGAAATAGTATTCTT
GCTTATTTCGATGATCCTCAATACAGAAGAAACAGCTCAGGAATTACTAAATATGGGACT
CTGGAGGTGCATTCAATCGTCAAAAAAGAG------GATTTGGTTGAT------TATCGA
GGGGCAAAAGAGTTTAAGCCAAGATACCAAATGCAA------GTAGATCGATTTTTTTTC
ATTCCAGAGGAAGTACATATTTTGCCTGGATCTTCTTCCATAATGGTGCGGAATAATAGT
ATCATTGGAGGAGATACACTAATCACTTTAAATATAAGAAGCCGAGTAGGCGGATTGGTC
CGAGTG---GAT------AGAAAAAAAAAACGGATTGAACTTCAAATCCTTTCTGGAGAT
ATTTATTTTCCTGGAGAGACA------GATCGGATAGTCCGACACAGCAGCATCTTAATA
CCACCAGGAGCGGGAAAAACAAAT------------TCGAAGGAATCAAAA---AAGAAA
TGGAAAAATTGGATTTATGTCCAAGGGATCACACCGACCAAAACAAAATCCTTTGTTTTG
GTTCGACCTGTAGAAACATATGAAATAGCAGATGGTATAAATTTATCAACACTTTTCCCT
CCGGATCCGTTGCAGGAAAGGGATAACATGAAACTTCGAGTTATCAATTATATTCTTTAT
GGAAATGGCAAAGCCTTTTTGGGAATTCCTGACACAAGTAGTCAATTAGTTCGAACTTGT
TTAGTATTGAATTGCAACCAC------GCTAAA------AAAGGTTCTTCCATCGGGGAG
GCCCATGTTTCCTTTGTTCAAGTAAAGACGAATGATCTGATTCGAGATTTTATAAGAATC
GACTTAGTCAACTCCCCCCTTTCGTATACCGGAAAAAGGAACGATTCATCAGGTTCATGG
TTGATCTATAAT---ACTGGATCAAGTCGCACCTATATCAATCCGTTTTATTCCAAGGCA
TGGATTCAACAACCCCTT---ATCCAAAATCAAGTAACTATTCGTACCTTGTTGAATAGA
AATAACGAATATCAATCTTTGATAATTTTGTCATCATCCAATTGTTCTCGACTGGGGCCA
------TTTAACAGTGTAAAATATCACAATGGAATAAAAGACGCACTTAAAAGAGACCCC
CCTATAGTTTCAGTTAGGAAATTGAAATCATTGGGTTCCTTAGGAACAGCCCTTCCAATT
ACGAAT---------TTTTACCATTTACTAACCCATAATCAAATCTTGGTAATGAAATAT
TTTCAACTTGACAATTTAAAACAGACTTTTGAAATAATTCAATATTATTTAATGGATGAA
AATGGAAGGATTTCGAATCCCGATCTATGCAGGAAAAAATTTTGGAATCCATTTCATTTG
---AATTGGTATTTTATCCATTGTAATTTTTGTGAAGAGAGACCCACAATAATTAGTCTT
GGGCAGTTTATTTGTGAAAATGCATGTATAGCGAAAAATAGACCCCACCTAAAGTCGGGC
CAAGTTTTAATTGTTCAAGTTGATTCTATAATAATTAGATCAGCTAAACCCTATTTAGCC
ACGCCAGGAGCAACTGTTCATGGACATTATGGAGAAATCCTTTCTACGGGGGATACTTTG
GTTACATTTATATATGAAAAATCAAGATCTGGTGATATAACCCAGGGTCTTCCAAAAGTG
GAACAAGTCTTGGAAGTACGTTCGATTGATTCAATATCGATGAACCTAGAAACGAGAGTT
GAGGGTTGGAATGAGCATATAACAAGAATTCTTGGAATTCCTTGGGGATTCTTGATTGGT
GTCGAGCTAACTATAGTGCAAAGCCGTATCTCTTTGGTTAATAAGATACAAAAGGTTTAT
CGATCCCAGGGTGTGCAGATTCATAATAGGCATATAGAAATTATTGTACGTCAAATAACA
TCAAAAGTTTTAGTTTCAGAA------GACGGAATGTCTAATGTTTTTTCACCCGGAGAA
CTAATTGGATTGTTGCGAGCGGAACGAACGGGGCGTGCTTTGGACGAAGCAATCTGTTAC
CGAGCTATTTTATTGGGAATAACAAGAGCATCTCTGAATACTCAAAGTTTCATATCCGAA
GCGAGTTTTCAAGAAACCGCTCGAGTCTTAGCAAAAGCTGCTCTAAGGGGTCGTATAGAT
TGGTTGAAGGGCCTAAAAGAAAACGTTGTTTTGGGAAGTATGATACCCGTTGGTACCGGA
TTCAAA------GAATTAGTACAGCGTTCAAGGCAACATAAC---------------AAC
AAAAACAAAAAACAAAATTTATTTGAGGGGAAAATGCAAAATATTTTGTTCCATCATAGA
GATTTATTTCATTCTTACATT---TCAAAGAATTCCCATGATACA---TCAGAACAATCA
TTTCTGGGATTTACT---GATTTC---------------------
>Hylotelephium_viviparum
ATGGAGGTACTTATGGCAGAACGGGCCAATCTGGTCTTTCACAATAAAGTGATAGATGGA
ACTGCCATGAAACGACTTATTAGCAGATTAATAGATCACTTCGGAATGGCATATACATCA
CACATCTTGGATCAAGTAAAGACTCTGGGTTTCCAGCAAGCCACTGCTACATCTATTTCA
TTAGGAATTGACGATCTTTTAACAATACCTTCGAAAGGATGGCTAGTCCAGGATGCTGAA
CAACAAAGTTTCATTTTGGAAAAAAACCATAATTACGGAAATGTACATGCGGTAGAAAAA
TTACGCCAATCCATTGAAATATGGTATGCTACAAGTGAATATTTACGACAAGAAATGAGT
CCTAATTTCAGGATGACTGATCCCTTTAATCCAGTCCATATAATGTCTTTTTCGGGAGCT
AGAGGAAATGTATCTCAAGTCCACCAATTAGTAGGTATGAGAGGATTAATGTCGGATCCC
CAAGGACAAATGATTGATTTACCCATTCAAAGCAATTTACGTGAAGGACTCTCTTTAACG
GAATATATCATTTCTTGCTACGGAGCACGCAAGGGGGTTGTGGATACTGCTGTACGAACA
TCAGATGCTGGATATCTGACGCGCAGACTTGTTGAAGTAGTTCAACACATTGTTGTGCGT
AGAACAGATTGTGGCACCACCCAAGGTTTTTCAGTGAGTCCTCTAAATGGGATGATGTCG
GAAAAAGCCTTTATTCAAACATTGATTGGGCGTGTACTAGCAGACGATATATATATGGGC
CCGCGATGCATCGCCATTCGAAATAAAGATATTGGTATTGGACTTGTCAATCGATTCTTA
ACCTTTCGAATACACCCAATATCTATTCGAACTCCCTTTACTTGTAGGAGTATATTTTGG
ATCTGTCGATTCTGTTATGGGCGGAGCCCTACTCATGGCGACCTGGTCGAATTGGGGGAA
GCTGTAGGTATTATTGCGGGTCAATCCATTGGAGAACCAGGTACTCAACTAACATTAAGA
ACTTTTCATACTGGCGGAGTATTCACTGGGGGTACTGCAGAACATGTACGAGCCCCCTCT
AATGGAAAAATTAAATTAAATGAGGATTTGGTTCATCCCACACGTACACGTCACGGACAT
CCTGCTTTTCTGTGTTATATAGACTTGTATATAACTATTGAGAGTGAAGACATTCTACAT
AATGTGAATATTCCACCTAAAAGTTTTCTTTTAGTCCAAAATGATCAATACGTAGAATCC
GAACAAGTTATTGCTGAGATTCGCGCAGGAACATACACTTTCAATTTTAAAGAGAAGGTT
CGAAAACATATTTATTCTGATTCAGAGGGAGAAATACACTGGAGTACCAATGTGTACCAT
GCATCTGAATTTACATATGGTAATGTTCATCTCTTACCAAAAACAAGCCATTTATGGATA
TTAGCAGGAGGGTCGTGCAGATCCAGTGTAGTCCCTTTTTCGCTTCACAAAGATCAAGAT
CAACTGAACATTCATTCGCTTTCTGTCGAACGAAGATATAGTTCTAACCCCTCAGTGACT
AATGAGCAAGTGAAAGAGAAACTCTTTCGTTCGGATATTTCTGGTAAAAAAGAAGGCAAT
CTTCCTGTTTAT------TCAGAATTAAATCAAATCATATATACTGGGCGTTGCAATATA
CTATATCCT---GCTATTCTCTATGAGAATTCTAATTTATTGTCAAAGAGGCGAAACAAT
AGATTCATCATGCCATTCCAGTCGATTCAAGAACGAAAGAAAGAAACAATGCTCTATTCG
GATTCCGATATCTCGGTTGAAATACCCATAAATGGTATTTTCCGCAGAAATAGTATTCTT
GCTTATTTCGATGATCCTCAATACAGAAGAAACAGCTCAGGAATTACTAAATATGGGACT
CTGGAGGTGCATTCAATCGTCAAAAAAGAG------GATTTGGTTGAT------TATCGA
GGGGCAAAAGAGTTTAAGCCAAGATATCAAATGCAA------GTAGATCGATTTTTTTTC
ATTCCAGAGGAAGTACATATTTTGCCTGGATCTTCTTCCATAATGGTGCGGAATAATAGT
ATCATTGGAGGAGATACACTAATCACTTTAAATATAAGAAGCCGAGTAGGCGGATTGGTC
CGAGTG---GAT------AGAAAAAAAAAACGGATTGAACTTCAAATCCTTTCTGGAGAT
ATTTATTTTCCTGGAGAGACA------GATCGGATAGTCCGACACAGCAGCATCTTAATA
CCACCAGGAGCGGGAAAAACAAAT------------TCGAAGGAATCAAAA---AAGAAA
TGGAAAAATTGGATTTATGTCCAAGGGATCACACCGACCAAAACAAAATCCTTTGTTTTG
GTTCGACCTGTAGAAACATATGAAATAGCAGATGGTATAAATTTATCAACACTTTTCCCT
CCGGATCCGTTGCAGGAAAGGGATAACATGAAACTTCGAGTTATCAATTATATTCTTTAT
GGAAATGGCAAAGCCTTTTTGGGAATTCCTGACACAAGTAGTCAATTAGTTCGAACTTGT
TTAGTATTGAATTGCAACCAC------GCTAAA------AAAGGTTCTTCCATCGGGGAG
GCCCATGTTTCCTTTGTTCAAGTAAAGACGAATGATCTGATTCGAGATTTTATAAGAATC
GACTTAGTCAACTCCCCCCTTTCGTATACCGGAAAAAGGAACGATTCATCAGGTTCATGG
TTGATCTATAAT---ACTGGATCAAGTCGCACCTATATCAATCCGTTTTATTCCAAGGCA
TGGATTCAACAACCCCTT---ATCCAAAATCAAGTAACTATTCGTACCTTGTTGAATAGA
AATAACGAATATCAATCTTTGATAATTTTGTCATCATCCAATTGTTCTCGACTGGGGCCA
------TTTAACAGTGTAAAATATCACAATGGAATAAAAGACGCACTTAAAAGAGACCCC
CCTATAGTTTCAGTTAGGAAATTGAAATCATTGGGTTCCTTAGGAACAGCCCTTCCAATT
ACGAAT---------TTTTACCATTTACTAACCCATAATCAAATCTTGGTAATGAAATAT
TTTCAACTTGACAATTTAAAACAGACTTTTGAAATAATTCAATATTATTTAATGGATGAA
AATGGAAGGATTTCGAATCCCGATCTATGCAGGAAAAAATTTTTGAATCCATTTCATTTG
---AATTGGTATTTTATCCATTGTAATTTTTGTGAAGAGAGACCCACAATAATTAGTCTT
GGGCAGTTTATTTGTGAAAATGCATGTATAGCGAAAAATAGACCCCACCTAAAGTCGGGC
CAAGTTTTAATTGTTCAAGTTGATTCTATAATAATTAGATCAGCTAAACCCTATTTAGCC
ACGCCAGGAGCAACTGTTCATGGACATTATGGAGAAATCCTTTCTACGGGGGATACTTTG
GTTACATTTATATATGAAAAATCAAGATCTGGTGATATAACCCAGGGTCTTCCAAAAGTG
GAACAAGTCTTGGAAGTACGTTCGATTGATTCAATATCGATGAACCTAGAAACGAGAGTT
GAGGGTTGGAATGAGCATATAACAAGAATTCTTGGAATTCCTTGGGGATTCTTGATTGGT
GTCGAGCTAACTATAGTGCAAAGCCGTATCTCTTTGGTTAATAAGATACAAAAGGTTTAT
CGATCCCAGGGTGTGCAGATTCATAATAGGCATATAGAAATTATTGTACGTCAAATAACA
TCAAAAGTTTTAGTTTCAGAA------GACGGAATGTCTAATGTTTTTTCACCCGGAGAA
CTAATTGGATTGTTGCGAGCGGAACGAACGGGGCGTGCTTTGGACGAAGCAATCTGTTAC
CGAGCTATTTTATTGGGAATAACAAGAGCATCTCTGAATACTCAAAGTTTCATATCCGAA
GCGAGTTTTCAAGAAACCGCTCGAGTCTTAGCAAAAGCTGCTCTAAGGGGTCGTATAGAT
TGGTTGAAGGGCCTAAAAGAAAACGTTGTTTTGGGAAGTATGATACCCGTTGGTACCGGA
TTCAAA------GAATTAGTACATCGTTCAAGGCAACATAAC---------------AAC
AAAAACAAAAAACAAAATTTATTTGAGGGGAAAATGCAAAATATTTTGTTCCATCATAGA
GATTTATTTCATTCTTACATT---TCAAAGAATTCCCATGATACA---TCAGAACAATCA
TTTCTGGGATTTACT---GATTTC---------------------
>Meterostachys_sikokianus
ATGGAGGTACTTATGGCAGAACGGGCCAATCTGGTCTTTCACAATAAAGTGATAGATGGA
ACTGCCATGAAACGACTTATTAGCAGATTAATAGATCACTTCGGAATGGCATATACATCA
CACATCTTGGATCAAGTAAAGACTCTGGGTTTCCAGCAAGCCACTGCTACATCTATTTCA
TTAGGAATTGACGATCTTTTAACAATACCTTCGAAAGGATGGCTAGTCCAGGATGCTGAA
CAACAAAGTTTCATTTTGGAAAAAAACCATAATTACGGAAATGTACATGCGGTAGAAAAA
TTACGCCAATCCATTGAAATATGGTATGCTACAAGTGAATATTTACGACAAGAAATGCAT
CTTAATTTCAGGATGACTGATCCCTTTAATCCAGTCCATATAATGTCTTTTTCGGGAGCT
AGAGGAAATGTATCTCAAGTCCACCAATTAGTAGGTATGAGAGGATTAATGTCGGATCCC
CAAGGACAAATGATTGATTTACCCATTCAAAGCAATTTACGTGAAGGACTCTCTTTAACG
GAATATATCATTTCTTGCTACGGAGCACGCAAGGGGGTTGTGGATACTGCTGTACGAACA
TCAGATGCTGGATATCTGACGCGCAGACTTGTTGAAGTAGTTCAACACATTGTTGTGCGT
AGAACAGATTGTGGAACCACCCAAGGTTTTTCAGTGAGTCCTCTAAATGGGATGATGTCG
GAAAAAGCCTTTATTCAAACATTGATTGGGCGTGTACTAGCAGACGATATATATATGGGC
CCGCGATGCATCGCCATTCGAAATAAAGATATTGGTATTGGACTTGTCAATCGATTCTTA
ACCTTTCGAATACACCCAATATCTATTCGAACTCCCTTTACTTGTAGGAGTATATTTTGG
ATCTGTCGATTCTGTTATGGACGGAGCCCTACTCATGGCGACCTGGTCGAATTGGGGGAA
GCTGTAGGTATTATTGCGGGTCAATCTATTGGAGAACCAGGTACTCAACTAACATTAAGA
ACTTTTCATACTGGCGGAGTATTCACTGGGGGTACTGCAGAACATGTACGATCCCCCTCT
AATGGAAAAATTAAATTAAATGAGGATTTGGTTCATCCCACACGTACACGTCACGGCCAT
CCTGCTTTTCTGTGTTATATAGACTTGAATATAACTATTGAGAGTGAAGACATTCTCCAT
AATGTGAATATTCCACCTAAAAGTTTTCTTTTAGTCCAAAATGATCAATACGTAGAATCC
GAACAAGTTATTGCTGAGATTCGCGCAGGAACATACACTTTCAATTTTAAAGAGAAGGTT
CGAAAACATATTTATTCTGATTCAGAGGGAGAAATACACTGGAGTACCAATATGTACCAT
GCATCTGAATTTACATATGGTAATGTTCATCTCTTACCAAAAACAAGCCATTTATGGATA
TTAGCAGGAGGGTCGTGCAGATCCAGTGTAGTCCCTTTTTCGCTTCACAAAGATCAAGAT
CAACTGAACATTCATTCGCTTTCTGTCGAACGAAGATATAGTTCTAACCCCTCAGTGACT
AATGAGCAAGGGAAAGAGAACCTCTTTCGTTCGGATATTTCTGGTAAAAAAGAAGGCAAT
CTTCCTGTTTAT------TCAGAATTAAATCAAATCATATATACTGGGCGTTGCAATATA
CTATATCCT---ACTATTCTCTATGAGAATTCTAATTTATTGTCAAAGAGGCGAAACAAT
AGATTCATCATGCCATTCCAGTCGATTCAAGAACGAAAGAAAGAAACAATGCTCTATTCG
GATTCCGCTATCTCGGTTGATATACCCATAAATGGTATTTTCCGCAGAAAAAGTATTCTT
GCTTATTTCGATGATCCTCAATACAGAAGAAACAGCTCAGGAATTACTAAATATGGGACT
CTGGAGGTGCATTCAATCGTCAAAAAAGAG------GATTTGGTTGAT------TATCGA
GGGGCAAAAGAATTTAAGCCAAGATACCAACTGCAA------GTAGATCGATTTTTTTTC
ATTCCAGAGGAAGTACATATTTTGCCTGGATCTTCTTCCATAATGGTGCGGAATAATAGT
ATCATTGGAGGAGATACACTAATCACTTTAAATATAAGAAGCCGAGTAGGCGGATTGGTC
CGAGTG---GAG------AGAAAAAAAAAACGGATTGAACTTCAAATCTTTTCTGGAGAT
ATTTATTTTCCTGGAGAGACA------GATCGGATAGTCCGACACAGCAGCATCTTAATA
CCACCAGGAGCGGGAAAAAGAAAT------------TCGAAGGAATCAAAA---AAGAAA
TGGAAAAATTGGATTTATGTCCAAGGGATCACACCGACAAAAACAAAGTATTTTGTTTTG
GTTCGACCTGTAGAAACATATGAAATAGCAGATGGTATAAATTTATCAACACTTTTCCCT
CAGGATCTGTTGCAGGAAAGGGATAACATGAAACTTCGAGTTATCAATTATATTCTTTAT
GGAAATGTCAAAGCCTTTTTTGGAATTCCTGACACAAGTAGTCAATTAGTTCGAACTTGT
TTAGTATTGAATTGCAACCAC------GCTAAA------AAAGGTTCTTCCATCGGGGAG
GCCCATGTTTCCGTTGTTCAAGTAAAGACGAATGATCTGATTCGAGATTTTATAAGAATC
GACTTAGTCAACTCCCCCCTTTCGTATACCGGAAAAAGGAACGATTCATCAGGTTCATGG
TTGATCTATAAT---ACTGGATCAAGTCGCACCTATATCAATCCGTTTTATTCCAAGGCA
TGGATTCAACAACCCCTT---ATCCAAAATCAAGGAACTATTCGTACCTTGTTGAATAGA
AATAACGAATATCAATCTTTGATAATTTTGTCATCATCCAATTGTTCTCGACTGGGACCA
------TTTAACAGTGTAAAATATCACAATGGAATAAAAGAACCACTTAAAAGAGACCCC
CCTATAGTTTCAGTTAGGAAATGGAAATCATTGGGTTCCTTAGGAACAGCCCTTCCAATT
ACGAAT---------TTTTACCATTTACTAACCCATAATCAAATCTTGGGAATGAAATAT
TTTCAACTTGACAATTTAAAACAGACTTTTGAAATAATTCAATATTATTTAATGGATGAA
AATGGAAGGATTTCGAATCCCGATCTATGCAGGAAAAATTTTTTGAATCCATTTCATTTG
---AATTGGTATTTTATCCATTGTAATTTTTGTGAAGAGAGACCCACAATAATTCGTCTT
GGGCAGTTTATTTGTGAAAATGCATGTATAGCGAAAAATAGACCCCACCTAAAGTCGGGA
CAAGTTTTACTTGTTCAAGTTGATTCTATAATAATTAGATCAGCTAAACCCTATTTAGCC
ACGCCAGGAGCAACTGTTCATGGACATTATGGAGAAATCCTTTCTACGGGGGATACTTTG
GTTACATTTATATATGAAAAATCAAGATCTGGTGATATAACCCAGGGTCTTCCAAAAGTG
GAACAAGTCTTGGAAGTACGTTCGATTGATTCAATATCGATGAACCTAGAAACGAGAGTT
GAGGGTTGGAATGAGCATATAACAAGAATTCTTGGAATTCCTTGGGGATTCTTGATTGGT
GTCGAGCTAACTATAGTGCAAAGCCGTATCTCTTTGGTTAATAAGATACAAAAGGTTTAT
CGATCCCAGGGTGTGCAGATTCATAATAGGCATATAGAAATTATTGTACGTCAAATAACA
TCAAAAGTTTTAGTTTCAGAA------GACGGAATGTCTAATGTTTTTTCACCCGGAGAA
CTAATTGGATTGTTGCGAGCGGAACGAACGGGGCGTGCTTTGGACGAAGCAATCTGTTAC
CGAGCTATTTTATTGGGAATAACAAGAGCATCTCTGAATACTCAAAGTTTCATATCCGAA
GCGAGTTTTCAAGAAACCGCTCGAGTCTTAGCAAAAGCTGCTCTAAGGGGTCGTATAGAT
TGGTTGAAGGGCCTAAAAGAAAACGTTGTTTTAGGAAGTATGATACCCGTTGGTACCGGA
TTCAAA------GAATTAGTACATCGTTCAAGGCAACATAAC---------------AAC
AAAACCAAAAAACAAAATTTATTTGAGGGGAAAATACAAAATATTTTGTTCCATCATAGA
GATTTATTTAATTCTTACATT---TCAAAGAATTCCCATGATACA---TCA---------
---------------------------------------------
>Orostachys_fimbriata
ATGGAGGTACTTATGGCAGAACGGGCCAATCTGGTCTTTCACAATAAAGTGATAGATGGA
ACTGCCATGAAACGACTTATTAGCAGATTAATAGATCACTTCGGAATGGCATATACATCA
CACATCTTGGATCAAGTAAAGACTCTGGGTTTCCAGCAAGCCACTGCTACATCTATTTCA
TTAGGAATTGACGATCTTTTAACAATACCTTCGAAAGGATGGCTAGTCCAGGATGCTGAA
CAACAAAGTTTCATTTTGGAAAAAAACCATAATTACGGAAATGTGCATGCGGTAGAAAAA
TTACGCCAATCCATTGAAATATGGTATGCTACAAGTGAATATTTACGACAAGAAATGAAT
CCTAATTTCAGGATGACTGATCCCTTTAATCCAGTCCATATAATGTCTTTTTCGGGAGCT
AGAGGAAATGTATCTCAAGTCCACCAATTAGTAGGTATGAGAGGATTAATGTCGGATCCC
CAAGGACAAATGATTGATTTACCCATTCAAAGCAATTTACGTGAAGGACTCTCTTTAACG
GAATATATCATTTCTTGCTACGGAGCACGCAAGGGGGTTGTGGATACTGCTGTACGAACA
TCAGATGCTGGATATCTGACGCGCAGACTTGTTGAAGTAGTTCAACACATTGTTGTGCGT
AGAACAGATTGTGGCACCACCCAAGGTTTTTCAGTGAGTCCTCTAAATGGGATGATGTCG
GAAAAAGCCTTTAGTCAAACATTGATTGGGCGTGTACTAGCAGATGATATATATATGGGC
TCGCGATGCATCGCCATTCGAAATAAAGATATTGGTATTGGACTTGTCAATAGATTCTTA
ACCTTTCGAATATACCCAATTTCTATTCGAACTCCCTTTACTTGTAGGAGTATATTTTGG
ATCTGTCGATTCTGTTATGGACGGAGCCCTACTCATGGCGACTTGGTCGAATTGGGGGAA
GCTGTAGGTATTATTGCTGGTCAATCTATTGGAGAACCAGGTACTCAACTAACATTAAGA
ACTTTTCATACTGGCGGAGTATTCACTGGGGGTACTGCAGAACATGTACGAGCCCCCTCT
AATGGAAAAATTAAATTAAATGAGGATTTGGTTCATCCCACACGTACACGTCACGGACAT
CCTGCTTTTCTGTGTTATATAGACTTGTATATAACTATTGAGAGTGAAGACATTCTCCAT
AATGTGAATATTCCACCTAAAAGTTTTCTTTTAGTCCAAAATGATCAATACGTAGAATCC
GAACAAGTTATTGCTGAGATTCGCGCAGGAACATACACTTTCAATTTTAAAGAGAAGGTT
CGAAAACATATTTATTCTGATTCAGAGGGAGAAATACACTGGAGTACCAATGTGTACCAT
GCATCTAAATTTACATATGGTAATGTTCATCTCTTACCAAAAACAAGCCATTTATGGATA
TTAGCAGGAGGGTCGTGCAGATCCAGTGTAGGCCCTTTTTCGCTTCACAAAGATCAAGAT
CAACTGAACATTCATTCACTTTCTGTCGAACGAAGATATAGTTCTAACCCCTCAGCGACT
AATGCGCAAGTGAAAGAGAACTTCTTTCGTTCGGATATTTCTGGTAAAAAAGAGGGCAAT
TCTCCTGTTTAT------TTAGAATTAAATCAAATCATATATACTGGGCGTTGCAATATA
CTATATCCT---GCTATTCTCTATGAGAATTCTAATTTATTGTCAAAGAGGCGAAACAAT
AGATTCATCATGCCATTCCAGTCGATTCAAGAACGAAAGAAAGAAACAATGCTCTATTCG
GATTCCGCTATCTCGGTTGATATACCCATAAATGGTATTTTCCGCAGAAATAGTATTCTT
GCTTATTTCGATGATCCTCAATACAGAAGAAACAGCTCAGGAATTACTAAATATGGGACT
CTGGAGGTGCATTCAATCGTCAAAAAAGAG------GATTTGGTTGAT------TGTCGA
GGGGCAAAAGAATTTAAGCCAAGATACCAACTGCAA------GTAGATCGATTTTTTTTC
ATTCCAGAGGAAGTACATATTTTGCCTGGATTTTCTTCCATAATGGTGCGAAATAATAGT
ATCATTGGAGGAGATACACTAATCACTTTAAATATAAGAAGCCGAGTAGGCGGATTGGTC
CGAGTG---GAG------AGAAAAAAAAAACGGATTGAACTTCAAATCTTTTCTGGAGAT
ATTTATTTTCCTGGAGAGACA------GATCGGATAGTCCGACACAGCAGCACCTTAATA
CCACCAGGAGCGGGAAAAATAAAT------------TCGAAGGAATCAAAA---AAGAAA
TGGAAAAATTGGATTTCTGTACAAGGGATCACACCGACCAAAACAAAGTATTTTGTTTTG
GTTCGGCCTGTAGAAACATATGAAATAGCAGATGGTATAAATTTATCAACACTTTTCCCT
CAGGATCTGTTGCAGGAAAGGGATAACATGAAACTTCGAGTTATCAATTATATTCTTTAT
GGAAATGGCAAAGCCCTTTTTGGAATTCCTGACACAAGTAGTCAATTAGTTCGAACTTGT
TTAGTATTGAATTGCAACCGC------GCTAAA------AAAGGTTCTTCCATCGGGGAG
GCCCATGTTTCCGTTGTTCAAGTAAAGACGAATGATCTGATTCGAGATTTTATAAGAATC
GACTTAGTCAACTCCCCCCTTTCGTATACCGGAAAAAGGAATGATTCATCAAGTTCATGG
TTGATCTATAAT---ACTGGATCAAGTCGCACCTATATCAATCCGTTTTATTCCAAGGCA
TGGATTCAACAACCCCTT---ATCCAAAATCAAGTAACTATTCGTACCTTGTTGAATAGA
AATAACGAATATCAATCTTTGATAATTTTGTCATCATCCAATTATTCTCGACTGGGGCCA
------TTTAACGGTGTAAAATATCACAATGGAATAAAAGAACCACTTAAAAGAGACCCC
CCTATAGTTTCAGTTAGTAAATGGAAATCATTGGGTTCCTTAGGAACAGCCCTTCCAATT
ACGAAT---------TTTTACCATTTACTAACCCATAATCAAATCTTGGTAATGAAATAT
TTTCAACTTGACAATTTAAAAAAGACTTTTGAAATAATTCAATATTATTTAATGGATGAA
AATAGAAGGATTTCGAATCCCGATCTATGCAGGAAAAAATTTTTGAATCCATTTCATTTG
---AATTGGTATTTTATCCATTGTAATTTTTGTGAAGAGAGACCCACAATAATTCGTCTT
GGACAGTTTATTTGTGAAAATGCATGTATAGCGAAAAATAGACCCCATCTAAAGTCGGGC
CAAGTTTTAATTGTTCAAGTTGATTCTATAATAATTAGATCAGCTAAACCCTATTTAGCC
ACGCCAGGAGCAACTGTTCATGGACATTATGGAGAAATCCTTTCTACGGGGGATACTTTG
GTTACATTTATATATGAAAAATCAAGATCTGGTGATATAACCCAGGGTCTTCCAAAAGTG
GAACAAGTCTTGGAAGTACGTTCGATTGATTCAATATCGATGAACCTAGAAACGAGAGTT
GAGGGTTGGAATGAGCATATAACAAGAATTCTTGGAATTCCTTGGGGATTCTTGATTGGT
GTCGAGCTAACTATAGTGCAAAGCCGTATCTCTTTGGTTAATAAGATACAAAAGGTTTAT
CGATCCCAGGGTGTGCAGATTCATAATAGGCATATAGAAATTATTGTACGTCAAATAACA
TCAAAAGTTTTAGTTTCAGAA------GACGGAATGTCTAATGTTTTTTCACCCGGAGAA
CTAATTGGATTGTTGCGAGCGGAACGAACGGGTCGTGCTTTGGACGAAGCAATCTGTTAC
CGAGCTATTTTATTGGGAATAACAAGAGCATCTCTGAATACTCAAAGTTTCATATCCGAA
GCGAGTTTTCAAGAAACCGCTCGAGTCTTAGCAAAAGCTGCTCTAAGGGGTCGTATAGAT
TGGTTGAAGGGCCTAAAAGAAAACGTTGTTTTAGGAAGTATGATACCCGTTGGTACCGGA
TTCAAA------GAATTAGTACAGCGTTCAAGGCAACATAAC---------------AAC
AAAACCAAAAAACAAAATTTATTTGAGGGGAAAATGCAAAATATTTTGTTCCATCATAGA
GATTTATTTAATTCGTACATT---------------------------------------
---------------------------------------------
>Orostachys_japonica
ATGGAGGTACTTATGGCAGAACGGGCCAATCTGGTCTTTCACAATAAAGTGATAGATGGA
ACTGCCATGAAACGACTTATTAGCAGATTAATAGATCACTTCGGAATGGCATATACATCA
CACATCTTGGATCAAGTAAAGACTCTGGGTTTCCAGCAAGCCACTGCTACATCTATTTCA
TTAGGAATTGACGATCTTTTAACAATACCTTCGAAAGGATGGCTAGTCCAGGATGCTGAA
CAACAAAGTTTCATTTTGGAAAAAAACCATAATTACGGAAATGTGCATGCGGTAGAAAAA
TTACGCCAATCCATTGAAATATGGTATGCTACAAGTGAATATTTACGACAAGAAATGAAT
CCTAATTTCAGGATGACTGATCCCTTTAATCCAGTCCATATAATGTCTTTTTCGGGAGCT
AGAGGAAATGTATCTCAAGTCCACCAATTAGTAGGTATGAGAGGATTAATGTCGGATCCC
CAAGGACAAATGATTGATTTACCCATTCAAAGCAATTTACGTGAAGGACTCTCTTTAACG
GAATATATCATTTCTTGCTACGGAGCACGCAAGGGGGTTGTGGATACTGCTGTACGAACA
TCAGATGCTGGATATCTGACGCGCAGACTTGTTGAAGTAGTTCAACACATTGTTGTGCGT
AGAACAGATTGTGGCACCACACAAGGTTTTTCAGTGAGTCCTCTAAATGGGATGATGTCG
GAAAAAGCCTTTAGTCAAACATTGATTGGGCGTGTACTAGCAGATGATATATATATGGGC
CCGCGATGCATCGCCATTCGAAATAAAGATATTGGTGTTGGACTTGTCAATCGATTCTTA
ACCTTTCGAATACACCCAATTTCTATTCGAACTCCCTTTACTTGTAGGAGTATATTTTGG
ATCTGTCGATTCTGTTATGGACGGAGCCCTACTCATGGCGACTTGGTCGAATTGGGGGAA
GCTGTAGGTATTATTGCTGGTCAATCTATTGGAGAACCAGGTACTCAACTAACATTAAGA
ACTTTTCATACTGGCGGAGTATTCACTGGGGGTACTGCAGAACATGTACGAGCCCCCTCT
AATGGAAAAATTCAATTAAATGAGGATTTGGTTCATCCCACACGTACACGTCACGGACAT
CCTGCTTTTCTGTGTTATATAGACTTGTATATAACTATTGAGAGTGAAGACATTCTCCAT
AATGTGAATATTCCACCTAAAAGTTTTCTTTTAGTCCAAAATGATCAATACGTAGAATCC
GAACAAGTTATTGCTGAGATTCGCGCAGGAACATACACTTTCAATTTTAAAGAGAAAGTT
CGAAAACATATTTATTCTGATTCAGAGGGAGAAATACACTGGAGTACCAATGTGTACCAT
GCATCTAAATTTACATATGGTAATGTTCATCTCTTACCAAAAACAAGCCATTTATGGATA
TTAGCAGGAGGGTCGTGCAGATCCAGTGTAGGCCCTTTTTCGCTTCACAAAGATCAAGAT
CAACTGAACATTCATTCACTTTCTGTCGAACGAAGATATAGTTCTAACCCCTCAGTGACT
AATGCGCAAGTGAAAAAGAACCTCTTTCGTTCGGATATGTCTGGTAAAAAAGAAGGCAAT
CCTCCTGTTTAT------TCAGAATTAAATCAAATCATATATACTGGGCGTTGCAATATA
CTATATTCT---GCTATTCTCTATGAGAATTCGAATTTATTGTCAAAGAGGCGAAACAAT
AGATTCATCATGCCATTCCAGTCGATTCAAGAACGAAAGAAAGAAACAATGCTCTATTCG
GATTCCGCTATCTCGGTTGATATACCCATAAATGGTATTTTCCGCAGAAATAGTATTCTT
GCTTATTTCGATGATCCTCAATACAGAAGAAACAGCTCAGGAATTACTAAATATGGGACT
CTGGAGGTGCATTCAATCGTCAAAAAAGAG------GATTTGGTTGAT------TATCGA
GGGGCAAAAGAATTTAAGCCAAGATACCAACTGCAA------GTAGATCGATTTTTTTTC
ATTCCAGAGGAAGTACATATTTTGCCTGGATTTTCTTCCATAATGGTGCGGAATAATAGT
ATCATTGGAGGAGATACACTAATCACTTTAAATATAAGAAGCCGAGTAGGCGGATTGGTC
CGAGTG---GAG------AGAAAAAAAAAATGGATTGAACTTCAAATCTTTTCTGGAGAT
ATTTATTTTCCTGGAGAGACA------GATCGGATAGTCCGACACAGCAACATCTTAATA
CCACCAGGAGCGGGAAAAAGAAAT------------TCGAAGGAATCAAAA---AAGAAA
TGGAAAAATTGGATTTATGTCCAAGGGATCACACCGACCAAAACAAAGTATTTTGTTTTG
GTTCGACCTATAGAAACATATGAAATAGCAGATGGTATAAATTTATCAACACTTTTCCCT
CAGGATCTGTTGCAGGAAAGGGATAACATGAAACTTCGAGTTATCAATTATATTCTTTAT
GGAAATGGCAAAGCCTTTTTTGGAATTCCTGACACAAGTAGTCAATTAGTTCGAACTTGT
TTAGTATTGAATTGCAACCAC------GCTAAA------AAAGGTTCTTCCATCGGGGAG
GCCCATGTTTCCGTTGTTCAAGTAAAGACGAATGATCTGATTCGAGATTTTATAAGAATC
GACTTAGTCAACTCCCCCCTTTCGTATACCGGAAAAAGGAATGATTCATCAAGTTCATGG
TTGATCTATAAT---ACTGGATCAAGTCGCACCTATATCAATCCGTTTTATTCCAAGGCA
TGGATTCAACAACCCCTT---ATCCAAAATCAAGTAACTATTCGTACCTTGTTGAATAGA
AATAACGAATATCAATCTTTGATAATTTTGTCATCATCCAATTGTTCTCGACTGGGGCCA
------TTTAACGGTGTAAAATATCACAATGGAATAAAAGAACCACTTAAAAGAGACCCC
CCTATAGTTTCAGTTAGTAAATGGAAATCATTGGGTTCCTTAGGAACAGCCCTTCCAATT
ACGAAT---------TTTTACCATTTACTAACCCATAATCAAATCTTGGTAATGAAATAT
TTTCAACTTGACAATTTAAAACAGACTTTTGAAATAATTCAATATTATTTAATGGATGAA
AATGGAAGGATTTCGAATCCCGATCTATGCAGGAACAAATTTTTGAATCCATTTCATTTG
---AATTGGTATTTTATCCATTGTAATTTTTGTGAAGAGAGACCCACAATAATTCGTCTT
GGGCAGTTTATTTGTGAAAATGCATGTATAGCGAAAAATAGACCCCATCTAAAGTCGGGC
CAAGTTTTAATTGTTCAAGTTGATTCTATAATAATTAGATCAGCTAAACCCTATTTAGCC
ACGCCAGGAGCAACTGTTCATGGACATTATGGAGAAATCCTTTCTACGGGGGATACTTTG
GTTACATTTATATATGAAAAATCAAGATCTGGTGATATAACCCAGGGTCTTCCAAAAGTG
GAACAAGTCTTGGAAGTACGTTCGATTGATTCAATATCGATGAACCTAGAAACGAGAGTT
GAGGGTTGGAATGAGCATATAACAAGAATTCTTGGAATTCCTTGGGGATTCTTGATTGGT
GTCGAGCTAACTATAGTGCAAAGCCGTATCTCTTTGGTTAATAAGATACAAAAGGTTTAT
CGATCCCAGGGTGTGCAGATTCATAATAGGCATATAGAAATTATTGTACGTCAAATAACA
TCAAAAGTTTTAGTTTCAGAA------GACGGAATGTCTAATGTTTTTTCACCCGGAGAA
CTAATTGGATTGTTGCGAGCGGAACGAACGGGTCGTGCTTTGGACGAAGCAATCTGTTAC
CGAGCTATTTTATTGGGAATAACAAGAGCATCTCTGAATACTCAAAGTTTCATATCCGAA
GCGAGTTTTCAAGAAACCGCTCGAGTCTTAGCAAAAGCTGCTCTAAGGGGTCGTATAGAT
TGGTTGAAGGGCCTAAAAGAAAACGTTGTTTTAGGAAGTATGATACCCGTTGGTACCGGA
TTCAAA------GAATTAGTACAGCGTTCAAGGCAACATAAC---------------AAC
AAAACCAAAAAACAAAAGTTATTTGAGGGGAAAATGCAAAATATTTTGTTCCATCATAGA
GATTTATTTAATTCTTACATT---TCAAAGAATTCCCATGATACA---TCAGAACAATCA
TTTCTGGGATTTACT---GATTTC---------------------
>Orostachys_minuta
ATGGAGGTACTTATGGCAGAACGGGCCAATCTGGTCTTTCACAATAAAGTGATAGATGGA
ACTGCCATGAAACGACTTATTAGCAGATTAATAGATCACTTCGGAATGGCATATACATCA
CACATCTTGGATCAAGTAAAGACTCTGGGTTTCCAGCAAGCCACTGCTACATCTATTTCA
TTAGGAATTGACGATCTTTTAACAATACCTTCGAAAGGATGGCTAGTCCAGGATGCTGAA
CAACAAAGTTTCATTTTGGAAAAAAACCATAATTACGGAAATGTGCATGCGGTAGAAAAA
TTACGCCAATCCATTGAAATATGGTATGCTACAAGTGAATATTTACGACAAGAAATGAAT
CCTAATTTCAGGATGACTGATCCCTTTAATCCAGTCCATATAATGTCTTTTTCGGGAGCT
AGAGGAAATGTATCTCAAGTCCACCAATTAGTAGGTATGAGAGGATTAATGTCGGATCCC
CAAGGACAAATGATTGATTTACCCATTCAAAGCAATTTACGTGAAGGACTCTCTTTAACG
GAATATATCATTTCTTGCTACGGAGCACGCAAGGGGGTTGTGGATACTGCTGTACGAACA
TCAGATGCTGGATATCTGACGCGCAGACTTGTTGAAGTAGTTCAACACATTGTTGTGCGT
AGAACAGATTGTGGCACCACACAAGGTTTTTCAGTGAGTCCTCTAAATGGGATGATGTCG
GAAAAAGCCTTTAGTCAAACATTGATTGGGCGTGTACTAGCAGATGATATATATATGGGC
CCGCGATGCATCGCCATTCGAAATAAAGATATTGGTGTTGGACTTGTCAATCGATTCTTA
ACCTTTCGAATACACCCAATTTCTATTCGAACTCCCTTTACTTGTAGGAGTATATTTTGG
ATCTGTCGATTCTGTTATGGACGGAGCCCTACTCATGGCGACTTGGTCGAATTGGGGGAA
GCTGTAGGTATTATTGCTGGTCAATCTATTGGAGAACCAGGTACTCAACTAACATTAAGA
ACTTTTCATACTGGCGGAGTATTCACTGGGGGTACTGCAGAACATGTACGAGCCCCCTCT
AATGGAAAAATTAAATTAAATGAGGATTTGGTTCATCCCACACGTACACGTCACGGACAT
CCTGCTTTTCTGTGTTATATAGACTTGTATATAACTATTGAGAGTGAAGACATTCTCCAT
AATGTGAATATTCCACCTAAAAGTTTTCTTTTAGTCCAAAATGATCAATACGTAGAATCC
GAACAAGTTATTGCTGAGATTCGCGCAGGAACATACACTTTCAATTTTAAAGAGAAGGTT
CGAAAACATATTTATTCTGATTCAGAGGGAGAAATACACTGGAGTACCAATGTGTACCAT
GCATCTAAATTTACATATGGTAATGTTCATCTCTTACCAAAAACAAGCCATTTATGGATA
TTAGCAGGAGGGTCGTGCAGATCCAGTGTAGGCCCTTTTTCGCTTCACAAAGATCAAGAT
CAACTGAACATTCATTCACTTTCTGTCGAACGAAGATATAGTTCTAACCCCTCAGTGACT
AATGCGCAAGTGAAAAAGAACCTCTTTCGTTCGGATATGTCTGGTAAAAAAGAAGGCAAT
CCTCCTGTTTAT------TCAGAATTAAATCAAATCATATATACTGGGCGTTGCAATATA
CTATATTCTGCTGCTATTCTCTATGAGAATTCGAATTTATTGTCAAAGAGGCGAAACAAT
AGATTCATCATGCCATTCCAGTCGATTCAAGAACGAAAGAAAGAAACAATGCTCTATTCG
GATTCCGCTATCTCGGTTGATATACCCATAAATGGTATTTTCCGCAGAAATAGTATTCTT
GCTTATTTCGATGATCCTCAATACAGAAGAAACAGCTCAGGAATTACTAAATATGGGACT
CTGGAGGTGCATTCAATCGTCAAAAAAGAG------GATTTGGTTGAT------TATCGA
GGGGCAAAAGAATTTAAGCCAAGATACCAACTGCAA------GTAGATCGATTTTTTTTC
ATTCCAGAGGAAGTACATATTTTGCCTGGATTTTCTTCCATAATGGTGCGGAATAATAGT
ATCATTGGAGGAGATACACTAATCACTTTAAATATAAGAAGCCGAGTAGGCGGATTGGTC
CGAGTG---GAG------AGAAAAAAAAAATGGATTGAACTTCAAATCTTTTCTGGAGAT
ATTTATTTTCCTGGAGAGACA------GATCGGATAGTCCGACACAGCAACATCTTAATA
CCACCAGGAGCGGGAAAAAGAAAT------------TCTAAGGAATCAAAA---AAGAAA
TGGAAAAATTGGATTTATGTCCAAGGGATCACACCGACCAAAACAAAGTATTTTGTTTTG
GTTCGACCTATAGAAACATATGAAATAGCAGATGGTATAAATTTATCAACACTTTTCCCT
CAGGATCTGTTGCAGGAAAGGGATAACATGAAACTTCGAGTTATCAATTATATTCTTTAT
GGAAATGGCAAAGCCTTTTTTGGAATTCCTGACACAAGTAGTCAATTAGTTCGAACTTGT
TTAGTATTGAATTGCAACCAC------GCTAAA------AAAGGTTCTTCCATCGGGGAG
GCCCATGTTTCCGTTGTTCAAGTAAAGACGAATGATCTGATTCGAGATTTTATAAGAATC
GACTTAGTCAACTCCCCCCTTTCGTATACCGGAAAAAGGAATGATTCATCAAGTTCATGG
TTGATCTATAAT---ACTGGATCAAGTCGCACCTATATCAATCCGTTTTATTCCAAGGCA
TGGATTCAACAACCCCTT---ATCCAAAATCAAGTAACTATTCGTACCTTGTTGAATAGA
AATAACGAATATCAATCTTTGATAATTTTGTCATCATCCAATTGTTCTCGACTGGGGCCA
------TTTAACGGTGTAAAATATCACAATGGAATAAAAGAACCACTTAAAAGAGACCCC
CCTATAGTTTCAGTTAGTAAATGGAAATCATTGGGTTCCTTAGGAACAGCCCTTCCAATT
ACGAAT---------TTTTACCATTTACTAACCCATAATCAAATCTTGGTAATGAAATAT
TTTCAACTTGACAATTTAAAACAGACTTTTGAAATAATTCAATATTATTTAATGGATGAA
AATGGAAGGATTTCGAATCCCGATCTATGCAGGAACAAATTTTTGAATCCATTTCATTTG
---AATTGGTATTTTATCCATTGTAATTTTTGTGAAGAGAGACCCACAATAATTCGTCTT
GGGCAGTTTATTTGTGAAAATGCATGTATAGCGAAAAATAGACCCCATCTAAAGTCGGGC
CAAGTTTTAATTGTTCAAGTTGATTCTATAATAATTAGATCAGCTAAACCCTATTTAGCC
ACGCCAGGAGCAACTGTTCATGGACATTATGGAGAAATCCTTTCTACGGGGGATACTTTG
GTTACATTTATATATGAAAAATCAAGATCTGGTGATATAACCCAGGGTCTTCCAAAAGTG
GAACAAGTCTTGGAAGTACGTTCGATTGATTCAATATCGATGAACCTAGAAACGAGAGTT
GAGGGTTGGAATGAGCATATAACAAGAATTCTTGGAATTCCTTGGGGATTCTTGATTGGT
GTCGAGCTAACTATAGTGCAAAGCCGTATCTCTTTGGTTAATAAGATACAAAAGGTTTAT
CGATCCCAGGGTGTGCAGATTCATAATAGGCATATAGAAATTATTGTACGTCAAATAACA
TCAAAAGTGTTAGTTTCAGAA------GACGGAATGTCTAATGTTTTTTCACCCGGAGAA
CTAATTGGATTGTTGCGAGCGGAACGAACGGGTCGTGCTTTGGACGAAGCAATCTGTTAC
CGAGCTATTTTATTGGGAATAACAAGAGCATCTCTGAATACTCAAAGTTTCATATCCGAA
GCGAGTTTTCAAGAAACCGCTCGAGTCTTAGCAAAAGCTGCTCTAAGGGGTCGTATAGAT
TGGTTGAAGGGCCTAAAAGAAAACGTTGTTTTAGGAAGTATGATACCCGTTGGTACCGGA
TTCAAA------GAATTAGTACAGCGTTCAAGGCAACATAAC---------------AAC
AAAACCAAAAAACAAAAGTTATTTGAGGGGAAAATGCAAAATATTTTGTTCCATCATAGA
GATTTATTTAATTCTTACATT---TCAAAGAATTCCCATGATACA---TCAGAACAATCA
TTTCTGGGATTTACT---GATTTC---------------------
>Orostachys_iwarenge_f_magna
ATGGAGGTACTTATGGCAGAACGGGCCAATCTGGTCTTTCACAATAAAGTGATAGATGGA
ACTGCCATGAAACGACTTATTAGCAGATTAATAGATCACTTCGGAATGGCATATACATCA
CACATCTTGGATCAAGTAAAGACTCTGGGTTTCCAGCAAGCCACTGCTACATCTATTTCA
TTAGGAATTGACGATCTTTTAACAATACCTTCGAAAGGATGGCTAGTCCAGGATGCTGAA
CAACAAAGTTTCATTTTGGAAAAAAACCATAATTACGGAAATGTACATGCGGTAGAAAAA
TTACGCCAATCCATTGAAATATGGTATGCTACAAGTGAATATTTACGACAAGAAATGAAT
CCTAATTTCAGGATGACTGATCCCTTTAATCCAGTCCATATAATGTCTTTTTCGGGAGCT
AGAGGAAATGTATCTCAAGTCCACCAATTAGTAGGTATGAGAGGATTAATGTCGGATCCC
CAAGGACAAATGATTGATTTACCCATTCAAAGCAATTTACGTGAAGGACTCTCTTTAACG
GAATATATCATTTCTTGCTACGGAGCACGCAAGGGGGTTGTGGATACTGCTGTACGAACA
TCAGATGCTGGATATCTGACGCGCAGACTTGTTGAAGTAGTTCAACACATTGTTGTGCGT
AGAACAGATTGTGGCACCACCCAAGGTTTTTCAGTGAGTCCTCTAAATGGGATGATGTCG
GAAAAAGCCTTTATTCAAACATTGATTGGGCGTGTACTAGCAGACGATATATATATGGGC
CCGCGATGCATCGCCATTCGAAATAAAGATATTGGTATTGGACTTGTCAATCGATTCTTA
ACCTTTCGAATACACCCAATATCTATTCGAACTCCCTTTACTTGTAGGAGTATATTTTGG
ATCTGTCGATTCTGTTATGGGCGGAGCCCTACTCATGGCGACCTGGTCGAATTGGGGGAA
GCTGTAGGTATTATTGCGGGTCAATCTATTGGAGAACCAGGTACTCAATTAACATTAAGA
ACTTTTCATACTGGCGGAGTATTCACTGGGGGTACTGCAGAACATGTACGAGCCCCCTCT
AATGGAAAAATTAAATTAAATGAGGATTTGGTTCATCCCACACGTACACGTCACGGACAT
CCTGCTTTTCTGTGTTATATAGACTTGTATATAACTATTGAGAGTGAAGACATTCTACAT
AATGTGAATATTCCACCTAAAAGTTTTCTTTTAGTCCAAAATGATCAATACGTAGAATCC
GAACAAGTTATTGCTGAGATTCGCGCAGGAACATACACTTTCAATTTTAAAGAGAAGGTT
CGAAAACATATTTATTCTGATTCAGAGGGAGAAATACACTGGAGTACCAATGTGTACCAT
GCATCTGAATTTACATATGGTAATGTTCATCTCTTACCAAAAACAAGCCATTTATGGATA
TTAGCAGGAGGGTCGTGCAGATCCAGTGTAGTCCCTTTTTCGCTTCACAAAGATCAAGAT
CAACTGAACATTCATTCGCTTTCTGTCGAACGAAGATATAGTTCTAACCCCTCAGTGACT
AATGAGCAAGTGAAAGAGAAACTCTTTCGTTCGGATATTTCTGGTAAAAAAGAAGGCAAT
CTTCCTGTTTAT------TCCGAATTAAATCAAATCATATATACTGGGCGTTGCAATATA
CTATATCCT---GCTATTCTTTATGAGAATTCGAATTTATTGTCAAAGAGGCGAAACAAT
AGATTCATCATGCCATTCCAGTCGATTCAAGAACGAAAGAAAGAAACAATGCTCTATTCG
GATTCCGATATCTCGGTTGAAATACCCATAAATGGTATTTTCCGCAGAAATAGTATTCTT
GCTTATTTTGATGATCCTCAATACAGAAGAAACAGCTCAGGAATTACTAAATATGGGACT
CTGGAGGTGCAGTCAATCGTCAAAAAAGAG------GATTTTGTTGAT------TATCGA
GGGGCAAAAGAGTTTAAGCCAAGATACCAAATGCAA------GTAGATCGATTTTTTTTC
ATTCCAGAGGAAGTACATATTTTGCCTGGATCTTCTTCCATAATGGTGCGGAATAATAGT
ATCATTGGAGGAGATACACTAATCACTTTAAATATAAGAAGCCGAGTAGGCGGATTGGTC
CGAGTG---GAG------AGAAAAAAAAAACGGATTGAACTTCAAATCCTTTCTGGAGAT
ATTTATTTTCCTAGAGAGACA------GATCGGATAGTCCGACACAGCAGCATCTTAATA
CCACCAGGAGCGGGAAAAACAAAT------------TCGAAGGAATCAAAA---AAGAAA
TGGAAAAATTGGATTTATGTCCAAGGGATCACACCGACCAAAACAAAGTATTTTGTTTTG
GTTCGACCTGTAGAAACATATGAAATAGCAGATGGTATAAATTTATCAACACTTTTCCCT
CAGGATCCGTTGCAGGAAAGGGATAACATGAAACTTCGAGTTATCAATTATATTCTTTAT
GGAAATGGCAAAGCCTTTTTTGGAATTCCTGACACAAGTAGTCAATTAGTTCGAACTTGT
TTAGTATTGAATTGCAACCAC------GCTAAAAAAGAAAAAGGTTCTTCCATCGGGGAG
GCCCATGTTTCCTTTGTTCAAGTAAAGACGAATGATCTGATTCGAGATTTTATAAGAATC
GACTTAGTCAACTCCCCCCTTTCATATACCGGAAAAAGGAACGATTCATCAGGTTCATGG
TTGATCTATAAT---ACTGGATCAAGTCGCACCTATATCAATCCGTTTTATTCCAAGGCA
TGGATTCAACAACCCTTT---ATCCAAAATCAAGTAACTATTCGTACCTTGTTGAATAGA
AATAACGAATATCAATCTTTGATAATTTTGTCATCATCCAATTGTTCTCGACTGGGGCCA
------TTTAACAGTGTAAAATATCACAATGGAATAAAAGAAGCACTTAAAAGAGACCCC
CCTATAGTTTCAGTTAGGAAATTGAAATCATTGGGTTCCTTAGGAACAGCCCTTCCAATT
ACGAAT---------TTTTACCATTTACTAACCCATAATCAAATCTTGGTAATGAAATAT
TTTCAACTTGACAATTTAAAACAGACTTTTGAAATAATTCAATATTATTTAATGGATGAA
AATGGAAGGATTTCGAATCCCGATCTATGCAGGAAAAAATTTTTGAATCCATTTCATTTG
---AATTGGTATTTTATCCATTGTAATTTTTGTGAAGAGAGACCCACAATAATTAGTCTT
GGGCAGCTTATTTGTGAAAATGCATGTATAGCGAAAAATAGACCCCACCTAAAGTCGGGC
CAAGTTTTAATTGTTCAAGTTGATTCTATAATAATTAGATCAGCTAAACCCTATTTAGCC
ACGCCAGGAGCAACTGTTCATGGGCATTATGGAGAAATCCTTTCTACGGGGGATACTTTG
GTTACATTTATATATGAAAAATCAAGATCTGGTGATATAACCCAGGGTCTTCCAAAAGTG
GAACAAGTCTTGGAAGTACGTTCGATTGATTCAATATCGATGAACCTAGAAACGAGAGTT
GAGGGTTGGAATGAGCATATAACAAGAATTCTTGGAATTCCTTGGGGATTCTTGATTGGT
GTCGAGCTAACTATAGTGCAAAGCCGTATCTCTTTGGTTAATAAGATACAAAAGGTTTAT
CGATCCCAGGGTGTGCAGATTCATAATAGGCATATAGAAATTATTGTACGTCAAATAACA
TCAAAAGTTTTAGTTTCAGAA------GACGGAATGTCTAATGTTTTTTCACCCGGAGAA
CTAATTGGATTGTTGCGAGCGGAACGAACGGGGCGTGCTTTGGACGAAGCAATCTGTTAC
CGAGCTATTTTATTGGGAATAACAAGAGCATCTCTGAATACTCAAAGTTTCATATCCGAA
GCGAGTTTTCAAGAAACCGCTCGAGTCTTAGCAAAAGCTGCTCTAAGGGGTCGTATAGAT
TGGTTGAAGGGCCTAAAAGAAAACGTTGTTTTGGGAAGTATGATACCCGTTGGTACCGGA
TTCACA------GAATTTGTACATCGTTCAAGGCAACATAAC---------------AAC
AAAACCAAAAAACAAAATTTATTTGAGGGGAAAATGCAAAATATTTTGTTCCATCATAGA
AATTTATTTCATTCTTACATT---TCAAAGAATTCCCGTGATACA---TCAGAACCA---
---------------------------------------------
>Sinocrassula_densirosulata
ATGGAGGTACTTATGGCAGAACGGGCCAATCTGGTCTTTCACAATAAAGTGATAGATGGA
ACTGCCATGAAACGACTTATTAGCAGATTAATAGATCACTTCGGAATGGCATATACATCA
CACATCTTGGATCAAGTAAAGACTCTGGGTTTCCAGCAAGCCACTGCTACATCTATTTCA
TTAGGAATTGACGATCTTTTAACAATACCTTCGAAAGGATGGCTAGTCCAGGATGCTGAA
CAACAAAGTTTCATTTTGGAAAAAAACCATAATTACGGAAATGTGCATGCGGTAGAAAAA
TTACGCCAATCCATTGAAATATGGTATGCTACAAGTGAATATTTACGACAAGAAATGAAT
CCTAATTTCAGGATGACTGATCCCTTTAATCCAGTCCATATAATGTCTTTTTCGGGAGCT
AGAGGAAATGCATCTCAAGTCCACCAATTAGTAGGTATGAGAGGATTAATGTCGGATCCC
CAAGGACAAATGATTGATTTACCCATTCAAAGCAATTTACGTGAAGGACTCTCTTTAACG
GAATATATAATTTCTTGCTACGGAGCACGCAAGGGGGTTGTGGATACTGCTGTACGAACA
TCAGATGCTGGATATCTGACGCGCAGACTTGTTGAAGTAGTTCAACACATTGTTGTGCGT
AGAACAGATTGTGGCACCACCCAAGGTTTTTCAGTGAGTCCTCTAAATGGGATGATGTCG
GAAAAAGCCTTTATTCAAACATTGATTGGGCGTGTACTAGCAGACGATATATATATGGGC
CCGCGATGCATCGCCATTCGAAATAAAGATATTGGTATTGGACTTGTCAATCGATTCTTA
ACCTTTCGAATACACCCAATATCCATTCGAACTCCCTTTACTTGTAGGAGTATTTTTTGG
ATCTGTCGATTCTGTTATGGACGGAGCCCTACTCATGGCGACCTGGTCGAATTGGGGGAA
GCTGTAGGTATTATTGCGGGTCAATCTATTGGAGAACCAGGTACACAACTAACATTAAGA
ACTTTTCATACTGGCGGAGTATTCACTGGGGGTACTGCAGAACATGTACGAGCCCCCTCT
AATGGAAAAATAAAATTAAATGAGGATTTGGTTCATCCCACACGTACACGTCACGGACAT
CCTGCTTTTCTGTGTTATATAGACTTGTATATAACTATTGAGAGTGAAGACATTCTACAT
AATGTGAATATTCCACCTAAAAGTTTTCTTTTAGTTCAAAATGATCAATACGTAGAATCC
GAACAAGTTATTGCTGAGATTCGCGCAGGAACATACACTTTCCATTTTAAAGAGAAGGTT
AGAAAACATATTTATTCTGATTCAGAGGGAGAAATACACTGGAGTACCAATGTGTACCAT
GCATCTGAATTTACATATGGTAATGTTCATCTCTTACCAAAAACAAGCCATTTATGGATA
TTAGCAGGAGGGTCGTGCAGATCCAGTGTAGTCCCTTTTTCGCTTCACAAAGATCAAGAT
CAACTTAACATTCATTCGCTTTCTGTCGAACGAAGATATAGTTCTAACTCCTCAGTGACT
AATGAGCAAGTGAAAGAGAAACTCTTTCGTTCGGATATTTCTGGTAAAAAAGAAGGCAAT
CTTCCTCTTTAT------TCAGAATTAAATCAAATCATATATACTGGGCGTTGCAATATA
CTATATCCT---GCTATTCTCTATGAGAATTCTAATTTATTATCAAAGAGGCGAAACAAT
CGATTCATCATGCCATTCCAGTCGATTCAAGAACGAAAGAAAGAAACAATGCTCTATTCG
GATTCCGATATCTCGGTTGAAATACCCATAAATGGTATTTTCCACAGAAATAGTATTCTT
GCTTATTTCGATGATCCTCAATACCGAAGAAACAGCTCAGGAATTACTAAATATGGGACT
CTGGAGGCGCATTCAATCGTCAAAAAAGGGGATTTGGATTTGGTTGAT------TATCGA
GGGGCAAAAGAATTTAAGCCAAGATACCAAATGCAA------GTAGATCGATTTTTTTTC
ATTCCAGAGGAAGTACATATTTTGCCTGGATCTTCTTCCATAATGGTGCGGAATAATAGT
ATCATTGGAGGAGATACACTAATCACTTTAAATATAAGAAGCCGAGTAGGCGGATTGGTC
CGAGTG---GAG------AGAAAAAAAAAACGGATTGAACTTCAAATCTTTTCTGGAGAT
ATTTATTTTCCTGGAGAGACG------GATCGGATAGTCCGACACAGCAGCATCTTAATA
CCACCAGGAGCGGGAAAAACAAAT------------TCGAAGGAATCAAAA---AAGAAA
TGGAAAAATTGGATTTATGTCCAAGGGATCACACCGACCAAAACAAAGTATTTTGTTTTG
GTTCGACCTGTAGAAACATATGAAATAGCAGATGGTATAAATTTATCAACACTTTTCCCT
CAGGATCCGTTGCAGGAAAGGGATAACATGAAACTTCGAGTTATCAATTATATTCTTTAT
GGAAATGGTAAAGCCTTTTTTGGAATTCCTGACACAAGTAGTCAATTAGTTCGAACTTGT
TTAGTATTGAATTGCAACCAC------GCTAAA------AAAGGTTCTTCCATCGGGGAG
GCCCATGTTTCCTTTGTTCAAGTAAAGACGAATGATCTGATTCGAGATTTTATAAGAATC
GACTTAGTCAACTCCCCCCTTTCGTATACCGGAAAAAGGAACTATTCATCAGGTTCATGG
TTGATCTATAAT---ACTGGATCAAGTCGCACCTATATCAATCCGTTTTATTCCAAGGCA
TGGATTCAACAACCCCTT---ATCCAAAATCAAGTAACTATTCGTACCTTGTTGAATAGA
AATAACGAATATCAATCTTTGAGAATTTTGTCATCATCCAATTGTTCTCGAATGGGGCCA
------TTTAACAGTATAAAATATCACAATGGAATAAAAGAAGCACTTAAAAGAGACCCC
CCTATAGTTTCAGTTAGGAAATTGAAATCATTGGGTTCCTTAGGAACAGCCCTTCCAATT
ACGAAT---------TTTTACCATTTACTAACCCAGAATCAAATCTTGGTAATGAAATAT
TTTCAACTTGACAATTTAAAACATACTTTTGAACTAATTCAATATTATTTAATGGATGAA
AATGGAAGGATTTCGAATTCCGATCTATGCAGTAAAAAAGTTTTGAATCCATTTCATTTG
---AATTGGTATTTTATCCATTGTAATTTTTGTGAAGAGAGACCTACAATAATTAGTCTT
GGGCAGTTTATTTGTGAAAATGCATGTATAGCGAAAAATGGACCCCACCTAAAGTCGGGA
CAAGTTTTAATTGTTCAAGTTGATTCTATAATAATTAGATCAGCTAAACCCTATTTAGCC
ACGCCCGGAGCAACTGTTCATGGCCATTATGGAGAAATCCTTTCTACGGGGGATACTTTG
GTTACATTTATATATGAAAAATCAAGATCTGGTGATATAACCCAGGGTCTTCCAAAAGTG
GAACAAGTCTTGGAAGTACGTTCGATTGATTCAATATCGATGAACCTAGAAACGAGAGTT
GAGGGTTGGAATGAGCATATAACAAGAATTCTTGGAATTCCTTGGGGATTCTTGATTGGT
GTCGAGCTAACTATAGTGCAAAGCCGTATCTCTTTGGTTAATAAGATACAAAAGGTTTAT
CGATCCCAGGGTGTGCAGATTCATAATAGGCATATAGAAATTATTGTACGTCAAATAACA
TCAAAAGTTTTAGTTTCAGAA------GACGGAATGTCTAATGTTTTTTCACCCGGAGAA
CTAATTGGATTGGTGCGAGCGGAACGAACGGGGCGTGCTTTAGACGAAGTAATCTGTTAC
CGAGCTATTTTATTGGGAATAACAAGAGCATCTCTGAATACTCAAAGTTTCATATCCGAA
GCGAGTTTTCAAGAAACCGCTCGAGTCTTAGCAAAAGCTGCGCTAAGGGGTCGTATAGAT
TGGTTGAAGGGCCTAAAAGAAAACGTTGTTTTGGGAAGTATGATACCCGTTGGTACCGGA
TTCAAA------GAATTAGTACATCGTTCAAGGCAACATAAC---------------AAC
AAAACCAAAAAGCAAAATTTATTTGAGGGGAAAATGCAAAATATTTTGTTCCATCATAGA
GATTTATTTCATTCTTACATT---TCCAAGAATTCCCATGATACA---TCAAGCATTTCT
GGGATTTAC------------------------------------
>Sinocrassula_indica
ATGGAGGTACTTATGGCAGAACGGGCCAATCTGGTCTTTCACAATAAAGTGATAGATGGA
ACTGCCATGAAACGACTTATTAGCAGATTAATAGATCACTTCGGAATGGCATATACATCA
CACATCTTGGATCAAGTAAAGACTCTGGGTTTCCAGCAAGCCACTGCTACATCTATTTCA
TTAGGAATTGACGATCTTTTAACAATACCTTCGAAAGGATGGCTAGTCCAGGATGCTGAA
CAACAAAGTTTCATTTTGGAAAAAAACCATAATTACGGAAATGTGCATGCGGTAGAAAAA
TTACGCCAATCCATTGAAATATGGTATGCTACAAGTGAATATTTACGACAAGAAATGAAT
CCTAATTTCAGGATGACTGATCCCTTTAATCCAGTCCATATAATGTCTTTTTCGGGAGCT
AGAGGAAATGCATCTCAAGTCCACCAATTAGTAGGTATGAGAGGATTAATGTCGGATCCC
CAAGGACAAATGATTGATTTACCCATTCAAAGCAATTTACGTGAAGGACTCTCTTTAACG
GAATATATAATTTCTTGCTACGGAGCACGCAAGGGGGTTGTGGATACTGCTGTACGAACA
TCAGATGCTGGATATCTGACGCGCAGACTTGTTGAAGTAGTTCAACACATTGTTGTGCGT
AGAACAGATTGTGGCACCACCCAAGGTTTTTCAGTGAGTCCTCTAAATGGGATGATGTCG
GAAAAAGCCTTTATTCAAACATTGATTGGGCGTGTACTAGCAGACGATATATATATGGGC
CCGCGATGCATCGCCATTCGAAATAAAGATATTGGTATTGGACTTGTCAATCGATTCTTA
ACCTTTCGAATACACCCAATATCCATTCGAACTCCCTTTACTTGTAGGAGTATTTTTTGG
ATCTGTCGATTCTGTTATGGACGGAGCCCTACTCATGGCGACCTGGTCGAATTGGGGGAA
GCTGTAGGTATTATTGCGGGTCAATCTATTGGAGAACCAGGTACACAACTAACATTAAGA
ACTTTTCATACTGGCGGAGTATTCACTGGGGGTACTGCAGAACATGTACGAGCCCCCTCT
AATGGAAAAATAAAATTAAATGAGGATTTGGTTCATCCCACACGTACACGTCACGGACAT
CCTGCTTTTCTGTGTTATATAGACTTGTATATAACTATTGAGAGTGAAGACATTCTACAT
AATGTGAATATTCCACCTAAAAGTTTTCTTTTAGTTCAAAATGATCAATACGTAGAATCC
GAACAAGTTATTGCTGAGATTCGCGCAGGAACATACACTTTCCATTTTAAAGAGAAGGTT
AGAAAACATATTTATTCTGATTCAGAGGGAGAAATACACTGGAGTACCAATGTGTACCAT
GCATCTGAATTTACATATGGTAATGTTCATCTCTTACCAAAAACAAGCCATTTATGGATA
TTAGCAGGAGGGTCGTGCAGATCCAGTGTAGTCCCTTTTTCGCTTCACAAAGATCAAGAT
CAACTTAACATTCATTCGCTTTCTGTCGAACGAAGATATAGTTCTAACTCCTCAGTGACT
AATGAGCAAGTGAAAGAGAAACTCTTTCGTTCGGATATTTCTGGTAAAAAAGAAGGCAAT
CTTCCTCTTTAT------TCAGAATTAAATCAAATCATATATACTGGGCGTTGCAATATA
CTATATCCT---GCTATTCTCTATGAGAATTCTAATTTATTATCAAAGAGGCGAAACAAT
CGATTCATCATGCCATTCCAGTCGATTCAAGAACGAAAGAAAGAAACAATGCTCTATTCG
GATTCCGATATCTCGGTTGAAATACCCATAAATGGTATTTTCCACAGAAATAGTATTCTT
GCTTATTTCGATGATCCTCAATACCGAAGAAACAGCTCAGGAATTACTAAATATGGGACT
CTGGAGGCGCATTCAATCGTCAAAAAAGGGGATTTGGATTTGGTTGAT------TATCGA
GGGGCAAAAGAATTTAAGCCAAGATACCAAATGCAA------GTAGATCGATTTTTTTTC
ATTCCAGAGGAAGTACATATTTTGCCTGGATCTTCTTCCATAATGGTGCGGAATAATAGT
ATCATTGGAGGAGATACACTAATCACTTTAAATATAAGAAGCCGAGTAGGCGGATTGGTC
CGAGTG---GAG------AGAAAAAAAAAGCGGATTGAACTTCAAATCTTTTCTGGAGAT
ATTTATTTTCCTGGAGAGACG------GATCGGATAGTCCGACACAGCAGCATCTTAATA
CCACCAGGAGCGGGAAAAACAAAT------------TCGAAGGAATCAAAA---AAGAAA
TGGAAAAATTGGATTTATGTCCAAGGGATCACACCGACCAAAACAAAGTATTTTGTTTTG
GTTCGACCTGTAGAAACATATGAAATAGCAGATGGTATAAATTTATCAACACTTTTCCCT
CAGGATCCGTTGCAGGAAAGGGATAACATGAAACTTCGAGTTATCAATTATATTCTTTAT
GGAAATGGTAAAGCCTTTTTTGGAATTCCTGACACAAGTAGTCAATTAGTTCGAACTTGT
TTAGTATTGAATTGCAACCAC------GCTAAA------AAAGGTTCTTCCATCGGGGAG
GCCCATGTTTCCTTTGTTCAAGTAAAGACGAATGATCTGATTCGAGATTTTATAAGAATC
GACTTAGTCAACTCCCCCCTTTCGTATACCGGAAAAAGGAACTATTCATCAGGTTCATGG
TTGATCTATAAT---ACTGGATCAAGTCGCACCTATATCAATCCGTTTTATTCCAAGGCA
TGGATTCAACAACCCCTT---ATCCAAAATCAAGTAACTATTCGTACCTTGTTGACTAGA
AATAACGAATATCAATCTTTGAGAATTTTGTCATCATCCAATTGTTCTCGAATGGGGCCA
------TTTAACAGTATAAAATATCACAATGGAATAAAAGAAGCACTTAAAAGAGACCCC
CCTATAGTTTCAGTTAGGAAATTGAAATCATTGGGTTCCTTAGGAACAGCCCTTCCAATT
ACGAAT---------TTTTACCATTTACTAACCCAGAATCAAATCTTGGTAATGAAATAT
TTTCAACTTGACAATTTAAAACATACTTTTGAACTAATTCAATATTATTTAATGGATGAA
AATGGAAAGATTTCGAATTCCGATCTATGCAGTAAAAAAGTTTTGAATCCATTTCATTTG
---AATTGGTATTTTATCCATTGTAATTTTTGTGAAGAGAGACCCACAATAATTAGTCTT
GGGCAGTTTATTTGTGAAAATGCATGTATAGCGAAAAATGGACCCCACCTAAAGTCGGGA
CAAGTTTTAATTGTTCAAGTTGATTCTATAATAATTAGATCAGCTAAACCCTATTTAGCC
ACGCCCGGAGCAACTGTTCATGGCCATTATGGAGAAATCCTTTCTACGGGGGATACTTTG
GTTACATTTATATATGAAAAATCAAGATCTGGTGATATAACCCAGGGTCTTCCAAAAGTG
GAACAAGTCTTGGAAGTACGTTCGATTGATTCAATATCGATGAACCTAGAAACGAGAGTT
GAGGGTTGGAATGAGCATATAACAAGAATTCTTGGAATTCCTTGGGGATTCTTGATTGGT
GTCGAGCTAACTATAGTGCAAAGCCGTATCTCTTTGGTTAATAAGATACAAAAGGTTTAT
CGATCCCAGGGTGTGCAGATTCATAATAGGCATATAGAAATTATTGTACGTCAAATAACA
TCAAAAGTTTTAGTTTCAGAA------GACGGAATGTCTAATGTTTTTTCACCCGGAGAA
CTAATTGGATTGGTGCGAGCGGAACGAACGGGGCGTGCTTTAGACGAAGTAATCTGTTAC
CGAGCTATTTTATTGGGAATAACAAGAGCATCTCTGAATACTCAAAGTTTCATATCCGAA
GCGAGTTTTCAAGAAACCGCTCGAGTCTTAGCAAAAGCTGCGCTAAGGGGTCGTATAGAT
TGGTTGAAGGGCCTAAAAGAAAACGTTGTTTTGGGAAGTATGATACCCGTTGGTACCGGA
TTCAAA------GAATTAGTACATCGTTCAAGGCAACATAAC---------------AAC
AAAACCAAAAAGCAAAATTTATTTGAGGGGAAAATGCAAAATATTTTGTTCCATCATAGA
GATTTATTTCATTCTTACATT---TCCAAGAATTCCCATGATACA---TCAAGCATTTCT
GGGATTTAC------------------------------------
>Umbilicus_rupestris
ATGGAGGTACTTATGGCAGAACGGGCCAATCTGGTCTTTCACAATAAAGTGATAGATGGA
ACTGCCATGAAACGACTTATTAGCAGATTAATAGATCACTTCGGAATGGCATATACATCA
CACATCTTGGATCAAGTAAAGACTCTGGGTTTCCAGCAAGCCACTGCTACATCTATTTCA
TTAGGAATTGACGATCTTTTAACAATACCTTCAAAAGGATGGCTAGTCCAGGATGCTGAA
CACCAAAGTTTCATTTTGGAAAAAAACCATCATTACGGGAATGTACATGCGGTAGAAAAA
TTACGCCAATCCATTGAAATATGGTATGCTACAAGTGAATATTTACGACAAGAAATGAAT
CCTAATTTCAGGATGACTGATCCCTTTAATCCAGTCCATATAATGTCTTTTTCGGGAGCT
AGAGGAAATGTATCCCAAGTACACCAATTAGTAGGTATGAGAGGATTAATGTCGGATCCC
CAAGGACAAATGATTGATTTACCCATTCAAAGCAATTTACGCGAAGGACTCTCTTTAACG
GAATATATTATTTCTTGCTACGGAGCACGCAAGGGGGTTGTGGATACTGCTGTACGAACA
TCAGATGCTGGATATCTGACGCGTAGACTTGTTGAAGTAGTTCAACATATTGTTGTGCGT
AGAACAGATTGTGGCACCACCCAAGGATTTTCAGTGAGTCCTCTAAATGGGATGATGGCG
GAAAAAGTTTTTATTCAAACATTGATTGGGCGTGTACTAGCAGATGATATATATATGGGC
CCGCGATGCATTGCCATTCGAAATAAAGATATTGGTATTGGACTTGTCAATCGATTCTTA
ACCTTTCGAATACACCCAATATCTATTCGAACTCCCTTTACTTGTAGGAGTATATTTTGG
ATTTGTCGATTCTGTTATGGACGGAGCCCTACTCATGGCGACCTGGTCGAATTGGGGGAA
GCTGTAGGTATTATTGCGGGTCAATCTATTGGAGAACCGGGTACTCAACTAACATTAAGA
ACTTTTCATACTGGCGGAGTATTCACTGGGGGTACTGCAGAACATGTACGAGCCCTTTCT
AACGGAAAAATCAAATTTAATGAGGATTTGGTTCATCCCACACGTACACGTCACGGACAT
CCTGCTTTTCTGTGTTATATAGACTTGTATATAACTATTGAGAGTGAAGACATTCTACAT
AATGTGAATATTCCACCTAAAAGTTTTCTTTTAGTCCAAAATGATCAATATGTAGAATCT
GAACAAGTTATTGCTGAGATTCGCGCAGGAGCATACACGTTAAATTTGAAAGAGAAGGTT
CGAAAACATATTTATTCTGATTCAGAGGGAGAAATGCACTGGAGTACCAATGTGTACCAT
GCATCTGAATTTACATATGGTAATGTGCATCTCTTACCAAAAACAAGCCATTTATGGATA
TTAGCAGGAGGGTCGTGCAGATCCAGTGTAGTCCCTTTTTCGCTTCACAAAGATCAAGAT
CAACTGAACATTAATTCGCTTTCTGTCGAACGAAGATATAGTTCTAACCGCTCAGTGACT
AATGAGCAAGTGAAACATAAACTCTTTCGTTCGGATATTTATGGTAAAAAAGAAGGCAAT
CTTCTTGTTTAT------TCCGAATTAAATCAAATCATATATACTGGTCGTTGCAATATA
CTATATCCT---GCTATTCTCTATGATAATTCTAATTTATTGTCAAAGAGGCGAAGCAAT
AGAGTCATCATTCCATTCCAGTCGATTCAAGAACGAAAGAAAGAAACAATGCTCTATTCT
GATTCCGATATATCGGTTGAAATACCCATAAATGGTATTTTCCGCAGAAATAGTATTCTT
GCTTATTTCGATGATCCTCAATACAGAAGAAACAGCTCAGGAATTACTAAATATGGGACT
ATGGAGGTGCATTCAATCGTCAAAAAAGAG------GATTTGGTTGAT------TATCTA
GGGGCAAAAGAATTTAAGCCAAGATACCAAATGCAA------GTAGATCCATTTTTTTTC
ATTCCCGAGGAAGTCCATATTTTACCTGGATCTTCTTTCATAATGGTGCGGAATAATAGT
ATCATTGGAGGAGATACATTAATCACTTTAAATAGAAGAAGCCGAGTAGGCGGATTGGTC
CGAGTG---GAG------AGAAAAAAAAAAAGGATTGAACTTCAAATCTTTTCTGGGGAT
ATTTATTTTCCTGGAGAGACA------GATCGGATAGTCCGACACAGCAGCATCTTAATA
CCACCCGGAGCGGGAAAAACAAAT------------TCGAAGGAATCAAAA---AAGAAA
TGGAAAAATTGGATTTATGTCCAAGGGATCACACCAACCAAGACAAAGTCTTTTGTTTTA
GTTCGACCTGTAGAAACATATGAAATAGCAGACGGTATAAATTTATCAACACTTTTCCCT
CAGGATCCGTTGCAGGAAAGGGATAACATGAAACTTCGAGTTGTCAATTATATTCTTTAT
GGAAATGGCAAAGCCTTTTTTGGAATTCCTGATACAAGTAGTCAATTAGTTCGAACTTGT
TTAGTATTGAATTGGAACCAC------GCTAAA------AAAGGTTCTTCTATCGGGGAG
GCCCATGTTTCCTTTGTTCAAGTAAGGACAAATGATCTGATTCGAGATTTTATAAGAATC
GACTTAGTCAACTCCCCCTTTTCGTATACCGGAAAAAGGAACGATTCATCAGGTTCATGG
TTGATCTATAAT---ACTAGATCAAGTCGCACCTATATCAATCCGTTTTATTCCAAGGCA
TGTATTCAACAACCCCTT---ATCCAAAATCAAGTAACTATTTGTACCTTGTTGAATAGA
AATAACGAATATCAATCTTTAATAATTTTGTCATCATCCAATTGTTCTCGAATGGAGCCA
------TTCAACAGTGTAAAATATCACAATGGAATAAAAGAAGCACTTAAAAGAGACCCC
CCCGTAGTTTCATTTAGGAAATTGAAATCATTGGGTTCCTTAGGAACAGCCCTTCCAATT
ACAAAT---------TTTTACCATTTACTAACCCATAATCAAATCTTGGTAATGAAAAAT
TTGCAACTTGACAATTTAAAACAGACTTTTGAAATAATTCATTATTATTTAATGGATGAA
AATGGAAGGATTTCAAATCCCGATCTATGCAGTAAAAAATTTTTGAATCCATTTCATTTG
AAGAATTGGTATTTTATCCATTGTAATTTTTGTGAAGAGAGACCCACAATAATGAGTCTT
GGGCAGTTTATTTGTGAAAATGCATGTATAGCGAAAAACAGACCCCAACTAAAGTCGGGC
CAAGTTTTAATTGTTCAAGTTGATTCTATAATAATTAGATCAGCTAAATCCTATTTAGCC
ACGCCAGGAGCAACTGTTCATGGACATTATGGAGAAATCCTTTCTACGGGGGATACTTTG
GTTACATTTATATATGAAAAATCAAGATCGGGTGATATAACCCAGGGTCTTCCAAAAGTG
GAACAAGTCTTGGAAGTACGTTCAATTGATTCAATATCGATGAACCTAGAAAAGAGAGTT
GAGGGTTGGAACGAGCATATAACAAGAATTCTTGGAATTCCTTGGGGATTCTTGATTGGT
GTCGAGCTAACTATAGTGCAAAGTCGTATCTCTTTGGTTAATAAGATACAAAAGGTTTAT
CGATCCCAGGGTGTGCAGATTCATAATAGGCATATAGAAATTATTGTACATCAAATAACA
TCAAAAGTTTTAGTTTCAGAA------GACGGAATGTCTAATGTTTTTTCACCCGGAGAA
CTAATTGGATTGTTGCGAGCGGAACGAACGGGGCGTGCTTTGGACGAAGCAATCTGTTAC
CGAGCTATTTTATTGGGAATAACAAGAGCATCTCTGAATACTCAAAGTTTCATATCCGAA
GCGAGTTTTCAAGAAACTGCTCGAGTCTTAGCAAAAGCTGCTCTAAGAGGTCGTATAGAT
TGGTTGAAGGGCCTAAAAGAAAACGTTGTTTTGGGAAGTATGATACCCGGTGGGACCGGA
TTCAAA------GAATTAGTACATCGTTCAAGGCAACATAAA------------------
---AACAAAAAGCAAAATTTAGTTGAGGGGAAAATAAAAAATATTTTCTTCCACCATAGA
GATTTATTTCATTCTTACATT---TCAAAGAATTCCCATGATACA---TCAGAACAATCA
TTTCTGGGATTTACT---GATTTC---------------------
>Myriophyllum_aquaticum
ATG------------GCAGAACGGGCCAATCAGGTCTTTCACAATAAAGTGATAGATGGA
ACTGCCATGAAACGACTTATTAGCAGATTAATAGATCACTTCGGAATAGGATATACATCA
CACATCCTCGATCAAGTAAAGACCCTGGGTTTCCAGCAAGCCACTGCTACATCTATTTCA
TTAGGAATTGATGATCTTTTAACAATACCTTCTAAGGGGTGGTTAGTCCAGGATGCTAAA
CAACAAAGTTTTTTTTTGGAAAAACACTATCGTTGGGGGAATGTACACGCGGTAGAAAAA
TTACGCCAATCCGTTGAAATATGGTATGCTACAAGTGAATATTTGCGACAAGAAATGAAT
CCTAATTTTAGGATGACCGATCCTTTTAATCCAGTCCATATAATGTCTTTTTCGGGGGCT
AGAGGAAATGCAGCTCAGGTACACCAATTAGTAGGTATGAGAGGAGTCATGTCGGACCCC
CAAGGACAAATGATTGAGTTACCCATTGTTCGCAATTTACGCGAAGGACTCTCTTTAACC
GAATATATCATTTCGTGCTACGGAGCCCGCAAAGGAGTTGTGGATACTGCTGTACGAACA
TCAGATGCTGGATATCTGACGCGTAGACTTGTGGAAGTAGTTCAACACATTGTTGTACGG
AGAACAGATTGTGGTACCACCCGAGGTATTTCGGTGAGTTCTCGAAATGGAATGCTGCTG
GAAAAAGGTTTTATCCAAACATTAATTGGTCGTGTATTAGCAGATGATATATATATGGGC
CCACGATGCATTGCCATTCGAAATCAAGATATTGGGATTGGACTTATCAATCGCTTCATA
ACCTTTCGAGCACAGTCAATATCTATTCGCACTCCTTTTACTTGTAGAAGTACATCTTGG
ATCTGTCGATTATGTTATGGCCGGAGTCCTACTGATGGCGCCCTGGTCGAATTGGGAGAA
GCTGTAGGTATTATTGCGGGTCAATCTATTGGCGAACCGGGTACTCAACTAACATTAAGA
ACTTTTCATACCGGCGGAGTATTCACAGGGGGGACTTCAGAACATGTAAGAGCTCCTTCT
AATGGAAAAATAAAATTCAATGAGGATTTGGTTCATCCCATACGTACACGTCACGGACAT
CCTGCTTTTCTATGTTATATAGACTTATATGTAACTATTGAGAGTGAAGATATTATCCAT
AATGTGAATATTCCACCGAAAAGTTTTCTTTTAGTTCAAAATGATCAATATGTAGAATCA
GAACAAGTGATTGCTGAGATTCGTGCCGGAACATCCACTTTCAATTTGAAAGAGAGGGTT
CAAAAATATATTTATTCTGCTTCAGACGGAGAAATGCACTGGAGTACCGATGTGTACCAT
GCACCGGCATTGAGATATGGTAATGTTCATCTCTTACCAAAAACAAGTCATTTATGGATA
TTAGCAGGCAGTTCGTGCAGATCGAGTGTAGTCCCTTTTTTGCTCGCCAAGGATCAAGAT
CAAATAAATAGTCATTCTGTTTCTGTCGAACTAAGATCTATTTCGAATATTTCTGTGACC
AATGATCAAGTAAGACAGAAAATTTGTAGTTCGGTTCTTTCTGGTAAAAAGGAAGGTAGA
ATTCCCGATTAT------TCGGAATTGAATCGAATCATATGTACTAATAATTGTAATCTA
ATAGATCCT---AGCATTCTCCACCATAATTCTGATTTTTTGGCAAAGAGGCGAAGAAAT
AGATTCATCATTCCATTCCAATCGATTCAAGAACGCGATAAAGAACAAATACTCCATATA
GATTCAAATATCTCGATTGAAATACCGATAAATGGTATTTTCGGTAGAAATAGTATTCTT
GCTTTTTTTGATGATCCTCAATATAGAAGAAACAGTTCAGGAATTACTAAATATGGTACT
TTAGAGGTGCATTCAATCGTCAAAAAAGAG------TATTTTATTGAG------TATCGA
GGAGTAAAAGAATTTCCGCCAAGATACCAAATGAAA------GTCGATCAATTTTTTTTC
ATTCCCGAGGAAGTGCATTTTTTGTCCGGATCTTCTTCCATAATGGTGCGGAACAATAGT
ATCATTGCAGTAGGTACACAAATCACTTTAAATACAAGAAGCCGAGTAGGCGGGTTGGTC
CGAGTC---CGAGTGGGGAGAAAAAAAAAAAGAATTGAACTTAAAATCTTTTCCGGAGAC
ATCTATTTTCCTGGAGAGACA------GATAAGCTAGCCCGACACATCGGGATCGTGATA
CCGCCCGGAACCGGAAAACCAAAT------------GCTAAAGAATAT------AACAAA
TTGCAAAATTGGATCCATGTACAATGGATCAAACCGACCAAGAAAAAGTATTTTGTTTTG
GTTCGACCTGTAGTCACATATGAAATAGCGGATGGTATAAATTTAGCAACACTTTTCCCC
CAGGATCTGTTACGGGAAAGGGATAACATGAAACTTCGGGTTGTCAATTATATCCTTTAT
GGAAATGGAAAAGCAACTCGGGGAATTTCTGACACAAGTATTCAACTAGTTCGGACTTGT
TTCGTATTGAATTGGGACCAA------AAGAAA------AAAAGTTCTTCTATCGTAGAG
GCCCATGCTTCCTTTATTGAAGTAAGGACAAATGATCTGATTCGAGATTTCTTAAGAATC
GACTTAGTGAAATCCCATATTTCGTATATCGGAAAAAGGAATGATCCGTCCGATTCGGGA
TTGATCTATAAT---AAGGGATCAGATAACACCAATATCCATCCGTTTTATTCCAAGGCA
TGGATTCAACAACCACTT---AGCCAAAATCACGAAACTATTCGTACATTGTTCAATAGA
ACTAAAGAGTGCCAATCTTTGATAATTTTGTCATCATCCAACTGTTCTCGAATGGGGTTA
------CTCAATGATGTAAAATATCACAATAGAAGAAAAGAAGTAATTAAAAGAGAA---
TCACTAATTCCAATTAGG------AACTCGTTGGGTCCTTTAGGCACAGCCCTTCCAATT
AAGAATTTTTATTCATTTTATCATTTCATAACTCATAATCAGATCTTGGTAACTAAATAT
TTGCAACTTGCCAATTTTAAACAGACCTTTCCAATACTAAAATATTTTTTAATGGATGAA
AATGGGAGAATTTATAATCCCGATCTATGCAGTAACATCATCTTTAATCCATTCAATTTA
---AATTGGTATTTTATCCATCCTAATTATTGCGAAGAGACACCCACAATAATTAGTCTT
GGACAGTTTATTTGTGAAAATGTATCTATATCCAAAGGCGGATCACACCTCAAATCAGGC
CAAGTTCTAATTGTTCAAGTTGACTCTATAATAATAAGATCCGCTAAGCCTTATTTAGCT
ACTCCAGGAGCAACTGTTCATGGCTATTATGGAAAAATCCTTTACGAAGGGGATACATTA
ATTACATTTCTATATGAAAAATCAAAATCTGGTGATATAACGCAGGGTCTTCCAAAAATA
GAACAAGTGTTAGAAGCACGTTCGATTAATTCAATCTCGACGAACCTAGAAAAGAGAGTT
GAGGGTTGGAACCAGCATATAACAAGACTTCTTGGAATTCCTTGGGGATTCTTGATTGGT
GCTGAGTTAACTATAGTGCAAAGTCGTATCTCTTTGGTTAATAAGATCCAAAAAGTTTAT
CGATCCCAGGGGGTTCAGATTCATAATAGGCATATAGAAATTATTGTACGTCAAATAACA
TCAAAAGTTTTGGTTTCAGAA------GATGGACTGTCTAATGTTTTTTTACCTGGAGAA
CTAATTGGATTATTGCGAGCGGAACGAACGGGACGTGCTTTGGAAGAAGCAATTTGTTAC
CGAGCTGTTTTATTAGGAATAACAAGGGCATCTCTGAATACTCAAAGTTTCATATCCGAA
GCGAGTTTTCAAGAAACCACTCGAGTTTTAGCAAAAGCTGCTCTGCAGGGTCGTATCGAT
TGGTTGAAGGGCCTGAAGGAGAATGTTGTTCTGGGGGAAATGATACCTGTTGGTACCGGA
TTCCAAGTCGACGGATTGGGGCACCGTTCAAGACAATATAACCCGTTAGAAATCAAAAAG
CCTTTAGAAACCAAAAATTTATTCGAGGGAAAAATTAGAGATATTTTGTTCTACCACAGA
GAATTTTTTAATTCTTGCATT---TCACAAAATTCTCATGCTACC---TATGAACAATTT
TTTATGGGATTTAAG---GATTAT---------------------
>Myriophyllum_spicatum
ATG------------GCAGAACGGGCCAATCAGGTCTTTCACAATAAAGTGATAGATGGA
ACTGCCATGAAACGACTTATTAGCAGATTAATAGATCACTTCGGAATAGGATATACATCA
CACATCCTCGATCAAGTAAAAACCCTGGGTTTCCAGCAAGCCACTGCTACATCTATTTCA
TTAGGAATTGATGATCTTTTAACAATACCTTCTAAGGGGTGGTTAGTCCAGGATGCTAAA
CAACAAAGTTTTTTTTTGGAAAAACACTATCGTTGGGGGAATGTACACGCGGTAGAAAAA
TTACGCCAATCCGTTGAAATATGGTATGCTACAAGTGAATATTTGCGACAAGAAATGAAT
CCTAATTTTAGGATGACCGATCCGTTTAATCCAGTCCATATAATGTCTTTTTCGGGGGCT
AGAGGAAATGCAGCTCAGGTACACCAATTAGTAGGTATGAGAGGAGTAATGTCGGACCCC
CAAGGACAAATGATTGAGTTACCCATTGTTCGCAATTTACGCGAAGGACTCTCTTTAACC
GAATATATCATTTCGTGCTACGGAGCCCGCAAAGGAGTTGTGGATACTGCTGTACGAACA
TCAGATGCTGGATATCTGACGCGTAGACTTGTGGAAGTAGTTCAACACATTGTTGTACGG
AGAACAGATTGTGGTACCACCCGAGGTATTTCGGTGAGTTCTCGAAATGGACTGCTGCTG
GAAAAAGGTTTTATCCAAACATTAATTGGTCGTGTATTAGCAGATGATATATATATGGGC
CCACGATGCATTGCCATTCGAAATCAAGATATTGGGATTGGACTTATCAATCGCTTCATA
ACCTTTCGAGCACAGTCAATATCTATTCGCACTCCTTTTACTTGTAGGAGTACATCTTGG
ATCTGTCGATTATGTTATGGCCGGAGTCCTACTGATGGCGCCCTGGTCGAATTGGGAGAA
GCTGTAGGTATTATTGCGGGTCAATCTATTGGCGAACCGGGTACTCAACTAACATTAAGA
ACTTTTCATACCGGCGGAGTATTCACAGGGGGGACTTCAGAACATGTAAGAGCTCCTTCT
AATGGAAAAATAAAATTCAATGAGGATTTGGTTCATCCCATACGTACACGTCACGGACAT
CCTGCTTTTCTATGTTATATAGACTTATATGTAACTATTGAGAGTGAAGATATTATCCAT
AATGTGAATATTCCACCGAAAAGTTTTCTTTTAGTTCAAAATGATCAATATGTAGAATCA
GAACAAGTGATTGCTGAGATTCGTGCAGGAACATCCACTTTCAATTTGAAAGAGAGGGTT
CAAAAATATATTTATTCGGCTTCAGACGGAGAAATCCACTGGAGTACTGATGTGTACCAT
GCACCGGCATTGAGATATGGTAATGTTCATCTCTTACCAAAAACAAGTCATTTATGGATA
TTAGCAGGCAGTTCGTGCAGATCGAGTGTAGTCCCTTTTTTGCTCGCCAAGGATCAAGAT
CAAATAAATAGTCATTCTGTTTCTCTCGAACTAAGATCTATTTCTAATATTTCTGTGACC
AATGATCAAGTAAGACAGAAAATTTGTAGTTCGGTTCTTTCTGGTAAAAAGGAAGGTAGA
ATTCCCGATTAT------TCGGAATTGAATCGAATCATATGTACTAGTAATTGTAATCTA
ATAGATCCT---AGCATTCTCCACCATAATTCTGATTTTTTGGCAAAGAGGCGAAGAAAT
AGATTCATCATTCCATTCCAATCGATTCAAGAACGCGATAAAGAACAAATACTCGATATA
GATTCAGGTATCTCGATTGAAATACCTATAAATGGTATTTTCGGTAGAAATAGTATTCTT
GCTTTTTTTGATGATCCTCAATATAGAAGAAACAGTTCAGGAATTACTAAATATGGTACT
TTAGAGGTGCATTCAATCGTCAAAAAAGAG------TATTTTATTGAG------TATCGA
GGAGTAAAAGAATTTCCGCCAAGATACCAAATGAAA------GTCGATCAATTTTTTTTC
ATTCCCGAGGAAGTGCATTTTTTCTCCGGATCTTCTTCCATAATGGTGCGGAACAATAGT
ATCATTGCAGTAGGTACACAAATCACTTTAAATACAAGAAGCCGAGTAGGCGGGTTGGTC
CGGGTC---CGAGTGGGGAGAAAAAAAAAAAGAATTGAACTTAAAATCTTTTCCGGAGAT
ATCTATTTTCCTGGAGAGACA------GATAAGCTAGCCCGACACATCGGGATCGTGATA
CCGCCCGTAACCGGAAAAAAAAAT------------GCTAAAGATAAAGAATATAACAAA
TTGAAAAATTGGATCCATGTACAATGGATCAAACCTACCAAGAAAAAGTATTTTGTTTTG
GTTCGACCTGTAGTCACATATCAAATAGCGGATGGTATAAATTTAGCAACACTGTTCCCC
CAGGATCTGTTACGGGAAAGGGATAACATGAAACTTCGGGTTGTCAATTATATCCTTTAT
GGAAATGGCAAAGCAACTCGGGAAATTTCTGACACAAGTATTCAACTAGTTCGGACTTGT
TTCGTATTGAATTGGGACCAA------AAGAAA------AAAAGTTCTTCTATCGTAGAG
GCCCATGCTTCCTTTATTGAAGTAAGGACAAATGATCTGATTCGAGATTTCTTAAGAATC
GACTTACTGAAATCCCACATTTCGTATATCGGAAAAAGGAATGATCCATCTGATTCGGGA
TTGATCTATAAT---AAGGGATCAGATAACACCAATATCCATCCGTTTTATTCCAAGGCA
TGGATTCAACAACCACTT---AGCCAAAATCACGAAACTATTCGTACATTGTTCAATAGA
ACTAAAGAGTGCCAATCTTTGATAATTTTGTCATCATCCAACTGTTCTCGAGTGGGGTTA
------CTCAACGATGTAAAATATCACAATGGAAGAAACGAAGGAATTAAAAGAGAA---
TCACTAATTCCAATTAGG------AACTCGTTGGGTCCTTTAGGCACAGCCCTTCCAAGT
ATGAATTTTTATTCATTTTATCATTTCATAACTCATAATCAGATCTTGGTAACTAAATAT
TTGCAACTTGCCAATTTTAAACAGACCTTTCCAATACTAAAATATTTTTTAATGGATGAA
AATGGGAGAATTTATAATCCCGATCTATGCAGTAACATCATTTTTAATCCATTCAATTTG
---AATTGGTATTTTATCCATCCTAATTATTGCCAAGAGACACCCACAATAATTAGTCTT
GGACAGTTTATTTGTGAAAATGTATCTATATCCAAAGGCGGACCACACCTCAAATCAGGC
CAAGTTCTAATTGTTCAAGTTGACTCTATAATAATAAGATCCGCTAAGCCTTATTTAGCT
ACTCCAGGAGCAACAGTTCATGGCTATTATGGAAAAATCCTTTACGAAGGGGATACATTA
ATTACATTTCTATATGAAAAATCAAAATCTGGTGATATAACGCAGGGTCTTCCAAAAATA
GAACAAGTGTTAGAAGCACGTTCGATTAATTCAATCTCGACGAACCTAGAAAAGAGAGTT
GAGGGTTGGAACCAGCATATAACAAGACTTCTTGGAATTCCTTGGGGATTCTTGATTGGT
GCTGAGTTAACTATAGTGCAAAGTCGTATCTCTTTGGTTAATAAGATCCAAAAAGTTTAT
CGATCCCAGGGGGTGCAGATTCATAATAGGCATATAGAAATTATTGTACGTCAAATAACA
TCAAAAGTTTTAGTTTCAGAAGATGGAGATGGACTGTCTAATGTTTTTTTACCTGGAGAA
CTAATTGGATTATTGCGAGCGGAACGAACGGGACGTGCTTTGGAAGAAGCTATTTGTTAC
CGAGCCGTTTTATTAGGAATAACAAGGGCATCTCTGAATACTCAAAGTTTCATATCCGAA
GCGAGTTTTCAAGAAACCACTCGAGTTTTAGCAAAAGCTGCTCTGCAGGGTCGTATCGAT
TGGTTGAAGGGCCTGAAGGAGAATGTTGTTCTTGGGGAAATGATACCTGTTGGTACCGGA
TTTCAAGTCGACGGATTGGGGCACCGTTCAAGACAATATAACCCGTTAGAAATCAAAAAG
CCTTTAGAAACCAAAAATTTATTCGAGGGAAAAATTAGAGATATTTTGTTCTACCACAGA
GAATTTTTTAATTCTTGCATT---TCACAAAATTCTCATGCTACC---TATGAACAATTT
TTTATGGGATTTAAG---GATTAT---------------------
