# Supplementary material for: Ten Plastomes of Crassula (Crassulaceae) and Phylogenetic Implications
Source: Biology (Basel). 2022 Dec 7;11(12):1779. doi: 10.3390/biology11121779 (PMC9775174; doi:10.3390/biology11121779)
Supplement: Supplementary file 1 [file biology-11-01779-s001.zip › Supplements/Data S1/rps12.fasta]

>Crassula_alstonii
ATGCCAACTATTAAACAACTTATTAGAAACACAAGACAGCCAATCCGAAATGTTACGAAATCCCCCGCCCTTAAGGGGTGTCCTCAGCGCCGAGGAACATGTACTAGGGTGTATACTATCACCCCCAAAAAACCAAACTCTGCCTTACGTAAAGTTGCCAGAGTACGATTAACCTCTGGATTTGAAATCACTGCTTATATACCTGGTATTGGCCATAATTCACAAGAACATTCTGTAGTCTTAGTAAGAGGGGGAAGGGTTAAGGATTTACCCGGTGTGAGATATCACATTGTTCGAGGAACCCTAGATGCTGTCGGAGTAAAAGATCGTCAACAAGGGCGTTCTAAATATGGGGTCAAAAAGCCAAAA
>Crassula_columella
ATGCCAACTATTAAACAACTTATTAGAAACACAAGACAGCCAATCCGAAATGTTACGAAATCCCCCGCCCTTAAGGGGTGTCCTCAGCGCCGAGGAACATGTACTAGGGTGTATACTATCACCCCCAAAAAACCAAACTCTGCCTTACGTAAAGTTGCCAGAGTACGATTAACCTCTGGATTTGAAATCACTGCTTATATACCTGGTATTGGCCATAATTCACAAGAACATTCTGTAGTCTTAGTAAGAGGGGGAAGGGTTAAGGATTTACCCGGTGTGAGATATCACATTGTTCGAGGAACCCTAGATGCTGTCGGAGTAAAAGATCGTCAACAAGGGCGTTCTAAATATGGGGTCAAAAAGCCAAAA
>Crassula_dejecta
ATGCCAACTATTAAACAACTTATTAGAAACACAAGACAGCCAATCCGAAATGTTACGAAATCCCCCGCCCTTAAGGGGTGTCCTCAGCGCCGAGGAACATGTACTAGGGTGTATACTATCACCCCCAAAAAACCAAACTCTGCCTTACGTAAAGTTGCCAGAGTACGATTAACCTCTGGATTTGAAATCACTGCTTATATACCTGGTATTGGCCATAATTCACAAGAACATTCTGTAGTCTTAGTAAGAGGGGGAAGGGTTAAGGATTTACCCGGTGTGAGATATCACATTGTTCGAGGAACCCTAGATGCTGTCGGAGTAAAAGATCGTCAACAAGGGCGTTCTAAATATGGGGTCAAAAAGCCAAAA
>Crassula_mesembryanthoides
ATGCCAACTATTAAACAACTTATTAGAAACACAAGACAGCCAATCCGAAATGTTACGAAATCCCCCGCCCTTAAGGGGTGTCCTCAGCGCCGAGGAACATGTACTAGGGTGTATACTATCACCCCCAAAAAACCAAACTCTGCCTTACGTAAAGTTGCCAGAGTACGATTAACCTCTGGATTTGAAATCACTGCTTATATACCTGGTATTGGCCATAATTCACAAGAACATTCTGTAGTCTTAGTAAGAGGGGGAAGGGTTAAGGATTTACCCGGTGTGAGATATCACATTGTTCGAGGAACCCTAGATGCTGTCGGAGTAAAAGATCGTCAACAAGGGCGTTCTAAATATGGGGTCAAAAAGCCAAAA
>Crassula_perforata
ATGCCAACTATTAAACAACTTATTAGAAACACAAGACAGCCAATCCGAAATGTTACGAAATCCCCCGCCCTTAAGGGGTGTCCTCAGCGCCGAGGAACATGTACTAGGGTGTATACTATCACCCCCAAAAAACCAAACTCTGCCTTACGTAAAGTTGCCAGAGTACGATTAACCTCTGGATTTGAAATCACTGCTTATATACCTGGTATTGGCCATAATTCACAAGAACATTCTGTAGTCTTAGTAAGAGGGGGAAGGGTTAAGGATTTACCCGGTGTGAGATATCACATTGTTCGAGGAACCCTAGATGCTGTCGGAGTAAAAGATCGTCAACAAGGGCGTTCTCAATATGGGGTCAAAAAGCCAAAA
>Crassula_socialis
ATGCCAACTATTAAACAACTTATTAGAAACACAAGACAGCCAATCCGAAATGTTACGAAATCCCCCGCCCTTAAGGGGTGTCCTCAGCGCCGAGGAACATGTACTAGGGTGTATACTATCACCCCCAAAAAACCAAACTCTGCCTTACGTAAAGTTGCCAGAGTACGATTAACCTCTGGATTTGAAATCACTGCTTATATACCTGGTATTGGCCATAATTCACAAGAACATTCTGTAGTCTTAGTAAGAGGGGGAAGGGTTAAGGATTTACCCGGTGTGAGATATCACATTGTTCGAGGAACCCTAGATGCTGTCGGAGTAAAAGATCGTCAACAAGGGCGTTCTAAATATGGGGTCAAAAAGCCAAAA
>Crassula_tecta
ATGCCAACTATTAAACAACTTATTAGAAACACAAGACAGCCAATCCGAAATGTTACGAAATCCCCCGCCCTTAAGGGGTGTCCTCAGCGCCGAGGAACATGTACTAGGGTGTATACTATCACCCCCAAAAAACCAAACTCTGCCTTACGTAAAGTTGCCAGAGTACGATTAACCTCTGGATTTGAAATCACTGCTTATATACCTGGTATTGGCCATAATTCACAAGAACATTCTGTAGTCTTAGTAAGAGGGGGAAGGGTTAAGGATTTACCCGGTGTGAGATATCACATTGTTCGAGGAACCCTAGATGCTGTCGGAGTAAAAGATCGTCAACAAGGGCGTTCTAAATATGGGGTCAAAAAGCCAAAA
>Crassula_mesembrianthemopsis
ATGCCAACTATTAAACAACTTATTAGAAACACAAGACAGCCAATCCGAAATGTTACGAAATCCCCCGCCCTTAAGGGGTGTCCTCAGCGCCGAGGAACATGTACTAGGGTGTATACTATCACCCCCAAAAAACCAAACTCTGCCTTACGTAAAGTTGCCAGAGTACGATTAACCTCTGGATTTGAAATCACTGCTTATATACCTGGTATTGGCCATAATTCACAAGAACATTCTGTAGTCTTAGTAAGAGGGGGAAGGGTTAAGGATTTACCCGGTGTGAGATATCACATTGTTCGAGGAACCCTAGATGCTGTCGGAGTAAAAGATCGTCAACAAGGGCGTTCTAAATATGGGGTCAAAAAGCCAAAA
>Crassula_deltoidea
ATGCCAACTATTAAACAACTTATTAGAAACACAAGACAGCCAATCCGAAATGTTACGAAATCCCCCGCCCTTAAGGGATGTCCTCAGCGCCGAGGAACATGTACTAGGGTGTATACTATCACCCCCAAAAAACCAAACTCTGCCTTACGTAAAGTTGCCAGAGTACGATTAACCTCGGGATTTGAAATCACTGCTTATATACCTGGTATTGGCCATAATTCACAAGAACATTCTGTAGTCTTAGTAAGAGGGGGAAGGGTTAAGGATTTACCCGGTGTGAGATATCACATTGTTCGAGGAACCCTAGATGCTGTTGGAGTAAAAGATCGTCAACAAGGGCGTTCTAAATATGGGGTCAAAAAGCCAAAA
>Crassula_expansa_subsp_fragilis
ATGCCAACTATTAAACAACTTATTAGAAACACAAGACAGCCAATCCGAAATGTTACGAAATCCCCCGCCCTTAGGGGATGTCCTCAGCGCCGAGGAACATGTACTAGGGTGTATACTATCACCCCCAAAAAACCAAACTCTGCCTTACGTAAAGTTGCCAGAGTACGATTAACCTCGGGATTTGAAATCACTGCTTATATACCTGGTATTGGCCATAATTTACAAGAACATTCTGTAGTCTTAGTAAGAGGGGGAAGGGTTAAGGATTTACCCGGTGTGAGATATCACATTGTTCGAGGAACCCTAGATGCTGTCGGAGTAAAAGATCGTCAACAAGGGCGTTCTAAATATGGGGTCAAAAAGCCAAAA
>Crassula_volkensii
ATGCCAACTATTAAACAACTTATTAGAAACACAAGACAGCCAATCCGAAATGTTACGAAATCCCCCGCCCTTAGGGGATGTCCTCAGCGCCGAGGAACATGTACTAGGGTGTATACTATCACCCCCAAAAAACCAAACTCTGCCTTACGTAAAGTTGCCAGAGTACGATTAACCTCGGGATTTGAAATCACTGCTTATATACCTGGTATTGGCCATAATTTACAAGAACATTCTGTAGTCTTAGTAAGAGGGGGAAGGGTTAAGGATTTACCCGGTGTGAGATATCACATTGTTCGAGGAACCCTAGATGCTGTCGGAGTAAAAGATCGTCAACAAGGGCGTTCTAAATATGGGGTCAAAAAGCCAAAA
>Cotyledon_tomentosa
ATGCCAACTATTAAACAACTTATTAGAAACACAAGACAGCCAATCCGAAATGTTACGAAATCCCCCGCTCTTAGGGGATGTCCTCAGCGCCGAGGAACATGTACTAGGGTGTATACTATCACCCCCAAAAAACCAAACTCTGCCTTACGTAAAGTTGCCAGAGTACGATTAACCTCTGGATTTGAAATCACTGCTTATATACCTGGTATTGGCCATAATTCACAAGAACATTCTGTCGTCTTAGTAAGAGGGGGAAGGGTTAAGGATTTACCCGGTGTGAGATATCACATTGTTCGAGGAACCCTAGATGCTGTCGGAGTAAAAGATCGTCAACAAGGGCGTTCTCAATATGGGGTCAAAAAGCAAAAA
>Kalanchoe_daigremontiana
ATGCCAACTATTAAACAACTTATTAGAAACACAAGACAGCCAATCCGAAATGTTACGAAATCCCCCGCTCTTAGGGGATGTCCTCAGCGCCGAGGAACATGTACTAGGGTGTATACTATCACCCCCAAAAAACCAAACTCTGCCTTACGTAAAGTTGCCAGAGTACGATTAACCTCTGGATTTGAAATCACTGCTTATATACCTGGTATTGGCCATAATTCACAAGAACATTCTGTAGTCTTAGTAAGAGGGGGAAGGGTTAAGGATTTACCCGGTGTGAGATATCACATTGTTCGAGGAACCCTAGATGCTGTCGGAGTAAAAGATCGTCAACAAGGGCGTTCTCAATATGGGGTCAAAAAGCAAAAA
>Kalanchoe_delagoensis
ATGCCAACTATTAAACAACTTATTAGAAACACAAGACAGCCAATCCGAAATGTTACGAAATCCCCCGCTCTTAGGGGATGTCCTCAGCGCCGAGGAACATGTACTAGGGTGTATACTATCACCCCCAAAAAACCAAACTCTGCCTTACGTAAAGTTGCCAGAGTACGATTAACCTCTGGATTTGAAATCACTGCTTATATACCTGGTATTGGCCATAATTCACAAGAACATTCTGTAGTCTTAGTAAGAGGGGGAAGGGTTAAGGATTTACCCGGTGTGAGATATCACATTGTTCGAGGAACCCTAGATGCTGTCGGAGTAAAAGATCGTCAACAAGGGCGTTCTCAATATGGGGTCAAAAAGCAAAAA
>Kalanchoe_fedtschenkoi
ATGCCAACTATTAAACAACTTATTAGAAACACAAGACAGCCAATCCGAAATGTTACGAAATCCCCCGCTCTTAGGGGATGTCCTCAGCGCCGAGGAACATGTACTAGGGTGTATACTATCACCCCCAAAAAACCAAACTCTGCCTTACGTAAAGTTGCCAGAGTACGATTAACCTCTGGATTTGAAATCACTGCTTATATACCTGGTATTGGCCATAATTCACAAGAACATTCTGTAGTCTTAGTAAGAGGGGGAAGGGTTAAGGATTTACCCGGTGTGAGATATCACATTGTTCGAGGAACCCTAGATGCTGTCGGAGTAAAAGATCGTCAACAAGGGCGTTCTCAATATGGGGTCAAAAAGCAAAAA
>Kalanchoe_longiflora
ATGCCAACTATTAAACAACTTATTAGAAACACAAGACAGCCAATCCGAAATGTTACGAAATCCCCCGCTCTTAGGGGATGTCCTCAGCGCCGAGGAACATGTACTAGGGTGTATACTATCACCCCCAAAAAACCAAACTCTGCCTTACGTAAAGTTGCCAGAGTACGATTAACCTCTGGATTTGAAATCACTGCTTATATACCTGGTATTGGCCATAATTCACAAGAACATTCTGTAGTCTTAGTAAGAGGGGGAAGGGTTAAGGATTTACCCGGTGTGAGATATCACATTGTTCGAGGAACCCTAGATGCTGTCGGAGTAAAAGATCGTCAACAAGGGCGTTCTCAATATGGGGTCAAAAAGCAAAAA
>Kalanchoe_tomentosa
ATGCCAACTATTAAACAACTTATTAGAAACACAAGACAGCCAATCCGAAATGTTACGAAATCCCCCGCTCTTAGGGGATGTCCTCAGCGCCGAGGAACATGTACTAGGGTGTATACTATCACCCCAAAAAAACCAAACTCTGCCTTACGTAAAGTTGCCAGAGTACGATTAACCTCTGGATTTGAAATCACTGCTTATATACCTGGTATTGGCCATAATTCACAAGAACATTCTGTAGTCTTAGTAAGAGGGGGAAGGGTTAAGGATTTACCCGGTGTGAGATATCACATTGTTCGAGGAACCCTAGATGCTGTCGGAGTAAAAGATCGTCAACAAGGGCGTTCTCAATATGGGGTCAAAAAGCAAAAA
>Echeveria_lilacina
ATGCCAACTATTAAACAACTTATTAGAAACACAAGACAGCCAATACGAAATGTCACAAAATCCCCCGCTCTTAGGGGATGTCCTCAGCGCCGGGGAACATGTACTAGGGTGTATACTATCACCCCCAAAAAACCAAACTCTGCCTTACGTAAAGTTGCCAGAGTACGATTAACCTCTGGATTTGAAATCACTGCTTATATACCTGGTATTGGCCATAATTCACAAGAACATTCTGTAGTCTTAGTAAGAGGGGGAAGGGTTAAGGATTTACCCGGTGTGAGATATCACATTGTTCGAGGAACCCTAGATGCTGTCGGAGTAAAAGATCGTCAACAAGGGCGTTCTAAATATGGGGTCAAAAAGCCAAAA
>Graptopetalum_amethystinum
ATGCCAACTATTAAACAACTTATTAGAAACACAAGACAGCCAATACGAAATGTCACAAAATCCCCCGCTCTTAGGGGATGTCCTCAGCGCCGGGGAACATGTACTAGGGTGTATACTATCACCCCCAAAAAACCAAACTCTGCCTTACGTAAAGTTGCCAGAGTACGATTAACCTCTGGATTTGAAATCACTGCTTATATACCTGGTATTGGCCATAATTCACAAGAACATTCTGTAGTCTTAGTAAGAGGGGGAAGGGTTAAGGATTTACCCGGTGTGAGATATCACATTGTTCGAGGAACCCTAGATGCTGTCGGAGTAAAAGATCGTCAACAAGGGCGTTCTCAATATGGGGTCAAAAAGCCAAAA
>Pachyphytum_compactum
ATGCCAACTATTAAACAACTTATTAGAAACACAAGACAGCCAATACGAAATGTCACAAAATCCCCCGCTCTTAGGGGATGTCCTCAGCGCCGGGGAACATGTACTAGGGTGTATACTATCACCCCCAAAAAACCAAACTCTGCCTTACGTAAAGTTGCCAGAGTACGATTAACCTCTGGATTTGAAATCACTGCTTATATACCTGGTATTGGCCATAATTCACAAGAACATTCTGTAGTCTTAGTAAGAGGGGGAAGGGTTAAGGATTTACCCGGTGTGAGATATCACATTGTTCGAGGAACCCTAGATGCTGTCGGAGTAAAAGATCGTCAACAAGGGCGTTCTCAATATGGGGTCAAAAAGCCAAAA
>Sedum_alfredii
ATGCCAACTATTAAACAACTTATTAGAAACACAAGACAGCCAATACGAAATGTCACAAAATCCCCCGCTCTTAGGGGATGTCCTCAGCGCCGGGGAACATGTACTCGGGTGTATACTATCACCCCCAAAAAACCAAACTCTGCCTTACGTAAAGTTGCCAGAGTACGATTAACCTCTGGATTTGAAATCACTGCTTATATACCTGGTATTGGCCATAATTCACAAGAACATTCTGTAGTCTTAGTAAGAGGGGGAAGGGTTAAGGATTTACCCGGTGTGAGATATCACATTGTTCGAGGAACCCTAGATGCTGTCGGAGTAAAAGATCGTCAACAAGGGCGTTCTCAATATGGGGTCAAAAAGCCAAAA
>Sedum_emarginatum
ATGCCAACTATTAAACAACTTATTAGAAACACAAGACAGCCAATACGAAATGTCACAAAATCCCCCGCTCTTAGGGGATGTCCTCAGCGCCGGGGAACATGTACTAGGGTGTATACTATCACCCCCAAAAAACCAAACTCTGCCTTACGTAAAGTTGCCAGAGTACGATTAACCTCTGGATTTGAAATCACTGCTTATATACCTGGTATTGGCCATAATTCACAAGAACATTCTGTAGTCTTAGTAAGAGGGGGAAGGGTTAAGGATTTACCCGGTGTGAGATATCACATTGTTCGAGGAACCCTAGATGCTGTCGGAGTAAAAGATCGTCAACAAGGGCGTTCTCAATATGGGGTCAAAAAGCCAAAA
>Sedum_lineare
ATGCCAACTATTAAACAACTTATTAGAAACACAAGACAGCCAATACGAAATGTCACAAAATCCCCCGCTCTTAGGGGATGTCCTCAGCGCCGGGGAACATGTACTAGGGTGTATACTATCACCCCCAAAAAACCAAACTCTGCCTTACGTAAAGTTGCCAGAGTACGATTAACCTCTGGATTTGAAATCACTGCTTATATACCTGGTATTGGCCATAATTCACAAGAACATTCTGTAGTCTTAGTAAGAGGGGGAAGGGTTAAGGATTTACCCGGTGTGAGATATCACATTGTTCGAGGAACCCTAGATGCTGTCGGAGTAAAAGATCGTCAACAAGGGCGTTCTCAGTATGGGGTCAAAAAGCCAAAA
>Sedum_oryzifolium
ATGCCAACTATTAAACAACTTATTAGAAACACAAGACAGCCAATACGAAATGTCACAAAATCCCCCGCTCTTAGGGGATGTCCTCAGCGCCGGGGAACATGTACTAGGGTGTATACTATCACCCCCAAAAAACCAAACTCTGCCTTACGTAAAGTTGCCAGAGTACGATTAACCTCGGGATTTGAAATCACTGCTTATATACCTGGTATTGGCCATAATTCACAAGAACATTCTGTAGTCTTAGTAAGAGGGGGAAGGGTTAAGGATTTACCCGGTGTGAGATATCACATTGTTCGAGGAACCCTAGATGCTGTCGGAGTAAAAGATCGTCAACAAGGGCGTTCTCAATATGGGGTCAAAAAGCCAAAA
>Sedum_plumbizincicola
ATGCCAACTATTAAACAACTTATTAGAAACACAAGACAGCCAATACGAAATGTCACAAAATCCCCCGCTCTTAGGGGATGTCCTCAGCGCCGGGGAACATGTACTAGGGTGTATACTATCACCCCCAAAAAACCAAACTCTGCCTTACGTAAAGTTGCCAGAGTACGATTAACCTCTGGATTTGAAATCACTGCTTATATACCTGGTATTGGCCATAATTCACAAGAACATTCTGTAGTCTTAGTAAGAGGGGGAAGGGTTAAGGATTTACCCGGTGTGAGATATCACATTGTTCGAGGAACCCTAGATGCTGTCGGAGTAAAAGATCGTCAACAAGGGCGTTCTCAATATGGGGTCAAAAAGCCAAAA
>Sedum_sarmentosum
ATGCCAACTATTAAACAACTTATTAGAAACACAAGACAGACAATACGAAATGTCACAAAATCCCCCGCTCTTAGGGGATGTCCTCAGCGCCGGGGAACATGTACTAGGGTGTATACTATCACCCCCAAAAAACCAAACTCTGCCTTACGTAAAGTTGCCAGAGTACGATTAACCTCTGGATTTGAAATCACTGCTTATATACCTGGTATTGGCCATAATTCACAAGAACATTCTGTAGTCTTAGTAAGAGGGGGAAGGGTTAAGGATTTACCCGGTGTGAGATATCACATTGTTCGAGGAACCCTAGATGCTGTCGGAGTAAAAGATCGTCAACAAGGGCGTTCTCAATATGGGGTCAAAAAGCCAAAA
>Sedum_tricarpum
ATGCCAACTATTAAACAACTTATTAGAAACACAAGACAGCCAATACGAAATGTCACAAAATCCCCCGCTCTTAGGGGATGTCCTCAGCGCCGGGGAACATGTACTCGGGTGTATACTATCACCCCCAAAAAACCAAACTCTGCCTTACGTAAAGTTGCCAGAGTACGATTAACCTCTGGATTTGAAATCACTGCTTATATACCTGGTATTGGCCATAATTCACAAGAACATTCTGTAGTCTTAGTAAGAGGGGGAAGGGTTAAGGATTTACCCGGTGTGAGATATCACATTGTTCGAGGAACCCTAGATGCTGTCGGAGTAAAAGATCGTCAACAAGGGCGTTCTAAATATGGGGTCAAAAAGCCAAAA
>Aeonium_arboreum
ATGCCAACTATTAAACAACTTATTAGAAACACAAGACAGCCAATACGAAATGTCACGAAATCCCCCGCTCTTAGGGGATGTCCTCAGCGCCGGGGAACATGTACTAGGGTGTATACTATCACCCCCAAAAAACCAAACTCTGCCTTACGTAAAGTTGCCAGAGTACGATTAACCTCTGGATTTGAAATCACTGCTTATATACCTGGTATTGGCCATAATTCACAAGAACATTCTGTAGTCTTAGTAAGAGGGGGAAGGGTTAAGGATTTACCCGGTGTGAGATATCACATTGTTCGAGGAACCCTAGATGCTGTCGGAGTAAAAGATCGTCAACAAGGGCGTTCACAATATGGGGTCAAAAAGCCAAAA
>Aeonium_balsamiferum
ATGCCAACTATTAAACAACTTATTAGAAACACAAGACAGCCAATACGAAATGTCACGAAATCCCCCGCTCTTAGGGGATGTCCTCAGCGCCGGGGAACATGTACTAGGGTGTATACTATCACCCCCAAAAAACCAAACTCTGCCTTACGTAAAGTTGCCAGAGTACGATTAACCTCTGGATTTGAAATCACTGCTTATATACCTGGTATTGGCCATAATTCACAAGAACATTCTGTAGTCTTAGTAAGAGGGGGAAGGGTTAAGGATTTACCCGGTGTGAGATATCACATTGTTCGAGGAACCCTAGATGCTGTCGGAGTAAAAGATCGTCAACAAGGGCGTTCTCAATATGGGGTCAAAAAGCCAAAA
>Aeonium_decorum
ATGCCAACTATTAAACAACTTATTAGAAACACAAGACAGCCAATACGAAATGTCACGAAATCCCCCGCTCTTAGGGGATGTCCTCAGCGCCGGGGAACATGTACTAGGGTGTATACTATCACCCCCAAAAAACCAAACTCTGCCTTACGTAAAGTTGCCAGAGTACGATTAACCTCTGGATTTGAAATCACTGCTTATATACCTGGTATTGGCCATAATTCACAAGAACATTCTGTAGTCTTAGTAAGAGGGGGAAGGGTTAAGGATTTACCCGGTGTGAGATATCACATTGTTCGAGGAACCCTAGATGCTGTCGGAGTAAAAGATCGTCAACAAGGGCGTTCTCAATATGGGGTCAAAAAGCCAAAA
>Aeonium_diplocyclum
ATGCCAACTATTAAACAACTTATTAGAAACACAAGACAGCCAATACGAAATGTCACGAAATCCCCCGCTCTTAGGGGATGTCCTCAGCGCCGGGGAACATGTACTAGGGTGTATACTATCACCCCCAAAAAACCAAACTCTGCCTTACGTAAAGTTGCCAGAGTACGATTAACCTCTGGATTTGAAATCACTGCTTATATACCTGGTATTGGCCATAATTCACAAGAACATTCTGTAGTCTTAGTAAGAGGGGGAAGGGTTAAGGATTTACCCGGTGTGAGATATCACATTGTTCGAGGAACCCTAGATGCTGTCGGAGTAAAAGATCGTCAACAAGGGCGTTCTCAATATGGGGTCAAAAAGCCAAAA
>Aeonium_dodrantale
ATGCCAACTATTAAACAACTTATTAGAAACACAAGACAGCCAATACGAAATGTCACGAAATCCCCCGCTCTTAGGGGATGTCCTCAGCGCCGGGGAACATGTACTAGGGTGTATACTATCACCCCCAAAAAACCAAACTCTGCCTTACGTAAAGTTGCCAGAGTACGATTAACCTCTGGATTTGAAATCACTGCTTATATACCTGGTATTGGCCATAATTCACAAGAACATTCTGTAGTCTTAGTAAGAGGGGGAAGGGTTAAGGATTTACCCGGTGTGAGATATCACATTGTTCGAGGAACCCTAGATGCTGTCGGAGTAAAAGATCGTCAACAAGGGCGTTCTCAATATGGGGTCAAAAAGCCAAAA
>Aeonium_nobile
ATGCCAACTATTAAACAACTTATTAGAAACACAAGACAGCCAATACGAAATGTCACGAAATCCCCCGCTCTTAGGGGATGTCCTCAGCGCCGGGGAACATGTACTAGGGTGTATACTATCACCCCCAAAAAACCAAACTCTGCCTTACGTAAAGTTGCCAGAGTACGATTAACCTCTGGATTTGAAATCACTGCTTATATACCTGGTATTGGCCATAATTCACAAGAACATTCTGTAGTCTTAGTAAGAGGGGGAAGGGTTAAGGATTTACCCGGTGTGAGATATCACATTGTTCGAGGAACCCTAGATGCTGTCGGAGTAAAAGATCGTCAACAAGGGCGTTCTCAATATGGGGTCAAAAAGCCAAAA
>Aeonium_saundersii
ATGCCAACTATTAAACAACTTATTAGAAACACAAGACAGCCAATACGAAATGTCACGAAATCCCCCGCTCTTAGGGGATGTCCTCAGCGCCGGGGAACATGTACTAGGGTGTATACTATCACCCCCAAAAAACCAAACTCTGCCTTACGTAAAGTTGCCAGAGTACGATTAACCTCTGGATTTGAAATCACTGCTTATATACCTGGTATTGGCCATAATTCACAAGAACATTCTGTAGTCTTAGTAAGAGGGGGAAGGGTTAAGGATTTACCCGGTGTGAGATATCACATTGTTCGAGGAACCCTAGATGCTGTCGGAGTAAAAGATCGTCAACAAGGGCGTTCTCAATATGGGGTCAAAAAGCCAAAA
>Aeonium_tabuliforme
ATGCCAACTATTAAACAACTTATTAGAAACACAAGACAGCCAATACGAAATGTCACGAAATCCCCCGCTCTTAGGGGATGTCCTCAGCGCCGGGGAACATGTACTAGGGTGTATACTATCACCCCCAAAAAACCAAACTCTGCCTTACGTAAAGTTGCCAGAGTACGATTAACCTCTGGATTTGAAATCACTGCTTATATACCTGGTATTGGCCATAATTCACAAGAACATTCTGTAGTCTTAGTAAGAGGGGGAAGGGTTAAGGATTTACCCGGTGTGAGATATCACATTGTTCGAGGAACCCTAGATGCTGTCGGAGTAAAAGATCGTCAACAAGGGCGTTCTCAATATGGGGTCAAAAAGCCAAAA
>Aeonium_undulatum
ATGCCAACTATTAAACAACTTATTAGAAACACAAGACAGCCAATACGAAATGTCACGAAATCCCCCGCTCTTAGGGGATGTCCTCAGCGCCGGGGAACATGTACTAGGGTGTATACTATCACCCCCAAAAAACCAAACTCTGCCTTACGTAAAGTTGCCAGAGTACGATTAACCTCTGGATTTGAAATCACTGCTTATATACCTGGTATTGGCCATAATTCACAAGAACATTCTGTAGTCTTAGTAAGAGGGGGAAGGGTTAAGGATTTACCCGGTGTGAGATATCACATTGTTCGAGGAACCCTAGATGCTGTCGGAGTAAAAGATCGTCAACAAGGGCGTTCTCAATATGGGGTCAAAAAGCCAAAA
>Monanthes_anagensis
ATGCCAACTATTAAACAACTTATTAGAAACACAAGACAGCCAATACGAAATGTCACGAAATCTCCCGCTCTTAGGGGATGTCCTCAGCGCCGGGGAACATGTACTAGGGTGTATACTATCACCCCCAAAAAACCAAACTCTGCCTTACGTAAAGTTGCCAGAGTACGATTAACCTCTGGATTTGAAATCACTGCTTATATACCTGGTATTGGCCATAATTCACAAGAACATTCTGTAGTCTTAGTAAGAGGGGGAAGGGTTAAGGATTTACCCGGTGTGAGATATCACATTGTTCGAGGAACCCTAGATGCTGTCGGAGTAAAAGATCGTCAACAAGGGCGTTCTCAATATGGGGTCAAAAAGCCAAAA
>Monanthes_brachycaulos
ATGCCAACTATTAAACAACTTATTAGAAACACAAGACAGCCAATACGAAATGTCACGAAATCTCCCGCTCTTAGGGGATGTCCTCAGCGCCGGGGAACATGTACTAGGGTGTATACTATCACCCCCAAAAAACCAAACTCTGCCTTACGTAAAGTTGCCAGAGTACGATTAACCTCTGGATTTGAAATCACTGCTTATATACCTGGTATTGGCCATAATTCACAAGAACATTCTGTAGTCTTAGTAAGAGGGGGAAGGGTTAAGGATTTACCCGGTGTGAGATATCACATTGTTCGAGGAACCCTAGATGCTGTCGGAGTAAAAGATCGTCAACAAGGGCGTTCTCAATATGGGGTCAAAAAGCCAAAA
>Monanthes_muralis
ATGCCAACTATTAAACAACTTATTAGAAACACAAGACAGCCAATACGAAATGTCACGAAATCCCCCGCTCTTAGGGGATGTCCTCAGCGCCGGGGAACATGTACTAGGGTGTATACTATCACCCCCAAAAAACCAAACTCTGCCTTACGTAAAGTTGCCAGAGTACGATTAACCTCTGGATTTGAAATCACTGCTTATATACCTGGTATTGGCCATAATTCACAAGAACATTCTGTAGTCTTAGTAAGAGGGGGAAGGGTTAAGGATTTACCCGGTGTGAGATATCACATTGTTCGAGGAACCCTAGATGCTGTCGGAGTAAAAGATCGTCAACAAGGGCGTTCTCAATATGGGGTCAAAAAGCCAAAA
>Monanthes_polyphylla
ATGCCAACTATTAAACAACTTATTAGAAACACAAGACAGCCAATACGAAATGTCACGAAATCCCCCGCTCTTAGGGGATGTCCTCAGCGCCGGGGAACATGTACTAGGGTGTATACTATCACCCCCAAAAAACCAAACTCTGCCTTACGTAAAGTTGCCAGAGTACGATTAACCTCTGGATTTGAAATCACTGCTTATATACCTGGTATTGGCCATAATTCACAAGAACATTCTGTAGTCTTAGTAAGAGGGGGAAGGGTTAAGGATTTACCCGGTGTGAGATATCACATTGTTCGAGGAACCCTAGATGCTGTCGGAGTAAAAGATCGTCAACAAGGGCGTTCTCAATATGGGGTCAAAAAGCCAAAA
>Rosularia_alpestris
ATGCCAACTATTAAACAACTTATTAGAAACACAAGACAGCCAATGCGAAATGTCACGAAATCCCCCGCTCTTAGGGGATGTCCTCAGCGACGGGGAACATGTACTAGGGTGTATACTATCACCCCCAAAAAACCAAACTCTGCCTTACGTAAAGTTGCCAGAGTACGATTAACCTCTGGATTTGAAATCACTGCTTATATACCTGGTATTGGCCATAATTCACAAGAACATTCTGTAGTCTTAGTAAGAGGGGGAAGGGTTAAGGATTTACCCGGTGTGAGATATCACATTGTTCGAGGAACCCTAGATGCTGTCGGAGTAAAAGATCGTCAACAAGGGCGTTCTCAATATGGGGTCAAAAAGCCAAAA
>Sempervivum_tectorum
ATGCCAACTATTAAACAACTTATTAGAAACACAAGACAGCCAATACGAAATGTCACGAAATCCCCCGCTCTTAGGGGATGTCCTCAGCGCCGGGGAACATGTACTAGGGTGTATACTATCACCCCCAAAAAACCAAACTCTGCCTTACGTAAAGTTGCCAGAGTACGATTAACCTCTGGATTTGAAATCACTGCTTATATACCTGGTATTGGCCATAATTCACAAGAACATTCTGTAGTCTTAGTAAGAGGGGGAAGGGTTAAGGATTTACCCGGTGTGAGATATCACATTGTTCGAGGAACCCTAGATGCTGTCGGAGTAAAAGATCGTCAACAAGGGCGTTCTCAATATGGGGTCAAAAAGCCAAAA
>Phedimus_spurius
ATGCCAACTATTAAACAACTTATTAGAAACACAAGACAGCCAATCCGAAATGTCACGAAATCCCCCGCTCTTAGGGGCTGTCCTCAGCGCCGAGGAACATGTACTAGGGTGTATACTATCACCCCCAAAAAACCAAACTCTGCCTTACGTAAAGTTGCCAGAGTACGATTAACCTCTGGATTTGAAATCACTGCTTATATACCTGGTATTGGCCATAATTCACAAGAACATTCTGTAGTCTTAGTAAGAGGGGGAAGGGTTAAGGATTTACCCGGTGTGAGATATCACATTGTTCGAGGAACCCTAGATGCTGTCGGAGTAAAAGATCGTCAACAAGGGCGTTCTCAATATGGGGTCAAAAAGCCAAAA
>Phedimus_aizoon
ATGCCAACTATTAAACAACTTATTAGAAACACAAGACAGCCAATACGAAATGTCACGAAATCCCCCGCCCTTAGGGGATGTCCTCAGCGCCGAGGAACATGTACTAGGGTGTATACTATCACCCCCAAAAAACCAAACTCTGCCTTACGTAAAGTTGCCAGAGTACGATTAACCTCTGGATTTGAAATCACTGCTTATATACCTGGTATTGGCCATAATTCACAAGAACATTCTGTAGTCTTAGTAAGAGGGGGAAGGGTTAAGGATTTACCCGGTGTGAGATATCACATTGTTCGAGGAACCCTAGATGCTGTCGGAGTAAAAGATCGTCAACAAGGGCGTTCTCAATATGGGGTCAAAAAGCCAAAA
>Phedimus_kamtschaticus
ATGCCAACTATTAAACAACTTATTAGAAACACAAGACAGCCAATACGAAATGTCACGAAATCCCCCGCCCTTAGGGGATGTCCTCAGCGCCGAGGAACATGTACTAGGGTGTATACTATCACCCCCAAAAAACCAAACTCTGCCTTACGTAAAGTTGCCAGAGTACGATTAACCTCTGGATTTGAAATCACTGCTTATATACCTGGTATTGGCCATAATTCACAAGAACATTCTGTAGTCTTAGTAAGAGGGGGAAGGGTTAAGGATTTACCCGGTGTGAGATATCACATTGTTCGAGGAACCCTAGATGCTGTCGGAGTAAAAGATCGTCAACAAGGGCGTTCTAGT---------------GCGTTG
>Phedimus_odontophyllus
ATGCCAACTATTAAACAACTTATTAGAAACACAAGACAGCCAATCCGAAATGTCACGAAATCCCCCGCTCTTAGGGGATGTCCTCAGCGCCGAGGAACATGTACTAGGGTGTATACTATCACCCCCAAAAAACCAAACTCTGCCTTACGTAAAGTTGCCAGAGTACGATTAACCTCTGGATTTGAAATCACTGCTTATATACCTGGTATTGGCCATAATTCACAAGAACATTCTGTAGTCTTAGTAAGAGGGGGAAGGGTTAAGGATTTACCCGGTGTGAGATATCACATTGTTCGAGGAACCCTAGATGCTGTCGGAGTAAAAGATCGTCAACAAGGGCGTTCTCAATATGGGGTCAAAAAGCCAAAA
>Phedimus_takesimensis
ATGCCAACTATTAAACAACTTATTAGAAACACAAGACAGCCAATACGAAATGTCACGAAATCCCCCGCCCTTAGGGGATGTCCTCAGCGCCGAGGAACATGTACTAGGGTGTATACTATCACCCCCAAAAAACCAAACTCTGCCTTACGTAAAGTTGCCAGAGTACGATTAACCTCTGGATTTGAAATCACTGCTTATATACCTGGTATTGGCCATAATTCACAAGAACATTCTGTAGTCTTAGTAAGAGGGGGAAGGGTTAAGGATTTACCCGGTGTGAGATATCACATTGTTCGAGGAACCCTAGATGCTGTCGGAGTAAAAGATCGTCAACAAGGGCGTTCTAGT---------------GCGTTG
>Phedimus_yangshanicus
ATGCCAACTATTAAACAACTTATTAGAAACACAAGACAGCCAATCCGAAATGTCACGAAATCCCCCGCTCTTAGGGGATGTCCTCAGCGCCGAGGAACATGTACTAGGGTGTATACTATCACCCCCAAAAAACCAAACTCTGCCTTACGTAAAGTTGCCAGAGTACGATTAACCTCTGGATTTGAAATCACTGCTTATATACCTGGTATTGGCCATAATTCACAAGAACATTCTGTAGTCTTAGTAAGAGGGGGAAGGGTTAAGGATTTACCCGGTGTGAGATATCACATTGTTCGAGGAACCCTAGATGCTGTCGGAGTAAAAGATCGTCAACAAGGGCGTTCTCAATATGGGGTCAAAAAGCCAAAA
>Rhodiola_bupleuroides
ATGCCAACTATTAAACAACTTATTAGAAACACAAGACAGCCAATACGAAATGTCACGAAATCCCCCGCTCTTAGGGGATGTCCTCAGCGCCGAGGAACATGTACTAGGGTGTATACTATCACCCCCAAAAAACCAAACTCTGCCTTACGTAAAGTTGCCAGAGTACGATTAACCTCTGGATTTGAAATCACTGCTTATATACCTGGTATTGGCCATAATTCACAAGAACATTCTGTAGTCTTAGTAAGAGGGGGAAGGGTTAAGGATTTACCCGGTGTGAGATATCACATTGTTCGAGGAACCCTAGATGCTGTCGGAGTAAAAGATCGTCAACAAGGGCGTTCTCAATATGGGGTCAAAAAGCCAAAA
>Rhodiola_calliantha
ATGCCAACTATTAAACAACTTATTAGAAACACAAGACAGCCAATACGAAATGTCACGAAATCCCCCGCTCTTAGGGGATGTCCTCAGCGCCGAGGAACATGTACTAGGGTGTATACTATCACCCCCAAAAAACCAAACTCTGCCTTACGTAAAGTTGCCAGAGTACGATTAACCTCTGGATTTGAAATCACTGCTTATATACCTGGTATTGGCCATAATTCACAAGAACATTCTGTAGTCTTAGTAAGAGGGGGAAGGGTTAAGGATTTACCCGGTGTGAGATATCACATTGTTCGAGGAACCCTAGATGCTGTCGGAGTAAAAGATCGTCAACAAGGGCGTTCTCAATATGGGGTCAAAAAGCCAAAA
>Rhodiola_crenulata
ATGCCAACTATTAAACAACTTATTAGAAACACAAGACAGCCAATACGAAATGTCACGAAATCCCCCGCTCTTAGGGGATGTCCTCAGCGCCGAGGAACATGTACTAGGGTGTATACTATCACCCCCAAAAAACCAAACTCTGCCTTACGTAAAGTTGCCAGAGTACGATTAACCTCTGGATTTGAAATCACTGCTTATATACCTGGTATTGGCCATAATTCACAAGAACATTCTGTAGTCTTAGTAAGAGGGGGAAGGGTTAAGGATTTACCCGGTGTGAGATATCACATTGTTCGAGGAACCCTAGATGCTGTCGGAGTAAAAGATCGTCAACAAGGGCGTTCTCAATATGGGGTCAAAAAGCCAAAA
>Rhodiola_henryi
ATGCCAACTATTAAACAACTTATTAGAAACACAAGACAGCCAATACGAAATGTCACGAAATCCCCCGCTCTTAGGGGATGTCCTCAGCGCCGAGGAACATGTACTAGGGTGTATACTATCACCCCCAAAAAACCAAACTCTGCCTTACGTAAAGTTGCCAGAGTACGATTAACCTCTGGATTTGAAATCACTGCTTATATACCTGGTATTGGCCATAATTCACAAGAACATTCTGTAGTCTTAGTAAGAGGGGGAAGGGTTAAGGATTTACCCGGTGTGAGATATCACATTGTTCGAGGAACCCTAGATGCTGTCGGAGTAAAAGATCGTCAACAAGGGCGTTCTCAATATGGGGTCAAAAAGCCAAAA
>Rhodiola_himalensis
ATGCCAACTATTAAACAACTTATTAGAAACACAAGACAGCCAATACGAAATGTCACGAAATCCCCCGCTCTTAGGGGATGTCCTCAGCGCCGAGGAACATGTACTAGGGTGTATACTATCACCCCCAAAAAACCAAACTCTGCCTTACGTAAAGTTGCCAGAGTACGATTAACCTCTGGATTTGAAATCACTGCTTATATACCTGGTATTGGCCATAATTCACAAGAACATTCTGTAGTCTTAGTAAGAGGGGGAAGGGTTAAGGATTTACCCGGTGTGAGATATCACATTGTTCGAGGAACCCTAGATGCTGTCGGAGTAAAAGATCGTCAACAAGGGCGTTCTCAATATGGGGTCAAAAAGCCAAAA
>Rhodiola_kirilowii
ATGCCAACTATTAAACAACTTATTAGAAACACAAGACAGCCAATACGAAATGTCACGAAATCCCCCGCTCTTAGGGGATGTCCTCAGCGCCGAGGAACATGTACTAGGGTGTATACTATCACCCCCAAAAAACCAAACTCTGCCTTACGTAAAGTTGCCAGAGTACGATTAACCTCTGGATTTGAAATCACTGCTTATATACCTGGTATTGGCCATAATTCACAAGAACATTCTGTAGTCTTAGTAAGAGGGGGAAGGGTTAAGGATTTACCCGGTGTGAGATATCACATTGTTCGAGGAACCCTAGATGCTGTCGGAGTAAAAGATCGTCAACAAGGGCGTTCTCAATATGGGGTCAAAAAGCCAAAA
>Rhodiola_rosea
ATGCCAACTATTAAACAACTTATTAGAAACACAAGACAGCCAATACGAAATGTCACGAAATCCCCCGCTCTTAGGGGATGTCCTCAGCGCCGAGGAACATGTACTAGGGTGTATACTATCACCCCCAAAAAACCAAACTCTGCCTTACGTAAAGTTGCCAGAGTACGATTAACCTCTGGATTTGAAATCACTGCTTATATACCTGGTATTGGCCATAATTCACAAGAACATTCTGTAGTCTTAGTAAGAGGGGGAAGGGTTAAGGATTTACCCGGTGTGAGATATCACATTGTTCGAGGAACCCTAGATGCTGTCGGAGTAAAAGATCGTCAACAAGGGCGTTCTCAATATGGGGTCAAAAAGCCAAAA
>Rhodiola_sacra
ATGCCAACTATTAAACAACTTATTAGAAACACAAGACAGCCAATACGAAATGTCACGAAATCCCCCGCTCTTAGGGGATGTCCTCAGCGCCGAGGAACATGTACTAGGGTGTATACTATCACCCCCAAAAAACCAAACTCTGCCTTACGTAAAGTTGCCAGAGTACGATTAACCTCTGGATTTGAAATCACTGCTTATATACCTGGTATTGGCCATAATTCACAAGAACATTCTGTAGTCTTAGTAAGAGGGGGAAGGGTTAAGGATTTACCCGGTGTGAGATATCACATTGTTCGAGGAACCCTAGATGCTGTCGGAGTAAAAGATCGTCAACAAGGGCGTTCTCAATATGGGGTCAAAAAGCCAAAA
>Rhodiola_yunnanensis
ATGCCAACTATTAAACAACTTATTAGAAACACAAGACAGCCAATACGAAATGTCACGAAATCCCCCGCTCTTAGGGGATGTCCTCAGCGCCGAGGAACATGTACTAGGGTGTATACTATCACCCCCAAAAAACCAAACTCTGCCTTACGTAAAGTTGCCAGAGTACGATTAACCTCTGGATTTGAAATCACTGCTTATATACCTGGTATTGGCCATAATTCACAAGAACATTCTGTAGTCTTAGTAAGAGGGGGAAGGGTTAAGGATTTACCCGGTGTGAGATATCACATTGTTCGAGGAACCCTAGATGCTGTCGGAGTAAAAGATCGTCAACAAGGGCGTTCTCAATATGGGGTCAAAAAGCCAAAA
>Rhodiola_dumulosa
ATGCCAACTATTAAACAACTTATTAGAAACACAAGACAGCCAATACGAAATGTCACGAAATCCCCCGCTCTTAGGGGATGTCCTCAGCGCCGAGGAACATGTACTAGGGTGTATACTATCACCCCCAAAAAACCAAACTCTGCCTTACGTAAAGTTGCCAGAGTACGATTAACCTCTGGATTTGAAATCACTGCTTATATACCTGGTATTGGCCATAATTCACAAGAACATTCTGTAGTCTTAGTAAGAGGGGGAAGGGTTAAGGATTTACCCGGTGTGAGATATCACATTGTTCGAGGAACCCTAGATGCTGTCGGAGTAAAAGATCGTCAACAAGGGCGTTCTAAATATGGGGTCAAAAAGCCAAAA
>Rhodiola_fastigiata
ATGCCAACTATTAAACAACTTATTAGAAACACAAGACAGCCAATACGAAATGTCACGAAATCCCCCGCTCTTAGGGGATGTCCTCAGCGCCGAGGAACATGTACTAGGGTGTATACTATCACCCCCAAAAAACCAAACTCTGCCTTACGTAAAGTTGCCAGAGTACGATTAACCTCTGGATTTGAAATCACTGCTTATATACCTGGTATTGGCCATAATTCACAAGAACATTCTGTAGTCTTAGTAAGAGGGGGAAGGGTTAAGGATTTACCCGGTGTGAGATATCACATTGTTCGAGGAACCCTAGATGCTGTCGGAGTAAAAGATCGTCAACAAGGGCGTTCTCAATATGGGGTCAAAAAGCCAAAA
>Rhodiola_gelida
ATGCCAACTATTAAACAACTTATTAGAAACACAAGACAGCCAATACGAAATGTCACGAAATCCCCCGCTCTTAGGGGATGTCCTCAGCGCCGAGGAACATGTACTAGGGTGTATACTATCACCCCCAAAAAACCAAACTCTGCCTTACGTAAAGTTGCCAGAGTACGATTAACCTCTGGATTTGAAATCACTGCTTATATACCTGGTATTGGCCATAATTCACAAGAACATTCTGTAGTCTTAGTAAGAGGGGGAAGGGTTAAGGATTTACCCGGTGTGAGATATCACATTGTTCGAGGAACCCTAGATGCTGTCGGAGTAAAAGATCGTCAACAAGGGCGTTCTCAATATGGGGTCAAAAAGCCAAAA
>Rhodiola_hobsonii
ATGCCAACTATTAAACAACTTATTAGAAACACAAGACAGCCAATACGAAATGTCACGAAATCCCCCGCTCTTAGGGGATGTCCTCAGCGCCGAGGAACATGTACTAGGGTGTATACTATCACCCCCAAAAAACCAAACTCTGCCTTACGTAAAGTTGCCAGAGTACGATTAACCTCTGGATTTGAAATCACTGCTTATATACCGGGTATTGGCCATAATTCACAAGAACATTCTGTAGTCTTAGTAAGAGGGGGAAGGGTTAAGGATTTACCCGGTGTGAGATATCACATTGTTCGAGGAACCCTAGATGCTGTCGGAGTAAAAGATCGTCAACAAGGGCGTTCTCAATATGGGGTCAAAAAGCCAAAA
>Rhodiola_humilis
ATGCCAACTATTAAACAACTTATTAGAAACACAAGACAGCCAATACGAAATGTCACGAAATCCCCCGCTCTTAGGGGATGTCCTCAGCGCCGAGGAACATGTACTAGGGTGTATACTATCACCCCCAAAAAACCAAACTCTGCCTTACGTAAAGTTGCCAGAGTACGATTAACCTCTGGATTTGAAATCACTGCTTATATACCGGGTATTGGCCATAATTCACAAGAACATTCTGTAGTCTTAGTAAGAGGGGGAAGGGTTAAGGATTTACCCGGTGTGAGATATCACATTGTTCGAGGAACCCTAGATGCTGTCGGAGTAAAAGATCGTCAACAAGGGCGTTCTCAATATGGGGTCAAAAAGCCAAAA
>Rhodiola_integrifolia
ATGCCAACTATTAAACAACTTATTAGAAACACAAGACAGCCAATACGAAATGTCACGAAATCCCCCGCTCTTAGGGGATGTCCTCAGCGCCGAGGAACATGTACTAGGGTGTATACTATCACCCCCAAAAAACCAAACTCTGCCTTACGTAAAGTTGCCAGAGTACGATTAACCTCTGGATTTGAAATCACTGCTTATATACCGGGTATTGGCCATAATTCACAAGAACATTCTGTAGTCTTAGTAAGAGGGGGAAGGGTTAAGGATTTACCCGGTGTGAGATATCACATTGTTCGAGGAACCCTAGATGCTGTCGGAGTAAAAGATCGTCAACAAGGGCGTTCTCAATATGGGGTCAAAAAGCCAAAA
>Rhodiola_liciae
ATGCCAACTATTAAACAACTTATTAGAAACACAAGACAGCCAATACGAAATGTCACGAAATCCCCCGCTCTTAGGGGATGTCCTCAGCGCCGAGGAACATGTACTAGGGTGTATACTATCACCCCCAAAAAACCAAACTCTGCCTTACGTAAAGTTGCCAGAGTACGATTAACCTCTGGATTTGAAATCACTGCTTATATACCGGGTATTGGCCATAATTCACAAGAACATTCTGTAGTCTTAGTAAGAGGGGGAAGGGTTAAGGATTTACCCGGTGTGAGATATCACATTGTTCGAGGAACCCTAGATGCTGTCGGAGTAAAAGATCGTCAACAAGGGCGTTCTCAATATGGGGTCAAAAAGCCAAAA
>Rhodiola_macrocarpa
ATGCCAACTATTAAACAACTTATTAGAAACACAAGACAGCCAATACGAAATGTCACGAAATCCCCCGCTCTTAGGGGATGTCCTCAGCGCCGAGGAACATGTACTAGGGTGTATACTATCACCCCCAAAAAACCAAACTCTGCCTTACGTAAAGTTGCCAGAGTACGATTAACCTCTGGATTTGAAATCACTGCTTATATACCTGGTATTGGCCATAATTCACAAGAACATTCTGTAGTCTTAGTAAGAGGGGGAAGGGTTAAGGATTTACCCGGTGTGAGATATCACATTGTTCGAGGAACCCTAGATGCTGTCGGAGTAAAAGATCGTCAACAAGGGCGTTCTCAATATGGGGTCAAAAAGCCAAAA
>Rhodiola_ovatisepala
ATGCCAACTATTAAACAACTTATTAGAAACACAAGACAGCCAATACGAAATGTCACGAAATCCCCCGCTCTTAGGGGATGTCCTCAGCGCCGAGGAACATGTACTAGGGTGTATACTATCACCCCCAAAAAACCAAACTCTGCCTTACGTAAAGTTGCCAGAGTACGATTAACCTCTGGATTTGAAATCACTGCTTATATACCGGGTATTGGCCATAATTCACAAGAACATTCTGTAGTCTTAGTAAGAGGGGGAAGGGTTAAGGATTTACCCGGTGTGAGATATCACATTGTTCGAGGAACCCTAGATGCTGTCGGAGTAAAAGATCGTCAACAAGGGCGTTCTCAATATGGGGTCAAAAAGCCAAAA
>Rhodiola_prainii
ATGCCAACTATTAAACAACTTATTAGAAACACAAGACAGCCAATACGAAATGTCACGAAATCCCCCGCTCTTAGGGGATGTCCTCAGCGCCGAGGAACATGTACTAGGGTGTATACTATCACCCCCAAAAAACCAAACTCTGCCTTACGTAAAGTTGCCAGAGTACGATTAACCTCTGGATTTGAAATCACTGCTTATATACCGGGTATTGGCCATAATTCACAAGAACATTCTGTAGTCTTAGTAAGAGGGGGAAGGGTTAAGGATTTACCCGGTGTGAGATATCACATTGTTCGAGGAACCCTAGATGCTGTCGGAGTAAAAGATCGTCAACAAGGGCGTTCTCAATATGGGGTCAAAAAGCCAAAA
>Rhodiola_quadrifida
ATGCCAACTATTAAACAACTTATTAGAAACACAAGACAGCCAATACGAAATGTCACGAAATCCCCCGCTCTTAGGGGATGTCCTCAGCGCCGAGGAACATGTACTAGGGTGTATACTATCACCCCCAAAAAACCAAACTCTGCCTTACGTAAAGTTGCCAGAGTACGATTAACCTCTGGATTTGAAATCACTGCTTATATACCTGGTATTGGCCATAATTCACAAGAACATTCTGTAGTCTTAGTAAGAGGGGGAAGGGTTAAGGATTTACCCGGTGTGAGATATCACATTGTTCGAGGAACCCTAGATGCTGTCGGAGTAAAAGATCGTCAACAAGGGCGTTCTCAATATGGGGTCAAAAAGCCAAAA
>Rhodiola_rhodantha
ATGCCAACTATTAAACAACTTATTAGAAACACAAGACAGCCAATACGAAATGTCACGAAATCCCCCGCTCTTAGGGGATGTCCTCAGCGCCGAGGAACATGTACTAGGGTGTATACTATCACCCCCAAAAAACCAAACTCTGCCTTACGTAAAGTTGCCAGAGTACGATTAACCTCTGGATTTGAAATCACTGCTTATATACCGGGTATTGGCCATAATTCACAAGAACATTCTGTAGTCTTAGTAAGAGGGGGAAGGGTTAAGGATTTACCCGGTGTGAGATATCACATTGTTCGAGGAACCCTAGATGCTGTCGGAGTAAAAGATCGTCAACAAGGGCGTTCTCAATATGGGGTCAAAAAGCCAAAA
>Rhodiola_sexifolia
ATGCCAACTATTAAACAACTTATTAGAAACACAAGACAGCCAATACGAAATGTCACGAAATCCCCCGCTCTTAGGGGATGTCCTCAGCGCCGAGGAACATGTACTAGGGTGTATACTATCACCCCCAAAAAACCAAACTCTGCCTTACGTAAAGTTGCCAGAGTACGATTAACCTCTGGATTTGAAATCACTGCTTATATACCGGGTATTGGCCATAATTCACAAGAACATTCTGTAGTCTTAGTAAGAGGGGGAAGGGTTAAGGATTTACCCGGTGTGAGATATCACATTGTTCGAGGAACCCTAGATGCTGTCGGAGTAAAAGATCGTCAACAAGGGCGTTCTCAATATGGGGTCAAAAAGCCAAAA
>Rhodiola_sinuata
ATGCCAACTATTAAACAACTTATTAGAAACACAAGACAGCCAATACGAAATGTCACGAAATCCCCCGCTCTTAGGGGATGTCCTCAGCGCCGAGGAACATGTACTAGGGTGTATACTATCACCCCCAAAAAACCAAACTCTGCCTTACGTAAAGTTGCCAGAGTACGATTAACCTCTGGATTTGAAATCACTGCTTATATACCGGGTATTGGCCATAATTCACAAGAACATTCTGTAGTCTTAGTAAGAGGGGGAAGGGTTAAGGATTTACCCGGTGTGAGATATCACATTGTTCGAGGAACCCTAGATGCTGTCGGAGTAAAAGATCGTCAACAAGGGCGTTCTCAATATGGGGTCAAAAAGCCAAAA
>Rhodiola_smithii
ATGCCAACTATTAAACAACTTATTAGAAACACAAGACAGCCAATACGAAATGTCACGAAATCCCCCGCTCTTAGGGGATGTCCTCAGCGCCGAGGAACATGTACTAGGGTGTATACTATCACCCCCAAAAAACCAAACTCTGCCTTACGTAAAGTTGCCAGAGTACGATTAACCTCTGGATTTGAAATCACTGCTTATATACCTGGTATTGGCCATAATTCACAAGAACATTCTGTAGTCTTAGTAAGAGGGGGAAGGGTTAAGGATTTACCCGGTGTGAGATATCACATTGTTCGAGGAACCCTAGATGCTGTCGGAGTAAAAGATCGTCAACAAGGGCGTTCTCAATATGGGGTCAAAAAGCCAAAA
>Rhodiola_stapfii
ATGCCAACTATTAAACAACTTATTAGAAACACAAGACAGCCAATACGAAATGTCACGAAATCCCCCGCTCTTAGGGGATGTCCTCAGCGCCGAGGAACATGTACTAGGGTGTATACTATCACCCCCAAAAAACCAAACTCTGCCTTACGTAAAGTTGCCAGAGTACGATTAACCTCTGGATTTGAAATCACTGCTTATATACCGGGTATTGGCCATAATTCACAAGAACATTCTGTAGTCTTAGTAAGAGGGGGAAGGGTTAAGGATTTACCCGGTGTGAGATATCACATTGTTCGAGGAACCCTAGATGCTGTCGGAGTAAAAGATCGTCAACAAGGGCGTTCTCAATATGGGGTCAAAAAGCCAAAA
>Rhodiola_subopposita
ATGCCAACTATTAAACAACTTATTAGAAACACAAGACAGCCAATACGAAATGTCACGAAATCCCCCGCTCTTAGGGGATGTCCTCAGCGCCGAGGAACATGTACTAGGGTGTATACTATCACCCCCAAAAAACCAAACTCTGCCTTACGTAAAGTTGCCAGAGTACGATTAACCTCTGGATTTGAAATCACTGCTTATATACCTGGTATTGGCCATAATTCACAAGAACATTCTGTAGTCTTAGTAAGAGGGGGAAGGGTTAAGGATTTACCCGGTGTGAGATATCACATTGTTCGAGGAACCCTAGATGCTGTCGGAGTAAAAGATCGTCAACAAGGGCGTTCTAAATATGGGGTCAAAAAGCCAAAA
>Rhodiola_tangutica
ATGCCAACTATTAAACAACTTATTAGAAACACAAGACAGCCAATACGAAATGTCACGAAATCCCCCGCTCTTAGGGGATGTCCTCAGCGCCGAGGAACATGTACTAGGGTGTATACTATCACCCCCAAAAAACCAAACTCTGCCTTACGTAAAGTTGCCAGAGTACGATTAACCTCTGGATTTGAAATCACTGCTTATATACCTGGTATTGGCCATAATTCACAAGAACATTCTGTAGTCTTAGTAAGAGGGGGAAGGGTTAAGGATTTACCCGGTGTGAGATATCACATTGTTCGAGGAACCCTAGATGCTGTCGGAGTAAAAGATCGTCAACAAGGGCGTTCTCAATATGGGGTCAAAAAGCCAAAA
>Rhodiola_wallichiana
ATGCCAACTATTAAACAACTTATTAGAAACACAAGACAGCCAATACGAAATGTCACGAAATCCCCCGCTCTTAGGGGATGTCCTCAGCGCCGAGGAACATGTACTAGGGTGTATACTATCACCCCCAAAAAACCAAACTCTGCCTTACGTAAAGTTGCCAGAGTACGATTAACCTCTGGATTTGAAATCACTGCTTATATACCGGGTATTGGCCATAATTCACAAGAACATTCTGTAGTCTTAGTAAGAGGGGGAAGGGTTAAGGATTTACCCGGTGTGAGATATCACATTGTTCGAGGAACCCTAGATGCTGTCGGAGTAAAAGATCGTCAACAAGGGCGTTCTCAATATGGGGTCAAAAAGCCAAAA
>Hylotelephium_ewersii
ATGCCAACTATTAAACAACTTATTAGAAACACAAGACAGCCAATACGAAATGTCACGAAATCCCCCGCTCTTAGGGGATGTCCTCAGCGCCGAGGAACATGTACTAGGGTGTATACTATCACCCCCAAAAAACCAAACTCTGCCTTACGTAAAGTTGCCAGAGTACGATTAACCTCTGGATTTGAAATCACTGCTTATATACCTGGTATTGGCCATAATTCACAAGAACATTCTGTAGTCTTAGTAAGAGGGGGAAGGGTTAAGGATTTACCCGGTGTGAGATATCACATTGTTCGAGGAACCCTAGATGCTGTCGGAGTAAAAGATCGTCAACAAGGGCGTTCTCAATATGGGGTCAAAAAGCCAAAA
>Hylotelephium_verticillatum
ATGCCAACTATTAAACAACTTATTAGAAACACAAGACAGCCAATACGAAATGTCACGAAATCCCCCGCTCTTAGGGGATGTCCTCAGCGCCGAGGAACATGTACTAGGGTGTATACTATCACCCCCAAAAAACCAAACTCTGCCTTACGTAAAGTTGCCAGAGTACGATTAACCTCTGGATTTGAAATCACTGCTTATATACCTGGTATTGGCCATAATTCACAAGAACATTCTGTAGTCTTAGTAAGAGGGGGAAGGGTTAAGGATTTACCCGGTGTGAGATATCACATTGTTCGAGGAACCCTAGATGCTGTCGGAGTAAAAGATCGTCAACAAGGGCGTTCTAAATATGGGGTCAAAAAGCCAAAA
>Hylotelephium_viviparum
ATGCCAACTATTAAACAACTTATTAGAAACACAAGACAGCCAATACGAAATGTCACGAAATCCCCCGCTCTTAGGGGATGTCCTCAGCGCCGAGGAACATGTACTAGGGTGTATACTATCACCCCCAAAAAACCAAACTCTGCCTTACGTAAAGTTGCCAGAGTACGATTAACCTCTGGATTTGAAATCACTGCTTATATACCTGGTATTGGCCATAATTCACAAGAACATTCTGTAGTCTTAGTAAGAGGGGGAAGGGTTAAGGATTTACCCGGTGTGAGATATCACATTGTTCGAGGAACCCTAGATGCTGTCGGAGTAAAAGATCGTCAACAAGGGCGTTCTAAATATGGGGTCAAAAAGCCAAAA
>Meterostachys_sikokianus
ATGCCAACTATTAAACAACTTATTAGAAACACAAGACAGCCAATACGAAATGTCACGAAATCTCCCGCTCTTAGGGGATGTCCTCAGCGCCGAGGAACATGTACTAGGGTGTATACTATCACCCCCAAAAAACCAAACTCTGCCTTACGTAAAGTTGCCAGAGTACGATTAACCTCTGGATTTGAAATCACTGCTTATATACCTGGTATTGGCCATAATTCACAAGAACATTCTGTAGTCTTAGTAAGAGGGGGAAGGGTTAAGGATTTACCCGGTGTGAGATATCACATTGTTCGAGGAACCCTAGATGCTGTCGGAGTAAAAGATCGTCAACAAGGGCGTTCTCAATATGGGGTTAAAAAGCCAAAA
>Orostachys_fimbriata
ATGCCAACTATTAAACAACTTATTAGAAACACAAGACAGCCAATACGAAATGTCACGAAATCTCCCGCTCTTAGGGGATGTCCTCAGCGCCGAGGAACATGTACTAGGGTGTATACTATCACCCCCAAAAAACCAAACTCTGCCTTACGTAAAGTTGCCAGAGTACGATTAACCTCTGGATTTGAAATCACTGCTTATATACCTGGTATTGGCCATAATTCACAAGAACATTCTGTAGTCTTAGTAAGAGGGGGAAGGGTTAAGGATTTACCCGGTGTGAGATATCACATTGTTCGAGGAACCCTAGATGCTGTCGGAGTAAAAGATCGTCAACAAGGGCGTTCTCAATATGGGGTCAAAAAGCCAAAA
>Orostachys_japonica
ATGCCAACTATTAAACAACTTATTAGAAACACAAGACAGCCAATACGAAATGTCACGAAATCTCCCGCTCTTAGGGGATGTCCTCAGCGCCGAGGAACATGTACTAGGGTGTATACTATCACCCCCAAAAAACCAAACTCTGCCTTACGTAAAGTTGCCAGAGTACGATTAACCTCTGGATTTGAAATCACTGCTTATATACCTGGTATTGGCCATAATTCACAAGAACATTCTGTAGTCTTAGTAAGAGGGGGAAGGGTTAAGGATTTACCCGGTGTGAGATATCACATTGTTCGAGGAACCCTAGATGCTGTCGGAGTAAAAGATCGTCAACAAGGGCGTTCTCAATATGGGGTCAAAAAGCCAAAA
>Orostachys_minuta
ATGCCAACTATTAAACAACTTATTAGAAACACAAGACAGCCAATACGAAATGTCACGAAATCTCCCGCTCTTAGGGGATGTCCTCAGCGCCGAGGAACATGTACTAGGGTGTATACTATCACCCCCAAAAAACCAAACTCTGCCTTACGTAAAGTTGCCAGAGTACGATTAACCTCTGGATTTGAAATCACTGCTTATATACCTGGTATTGGCCATAATTCACAAGAACATTCTGTAGTCTTAGTAAGAGGGGGAAGGGTTAAGGATTTACCCGGTGTGAGATATCACATTGTTCGAGGAACCCTAGATGCTGTCGGAGTAAAAGATCGTCAACAAGGGCGTTCTCAATATGGGGTCAAAAAGCCAAAA
>Orostachys_iwarenge_f_magna
ATGCCAACTATTAAACAACTTATTAGAAACACAAGACAGCCAATACGAAATGTCACGAAATCCCCCGCTCTTAGGGGATGTCCTCAGCGCCGAGGAACATGTACTAGGGTGTATACTATCACCCCCAAAAAACCAAACTCTGCCTTACGTAAAGTTGCCAGAGTACGATTAACCTCTGGATTTGAAATCACTGCTTATATACCTGGTATTGGCCATAATTCACAAGAACATTCTGTAGTCTTAGTAAGAGGGGGAAGGGTTAAGGATTTACCCGGTGTGAGATATCATATTGTTCGAGGAACCCTAGATGCTGTCGGAGTAAAAGATCGTCAACAAGGGCGTTCTCAATATGGGGTCAAAAAGCCAAAA
>Sinocrassula_densirosulata
ATGCCAACTATTAAACAACTTATTAGAAACACAAGACAGCCAATACGAAATGTCACGAAATCCCCCGCTCTTAGGGGATGTCCTCAGCGCCGAGGAACATGTACTAGGGTGTATACTATCACCCCCAAAAAACCAAACTCTGCCTTACGTAAAGTTGCCAGAGTACGATTAACCTCTGGATTTGAAATCACTGCTTATATACCTGGTATTGGCCATAATTCACAAGAACATTCTGTAGTCTTAGTAAGAGGGGGAAGGGTTAAGGATTTACCCGGTGTGAGATATCACATTGTTCGAGGAACCCTAGATGCTGTCGGAGTAAAAGATCGTCAACAAGGGCGTTCTCAATATGGGGTCAAAAAGCCAAAA
>Sinocrassula_indica
ATGCCAACTATTAAACAACTTATTAGAAACACAAGACAGCCAATACGAAATGTCACGAAATCCCCCGCTCTTAGGGGATGTCCTCAGCGCCGAGGAACATGTACTAGGGTGTATACTATCACCCCCAAAAAACCAAACTCTGCCTTACGTAAAGTTGCCAGAGTACGATTAACCTCTGGATTTGAAATCACTGCTTATATACCTGGTATTGGCCATAATTCACAAGAACATTCTGTAGTCTTAGTAAGAGGGGGAAGGGTTAAGGATTTACCCGGTGTGAGATATCACATTGTTCGAGGAACCCTAGATGCTGTCGGAGTAAAAGATCGTCAACAAGGGCGTTCTCAATATGGGGTCAAAAAGCCAAAA
>Umbilicus_rupestris
ATGCCAACTATTAAACAACTTATTAGAAACACAAGACAGCCAATACGAAATGTCACGAAATCCCCCGCTCTTAGGGGATGTCCTCAGCGCCGAGGAACATGTACTAGGGTGTATACTATCACCCCCAAAAAACCAAACTCTGCCTTACGTAAAGTTGCCAGAGTACGATTAACCTCTGGATTTGAGATCACTGCTTATATACCTGGTATTGGCCATAATTCACAAGAACATTCTGTAGTCTTAGTAAGAGGGGGAAGGGTTAAGGATTTACCCGGTGTGAGATATCACATTGTTCGAGGAACCCTAGATGCTGTCGGAGTAAAAGATCGTCAACAAGGGCGTTCTCAATATGGGGTCAAAAAGCCAAAA
>Myriophyllum_aquaticum
ATGCCAACTATTAAACAACTTATTAGAAATACCAGACAGCCAATCAGAAATGTGACGAAATCCCCCGCTCTTCGGGGATGTCCTCAGCGCCGAGGAACATGTACTAGGGTGTATACTATCACCCCCAAAAAACCAAACTCTGCCTTACGTAAAGTTGCCAGAGTACGATTAACCTCTGGGTTTGAAATCACTGCTTATATACCTGGTATTGGCCATAATTCACAAGAACATTCTGTAGTCTTAGTAAGAGGGGGAAGGGTTAAGGATTTACCCGGTGTGAGATATCACATTGTTCGAGGAACCCTAGATGCTGTCGGAGTAAAAGATCGTCAACAAGGGCGTTCTCAATATGGGGTCAAAAAGCCAAAA
>Myriophyllum_spicatum
ATGCCAACTATTAAACAACTTATTAGAAATACCAGACAGCCAATCAGAAATGTGACGAAATCCCCCGCTCTTCGGGGATGTCCTCAGCGCCGAGGAACATGTACTAGGGTGTATACTATCACCCCCAAAAAACCAAACTCTGCCTTACGTAAAGTTGCCAGAGTACGATTAACCTCTGGGTTTGAAATCACTGCTTATATACCTGGTATTGGCCATAATTCACAAGAACATTCTGTAGTCTTAGTAAGAGGGGGAAGGGTTAAGGATTTACCCGGTGTGAGATATCACATTGTTCGAGGAACCCTAGATGCTGTCGGAGTAAAAGATCGTCAACAAGGGCGTTCTCAATATGGGGTCAAAAAGCCAAAA
