# Supplementary material for: Ten Plastomes of Crassula (Crassulaceae) and Phylogenetic Implications
Source: Biology (Basel). 2022 Dec 7;11(12):1779. doi: 10.3390/biology11121779 (PMC9775174; doi:10.3390/biology11121779)
Supplement: Supplementary file 1 [file biology-11-01779-s001.zip › Supplements/Data S1/rps15.fasta]

>Crassula_alstonii
ATGGTAAAAAATTCATTTTTCTCAGTTATTTCAAAAGAAGAAGAAAAAAAGGAAGAAAGCAAGGGATCCGTTGAATTTCAAGTAGTTAATTTCACTAATCAAATCCGAAGACTTACTTCACATTTGGAATTGCACAAAAAAGATTATTTATCTCAAAGAGGTCTAAAAAAAATTCTGGGGAAACGCCAACGTCTGTTGGCTTATTTGTCAAAAAAAAATGGAATACGTTATAAAGAATTAATTGATCGATTGGATATTCGGGAGCCAAAAAGTCGT
>Crassula_columella
ATGGTAAAAAATTCATTTTTCTCAGTTATTTCAAAAGAAGAAGAAAAAAAGGAAGAAAGCAAGGGATCCGTTGAATTTCAAGTAGTTAATTTCACTAATCAAATCCGAAGACTTACTTCACATTTGGAATTGCACAAAAAAGATTATTTATCTCAAAGAGGTCTAAAAAAAATTCTGGGGAAACGCCAACGTCTGTTGGCTTATTTGTCAAAAAAAAATGGAATACGTTATAAAGAATTAATTGATCGATTGGATATTCGGGAGCCAAAAAGTCGT
>Crassula_dejecta
ATGGTAAAAAATTCATTTTTCTCAGTTATTTCACAAGAAGAAGAAAAAAAAGAAGAAAGCAAGGGATCCGTTGAATTTCAAGTAGTTAATTTCACTAATCAAATCCGAAGACTTACTTCACATTTGGAATTGCACAAAAAAGATTATTTATCTCAAAGAGGTCTAAAAAAAATTCTGGGGAAACGCCAACGTCTGTTGGCTTATTTGTCAAAAAAAAATGGAATACGTTATAAAGAATTAATTGATCGATTGGATATTCGGGAGCCAAAAAGTCGT
>Crassula_mesembryanthoides
ATGGTAAAAAATTCATTTTTCTCAGTTATTTCACAAGAAGAAGAAAAAAAAGAAGAAAGCAAGGGATCCGTTGAATTTCAAGTAGTTAATTTCACTAATCAAATCCGAAGACTTACTTCACATTTGGAATTGCACAAAAAAGATTATTTATCTCAAAGGGGTCTAAAAAAAATTCTGGGGAAACGCCAACGTCTGTTGGCTTATTTGTCAAAAAAAAATGGAATACGTTATAAAGAATTAATTGATCGATTGGATATTCGGGAGCCAAAAAGTCGT
>Crassula_perforata
ATGGTAAAAAATTCATTTTTCTCAGTTATTTCACAAGAAGAAGAAAAAAAAGAAGAAACCAAGGGATCCGTTGAATTTCAAATAGTTAATTTCACTAATCAAATCCGAAGACTTACTTCACATTTGGAATTGCACAAAAAAGATTATTTATCTCAAAGAGGTCTAAAAAAAATTCTGGGGAAACGCCAACGTCTGTTGGCTTATTTGTCAAAAAAAAATGGAATACGTTATAAAGAATTAATTGATCGATTGGATATTCGGGAGCCAAAAAGTCGT
>Crassula_socialis
ATGGTAAAAAATTCATTTTTCTCAGTTATTTCACAAGAAGAAGAAAAAAAAGAAGAAAGCAAGGGATCCGTTGAATTTCAAGTAGTTAATTTCACTAATCAAATCCGAAGACTTACTTCACATTTGGAATTGCACAAAAAAGATTATTTATCTCAAAGAGGTCTAAAAAAAATTCTGGGGAAACGCCAACGTCTGTTGGCTTATTTGTCAAAAAAAAATGGAATACGTTATAAAGAATTAATTGATCGATTGGATATTCGGGAGCCAAAAAGTCGT
>Crassula_tecta
ATGGTAAAAAATTCATTTTTCTCAGTTATTTCACAAGAAGAAGAAAAAAAAGAAGAAAGCAAGGGATCCGTTGAATTTCAAGTAGTTAATTTCACTAATCAAATCCGAAGACTTACTTCACATTTGGAATTGCACAAAAAAGATTATTTATCTCAAAGAGGTCTAAAAAAAATTCTGGGGAAACGCCAACGTCTGTTGGCTTATTTGTCAAAAAAAAATGGAATACGTTATAAAGAATTAATTGATCGATTGGATATTCGGGAGCCAAAAAGTCGT
>Crassula_mesembrianthemopsis
ATGGTAAAAAATTCATTTTTCTCAGTTATTTCACAAGAAGAAGAAAAAAAAGAAGAAAGCAAGGGATCCGTTGAATTTCAAGTAGTTAATTTCACTAATCAAATCCGAAGACTTACTTCACATTTGGAATTGCACAAAAAAGATTATTTATCTCAAAGAGGTCTAAAAAAAATTCTGGGGAAACGCCAACGTCTGTTGGCTTATTTGTCAAAAAAAAATGGAATACGTTATAAAGAATTAATTGATCGATTGGATATTCGGGAGCCAAAAAGTCGT
>Crassula_deltoidea
ATGATAAAAAATTTATTTTTCCCAGATATTTCACACGAACAAGAAAAAAAGGAAGAAACCAAGGGATCCGTTGAATTTCAAGTAGTGAATTTCACTAATCAAATTAGAAGACTTACTTCACACTTGGAATTGCACAAAAAAGATTATTTGTCTCAAAGAGGTCTAAAGAAAATTCTAGGGAAACGGCAACGACTGTTGGCTTATTTGTCAAAAAAAAACGGAATACGTTATAAAGAATTAATTGATCGATTGGATATTCGGGAGCCAAAAAATCGT
>Crassula_expansa_subsp_fragilis
ATGGTAAAAAATGAATTTTTCCCTGATATTTCACACGAACAAGAAAAAAAGGAAGAAACCAAGGGATCCGTTGAATTTCAAGTAGTGAATTTCACTAATCAAATTAGAAGACTTACTTCACACTTGGAATTGCACAAAAAAGATTATTTGTCTCAAAGAGGTCTAAAGAAAATTCTAGGGAAACGTCAACGACTGTTGGCTTATTTGTCAAAAAAAAATGGAATACGTTATAAAGAATTAATTGATCGATTGGATATTCGGGAGCCAAAAAATCGT
>Crassula_volkensii
ATGGTAAAAAATTCATTTTTCCCAGATATTTCACACGAACAAGAAAAAAAGGAAGAAACCAAGGGATCCGTTGAATTTCAAGTAGTGAATTTCACTAATCAAATTAGAAGACTTACTTCACACTTGGAATTGCACAAAAAAGATTATTTGTCTCAAAGAGGTCTAAAGAAAATTCTAGGGAAACGTCAACGACTGTTGGCTTATTTGTCAAAAAAAAATGGAATACGTTATAAAGAATTAATTGATCGATTGGATATTCGGGAGCCAAAAAATCGT
>Cotyledon_tomentosa
ATGGTAAAGAATTCCGTTTTATCAGTTATTTCCCCAAAACAAGAAAAAAAAGAAGAAACCAAGGGGTCCGTTGAATTTCAAGTAGTGCATTTCACTAAGCAAATCCGAAGACTTACTTCACATTTGGAATTGCACAGAAAAGATTATTTATCTCAGAGAGGTCTAAAGAAAATTCTGGGAAAACGTCAACGACTGCTGGCTTATTTGTCAAAAAAAAATGGAATACGTTATAAAGAATTAATTGATCGATTGGATATTCGGGAACCCAAAATTCGT
>Kalanchoe_daigremontiana
ATGGTAAAGAATTCAGTTTTCTCAGTTATCTCCCCCAAACAAGAAAAAAAAGAAGAAACCAAGGGGTCCGTTGAATTTCAAGTAGTTAATTTCACTAATCAAATCCGAAGACTTACTTCACATTTGGAATTTCACAGAAAAGATTTTTTATCTCAAAGAGGTCTAAAGAAAATTCTGGGAAAACGTCAACGACTGCTGGTTTATTTGTCAAAAAAAAATGGAATACGTTATAAAGAATTAATTGATCGATTGGATATTCGAGAACCAAAAATTCGT
>Kalanchoe_delagoensis
ATGGTAAAGAATTCAGTTTTCTCAGTTATTTCCCCCAAACAAGAAAAAAAAGAAGAAACCAAGGGGTCCGTTGAATTTCAAGTAGTTAATTTCACTAATCAAATCCGAAGACTTACTTCACATTTGGAATTTCACAGAAAAGATTTTTTATCTCAAAGAGGTCTAAAGAAAATTCTGGGAAAACGTCAACGACTGCTGGTTTATTTGTCAAAAAAAAATGGAATACGTTATAAAGAATTAATTGATCGATTGGATATTCGAGAACCAAAAATTCGT
>Kalanchoe_fedtschenkoi
ATGGTAAAGAATTCAGTTTTCTCAGTTATTTCCCCCAAACAAGAAAAAAAAGAAGAAATCAAGGGGTCCGTTGAATTTCAAGTAGTTAATTTCACTAATCAAATCCGAAGACTTACTTCACATTTGGAATTTCACAGAAAAGATTTTTTATCTCAAAGAGGTCTAAAGAAAATTCTGGGAAAACGTCAACGACTGCTGGTTTATTTGTCAAAAAAAAATGGAATACGTTATAAAGAATTAATTGATCGATTGGATATTCGAGAACCAAAAATTCGT
>Kalanchoe_longiflora
ATGGTAAAGAATTCAGTTTTCTCAGTTATTTCCCCAAAACAAGAAAAAAAAGAAGAAACCAAGGGGTCCGTTGAATTTCAAGTAGTTAATTTCACTAATCAAATCCGAAGACTTACTTCACATTTGGAATTTCACAGAAAAGATTTTTTATCTCAAAGAGGTCTAAAGAAAATTCTGGGAAAACGTCAACGACTGCTGGCTTATTTGTCAAAAAAAAATGGAATACGTTATAAAGAATTAATTGATCGATTGGATATTCGAGAACCAAAAATTCGT
>Kalanchoe_tomentosa
ATGGTAAAGAATTCAGTTTTCTCAGTTATTTCCCCAAAACAAGAAAAAAAAGAAGAAACCAAGGGGTCCGTTGAATTTCAAGTAGTTAATTTCACTAAGCAAATCCGAAGACTTACTTCACATTTGGAATTTCACAGAAAAGATTATTTATCTCAAAGAGGTCTAAAGAAAATTCTGGGAAAACGTCAACGACTGCTGGCTTATTTGTCAAAAAAAAATGGAAGACGTTATAAAGAATTAATTGATCGATTGGATATTCGAGAACCAAAAATTCGT
>Echeveria_lilacina
ATGCTAAAGAATTCCGTTTACTCAGTTATTTCCCCAAAACAAAAAAAAAAAGATGAAACTAAGGGATCCGTTGAATTTCAAGTAGTTAATTTCACTCAGCAAATCCGAAGACTTACTTCACATTTGGAATTGCACAGAAAAGATTATTTATCTCAGAGAGGTCTAAAGAAAATTCTGGGAAAACGTCAACGCCTGCTGGCTTATTTGTCAAAAAAAAATGGAATACGTTATAAAGAATTAATTGATCGACTGGATATTCGGGAACCAAAAATTCGT
>Graptopetalum_amethystinum
ATGCTAAAGAATTCCGTTTACTCAGTTATTTCCCCAAAACAAAAAAAAAAAGATGAAACTAAGGGATCCGTTGAATTTCAAGTAGTTAATTTCACTCAGCAAATCCGAAGACTTACTTCACATTTGGAATTGCACAGAAAAGATTATTTATCTCAGAGAGGTCTAAAGAAAATTCTGGGAAAACGTCAACGCCTGCTGGCTTATTTGTCAAAAAAAAATGGAATACGTTATAAAGAATTAATTGATCGACTGGATATTCGGGAACCAAAAATTCGT
>Pachyphytum_compactum
ATGCTAAAGAATTCCGTTTACTCAGTTATTTCCCCAAAACAAAAAAAAAAAGATGAAACTAAGGGATCCGTTGAATTTCAAGTAGTTAATTTCACTCAGCAAATCCGAAGACTTACTTCACATTTGGAATTGCACAGAAAAGATTATTTATCTCAGAGAGGTCTAAAGAAAATTCTGGGAAAACGTCAACGCCTGCTGGCTTATTTGTCAAAAAAAAATGGAATACGTTATAAAGAATTAATTGATCGACTGGATATTCGGGAACCAAAAATTCGT
>Sedum_alfredii
ATGCTAAAAAATTCCGTTTACTTAGTTATTTCCCAAAAACAAGAAAAAAAAGATGAAACCACGGGATCCGTTGAATTTCAAGTAGTGAATTTCACTCAGCAAATCCGAAGACTTACTTCACATTTGGAATTGCACAGAAAAGATTATTTATCTCAGAGAGGTCTAAAGAAAATTCTGGGAAAACGTCAACGCCTGCTGGCTTATTTGTCAAAAAAAAATGGAATACGTTATAAAGAATTAATTGATCGACTGGATATTCGGGAACCGAAAATTCGT
>Sedum_emarginatum
ATGCTAAAAAATTCCGTTTACTCAGTTATTTCCAAAAAACAAGAAAAAAAAGATGAAACCACGGGATCCGTTCAATTTCAAGTAGTTAATTTCACTCAGCAAATCCGAAGACTTACTTCACATTTGGAATTGCACAGAAAAGATTATTTATCTCAAAGAGGTCTAAAGAAAATTCTGGGAAAACGTCAACGCCTGCTTGCTTATTTGTCAAAAAAAAATGGAATACGTTATAAAGAATTAATTGATCGACTGGATATTCGGGAACCGAAAATTCGT
>Sedum_lineare
ATGCTAAAGAATTCCGTTTACTCAGTTATTTCCCAAAAACAAGAAAAAAAAGATGAAACCAAGGGATCCGTTGAATTTCAAGTAGTTAATTTCACTCAGCAAATCCAAAGACTTACTTCACATTTGGAATTGCACAGAAAAGATTATTTATCTCAGAGAGGTCTAAAGAAAATTCTGGGAAAACGTCAACGCCTGCTGGCTTATTTGTCAAAAAAAAATGGAATACGTTATAAAGAATTAATTGATCGACTGGATATTCGGGAACCGAAAATTCGT
>Sedum_oryzifolium
ATGCTAAAGAATTCCGTTTACTCAGTTATTTCCCAAAAACAAGAAAAAAAAGATGAAACCAAGGGATCCGTTGAATTTCAAGTAGTTAATTTCACTCAGCAAATCCGAAGACTTACTTCCCATTTGGAATTGCACAGAAAAGATTATTTATCTCAGAGAGGTCTAAAGAAAATTCTGGGAAAACGTCAACGCCTGCTGGCTTATTTGTCAAAAAAAAATGGAATACGTTATAAAGAATTAATTGATCGACTCGATATTCGGGAACCTAAAATTCGT
>Sedum_plumbizincicola
ATGCTAAAAAATTCCGTTTACTTAGTTATTTCCCAAAAACAAGAAAAAAAAGATGAAACCACGGGATCCGTTGAATTTCAAGTAGTGAATTTCACTCAGCAAATCCGAAGACTTACTTCACATTTGGAATTGCACAGAAAAGATTATTTATCTCAGAGAGGTCTAAAGAAAATTCTGGGAAAACGTCAACGCCTGCTGGCTTATTTGTCAAAAAAAAATGGAATACGTTATAAAGAATTAATTGATCGACTGGATATTCGGGAACCGAAAATTCGT
>Sedum_sarmentosum
ATGCTAAAAAAATCCGTTTACTCAGTTAGTTCCCCAAAACAAAAAAAAAAAGATGAAACCACGGGATCCGTTGAATTTCAAGTAGTGAATTTCACTCAGCAAATCCGAAGACTTACTTCACATTTAGAATTGCACAAAAAAGATTATTTATCTCAGAGAGGTCTAAAGAAAATTTTGGGAAAACGTCAACGCCTGCTGGCTTATTTGTCAAAAAAAAATGGAATACGTTATAAAGAATTAATTGATCGACTGGATATTCGGGAACCGAAAATTCGT
>Sedum_tricarpum
ATGCTAAAAAATTCCGTTTACTTAGTTATTTCCCAAAAACAAGAAAAAAAAGATGAAACCACGGGATCCGTTGAATTTCAAGTAGTGAATTTCACTCAGCAAATTCGAAGACTTACTTCACATTTGGAATTGCACAGAAAAGATTATTTATCTCAGAGAGGTCTAAAGAAAATTCTGGGAAAACGTCAACGCCTGCTGGCTTATTTGTCAAAAAAAAATGGAATACGTTATAAAGAATTAATTGATCGACTGGATATTCGGGAACCGAAAATTCGT
>Aeonium_arboreum
ATGCTAAAGAATTACGTTTCTTCCGTTATTTACCCAAAACAAGAAAAAAACGACGAAACCAAGGGAGCCGTTGAATTTCAAGTAGTTAATTTCACTAAGCAAATCAAAAGACTTACTTCACATTTGGAAGTGCACAGAAAAGATTTTTTATCTCAGCGCGGTCTAAAGAAAATTCTGGGAAAACGGCAACGACTACTGGTTTATTTGTCAAAAAAAAACGGAATACGTTATAAAGAATTAATTGATCGACTGGATATTCGGGAACCAAAAATTCGT
>Aeonium_balsamiferum
ATGCTAAAGAATTACGTTTCTTCCGTTATTTACCCAAAACAAGAAAAAAACGACGAAACCAAGGGAGCCGTTGAATTTCAAGTAGTTAATTTCACTAAGCAAATCAAAAGACTTACTTCACATTTGGAAGTGCACAGAAAAGATTTTTTATCTCAGCGCGGTCTAAAGAAAATTCTGGGAAAACGGCAACGACTACTGGTTTATTTGTCAAAAAAAAACGGAATACGTTATAAAGAATTAATTGATCGACTGGATATTCGGGAACCAAAAATTCGT
>Aeonium_decorum
ATGCTAAAGAATTCCGTTTCTTCCGTTATTTACCCAAAACAAGAAAAAAACGACGAAACCAAGGGAGCCGTTGAATTTCAAGTAGTTAATTTCACTAAGCAAATCAAAAGACTTACTTCACATTTGGAAGTGCACAGAAAAGATTTTTTATCTCAGCGCGGTCTAAAGAAAATTCTGGGAAAACGGCAACGACTACTGGTTTATTTGTCAAAAAAAAACGGAATACGTTATAAAGAATTAATTGATCGACTGGATATTCGGGAACCAAAAATTCGT
>Aeonium_diplocyclum
ATGCTAAAGAATTCTGTTTCTTCCGTTATTTACCCAAAACAAGAAAAAAACGACGAAACCAAGGGAGCCGTTGAATTTCAAGTAGTTAATTTCACTAAGCAAATCAAAAGACTTACTTCACATTTGGAAGTGCACAGAAAAGATTTTTTATCTCAGCGCGGTCTAAAGAAAATTCTGGGAAAACGGCAACGACTACTGGTTTATTTGTCAAAAAAAAACGTAATACGTTATAAAGAATTAATTGATCGACTGGATATTCGGGAACCAAAAATTCGT
>Aeonium_dodrantale
ATGCTAAAGAATTCTGTTTCTTCCGTTATTTACCCAAAACAAGAAAAAAACGACGAAACCAAGGGAGCCGTTGAATTTCAAGTAGTTAATTTCACTAAGCAAATCAAAAGACTTACTTCACATTTGGAAGTGCACAGAAAAGATTTTTTATCTCAGCGCGGTCTAAAGAAAATTCTGGGAAAACGGCAACGACTACTGGTTTATTTGTCAAAAAAAAACGGAATACGTTATAAAGAATTAATTGATCGACTGGATATTCGGGAACCAAAAATTCGT
>Aeonium_nobile
ATGCTAAAGAATTCCGTTTCTTCCGTTATTTACCCAAAACAAGAAAAAAACGACGAAACCAAGGGAGCCGTTGAATTTCAAGTAGTTAATTTCACTAAGCAAATCAAAAGACTTACTTCACATTTGGAAGTGCACAGAAAAGATTTTTTATCTCAGCGCGGTCTAAAGAAAATTCTGGGAAAACGGCAACGACTACTGGTTTATTTGTCAAAAAAAAACGGAATACGTTATAAAGAATTAATTGATCGACTGGATATTCGGGAACCAAAAATTCGT
>Aeonium_saundersii
ATGCTAAAGAATTCCGTTTCTTCCGTTATTTACCCAAAACAAGAAAAAAACGACGAAACCAAGGGAGCCGTTGAATTTCAAGTAGTTAATTTCACTAAGCAAATAAAAAGACTTACTTCACATTTGGAAGTGCACAGAAAAGATTTTTTATCTCAGCGCGGTCTAAAGAAAATTCTGGGAAAACGGCAACGACTACTGGTTTATTTGTCAAAAAAAAACGGAATACGTTATAAAGAATTAATTGATCGACTGGATATTCGGGAACCAAAAATTCGT
>Aeonium_tabuliforme
ATGCTAAAGAATTCCGTTTCTTCCGTTATTTACCCAAAACAAGAAAAAAACGACGAAACCAAGGGAGCCGTTGAATTTCAAGTAGTTAATTTCACTAAGCAAATCAAAAGACTTACTTCACATTTGGAAGTGCACAGAAAAGATTTTTTATCTCAGCGCGGTCTAAAGAAAATTCTGGGAAAACGGCAACGATTACTGGTTTATTTGTCAAAAAAAAACGGAATACGTTATAAAGAATTAATTGATCGACTGGATATTCGGGAACCCAAAATTCGT
>Aeonium_undulatum
ATGCTAAAGAATTCCGTTTCTTCCGTTATTTACCCAAAACAAGAAAAAAACGACGAAACCAAGGGAGCCGTTGAATTTCAAGTAGTTAATTTCACTAAGCAAATCAAAAGACTTACTTCACATTTGGAAGTGCACAGAAAAGATTTTTTATCTCAGCGCGGTCTAAAGAAAATTCTGGGAAAACGGCAACGACTACTGGTTTATTTGTCAAAAAAAAACGGAATACGTTATAAAGAATTAATTGATCGACTGGATATTCGGGAACCAAAAATTCGT
>Monanthes_anagensis
ATGCTAAAGAATTCTGTTTCTTCCGTTATTTACTCAAAACAAGAAAAAAACGACGAAACCAAGGGAGCCGTTGAATTTCAAGTAGTTAATTTCACTAAGCAAATAAAAAGACTTACTTCACATTTGGAAGTGCACAGAAAAGATTTTTTATCTCAGCGCGGTCTAAAGAAAATTCTGGGAAAACGGCAACGACTTTTGGTTTATTTGTCAAAAAAAAACGGAATACGTTATAAAGAATTAATTGATCGACTGGATATTCGGGAACCAAAAATTCGT
>Monanthes_brachycaulos
ATGCTAAAGAATTCTGTTTCTTCCGTTATTTACTCAAAACAAGAAAAAAACGACGAAACCAAGGGAGCCGTTGAATTTCAAGTAGTTAATTTCACTAAGCAAATAAAAAGACTTACTTCACATTTGGAAGTGCACAGAAAAGATTTTTTATCTCAGCGCGGTCTAAAGAAAATTCTGGGAAAACGGCAACGACTTTTGGTTTATTTGTCAAAAAAAAACGGAATACGTTATAAAGAATTAATTGATCGACTGGATATTCGGGAACCAAAAATTCGT
>Monanthes_muralis
ATGCTAAAGAATTCTGTTTCTTCCGTTATTTACTCAAAACAAGAAAAAAACGACGAAACCAAGGGAGCCGTTGAATTTCAAGTAGTTAATTTCACTAAGCAAATAAAAAGACTTACTTCACATTTGGAAGTGCACAGAAAAGATTTTTTATCTCAGCGCGGTCTAAAGAAAATTCTGGGAAAACGGCAACGACTTTTGGTTTATTTGTCAAAAAAAAACGGAATACGTTATAAAGAATTAATTGATCGACTGGATATTCGGGAACCAAAAATTCGT
>Monanthes_polyphylla
ATGCTAAAGAATTCTGTTTCTTCCGTTATTTACTCAAAACAAGAAAAAAACGACGAAACCAAGGGAGCCGTTGAATTTCAAGTAGTTAATTTCACTAAGCAAATAAAAAGACTTACTTCACATTTGGAAGTGCACAGAAAAGATTTTTTATCTCAGCGCGGTCTAAAGAAAATTCTGGGAAAACGGCAACGACTATTGGTTTATTTGTCAAAAAAAAACGGAATACGTTATAAAGAATTAATTGATCGACTGGATATTCGGGAACCAAAAATTCGT
>Rosularia_alpestris
ATGCTAAAGAATTCCCTGTCCTCAGTTATTTCCCCAAAACAAGAAAAACAAGATGAAACCAAGGGATCCGTTGAATTTCAAGTAGTTAATTTCACTCAGCAAATCCGAAGACTGACTTCACATTTGGAATTGCACAGAAAAGATTATTTATCTCAGAGAGGTCTAAAGAAAATTCTGGGAAAACGTCAACGCCTGCTGGCTTATTTGTCAAAAAAAAATGGAATACGTTATAAAGAATTAATTGATCGACTGGATATTCGGGAACCAAAAAGTCGT
>Sempervivum_tectorum
ATGCTAAAGAATTCCGTTTCCTCAGTTATTTCCCCAAAACAAGAAAAAAAAGATGAAACCAAGGGATCCGTTGAATTTCAAGTAGTTAATTTCACTAAGCAAATCCGAAGACTTACTTCACATTTGGAATTGCACAGAAAAGATTATTTATCTCAGAGAGGTCTAAAGAAAATTCTGGGAAAACGTCAACGACTGCTGGCTTATTTGTCAAAAAAAAATGGAATACGTTATAAAGAATTAATTGATCGACTGGATATTCGGGAACCAAAAATTCGT
>Phedimus_spurius
ATGCTAAAGAATTCAGTTTCCTCATTTATTTCCCCAAAACAAGAAAAAAAAGAAGAAACCAAGGGATCCGTTGAATTTCAAGTAGTTAATTTCACTCAGCAAATCCGAAGACTTACTTCACATTTGGAATTGCACAGAAAAGATTATTTATCTCAGAGAGGTCTAAAGAAAATTCTGGGAAAACGTCAACGGCTGCTGGCTTATTTGTCAAAAAAAAACGGAATACGTTATAAAGAATTAATTGATCGACTAGATATTCGGGAACCTAAAATTCGT
>Phedimus_aizoon
ATGCTAAAGAATTCAGTTTCCTCAGTTATTTCCCAAAAACAAGAAAAAAAAGAAGAAACCAAGGGATCCGTTGAATTTCAAGTAGTTAATTTCACTCAGCAAATCCGAAGACTTACTTCACATTTGGAATTGCACAGAAAAGATTATTTATCTCAGAGAGGTCTAAAGAAAATTCTGGGAAAACGTCAACGGCTGCTGTGTTATTTGTCAAAAAAAAATGGAATACGTTATAAAGAATTAATTGATCGACTAGATATTCGGGAACCTAAAAGTCGT
>Phedimus_kamtschaticus
ATGCTAAAGAATTCAGTTTCCTCAGTTATTTCCCAAAAACAAGAAAAAAAAGAAGAAACCAAGGGATCCGTTGAATTTCAAGTAGTTAATTTCACTCAGCAAATCCGAAGACTTACTTCACATTTGGAATTGCACAGAAAAGATTATTTATCTCAGAGAGGTCTAAAGAAAATTCTGGGAAAACGTCAACGGCTGCTGTGTTATTTGTCAAAAAAAAATGGAATACGTTATAAAGAATTAATTGATCGACTAGATATTCGGGAACCTAAAAGTCGT
>Phedimus_odontophyllus
ATGCTAAAGAATTCAGTTTCCTCATTTATTCCCCCAAAACAAGAAAAAAAAGAAGAAACCAAGGGATCCGTTGAATTTCAAGTAGTTAATTTCACTCAGCAAATCCGAAGACTCACTTCACATTTGGAATTGCACAGAAAAGATTATTTATCTCAGAAAGGTCTAAAGAAAATTCTGGGAAAACGTCAACGGTTGCTGGCTTATTTGTCAAAAAAAAACGGAATACGTTATAAAGAATTAATTGATCGACTAGATATTCGGGAACCTCAAATTCGT
>Phedimus_takesimensis
ATGCTAAAGAATTCAGTTTCCTCAGTTATTTCCCAAAAACAAGAAAAAAAAGAAGAAACCAAGGGATCCGTTGAATTTCAAGTAGTTAATTTCACTCAGCAAATCCGAAGACTTACTTCACATTTGGAATTGCACAGAAAAGATTATTTATCTCAGAGAGGTCTAAAGAAAATTCTGGGAAAACGTCAACGGCTGCTGTGTTATTTGTCAAAAAAAAATGGAATACGTTATAAAGAATTAATTGATCGACTAGATATTCGGGAACCTAAAAGTCGT
>Phedimus_yangshanicus
ATGCTAAAGAATTCAGTTTCCTCATTTATTCCCCCAAAACAAGAAAAAAAAGAAGAAACCAAGGGATCCGTTGAATTTCAAGTAGTTAATTTCACTCAGCAAATCCGAAGACTCACTTCACATTTGGAATTGCACAGAAAAGATTATTTATCTCAGAAAGGTCTAAAGAAAATTCTGGGAAAACGTCAACGGTTGCTGGCTTATTTGTCAAAAAAAAACGGAATACGTTATAAAGAATTAATTGATCGACTAGATATTCGGGAACCTCAAATTCGT
>Rhodiola_bupleuroides
ATGCTAAAGAATTCAGTTTCCTCAGTTATTTCCCAAAAACAAGAAAAAAAAGAAGAAACCAAGGGAGCCGTTGAATTTCAAGTAGTAAATTTCACGCAGCAAATCCGAAGACTTACTTCACATTTGGAATTGCACAGAAAAGATTATTTATCTCAGAGAGGTCTAAAAAAAATTCTGGGAAAACGTCAACGACTGCTGGCTTATTTGTCAAAAAAAAATGGAATACGTTATAAAGAATTAATTGATCGACTGGATATTCGGGAACCAAAAATTCGT
>Rhodiola_calliantha
ATGCTAAAGAATTCAGTTTCCTCAGTTATTTCCCCAAAACAAGAAAAAAAAGAAGAAACCAAGGGAGCCGTTGAATTTCAAGTAGTAAATTTCACGCAGCAAATCCGAAGACTTACTTCACATTTGGAATTGCACAGAAAAGATTATTTATCTCAGAGAGGTCTAAAAAAAATTCTGGGAAAACGTCAACGACTGCTGGCTTATTTGTCAAAAAAAAATGGAATACGTTATAAAGAATTAATTGATCGACTGGATATTCGGGAACCAAAAATTCGT
>Rhodiola_crenulata
ATGCTAAAGAATTCAGTTTCCTCAGTTATTTCCCAAAAACAAGAAAAAAAAGAAGAAACCAAGGGAGCCGTTGAATTTCAAGTAGTCAATTTCACGCAGCAAATCCGAAGACTTACTTCACATTTGGAATTGCACAGAAAAGATTATTTATCTCAGAGAGGTCTAAAAAAAATTCTGGGAAAACGTCAACGACTGCTGGCTTATTTGTCAAAAAAAAATGGAATACGTTATAAAGAATTAATTGATCGACTGGATATTCGGGAACCAAAAATTCGT
>Rhodiola_henryi
ATGCTAAAGAATTCAGTTTCCTCAGTTATTTCCCAAAAACAAGAAAAAAAAGAAGAAACCAAGGGAGCCGTTGAATTTCAAGTAGTAAATTTCACGCAGCAAATCCGAAGACTTACCTCACATTTGGAATTGCACAGAAAAGATTATTTATCTCAGAAAGGTCTAAAAAAAATTCTGGGAAAACGTCAACGACTGCTGGCTTATTTGTCAAAAAAAAATGGAATACGTTATAAAGAATTAATTGATCGACTGGATATTCGGGAACCAAAAATTCGT
>Rhodiola_himalensis
ATGCTAAAGAATTCCGTTTTCTCAGTTATTTCCCAAAAACAAGAAAAAAAAGAAGAAACCAAAGGAGCCGTTGAATTTCAAGTAGTAAATTTCACGCAGCAAATCCGAAGACTTACTTCACATTTGGAATTGCACAGAAAAGATTATTTATCTCAGAGAGGTCTAAAAAAAATTCTGGGAAAACGTCAACGACTGCTGGCTTATTTGTCAAAAAAAAATGGAATACGTTATAAAGAATTAATTGATCGACTGGATATTCGGGAACCAAAAATTCGT
>Rhodiola_kirilowii
ATGCTAAAGAATTCCGTTTTCTCAGTTATTTCCCAAAAACAAGAAAAAAAAGAAGAAACCAAAGGAGCCGTTGAATTTCAAGTAGTAAATTTCACGCAGCAAATCCGAAGACTTACTTCACATTTGGAATTGCACAGAAAAGATTATTTATCTCAGAGAGGTCTAAAAAAAATTCTGGGAAAACGTCAACGACTGCTGGCTTATTTGTCAAAAAAAAATGGAATACGTTATAAAGAATTAATTGATCGACTGGATATTCGGGAACCCAAAATTCAT
>Rhodiola_rosea
ATGCTAAAGAATTCAGTTTCCTCAGTTATTTCCCAAAAACAAGAAAAAAAAGAAGAAACCAAGGGAGCCGTTGAATTTCAAGTAGTAAATTTCACGCAGCAAATCCGAAGACTTACTTCACATTTGGAATTGCACAGAAAAGATTATTTATCTCAGAGAGGTCTAAAAAAAATTCTGGGAAAACGTCAACGACTGCTGGCTTATTTGTCAAAAAAAAATGGAATACGTTATAAAGAATTAATTGATCGACTGGATATTCGGGAACCAAAAATTCGT
>Rhodiola_sacra
ATGCTAAAGAATTCCGTTTTCTCAGTTATTTCCCAAAAACAAGAAAAAAAAGAAGAAACCAAAGGAGCCGTTGAATTTCAAGTAGTAAATTTCACGCAGCAAATCCGAAGACTTACTTCACATTTGGAATTGCACAGAAAAGATTATTTATCTCAGAGAGGTCTAAAAAAAATTCTGGGAAAACGTCAACGACTGCTGGCTTATTTGTCAAAAAAAAATGGAATACGTTATAAAGAATTAATTGATCGACTGGATATTCGGGAACCAAAAATTCGT
>Rhodiola_yunnanensis
ATGCTAAAGAATTCAGTTTCCTCAGTTATTTCCCAAAAACAAGAAAAAAAAGAAGAAACCAAGGGAGCCGTTGAATTTCAAGTAGTAAATTTCACGCAGCAAATCCGAAGACTTACTTCACATTTGGAATTGCACAGAAAAGATTATTTATCTCAGAGAGGTCTAAAAAAAATTCTGGGAAAACGTCAACGACTGCTGGCTTATTTGTCAAAAAAAAATGGAATACGTTATAAAGAATTAATTGATCGACTGGATATTCGGGAACCCAAAATTCGT
>Rhodiola_dumulosa
ATGCTAAAGAATTCCGTTTTCTCAGTTATTTCCCAAAAACAAGAAAAAAAAGAAGAAACCAAAGGAGCCGTTGAATTTCAAGTAGTAAATTTCACGCAGCAAATCCGAAGACTTACTTCACATTTGGAATTGCACAGAAAAGATTATTTATCTCAGAGAGGTCTAAAAAAAATTCTGGGAAAACGTCAACGACTGCTGGCTTATTTGTCAAAAAAAAATGGAATACGTTATAAAGAATTAATTGATCGACTGGATATTCGGGAACCAAAAATTCGT
>Rhodiola_fastigiata
ATGCTAAAGAATTCAGTTTCCTCAGTTATTTCCCAAAAACAAGAAAAAAAAGAAGAAACCAAGGGAGCCGTTGAATTTCAAGTAGTAAATTTCACGCAGCAAATCCGAAGACTTACTTCACATTTGGAATTGCACAGAAAAGATTATTTATCTCAGAGAGGTCTAAAAAAAATTCTGGGAAAACGTCAACGACTGCTGGCTTATTTGTCAAAAAAAAACGGAATACGTTATAAAGAATTAATTGATCGACTGGATATTCGGGAACCAAAAATTCGT
>Rhodiola_gelida
ATGCTAAAGAATTCAGTTTCCTCAGTTATTTCCCAAAAACAAGAAAAAAAAGAAGAAACCAAGGGAGCCGTTGAATTTCAAGTAGTAAATTTCACGCAGCAAATCCGAAGACTTACTTCGCATTTGGAATTGCACAGAAAAGATTATTTATCTCAGAGAGGTCTAAAAAAAATTCTGGGAAAACGTCAACGACTGCTGGCTTATTTGTCAAAAAAAAATGGAATACGTTATAAAGAATTAATTGATCGACTGGATATTCGGGAACCAAAAATTCGT
>Rhodiola_hobsonii
ATGCTAAAGAATTCAGTTTCCTCAGTTATTTCCCAAAAACAAGAAAAAAAAGAAGAAACCAAGGGAGCCGTTGAATTTCAAGTAGTTAATTTCACGCAGCAAATCCGAAGACTTACTTCACATTTGGAATTGCACAGAAAAGATTATTTATCTCAGAGAGGTCTAAAAAAAATTCTGGGAAAACGTCAACGACTGCTGGCTTATTTGTCAAAAAAAAATGGAATACGTTATAAAGAATTAATTGATCGACTGGATATTCGGGAACCAAAAATTCGT
>Rhodiola_humilis
ATGCTAAAGAATTCAGTTTCCTCAGTTATTTCCCAAAAACAAGAAAAAAAAGAAGAAACCAAGGGAGCCGTTGAATTTCAAGTAGTTAATTTCACGCAGCAAATCCGAAGACTTACTTCACATTTGGAATTGCACAGAAAAGATTATTTATCTCAGAGAGGTCTAAAAAAAATTCTGGGAAAACGTCAACGACTGCTGGCTTATTTGTCAAAAAAAAATGGAATACGTTATAAAGAATTAATTGATCGACTGGATATTCGGGAACCAAAAATTCGT
>Rhodiola_integrifolia
ATGCTAAAGAATTCAGTTTCCTCAGTTATTTCCCAAAAACAAGAAAAAAAAGAAGAAACCAAGGGAGCCGTTGAATTTCAAGTAGTTAATTTCACGCAGCAAATCCGAAGACTTACTTCACATTTGGAATTGCACAGAAAAGATTATTTATCTCAGAGAGGTCTAAAAAAAATTCTGGGAAAACGTCAACGACTGCTGGCTTATTTGTCAAAAAAAAATGGAATACGTTATAAAGAATTAATTGATCGACTGGATATTCGGGAACCCAAAATTCGT
>Rhodiola_liciae
ATGCTAAAGAATTCAGTTTCCTCAGTTATTTCCCAAAAAAAAGAAAAAAAAGAAGAAACCAAGGGAGCCGTTGAATTTCAAGTAGTTAATTTCACGCAGCAAATCCGAAAACTTACTTCACATTTGGAATTGCACAGAAAAGATTATTTATCTCAGAGAGGTCTAAAAAAAATTCTGGGAAAACGTCAACGACTGCTGGCTTATTTGTCAAAAAAAAATGGAATACGTTATAAAGAATTAATTGATCGACTGGATATTCGGGAACCAAAAATTCGT
>Rhodiola_macrocarpa
ATGCTAAAGAATTCAGTTTCCTCAGTTATTTCCCAAAAACAAGAAAAAAAAGAAGAAACCAAGGGAGCCGTTGAATTTCAAGTAGTAAATTTCACGCAGCAAATCCGAAGACTTACTTCGCATTTGGAATTGCACAGAAAAGATTATTTATCTCAGAGAGGCCTAAAAAAAATTCTGGGAAAACGTCAACGACTGCTGGCTTATTTGTCAAAAAAAAATGGAATACGTTATAAAGAATTAATTGATCGACTGGATATTCGGGAACCAAAAATTCGT
>Rhodiola_ovatisepala
ATGCTAAAGAATTCAGTTTCCTCAGTTATTTCCCAAAAACAAGAAAAAAAAGAAGAAACCAAGGGAGCCGTTGAATTTCAAGTAGTTAATTTCACGCAGCAAATCCGAAGACTTACTTCACATTTGGAATTGCACAGAAAAGATTATTTATCTCAGAGAGGTCTAAAAAAAATTCTGGGAAAACGTCAACGACTGCTGGCTTATTTGTCAAAAAAAAATGGAATACGTTATAAAGAATTAATTGATCGACTGGATATTCGGGAACCAAAAATTCGT
>Rhodiola_prainii
ATGCTAAAGAATTCAGTTTCCTCAGTTATTTCCCAAAAACAAGAAAAAAAAGAAGAAACCAAGGGAGCCGTTGAATTTCAAGTAGTTAATTTCACGCAGCAAATCCGAAGACTTACTTCACATTTGGAATTGCACAGAAAAGATTATTTATCTCAGAGAGGTCTAAAAAAAATTCTGGGAAAACGTCAACGACTGCTGGCTTATTTGTCAAAAAAAAATGGAATACGTTATAAAGAATTAATTGATCGACTGGATATTCGGGAACCAAAAATTCGT
>Rhodiola_quadrifida
ATGCTAAAGAATTCCGTTTTCTCAGTTATTTCCCAAAAACAAGAAAAAAAAGAAGAAACCAAAGGAGCCGTTGAATTTCAAGTAGTAAATTTCACGCAGCAAATCCGAAGACTTACTTCACATTTGGAATTGCACAGAAAAGATTATTTATCTCAGAGAGGTCTAAAAAAAATTCTGGGAAAACGTCAACGACTGCTGGCTTATTTGTCAAAAAAAAATGGAATACGTTATAAAGAATTAATTGATCGACTGGATATTCGGGAACCAAAAATTCGT
>Rhodiola_rhodantha
ATGCTAAAGAATTCAGTTTCCTCAGTTATTTCCCAAAAACAAGAAAAAAAAGAAGAAACCAAGGGAGCCGTTGAATTTCAAGTAGTTAATTTCACGCAGCAAATCCGAAGACTTACTTCACATTTGGAATTGCACAGAAAAGATTATTTATCTCAGAGAGGTCTAAAAAAAATTCTGGGAAAACGTCAACGACTGCTGGCTTATTTGTCAAAAAAAAATGGAATACGTTATAAAGAATTAATTGATCGACTGGATATTCGGGAACCAAAAATTCGT
>Rhodiola_sexifolia
ATGCTAAAGAATTCAGTTTCCTCAGTTATTTCCCAAAAACAAGAAAAAAAAGAAGAAACCAAGGGAGCCGTTGAATTTCAAGTAGTTAATTTCACGCAGCAAATCCGAAGACTTACTTCACATTTGGAATTGCACAGAAAAGATTATTTATCTCAGAGAGGTCTAAAAAAAATTCTGGGAAAACGTCAACGACTGCTGGCTTATTTGTCAAAAAAAAATGGAATACGTTATAAAGAATTAATTGATCGACTGGATATTCGGGAACCAAAAATTCGT
>Rhodiola_sinuata
ATGCTAAAGAATTCAGTTTCCTCAGTTATTTCCCAAAAACAAGAAAAAAAAGAAGAAACCAAGGGAGCCGTTGAATTTCAAGTAGTTAATTTCACGCAGCAAATCCGAAGACTTACTTCACATTTGGAATTGCACAGAAAAGATTATTTATCTCAGAGAGGTCTAAAAAAAATTCTGGGAAAACGTCAACGACTGCTGGCTTATTTGTCAAAAAAAAATGGAATACGTTATAAAGAATTAATTGATCGACTGGATATTCGGGAACCAAAAATTCGT
>Rhodiola_smithii
ATGCTAAAGAATTCAGTTTCCTCAGTTATTTCCCCAAAACAAGAAAAAAAAGAAGAAACCAAGGGAGCCGTTGAATTTCAAGTAGTTAATTTCACGCAGCAAATCCGAAGACTTACTTCACATTTAGAATTGCACAGAAAAGATTATTTATCTCAGAGAGGTCTAAAAAAAATTCTGGGAAAACGTCAACGAATGCTGGCTTATTTGTCAAAAAAAAATGGAATACGTTATAAAGAATTAATTGATCGACTGGATATTCGGGAACCAAAAATTCGT
>Rhodiola_stapfii
ATGCTAAAGAATTCAGTTTCCTCAGTTATTTCCCAAAAACAAGAAAAAAAAGAAGAAACCAAGGGAGCCGTTGAATTTCAAGTAGTTAATTTCACGCAGCAAATCCGAAGACTTACTTCACATTTGGAATTGCACAGAAAAGATTATTTATCTCAGAGAGGTCTAAAAAAAATTCTGGGAAAACGTCAACGACTGCTGGCTTATTTGTCAAAAAAAAATGGAATACGTTATAAAGAATTAATTGATCGACTGGATATTCGGGAACCAAAAATTCGT
>Rhodiola_subopposita
ATGCTAAAGAATTCAGTTTCCTCAGTTATTTCCCAAAAACAAGAAAAAAAAGAAGAAACCAAGGGAGCCGTTGAATTTCAAGTAGTAAATTTCACGCAGCAAATCCGAAGACTTACTTCGCATTTGGAATTGCACAGAAAAGATTATTTATCTCAGAGAGGTCTAAAAAAAATTCTGGGAAAACGTCAACGACTGCTGGCTTATTTGTCAAAAAAAAATGGAATACGTTATAAAGAATTAATTGATCGACTGGATATTCGGGAACCAAAAATTCGT
>Rhodiola_tangutica
ATGCTAAAGAATTCCGTTTTCTCAGTTATTTCCCAAAAACAAGAAAAAAAAGAAGAAACCAAAGGAGCCGTTGAATTTCAAGTAGTAAATTTCACGCAGCAAATCCGAAGACTTACTTCACATTTGGAATTGCACAGAAAAGATTATTTATCTCAGAGAGGTCTAAAAAAAATTCTGGGAAAACGTCAACGACTGCTGGCTTATTTGTCAAAAAAAAATGGAATACGTTATAAAGAATTAATTGATCGACTGGATATTCGGGAACCAAAAATTCGT
>Rhodiola_wallichiana
ATGCTAAAGAATTCAGTTTCCTCAGTTATTTCCCAAAAACAAGAAAAAAAAGAAGAAACCAAGGGAGCCGTTGAATTTCAAGTAGTTAATTTCACGCAGCAAATCCGAAGACTTACTTCACATTTGGAATTGCACAGAAAAGATTATTTATCTCAGAGAGGTTTAAAAAAAATTCTGGGAAAACGTCAACGACTGCTGGCTTATTTGTCAAAAAAAAATGGAATACGTTATAAAGAATTAATTGATCGACTGGATATTCGGGAACCGAAAATTCGT
>Hylotelephium_ewersii
ATGCTAAAGAATTCAGTTTCCTCAGTTATTTCCAAAAAACAAGAAAAAAAAGAAGAAACCAAGGGATCCGTTGAATTTCAAGTAGTTAATTTCACTAAGCAAATCCGAAGACTTACTTCCCATTTGGAATTGCACAGAAAAGATTATTTATCGCAGAGAGGTCTAAAGAAAATTCTGGGAAAACGTCAACGACTGCTGGCTTATTTGTCAAAAAAAAATGGAATACGTTATAAAGAATTAATTGATCGATTGGATATTCGGGAACCAAAAATTCGT
>Hylotelephium_verticillatum
ATGCTAAAGAATTCAGTTTCCTCAGTTATTTCCAAAAAACAAGAAAAAAAAGAAGAAACCAAGGGATCCGTTGAATTTCAAGTAGTTAATTTCACTAAGCAAATCCGAAGACTTACTTCCCATTTGGAATTGCACAGAAAAGATTATTTATCGCAGAGAGGTCTAAAGAAAATTCTGGGAAAACGTCAACGACTGCTGGCTTATTTGTCAAAAAAAAATGGAATACGTTATAAAGAATTAATTGATCGATTGGATATTCGGGAACCAAAAATTCGT
>Hylotelephium_viviparum
ATGCTAAAGAATTCAGTTTCCTCAGTTATTTCCAAAAAACAAGAAAAAAAAGAAGAAACCAAGGGATCCGTTGAATTTCAAGTAGTTAATTTCACTAAGCAAATCCGAAGACTTACTTCCCATTTGGAATTGCACAGAAAAGATTATTTATCGCAGAGAGGTCTAAAGAAAATTCTGGGAAAACGTCAACGACTGCTGGCTTATTTGTCAAAAAAAAATGGAATACGTTATAAAGAATTAATTGATCGATTGGATATTCGGGAACCAAAAATTCGT
>Meterostachys_sikokianus
ATGCTAAAGAAGTCAGTTTCCTCAGTTATTTCCAAAAAACAAGAAAAAAACGAAGAAACCAAGGGATCCGTTGAATTTCAAGTAGTTAATTTCACTAAGCAAATCCGAAGACTTACTTCCCATTTGGAATTGCACAGAAAAGATTATTTATCGCAGAGAGGTCTAAAGAAAATTCTGGGAAAACGTCAACGACTGCTGGCTTATTTGTCAAAAAAAAATGGAATACGTTATAAAGAATTAATTGATCGATTGGATATTCGGGAACCAAAAATTAGT
>Orostachys_fimbriata
ATGCTAAAGAAGTCAGTTTCCTCAGTTATTTCCAAAAAACAAGAAACAAAAGAAGAAACCAAGGGATCCGTTGAATTTCAAGTAGTTAATTTCACTAAGCAAATCCGAAGACTTACTTCCCATTTGGAATTGCACAGAAAAGATTATTTATCGCAGAGAGGTCTAAAGAAAATTCTGGGAAAACGTCAACGACTGCTGGCTTATTTGTCAAAAAAAAATGGAATACGTTATAAAGAATTAATTGATCGATTGGATATTCGGGAACCAAAAATTCGT
>Orostachys_japonica
ATGTTAAAGAAGTCAGTTTCCTCAGTTATTTCCAAAAAACAAGAAAAAAAAGAAGAAACCAAGGGATCCGTTGAATTTCAAGTAGTTAATTTCACTAAGCAAATCCGAAGACTTACTTCCCATTTGGAATTGCACAGAAAAGATTATTTATCGCAGAGAGGTCTAAAGAAAATTCTGGGAAAACGTCAACGACTGCTGGCTTATTTGTCAAAAAAAAATGGAATACGTTATAAAGAATTAATTGATCGATTGGATATTCGGGAACCAAAAATTCGT
>Orostachys_minuta
ATGCTAAAGAAGTCAGTTTCCTCAGTTATTTCCAAAAAACAAGAAAAAAAAGAAGAAACCAAGGGATCCGTTGAATTTCAAGTAGTTAATTTCACTAAGCAAATCCGAAGACTTACTTCCCATTTGGAATTGCACAGAAAAGATTATTTATCGCAGAGAGGTCTAAAGAAAATTCTGGGAAAACGTCAACGACTGCTGGCTTATTTGTCAAAAAAAAATGGAATACGTTATAAAGAATTAATTGATCGATTGGATATTCGGGAACCAAAAATTCGT
>Orostachys_iwarenge_f_magna
ATGCTAAAGAATTCAGTTTCCTCAGTTATTTCCAAAAAACAAGAAAAAAAAGAAGAAACCAAGGGATCCGTTGAATTTCAAGTAGTTAATTTCACTAAGCAAATCCGAAGACTTACTTCCCATTTGGAATTGCACAGAAAAGATTATTTATCGCAGAGAGGCCTAAAGAAAATTCTGGGAAAACGTCAACGACTGCTGGCTTATTTGTCAAAAAAAAATGGAATACGTTATAAAGAATTAATTGATCGATTGGATCTTCGGGAAGCAAAAATTCGT
>Sinocrassula_densirosulata
ATGCTAAAGAATTCAGTTTCCTCAGTTATTTCCAAAAAACAAGAAAAAAAAGAAGAAACCACGGGATCCGTTGAATTTCAAGTAGTTAATTTCACTAAGCAAATCCGAAGACTTACTTCCCATTTGGAATTGCACAGAAAAGATTATTTATCGCAGAGAGGTCTAAAGATAATTCTGGGAAAACGTCAACGACTGCTGTCTTATTTGTCAAAAAAAAATGGAATACGTTATAAAGAATTAATTGAGCGATTGGCTATTCGGGAACCAAAAATTCGT
>Sinocrassula_indica
ATGCTAAAGAATTCAGTTTCCTCAGTTATTTCCAAAAAACAAGAAAAAAAAGAAGAAACCACGGGATCCGTTGAATTTCAAGTAGTTAATTTCACTAAGCAAATCCGAAGACTTACTTCCCATTTGGAATTGCACAGAAAAGATTATTTATCGCAGAGAGGTCTAAAGATAATTCTGGGAAAACGTCAACGACTGCTGTCTTATTTGTCAAAAAAAAATGGAATACGTTATAAAGAATTAATTGAGCGATTGGCTATTCGGGAACCAAAAATTCGT
>Umbilicus_rupestris
ATGCTAAAGAATTCAGTTTGCTCAGTTATTTCCCCAAAACAAGAAAAAAAAGAAGAAACCAAGGGAACCGTTGAATTTCAAGTAGTTAATTTCACTAAGCAAATCCGAAGACTTACTTCACATTTGGAATTGCACAGAAAAGATTATTTATCACAGAGAGGTCTAAAGAAAATTCTGGGAAAACGTCAACGCCTGTTGGTTTATTTGTCAAAAAAAAATGGAATACGTTATAAAGAATTAATTGATCGACTGGATATTCGGGAACTCAAAACTCGT
>Myriophyllum_aquaticum
ATGGTAAAAAAATCATTTATCTCGGGTATTTCA------CAAGAACAAAGAGAAGAAAACAGGGGGTCCGTTGAATTTCAAGTAGTAAATTTCACCAATAAGATACAAATACTCACGTCACATTTGGAATTGCACAGAAAAGACTATTTATCTCAGAGAGGTTTGCGTAAAATTCTGGGAAAACGCCAGCGTTTATTGGTCTATTTGTCAAAGAAAAATAGAGGACGTTATAAAGAATTAATTGATCGGTTGGAGATTCGAGAGCCAAAAACTCAT
>Myriophyllum_spicatum
ATGGTAAAAAAATCATTCATCTCGGGTATTTCA------CAAGAACAAAAAGAAGAAAACAGGGGGTCCGTTGAATTTCAAGTAGTTAATTTCACCAATAAGATACGAATACTCACGTCACATTTGGAATTGCACAGAAAAGACTATTTATCTCAGAGAGGTTTGCGTAAAATTCTGGGAAAACGCCAGCGTTTATTGGTCTATTTGTCAAAGAAAAATAGAGCACGTTATAAAGACTTAATTGATCGGTTGGAGATTCGAGAGCCAAAAACTCAT
