# Supplementary material for: Ten Plastomes of Crassula (Crassulaceae) and Phylogenetic Implications
Source: Biology (Basel). 2022 Dec 7;11(12):1779. doi: 10.3390/biology11121779 (PMC9775174; doi:10.3390/biology11121779)
Supplement: Supplementary file 1 [file biology-11-01779-s001.zip › Supplements/Data S1/rps16.fasta]

>Crassula_alstonii
ATGGTAAAACTTCGTTTAAAACGATGTGGTAGAAAGCAACGAGCCGTCTATCGAATTGTTGCAATTGATGTTCGATCTAGAAGAGAAGGAAGAGATCTTTGTAAAGTGGGTTTTTATGACCCTATAAAGAATCAAACTTATTTAAATGTTCCGGCTATTATCTATTTCCTTGAAAAAGGTGCTAAACCGACAGGAACTGTTCATGATATTTCAAAGAAGGCGGAGGTTTTTAGAGAACTTCTCCATAATCAACCGAAAAATAGAGTG------------------------------------------------------
>Crassula_columella
ATGGTAAAACTTCGTTTAAAACGATGTGGTAGAAAGCAACGAGCCGTCTATCGAATTGTTGCAATTGATGTTCGATCTAGAAGAGAAGGAAGAGATCTTTGTAAAGTGGGTTTTTATGACCCTATAAAGAATCAAACTTATTTAAATGTTCCGGCTATTATCTATTTCCTTGAAAAAGGTGCTAAACCGACAGGAACTGTTCATGATATTTCAAAGAAGGCGGAGGTTTTTAGAGAACTTCTCCATAATCAACCGAAAAATAGAGTG------------------------------------------------------
>Crassula_dejecta
ATGGTAAAACTTCGTTTGAAACGATGTGGTAGAAAGCAACGAGCCGTCTATCGAATTGTTGCAATTGATGTTCGATCTAGAAGAGAAGGAAGAGATCTTTGTAAAGTGGGTTTTTATGACCCGATAAAGAATCAAACCTATTTAAATGTTCCGGCTATTATCTATTTCCTTGAAAAAGGTGCTAAACCGACAGGAACTGTTCATGATATTTCAAAGAAGGCGGAAGTTTTTAGAGAACTTCTCCATAATCAACCGAAAACTAGAGTG------------------------------------------------------
>Crassula_mesembryanthoides
ATGGTAAAACTTCGTTTGAAACGATGTGGTAGAAAGCAACGAGCCGTCTATCGAATTGTTGCAATTGATGTTCGATCTAGAAGAGAAGGAAGAGATCTTTGTAAAGTGGGTTTTTATGACCCGATAAAGAATCAAACTTATTTAAATGTTCCGGCTATTATCTATTTCCTTGAAAAAGGTGCGAAACCGACAGGAACTGTTCATGATATTTCAAAGAAGGCGGAGGTTTTTAGAGAACTTCTCCATAATCAACCGAAAACTAGAGTG------------------------------------------------------
>Crassula_perforata
ATGGTAAAACTTCGTTTGAAACGATGTGGTAGAAAGCAACGAGCCGTCTATCGAATTGTTGCAATTGATGTTCGATCTAGAAGAGAAGGAAGAGATCTTTGTAAAGTGGGTTTTTATGACCCGATAAAGAATCAAACTTATTTAAATGTTCCGGCTATTATCTATTTCCTTGAAAAAGGTGCTAAACCGACAGGAACTGTTCATGATATTTCAAAGAAGGCGGAGGTTTTTAGAGAACTTCTCCATAATCAACCGAAAAATAGAGTG------------------------------------------------------
>Crassula_socialis
ATGGTAAAACTTCGTTTGAAACGATGTGGTAGAAAGCAACGAGCCGTCTATCGAATTGTTGCAATTGATGTTCGATCTAGAAGAGAAGGAAGAGATCTTTGTAAAGTGGGTTTTTATGACCCGATAAAGAATCAAACTTATTTAAATGTTCCGGCTATTATCTATTTCCTTGAAAAAGGTGCTAAACCGACAGGAACTGTTCATGATATTTCAAAGAAGGCGGAGGTTTTTAGAGAACTTCTCCATAATCAACCGAAAACTAGAGTG------------------------------------------------------
>Crassula_tecta
ATGGTAAAACTTCGTTTGAAACGATGTGGTAGAAAGCAACGAGCCGTCTATCGAATTGTTGCAATTGATGTTCGATCTAGAAGAGAAGGAAGAGATCTTTGTAAAGTGGGTTTTTATGACCCGATAAAGAATCAAACTTATTTAAATGTTCCGGCTATTATCTATTTCCTTGAAAAAGGTGCTAAACCGACAGGAACTGTTCATGATATTTCAAAGAAGGCGGAGGTTTTTAGAGAACTTCTCCATAATCAACCGAAAACTGGAGTG------------------------------------------------------
>Crassula_mesembrianthemopsis
ATGGTAAAACTTCGTTTGAAACGATGTGGTAGAAAGCAACGAGCCGTCTATCGAATTGTTGCAATTGATGTTCGATCTAGAAGAGAAGGAAGAGATCTTTGTAAAGTGGGTTTTTATGACCCGATAAAGAATCAAACTTATTTAAATGTTCCGGCTATTATCTATTTCCTTGAAAAAGGTGCTAAACCGACAGGAACTGTTCATGATATTTCAAAGAAGGCGGAGGTTTTTAGAGAACTTCTCCATAATCAACCGAAAACTGGAGTG------------------------------------------------------
>Crassula_deltoidea
ATGGTAAAACTTCGTTTGAAACGATGTGGTAGAAAGCAACGAGCCGTCTATCGAATTGTTGCAATTGATGTTCGATCTCGAAGAGAAGGAAGAGATCTTTGTAAAGTGGGTTTTTATGACCCGATAAAGAATCAAACTTCTTTAAATGTTCCCGCTATTATCTATTTCCTTGAAAAGGGTGCTAAACCAACAGGAACTGTTCATGATATTTTAAAAAAGGCGGAGGTTTTTAGGGAATTTCTCCACAATCAAACGAAAAGGACCCCTATC---------------------------------------------------
>Crassula_expansa_subsp_fragilis
ATGGTAAAACTTCGTTTGAAACGATGTGGTAGAAAGCAACGAGCCGTCTATCGAATTGTTGCAATTGATGTTCGAGCTCGAAGAGAAGGGAGAGATCTTTGTAAAGTGGGTTTTTATGACCCGATAAAGAATCAAACTTCTTTAAATGTTCCTGCTATTATATATTTCCTTGAAAGGGGTGCTAAACCAACAGGAACTGTTCATGATATTTTAAAAAAGGCGGAGGTTTTTAGGGAACTTCTCCAGAATCAAATGAAAAACAGAGTG------------------------------------------------------
>Crassula_volkensii
ATGGTAAAACTTCGTTTGAAACGATGTGGTAGAAAGCAACGAGCCGTCTATCGAATTGTTGCAATTGATGGTCGAGCTCGAAGAGAAGGGAGAGATCTTTGTAAAGTGGGTTTTTATGACCCGATAAAGAATCAAACTTCTTTAAATGTTCCTGCTATTATATATTTCCTTGAAAGGGGTGCTAAACCAACAGGAACTGTTCATGATATTTTAAAAAAGGCGGAGGTTTTTAGGGAACTTCTCCAGAATCAAATGAAAAACAGAGTG------------------------------------------------------
>Cotyledon_tomentosa
ATGGTAAAACTTCGTTTGAAACGATGTGGTAGAAAGCAACGTGCCGTCTATCGAATTGTTGCAATTGATGTTCGAGCCCGAAGAGAAGGAAGAGATCTTCGTAAAGTGGGTTTTTATGATCCGATAAGGAATCAAACCTATTTAAATGTTCCGGCTATTCTCGATTTCCTTGAAAAAGGTGCTAAACCGACAGGAACTGTTCATGATATTTCAAAGAAGGCAGATGTTTTTAGGGAACTTCTCCTTAATCAATCAAAA---------------------------------------------------------------
>Kalanchoe_daigremontiana
ATGGTAAAACTTCGTTTGAAACGATGTGGTAGAAAGCAACGTGCCGTCTATCGAATTGTTGCAATTGATGTTCGAGCCCGAAGAGAAGGAAGAGATCTTCGTAAAGTGGGTTTTTATGATCCGATAAGGAATCAAACCTATTTAAATGTTCCTGCTATTCTCTATTTCCTTAAAAAAGGTGCTAAACCGACAGGAACTGTTCATGATATTTCAAAGAAGGCGGATGTTTTTAGGGAACTTCTCCTTAATCAATCAAAA---------------------------------------------------------------
>Kalanchoe_delagoensis
ATGGTAAAACTTCGTTTGAAACGATGTGGTAGAAAGCAACGTGCCGTCTATCGAATTGTTGCAATTGATGTTCGAGCCCGAAGAGAAGGAAGAGATCTTCGTAAAGTGGGTTTTTATGATCCGATAAGGAATCAAACCTATTTAAATGTTCCTGCTATTCTCTATTTCCTTAAAAAAGGTGCTAAACCGACAGGAACTGTTCATGATATTTCAAAGAAGGCGGATGTTTTTAGGGAACTTCTCCTTAATCAATCAAAA---------------------------------------------------------------
>Kalanchoe_fedtschenkoi
ATGGTAAAACTTCGTTTGAAACGATGTGGTAGAAAGCAACGAGCCGTCTATCGAATTGTTGCAATTGATGTTCGAGCCCGAAGAGAAGGAAGAGATCTTCGTAAAGTGGGTTTTTATGATCCGATAAGGAATCAAACCTATTTAAATGTTCCTGCTATTCTCTATTTCCTTAAAAAAGGTGCTAAACCGACAGGAACTGTTCATGATATTTCAAAGAAGGCGGATGTTTTTAGGGAACTTCTCCTTAATCAATCAAAA---------------------------------------------------------------
>Kalanchoe_longiflora
ATGGTAAAACTTCGTTTGAAACGATGTGGTAGAAAGCAACGTGCCGTCTATCGAATTGTTGCAATTGATGTTCGAGCCCGAAGAGAAGGAAGAGATCTTCGTAAAGTGGGTTTTTATGATCCGATAAGGAATCAAACCTATTTAAATGTTCCTGCTATTCTCTATTTCCTTGAAAAAGGTGCTAAACCGACAGGAACTGTTCATGATATTTCAAAGAAGGCGGATGTTTTTAGGGAACTTCTCCTTAATCAATCAAAA---------------------------------------------------------------
>Kalanchoe_tomentosa
ATGGTAAAACTTCGTTTGAAACGATGTGGTAGAAAGCAACGTGCCATCTATCGAATTGTTGCAATTGATGTTCGAGCCCGAAGAGAAGGAAGAGATCTTCGTAAAGTGGGTTTTTATGATCCGATAAGGAATCAAACCTATTTAAATGTTCCTGCTATTCTCTATTTCCTTGAAAAAGGTGCTAAACCGACCGGAACTGTTCATGATATTTCAAAGAAGGCAGATGTTTTTAGGGAACTTCTCCTTAATCAATCAAAA---------------------------------------------------------------
>Echeveria_lilacina
ATGGTAAAACTTCGTTTGAAACGATGTGGTAGAAAGCAACGAGCTGTTTATCGAATTGTTGCAATTGATGTTCGAGCCCGAAGAGAAGGAAGAGATCTTCGTAAAGTGGGTTTTTATGATCCGATAAGAAATCAAACCCAGTTAAACGTTCCTGCTCTTCTCTATTTCCTTGAAAAGGGGGCTCAACCGACAGGAACTGTTCATGATATTTCAAAGAAGGCAGATGTATTTAGGGAACTTTTTCTTAATCAATCGAAATTAAAGAAA------------------------------------------------------
>Graptopetalum_amethystinum
ATGGTAAAACTTCGTTTGAAACGATGTGGTAGAAAGCAACGTGCTGTTTATCGAATTGTTGCAATTGATGTTCGAGCCCGAAGAGAAGGAAGAGATCTTCGTAAAGTGGGTTTTTATGATCCGATAAGAAATCAAACCCAGTTAAACGTTCCTGCTCTTCTCTATTTCCTTGAAAAGGGGGCTCAACCGACAGGAACTGTTCATGATATTTCAAAGAAGGCAGATGTATTTAGGGAACTTTTTCTTAAT------------------------------------------------------------------------
>Pachyphytum_compactum
ATGGTAAAACTTCGTTTGAAACGATGTGGTAGAAAGCAACGTGCTGTTTATCGAATTGTTGCAATTGATGTTAGAGCTCGAAGAGAAGGAAGAGATCTTCGTAAAGTGGGTTTTTATGATCCGATAAGAAATCAAACCCAGTTAAACGTTCCTGCTCTTCTCTATTTCCTTGAAAAGGGGGCTCAACCAACAGGAACTGTTCATGATATTTCAAAGAAGGCAGATGTATTTAGGGAACTTTTTCTTAATCAATCGAAATTAAAGAAA------------------------------------------------------
>Sedum_alfredii
ATGGTAAAACTTCGTTTGAAACGATGTGGTAGAAAGCAACGAGCTGTTTATCGAATTGTTGCAATTGATGTTCGAGCCCGACGAGAAGGAAGAGATCTTTGTAAAGTGGGTTTTTATGATCCGATAAGGAATCAAACCCAGTTAAACGTTCCTGCTCTTCTCTATTTCCTTGAAAAGGGGGCTCAACCGACAGGAACTGTTCATGATATTTCAAAGAAGGCGGATGTATTTAGGGAACTTTTTCTTAATCAATCGAAATTAAAGAAA------------------------------------------------------
>Sedum_emarginatum
ATGGTAAAACTTCGTTTGAAACGATGTGGTAGAAAGCAACGTGCTGTTTATCGAATTGTTGCAATTGATGTTCGAGCCCGACGAGAAGGAAGAGATCTTTGTAAAGTGGGTTTTTATGATCCGATAAGGAATCAAACCCAGTTAAATGTTCCTGCTCTTCTCTATTTCCTTGAAAAGGGGGCTCAACCGACAGGAACTGTTCATGATATTTCAAAGAAGGCGGATGTATTTAGGGAACTTTTTTTTAATCAATCGAAATTAAAGAAA------------------------------------------------------
>Sedum_lineare
ATGGTAAAACTTCGTTTGAAACGATGTGGTAGAAAGCAACGTGCTGTTTATCGAATTGTTGCAATTGATGTTCGAGCCCGACGAGAAGGAAGAGATCTGCGTAAAGTGGGTTTTTATGATCCGATAAGGAATCAAACCCAATTAAACGTTCCTGCTCTTCTCTATTTCCTTGAAAAGGGGGCTCAACCGACCGGAACTGTTCAGGATATTTCAAAAAAGGTGGATGTATTTAGGGAACTTTTTGTGAATCAATCGAAATTAAAGAAC------------------------------------------------------
>Sedum_oryzifolium
ATGGTAAAACTTCGTTTGAAACGATGTGGTAGAAAGCAACGTGCTGTTTATCGAATTGTTGCAATTGATGTTCGAGCCCGACGAGAAGGAAGAGATCTGCGTAAAGTGGGTTTTTATGATCCGATAAGGAATCAAACTCAGTTAAACGTTCCTGCTCTTCTCTATTTCCTTGAAAAGGGGGCTCAACCGACAGGAACTGTTCATGATATTTTAAAGAAGGTGGATGTATTTAGGGAACTTTTTCTGAATAAATCGAAATTAAAGAAC------------------------------------------------------
>Sedum_plumbizincicola
ATGGTAAAACTTCGTTTGAAACGATGTGGTAGAAAGCAACGTGCTGTTTATCGAATTGTTGCAATTGATGTTCGAGCCCGACGAGAAGGAAGAGATCTTTGTAAAGTGGGTTTTTATGATCCGATAAGGAATCAAACCCAGTTAAACGTTCCTGCTCTTCTCTATTTCCTTGAAAAGGGGGCTCAACCGACAGGAACTGTTCATGATATTTCAAAGAAGGCGGATGTATTTAGGAAACTTTTTCTTAATCAATCGAAATTAAAGAAA------------------------------------------------------
>Sedum_sarmentosum
ATGGTAAAACTTCGTTTGAAACGATGTGGTAGAAAGCAACGTGCTGTTTATCGAATTGTTGCAATTGATGTTCGAGCCCGACGAGAAGGAAGAGATCTTCGTAAAGTGGGTTTTTATGATCCGATAAGGAATCAAACTCAGTTAAACGTTCCTGCTCTTCTCTATTTCCTTGAAAAGGGGGCTCAACCGACAGGAACTGTTCATGATATTTCAAAGAAGGCGGATGTATTTAGGGAACTCTTTCTTAATCAATCGAAATTAAAGAAA------------------------------------------------------
>Sedum_tricarpum
ATGGTAAAACTTCGTTTGAAACGATGTGGTAGAAAGCAACGTGCTGTTTATCGAATTGTTGCAATTGATGTTCGAGCCCGACGAGAAGGAAGAGATCTTTGTAAAGTGGGTTTTTATGATCCGATAAGGAATCAAACCCAGTTAAACGTTCCTGCTCTTCTCTATTTCCTTGAAAAGGGGGCTCAACCGACAGGAACTGTTCATGATATTTCAAAGAAGGCGGATGTATTTAGGGAACTTTTTCTTAATCAATCGAAATTAAAGAAA------------------------------------------------------
>Aeonium_arboreum
ATGGTAAAACTTCGTTTGAAACGATGTGGTAGAAAGCAACGTGCCGTTTATCGAATTGTTGCAATTGATGTTCGAGCCCGAAGAGAAGGAAGAGATCTTCGTAAAGTGGGTTTTTATGATCCGATAAGGAATCAAACCCAGTTAAATGTTCCTGCGATTCTCTATTTCCTTGAAAAGGGGGCTAAACCGACAGGAACTGTTCATGATATTTCAAAGAAGGCGGATGTTTTTAGGGAACTTTTGCTTAATCAATCGAAATTAAAGAAA------------------------------------------------------
>Aeonium_balsamiferum
ATGGTAAAACTTCGTTTGAAACGATGTGGTAGAAAGCAACGAGCCGTTTATCGAATTGTTGCAATTGATGTTCGAGCCCGAAGAGAAGGAAGAGATCTTCGTAAAGTGGGTTTTTATGATCCGATAAGGAATCAAACCCAGTTAAATGTTCCTGCGATTCTCTATTTCCTTGAAAAGGGGGCTAAACCGACAGGAACTGTTCATGATATTTCAAAGAAGGCGGATGTTTTTAGGGAACTTTTGCTTAATCAATCGAAATTAAAGAAA------------------------------------------------------
>Aeonium_decorum
ATGGTAAAACTTCGTTTGAAACGATGTGGTAGAAAGCAACGAGCCGTTTATCGAATTGTTGCAATTGATGTTCGAGCCCGAAGAGAAGGAAGAGATCTTCGTAAAGTGGGTTTTTATGATCCGATAAGGAATCAAACCCAGTTAAATGTTCCTGCGATTCTCTATTTCCTTGAAAAGGGGGCTAAACCGACAGGAACTGTTCATGATATTTCAAAGAAGGCGGATGTTTTTAGGGAACTTTTGCTTAATCAATCGAAATTAAAGAAA------------------------------------------------------
>Aeonium_diplocyclum
ATGGTAAAACTTCGTTTGAAACGATGTGGTAGAAAGCAACGAGCCGTTTATCGAATTGTTGCAATTGATGTTCGAGCCCGAAGAGAAGGAAGAGATCTTCGTAAAGTGGGTTTTTATGATCCGATAAGGAATCAAACCCAGTTAAATGTTCCTGCGATTCTCTATTTCCTTGAAAAGGGGGCTAAACCGACAGGAACTGTTCATGATATTTCAAAGAAGGCGGATGTTTTTAGGGAACTTTTGCTTAATCAATCGAAATTAAAGAAA------------------------------------------------------
>Aeonium_dodrantale
ATGGTAAAACTTCGTTTGAAACGATGTGGTAGAAAGCAACGAGCCGTTTATCGAATTGTTGCAATTGATGTTCGAGCCCGAAGAGAAGGAAGAGATCTTCGTAAAGTGGGTTTTTATGATCCGATAAGGAATCAAACCCAGTTAAATGTTCCTGCGATTCTCTATTTCCTTGAAAAGGGGGCTAAACCGACAGGAACTGTTCATGATATTTCAAAGAAGGCTGATGTTTTTAGGGAACTTTTGCTTAATCAATCGAAATTAAAGAAA------------------------------------------------------
>Aeonium_nobile
ATGGTAAAACTTCGTTTGAAACGATGTGGTAGAAAGCAACGAGCCGTTTATCGAATTGTTGCAATTGATGTTCGAGCCCGAAGAGAAGGAAGAGATCTTCGTAAAGTGGGTTTTTATGATCCGATAAGGAATCAAACCCAGTTAAATGTTCCTGCGATTCTCTATTTCCTTGAAAAGGGGGCTAAACCGACAGGAACTGTTCATGATATTTCAAAGAAGGCGGATGTTTTTAGGGAACTTTTGCTTAATCAATCGAAATTAAAGAAA------------------------------------------------------
>Aeonium_saundersii
ATGGTAAAACTTCGTTTGAAACGATGTGGTAGAAAGCAACGAGCCGTTTATCGAATTGTTGCAATTGATGTTCGAGCCCGAAGAGAAGGAAGAGATCTTAGTAAAGTGGGTTTTTATGATCCGATAAGGAATCAAACCCAGTTAAATGTTCCTGCGATTCTCTATTTCCTTGAAAAGGGGGCTAAACCGACAGGAACTGTTCATGATATTTCAAAGAAGGCGGATGTTTTTAGGGAACTTTTGCTTAATCAATCGAAATTAAAGAAA------------------------------------------------------
>Aeonium_tabuliforme
ATGGTAAAACTTCGTTTGAGACGATGTGGTAGAAAGCAACGAGCCGTTTATCGAATTGTTGCAATTGATGTTCGAGCCCGAAGAGAAGGAAGAGATCTTCGTAAAGTGGGTTTTTATGATCCGATAAGGAATCAAACCCAGTTAAATGTTCCTGCGATTCTCTATTTCCTTGAAAAGGGGGCTAAACCGACAGGAACTGTTCATGATATTTCAAAGAAGGCGGATGTTTTTAGGGAACTTTTGCTTAATCAATCGAAATTAAAGAAA------------------------------------------------------
>Aeonium_undulatum
ATGGTAAAACTTCGTTTGAAACGATGTGGTAGAAAGCAACGAGCCGTTTATCGAATTGTTGCAATTGATGTTCGAGCCCGAAGAGAAGGAAGAGATCTTCGTAAAGTGGGTTTTTATGATCCGATAAGGAATCAAACCCAGTTAAATGTTCCTGCGATTCTCTATTTCCTTGAAAAGGGGGCTAAACCGACAGGAACTGTTCATGATATTTCAAAGAAGGCGGATGTTTTTAGGGAACTTTTGCTTAATCAATCGAAATTAAAGAAA------------------------------------------------------
>Monanthes_anagensis
ATGGTAAAACTTCGTTTAAAACGATGTGGTAGAAAGCAACGAGCCGTTTATCGAATTGTTGCAATTGATGTGCGAGCCCGAAGAGAAGGAAGAGATCTTCGTAAAGTGGGTTTTTATGATCCGATAAGGAATCAAACCCAGTTAAATGTTCCTGCGATTCTCTATTTCCTTGAAAAGGGGGCTAAACCGACAGGAACTGTTCATGATATTTCAAAGAAGGCAGATGTTTTTAGGGAACTTTTGCTTAATCAATCGAAATTAAATAAA------------------------------------------------------
>Monanthes_brachycaulos
ATGGTAAAACTTCGTTTAAAACGATGTGGTAGAAAGCAACGAGCCGTTTATCGAATTGTTGCAATTGATGTGCGAGCCCGAAGAGAAGGAAGAGATCTTCGTAAAGTGGGTTTTTATGATCCGATAAGGAATCAAACCCAGTTAAATGTTCCTGCGATTCTCTATTTCCTTGAAAAGGGGGCTAAACCGACAGGAACTGTTCATGATATTTCAAAGAAGGCAGATGTTTTTAGGGAACTTTTGCTTAATCAATCGAAATTAAATAAA------------------------------------------------------
>Monanthes_muralis
ATGGTAAAACTTCGTTTAAAACGATGTGGTAGAAAGCAACGAGCCGTTTATCGAATTGTTGCAATTGATGTGCGAGCCCGAAGAGAAGGAAGAGATCTTCGTAAAGTGGGTTTTTATGATCCGATAAGGAATCAAACCCAGTTAAATGTTCCTGCGATTCTCTATTTCCTTGAAAAGGGGGCTAAACCGACAGGAACTGTTCATGATATTTCAAAGAAGGCAGATGTTTTTAGGGAACTTTTGCTTAATCAATCGAAATTCAATAAA------------------------------------------------------
>Monanthes_polyphylla
ATGGTAAAACTTCGTTTAAAACGATGTGGTAGAAAGCAACGAGCCGTTTATCGAATTGTTGCAATTGATGTGCGAGCCCGAAGAGAAGGAAGAGATCTTCGTAAAGTGGGTTTTTATGATCCGATAAGGAATCAAACCCAGTTAAATGTTCCTGCGATTCTCTATTTCCTTGAAAAGGGGGCTAAACCGACAGGAACTGTTCATGATATTTCAAAGAAGGCGGATGTTTTTAGGGAACTTTTGCTTAATCAATCGAAATTAAATAAA------------------------------------------------------
>Rosularia_alpestris
ATGGTAAAACTTCGTTTGAAACGATGTGGTAGAAAGCAACGTGCCGTTTATCGAATTGTTGCAATTGATGTTCGAGCCCGACGAGAAGGACGAGATCTTCGTAAAGTGGGTTTTTATGATCCGATAAGGAATCAAACCCATTTAAATGTTCCTGCTATTCTCTATTTCCTTGAAAAGGGGGCTCAACCGACAGGAACTGTTCATGATATTTCAAAGAAGGCAGATGTGTTTAGGGAACTTTTTCTTAATCAATCAAAATTAAAGAAA------------------------------------------------------
>Sempervivum_tectorum
ATGGTAAAACTTCGTTTGAAACGATGTGGTAGAAAGCAACGTGCCGTTTATCGAATTGTTGCAATTGATGTTCGAGCCCGAAGAGAAGGAAGAGATCTTCGTAAAGTGGGTTTTTATGATCCGCTAAAGAAGCAAACCCATTTAAATGTTCCCGCTATTCTCGATTTCCTTGAAAAGGGGGCTAAACCGACAGGAACTGTTCATGATATTTTAAAGAAGGCGGATGTTTTTAGGGAACTTTTTCTTAATCAATCAAAATTAAAGAAA------------------------------------------------------
>Phedimus_spurius
ATGGTAAAACTTCGTTTGAAACGATGTGGTAGAAAGCAACGTGCCGTTTATCGAATTGTTGCAATTGATGTTCGAGCCCGAAGAGAAGGAAGAGATCTTCGTAAAGTAGGTTTTTATGATCCGATAAGAAATCAAACCCATTTAAATGTTCCGGCTATTCTCTATTTCCTTGAAAAGGGGGCTAAACCGACAGGAACTGTTCATGATATTTCAAAGAAGGCAGATGTTTTTAGGGAACTTTTTCTTAATCAATCGAAATTAAAGAAA------------------------------------------------------
>Phedimus_aizoon
ATGGTAAAACTTCGTTTGAAACGATGTGGTAGAAAGCAACGTGCCGTTTATCGAATTGTTGCAATTGATGTTCGAACCCGAAGAGAAGGCAGAGATCTTCGTAAAGTGGGTTTTTATGATCCGATAAGGAATCAAACCAATTTAAATGTTCCGGCTATTCTCTATTTCCTTGAAAAGGGGGCTAAACCGACAGGAACTGTTCATGATATTTCAAAGAAGGCAGATGTTTTTAGGGAACTTTTTCTTAATCAATCGAAATTAAAGAAA------------------------------------------------------
>Phedimus_kamtschaticus
ATGGTAAAACTTCGTTTGAAACGATGTGGTAGAAAGCAACGTGCCGTTTATCGAATTGTTGCAATTGATGTTCGAACCCGAAGAGAAGGCAGAGATCTTCGTAAAGTGGGTTTTTATGATCCGATAAGGAATCAAACCAATTTAAATGTTCCGGCTATTCTCTATTTCCTTGAAAAGGGGGCTAAACCGACAGGAACTGTTCATGATATTTCAAAGAAGGCAGATGTTTTTAGGGAACTTTTTCTTAATCAATCGAAATTAAAGAAA------------------------------------------------------
>Phedimus_odontophyllus
ATGGTAAAACTTCGTTTGAAACGATGTGGTAGAAAGCAACGTGCCGTTTATCGAATTGTTGCAATTGATGTTCGAGCCCGAAGAGAAGGAAGAGATCTTCGTAAAGTGGGTTTTTATGATCCGATAAGGAATCAAACTCATTTAAATGTTCCGGCTATTCTCTATTTCCTTGAAAAGGGGGCTAAACCGACAGGAACTGTTCATGATATTTCAAAGAAGGCAGATCTTTTTAGGGAACTTTTTATTAATCAATCGAAATTAAAGAAA------------------------------------------------------
>Phedimus_takesimensis
ATGGTAAAACTTCGTTTGAAACGATGTGGTAGAAAGCAACGAGCCGTTTATCGAATTGTTGCAATTGATGTTCGAACCCGAAGAGAAGGCAGAGATCTTCGTAAAGTGGGTTTTTATGATCCGATAAGGAATCAAACCAATTTAAATGTTCCGGCTATTCTCTATTTCCTTGAAAAGGGGGCTAAACCGACAGGAACTGTTCATGATATTTCAAAGAAGGCAGATGTTTTTAGGGAACTTTTTCTTAATCAATCGAAATTAAAGAAA------------------------------------------------------
>Phedimus_yangshanicus
ATGGTAAAACTTCGTTTGAAACGATGTGGTAGAAAGCAACGTGCCGTTTATCGAATTGTTGCAATTGATGTTCGAGCCCGAAGAGAAGGAAGAGATCTTCGTAAAGTGGGTTTTTATGATCCGATAAGGAATCAAACTCATTTAAATGTTCCGGCTATTCTCTATTTCCTTGAAAAGGGGGCTAAACCGACAGGAACTGTTCATGATATTTCAAAGAAGGCAGATCTTTTTAGGGAACTTTTTATTAATCAATCGAAATTAAAGAAA------------------------------------------------------
>Rhodiola_bupleuroides
ATGGTAAAACTTCGTTTGAAACGATGTGGTAGAAAGCAACGTGCCGTTTATCGAATTGTTGCAATTGATGTTCGAGCCCGAAGAGAAGGAAGAGATCTTCGTAAAGTGGGTTTTTATGATCCGATAAGGAATCAAACCCATTTAAATGTTCCTGCTATTCTCTATTTCCTTGAAAAGGGGGCTAAACCTACAGGAACTGTTCATGATATTTCAAAGAAGGCAGGTGTTTTTAGGGAACTTTTTCTTAATCCATCCAAATTAAAGAAC------------------------------------------------------
>Rhodiola_calliantha
ATGGTAAAACTTCGTTTGAAACGATGTGGTAGAAAGCAACGTGCCGTTTATCGAATTGTTGCAATTGATGTTCGAGCCCGAAGAGAAGGAAGAGATCTTCGTAAAGTGGGTTTTTATGATCCGATAAGGAATCAAACCCATTTAAATGTTCCTGCTATTCTCTATTTCCTTGAAAAGGGGGCTAAACCTACAGGAACTGTTCATGATATTTCAAAGAAGGCAGGTGTTTTTAGGGAACTTTTTCTTAATCCATCCAAATTAAAGAAC------------------------------------------------------
>Rhodiola_crenulata
ATGGTAAAACTTCGTTTGAAACGATGTGGTAGAAAGCAACGTGCCGTTTATCGAATTGTTGCAATTGATGTTCGAGCCCGAAGAGAAGGAAGAGATCTTCGTAAAGTGGGTTTTTATGATCCGATAAGGAATCAAACCCATTTAAATGTTCCTGCTATTCTCTATTTCCTTGAAAAGGGGGCTAAACCTACAGGAACTGTTCATGATATTTCAAAGAAGGCAGATGTTTTTAGGGAACTTTTTCTTAATCAATCCAAATTAAAGAAC------------------------------------------------------
>Rhodiola_henryi
ATGGTAAAACTTCGTTTGAAACGATGTGGTAGAAAGCAACGTGCCGTTTATCGAATTGTTGCAATTGATGTTCGAGCCCGAAGAGAAGGAAGAGATCTTCGTAAAGTGGGTTTTTATGATCCGATAAGGAATCAAACCCATTTAAATGTTCCTGCTATTCTCTATTTCCTTGAAAAGGGGGCTAAACCTACAGGAACTGTTCATGATATTTCAAAGAAGGCAGACGTTTTTAGGGAACTTTTTCTTAATCAATCCAAATTAAAGAAC------------------------------------------------------
>Rhodiola_himalensis
ATGGTAAAACTTCGTTTGAAACGATGTGGTAGAAAGCAACGTGCCGTTTATCGAATTGTTGCAATTGATGTTCGAGCCCGAAGAGAAGGAAGAGATCTTCGTAAAGTGGGTTTTTATGATCCGATAAGGAATCAAACCCATTTAAATGTTCCTGCTATTCTCTATTTCCTTGAAAAGGGGGCTAAACCGACAGGAACTGTTCATGATATTTCAAAGAAGGCAGATGTTTTTAGGGAACTTTTTCTTAATCAATCCAAATTCAAATTAAAGAAC------------------------------------------------
>Rhodiola_kirilowii
ATGGTAAAACTTCGTTTGAAACGATGTGGTAGAAAGCAACGTGCCGTTTATCGAATTGTTGCAATTGATGTTCGAGCCCGAAGAGAAGGAAGAGATCTTCGTAAAGTGGGTTTTTATGATCCGATAAGGAATCAAACCCATTTAAATGTTCCTGCTATTCTCTATTTCCTTGAAAAGGGGGCTAAACCGACAGGAACTGTTCATGATATTTCAAAGAAGGCAGATGTTTTTAGGGAACTTTTTCTTAATCAATCCAAATTAAAGAAC------------------------------------------------------
>Rhodiola_rosea
ATGGTAAAACTTCGTTTGAAACGATGTGGTAGAAAGCAACGTGCCGTTTATCGAATTGTTGCAATTGATGTTCGAGCCCGAAGAGAAGGAAGAGATCTTCGTAAAGTGGGTTTTTATGATCCAATAAGGAATCAAACCCATTTAAATGTTCCTGCTATTCTCTATTTCCTTGAAAAGGGGGCTAAACCTACAGGAACTGTTCATGATATTTCAAAGAAGGCAGATGTTTTTAGGGAACTTTTTCTTATT---------------------------------TGCTTTTTCCATTTAGTTTTTATCTATCTATTATCTATG
>Rhodiola_sacra
ATGGTAAAACTTCGTTTGAAACGATGTGGTAGAAAGCAACGTGCCGTTTATCGAATTGTTGCAATTGATGTTCGAGCCCGAAGAGAAGGAAGAGATCTTCGTAAAGTGGGTTTTTATGATCCGATAAGGAATCAAACCCATTTAAATGTTCCTGCTATTCTCTATTTCCTTGAAAAGGGGGCTAAACCGACAGGAACTGTTCATGATATTTCAAAGAAGGCAGATGTTTTTAGGGAACTTTTTCTTAATCAATCCAAATTAAAGAAC------------------------------------------------------
>Rhodiola_yunnanensis
ATGGTAAAACTTCGTTTGAAACGATGTGGTAGAAAGCAACGTGCCGTTTATCGAATTGTTGCAATTGATGTTCGAGCCCGAAGAGAAGGAAGAGATCTTCGTAAAGTGGGTTTTTATGATCCGATAAGGAATCAAACCCATTTAAATGTTCCTGCTATTCTCTATTTCCTTGAAAAGGGGGCTAAACCTACAGGAACTGTTCATGATATTTCAAAGAAGGCAGACGTTTTTAGGGAACTTTTTCTTAAT---------------------------------TGCTTTTTCCATTTAGTTTTTATCTATCTATTATCTATG
>Rhodiola_dumulosa
ATGGTAAAACTTCGTTTGAAACGATGTGGTAGAAAGCAACAAGCCGTTTATCGAATTGTTGCAATTGATGTTCGAGCCCGAAGAGAAGGAAGAGATCTTCGTAAAGTGGGTTTTTATGATCCGATAAGGAATCAAACCCATTTAAATGTTCCTGCTATTCTCTATTTCCTTGAAAAGGGGGCTAAACCGACAGGAACTGTTCATGATATTTCAAAGAAGGCAGATGTTTTTAGGGAACTTTTTCTTAATCAATCCAAATTAAAGAAC------------------------------------------------------
>Rhodiola_fastigiata
ATGGTAAAACTTCGTTTGAAACGATGTGGTAGAAAGCAACGTGCCGTTTATCGAATTGTTGCAATTGATGTTCGAGCCCGAAGAGAAGGAAGAGATCTTCGTAAAGTGGGTTTTTATGATCCGATAAGGAATCAAACCCATTTAAATGTTCCTGCTATTCTCTATTTCCTTGAAAAGGGGGCTAAACCTACAGGAACTGTTCATGATATTTCAAAGAAGGCAGATGTTTTTAGGGAACTTTTTCTTAATCAATCCAAATTAAAGAAC------------------------------------------------------
>Rhodiola_gelida
ATGGTAAAACTTCGTTTGAAACGATGTGGTAGAAAGCAACGTGCCGTTTATCGAATTGTTGCAATTGATGTTCGAGCCCGAAGAGAAGGAAGAGATCTTCGTAAAGTGGGTTTTTATGATCCGATAAGGAATCAAACCCATTTAAATGTTCCTGCTATTCTCTATTTCCTTGAAAAGGGGGCTAAACCTACAGGAACTGTTCATGATATTTCAAAGAAGGCAGATGTTTTTAGGGAACTTTTTCTTAATCAATCCAAATTAAAGAAC------------------------------------------------------
>Rhodiola_hobsonii
ATGGTAAAACTTCGTTTGAAACGATGTGGTAGAAAGCAACGTGCCGTTTATCGAATTGTTGCAATTGATGTTCGAGCCCGAAGAGAAGGAAGAGATCTTCGTAAAGTGGGTTTTTATGATCCGATAAGGAATCAAACCCATTTAAATGTTCCTGCTATTCTCTATTTCCTTGAAAAGGGGGCTAAACCTACAGGAACTGTTCATGATATTTCAAAGAAGGCAGATGTTTTTAGGGAACTTTTTCCTATT---------------------------------TGCTATTTCCATTTAGTTTTTATCTATCTATTATCTATG
>Rhodiola_humilis
ATGGTAAAACTTCGTTTGAAACGATGTGGTAGAAAGCAACGTGCCGTTTATCGAATTGTTGCAATTGATGTTCGAGCCCGAAGAGAAGGAAGAGATCTTCGTAAAGTGGGTTTTTATGATCCGATAAGGAATCAAACCCATTTAAATGTTCCTGCTATTCTCTATTTCCTTGAAAAGGGGGCTAAACCTACAGGAACTGTTCATGATATTTCAAAGAAGACAGATGTTTTTAGGGAACTTTTTCTTAATCAATCCAAATTAAAGAAA------------------------------------------------------
>Rhodiola_integrifolia
ATGGTAAAACTTCGTTTGAAACGATGTGGTAGAAAGCAACGTGCCGTTTATCGAATTGTTGCAATTGATGTTCGAGCCCGAAGAGAAGGAAGAGATCTTCGTAAAGTGGGTTTTTATGATCCGATAAGGAATCAAACCCATTTAAATGTTCCTGCTATTCTCTATTTCCTTGAAAAGGGGGCTAAACCTACAGGAACTGTTCATGATATTTCAAAGAAGGCAGATGTTTTTAGGGAACTTTTTCTTAATCAATCCAAATTAAAGAAAAAAAAAAAGAGT---GTGGGTATGACTCGGATC---------------------
>Rhodiola_liciae
ATGGTAAAACTTCGTTTGAAACGATGTGGTAGAAAGCAACGTGACGTTTATCGAATTGTTGCAATTGATGTTCGAGCCCGAAGAGAAGGAAGAGATCTTCGTAAAGTGGGTTTTTATGATCCGATAAGGAATCAAACCCATTTAAATGTTCCTGCTATTCTCTATTTCCTTGAAAAGGGGGCTAAACCTACAGGAACTGTTCATGATATTTCAAAGAAGGCAGATGTTTTTAGGGAACTTTTTCTTAATCAATCCAAATTAAAGAAA------------------------------------------------------
>Rhodiola_macrocarpa
ATGGTAAAACTTCGTTTGAAACGATGTGGTAGAAAGCAACGTGCCGTTTATCGAATTGTTGCAATTGATGTTCGAGCCCGAAGAGAAGGAAGAGATCTTCGTAAAGTGGGTTTTTATGATCCGATAAGGAATCAAACCCATTTAAATGTTCCTGCTATTCTCTATTTCCTTGAAAAGGGGGCTAAACCTACAGGAACTGTTCATGATATTTCAAAGAAGGCAGATGTTTTTAGGGAACTTTTTCCTATT---------------------------------TGCTTTTTCCATTTAGTTTTTATCTATCTATTATCTATG
>Rhodiola_ovatisepala
ATGGTAAAACTTCGTTTGAAACGATGTGGTAGAAAGCAACGTGCCGTTTATCGAATTGTTGCAATTGATGTTCGAGCCCGAAGAGAAGGAAGAGATCTTCGTAAAGTGGGTTTTTATGATCCGATAAGGAATCAAACCCATTTAAATGTTCCTGCTATTCTCTATTTCCTTGAAAAGGGGGCTAAACCTACAGGAACTGTTCATGATATTTCAAAGAAGGCAGATGTTTTTAGGGAACTTTTTCTTATT---------------------------------TGCTATTTCCATTTAGTTTTTATCTATCTATTATCTATG
>Rhodiola_prainii
ATGGTAAAACTTCGTTTGAAACGATGTGGTAGAAAGCAACGTGCCGTTTATCGAATTGTTGCAATTGATGTTCGAGCCCGAAGAGAAGGAAGAGATCTTCGTAAAGTGGGTTTTTATGATCCGATAAGGAATCAAACCCATTTAAATGTTCCTGCTATTCTCTATTTCCTTGAAAAGGGGGCTAAACCTACAGGAACTGTTCATGATATTTCAAAGAAGGCAGATGTTTTTAGGGAACTTTTTCTTAATCAATCCAAATTAAAGAAA------------------------------------------------------
>Rhodiola_quadrifida
ATGGTAAAACTTCGTTTGAAACGATGTGGTAGAAAGCAACGTGCCGTTTATCGAATTGTTGCAATTGATGTTCGAGCCCGAAGAGAAGGAAGAGATCTTCGTAAAGTGGGTTTTTATGATCCGATAAGGAATCAAACCCATTTAAATGTTCCTGCTATTCTCTATTTCCTTGAAAAGGGGGCTAAACCGACAGGAACTGTTCATGATATTTCAAAGAAGGCAGATGTTTTTAGGGAACTTTTTCTTAATCAATCCAAATTAAAGAAC------------------------------------------------------
>Rhodiola_rhodantha
ATGGTAAAACTTCGTTTGAAACGATGTGGTAGAAAGCAACGTGCCGTTTATCGAATTGTTGCAATTGATGTTCGAGCCCGAAGAGAAGGAAGAGATCTTCGTAAAGTGGGTTTTTATGATCCGATAAGGAATCAAACCCATTTAAATGTTCCTGCTATTCTCTATTTCCTTGAAAAGGGGGCTAAACCTACAGGAACTGTTCATGATATTTCAAAGAAGGCAGATGTTTTTAGGGAACTTTTTCTTAATCAATCCAAATTAAAGAAAAAAAAAAAGAGT---GTGGGTATGACTCGGATC---------------------
>Rhodiola_sexifolia
ATGGTAAAACTTCGTTTGAAACGATGTGGTAGAAAGCAACGTGCCGTTTATCGAATTGTTGCAATTGATGTTCGAGCCCGAAGAGAAGGAAGAGATCTTCGTAAAGTGGGTTTTTATGATCCGATAAGGAATCAAACCCATTTAAATGTTCCTGCTATTCTCTATTTCCTTGAAAAGGGGGCTAAACCTACAGGAACTGTTCATGATATTTCAAAGAAGGCAGATGTTTTTAGGGAACTTTTTCTTAATCAATCCAAATTAAAGAAA------------------------------------------------------
>Rhodiola_sinuata
ATGGTAAAACTTCGTTTGAAACGATGTGGTAGAAAGCAACGTGCCGTTTATCGAATTGTTGCAATTGATGTTCGAGCCCGAAGAGAAGGAAGAGATCTTCGTAAAGTGGGTTTTTATGATCCGATAAGGAATCAAACCCATTTAAATGTTCCTGCTATTCTCTATTTCCTTGAAAAGGGGGCTAAACCTACAGGAACTGTTCATGATATTTCAAAGAAGGCAGATGTTTTTAGGGAACTTTTTCTTAATCAATCCAAATTAAAGAAAAAAAAAAAAAAAGAGTGTGGGTATAACTCGGATCTAATC---------------
>Rhodiola_smithii
ATGGTAAAACTTCGTTTGAAACGATGTGGTAGAAAGCAACGTGCCGTTTATCGAATTGTTGCAATTGATGTTCGAGCCCGAAGAGAAGGAAGAGATCTTCGTAAAGTGGGTTTTTATGATCCGATAAGGAATCAAACCCATTTAAATGTTCCTGCTATTCTCTATTTCCTTGAAAAGGGGGCTAAACCTACAGGAACTGTTCATGATATTTCAAAGAAGGCAGATGTTTTTAGGGAACTTTTTCTTATT---------------------------------TGCTATTTCCATTTAGTTTTTATCTATCTATTATCTATG
>Rhodiola_stapfii
ATGGTAAAACTTCGTTTGAAACGATGTGGTAGAAAGCAACGTGCCGTTTATCGAATTGTTGCAATTGATGTTCGAGCCCGAAGAGAAGGAAGAGATCTTCGTAAAGTGGGTTTTTATGATCCGATAAGGAATCAAACCCATTTAAATGTTCCTGCTATTCTCTATTTCCTTGAAAAGGGGGCTAAACCTACAGGAACTGTTCATGATATTTCAAAGAAGGCAGATGTTTTTAGGGAACTTTTTCTTAATCAATCCAAATTAAAGAAA------------------------------------------------------
>Rhodiola_subopposita
ATGGTAAAACTTCGTTTGAAACGATGTGGTAGAAAGCAACAAGCCGTTTATCGAATTGTTGCAATTGATGTTCGAGCCCGAAGAGAAGGAAGAGATCTTCGTAAAGTGGGTTTTTATGATCCGATAAGGAATCAAACCCATTTAAATGTTCCTGCTATTCTCTATTTCCTTGAAAAGGGGGCTAAACCTACAGGAACTGTTCATGATATTTCAAAGAAGGCAGATGTTTTTAGGGAACTTTTTCTTAATCAATCCAAATTAAAGAAC------------------------------------------------------
>Rhodiola_tangutica
ATGGTAAAACTTCGTTTGAAACGATGTGGTAGAAAGCAACGTGCCGTTTATCGAATTGTTGCAATTGATGTTCGAGCCCGAAGAGAAGGAAGAGATCTTCGTAAAGTGGGTTTTTATGATCCGATAAGGAATCAAACCCATTTAAATGTTCCTGCTATTCTCTATTTCCTCGAAAAGGGGGCTAAACCGACAGGAACTGTTCATGATATTTCAAAGAAGGCAGATGTTTTTAGGGAACTTTTTCTTAATCAATCCAAATTAAAGAAC------------------------------------------------------
>Rhodiola_wallichiana
ATGGTAAAACTTCGTTTGAAACGATGTGGTAGAAAGCAACGTGCCGTTTATCGAATTGTTGCAATTGATGTTCGAGCCCGAAGAGAAGGAAGAGATCTTCGTAAAGTGGGTTTTTATGATCCGATAAGGAATCAAACCCATTTAAATGTTCCTGCTATTCTCTATTTCCTTGAAAAGGGGGCTAAACCTACAGGAACTGTTCATGATATTTCAAAGAAGGCAGATGTTTTTAGGGAACTTTTTCTTAATCAATCCAAATTAAAGAAA------------------------------------------------------
>Hylotelephium_ewersii
ATGGTAAAACTTCGTTTGAAACGATGTGGTAGAAAGCAACGTGCCGTTTATCGAATTGTTGCAATTGATGTTCGAGCCCGAAGAGAAGGAAGAGATCTTCGTAAAGTGGGTTTTTATGATCCGATAAGGAATCAAACCCATTTAAATGTTCCCGCTATTCTCTATTTCCTTGAAAAGGGGGCTAAACCGACAGGAACTGTTCATGATATTTCAAAGAAGGTGGATGTTTTTAGGGAACTTTTTCTTAATCAATCAAAA---------------------------------------------------------------
>Hylotelephium_verticillatum
ATGGTAAAACTTCGTTTGAAACGATGTGGTAGAAAGCAACGAGCCGTTTATCGAATTGTTGCAATTGATGTTCGAGCCCGAAGAGAAGGAAGAGATCTTCGTAAAGTGGGTTTTTATGATCCGATAAGGAATCAAACCCATTTAAATGTTCCCGCTATTCTCTATTTCCTTGAAAAGGGGGCTAAACCGACAGGAACTGTTCATGATATTTCAAAGAAGGTGGATGTTTTTAGGGAACTTTTTCTTAATCAATCAAAA---------------------------------------------------------------
>Hylotelephium_viviparum
ATGGTAAAACTTCGTTTGAAACGATGTGGTAGAAAGCAACGAGCCGTTTATCGAATTGTTGCAATTGATGTTCGAGCCCGAAGAGAAGGAAGAGATCTTCGTAAAGTGGGTTTTTATGATCCGATAAGGAATCAAACCCATTTAAATGTTCCCGCTATTCTCTATTTCCTTGAAAAGGGGGCTAAACCGACAGGAACTGTTCATGATATTTCAAAGAAGGTGGATGTTTTTAGGGAACTTTTTCTTAATCAATCAAAA---------------------------------------------------------------
>Meterostachys_sikokianus
ATGGTAAAACTTCGTTTGAAACGATGTGGTAGAAAGCAACGTGCCGTTTATCGAATTGTTGCAATTGATGTTCGAGCCCGAAGAGAAGGAAGAGATCTTCGTAAAGTGGGTTTTTATGATCCGATAAGGAATCAAACCCATTTAAATGTTCCCGCTATTCTCTATTTCCTTGAAAAGGGGGCTAAACCTACAGGAACTGTTCATGATATTTCAAAGAAGGCAGATGTTTTTAGGGAACTTTTTCTTAATCAATCAAAA---------------------------------------------------------------
>Orostachys_fimbriata
ATGGTAAAACTTCGTTTGAAACGATGTGGTAGAAAGCAACGTGCCGTTTATCGAATTGTTGCAATCGATGTTCGAGCCCGAAGAGAAGGAAGAGATCTTCGTAAAGTGGGTTTTTATGATCCGATAAGGAATCAAACCCATTTAAATGTTCCCGCTATTCTCTATTTCCTTGAAAAGGGGGCTAAACCTACAGGAACTGTTCATGATATTTCAAAGAAGGCAGATGTTTTTAGGGAACTTTTTCTTAATCAATCAAAA---------------------------------------------------------------
>Orostachys_japonica
ATGGTAAAACTTCGTTTGAAACGATGTGGTAGAAAGCAACGTGCCGTTTATCGAATTGTTGCAATTGATGTTCGAGCCCGAAGAGAAGGAAGAGATCTTCGTAAAGTGGGTTTTTATGATCCGATAAGGAATCAAACCCATTTAAATGTTCCCGCTATTCTCTATTTCCTTGAAAAGGGGGCTAAACCTACAGGAACTGTTCATGATATTTCAAAGAAGGCAGATGTTTTTAGGGAACTTTTTCTTAATCAATCAAAA---------------------------------------------------------------
>Orostachys_minuta
ATGGTAAAACTTCGTTTGAAACGATGTGGTAGAAAGCAACGTGCCGTTTATCGAATTGTTGCAATTGATGTTCGAGCCCGAAGAGAAGGAAGAGATCTTCGTAAAGTGGGTTTTTATGATCCGATAAGGAATCAAACCCATTTAAATGTTCCCGCTATTCTCTATTTCCTTGAAAAGGGGGCTAAACCTACAGGAACTGTTCATGATATTTCAAAGAAGGCAGATGTTTTTAGGGAACTTTTTCTTAATCAATCAAAA---------------------------------------------------------------
>Orostachys_iwarenge_f_magna
ATGGTAAAACTTCGTTTGAAACGATGTGGTAGAAAGCAACGTGCCGTTTATCGAATTGTTGCAATTGATGTTCGAGCCCGAAGAGAAGGAAGAGATCTTCGTAAAGTAGGTTTTTATGATCCGATAAGGAATCAAACCCATTTAAATGTTCCCGCTATTCTCTATTTCCTTGAAAAGGGGGCTAAACCGACAGGAACTGTTCATGATATTTCAAAGAAGGCGGATGTTTTTAGGGAACTTTTTCTTAATCAATCAAAA---------------------------------------------------------------
>Sinocrassula_densirosulata
ATGGTAAAACTTCGTTTGAAACGATGTGGTAGAAAGCAACGAGCCGTTTATCGAATTGTTGCAATTGATCTTCGAACCCGAAGAGAAGGAAGAGATCTTCGTAAAGTGGGTTTTTATGATCCGATAAGGAATCAAACCCATTTAAATGTTCCTGCTATTCTCTATTTCCTTGAAAAGGGGGCTAAACCTACAGGAACTGTTCATGATATTTCAAAGAAGGCGGATGTTTTTAGGGAACTTTTTATTAATCAATCAAAA---------------------------------------------------------------
>Sinocrassula_indica
ATGGTAAAACTTCGTTTGAAACGATGTGGTAGAAAGCAACGTGCCGTTTATCGAATTGTTGCAATTGATCTTCGAGCCCGAAGAGAAGGAAGAGATCTTCGTAAAGTGGGTTTTTATGATCCGATAAGGAATCAAACCCATTTAAATGTTCCTGCTATTCTCTATTTCCTTGAAAAGGGGGCTAAACCTACAGGAACTGTTCATGATATTTCAAAGAAGGCGGATGTTTTTAGGGAACTTTTTATTAATCAATCAAAA---------------------------------------------------------------
>Umbilicus_rupestris
ATGGTAAAACTTCGTTTGAAACGATGTGGTAGAAAGCAACGTGCCGTTTATCGAATTGTTGCAATTGATGTTCGAGCCCGAAGAGAAGGAAGAGATCTTCGTAAAGTGGGTTTTTATGATCCGATAAGGAATCAAACCCATTTAAATGTTCCTGCTATTCTCTATTTCCTTGAAAAGGGGGCTAAACCGACAGGAACTGTTTATGATATTTCAAAGAAGGCAGATGCTTTTAGGGAACTTTTTCTTAATCAATCGAAATTAAAGAAA------------------------------------------------------
>Myriophyllum_aquaticum
ATGGTAAAACTTCGTTTGAAACGATGTGGTAGAAAGCAACGAGCTGTCTATCGAATCGTTGCAATTGATGTTCGATCCCGAAGAGAAGGAAGAGATCTTCGGAAAGTGGGTTTTTTTGATCCGATAAACAGTCAAACTTATTTAAATGTTCCTCTTATTCTCTATTTCCTTGAAAAGGGTGCCCAACCAACAGGAACAGTTTATGATATTTCAAAGAGGGCGGAGGTTTTTACGGAATTTCTCCCTAATCCAAATCAAACGAAAGTCAAT---------------------------------------------------
>Myriophyllum_spicatum
ATGGTAAAACTTCGTTTGAAACGATGTGGTAGAAAGCAACGAGCTGTCTATCGAATCGTTGCAATTGATGTTCGATCCCGAAGAGAAGGAAGAGATCTTCGGAAAGTGGGTTTTTTTGATCCGATAAACAGTCAAACTTATTTAAATGTTCCTCTTATTCTCTATTTTCTTGAAAAGGGTGCCCAACCAACAGGAACAGTTTATGATATTTCAAAGAGGGCGGAGGTTTTTACGGAATTTCTCCCTAATCAAAATCAAACGAAAGTCAAT---------------------------------------------------
