# Supplementary material for: Ten Plastomes of Crassula (Crassulaceae) and Phylogenetic Implications
Source: Biology (Basel). 2022 Dec 7;11(12):1779. doi: 10.3390/biology11121779 (PMC9775174; doi:10.3390/biology11121779)
Supplement: Supplementary file 1 [file biology-11-01779-s001.zip › Supplements/Data S1/rps18.fasta]

>Crassula_alstonii
ATGGATAAACCCAAGCGACCCTTTCTTAAATCTAAGCGATCTTTTCGTAGGCGTTTGCCCCCGATTCAATCGGGGGATCGAATTGATTATAGAAACATCAGTTTAATTAGTCGATTTATTAGTGAACAAGGAAAAATATTATCAAGACGGGTAAATAAATTGACCTTGAAACAACAACGATTAATTACTAGTGCTATAAAACAAGCTCGTATTTTATCTTCGTTACCCTTTCTTAATAATGAGAAACAGTTTGAAAGAACTGAGTCGACTGCTCAAACAATA---GGTTTTAGAACCAGAAATAAA------
>Crassula_columella
ATGGATAAACCCAAGCGACCCTTTCTTAAATCTAAGCGATCTTTTCGTAGGCGTTTGCCCCCGATTCAATCGGGGGATCGAATTGATTATAGAAACATCAGTTTAATTAGTCGATTTATTAGTGAACAAGGAAAAATATTATCAAGACGGGTAAATAAATTGACCTTGAAACAACAACGATTAATTACTAGTGCTATAAAACAAGCTCGTATTTTATCTTCGTTACCCTTTCTTAATAATGAGAAACAGTTTGAAAGAACTGAGTCGACTGCTCAAACAATA---GGTTTTAGAACCAGAAATAAA------
>Crassula_dejecta
ATGGATAAACCCAAGCGACCCTTTCTTAAATCGAAGCGATCTTTTCGTAGGCGTTTGCCCCCGATCCAATCGGGGGATCGAATTGATTATAGAAACATCAGTTTAATTAGTCGATTTATTAGTGAACAAGGAAAAATATTATCAAGACGGGTAAATAAATTGACCTTGAAACAACAACGCTTAATTACTAGTGCTATAAAACAAGCTCGTATTTTATCTTCGTTACCCTTTCTTAATAATGAGAAACAATTGGAAAGAACTGAGTCGACTGCTCAAACAATA---GGTTTTAGAACCAGAAATAAA------
>Crassula_mesembryanthoides
ATGGATAAACCCAAGCGACCCTTTCTTAAATCGAAGCGATCTTTTCGTAGGCGTTTGCCCCCGATCCAATCGGGGGATCGAATTGATTATAGAAACATCAGTTTAATTAGTCGATTTATTAGTGAACAAGGAAAAATATTATCAAGACGGGTAAATAAATTGACCTTGAAACAACAACGATTAATTACTAGTGCTATAAAACAAGCTCGTATTTTATCTTCGTTACCCTTTCTTAATAATGAGAAACAGTTTGAAAGAACTGAGTCGACTGCTCAAACAATA---GGTTTTAGAACCAGAAATAAA------
>Crassula_perforata
ATGGATAAACCCAAGCGACCCTTTCTTAAATCGAAGCGATCTTTTCGTAGGCGTTTGCCCCCGATCCAATCGGGGGATCGAATTGATTATAGAAACATCAGTTTAATTAGTCGATTTATTAGTGAACAAGGAAAAATATTATCAAGACGGGTAAATAAATTGACCTTGAAACAACAACGATTAATTACTAGTGCTATAAAACAAGCTCGTATTTTATCTTCGTTACCCTTTCTTAATAATGAGAAACAGTTTGAAAGAACTGAGTCGACTGCTCAAACAATA---GGTTTTAGAACCAGAAATAAA------
>Crassula_socialis
ATGGATAAACCCAAGCGACCCTTTCTTAAATCGAAGCGATCTTTTCGTAGGCGTTTGCCCCCGATCCAATCGGGGGATCGAATTGATTATAGAAACATCAGTTTAATTAGTCGATTTATTAGTGAACAAGGAAAAATATTATCAAGACGGGTAAATAAATTGACCTTGAAACAACAACGATTAATTACTAGTGCTATAAAACAAGCTCGTATTTTATCTTCGTTACCCTTTCTTAATAATGAGAAACAGTTTGAAAGAACTGAGTCGACTGCTCAAACAATA---GGTTTTAGAACCAGAAATAAA------
>Crassula_tecta
ATGGATAAACCCAAGCGACCCTTTCTTAAATCGAAGCGATCTTTTCGTAGGCGTTTGCCCCCGATCCAATCGGGGGATCGAATTGATTATAGAAACATCAGTTTAATTAGTCGATTTATTAGTGAACAAGGAAAAATATTATCAAGACGGGTAAATAAATTGACCTTGAAACAACAACGATTAATTACTAGTGCTATAAAACAAGCTCGTATTTTATCTTCGTTACCCTTTCTTAATAATGAGAAACAGTTTGAAAGAACTGAGTCGACTGCTCAAACAATA---GGTTTTAGAACCAGAAATAAA------
>Crassula_mesembrianthemopsis
ATGGATAAACCCAAGCGACCCTTTCTTAAATCGAAGCGATCTTTTCGTAGGCGTTTGCCCCCGATCCAATCGGGGGATCGAATTGATTATAGAAACATCAGTTTAATTAGTCGATTTATTAGTGAACAAGGAAAAATATTATCAAGACGGGTAAATAAATTGACCTTGAAACAACAACGATTAATTACTAGTGCTATAAAACAAGCTCGTATTTTATCTTCGTTACCCTTTCTTAATAATGAGAAACAGTTTGAAAGAACTGAGTCGACTGCTCAAACAATA---GGTTTTAGAACCAGAAATAAA------
>Crassula_deltoidea
ATGGATAAACCCAAGCGACCCATTCTTAAATCGAAGCGATCTTTTCGTAGGCGTTTGCCCCCAATCCAATCGGGGGATCGAATTGATTATAGAAACATCAGTTTAATTAGCCGATTTATTAGTGAACAAGGAAAAATATTATCAAGACGAGTAAATAAATTGACCTTGAAACAACAACGATTAATTACTAGTGCTATAAAACAAGCTCGTATTTTATCTTCGTTACCTTTTCTTAATAACGAGAAACAGTTTGAAAGAACTGAGTCGACTGCTCAAACAATA---GGTCTTAGAACCAGAAATAAA------
>Crassula_expansa_subsp_fragilis
ATGGATAAACCCAAGCGACCCATTCTTAAATCGAAGCGATCTTTTCGTAGGCGTTTGCCCCCAATCCAATCGGGGGATCGAATTGATTATAGAAACATCAGTTTAATTAGCCGCTTTATTAGTGAACAAGGAAAAATATTATCAAGACGGGTAAATAAATTGACCTTGAAACAACAACGATTAATTACTAGTGCTATAAAACAAGCTCGTATTTTATCTTCGTTACCTTTTCTTAATAACGAGAAACAGTTTGAAAGAACTGAGTCGACTGCTCAAACAATA---GGTCTTAGAACCAGAAATAAA------
>Crassula_volkensii
ATGGATAAACCCAAGCGACCCATTCTTAAATCGAAGCGATCTTTTCGTAGGCGTTTGCCCCCAATCCAATCGGGGGATCGAATTGATTATAGAAACATCAGTTTAATTAGCCGCTTTATTAGTGAACAAGGAAAAATATTATCAAGACGGGTAAATAAATTGACCCTGAAACAACAACGATTAATTACTAGTGCTATAAAACAAGCTCGTATTTTATCTTCGTTACCTTTTCTTAATAACGAGAAACAGTTTGAAAGAACTGAGTCGACTGCTCAAACAATA---GGTCTTAGAACCAGAAATAAA------
>Cotyledon_tomentosa
ATGGATAAATCCAAGCGACCCTTTCTTAAATCGAAGCGATCTTTTCGTAGGCGTTTGCCCCCGATCCAATCGGGGGATCGAATTGATTATAGAAACATGAGTTTAATTAGTCGATTTATTAGTGAACAAGGAAAAATATTGTCAAGACGTGTCAATAAATTGACCTTGAAACAACAACGATTAATTACTATTGCTATAAAACAAGCTCGTATTTTATCTTTGTTACCTTTTCTTAATAACGAGAAACAGTTTGAAAGAACTGAGTCGACTGCTCAAACAATA---GGTCTTAGAACTAGAAATAAA------
>Kalanchoe_daigremontiana
ATGGATAAATCCAAGCGACCCTTTCTTAAATCGAAGCGATCTTTTCGTAGGCGTTTGCCCCCGATCCAATCGGGGGATCGAATTGATTATAGAAACATGAGTTTAATTAGTCGATTTATTAGTGAACAAGGAAAAATATTGTCAAGACGTGTAAATAAATTGACCTTGAAACAACAACGATTAATTACTATTGCTATAAAACAAGCTCGTATTTTATCTTTGTTACCTTTTCTTAATAACGAGAAACAGTTTGAAAGAACTGAGTCGACTGCTCAAACAATA---GGTCTTAGAACCAGAAATAAA------
>Kalanchoe_delagoensis
ATGGATAAATCCAAGCGACCCTTTCTTAAATCGAAGCGATCTTTTCGTAGGCGTTTGCCCCCGATCCAATCGGGGGATCGAATTGATTATAGAAACATGAGTTTAATTAGTCGATTTATTAGTGAACAAGGAAAAATATTGTCAAGACGTGTAAATAAATTGACCTTGAAACAACAACGATTAATTACTATTGCTATAAAACAAGCTCGTATTTTATCTTTGTTACCTTTTCTTAATAACGAGAAACAGTTTGAAAGAACTGAGTCGACTGCTCAAACAATA---GGTCTTAGAACCAGAAATAAA------
>Kalanchoe_fedtschenkoi
ATGGATAAATCCAAGCGACCCTTTCTTAAATCGAAGCGATCTTTTCGTAGGCGTTTGCCCCCGATCCAATCGGGGGATCGAATTGATTATAGAAACATGAGTTTAATTAGTCGATTTATTAGTGAACAAGGAAAAATATTGTCAAGACGTGTAAATAAATTGACCTTGAAACAACAACGATTAATTACTATTGCTATAAAACAAGCTCGTATTTTATCTTTGTTACCTTTTCTTAATAACGAGAAACAGTTTGAAAGAACTGAGTCGACTGCTCAAACAATA---GGTCTTAGAACCAGAAATAAA------
>Kalanchoe_longiflora
ATGGATAAATCCAAGCGACCCTTTCTTAAATCGAAGCGATCTTTTCGTAGGCGTTTGCCCCCGATCCAATCGGGGGATCGAATTGATTATAGAAACATGAGTTTAATTAGTCGATTTATTAGTGAACAAGGAAAAATATTGTCAAGACGTGTAAATAAATTGACCTTGAAACAACAACGATTAATTACTATTGCTATAAAACAAGCTCGTATTTTATCTTTGTTACCTTTTCTTAATAACGAGAAACAGTTTGAAAGAACTGAGTCGACTGCTCAAACAATA---GGTCTTAGAACCAGAAATAAA------
>Kalanchoe_tomentosa
ATGGATAAATCCAAGCGACCCTTTCTTAAATCGAAGCGATCTTTTCGTAGGCGTTTGCCCCCGATCCAATCGGGGGATCGAATTGATTATAGAAACATGAGTTTAATTAGTCGATTTATTAGTGAACAAGGAAAAATATTGTCAAGACGTGTAAATAAATTGACCTTGAAACAACAACGATTAATTACTATTGCTATAAAACAAGCTCGTATTTTATCTTTGTTACCTTTTCTTAATAACGATAAACAGTTTGAAAGAACTGAGTCTACTGCTCAAACAATA---GGTCTTAGAACCAGAAATAAA------
>Echeveria_lilacina
ATGGATAAATCCAAACGACCCTTTCTTAAATCGAAGCGATCTTTTCGTAGACGTTTGCCCCCGATCCAATCGGGGGATCGAATTGATTATAGAAACATGAGTTTAATTAGTCGATTTATTAGTGAACAAGGAAAAATATTGTCAAGACGCGTAAATAAATTGACCTTGAAACAACAACGATTAATTACTACTGCTATAAAACAAGCTCGTATTTTATCTTTGTTACCTTTTCTTAATAACGAGAAACAGTTTGAAAGAACTGAGTCGACTGCTCAAACAATA---GGCCTTAGAACTAGAAATAAA------
>Graptopetalum_amethystinum
ATGGATAAATCCAAACGACCCTTTCTTAAATCGAAGCGATCTTTTCGTAGACGTTTGCCCCCGATCCAATCGGGGGATCGAATTGATTATAGAAACATGAGTTTAATTAGTCGATTTATTAGTGAACAAGGAAAAATATTGTCAAGACGCGTAAATAAATTGACCTTGAAACAACAACGATTAATTACTACTGCTATAAAACAAGCTCGTATTTTATCTTTGTTACCTTTTCTTAATAACGAGAAACAGTTTGAAAGAACTGAGTCGACTGCTCAAACAATA---GGCCTTAGAACTAGAAATAAA---AAA
>Pachyphytum_compactum
ATGGATAAATCCAAACGACCCTTTCTTAAATCGAAGCGATCTTTTCGTAGACGTTTGCCCCCGATCCAATCGGGGGATCGAATTGATTATAGAAACATGAGTTTAATTAGTCGATTTATTAGTGAACAAGGAAAAATATTGTCAAGACGCGTAAATAAATTGACCTTGAAACAACAACGATTAATTACTACTGCTATAAAACAAGCTCGTATTTTATCTTTGTTACCTTTTCTTAATAACGAGAAACAGTTTGAAAGAACTGAGTCGACTGCTCAAACAATA---GGCCTTAGAACTAGAAATAAA------
>Sedum_alfredii
ATGGATAAATCCAAGCGACCCTTTCTTAAATCGAAGCGATCTTTTCGTAGACGTTTGCCCCCGATTGGATCGGGGGATCGAATTGATTATAGAAACATGAGTTTAATTAGTCGATTTATTAGTGAACAAGGAAAAATATTGTCAAGACGCGTAAATAAATTGACCTTGAAACAACAACGATTAATTACTACTGCTATAAAACAAGCTCGTATTTTATCTTTGTTACCTTTTCTTAATAACGAGAAACAGTTTGAAAGAACTGAGTCGACTGCTCAAACAATA---GGTCTTAGAACTAGAAATAAA------
>Sedum_emarginatum
ATGGATAAATCCAAGCGACCCTTTCTTAAATCGAAGCGATTTTTTCGTAGACGTTTGCCCCCGATCCAATCGGGGGATCGAATTGATTATAGAAACATGAGTTTAATTAGTCGCTTTATTAGTGAACAAGGAAAAATATTGTCAAGACGCGTAAATAAATTGACCTTGAAACAACAACGATTAATTACTACTGCTATAAAACAAGCTCGTATTTTATCTTTGTTACCCTTTCTTAATAACGAGAAACAGTTTGAAAGAACTGAGTCGACTGCTCAAACAATA---GGTCTTAGAACTAGAAAGAAA------
>Sedum_lineare
ATGGATAAATCCAAGCGACCCTTTCTTAAATCGAAGCGATCTTTTCGTAGACGTTTGCCTCCGATCCAATCGGGGGATCTAATTGATTATAGAAACATGAGTTTAATTAGTCGATTTATTAGTGAACAAGGAAAGATATTGTCAAGACGCGTAAATAAATTGACCCTGAAACAACAACGATTAATTACTACTGCTATAAAACAAGCTCGTATTTTATCTTTGTTACCTTTTCTTAATAACGAGAAACAGTTTGAAAGAACTGAGTCAACTGCTCAAACACTA---GGCCTTAGACCTAGAAATAAA------
>Sedum_oryzifolium
ATGGATAAATCCAAGCGACCCTTTCTTAAATCGAAGCGATCTTTTCGTAGACGTTTGCCTCCGATCCAATCGGGGGATCGAATTGATTATAGAAACATGAGTTTAATTAGTCGATTTATTAGTGAACAAGGAAAAATATTGTCAAGACGCGTAAATAAATTGACCCTGAAACAACAACGATTAATTACTACTGCTATAAAACAAGCTCGTATTTTATCTTTGTTACCTTTTCTTAATAACGAGAAACAGTTTGAAAGAACTGAGTCAACTGCTCAAACACTA---GGTCTTAGACCTCGAAATAAA------
>Sedum_plumbizincicola
ATGGATAAATCCAAGCGACCCTTTCTTAAATCGAAGCGATCTTTTCGTAGACGTTTGCCCCCGATTGGATCGGGGGATCGAATTGATTATAGAAACATGAGTTTAATTAGTCGATTTATTAGTGAACAAGGAAAAATATTGTCAAGACGCATAAATAAATTGACCTTGAAACAACAACGATTAATTACTACTGCTATAAAACAAGCTCGTATTTTATCTTTGTTACCTTTTCTTAATAACGAGAAACAGTTTGAAAGAACTGAGTCGACTGCTCAAACAATA---GGTCTTAGAACTAGAAATAAA------
>Sedum_sarmentosum
ATGGATAAATCCAAGCGACCCTTTCTTAAATCGAAGCGATCTTTTCGTAGACGTTTACCCACGATCCAATCAGGGGATCGAATTGATTATAGAAACATGAGTTTAATTAGTCGATTTATTAGTGAACAAGGAAAAATATTGTCAAGACGCGTAAATAAATTGACCTTGAAACAACAACGATTAATTACTACTGCTATAAAACAAGCTCGTATTTTATCTTTGTTACCTTTTCTTAATAACGAGAAACAGTTTGAAAGAACTGAGTCGACTGCTCAAACAATA---GGTCTTAGAACTAGAAATAAA------
>Sedum_tricarpum
ATGGATAAATCCAAGCGACCCTTTCTTAAATCGAAGCGATCTTTTCGTAGACGTTTGCCCCCGATTGGATCGGGGGATCGAATTGATTATAGAAACATGAGTTTAATTAGTCGATTTATTAGTGAACAAGGAAAAATATTGTCAAGACGCGTAAATAAATTGACCTTGAAACAACAACGATTAATTACTACTGCTATAAAACAAGCTCGTATTTTATCTTTGTTACCTTTTCTTAATAACGAGAAACAGTTTGAAAGAACTGAGTCGACTGCTCAAACAATA---GGTCTTAGAACTAGAAATAAA------
>Aeonium_arboreum
ATGGATAAATCCAAGCGACCCTTTCTTAAATCGAAGCGATCTTTTCGTAGGCGTTTGCCCCCGATCCAATCGGGGGATCGAATTGATTATAGAAACATGAGTTTAATTAGTCGATTTATTAGTGAACAAGGAAAAATATTGTCAAGACGCGTAAATAAATTGACCTTGAAACAACAACGATTAATTACTACTGCTATAAAACAAGCTCGTATTTTATCTTTGTTACCTTTTCTTAATAACGAGAAACAGTTTGAAAGAACTGAGTCGACTGCTCAAACAATA---GGTCTTAGAACTAGAACTAAA------
>Aeonium_balsamiferum
ATGGATAAATCCAAGCGACCCTTTCTTAAATCGAAGCGATCTTTTCGTAGGCGTTTGCCCCCGATCCAATCGGGGGATCGAATTGATTATAGAAACATGAGTTTAATTAGTCGATTTATTAGTGAACAAGGAAAAATATTGTCAAGACGCGTAAATAAATTGACCTTGAAACAACAACGATTAATTACTACTGCTATAAAACAAGCTCGTATTTTATCTTTGTTACCTTTTCTTAATAACGAGAAACAGTTTGAAAGAACTGAGTCGACTGCTCAAACAATA---GGTCTTAGAACTAGAACTAAA------
>Aeonium_decorum
ATGGATAAATCCAAGCGACCCTTTCTTAAATCGAAGCGATCTTTTCGTAGGCGTTTGCCCCCGATCCAATCGGGGGATCGAATTGATTATAGAAACATGAGTTTAATTAGTCGATTTATTAGTGAACAAGGAAAAATATTGTCAAGACGCGTAAATAAATTGACCTTGAAACAACAACGATTAATTACTACTGCTATAAAACAAGCTCGTATTTTATCTTTGTTACCTTTTCTTAATAACGAGAAACAGTTTGAAAGAACTGAGTCGACTGCTCAAACAATA---GGTCTTAGAACTAGAACTAAA------
>Aeonium_diplocyclum
ATGGATAAATCCAAGCGACCCTTTCTTAAATCGAAGCGATCTCTTCATAGGCGTTTGCCCCCGATCCAATCGGGGGATCGAATTGATTATAGAAACATGAGTTTAATTAGTCGATTTATTAGTGAACAAGGAAAAATATTGTCAAGACGCGTAAATAAATTGACCTTGAAACAACAACGATTAATTACTACTGCTATAAAACAAGCTCGTATTTTATCTTTGTTACCTTTTCTTAATAACGAGAAACAGTTTGAAAGAACTGAGTCGACTGCTCAAACAATA---GGTCTTAGAACTAGAACTAAA------
>Aeonium_dodrantale
ATGGATAAATCCAAGCGACCCTTTCTTAAATCGAAGCGATCTCTTCATCGGCGTTTGCCCCCGATCCAATCGGGGGATCGAATTGATTATAGAAACATGAGTTTAATTAGTCGATTTATTAGTGAACAAGGAAAAATATTGTCAAGACGCGTAAATAAATTGACCTTGAAACAACAACGATTAATTACTACTGCTATAAAACAAGCTCGTATTTTATCTTTGTTACCTTTTCTTAATAACGAGAAACAGTTTGAAAGAACTGAGTCGACTGCTCAAACAATA---GGTCTTAGAACTAGAACTAAA------
>Aeonium_nobile
ATGGATAAATCCAAGCGACCCTTTCTTAAATCGAAGCGATCTTTTCGTAGGCGTTTGCCCCCGATCCAATCGGGGGATCGAATTGATTATAGAAACATGAGTTTAATTAGTCGATTTATTAGTGAACAAGGAAAAATATTGTCAAGACGCGTAAATAAATTGACCTTGAAACAACAACGATTAATTACTACTGCTATAAAACAAGCTCGTATTTTATCTTTGTTACCTTTTCTTAATAACGAGAAACAGTTTGAAAGAACTGAGTCGACTGCTCAAACAATA---GGTCTTAGAACTAGAACTAAA------
>Aeonium_saundersii
ATGGATAAATCCAAGCGACCCTTTCTTAAATCGAAGCGATCTCTTCGTAGGCGTTTGCCCCCGATCCAATCGGGGGATCGAATTGATTATAGAAACATGAGTTTAATTAGTCGATTTATTAGTGAACAAGGAAAAATATTGTCAAGGCGCGTAAATAAATTGACCTTGAAACAACAACGATTAATTACTACTGCTATAAAACAAGCTCGTATTTTATCTTTGTTACCTTTTCTTAATAACGAGAAACAGTTTGAAAGAACTGAGTCGACTGCTCAAACAATA---GGTCTTAGAACTAGAACTAAA------
>Aeonium_tabuliforme
ATGGATAAATCCAAGCGACCCTTTCTTAAATCGAAGCGATCTTTTCGTAGGCGTTTGCCCCCGATCCAATCGGGGGATCGAATTGATTATAGAAACATGAGTTTAATTAGTCGATTTATTAGTGAACAAGGAAAAATATTGTCAAGACGCGTAAATAAATTGACCTTGAAACAACAACGATTAATTACTACTGCTATAAAACAAGCTCGTATTTTATCTTTGTTACCTTTTCTTAATAACGAGAAACAGTTTGAAAGAACTGAGTCGACTGCTCAAACAATA---GGTCTTAGAACTAGAACTAAA------
>Aeonium_undulatum
ATGGATAAATCCAAGCGACCCTTTCTTAAATCGAAGCGATCTTTTCGTAGGCGTTTGCCCCCGATCCAATCGGGGGATCGAATTGATTATAGAAACATGAGTTTAATTAGTCGATTTATTAGTGAACAAGGAAAAATATTGTCAAGACGCGTAAATAAATTGACCTTGAAACAACAACGATTAATTACTACTGCTATAAAACAAGCTCGTATTTTATCTTTGTTACCTTTTCTTAATAACGAGAAACAGTTTGAAAGAACTGAGTCGACTGCTCAAACAATA---GGTCTTAGAACTAGAACTAAA------
>Monanthes_anagensis
ATGGATAAATCCAAGCGACCCTTTCTTAAATCGAAGCGATCTTTTCGTAGGCGTTTGCCCCCGATCCAATCGGGGGATCGAATTGATTATAGAAACATGAGTTTAATTAGTCGATTTATTAGTGAACAAGGAAAAATATTGTCAAGGCGCGTAAATAAATTGACCTTGAAACAACAACGATTAATTACTACTGCTATAAAACAAGCTCGTATTTTATCCTTGTTACCTTTTCTTAATAATGAGAAACAGTTTGAAAGAACTGAGTCGACTGCTCAAACAATA---GGTCTTAGAACTAGAACTAAA------
>Monanthes_brachycaulos
ATGGATAAATCCAAGCGACCCTTTCTTAAATCGAAGCGATCTTTTCGTAGGCGTTTGCCCCCGATCCAATCGGGGGATCGAATTGATTATAGAAACATGAGTTTAATTAGTCGATTTATTAGTGAACAAGGAAAAATATTGTCAAGGCGCGTAAATAAATTGACCTTGAAACAACAACGATTAATTACTACTGCTATAAAACAAGCTCGTATTTTATCCTTGTTACCTTTTCTTAATAATGAGAAACAGTTTGAAAGAACTGAGTCGACTGCTCAAACAATA---GGTCTTAGAACTAGAACTAAA------
>Monanthes_muralis
ATGGATAAATCCAAGCGACCCTTTCTTAAATCGAAGCGATCTTTTCGTAGGCGTTTGCCCCCGATCCAATCGGGGGATCGAATTGATTATAGAAACATGAGTTTAATTAGTCGATTTATTAGTGAACAAGGAAAAATATTGTCAAGGCGCGTAAATAAATTGACCTTGAAACAACAACGATTAATTACTACTGCTATAAAACAAGCTCGTATTTTATCCTTGTTACCTTTTCTTAATAATGAGAAACAGTTTGAAAGAACTGAGTCGACTGCTCAAACAATA---GGTCTTAGAACTAGAACTAAA------
>Monanthes_polyphylla
ATGGATAAATCCAAGCGACCCTTTCTTAAATCGAAGCGATCTTTTCGTAGGCGTTTGCCCCCGATCCAATCGGGGGATCGAATTGATTATAGAAACATGAGTTTAATTAGTCGATTTATTAGTGAACAAGGAAAAATATTGTCAAGGCGCGTAAATAAATTGACCTTGAAACAACAACGATTAATTACTACTGCTATAAAACAAGCTCGTATTTTATCCTTGTTACCTTTTCTTAATAACGAGAAACAGTTTGAAAGAACTGAGTCGACTGCTCAAACAATA---GGTCTTAGAACTAGAACTAAA------
>Rosularia_alpestris
ATGGATAAATCCAAGCGACCCTTTCTTAAATCGAAGCGATCTTTTCGTAGGCGTTTGCCCCCGATCCAATCGGGGGATCGAATTGATTATCGAAACATGAGTTTAATTAGTCGATTTATTAGTGAACAAGGAAAAATATTGTCAAGACGCGTAAATAAATTGACCTTGAAACAACAACGATTAATTACTACTGCTATAAAACAAGCTCGTATTTTATCTTTGTTACCTTTTCTTAATAACGAGAAACAGTTTGAAAGAACTGAGTCGACTGCTCAAACAATA---GGTCTTAGAACTAGAAATAAA------
>Sempervivum_tectorum
ATGGATAAATCCAAGCGACCCTTTCTTAAATCGAAGCGATCTTTTCGTAGGCGTTTGCCCCCGATCCAATCGGGGGATCGAATTGATTATAGAAACATGAGTTTAATTAGTCGATTTATTAGTGAACAAGGAAAAATATTGTCAAGACGCGTAAATAAATTGACCTTGAAACAACAACGATTAATTACTACTGCTATAAAACAAGCTCGTATTTTATCTTTGTTACCTTTTCTTAATAACGAGAAACAGTTTGAAAGAACTGAGTCGACTGCTCAAACAATA---GGTCTTAGAACTAGAAATAAA------
>Phedimus_spurius
ATGGATAAATCCAAGCGACCCTTTCTTAAATCGAAGCGATCTTTTCGTAGGCGTTTGCCCCCGATCCAGTCGGGGGATCGAATTGACTATAGAAACATGAGTTTAATTAGTCGATTTATTAGTGAACAAGGAAAAATATTGTCAAGACGCGTAAATAAATTGACCTTGAAACAACAACGATTAATTACTATTGCTATAAAACAAGCTCGTATTTTATCTTTGTTACCTTTTCTTAATAACGAGAAACAGTTTGAAAGAACTGAGTCGACTGCTCAAACAATA---GGTCTTAGAACTAGAAATAAA------
>Phedimus_aizoon
ATGGATAAACCCAAGCGACCCTTTCTTAAATCGAAGCGAGCTTTTCGTAGGCGTTTGCCCCCGATCCAATCGGGGGATCGAATTGACTATAGAAACATGAGTTTAATTAGTCGATTTATTAGTGAACAAGGAAAAATATTGTCAAGACGCGTAAATAAATTGACCTTGAAGCAACAACGATTAATTACTATTGCTATAAAACAAGCTCGTATTTTATCTTTGTTACCTTTTCTTAATAACGAGAAACAGTTTGAAAGAACCGAGTCGACTGCTCAAACAATA---GGTCTTAGGACTAGAAATAAA------
>Phedimus_kamtschaticus
ATGGATAAATCCAAGCGACCCTTTCTTAAATCGAAGCGAGCTTTTCGTAGGCGTTTGCCCCCGATCCAATCGGGGGATCGAATTGACTATAGAAACATGAGTTTAATTAGTCGATTTATTAGTGAACAAGGAAAAATATTGTCAAGACGCGTAAATAAATTGACCTTGAAGCAACAACGATTAATTACTATTGCTATAAAACAAGCTCGTATTTTATCTTTGTTACCTTTTCTTAATAACGAGAAACAGTTTGAAAGAACCGAGTCGACTGCTCAAACAATA---GGTCTTAGGACTAGAAATAAA------
>Phedimus_odontophyllus
ATGGATAAATCCAAGCGACCCTTTCTTAAATCGAAGCGATCTTTTCGTAGGCGTTTGCCCCCGATCCAGTCGGGGGATCGAATTGACTATAGAAACATGAGTTTAATTAGTCGATTTATTAGTGAACAAGGAAAAATATTGTCGAGACGCGTAAATAAATTGACCTTGAAACAACAACGATTAATTACTATTGCTATAAAACAAGCTCGTATTTTATCTTTGTTACCTTTTCTTAATAACGAGAAACAGTTTGAAAGAACTGAGTCGACTGCTCAAACAATA---GGTCTTAGAACTAGAAATAAA------
>Phedimus_takesimensis
ATGGATAAATCCAAGCGACCCTTTCTTAAATCGAAGCGAGCTTTTCGTAGGCGTTTGCCCCCGATCCAATCGGGGGATCGAATTGACTATAGAAACATGAGTTTAATTAGTCGATTTATTAGTGAACAAGGAAAAATATTGTCAAGACGCGTAAATAAATTGACCTTGAAGCAACAACGATTAATTACTATTGCTATAAAACAAGCTCGTATTTTATCTTTGTTACCTTTTCTTAATAACGAGAAACAGTTTGAAAGAACCGAGTCGACTGCTCAAACAATA---GGTCTTAGGACTAGAAATAAA------
>Phedimus_yangshanicus
ATGGATAAATCCAAGCGACCCTTTCTTAAATCGAAGCGATCTTTTCGTAGGCGTTTGCCCCCGATCCAGTCGGGGGATCGAATTGACTATAGAAACATGAGTTTAATTAGTCGATTTATTAGTGAACAAGGAAAAATATTGTCGAGACGCGTAAATAAATTGACCTTGAAACAACAACGATTAATTACTATTGCTATAAAACAAGCTCGTATTTTATCTTTGTTACCTTTTCTTAATAACGAGAAACAGTTTGAAAGAACTGAGTCGACTGCTCAAACAATA---GGTCTTAGAACTAGAAATAAA------
>Rhodiola_bupleuroides
ATGGATAAATCCAAGCGACCCTTTCTTAAATCGAAGCGATCTTTTCGTAGGCGTTTGCCCCCGATCCAATCGGGGGATCGAATTGATTATAGAAACATGAGTTTAATTAGTCGATTTATTAGTGAACAAGGAAAAATATTGTCAAGACGCGTAAATAAATTGACCTTGAAACAACAACGATTAATTACTATTGCTATAAAACAAGCTCGTATTTTATCTTTGTTACCTTTTCTTAATAACGAGAAACAGTTTGAAAGAATTGAGTCGACTGCTCCAACAATA---GGTCTTAGAACTAGAAATAAG------
>Rhodiola_calliantha
ATGGATAAATCCAAGCGACCCTTTCTTAAATCGAAGCGATCTTTTCGTAGGCGTTTGCCCCCGATCCAATCGGGGGATCGAATTGATTATAGAAACATGAGTTTAATTAGTCGATTTATTAGTGAACAAGGAAAAATATTGTCAAGACGCGTAAATAAATTGACCTTGAAACAACAACGATTAATTACTATTGCTATAAAACAAGCTCGTATTTTATCTTTGTTACCTTTTCTTAATAACGAGAAACAGTTTGAAAGAACTGAGTCGACTGCTCCAACAATA---GGTCTTAGAACTAGAAATAAA------
>Rhodiola_crenulata
ATGGATAAATCCAAGCGACCCTTTCTTAAATCGAAGCGATCTTTTCGTAGGCGTTTGCCCCCGATCCAATCGGGGGATCGAATTGATTATAGAAACATGAGTTTAATTAGTCGATTTATTAGTGAACAAGGAAAAATATTGTCAAGACGCGTAAATAAATTGACCTTGAAACAACAACGATTAATTACTATTGCTATAAAACAAGCTCGTATTTTATCTTTGTTACCTTTTCTTAATAACGAGAAACAGTTTGAAAGAACTGAGTCGACTGCTCCAACAATA---GGTCTTAGAACTAGAAATAAA------
>Rhodiola_henryi
ATGGATAAATCCAAGCGACCCTTTCTTAAATCGAAGCGATCTTTTCGTAGGCGTTTGCCCCCGATCCAATCGGGGGATCAAATTGATTATAGAAACATGAGTTTAATTAGTCGATTTATTAGTGAACAAGGAAAAATATTGTCAAGACGCGTAAATAAATTGACCTTGAAACAACAACGATTAATTACTATTGCTATAAAACAAGCTCGTATTTTATCTTTGTTACCTTTTCTTAATAACGAGAAACAGTTTGAAAGAACTGAGTCGACTGCTCCAACAATA---GGTCTTAGAACTAGAAATAAA------
>Rhodiola_himalensis
ATGGATAAATCCAAGCGACCCTTTCTTAAATCGAAGCGATCTTTTCGTAGGCGTTTGCCCCCGATACAATCGGGGGATCGAATTGATTATAGAAACATGAGTTTAATTAGTCGATTTATTAGTGAACAAGGAAAAATATTGTCAAGACGCGTAAATAAATTGACTTTGAAACAACAACGATTAATTACTATTGCTATAAAACAAGCTCGTATTTTATCTTTGTTACCTTTTCTTAATAACGAGAAACAGTTTGAAAGAACTGAGTCGACTGCTCCAACAATA---GGTCTTAGAACTAGAAATAAA------
>Rhodiola_kirilowii
ATGGATAAATCCAAGCGACCCTTTCTTAAATCGAAGCGATCTTTTCGTAGGCGTTTGCCCCCGATACAATCGGGGGATCGAATTGATTATAGAAACATGAGTTTAATTAGTCGATTTATTAGTGAACAAGGAAAAATATTGTCAAGACGCGTAAATAAATTGACTTTGAAACAACAACGATTAATTACTATTGCTATAAAACAAGCTCGTATTTTATCTTTGTTACCTTTTCTTAATAACGAGAAACAGTTTGAAAGAACTGAGTCGACTGTTCCAACAATA---GGTCTTAGAACTAGAAATAAA------
>Rhodiola_rosea
ATGGATAAATCCAAGCGA---------AAATCGAAACGATCTTTTCGTAGGCGTTTGCCCCCGATCCAATCGGGGGATCGAATTGATTATAGAAACATGAGTTTAATTAGTCGATTTATTAGTGAACAAGGAAAAATATTATCAAGACGCGTAAATAAATTGACCTTGAAACAACAACGATTAATTACTATTTCTATAAAACAAGCTCGTATTTTATCTTTGTTACCTTTTCTTAATAACGAGAAACAGTTTGAAAGAACTGAGTCGACTGCTCCAAGGTCT------------------------------
>Rhodiola_sacra
ATGGATAAATCCAAGCGACCCTTTCTTAAATCGAAGCGATCTTTTCGTAGGCGTTTGCCCCCGATACAATCGGGGGATCGAATTGATTATAGAAACATGAGTTTAATTAGTCGATTTATTAGTGAACAAGGAAAAATATTGTCAAGACGCGTAAATAAATTGACTTTGAAACAACAACGATTAATTACTATTGCTATAAAACAAGCTCGTATTTTATCTTTGTTACCTTTTCTTAATAACGAGAAACAGTTTGAAAGAACTGAGTCGACTGCTCCAACAATA---GGTCTTAGAACTAGAAATAAA------
>Rhodiola_yunnanensis
ATGGATAAATCCAAGCGACCCTTTCTTAAATCGAAGCGATCTTTTCGTAGGCGTTTGCCCCCGATCCAATCGGGGGATCAAATTGATTATAGAAACATGAGTTTAATTAGTCGATTTATTAGTGAACAAGGAAAAATATTGTCAAGACGCGTAAATAAATTGACCTTGAAACAACAACGATTAATTACTATTGCTATAAAACAAGCTCGTATTTTATCTTTGTTACCTTTTCTTAATAACGAGAAACAGTTTGAAAGAACTGAGTCGACTGCTCCAACAATA---GGTCTTAGAACTAGAAATAAA------
>Rhodiola_dumulosa
ATGGATAAATCCAAGCGACCCTTTCTTAAATCGAAGCGATCTTTTCGTAGGCGTTTGCCCCCGATACAATCGGGGGATCGAATTGATTATAGAAACATGAGTTTAATTAGTCGATTTATTAGTGAACAAGGAAAAATATTGTCAAGACGCGTAAATAAATTGACTTTGAAACAACAACGATTAATTACTATTGCTATAAAACAAGCTCGTATTTTATCTTTGTTACCTTTTCTTAATAACGAGAAACAGTTTGAAAGAACTGAGTCGACTGCTCCAACAATA---GGTCTTAGAACTAGAAATAAA------
>Rhodiola_fastigiata
ATGGATAAATCCAAGCGACCCTTTCTTAAATCGAAGCGATCTTTTCGTAGGCGTTTGCCCCCGATCCAATCGGGGGATCGAATTGATTATAGAAACATGAGTTTAATTAGTCGATTTATTAGTGAACAAGGAAAAATATTGTCAAGACGCGTAAATAAATTGACCTTGAAACAACAACGATTAATTACTATTGCTATAAAACAAGCTCGTATTTTATCTTTGTTACCTTTTCTTAATAACGAGAAACAGTTTGAAAGAACTGAGTCGACTGCTCCAACAATA---GGTCTTAGAACTAGAAATAAA------
>Rhodiola_gelida
ATGGATAAATCCAAGCGACCCTTTCTTAAATCGAAGCGATCTTTTCGTAGGCGTTTGCCCCCGATCCAATCGGGGGATCGAATTGATTATAGAAACATGAGTTTAATTAGTCGATTTATTAGTGAACAAGGAAAAATATTGTCAAGACGCGTAAATAAATTGACCTTGAAACAACAACGATTAATTACTATTGCTATAAAACAAGCTCGTATTTTATCTTTGTTACCTTTTCTTAATAACGAGAAACAGTTTGAAAGAACTGAGTCGACTGCTCCAACAATA---GGTCTTAGAACTAGAAATAAA------
>Rhodiola_hobsonii
ATGGATAAATCCAAGCGACCCTTTCTTAAATCGAAGCGATCTTTTCGTAGGCGTTTGCCCCCGATCCAATCGGGGGATCGAATTGATTATAGAAACATGAGTTTAATTAGTCGATTTATTAGTGAACAAGGAAAAATTTTGTCAAGACGCGTAAATAAATTGACCTTGAAACAACAACGATTAATTACTATTGCTATAAAACAAGCTCGTATTTTATCTTTGTTACCTTTTCTTAATAACGAGAAACAGTTTGAAAGAACTGAGTCGACTGCTCCAACAATA---GGTCTTAGAACTAGAAATAAA------
>Rhodiola_humilis
ATGGATAAATCCAAGCGACCCTTTCTTAAATCGAAGCGATCTTTTCGTAGGCGTTTGCCCCCGATCCAATCGGGGGATCGAATTGATTATAGAAACATGAGTTTAATTAGTCGATTTATTAGTGAACAAGGAAAAATTTTGTCAAGACGCGTAAATAAATTGACCTTGAAACAACAACGATTAATTACTATTGCTATAAAACAAGCTCGTATTTTATCTTTGTTACCTTTTCTTAATAACGAGAAACAGTTTGAAAGAACTGAGTCGACTGCTCCAACAATA---GGTCTTAGAACTAGAAATAAA------
>Rhodiola_integrifolia
ATGGATAAATCCAAGCGACCCTTTCTTAAATCGAAGCGATCTTTTCGTAGGCGTTTGCCCCCGATCCAATCGGGGGATCGAATTGATTATAGAAACATGAGTTTAATTAGTCGATTTATTAGTGAACAAGGAAAAATTTTGTCAAGACGCGTAAATAAATTGACCTTGAAACAACAACGATTAATTACTATTGCTATAAAACAAGCTCGTATTTTATCTTTGTTACCTTTTCTTAATAACGAGAAACAGTTTGAAAGAACTGAGTCGACTGCTCCAACAATA---GGTCTTAGAACTAGAAATAAA------
>Rhodiola_liciae
ATGGATAAATCCAAGCGACCCTTTCTTAAATCGAAGCGATCTTTTCGTAGGCGTTTGCCCCCGATCCAATCGGGGGATCGAATTGATTATAGAAACATGAGTTTAATTAGTCGATTTATTAGTGAACAAGGAAAAATTTTGTCAAGACGCGTAAATAAATTGACCTTGAAACAACAACGATTAATTACTATTGCTATAAAACAAGCTCGTATTTTATCTTTGTTACCTTTTCTTAATAACGAGAAAAAGTTTGAAAGAACTGAGTCGACTGCTCTAACAATA---GGTCTTAGAACTAGAAATAAA------
>Rhodiola_macrocarpa
ATGGATAAATCCAAGCGACCCTTTCTTAAATCGAAGCGATCTTTTCGTAGGCGTTTGCCCCCGATCCAATCGGGGGATCGAATTGATTATAGAAACATGAGTTTAATTAGTCGATTTATTAGTGAACAAGGAAAAATATTGTCAAGACGCGTAAATAAATTGACCTTGAAACAACAACGATTAATTACTATTGCTATAAAACAAGCTCGTATTTTATCTTTGTTACCTTTTCTTAATAACGAGAAACAGTTTGAAAGAACTGAGTCGACTGCTCCAACAATA---GGTCTTAGAACTAGAAATAAA------
>Rhodiola_ovatisepala
ATGGATAAATCCAAGCGACCCTTTCTTAAATCGAAGCGATCTTTTCGTAGGCGTTTGCCCCCGATCCAATCGGGGGATCGAATTGATTATAGAAACATGAGTTTAATTAGTCGATTTATTAGTGAACAAGGAAAAATTTTGTCAAGACGCGTAAATAAATTGACCTTGAAACAACAACGATTAATTACTATTGCTATAAAACAAGCTCGTATTTTATCTTTGTTACCTTTTCTTAATAACGAGAAACAGTTTGAAAGAACTGAGTCGACTGCTCCAACAATA---GGTCTTAGAACTAGAAATAAA------
>Rhodiola_prainii
ATGGATAAATCCAAGCGACCCTTTCTTAAATCGAAGCGATCTTTTCGTAGGCGTTTGCCCCCGATCCAATCGGGGGATCGAATTGATTATAGAAACATGAGTTTAATTAGTCGATTTATTAGTGAACAAGGAAAAATTTTGTCACGACGCGTAAATAAATTGACCTTGAAACAACAACGATTAATTACTATTGCTATAAAACAAGCTCGTATTTTATCTTTGTTACCTTTTCTTAATAACGAGAAACAGTTTGAAAGAACTGAGTCGACTGCTCCAACAATA---GGTCTTAGAACTAGAAATAAA------
>Rhodiola_quadrifida
ATGGATAAATCCAAGCGACCCTTTCTTAAATCGAAGCGATCTTTTCGTAGGCGTTTGCCCCCGATACAATCGGGGGATCGAATTGATTATAGAAACATGAGTTTAATTAGTCGATTTATTAGTGAACAAGGAAAAATATTGTCAAGACGCGTAAATAAATTGACTTTGAAACAACAACGATTAATTACTATTGCTATAAAACAAGCTCGTATTTTATCTTTGTTACCTTTTCTTAATAACGAGAAACAGTTTGAAAGAACTGAGTCGACTGCTCCAACAATA---GGTCTTAGAACTAGAAATAAA------
>Rhodiola_rhodantha
ATGGATAAATCCAAGCGACCCTTTCTTAAATCGAAGCGATCTTTTCGTAGGCGTTTGCCCCCGATCCAATCGGGGGATCGAATTGATTATAGAAACATGAGTTTAATTAGTCGATTTATTAGTGAACAAGGAAAAATTTTGTCAAGACGCGTAAATAAATTGACCTTGAAACAACAACGATTAATTACTATTGCTATAAAACAAGCTCGTATTTTATCTTTGTTACCTTTTCTTAATAACGAGAAACAGTTTGAAAGAACTGAGTCGACTGCTCCAACAATA---GGTCTTAGAACTAGAAATAAA------
>Rhodiola_sexifolia
ATGGATAAATCCAAGCGACCCTTTCTTAAATCGAAGCGATCTTTTCGTAGGCGTTTGCCCCCGATCCAATCGGGGGATCGAATTGATTATAGAAACATGAGTTTAATTAGTCGATTTATTAGTGAACAAGGAAAAATTTTGTCAAGACGCGTAAATAAATTGACCTTGAAACAACAACGATTAATTACTATTGCTATAAAACAAGCTCGTATTTTATCTTTGTTACCTTTTCTTAATAACGAGAAACGGTTTGAAAGAACTGAGTCGACTGCTCCAACAATA---GGTCTTAGAACTAGAAATAAA------
>Rhodiola_sinuata
ATGGATAAATCCAAGCGACCCTTTCTTAAATCGAAGCGATCTTTTCGTAGGCGTTTGCCCCCGATCCAATCGGGGGATCGAATTGATTATAGAAACATGAGTTTAATTAGTCGATTTATTAGTGAACAAGGAAAAATTTTGTCAAGACGCGTAAATAAATTGACCTTGAAACAACAACGATTAATTACTATTGCTATAAAACAAGCTCGTATTTTATCTTTGTTACCTTTTCTTAATAACGAGAAACAGTTTGAAAGAACTGAGTCGACTGCTCCAACAATA---GGTCTTAGAACTAGAAATAAA------
>Rhodiola_smithii
ATGGATAAATCCAAGCGACCCTTTCTTAAATCGAAGCGATCTTTTCGTAGGCGTTTACCCCCGATCCAATCGGGGGATCGAATTGATTATAGAAACATGAGTTTAATTAGTCGATTTATTAGTGAACAAGGAAAAATATTGTCAAGACGCGTAAATAAATTGACCTTGAAACAACAACGATTAATTACTATTGCTATAAAACAAGCTCGTATTTTATCTTTGTTACCTTTTCTTAATAACGAGAAACAGTTTGAAAGAACTGAGTCGACTGCTCCAACAATA---GGTCTTAGAACTAGAAATAAA------
>Rhodiola_stapfii
ATGGATAAATCCAAGCGACCCTTTCTTAAATCGAAGCGATCTTTTCGTAGGCGTTTGCCCCCGATCCAATTGGGGGATCGAATTGATTATAGAAACATGAGTTTAATTAGTCGATTTATTAGTGAACAAGGAAAAATTTTGTCAAGACGCGTAAATAAATTGACCTTGAAACAACAACGATTAATTACTATTGCTATAAAACAAGCTCGTATTTTATCTTTGTTACCTTTTCTTAATAACGAGAAACAGTTTGAAAGAACTGAGTCGACTGCTCCAACAATA---GGTCTTAGAACTAGAAATAAA------
>Rhodiola_subopposita
ATGGATAAATCCAAGCGACCCTTTCTTAAATCGAAGCGATCTTTTCGTAGGCGTTTGCCCCCGATCCAATCGGGGGATCGAATTGATTATAGAAACATGAGTTTAATTAGTCGATTTATTAGTGAACAAGGAAAAATATTGTCAAGACGCGTAAATAAATTGACCTTGAAACAACAACGATTAATTACTATTGCTATAAAACAAGCTCGTATTTTATCTTTGTTACCTTTTCTTAATAACGAGAAACAGTTTGAAAGAACTGAGTCGACTGCTCCAACAATA---GGTCTTAGAACTAGAAATAAATGGGTT
>Rhodiola_tangutica
ATGGATAAATCCAAGCGACCCTTTCTTAAATCGAAGCGATCTTTTCGTAGGCGTTTGCCCCCGATACAATCGGGGGATCGAATTGATTATAGAAACATGAGTTTAATTAGTCGATTTATTAGTGAACAAGGAAAAATATTGTCAAGACGCGTAAATAAATTGACTTTGAAACAACAACGATTAATTACTATTGCTATAAAACAAGCTCGTATTTTATCTTTGTTACCTTTTCTTAATAACGAGAAACAGTTTGAAAGAACTGAGTCGACTGCTCCAACAATA---GGTCTTAGAACTAGAAATAAA------
>Rhodiola_wallichiana
ATGGATAAATCCAAGCGACCCTTTCTTAAATCGAAGCGATCTTTTCGTAGGCGTTTGCCCCCGATCCAATCGGGGGATCGAATTGATTATAGAAACATGAGTTTAATTAGTCGATTTATTAGTGAACAAGGAAAAATTTTGTCAAGACGCGTAAATAAATTGACCTTGAAACAACAACGATTAATTACTATTGCTATAAAACAAGCTCGTATTTTATCTTTGTTACCTTTTCTTAATAACGAGAAACAGTTTGAAAGAACTGAGTCGACTGCTCCAACAATA---GGTCTTAGAACTAGAAATAAA------
>Hylotelephium_ewersii
ATGGATAAATCCAAGCGACCCTTTCTTAAATCGAAGCGATCTTTTCGTAGGCGTTTGCCCCCGATTCAATCGGGGGATCGAATTGATTATAGAAACATGAGTTTAATTAGTCGATTTATTAGTGAACAAGGAAAAATATTGTCACGACGGATAAATAAATTGACCTTGAAACAACAACGATTAATTACTATTGCTATAAAACAAGCTCGTATTTTATCTTTGTTACCTTTTCTTAATAACGAGAAACAGTTTGAAAGAACTGAGTCGACTGCTCAAACAATA---GGTCTTAGAACTAGAAATAAA------
>Hylotelephium_verticillatum
ATGGATAAATCCAAGCGACCCTTTCTTAAATCGAAGCGATCTTTTCGTAGGCGTTTGCCCCCGATTCAATCGGGGGATCGAATTGATTATAGAAACATGAGTTTAATTAGTCGATTTATTAGTGAACAAGGAAAAATATTGTCACGACGGATAAATAAATTGACCTTGAAACAACAACGATTAATTACTATTGCTATAAAACAAGCTCGTATTTTATCTTTGTTACCTTTTCTTAATAACGAGAAACAGTTTGAAAGAACTGAGTCGACTGCTCAAACAATA---GGTCTTAGAACTAGAAATAAA------
>Hylotelephium_viviparum
ATGGATAAATCCAAGCGACCCTTTCTTAAATCGAAGCGATCTTTTCGTAGGCGTTTGCCCCCGATTCAATCGGGGGATCGAATTGATTATAGAAACATGAGTTTAATTAGTCGATTTATTAGTGAACAAGGAAAAATATTGTCACGACGGATAAATAAATTGACCTTGAAACAACAACGATTAATTACTATTGCTATAAAACAAGCTCGTATTTTATCTTTGTTACCTTTTCTTAATAACGAGAAACAGTTTGAAAGAACTGAGTCGACTGCTCAAACAATA---GGTCTTAGAACTAGAAATAAC------
>Meterostachys_sikokianus
ATGGAAAAATCCAAGCGACCCTTTCTTAAATCGAAGCGATCTTTTCGTAGGCGTTTGCCCCCGATTCAATCGGGGGATCGAATTGATTATAGAAACATGAGTTTAATTAGTCGATTTATTAGTGAACAAGGAAAAATATTGTCAAGACGCGTAAATAAATTGACCTTGAAACAACAACGATTAATTACTATTGCTATAAAACAAGCTCGTATTTTATCTTTGTTACCTTTTCTTAATAACGAGAAAAAGTTTGAAAGAACTGAGTCGACTGCTCAAACAATA---GGTCTTAGAACTAGAAATAAA------
>Orostachys_fimbriata
ATGGATAAATCCAAGCGACCCTTTCTTAAATTGAAGCGATCTTTTCGTAGGCGTTTGCCCCCGATTCAATCGGGGGATCGAATTGATTATAGAAACATGAGTTTAATTAGTCGATTTATTAGTGAACAAGGAAAAATAGTGTCAAGACGCGTAAATAAATTGACCTTGAAACAACAACGATTAATTACTATTGCTATAAAACAAGCTCGTATTTTATCTTTGTTACCTTTTCTTAATAACGAGAAACAGTTTGAAAGAACTGAGTCGACTGCTCAACCAATA---GGTCTTAGAACTAGAAATAAA------
>Orostachys_japonica
ATGGATAAATCCAAGCGACCCTTTCTTAAATCGAAGCGATCTTTTCGTAGGCGTTTGCCCCCGATTCAATCGGGGGATCGAATTGATTATAGAAACATGAGTTTAATTAGTCGATTTATTAGTGAACAAGGAAAAATATTGTCAAGACGCGTAAATAAATTGACCTTGAAACAACAACGATTAATTACTATTGCTATAAAACAAGCTCGTATTTTATCTTTGTTACCTTTTCTTAATAACGAGAAACAGTTTGAAAGAACTGAGTCGACTGCTCAAACAATA---GGTCTTAGAACTAGAAATAAA------
>Orostachys_minuta
ATGGATAAATCCAAGCGACCCTTTCTTAAATCGAAGCGATCTTTTCGTAGGCGTTTGCCCCCGATTCAATCGGGGGATCGAATTGATTATAGAAACATGAGTTTAATTAGTCGATTTATTAGTGAACAAGGAAAAATATTGTCAAGACGCGTAAATAAATTGACCTTGAAACAACAACGATTAATTACTATTGCTATAAAACAAGCTCGTATTTTATCTTTGTTACCTTTTCTTAATAACGAGAAACAGTTTGAAAGAACTGAGTCGACTGCTCAAACAATA---GGTCTTAGAACTAGAAATAAA------
>Orostachys_iwarenge_f_magna
ATGGATAAATCCAAGCGACCCTTTCTTAAATCGAAGCGATCTTTTCGTAGGCGTTTGCCCCCGATTCAATCGGGGGATCGAATTGATTATAGAAACATGAGTTTAATTAGTCGATTTATTAGTGAACAAGGAAAAATATTGTCACGACGGATAAATAAATTGACCTTGAAACAACAACGATTAATTACTATTGCTATAAAACAAGCTCGTATTTTATCTTTGTTACCTTTTCTTAATAATGAGAAACAGTTTGAAAGAACTGAGTCGACTGCTCAAACAATA---GGTCTTAGAACTAGAAATAAA------
>Sinocrassula_densirosulata
ATGGATAAATCCAAGCGACCCTTTCTTAAATCGAAGCGATCTTTTCGTAGGCGTTTGCCCCCGATTCAATCGGGGGATCGAATTGATTATAGAAACATGAGTTTAATTAGTCGATTTATTAGTGAACAAGGAAAAATATTGTCAAGACGCGTAAATAAATTGACCTTGAAACAACAACGATTAATTACTATTGCTATAAAACAAGCTCGTATTTTATCTTTGTTACCTTTTCTTAATAACGAGAAACAGTTTGAAAGAACTGAGTCCACTGCTCAAACAATA---GGTCTTAGAACTAGAAATAAA------
>Sinocrassula_indica
ATGGATAAATCCAAGCGACCCTTTCTTAAATCGAAGCGATCTTTTCGTAGGCGTTTGCCCCCGATTCAATCGGGGGATCGAATTGATTATAGAAACATGAGTTTAATTAGTCGATTTATTAGTGAACAAGGAAAAATATTGTCAAGACGCGTAAATAAATTGACCTTGAAACAACAACGATTAATTACTATTGCTATAAAACAAGCTCGTATTTTATCTTTGTTACCTTTTCTTAATAACGAGAAACAGTTTGAAAGAACTGAGTCCACTGCTCAAACAATA---GGTCTTAGAACTAGAAATAAA------
>Umbilicus_rupestris
ATGGATAAATCCAAGCGACCCTTTCTTAAATCGAAGCGATCTTTTCGTAGGCGTTTGCCCCCGATCCAATCGGGGGATCGAATTGATTATAGAAACATGAGTTTAATTAGTCGATTTATTAGTGAACAAGGAAAAATATTGTCAAGACGCGTAAATAAATTGACCTTGAAACAACAACGATTAATTACTATTGCTATAAAACAAGCTCGTATTTTATCTTTGTTACCTTTTCTTAATAACGAGAAACAGTTTGAAAGAACTGAGTCGACTGCTCAAACAATA---GGTCTTAGAACTAGAAATAAA------
>Myriophyllum_aquaticum
ATGGATAAATCCAAGCGACCTTTTCTTAAATCCAAACGATCTTTTCGTAGGCGTTTGCCCCCGATCCAATCGGGGGATCGAATTGATTATAGAAACATGAGTTTAATTAGTCGATTTATTAGTGAACAAGGAAAAATCTTATCTAGACGGGTGAATAGATTGACCTTGAAACAACAACGATTAATTACTATTGCTATAAAACAAGCTCGTATTTTATCTTCGTTACCTTTTCTTAATAACGAAAAACAGTTTGAAAGAACCGAGTCGACCGCTAGAACAACAAGAGGTCTTAGACCCAGAAAGAAA------
>Myriophyllum_spicatum
ATGGATAAATCCAAGCGACCTTTTCTTAAATCCAAACGATCTTTTCGTAGGCGTTTGCCCCCGATCCAATCGGGGGATCGAATTGATTATAGAAACATGAGTTTAATTAGTCGATTTATTAGTGAACAAGGAAAAATCTTATCTAGACGGGTGAATAGATTGACCTTGAAACAACAACGATTAATTACTATTGCTATAAAACAAGCTCGTATTTTATCTTCGTTACCTTTTCTTAATAACGAGAAACAGTTTGAAAGAACCGAGTCGACCGCTAGAACAACAAGAGGTCTTAGACCCAGAAAGAAA------
