# Supplementary material for: Ten Plastomes of Crassula (Crassulaceae) and Phylogenetic Implications
Source: Biology (Basel). 2022 Dec 7;11(12):1779. doi: 10.3390/biology11121779 (PMC9775174; doi:10.3390/biology11121779)
Supplement: Supplementary file 1 [file biology-11-01779-s001.zip › Supplements/Data S1/rps2.fasta]

>Crassula_alstonii
ATGACAAAAAGATATTGGAACATCAATTTGGAAGAGATGATGGAAGCGGGAGTTCATTTTGGTCATGGTACTAGAAAGTGGAATCCGAAAATGGCACCTTATATCTCTGCAAAGCGTAAGGGTATTCATATTACAAATCTTACTACAACGGCGCGTTTTTTATCAGAAGCTTGTGATTTAGTTTTTAATGCAGCAAGTAAGGAAAAACAATTCTTAATTGTTGGTACCAAAAATAAAGCAGCGGATTCAGTAGCTCGAGCTGCAATAAAGGCTCGCTGTCATTATGTTAATAAAAAATGGCTCGGCGGTATGTTAACGAATTGGTCCACGACCGAAACACGACTTCATAAGTTTCGGGACTTAAGAATGGAA---------GGGGGGCTCAATAACCGTCTTCCGAAACGAGATGCAGCTATGCTGAAGAGACAATTATCTCACTTGCAAACATATCTCGGTGGGATTAAATATATGACGAGTTTACCTGATATTGTAATCATCGTTGATCAGCAAGAAGAAGACACGGCTCTTCGAGAATGTATCACTTTGGGAATTCCAACGATTTGTTTAATCGATACAAATTGTGACCCCCATCTTGCAGATATTTCGATTCCAGCGAATGATGATGCTATAGCTTCGATCCGATTAATTCTTAACAAACTAGTATTTGCTATTTGTGAGGGCCGTTCGAGATATATAAAAAAG---------CCT
>Crassula_columella
ATGACAAAAAGATATTGGAACATCAATTTGGAAGAGATGATGGAAGCGGGAGTTCATTTTGGTCATGGTACTAGAAAGTGGAATCCGAAAATGGCACCTTATATCTCTGCAAAGCGTAAGGGTATTCATATTACAAATCTTACTACAACGGCGCGTTTTTTATCAGAAGCTTGTGATTTAGTTTTTAATGCAGCAAGTAAGGAAAAACAATTCTTAATTGTTGGTACCAAAAATAAAGCAGCGGATTCAGTAGCTCGAGCTGCAATAAAGGCTCGCTGTCATTATGTTAATAAAAAATGGCTCGGCGGTATGTTAACGAATTGGTCCACGACCGAAACACGACTTCATAAGTTTCGGGACTTAAGAATGGAA---------GGGGGGCTCAATAACCGTCTTCCGAAACGAGATGCAGCTATGCTGAAGAGACAATTATCTCACTTGCAAACATATCTCGGTGGGATTAAATATATGACGAGTTTACCTGATATTGTAATCATCGTTGATCAGCAAGAAGAAGACACGGCTCTTCGAGAATGTATCACTTTGGGAATTCCAACGATTTGTTTAATCGATACAAATTGTGACCCCCATCTTGCAGATATTTCGATTCCAGCGAATGATGATGCTATAGCTTCGATCCGATTAATTCTTAACAAACTAGTATTTGCTATTTGTGAGGGCCGTTCGAGATATATAAAAAAG---------CCT
>Crassula_dejecta
ATGACAAAAAGATATTGGAACATCAATTTGGAAGAGATGATGGAAGCGGGAGTTCATTTTGGTCATGGTACTAGAAAGTGGAATCCGAAAATGGCACCTTATATCTCTGCAAAGCGTAAGGGTATTCATATTACAAATCTTACTACAACGGCGCGTTTTTTATCAGAAGCTTGTGATTTAGTTTTTAATGCAGCAAGTAAGGAAAAACAATTCTTAATTGTTGGTACCAAAAATAAAGCAGCGGATTCAGTAGCTCGAGCTGCAATAAAGGCTCGCTGTCATTATGTTAATAAAAAATGGCTCGGCGGTATGTTAACGAATTGGTCCACGACCGAAACACGACTTCATAAGTTTCGGGACTTAAGAATGGAA---------GGGGGGCTCAATAACCGTCTTCCGAAACGAGATGCAGCTATGCTGAAGAGACAATTATCTCACTTGCAAACATATCTGGGTGGGATTAAATATATGACGAGTTTACCTGATATTGTAATCATCGTTGATCAGCAAGAAGAAGACACGGCTCTTCGAGAATGTATCACTTTGGGAATTCCAACGATTTGTTTAATCGATACAAATTGTGACCCCCATCTTGCAGATCTTTCGATTCCAGCGAATGATGATGCTATAGCTTCGATCCGATTAATTCTTAACAAACTAGTATTTGCTATTTGTGAGGGCCGTTCGAGATATATAAAAAAG---------CCT
>Crassula_mesembryanthoides
ATGACAAAAAGATATTGGAACATCAATTTGGAAGAGATGATGGAAGCGGGAGTTCATTTTGGTCATGGTAGTAGAAAGTGGAATCCGAAAATGGCACCTTATATCTCTGCAAAGCGTAAGGGTATTCATATTATAAATCTTACTACAACGGCGCGTTTTTTATCAGAAGCTTGTGATTTAGTTTTTAATGCAGCAAGTAAGGAAAAACAATTCTTAATTGTTGGTACCAAAAATAAAGCAGCGGATTCAGTAGCTCGAGCTGCAATAAAGGCTCGCTGTCATTATGTTAATAAAAAATGGCTCGGCGGTATGTTAACGAATTGGTCCACGACCGAAACACGACTTCATAAGTTTCGGGACTTAAGAATGGAA---------GGGGGGCTCAATAACCGTCTTCCGAAACGAGATGCAGCTATGCTGAAGAGACAATTATCTCACTTGCAAACATATCTGGGTGGGATTAAATATATGACGAGTTTACCTGATATTGTAATCATCGTTGATCAGCAAGAAGAAGACACGGCTCTTCGAGAATGTATCACTTTGGGAATTCCAACGATTTGTTTAATCGATACAAATTGTGACCCCCATCTTGCAGATCTTTCGATTCCAGCGAATGATGATGCTATAGCTTCGATCCGATTAATTCTTAACAAACTAGTATTTGCTATTTGTGAGGGCCGTTCGAGATATATAAAAAAG---------CCT
>Crassula_perforata
ATGACAAAAAGATATTGGAACATCAATTTGGAAGAGATGATGGAAGCGGGAGTTCATTTTGGTCATGGTACTAGAAAGTGGAATCCGAAAATGGCACCTTATATCTCTGCAAAGCGTAAGGGTATTCATATTACAAATCTTACTACAACGGCGCGTTTTTTATCAGAAGCTTGTGATTTAGTTTTTAATGCAGCAAGTAAGGAAAAACAATTCTTAATTGTTGGTACCAAAAATAAAGCAGCGGATTCAGTAGCTCGAGCTGCAATAAAGGCTCGCTGTCATTATGTTAATAAAAAATGGCTCGGCGGTATGTTAACGAATTGGTCCACGACCGAAACACGACTTCATAAGTTTCGGGACTTAAGAATGGAA---------GGGGGGCTCAATAACCGTCTTCCGAAACGAGATGCAGCTATGCTGAAGAGACAATTATCTCACTTGCAAACATATCTGGGTGGGATTAAATATATGACGAGTTTACCTGATATTGTAATCATCCTTGATCAGCAAGAAGAAGACACGGCTCTTCGAGAATGTATCACTTTGGGAATTCCAACGATTTGTTTAATCGATACAAATTGTGACCCCCATCTTGCAGATATTTCGATTCCAGCGAATGATGATGCTATAGCTTCGATCCGATTAATTCTTAACAAACTAGTATTTGCTATTTGTGAGGGCCGTTCGAGATATATAAAAAAG---------CCT
>Crassula_socialis
ATGACAAAAAGATATTGGAACATAAATTTGGAAGAGATGATGGAAGCGGGAGTTCATTTTGGTCATGGTACTAGAAAGTGGAATCCGAAAATGGCACCTTATATCTCTGCAAAGCGTAAGGGTATTCATATTACAAATCTTACTACAACAGCGCGTTTTTTATCAGAAGCTTGTGATTTAGTTTTTAATGCAGCAAGTAAGGAAAAACAATTCTTAATTGTTGGTACCAAAAATAAAGCAGCGGATTCAGTAGCTCGAGCTGCAATAAAGGCTCGCTGTCATTATGTTAATAAAAAATGGCTCGGCGGTATGTTAACGAATTGGTCCACGACCGAAACACGACTTCATAAGTTTCGGGACTTAAGAATGGAA---------GGGGGGCTCAATAACCGTCTTCCGAAACGAGATGCAGCTATACTGAAGAGACAATTATCTCACTTGCAAACATATCTGGGTGGGATTAAATATATGACGAGTTTACCTGATATTGTAATCATCGTTGATCAGCAAGAAGAAGACACGGCTCTTCGAGAATGTATCACTTTGGGAATTCCAACGATTTGTTTAATCGATACAAATTGTGACCCCCATCTTGCAGATCTTTCGATTCCAGCGAATGATGATGCTATAGCTTCGATCCGATTAATTCTTAACAAACTAGTATTTGCTATTTGTGAGGGCCGTTCGAGATATATAAAAAAG---------CCT
>Crassula_tecta
ATGACAAAAAGATATTGGAACATCAATTTGGAAGAGATGATGGAAGCGGGAGTTCATTTTGGTCATGGTACTAGAAAGTGGAATCCGAAAATGGCACCTTATATCTCTGCAAAGCGTAAGGGTATTCATATTACAAATCTTACTACAACGGCGCGTTTTTTATCAGAAGCTTGTGATTTAGTTTTTAATGCAGCAAGTAAGGAAAAACAATTCTTAATTGTTGGTACCAAAAATAAAGCAGCGGATTCAGTAGCTCGAGCTGCAATAAAGGCTCGCTGTCATTATGTTAATAAAAAATGGCTCGGCGGTATGTTAACGAATTGGTCCACGACCGAAACACGACTTCATAAGTTTCGGGACTTAAGAATGGAA---------GGGGGGCTCAATAACCGTCTTCCGAAACGAGATGCAGCTATGCTGAAGAGACAATTATCTCACTTGCAAACATATCTGGGTGGGATTAAATATATGACGAGTTTACCTGATATTGTAATCATCGTTGATCAGCAAGAAGAAGACACGGCTCTTCGAGAATGTATCACTTTGGGAATTCCAACGATTTGTTTAATCGATACAAATTGTGACCCCCATCTTGCAGATCTTTCGATTCCAGCGAATGATGATGCTATAGCTTCGATCCGATTAATTCTTAACAAACTAGTATTTGCTATTTGTGAGGGCCGTTCGAGATATATAAAAAAG---------CCT
>Crassula_mesembrianthemopsis
ATGACAAAAAGATATTGGAACATCAATTTGGAAGAGATGATGGAAGCGGGAGTTCATTTTGGTCATGGTACTAGAAAGTGGAATCCGAAAATGGCACCTTATATCTCTGCAAAGCGTAAGGGTATTCATATTACAAATCTTACTACAACGGCGCGTTTTTTATCAGAAGCTTGTGATTTAGTTTTTAATGCAGCAAGTAAGGAAAAACAATTCTTAATTGTTGGTACCAAAAATAAAGCAGCGGATTCAGTAGCTCGAGCTGCAATAAAGGCTCGCTGTCATTATGTTAATAAAAAATGGCTCGGCGGTATGTTAACGAATTGGTCCACGACCGAAACACGACTTCATAAGTTTCGGGACTTAAGAATGGAA---------GGGGGGCTCAATAACCGTCTTCCGAAACGAGATGCAGCTATGCTGAAGAGACAATTATCTCACTTGCAAACATATCTGGGTGGGATTAAATATATGACGAGTTTACCTGATATTGTAATCATCGTTGATCAGCAAGAAGAAGACACGGCTCTTCGAGAATGTATCACTTTGGGAATTCCAACGATTTGTTTAATCGATACAAATTGTGACCCCCATCTTGCAGATCTTTCGATTCCAGCGAATGATGATGCTATAGCTTCGATCCGATTAATTCTTAACAAACTAGTATTTGCTATTTGTGAGGGCCGTTCGAGATATATAAAAAAG---------CCT
>Crassula_deltoidea
ATGACAAAAAGATATTGGAACATCAATTTGGAAGAGATGATGGAAGCGGGAGTTCATTTTGGTCATGGTACTAGAAAGTGGAATCCGAGAATGGCACCTTATATATCTGCAAAGCGTAAAGGTATTCATATTATAAATCTTACTACAACAGCTCGTTTTTTATCAGAAGCTTGTGATTTAGTTTTTGATGCAGCAAGTAAGGAAAAACAATTCTTGATTGTTGGGACCAAAAATAAAGCAGCGGATTTAGTAGCCCGAGCTGCAATAAAGGCTCGGTGTCATTATGTTAATAAAAAATGGCTCGGTGGTATGTTAACAAATTGGTCCACAACCGAAACACGACTTCATAAATTTCGGGACTTAAGAATGGAG---------GGGGGTCTC---AACCGTCTTCCGAAAAGAGATGCCGCGATGTTGAAGAGACAATTATCGAATTTGCAAACATATCTGGGCGGGATTAAATATATGACGGGTTTGCCCGATATTGTAATCATCGTTGATCAGCAAGAAGAAGATACGGCTCTTCGAGAATGTATTACTTTGGGAATTCCAACTATTTGTTTAATCGATACAAATTGTGACCCTCATCTTGCAGATATTTCGATTCCAGCGAATGATGATGCTATAGCTTCGATACGATTAATTCTTAACAAACTAGTATTTGCTATTTGTGAGGGTCGTTCGAGATATCTAAAAAAG---------CCT
>Crassula_expansa_subsp_fragilis
ATGACAAAAAGATATTGGAACATCAATTTGGAAGAGATGATGGAAGCGGGAGTTCATTTTGGTCATGGTACTAGAAAGTGGAATCCGAGAATGGCGCCTTATATATCTGCAAAGCGTAAAGGTATTCATATTATAAATCTTACTACAACAGCTCGTTTTTTATCAGAAGCTTGTGATTTAGTTTTTGATGCAGCAAGTAAGGAAAAACAATTCTTGATTGTTGGGACCAAAAAGAAAGCAGCGGATTCAGTAGCCCGAGCTGCAATAAAGGCTCGGTGTCATTATGTTAATAAAAAATGGCTCGGTGGTATGTTAACGAATTGGTCCACAACCGAAACACGACTTCAGAAATTTCGGGACTTAAGAATGGAG---------GGGGGTCTC---AACCGTCTTCCGAAAAGAGATGCCGCTATGTTGAAGAGACAATTATCGCATTTGCAAACATATCTGGGCGGGATTAAATATATGACGGGTTTGCCCGATATTGTAATCATCGTTGATCAGCAAGAAGAAGATACGGCTCTTCGAGAATGTATCACTTTGGGAATTCCAACGATTTGTTTAATCGATACAAATTGTGACCCTCATCTTGCAGATATTTCGATTCCAGCGAATGATGATGCTATAGCTTCGATAAGATTAATTCTTAACAAACTAGTATTTGCTATTTGTGAGGGTCGTTCGAGATATCTAAAAAAA---------CCT
>Crassula_volkensii
ATGACAAAAAGATATTGGAACATCAATTTGGAAGAGATGATGGAAGCGGGAGTTCATTTTGGTCATGGTACTAGAAAGTGGAATCCGAGAATGGCGCCTTATATATCTGCAAAGCGTAAAGGTATTCATATTATAAATCTTACTACAACAGCTCGTTTTTTATCAGAAGCTTGTGATTTAGTTTTTGATGCAGCAAGTAAGGAAAAACAATTCTTGATTGTTGGGACCAAAAATAAAGCAGCGGATTCAGTCGCCCGAGCTGCAATAAAGGCTCGGTGTCATTATGTTAATAAAAAATGGCTCGGTGGTATGTTAACGAATTGGTCCACAACCGAAACACGACTTCAGAAATTTCGGGACTTAAGAATGGAG---------GGGGGTCTC---AACCGTCTTCCGAAAAGAGATGCCGCTATGTTGAAGAGACAATTATCACATTTGCAAACATATCTGGGCGGGATTAAATATATGACGGGTTTGCCCGATATTGTAATCATCGTTGATCAGCAAGAAGAAGATACGGCTCTTCGAGAATGTATCACTTTGGGAATTCCAACGATTTGTTTAATCGATACAAATTGTGATCCTCATCTTGCAGATATTTCGATTCCAGCGAATGATGATGCTATAGCTTCGATAAGATTAATTCTTAACAAACTAGTATTTGCTATTTGTGAGGGTCGTTCGAGATCTCTAAAAAAA---------CCT
>Cotyledon_tomentosa
ATGACAAAAAGATATTGGAACATCAATTTGGAAGAGATGATGGAAGCGGGAGTTCATTTTGGTCATGGTACTCGAAAGTGGAATCCGAGAATGGCACCTTATATCTCTGCAAAGCGTAAAGGTATTCATATTACAAATCTGACTCGAACTGCTCGTTTTTTATCAGAAGCTTGTGATTTAGTTTTTGATGCAGCAAGTAAGGAAAACCAATTTTTAATTGTTGGGACCAAAAAAAAAGTAGCTGATTCAGTAGCCCGAGCTGCAATAAAGGCTCGATGTCATTATGTTAATAAAAAATGGCTCGGTGGTATGTTAACGAATTGGTCCACGACAGAAACACGACTTCATAAGTTCCGGGATTTAAGAATGGAACAAAAAACGGGGGGGATC---AACCGTCTTCCGAAAAGAGATGCAGCTATGTTGAAGAGACAATTATCGCACTTGCAAACGTATCTGGGTGGGATTAAATATATGACAGGTTTACCCGATATTGTAATCATCATTGATCAGCAAGAAGAAGATACGGCTCTTAGAGAATGTATCACTTTGGGAATTCCAACGATTTGTTTAATTGATACAAATTGTGACCCAGATCTTGCAGATATTTCGATTCCAGCGAATGATGACGCTATAGCTTCGATCCGATTAATTCTTAACAAACTAGTATTTGCTATTTGTGAGGGTCGTTCTCGATATATAAGAAAG---------CCT
>Kalanchoe_daigremontiana
ATGACAAAAAGATATTGGAACATCAATTTGGAAGAGATGATGGAAGCGGGAGTTCATTTTGGTCATGGTACTAGAAAGTGGAATCCGAGAATGGCACCTTATATCTCTGCAAAGCGTAAAGGTATTCATATTACAAATCTTACTCGAACTGCTCGTTTTTTATCAGAAGCTTGTGATTTAGTTTTTGATGCAGCAAGTAAGGAAAACCAATTTTTAATTGTTGGGACCAAAAAAAAAGCAGCTGATTCAGTAGCCCGAGCTGCAATAAAGGCTCGATGTCATTATGTTAATAAAAAATGGCTTGGTGGTATGTTAACGAATTGGTCCACGACAGAAACACGACTTCATAAGTTCCGGGATTTAAGAATGGAACAAAAAACGGGGGGGATC---AACCGTCTTCCGAAAAGAGATGCAGCTATGTTGAAGAGACAATTATCGCACTTGCAAACGTATCTGGGTGGGATTAAATATATGACAGGTTTACCCGATATTGTAATCATCATTGATCAGCAAGAAGAAGATACGGCTCTTCGAGAATGTATCACTTTGGGAATTCCAACAATTTGTTTAATTGATACAAATTGTGACCCAGATCTTGCAGATATTTCGATTCCAGCGAATGATGACGCTATAGCTTCGATCCGATTAATTCTTAACAAACTAGTATTTGCTATTTGTGAGGGTCGTTCTAGATATATAAGAAAG---------CCT
>Kalanchoe_delagoensis
ATGACAAAAAGATATTGGAACATCAATTTGGAAGAGATGATGGAAGCGGGAGTTCATTTTGGTCATGGTACTAGAAAGTGGAATCCGAGAATGGCACCTTATATCTCTGCAAAGCGTAAAGGTATTCATATTACAAATCTTACTCGAACTGCTCGTTTTTTATCAGAAGCTTGTGATTTAGTTTTTGATGCAGCAAGTAAGGAAAACCAATTTTTAATTGTTGGGACCAAAAAAAAAGCAGCTGATTCAGTAGCCCGAGCTGCAATAAAGGCTCGATGTCATTATGTTAATAAAAAATGGCTTGGTGGTATGTTAACGAATTGGTCCACGACAGAAACACGACTTCATAAGTTCCGGGATTTAAGAATGGAACAAAAAACGGGGGGGATC---AACCGTCTTCCGAAAAGAGATGCAGCTATGTTGAAGAGACAATTATCGCACTTGCAAACGTATCTGGGTGGGATTAAATATATGACAGGTTTACCCGATATTGTAATCATCATTGATCAGCAAGAAGAAGATACGGCTCTTCGAGAATGTATCACTTTGGGAATTCCAACAATTTGTTTAATTGATACAAATTGTGACCCAGATCTTGCAGATATTTCGATTCCAGCGAATGATGACGCTATAGCTTCGATCCGATTAATTCTTAACAAACTAGTATTTGCTATTTGTGAGGGTCGTTCTAGATATATAAGAAAG---------CCT
>Kalanchoe_fedtschenkoi
ATGACAAAAAGATATTGGAACATCAATTTGGAAGAGATGATGGAAGCGGGAGTTCATTTTGGTCATGGTACTAGAAAGTGGAATCCGAGAATGGCACCTTATATCTCTGCAAAGCGTAAAGGTATTCATATTACAAATCTTACTCGAACTGCTCGTTTTTTATCAGAAGCTTGTGATTTAGTTTTTGATGCAGCAAGTAAGGAAAACCAATTTTTAATTGTTGGGACCAAAAAAAAAGCAGCTGATTCAGTAGCCCGAGCTGCAATAAAGGCTCGATGTCATTATGTTAATAAAAAATGGCTTGGTGGTATGTTAACGAATTGGTCCACGACAGAAACACGACTTCATAAGTTCCGGGATTTAAGAATGGAACAAAAAACGGGGGGGATC---AACCGTCTTCCGAAAAGAGATGCAGCTATGTTGAAGAGACAATTATCGCACTTGCAAACGTATCTGGGTGGGATTAAATATATGACAGGTTTACCCGATATTGTAATCATCATTGATCAGCAAGAAGAAGATACGGCTCTTCGAGAATGTATCACTTTGGGAATTCCAACAATTTGTTTAATTGATACAAATTGTGACCCAGATCTTGCAGATATTTCGATTCCAGCGAATGATGACGCTATAGCTTCGATCCGATTAATTCTTAACAAACTAGTATTTGCTATTTGTGAGGGTCGTTCTAGATATATAAGAAAG---------CCT
>Kalanchoe_longiflora
ATGACAAAAAGATATTGGAACATCAATTTGGAAGAGATGATGGAAGCGGGAGTTCATTTTGGTCATGGTACTAGAAAGTGGAATCCGAGAATGGCACCTTATATTTCTGCAAAGCGTAAAGGTATTCATATTACAAATCTTACTCGAACTGCTCGTTTTTTATCAGAAGCTTGTGATTTAGTTTTTGATGCAGCAAGTAAGGAAAACCAATTTTTAATTGTTGGGACCAAAAAAAAAGCAGCTGATTCAGTAGCCCGAGCTGCAATAAAGGCTCGATGTCATTATGTTAATAAAAAATGGCTTGGTGGTATGTTAACGAATTGGTCCACGACAGAAACACGACTTCATAAGTTCCGGGATTTAAGAATGGAACAAAAAACGGGGGGGATC---AACCGTCTTCCGAAAAGAGATGCAGCTATGTTGAAGAGACAATTATCGCACTTGCAAACGTATCTGGGTGGGATTAAATATATGACAGGTTTACCCGATATTGTAATCATCATTGATCAGCAAGAAGAAGATACGGCTCTTCGAGAATGTATCACTTTGGGAATTCCAACAATTTGTTTAATTGATACAAATTGTGACCCAGATCTTGCAGATATTTCGATTCCAGCGAATGATGACGCTATAGCTTCGATCCGATTAATTCTTAACAAACTAGTATTTGCTATTTGTGAGGGTCGTTCTAGATATATAAGAAAG---------CCT
>Kalanchoe_tomentosa
ATGACAAAAAGATATTGGAACATCAATTTGGAAGAGATGATGGAAGCGGGAGTTCATTTTGGTCATGGTACTAGAAAGTGGAATCCGAGAATGGCACCTTATATCTCTGCAAAGCGTAAAGGTATTCATATTACAAATCTTACTCGAACTGCTCGTTTTTTATCAGAAGCTTGTGATTTAGTTTTTGATGCAGCAAGTAAGGAAAACCAATTTTTAATTGTTGGGACCAAAAAAAAAGCAGCTGATTCAGTAGCCCGAGCGGCAATAAAGGCTCGATGTCATTATGTTAATAAAAAATGGCTTGGTGGTATGTTAACGAATTGGTCCACGACAGAAACACGACTTCATAAGTTCCGGGATTTAAGAATGGAACAAAAAACGGGGGGGATC---AACCGTCTTCCGAAAAGAGATGCAGCTATGTTGAAGAGACAATTATCGCACTTGCAAACGTATCTGGGTGGGATTAAATATATGACAGGTTTACCCGATATTGTAATCATCATTGATCAGCAAGAAGAAGATACGGCTCTTCGAGAATGTATCACTTTAGGAATTCCAACAATTTGTTTAATTGATACAAATTGTGACCCATATCTTGCAGATATTTCGATTCCAGCGAATGATGACGCTATAGCTTCGATCCGATTAATTCTTAACAAACTTGTATTTGCTATTTGTGAGGGTCGTTCTAGATATATAAGAAAG---------CCT
>Echeveria_lilacina
ATGACAAAAAGATATTGGAACATCAATTTGGAAGAGATGATGGAAGCGGGAGTTCATTTTGGTCATGGTACTAGAAAGTGGAATCCGCGAATGGCACCTTATATCTCTGCAAAGCGTAAAGGTATTCATATTATAAATCTTACGAGAACGGCTCGTTTTTTATCAGAAGCTTGTGATTTAGTTTTTGATGCAGCAAGTAAGGAAAACCAATTTTTAATTGTTGGGACAAAAAAAAAAGCAGCCGATTTGGTAGCCCGAGCTGCAATAAGGGCTCGATGTCATTATGTTAATAAAAAATGGCTCGGTGGTATGTTAACAAATTGGTCCACGACAGAAACACGACTTCATAAGTTCCGGGATTTAAGAATGGAACAAAAAATGGGGGGGCTC---AACCGTCTTCCGAAAAGAGATGCAGCTATGTTGAAGAGACAATTGTCGCACTTGCAAACATATCTGGGTGGAATTAAATATATGACAGGTTTACCCGATATTGTAATCATCATTGATCAGCAAGAAGAAGATACGGCTCTTCGAGAGTGTATCACTTTGGGAATTCCAACAATTTGTTTAATTGATACAAATTGTGACCCCGATCTTGCAGATATTTCGATTCCAGCGAATGATGACGCTATAGCTTCGATCCGATTAATTCTTAACAAACTAGTATTTGCTATTTGCGAGGGTCGTTCGAGATATATACGAAAG---------CCT
>Graptopetalum_amethystinum
ATGACAAAAAGATATTGGAACATCAATTTGGAAGAGATGATGGAAGCGGGAGTTCATTTTGGTCATGGTACTAGAAAGTGGAATCCGCGAATGGCACCTTATATCTCTGCAAGGCGTAAAGGTATTCATATTATAAATCTTACGAGAACGGCTCGTTTTTTATCAGAAGCTTGTGATTTAGTTTTTGATGCAGCAAGTAAGGAAAACAAATTTTTAATTGTTGGGACAAAAAAAAAAGCAGCCGATTTGGTAGCCCGAGCTGCAATAAGGGCTCGATGTCATTATGTTAATAAAAAATGGCTCGGTGGTATGTTAACAAATTGGTCCACGACAGAAACACGACTTCATAAGTTCCGGGATTTAAGAATGGAACAAAAAATGGGGGGGCTC---AACCGTCTTCCGAAAAGAGATGCAGCTATGTTGAAGAGACAATTATCGCACTTGCAAACATATCTGGGTGGAATTAAATATATGACAGGTTTACCCGATATTGTAATCATCATTGATCAGCAAGAAGAAGATACGGCTCTTCGAGAGTGTATCACTTTGGGAATTCCAACGATTTGTTTAATTGATACAAATTGTGACCCCGATCTTGCAGATATTTCGATTCCAGCGAATGATGACGCTATAGCTTCGATCCGATTAATTCTTAACAAACTAGTATTTGCTATTTGTGAGGGTCGTTCGAGATATATACGAAAG---------CCT
>Pachyphytum_compactum
ATGACAAAAAGATATTGGAACATCAATTTGGAAGAGATGATGGAAGCGGGAGTTCATTTTGGTCATGGTACTAGAAAGTGGAATCCGCGAATGGCACCTTATATCTCTGCAAAGCGTAAAGGTATTCATATTATAAATCTTACGAGAACGGCTCGTTTTTTATCAGAAGCTTGTGATTTAGTTTTTGATGCAGCAAGTAAGGAAAACAAATTTTTAATTGTTGGGACAAAAAAAAAAGCAGCCGATTTGGTAGCCCGAGCTGCAATAAGGGCTCGATGTCATTATGTTAATAAAAAATGGCTCGGTGGTATGTTAACAAATTGGTCCACGACAGAAACACGACTTCATAAGTTCCGGGATTTAAGAATGGAACAAAAAATGGGGGGGTTC---AACCGTCTTCCGAAAAGAGATGCAGCTATGTTGAAGAGACAATTATCGCACTTGCAAACATATCTGGGTGGAATTAAATATATGACAGGTTTACCCGATATTGTAATCATCATTGATCAGCAAGAAGAAGATACGGCTCTTCGAGAGTGTATCACTTTGGGAATTCCAACGATTTGTTTAATTGATACAAATTGTGACCCCGATCTTGCAGATATTTCGATTCCAGCGAATGATGACGCTATAGCTTCGATCCGATTAATTCTTAACAAACTAGTATTTGCTATTTGTGAGGGTCGTTCGAGATATATACGAAAG---------CCT
>Sedum_alfredii
ATGACAAAAAGATATTGGAACATCAATTTGGAAGAGATGATGGAAGCGGGAGTTCATTTTGGTCATGGTACTAGAAAGTGGAATCCGCGAATGGTACCTTATATCTCTGCAAAGCGTAAAGGTATTCATATTATAAATCTTACGAGAACGGCGCGTTTTTTATCAGAAGCTTGTGATTTAGTTTTTGATGCAGCAAGTAAGGAAAACCAATTTTTAATTGTTGGGACAAAAAAAAAAGCAGCCGATTTGGTAGCCCGAGCTGCAATAAGGGCTCGATGTCATTATGTTAATAAAAAATGGCTCGGTGGTATGTTAACAAATTGGTCCACGACAGAAACACGACTTCATAAGTTCCGGGATTTAAGAATGGAACAAAAAATGGGGGGGCTC---AGCCGTCTTCCAAAAAGAGATGCCGCTATGTTGAAGAGACAATTATCGCACTTGCAAACATATTTGGGTGGAATTAAATATATGACAGGGTTACCCGATATTGTAATCATCATTGATCAGCAAGAAGAAGATACGGCTCTTCGAGAGTGTATCACTTTGGGAATTCCAACAATTTGTTTAATTGATACAAATTGTGATCCCGATCTTGCAGATATTTCGATTCCAGCGAATGATGACGCTATAGCTTCGATCCGATTAATTCTTAACAAACTAGTATTTGCTATTTGTGAGGGTCGTTCGAGATATATACGAAAG---------CTT
>Sedum_emarginatum
ATGACAAAAAGATATTGGAACATCAATTTGGAAGAGATGATGGAAGCGGGAGTTCATTTTGGTCATGGTACTAGAAAGTGGAATCCGCGAATGGCACCTTATATCTCTGCAAAGCGTAAAGGTATTCATATTATAAATCTTCCGAGAACCGCGCGTTTTTTATCAGAAGCTTGTGATTTAGTTTTTGATGCAGCAAGTAAGGAAAACCAATTTTTAATTGTTGGGACAAAAAAAAAAGCAGCCGATTTGGTAGCCCGAGCTGCAATAAGGGCTCGATGTCATTATGTTAATAAAAAATGGCTCGGTGGTATGTTAACAAATTGGTCCACGACAGAAACACGACTTCATAAGTTCCGGGATTTAAGAATGGAACAAAAAATGGGGGGGCTC---AACCGTCTTCCAAAAAGAGATGCAGCTATGTTGAAGAGACAATTATCGCATTTGCAAACATATCTGGGTGGAATTAAATATATGACAGGTTTACCCGATATTGTAATCATCATTGATCAGCAAGAAGAAGATACGGCTCTTCGAGAGTGTATCACTTTGGGAATTCCAACGATTTGTTTAATTGATACAAATTGTGATCCCGATCTTGCAGATATTTCGATTCCAGCGAATGATGACGCTATAGCTTCGATCCGATTAATTCTTAACAAACTAGTATTTGCTATTTGTGAGGGTCGTTCGAGATATATACGAAAG---------CTT
>Sedum_lineare
ATGACAAAAAGATATTGGAACATCAATTTGGAAGAGATGATGCAAGCGGGAGTTCATTTTGGTCATGGTACTAGAAAGTGGAATCCGCGAATGGCACCTTATATCTCTGCAAAGCGTAAAGGTAGTCATATTATAAATCTTATGAGAACGGCTCGTTTTTTATCAGAAGCTTGTGATTTAGTTTTTGATGCAGCAAGTAAGGAAAACCAATTTTTAATTGTTGGGACAAAGAAAAAAGCAGCCGATTTGGTAGCCCGAGCTGCAATAAGGGCTCGATGTCATTATGTTAATAAAAAATGGCTCGGCGGTATGTTAACAAATTGGTACACGACAGAAACACGACTTCATAAGTTCCGGGATTTAAGAATGGAACAAAAAATGGGGGGGCTC---AACCGTCTTCCGAAAAGAGATGCAGCTATGTTGAAGAGACAATTATCGCACTTGCAAACATATCTGGGTGGAATTAAATATATGACAGGTTTACCCGATATTGTAATCATCATTGATCAGCAAGAAGAAGATACGGCTCTTCGAGAGTGTATCATTTTGGGAATTCCAACGATTTGTTTAATTGATACAAATTGTGACCCCGATCTTGCAGATATTTCGATTCCAGCGAATGATGACGCTATAGCTTCGATCCGAGTAATTCTTAACAAACTAGTATTTGCTATTTGTGAGGGTCGTTCGAGATATATA------------------
>Sedum_oryzifolium
ATGACAAAAAGATATTGGAACATAAATTTGGAAGAGATGATGCAAGCGGGAGTTCATTTTGGTCATGGTACTAGAAAGTGGAATCCGCGAATGGCCCCTTATATCTCTGCAAAGCGTAAAGGTATTCATATTATAAATCTTACGAGAACGGCTCGTTTTTTATCAGAAGCTTGTGATTTAGTTTTTGATGCAGCAAGTAAGGAAAACCAATTTTTAATTGTTGGGACAAAGAAAAAAGCATCCGATTTGGTAGCCCGAGCTGCAATAAGGGCTCGATGTCATTATGTTAATAAAAAATGGCTCGGTGGTATGTTAACAAATTGGTCCACGACAGAAACACGACTTCATAAGTTTCGGGATTTAAGAATAGAACAAAAAATGGGGGGGCTC---AACCGTCTTCCAAAAAGAGATGCAGCTATGTTGAAGAGACAATTATCGCACTTGCAAACATATCTGGGTGGAATTAAATATATGACAGGTTTACCCGATATTGTAATCATCATTGATCAGCAAGAAGAAGATACGGCTCTTCGAGAGTGTATCACTTTGGGAATTCCAACGATTTGTTTAATTGATACAAATTGTGACCCCGATCTTGCAGATATTTCGATTCCAGCGAATGATGACGCTATAGCTTCGATCCGATTAATTCTTAACAAACTAGTATTTGCTATTTGTGAGGGTCGTTCGAGATATATACGAAAA---------CCT
>Sedum_plumbizincicola
ATGACAAAAAGATATTGGAACATCAATTTGGAAGAGATGATGGAAGCGGGAGTTCATTTTGGTCATGGTACTAGAAAGTGGAATCCGCGAATGGTACCTTATATCTCTGCAAAGCGTAAAGGTATTCATATTATAAATCTTACGAGAACGGCGCGTTTTTTATCAGAAGCTTGTGATTTAGTTTTTGATGCAGCAAGTAAGGAAAACCAATTTTTAATTGTTGGGACAAAAAAAAAAGCAGCCGATTTGGTAGCCCGAGCTGCAATAAGGGCTCGATGTCATTATGTTAATAAAAAATGGCTCGGTGGTATGTTAACAAATTGGTCCACGACAGAAACACGACTTCATAAGTTCCGGGATTTAAGAATGGAACAAAAAATGGGGGGGCTC---AGCCGTCTTCCAAAAAGAGATGCCGCTATGTTGAAGAGACAATTATCGCACTTGCAAACATATTTGGGTGGAATTAAATATATGACAGGTTTACCCGATATTGTAATCATCATTGATCAGCAAGAAGAAGACACGGCTCTTCGAGAGTGTATCACTTTGGGAATTCCAACTATTTGTTTAATTGATACAAATTGTGATCCCGATCTTGCAGATATTTCGATTCCAGCGAATGATGACGCTATAGCTTCGATCCGATTAATTCTTAACAAACTAGTATTTGCTATTTGTGAGGGTCGTTCGAGATATATACGAAAG---------CTT
>Sedum_sarmentosum
ATGACAAAAAGATATTGGAACATCAATTTGGAAGAGATGATGAAAGCGGGAATTCATTTTGGTCATGGTACTAGAAAGTGGAATCCGCGAATGGCACCTTATATCTCTGCAAAGCATAAAGGTATTCATATTATAAATCTTACGAGAACGGCGCGTTTTTTATCCGAAGCTTGTGATTTAGTTTTTGATGCAGCAAGTAAGGAAAACCAATTTTTAATTGTTGGGACCAAAAAAAAAGCAGCTGATTCAGTAGCCCGAGCTGCAATAAAGGCTCGATGTCATTATGTTAATAAAAAATGGCTTGGTGGTATGTTAACGAATTGGTCCACGACAGAAACACGACTTCATAAGTTCCGGGATTTAAGAATGGAACAAAAAACGGGGGGGATC---AACCGTCTTCCGAAAAGAGATGCAGCGATGTTGAAGAGACAATTATCGCACTTGCAAACGTATCTGGGTGGGATTAAATATATGACAGGTTTACCCGATATTGTAATCATCATTGATCAGCAAGAAGAAGATACGGCTCTTCGAGAATGTATCACTTTGGGAATTCCAACAATTTGTTTAATTGATACAAATTGTGACCCAGATCTTGCAGATATTTCGATTCCAGCGAATGATGACGCTATAGCTTCGATCCGATTAATTCTTAACAAACTAGTATTTGCTATTTGTGAGGGTCGTTCTAGATATATAAGAAAG---------CCT
>Sedum_tricarpum
ATGACAAAAAGATATTGGAACATCAATTTGGAAGAGATGATGGAAGCGGGAGTTCATTTTGGTCATGGTACTAGAAAGTGGAATCCGCGAATGGTACCTTATATCTCTGCAAAGCGTAAAGGTATTCATATTATAAATCTTACGAGAACGGCGCGTTTTTTATCAGAAGCTTGTGATTTAGTTTTTGATGCAGCAAGTAAGGAAAACCAATTTTTAATTGTTGGGACAAAAAAAAAAGCAGCCGATTTGGTAGCCCGAGCTGCAATAAGGGCTCGATGTCATTATGTTAATAAAAAATGGCTCGGTGGTATGTTAACAAATTGGTCCACGACAGAAACACGACTTCATAAGTTCCGGGATTTAAGAATGGAACAAAAAATGGGGGGGCTC---AGCCGTCTTCCAAAAAGAGATGCCGCTATGTTGAAGAGACAATTATCGCACTTGCAAACATATTTGGGTGGAATTAAATATATGACAGGGTTACCCGATATTGTAATCATCATTGATCAGCAAGAAGAAGATACGGCTCTTCGAGAGTGTATCACTTTGGGAATTCCAACAATTTGTTTAATTGATACAAATTGTGATCCCGATCTTGCAGATATTTCGATTCCAGCGAATGATGACGCTATAGCTTCGATCCGATTAATTCTTAACAAACTAGTATTTGCTATTTGTGAGGGTCGTTCGAGATATATACGAAAG---------CTT
>Aeonium_arboreum
ATGACAAAAAGATATTGGAACATCAATTTGGAAGAGATGATGGAAGCGGGAGTTCATTTTGGTCATGGTACTAGAAAGTGGAATCCGAGAATGGCGCCTTATATCTCTGCAAAGCGTAAGGGTATTCATATTACAAATCTTACTAGAACGGCTCGTTTTTTATCAGAAGCTTGTGATTTAGTTTTTGATGCAGCAAGTAAGGAAAACCAATTTTTAATTGTTGGGACAAAAAAAAAAGCAGCGGATTTGGTAGCCCGAGCTGCAATAAGGGCTCGATGTCATTATGTTAATAAAAAATGGCTTGGTGGTATGTTAACGAATTGGTCCACGACAGAAACACGACTTCATAAGTTCCGGGATTTAAGAATGGAACAAAAACTGGGGGGGATC---CACCGTCTTCCGAAAAGAGATGCAGCTATGTTGAAGAGACAATTATCGCACTTGCAAACATATCTGGGTGGAATTAAATATATGACAGGTTTACCCGATATTGTAATCATCATTGATCAGCAAGAAGAAGATACGGCTCTTCGAGAGTGTATCACTTTGGGAATTCCAACGATTTGTTTAATTGATACAAATTGTGACCCCGATCTTGCAGATATTTCGATTCCAGCGAATGATGACGCTATAGCTTCCATCCGATTAATTCTTAACAAACTAGTATTTGCTATTTGTGAGGGTCGTTCGAGATATATAAGAAAG---------CCT
>Aeonium_balsamiferum
ATGACAAAAAGATATTGGAACATCAATTTGGAAGAGATGATGGAAGCGGGAGTTCATTTTGGTCATGGTACTAGAAAGTGGAATCCGAGAATGGCGCCTTATATCTCTGCAAAGCGTAAGGGTATTCATATTACAAATCTTACTAGAACGGCTCGTTTTTTATCAGAAGCTTGTGATTTAGTTTTTGATGCAGCAAGTAAGGAAAACCAATTTTTAATTGTTGGGACAAAAAAAAAAGCAGCGGATTTGGTAGCCCGAGCTGCAATAAGGGCTCGATGTCATTATGTTAATAAAAAATGGCTTGGTGGTATGTTAACGAATTGGTCCACGACAGAAACACGACTTCATAAGTTCCGGGATTTAAGAATGGAACAAAAACTGGGGGGGATC---CACCGTCTTCCGAAAAGAGATGCAGCTATGTTGAAGAGACAATTATCGCACTTGCAAACATATCTGGGTGGAATTAAATATATGACAGGTTTACCCGATATTGTAATCATCATTGATCAGCAAGAAGAAGATACGGCTCTTCGAGAGTGTATCACTTTGGGAATTCCAACGATTTGTTTAATTGATACAAATTGTGACCCCGATCTTGCAGATATTTCGATTCCAGCGAATGATGACGCTATAGCTTCCATCCGATTAATTCTTAACAAACTAGTATTTGCTATTTGTGAGGGTCGTTCGAGATATATAAGAAAG---------CCT
>Aeonium_decorum
ATGACAAAAAGATATTGGAACATCAATTTGGAAGAGATGATGGAAGCGGGAGTTCATTTTGGTCATGGTACTAGAAAGTGGAATCCGAGAATGGCGCCTTATATCTCTGCAAAGCGTAAGGGTATTCATATTACAAATCTTACTAGAACGGCTCGTTTTTTATCAGAAGCTTGTGATTTAGTTTTTGATGCAGCAAGTAAGGAAAACCAATTTTTAATTGTTGGGACAAAAAAAAAAGCAGCGGATTTGGTAGCCCGAGCTGCAATAAGGGCTCGATGTCATTATGTTAATAAAAAATGGCTTGGTGGTATGTTAACGAATTGGTCCACGACAGAAACACGACTTCATAAGTTCCGGGATTTAAGAATGGAACAAAAACTGGGGGGAATC---CACCGTCTTCCGAAAAGAGATGCAGCTATGTTGAAGAGACAATTATCGCACTTGCAAACATATCTGGGTGGAATTAAATATATGACAGGTTTACCCGATATTGTAATCATCATTGATCAGCAAGAAGAAGATACGGCTCTTCGAGAGTGTATTACTTTGGGAATTCCAACGATTTGTTTAATTGATACAAATTGTGACCCCGATCTTGCAGATATTTCGATTCCAGCGAATGATGACGCTATAGCTTCCATCCGATTAATTCTTAACAAACTAGTATTTGCTATTTGTGAGGGTCGTTCGAGATATATAAGAAAG---------CCT
>Aeonium_diplocyclum
ATGACAAAAAGATATTGGAACATCAATTTGGAAGAGATGATGGAAGCGGGAGTTCATTTTGGTCATGGTACTAGAAAGTGGAATCCGAGAATGGCGCCTTATATCTCTGCAAAGCGTAAGGGTATTCATATTACAAATCTTACTAGAACGGCTCGTTTTTTATCAGAAGCTTGTGATTTAGTTTTTGATGCAGCAAGTAAGGAAAACCAATTTTTAATTGTTGGGACAAAAAAAAAAGCAGCGGATTTGGTAGCCCGAGCTGCAATAAGGGCTCGATGTCATTATGTTAATAAAAAATGGCTTGGTGGTATGTTAACGAATTGGTCCACGACAGAAACACGACTTCATAAGTTCCGGGATTTAAGAATGGAACAAAAACTGGGGGGGATC---CACCGTCTTCCGAAAAGAGATGCAGCTATGTTGAAGAGACAATTATCGCACTTGCAAACATATCTGGGTGGAATTAAATATATGACAGGTTTACCCGATATTGTAATCATCATTGATCAGCAAGAAGAAGATACGGCTCTTCGAGAGTGTATCACTTTGGGAATTCCAACGATTTGTTTAATTGATACAAATTGTGACCCCGATCTTGCAGATATTTCGATTCCAGCGAATGATGACGCTATAGCTTCCATCCGATTAATTCTTAACAAACTAGTATTTGCTATTTGTGAGGGTCGTTCGAGATATATAAGAAAG---------CCT
>Aeonium_dodrantale
ATGACAAAAAGATATTGGAACATCAATTTGGAAGAGATGATGGAAGCGGGAGTTCATTTTGGTCATGGTACTAGAAAGTGGAATCCGAGAATGGCGCCTTATATCTCTGCAAAGCGTAAGGGTATTCATATTACAAATCTTACTAGAACGGCTCGTTTTTTATCAGAAGCTTGTGATTTAGTTTTTGATGCAGCAAGTAAGGAAAACCAATTTTTAATTGTTGGGACAAAAAAAAAAGCAGCGGATTTGGTAGCCCGAGCTGCAATAAGGGCTCGATGTCATTATGTTAATAAAAAATGGCTTGGTGGTATGTTAACGAATTGGTCCACGACAGAAACACGACTTCATAAGTTCCGGGATTTAAGAATGGAACAAAAACTGGGGGGGATC---CACCGTCTTCCGAAAAGAGATGCAGCTATGTTGAAGAGACAATTATCGCACTTGCAAACATATCTGGGTGGAATTAAATATATGACAGGTTTACCCGATATTGTAATCATCATTGATCAGCAAGAAGAAGATACGGCTCTTCGAGAGTGTATCACTTTGGGAATTCCAACGATTTGTTTAATTGATACAAATTGTGACCCCGATCTTGCAGATATTTCGATTCCAGCGAATGATGACGCTATAGCTTCCATCCGATTAATTCTTAACAAACTAGTATTTGCTATTTGTGAGGGTCGTTCGAGATATATAAGAAAG---------CCT
>Aeonium_nobile
ATGACAAAAAGATATTGGAACATCAATTTGGAAGAGATGATGGAAGCGGGAGTTCATTTTGGTCATGGTACTAGAAAGTGGAATCCGAGAATGGCGCCTTATATCTCTGCAAAGCGTAAGGGTATTCATATTACAAATCTTACTAGAACGGCTCGTTTTTTATCAGAAGCTTGTGATTTAGTTTTTGATGCAGCAAGTAAGGAAAACCAATTTTTAATTGTTGGGACAAAAAAAAAAGCAGCGGATTTGGTAGCCCGAGCTGCAATAAGGGCTCGATGTCATTATGTTAATAAAAAATGGCTTGGTGGTATGTTAACGAATTGGTCCACGACAGAAACACGACTTCATAAGTTCCGGGATTTAAGAATGGAACAAAAACTGGGGGGGATC---CACCGTCTTCCGAAAAGAGATGCAGCTATGTTGAAGAGACAATTATCGCACTTGCAAACATATCTGGGTGGAATTAAATATATGACAGGTTTACCCGATATTGTAATCATCATTGATCAGCAAGAAGAAGATACGGCTCTTCGAGAGTGTATTACTTTGGGAATTCCAACGATTTGTTTAATTGATACAAATTGTGACCCCGATCTTGCAGATATTTCGATTCCAGCGAATGATGACGCTATAGCTTCCATCCGATTAATTCTTAACAAACTAGTATTTGCTATTTGTGAGGGTCGTTCGAGATATATAAGAAAG---------CCT
>Aeonium_saundersii
ATGACAAAAAGATATTGGAACATCAATTTGGAAGAGATGATGGAAGCGGGAGTTCATTTTGGTCATGGTACTAGAAAGTGGAATCCGAGAATGGCGCCTTATATCTCTGCAAAGCGTAAGGGTATTCATATTACAAATCTTACTAGAACGGCTCGTTTTTTATCAGAAGCTTGTGATTTAGTTTTTGATGCAGCAAGTAAGGAAAACCAATTTTTAATTGTTGGGACAAAAAAAAAAGCAGCGGATTTGGTAGCCCGAGCTGCAATAAGGGCTCGATGTCATTATGTTAATAAAAAATGGCTTGGTGGTATGTTAACGAATTGGTCCACGACAGAAACACGACTTCATAAGTTCCGGGATTTAAGAATGGAACAAAAACTGGGGGGGATC---CACCGTCTTCCGAAAAGAGATGCAGCTATGTTGAAGAGACAATTATCGCACTTGCAAACATATCTGGGTGGAATTAAATATATGACAGGTTTACCCGATATTGTAATCATCATTGATCAGCAAGAAGAAGATACGGCTCTTCGAGAGTGTATCACTTTGGGAATTCCAACGATTTGTTTAATTGATACAAATTGTGACCCCGATCTTGCAGATATTTCGATTCCAGCGAATGATGACGCTATAGCTTCCATCCGATTAATTCTTAACAAACTAGTATTTGCTATTTGTGAGGGTCGTTCGAGATATATAAGAAAG---------CCT
>Aeonium_tabuliforme
ATGACAAAAAGATATTGGAATATCAATTTGGAAGAGATGATGGAAGCGGGAGTTCATTTTGGTCATGGTACTAGAAAGTGGAATCCGAGAATGGCGCCTTATATCTCTGCAAAGCGTAAGGGTATTCATATTACAAATCTTACTAGAACGGCTCGTTTTTTATCAGAAGCTTGTGATTTAGTTTTTGATGCAGCAAGTAAGGAAAACCAATTTTTAATTGTTGGGACAAAAAAAAAAGCAGCGGATTTGGTAGCCCGAGCTGCAATAAGGGCTCGATGTCATTATGTTAATAAAAAATGGCTTGGTGGTATGTTAACGAATTGGTCCACGACAGAAACACGACTTCATAAGTTCCGGGATTTAAGAATGGAACAAAAACTGGGGGGGATC---CACCGTCTTCCGAAAAGAGATGCAGCTATGTTGAAGAGACAATTATCGCACTTGCAAACATATCTGGGTGGAATTAAATATATGACAGGTTTACCCGATATTGTAATCATCATTGATCAGCAAGAAGAAGATACGGCTCTTCGAGAGTGTATTACTTTAGGAATTCCAACGATTTGTTTAATTGATACAAATTGTGACCCCGATCTTGCAGATATTTCGATTCCAGCGAATGATGACGCTATAGCTTCCATCCGATTAATTCTTAACAAACTAGTATTTGCTATTTGTGAGGGTCGTTCGAGATATATAAGAAAG---------CCT
>Aeonium_undulatum
ATGACAAAAAGATATTGGAACATCAATTTGGAAGAGATGATGGAAGCGGGAGTTCATTTTGGTCATGGTACTAGAAAGTGGAATCCGAGAATGGCGCCTTATATCTCTGCAAAGCGTAAGGGTATTCATATTACAAATCTTACTAGAACGGCTCGTTTTTTATCAGAAGCTTGTGATTTAGTTTTTGATGCAGCAAGTAAGGAAAACCAATTTTTAATTGTTGGGACAAAAAAAAAAGCAGCGGATTTGGTAGCCCGAGCTGCAATAAGGGCTCGATGTCATTATGTTAATAAAAAATGGCTTGGTGGTATGTTAACGAATTGGTCCACGACAGAAACACGACTTCATAAGTTCCGGGATTTAAGAATGGAACAAAAACTGGGGGGGATC---CACCGTCTTCCGAAAAGAGATGCAGCTATGTTGAAGAGACAATTATCGCACTTGCAAACATATCTGGGTGGAATTAAATATATGACAGGTTTACCCGATATTGTAATCATCATTGATCAGCAAGAAGAAGATACGGCTCTTCGAGAGTGTATCACTTTGGGAATTCCAACGATTTGTTTAATTGATACAAATTGTGACCCCGATCTTGCAGATATTTCGATTCCAGCGAATGATGACGCTATAGCTTCCATCCGATTAATTCTTAACAAACTAGTATTTGCTATTTGTGAGGGTCGTTCGAGATATATAAGAAAG---------CCT
>Monanthes_anagensis
ATGACAAAAAGATATTGGAACATCAATTTGGAAGAGATGATGGAAGCGGGAGTTCATTTTGGTCATGGTACTAGAAAGTGGAATCCGAGAATGGCGCCTTATATCTCTGCAAAGCGTAAGGGTATTCATATTACAAATCTTACTAGAACGGCTCGTTTTTTATCAGAAGCTTGTGATTTAGTTTTTGATGCATCAAGTAAGGAAAACCAATTTTTAATTGTTGGGACAAAAAAAAAAGCAGCGGATTTGGTAGCCCGAGCTGCAATAAGGGCTCGATGTCATTATGTTAATAAAAAATGGCTTGGTGGTATGTTAACGAATTGGTCCACGACAGAAACACGACTTCAGAAGTTCCGGGATTTAAGAATGGAACAAAAACTGGGGGGGATC---CACCGTCTTCCGAAAAGAGATGCAGCTATGTTGAAGAGACAATTATCGCACTTGCAAACATATCTGGGTGGAATTAAATATATGACAGGTTTACCCGATATTGTAATCATCATTGATCAGCAAGAAGAAGATACGGCTCTTCGAGAGTGTATCACTTTGGGAATTCCAACGATTTGTTTAATTGATACAAATTGTGACCCCGATCTTGCAGATATTTCGATTCCAGCGAATGATGACGCTATAGCTTCCATCCGATTAATTCTTAACAAACTAGTATTTGCTATTTGTGAGGGTCGTTCGAGATATATAAGAAAG---------CCT
>Monanthes_brachycaulos
ATGACAAAAAGATATTGGAACATCAATTTGGAAGAGATGATGGAAGCGGGAGTTCATTTTGGTCATGGTACTAGAAAGTGGAATCCGAGAATGGCGCCTTATATCTCTGCAAAGCGTAAGGGTATTCATATTACAAATCTTACTAGAACGGCTCGTTTTTTATCAGAAGCTTGTGATTTAGTTTTTGATGCATCAAGTAAGGAAAACCAATTTTTAATTGTTGGGACAAAAAAAAAAGCAGCGGATTTGGTAGCCCGAGCTGCAATAAGGGCTCGATGTCATTATGTTAATAAAAAATGGCTTGGTGGTATGTTAACGAATTGGTCCACGACAGAAACACGACTTCAGAAGTTCCGGGATTTAAGAATGGAACAAAAACTGGGGGGGATC---CACCGTCTTCCGAAAAGAGATGCAGCTATGTTGAAGAGACAATTATCGCACTTGCAAACATATCTGGGTGGAATTAAATATATGACAGGTTTACCCGATATTGTAATCATCATTGATCAGCAAGAAGAAGATACGGCTCTTCGAGAGTGTATCACTTTGGGAATTCCAACGATTTGTTTAATTGATACAAATTGTGACCCCGATCTTGCAGATATTTCGATTCCAGCGAATGATGACGCTATAGCTTCCATCCGATTAATTCTTAACAAACTAGTATTTGCTATTTGTGAGGGTCGTTCGAGATATATAAGAAAG---------CCT
>Monanthes_muralis
ATGACAAAAAGATATTGGAACATCAATTTGGAAGAGATGATGGAAGCGGGAGTTCATTTTGGTCATGGTACTAGAAAGTGGAATCCGAGAATGTCGCCTTATATCTCTGCAAAGCGTAAGGGTATTCATATTACAAATCTTACTAGAACGGCTCGTTTTTTATCAGAAGCTTGTGATTTAGTTTTTGATGCATCAAGTAAGGAAAACCAATTTTTAATTGTTGGGACAAAAAAAAAAGCAGCGGATTTGGTAGCCCGAGCTGCAATAAGGGCTCGATGTCATTATGTTAATAAAAAATGGCTTGGTGGTATGTTAACGAATTGGTCCACGACAGAAACACGACTTCAGAAGTTCCGGGATTTAAGAATGGAACAAAAACTGGGGGGGATC---CACCGTCTTCCGAAAAGAGATGCAGCTATGTTGAAGAGACAATTATCGCACTTGCAAACATATCTGGGTGGAATTAAATATATGACAGGTTTACCCGATATTGTAATCATCATTGATCAGCAAGAAGAAGATACGGCTCTTCGAGAGTGTATCACTTTGGGAATTCCAACGATTTGTTTAATTGATACAAATTGTGACCCCGATCTTGCAGATATTTCGATTCCAGCGAATGATGACGCTATAGCTTCCATCCGATTAATTCTTAACAAACTAGTATTTGCTATTTGTGAGGGTCGTTCGAGATATATAAGAAAG---------CCT
>Monanthes_polyphylla
ATGACAAAAAGATATTGGAACATCAATTTGGAAGAGATGATGGAAGCGGGAGTTCATTTTGGTCATGGTACTAGAAAGTGGAATCCGCGAATGGCGCCTTATATCTCTGCAAAGCGTAAGGGTATTCATATTACAAATCTTACTAGAACGGCTCGTTTTTTATCAGAAGCTTGTGATTTAGTTTTTGATGCAGCAAGTAAGGAAAACCAATTTTTAATTGTTGGGACAAAAAAAAAAGCAGCGGATTTGGTAGCCCGAGCTGCAATAAGGGCTCGATGTCATTATGTTAATAAAAAATGGCTTGGTGGTATGTTAACGAATTGGTCCACGACAGAAACACGACTTCATAAGTTTCGGGATTTAAGAATGGAACAAAAACTGGGGGGGATC---CACCGTCTTCCGAAAAGAGATGCAGCTATGTTGAAGAGACAATTATCGCACTTGCAAACATATCTGGGTGGAATTAAATATATGACAGGTTTACCCGATATTGTAATCATCATTGATCAGCAAGAAGAAGATACGGCTCTTCGAGAGTGTATCACTTTGGGAATTCCAACGATTTGTTTAATTGATACAAATTGTGACCCCGATCTTGCAGATATTTCGATTCCAGCGAATGATGACGCTATAGCTTCCATCCGATTAATTCTTAACAAACTAGTATTTGCTATTTGTGAGGGTCGTTCGAGATATATAAGAAAG---------CCC
>Rosularia_alpestris
ATGACAAAAAGATATTGGAACATCAATTTGGAAGAGATGATGGAAGCGGGAGTTCATTTTGGTCATGGTACTAGAAAGTGGAATCCGAGAATGGCACCTTATATCTCTGCAAAGCGTAAAGGTATTCATATTACAAATCTTACGAGAACTGCTCGTTTTTTATCAGAAGCTTGTGATTTAGTTTTTGATGCAGCAAGTAAGGAAAACCAATTTTTAATTGTTGGGACAAAAAAAAAAGCAGCTGATTTGGTAGCCCGAGCTGCAATAAGGGCTCGATGTCATTATGTTAATAAAAAATGGCTCGGTGGTATGTTAACGAATTGGTCCACGACAGAAACACGACTTCATAAGTTCCGGGATTTAAGAATGGAACAAAAAATGGGGGGGATC---AATCGTCTTCCGAAAAGAGATGCAGCTATGTTGAAGAGACAATTATCGCACTTGCAAACATATCTGGGTGGAATTAAATATATGACAGGTTTACCCGATATTGTAATCATCATTGATCAGCAAGAAGAAGATACGGCTCTTCGAGAGTGTATCACTTTGGGAATTCCAACGATTTGTTTAATTGATACAAATTGTGATCCCGATCTTGCAGATATTTCGATTCCAGCGAATGATGACGCTATAGCTTCGATCCGATTAATTCTTAACAAACTAGTATTTGCTATTTGTGAGGGTCGTTCGAGATATATAAGAAAG---------CCT
>Sempervivum_tectorum
ATGACAAAAAGATATTGGAACATCAATTTGGAAGAGATGATGGAAGCGGGAGTTCATTTTGGTCATGGTACTAGAAAGTGGAATCCGAGAATGGCACCGTATATTTCTGCAAAGCGTAAAGGTATTCATATTACAAATCTTACTAGAACTGCTCGTTTTTTATCAGAAGCTTGTGATTTAGTTTTTGATGCAGCAAGTAAGGAAAACCAATTTTTAATTGTTGGGACAAAAAAAAAAGCAGCGGATTCGGTAGCCCGAGCTGCAATAAGGGCTCGATGTCATTATGTTAATAAAAAATGGCTCGGTGGTATGTTAACGAATTGGTCCACGACAGAAACACGACTTCATAAGTTCCGGGATTTAAGAATGGAACAAAAAATGGGGGGGATC---AACCGTCTTCCGAAACGAGATGCAGCTATGTTGAAGAGACAATTATCGCACTTGCAAACATATCTGGGTGGAATTAAATATATGACGGGTTTACCCGATATTGTAATCATCATTGATCAGCAAGAAGAAGATACGGCTCTTCGAGAGTGTATCACTTTGGGAATTCCAACGATTTGTTTAATTGATACAAATTGTGACCCCGATCTTGCAGATATTTCGATTCCAGCGAATGATGACGCTATAGCTTCGATCCGATTAATTCTTAACAAACTAGTATTTGCTATTTGTGAGGGTCGTTCGAGATATATAAGAAAG---------CCT
>Phedimus_spurius
ATGACAAAAAGATATTGGAACATCAATTTGGAAGAGATGATGGAAGCGGGAGTTCATTTTGGGCATGGTACTAGAAAGTGGAATCCGAGAATGGCACCGTATATCTCGGCAAAGCGTAAAGGTATTCATATTATAAATCTTACTAGAACTGCTCGCTTTTTATCAGAAGCTTGTGATTTAGTTTTTGATGCAGCAAGTAAGGAAAACCAATTTTTAATTGTTGGGACCAAAAAAAAAGCAGCTGATTCAGTAGCCCGAGCTGCAATAAGGGCTCGCTGTCATTATGTTAATAAAAAATGGCTCGGTGGTATGTTAACGAATTGGTCCACGACAGAAACACGACTTTATAAGTTCCGGGATTTAAGAATGGAACAAAAAATGGGGGGGATC---AACCGTCTTCCGAAAAGAGATGCAGCTATGTTGAAGAGACAATTATCGCACTTGCAAACATATCTGGGTGGAATTAAATATATGACAGGTTTACCCGATATCGTAATCATCATTGATCAGCAAGAAGAAGATACGGCTCTTCGAGAGTGTATCACTTTAGGAATTCCAACGATTTGTTTAATTGATACCAATTGTGACCCCGATCTTGCAGATATTTCGATTCCAGCGAATGATGACGCTATAGCTTCGATCCGATTAATTCTTAACAAACTAGTATTTGCTATTTGTGAGGGTCGTTCTAGATATATAAGAAAG---------CCT
>Phedimus_aizoon
ATGACAAAAAGATATTGGAACATCAATTTGGAAGAGATGATGGAAGCGGGAGTTCATTTTGGGCATGGTACTAGAAAGTGGAATCCGAGAATGGCACCTTATATCTCTGCAAAGCGTAAAGGTATTCATATTACAAATCTTACTAGAACTGCTCGCTTTTTATCAGAAGCTTGTGATTTAGTTTTTGATGCAGCAAGTAAGGAAAACCAATTTTTAATTGTTGGGACCAAAAAAAAAGCAGCTGATTCAGTAGCTCGAGCTGCAATAAGGGCTCGATGTCATTATGTTAATAAAAAATGGCTCGGTGGTATGTTAACGAATTGGTCCACGACAGAAACACGACTTCATAAGTTCCGGGATTTAAGAATGGAACAAAAAATGGGGGGGATC---AACCGTCTTCCGAAAAGAGATGCAGCTATGTTGAAGAGACAATTATCACACTTGCAAACATATCTGGGTGGAATTAAATATATGACAGGTTTACCCGATATCGTAATCATCATTGATCAGCAAGAAGAAGATACGGCTCTTCGAGAGTGTATCACTTTAGGAATTCCAACGATTTGTTTAATTGATACCAATTGTGACCCCGATCTTGCAGATATTTCGATTCCAGCGAATGATGACGCGATAGCTTCGATCCGATTAATTCTTAACAAACTAGTATTTGCTATTTGTGAGGGTCGCTCTAGATATATAAGAAAG---------CCT
>Phedimus_kamtschaticus
ATGACAAAAAGATATTGGAACATCAATTTGGAAGAGATGATGGAAGCGGGAGTTCATTTTGGGCATGGTACTAGAAAGTGGAATCCGAGAATGGCACCTTATATCTCTGCAAAGCGTAAAGGTATTCATATTACAAATCTTACTAGAACTGCTCGCTTTTTATCAGAAGCTTGTGATTTAGTTTTTGATGCAGCAAGTAAGGAAAACCAATTTTTAATTGTTGGGACCAAAAAAAAAGCAGCTGATTCAGTAGCTCGAGCTGCAATAAGGGCTCGATGTCATTATGTTAATAAAAAATGGCTCGGTGGTATGTTAACGAATTGGTCCACGACAGAAACACGACTTCATAAGTTCCGGGATTTAAGAATGGAACAAAAAATGGGGGGGATC---AACCGTCTTCCGAAAAGAGATGCAGCTATGTTGAAGAGACAATTATCGCACTTGCAAACATATCTGGGTGGAATTAAATATATGACAGGTTTACCCGATATCGTAATCATCATTGATCAGCAAGAAGAAGATACGGCTCTTCGAGAGTGTATCACTTTAGGAATTCCAACGATTTGTTTAATTGATACCAATTGTGACCCCGATCTTGCAGATATTTCGATTCCAGCGAATGATGACGCGATAGCTTCGATCCGATTAATTCTTAACAAACTAGTATTTGCTATTTGTGAGGGTCGCTCTAGATATATAAGAAAG---------CCT
>Phedimus_odontophyllus
ATGACAAAAAGATATTGGAACATCAATTTGGACGAGATGATGGAAGCGGGAGTTCATTTTGGGCATGGTACTCGAAAGTGGAATCCACAAATGGCACCTTATATCTCTGCAAAGCGTAAAGGTATTCATATTACAAATCTTACTAGAACTGCTCGCTTTTTATCAGAAGCTTGTGATTTAGTTTTTGATGCAGCAAGTAAGGAAAACCAATTTTTAATTGTTGGGACGAAAAAAAAAGCAGCTGATTCAGTAGCCCGAGCTGCAATAAGGGCTCGCTGTCATTATGTTAATAAAAAATGGCTCGGTGGTATGTTAACGAATTGGTCCACGACAGAAACACGACTTCATAAGTTCCGGGATTTAAGAATGGAACAAAAAATGGGGGGGATC---AACGGTCTTCTGAAAAGAGATGCAGCTATGTTGAAGAGACAATTATCGCACTTGCAAACATATCTGGATGGAATTAAATATATGACAGGTTTACCCGATATCGTAATCATCATTGATCAGCAAGAAGAAGATACGGCTCTTCGAGAGTGTATCACTTTAGGAATTCCAACGATTTGTTTAATTGATACCAATTGTGACCCCGATCTTGCAGATATTTCGATTCCAGCGAATGATGACGCTATAGCTTCGATCCGATTAATTCTTAACAAACTAGTCTTTGCTATTTGTGAGGGTCGTTCTAGATATATAAGAAAG---------CCT
>Phedimus_takesimensis
ATGACAAAAAGATATTGGAACATCAATTTGGAAGAGATGATGGAAGCGGGAGTTCATTTTGGGCATGGTACTAGAAAGTGGAATCCGAGAATGGCACCTTATATCTCTGCAAAGCGTAAAGGTATTCATATTACAAATCTTACTAGAACTGCTCGCTTTTTATCAGAAGCTTGTGATTTAGTTTTTGATGCAGCAAGTAAGGAAAACCAATTTTTAATTGTTGGGACCAAAAAAAAAGCAGCTGATTCAGTAGCTCGAGCTGCAATAAGGGCTCGATGTCATTATGTTAATAAAAAATGGCTCGGTGGTATGTTAACGAATTGGTCCACGACAGAAACACGACTTCATAAGTTCCGGGATTTAAGAATGGAACAAAAAATGGGGGGGATC---AACCGTCTTCCGAAAAGAGATGCAGCTATGTTGAAGAGACAATTATCGCACTTGCAAACATATCTGGGTGGAATTAAATATATGACAGGTTTACCCGATATCGTAATCATCATTGATCAGCAAGAAGAAGATACGGCTCTTCGAGAGTGTATCACTTTAGGAATTCCAACGATTTGTTTAATTGATACCAATTGTGACCCCGATCTTGCAGATATTTCGATTCCAGCGAATGATGACGCGATAGCTTCGATCCGATTAATTCTTAACAAACTAGTATTTGCTATTTGTGAGGGTCGCTCTAGATATATAAGAAAG---------CCT
>Phedimus_yangshanicus
ATGACAAAAAGATATTGGAACATCAATTTGGACGAGATGATGGAAGCGGGAGTTCATTTTGGGCATGGTACTCGAAAGTGGAATCCACAAATGGCACCTTATATCTCTGCAAAGCGTAAAGGTATTCATATTACAAATCTTACTAGAACTGCTCGCTTTTTATCAGAAGCTTGTGATTTAGTTTTTGATGCAGCAAGTAAGGAAAACCAATTTTTAATTGTTGGGACGAAAAAAAAAGCAGCTGATTCAGTAGCCCGAGCTGCAATAAGGGCTCGCTGTCATTATGTTAATAAAAAATGGCTCGGTGGTATGTTAACGAATTGGTCCACGACAGAAACACGACTTCATAAGTTCCGGGATTTAAGAATGGAACAAAAAATGGGGGGGATC---AACGGTCTTCTGAAAAGAGATGCAGCTATGTTGAAGAGACAATTATCGCACTTGCAAACATATCTGGATGGAATTAAATATATGACAGGTTTACCCGATATCGTAATCATCATTGATCAGCAAGAAGAAGATACGGCTCTTCGAGAGTGTATCACTTTAGGAATTCCAACGATTTGTTTAATTGATACCAATTGTGACCCCGATCTTGCAGATATTTCGATTCCAGCGAATGATGACGCTATAGCTTCGATCCGATTAATTCTTAACAAACTAGTCTTTGCTATTTGTGAGGGTCGTTCTAGATATATAAGAAAG---------CCT
>Rhodiola_bupleuroides
ATGACAAAAAGATATTGGAACATCAATTTGGAAGAGATGATGGAAGCGGGAGTTCATTTTGGTCATGGTACTAGAAAGTGGAATCCGAGAATGGCACCTTATATCTCTGCAAAGCGTAAAGGTATTCATATTACAAATCTTACTAGAACTGCTCGCTTTTTATCAGAAGCTTGTGATTTAGTTTTTGATGCAGCAAGTAAGGAAAACCAATTTTTAATTGTTGGGACCAAAAAAAAAGCAGCTGATTCAGTAGCCCGAGCTGCAATAAGGGCTCGATGTCATTATGTTAATAAAAAATGGCTCGGTGGTATGTTAACGAATTGGTCCACGACAGAAACACGACTTCATAAGTTCCGGGATTTAAGAATGGAACAAAAATTGGGGGGGATC---AACCGTCTTCCGAAAAGAGATGCAGCTATGTTGAAGAGACAATTATCGCACTTGCAAACATATCTGGGTGGAATTAAATATATGACAGGTTTACCCGATATTGTAATCATCATTGATCAGCAAGAAGAAGATACGGCTCTTCGAGAGTGTATCACTTTAGGAATTCCAACGATTTGTTTAATTGATACAAATTGTGACCCCGATCTTGCAGATATTTCGATTCCAGCGAATGATGACGCTATAGCTTCGATCCGATTAATTCTTAACAAACTAATATTTGCTATTTGTGAGGGTCGTTCTAGATATATAAGAAAG---------CCT
>Rhodiola_calliantha
ATGACAAAAAGATATTGGAACATCAATTTGGAAGAGATGATGGAAGCGGGAGTTCATTTTGGTCATGGTACTAGAAAGTGGAATCCGAGAATGGCACCTTATATCTCTGCAAAGCGTAAAGGTATTCATATTACAAATCTTACTAGAACTGCTCGCTTTTTATCAGAAGCTTGTGATTTAGTTTTTGATGCAGCAAGTAAGGAAAACCAATTTTTAATTGTTGGGACCAAAAAAAAAGCAGCTGATTCAGTAGCCCGAGCTGCAATAAGGGCTCGATGTCATTATGTTAATAAAAAATGGCTCGGTGGTATGTTAACGAATTGGTCCACGACAGAAACACGACTTCATAAGTTCCGGGATTTAAGAATGGAACAAAAATTGGGGGGGATC---AACCGTCTTCCGAAAAGAGATGCAGCTATGTTGAAGAGACAATTATCGCACTTGCAAACATATCTGGGTGGAATTAAATATATGACAGGTTTACCCGATATTGTAATCATCATTGATCAGCAAGAAGAAGATACGGCTCTTCGAGAGTGTATCACTTTAGGAATTCCAACGATTTGTTTAATTGATACAAATTGTGACCCCGATCTTGCAGATATTTCGATTCCAGCGAATGATGACGCTATAGCTTCGATCCGATTAATTCTTAACAAACTAATATTTGCTATTTGTGAGGGTCGTTCTAGATATATAAGAAAG---------CCT
>Rhodiola_crenulata
ATGACAAAAAGATATTGGAACATCAATTTGGAAGAGATGATGGAAGCGGGAGTTCATTTTGGTCATGGTACTAGAAAGTGGAATCCGAGAATGGCACCTTATATCTCTGCAAAGCGTAAAGGTATTCATATTACAAATCTTACTAGAACTGCTCGCTTTTTATCAGAAGCTTGTGATTTAGTTTTTGATGCAGCAAGTAAGGAAAACCAATTTTTAATTGTTGGGACCAAAAAAAAAGCAGCTGATTCAGTAGCCCGAGCTGCAATAAGGGCTCGATGTCATTATGTTAATAAAAAATGGCTCGGTGGTATGTTAACGAATTGGTCCACGACAGAAACACGACTTCATAAGTTCCGGGATTTAAGAATGGAACAAAAATTGGGGGGGATC---AACCGTCTTCCGAAAAGAGATGCAGCTATGTTGAAGAGACAATTATCGCACTTGCAAACATATCTGGGTGGAATTAAATATATGACAGGTTTACCCGATATTGTAATCATCATTGATCAGCAAGAAGAAGATACGGCTCTTCGAGAGTGTATCACTTTAGGAATTCCAACGATTTGTTTAATTGATACAAATTGTGACCCCGATCTTGCAGATATTTCGATTCCAGCGAATGATGACGCTATAGCTTCGATCCGATTAATTCTTAACAAACTCGTATTTGCTATTTGTGAGGGTCGTTCTAGATATATAAGAAAG---------CCT
>Rhodiola_henryi
ATGACAAAAAGATATTGGAACATCAATTTGGAAGAGATGATGGAAGCGGGAGTTCATTTTGGTCATGGTACTAGAAAGTGGAATCCGAGAATGGCACCTTATATCTCTGCAAAGCGTAAAGGTATTCATATTACAAATCTTACTCGAACTGCTCGCTTTTTATCAGAAGCTTGTGATTTAGTTTTTGATGCAGCAAGTAAGGAAAACCAATTTTTAATTGTTGGGACCAAAAAAAAAGCAGCTGATTCAGTAGCCCGAGCTGCAATAAGGGCTCGATGTCATTATGTTAATAAAAAATGGCTCGGTGGTATGTTAACGAATTGGTCCACGACAGAAACACGACTTCATAAGTTCCGGGATTTAAGAATGGAACAAAAATTGGGGGGGATC---AACCGTCTTCCGAAAAGAGATGCAGCTATGTTGAAGAGACAATTATCGCACTTGCAAACATATCTGGGTGGAATTAAATATATGACAGGTTTACCCGATATTGTAATCATCATTGATCAGCAAGAAGAAGATACGGCTCTTCGAGAGTGTATCACTTTAGGAATTCCAACGATTTGTTTAATTGATACAAATTGTGACCCCGATCTTGCAGATATTTCGATTCCAGCGAATGATGACGCTATAGCTTCGATCCGATTAATTCTTAACAAACTAGTATTTGCTATTTGTGAGGGTCGTTCTAGATATATAAGAAAG---------CCT
>Rhodiola_himalensis
ATGACAAAAAGATATTGGAACATCAATTTGGAAGAGATGATGGAAGCGGGAGTTCATTTTGGTCATGGTACTAGAAAGTGGAATCCGAGAATGGCACCTTATATCTCTGCAAAGCGTAAAGGTATTCATATTACAAATCTTACTAGAACTGCTCGCTTTTTATCAGAAGCTTGTGATTTAGTTTTTGATGCAGCAAGTAAGGAAAACCAATTTTTAATTGTTGGGACCAAAAAAAAAGCAGCTGATTCAGTAGCCCGAGCTGCAATAAGGGCTCGATGTCATTATGTTAATAAAAAATGGCTCGGTGGTATGTTAACGAATTGGTCCACGACAGAAACACGACTTCATAAGTTCCGGGATTTAAGAATGGAACAAAAATTGGGGGGGATC---AACCGTCTTCCGAAAAGAGATGCAGCTATGTTGAAGAGACAATTATCGCACTTGCAAACATATCTGGGTGGAATTAAATATATGACAGGTTTACCCGATATTGTAATCATCATTGATCAGCAAGAAGAAGATACGGCTCTTCGAGAGTGTATCACTTTAGGAATTCCAACGATTTGTTTAATTGATACAAATTGTGACCCCGATCTTGCAGATATTTCGATTCCAGCGAATGATGACGCTATAGCTTCGATCCGATTAATTCTTAACAAACTAGTATTTGCTATTTGTGAGGGTCGTTCTAGATATATAAGAAAG---------CCT
>Rhodiola_kirilowii
ATGACAAAAAGATATTGGAACATCAATTTGGAAGAGATGATGGAAGCGGGAGTTCATTTTGGTCATGGTACTAGAAAGTGGAATCCGAGAATGGCACCTTATATCTCTGCAAAGCGTAAAGGTATTCATATTACAAATCTTACTAGAACTGCTCGCTTTTTATCAGAAGCTTGTGATTTAGTTTTTGATGCAGCAAGTAAGGAAAACCAATTTTTAATTGTTGGGACCAAAAAAAAAGCAGCTGATTCAGTAGCCCGAGCTGCAATAAGGGCTCGATGTCATTATGTTAATAAAAAATGGCTCGGTGGTATGTTAACGAATTGGTCCACGACAGAAACACGACTTCATAAGTTCCGGGATTTAAGAATGGAACAAAAATTGGGGGGGATC---AACCGTCTTCCGAAAAGAGATGCAGCTATGTTGAAGAGACAATTATCGCACTTGCAAACATATCTGGGTGGAATTAAATATATGACAGGTTTACCCGATATTGTAATCATCATTGATCAGCAAGAAGAAGATACGGCTCTTCGAGAGTGTATCACTTTAGGAATTCCAACAATTTGTTTAATTGATACAAATTGTGACCCCGATCTTGCAGATATTTCGATTCCAGCGAATGATGACGCTATAGCTTCGATCCGATTAATTCTTAACAAACTAGTATTTGCTATTTGTGAGGGTCGTTCTAGATATATAAGAAAG---------CCT
>Rhodiola_rosea
ATGACAAAAAGATATTGGAACATCCATTTGGAAGAGATGATGGAAGCGGGAGTTCATTTTGGTCATGGTACTAGAAAGTGGAATCCGAGAATGGCACCTTATATCTCTGCAAAGCGTAAAGGTATTCATATTACAAATCTTACTAGAACTGCTCGCTTTTTATCAGAAGCTTGTGATTTAGTTTTTGATGCAGCAAGTAAGGAAAACCAATTTTTAATTGTTGGGACCAAAAAAAAAGCAGCTGATTTAGTAGCCCGAGCTGCAATAAGGGCTCGATGTCATTATGTTAATAAAAAATGGCTCGGTGGTATGTTAACGAATTGGTCCACGACAGAAACACGACTTCATAAGTTCCGGGATTTAAGAATGGAACAAAAATTGGGGGGGATC---AACCGTCTTCCGAAAAGAGATGCAGCTATGTTGAAGAGACAATTATCGCACTTGCAAACATATCTGGGTGGAATTAAATATATGACAGGTTTACCCGATATTGTAATCATCATTGATCAGCAAGAAGAAGATACGGCTCTTCGAGAGTGTATCACTTTAGGAATTCCAACGATTTGTTTAATTGATACAAATTGTGACCCCCATCTTGCAGATATTTCGATTCCAGCGAATGATGACGCTATAGCTTCGATCCGATTAATTCTTAACAAACTAGTATTTGCTATTTGTGAGGGTCGTTCTAGATATATAAGAAAG---------CCT
>Rhodiola_sacra
ATGACAAAAAGATATTGGAACATCAATTTGGAAGAGATGATGGAAGCGGGAGTTCATTTTGGTCATGGTACTAGAAAGTGGAATCCGAGAATGGCACCTTATATCTCTGCAAAGCGTAAAGGTATTCATATTACAAATCTTACTAGAACTGCTCGCTTTTTATCAGAAGCTTGTGATTTAGTTTTTGATGCAGCAAGTAAGGAAAACCAATTTTTAATTGTTGGGACCAAAAAAAAAGCAGCTGATTCAGTAGCCCGAGCTGCAATAAGGGCTCGATGTCATTATGTTAATAAAAAATGGCTCGGTGGTATGTTAACGAATTGGTCCACGACAGAAACACGACTTCATAAGTTCCGGGATTTAAGAATGGAACAAAAATTGGGGGGGATC---AACCGTCTTCCGAAAAGAGATGCAGCTATGTTGAAGAGACAATTATCACACTTGCAAACATATCTGGGTGGAATTAAATATATGACAGGTTTACCCGATATTGTAATCATCATTGATCAGCAAGAAGAAGATACGGCTCTTCGAGAGTGTATCACTTTAGGAATTCCAACGATTTGTTTAATTGATACAAATTGTGACCCCGATCTTGCAGATATTTCGATTCCAGCGAATGATGACGCTATAGCTTCGATCCGATTAATTCTTAACAAACTAGTATTTGCTATTTGTGAGGGTCGTTCTAGATATATAAGAAAG---------CCT
>Rhodiola_yunnanensis
ATGACAAAAAGATATTGGAACATCAATTTGGAAGAGATGATGGAAGCGGGAGTTCATTTTGGTCATGGTACTAGAAAGTGGAATCCGAGAATGGCACCTTATATCTCTGCAAAGCGTAAAGGTATTCATATTACAAATCTTACTAGAACTGCTCGCTTTTTATCAGAAGCTTGTGATTTAGTTTTTGATGCAGCAAGTAAGGAAAACCAATTTTTAATTGTTGGGACCAAAAAAAAAGCAGCTGATTCAGTAGCCCGAGCTGCAATAAGGGCTCGATGTCATTATGTTAATAAAAAATGGCTCGGTGGTATGTTAACGAATTGGTCCACGACAGAAACACGACTTCATAAGTTCCGGGATTTAAGAATGGAACAAAAATTGGGGGGGATC---AACCGTCTTCCGAAAAGAGATGCAGCTATGTTGAAGAGACAATTATCGCACTTGCAAACATATCTGGGTGGAATTAAATATATGACAGGTTTACCTGATATTGTAATCATCATTGATCAGCAAGAAGAAGATACGGCTCTTCGAGAGTGTATCACTTTAGGAATTCCAACGATTTGTTTAATTGATACAAATTGTGACCCCGATCTTGCAGATATTTCGATTCCAGCGAATGATGATGCTATAGCTTCGATCCGATTAATTCTTAACAAACTAGTATTTGCTATTTGTGAGGGTCGTTCTAGATATATAAGAAAG---------CCT
>Rhodiola_dumulosa
ATGACAAAAAGATATTGGAACATCAATTTGGAAGAGATGATGGAAGCGGGAGTTCATTTTGGTCATGGTACTAGAAAGTGGAATCCGAGAATGGCACCTTATATCTCTGCAAAGCGTAAAGGTATTCATATTACAAATCTTACTAGAACTGCTCGCTTTTTATCAGAAGCTTGTGATTTAGTTTTTGATGCAGCAAGTAAGGAAAACCAATTTTTAATTGTTGGGACCAAAAAAAAAGCAGCTGATTCAGTAGCCCGAGCTGCAATAAGGGCTCGATGTCATTATGTTAATAAAAAATGGCTCGGTGGTATGTTAACGAATTGGTCCACGACAGAAACACGACTTCATAAGTTCCGGGATTTAAGAATGGAACAAAAATTGGGGGGGATC---AACCGTCTTCCGAAAAGAGATGCAGCTATGTTGAAGAGACAATTATCGCACTTGCAAACATATCTGGGTGGAATTAAATATATGACAGGTTTACCCGATATTGTAATCATCATTGATCAGCAAGAAGAAGATACGGCTCTTCGAGAGTGTATCACTTTAGGAATTCCAACGATTTGTTTAATTGATACAAATTGTGACCCCGATCTTGCAGATATTTCGATTCCAGCGAATGATGACGCTATAGCTTCGATCCGATTAATTCTTAACAAACTAGTATTTGCTATTTGTGAGGGTCGTTCTAGATATATAAGAAAG---------CCT
>Rhodiola_fastigiata
ATGACAAAAAGATATTGGAACATCAATTTGGAAGAGATGATGGAAGCGGGAGTTCATTTTGGTCATGGTACTAGAAAGTGGAATCCGAGAATGGCACCTTATATCTCTGCAAAGCGTAAAGGTATTCATATTACAAATCTTACTAGAACTGCTCGCTTTTTATCAGAAGCTTGTGATTTAGTTTTTGATGCAGCAAGTAAGGAAAACCAATTTTTAATTGTTGGGACCAAAAAAAAAGCAGCTGATTCAGTAGCCCGAGCTGCAATAAGGGCTCGATGTCATTATGTTAATAAAAAATGGCTCGGTGGTATGTTAACGAATTGGTCCACGACAGAAACACGACTTCATAAGTTCCGGGATTTAAGAATGGAACAAAAATTGGGGGGGATC---AACCGTCTTCCGAAAAGAGATGCAGCTATGTTGAAGAGACAATTATCGCACTTGCAAACATATCTGGGTGGAATTAAATATATGACAGGTTTACCCGATATTGTAATCATCATTGATCAGCAAGAAGAAGATACGGCTCTTCGAGAGTGTATCACTTTAGGAATTCCAACGATTTGTTTAATTGATACAAATTGTGACCCCGATCTTGCAGATATTTCGATTCCAGCGAATGATGACGCTATAGCTTCGATCCGATTAATTCTTAACAAACTAGTATTTGCTATTTGTGAGGGTCGTTCTAGATATATAAGAAAG---------CCT
>Rhodiola_gelida
ATGACAAAAAGATATTGGAACATCAATTTGGAAGAGATGATGGAAGCGGGAGTTCATTTTGGTCATGGTACTAGAAAGTGGAATCCGGGAATGGCACCTTATATCTCTGCAAAGCGTAAAGGTATTCATATTACAAATCTTACTAGAACTGCTCGCTTTTTATCAGAAGCTTGTGATTTAGTTTTTGATGCAGCAAGTAAGGAAAACCAATTTTTAATTGTTGGGACCAAAAAAAAAGCAGCTGATTCAGTAGCCCGAGCTGCAATAAGGGCTCGATGTCATTATGTTAATAAAAAATGGCTCGGTGGTATGTTAACGAATTGGTCCACGACAGAAACACGACTTCATAAGTTCCGGGATTTAAGAATGGAACAAAAATTGGGGGGGATC---AACCGTCTTCCGAAAAGAGATGCAGCTATGTTGAAGAGACAATTATCGCACTTGCAAACATATCTGGGTGGAATTAAATATATGACAGGTTTACCCGATATTGTAATCATCATTGATCAGCAAGAAGAAGATACGGCTCTTCGAGAGTGTATCACTTTAGGAATTCCAACGATTTGTTTAATTGATACAAATTGTGACCCCGATCTTGCAGATATTTCGATTCCAGCGAATGATGACGCTATAGCTTCGATCCGATTAATTCTTAACAAACTAGTATTTGCTATTTGTGAGGGTCGTTCTAGATATATAAGAAAG---------CCT
>Rhodiola_hobsonii
ATGACAAAAAGATATTGGAACATCAATTTGGAAGAGATGATGGAAGCGGGAGTTCATTTTGGTCATGGTACTAGAAAGTGGAATCCGAGAATGGCACCTTATATCTCTGCAAAGCGTAAAGGTATTCATATTACAAATCTTACTAGAACTGCTCGCTTTTTATCAGAAGCTTGTGATTTAGTTTTTGATGCAGCAAGTGAGGAAAACCAATTTTTAATTGTTGGGACCAAAAAAAAAGCAGCTGATTCAGTAGCCCGAGCTGCAATAAGGGCTCGATGTCATTATGTTAATAAAAAATGGCTTGGTGGTATGTTAACGAATTGGTCCACGACAGAAACACGACTTCATAAGTTCCGGGATTTAAGAATGGAACAAAAATTGGGGGGGATC---AACCGTCTTCCGAAAAGAGATGCAGCTATGTTGAAGAGACAATTATCGCACTTGCAAACATATCTGGGTGGAATTAAATATATGACAGGTTTACCCGATATTGTAATCATCATTGATCAGCAAGAAGAAGATACGGCTCTTCGAGAGTGTATCACTTTAGGAATTCCAACGATTTGTTTAATTGATACAAATTGTGACCCCGATCTTGCAGATATTTCGATTCCAGCGAATGATGACGCTATAGCTTCGATCCGATTAATTCTTAACAAACTAGTATTTGCTATTTGTGAGGGTCGTTCTAGATATATAAGAAAG---------CCT
>Rhodiola_humilis
ATGACAAAAAGATATTGGAACATCAATTTGGAAGAGATGATGGAAGCGGGAGTTCATTTTGGTCATGGTACTAGAAAGTGGAATCCGAGAATGGCACCTTATATCTCTGCAAAGCGTAAAGGTATTCATATTACAAATCTTACTAGAACTGCTCGCTTTTTATCAGAAGCTTGTGATTTAGTTTTTGATGCAGCAAGTGAGGAAAACCAATTTTTAATTGTTGGGACCAAAAAAAAAGCAGCTGATTCAGTAGCCCGAGCTGCAATAAGGGCTCGATGTCATTATGTTAATAAAAAATGGCTCGGTGGTATGTTAACGAATTGGTCCACGACAGAAACACGACTTCATAAGTTCCGGGATTTAAGAATGGAACAAAAATTGGGGGGGATC---AACCGTCTTCCGAAAAGAGATGCAGCTATGTTGAAGAGACAATTATCGCACTTGCAAACATATCTGGGTGGAATTAAATATATGACAGGTTTACCCGATATTGTAATCATCATTGATCAGCAAGAAGAAGATACGGCTCTTCGAGAGTGTATCACTTTAGGAATTCCAACGATTTGTTTAATTGATACAAATTGTGACCCCGATCTTGCAGATATTTCGATTCCAGCGAATGATGACGCTATAGCTTCGATCCGATTAATTCTTAACAAACTAGTATTTGCTATTTGTGAGGGTCGTTCTAGATATATAAGAAAG---------CCT
>Rhodiola_integrifolia
ATGACAAAAAGATATTGGAACATCAATTTGGAAGAGATGATGGAAGCGGGAGTTCATTTTGGTCATGGTACTAGAAAGTGGAATCCGAGAATGGCACCTTATATCTCTGCAAAGCGTAAAGGTATTCATATTACAAATCTTACTAGAACTGCTCGCTTTTTATCAGAAGCTTGTGATTTAGTTTTTGATGCAGCAAGTAAGGAAAACCAATTTTTAATTGTTGGGACCAAAAAAAAAGCAGCTGATTCAGTAGCCCGAGCTGCAATACGGGCTCGATGTCATTATGTTAATAAAAAATGGCTCGGTGGTATGTTAACGAATTGGTCCACGACAGAAACACGACTTCATAAGTTCCGGGATTTAAGAATGGAACAAAAATTGGGGGGGATC---AACCGTCTTCCGAAAAGAGATGCAGCTATGTTGAAGAGACAATTATCGCACTTGCAAACATATCTGGGTGGAATTAAATATATGACAGGTTTACCCGATATTGTAATCATCATTGATCAGCAAGAAGAAGATACGGCTCTTCGAGAGTGTATCACTTTAGGAATTCCAACGATTTGTTTAATTGATACAAATTGTGACCCCGATCTTGCAGATATTTCGATTCCAGCGAATGATGACGCTATAGCTTCGATCCGATTAATTCTTAACAAACTAGTATTTGCTATTTGTGAGGGTCGTTCTAGATATATAAGAAAG---------CCT
>Rhodiola_liciae
ATGACAAAAAGATATTGGAACATCAATTTGGAAGAGATGATGGAAGCGGGAGTTCATTTTGGTCATGGTACTAGAAAGTGGAATCCGCGAATGGCACCTTATATCTCTGCAAAGCGTAAAGGTATTCATATTACAAATCTTACTAGAACTGCTCGCTTTTTATCAGAAGCTTGTGATTTAGTTTTTGATGCAGCAAGTGAGGAAAACCAATTTTTAATTGTTGGGACCAAAAAAAAAGCAGCTGATTCAGTAGCCCGAGCTGCAATAAGGGCTCGATGTCATTATGTTAATAAAAAATGGCTCGGTGGTATGTTAACGAATTGGTCCACGACAGAAACACGACTTCATAAGTTCCGGGATTTAAGAATGGAACAAAAATTGGGGGGGATC---AACCGTCTTCCGAAAAGAGATGCAGCTATGTTGAAGAGACAATTATCGCACTTGCAAACATATCTGGGTGGAATTAAATATATGACAGGTTTACCCGATATTGTAATCATCATTGATCAGCAAGAAGAAGATACGGCTCTTCGAGAGTGTATCACTTTAGGAATTCCAACGATTTGTTTAATTGATACAAATTGTGACCCCGATCTTGCAGATATTTCGATTCCAGCGAATGATGACGCTATAGCTTCGATCCGATTAATTCTTAACAAACTAGTATTTGCTATTTGTGAGGGTCGTTCTAGATATATAAGAAAG---------CCT
>Rhodiola_macrocarpa
ATGACAAAAAGATATTGGAACATCAATTTGGAAGAGATGATGGAAGCGGGAGTTCATTTTGGTCATGGTACTAGAAAGTGGAATCCGAGAATGGCACCTTATATCTCTGCAAAGCGTAAAGGTATTCATATTACAAATCTTACTAGAACTGCTCGCTTTTTATCAGAAGCTTGTGATTTAGTTTTTGATGCAGCAAGTAAGGAAAACCAATTTTTAATTGTTGGGACCAAAAAAAAAGCAGCTGATTCAGTAGCCCGAGCTGCAATAAGGGCTCGATGTCATTATGTTAATAAAAAATGGCTCGGTGGTATGTTAACGAATTGGTCCACGACAGAAACACGACTTCATAAGTTCCGGGATTTAAGAATGGAACAAAAATTGGGGGGGATC---AACCGTCTTCCGAAAAGAGATGCAGCTATGTTGAAGAGACAATTATCGCACTTGCAAACATATCTGGGTGGAATTAAATATATGACAGGTTTACCCGATATTGTAATCATCATTGATCAGCAAGAAGAAGATACGGCTCTTCGAGAGTGTATCACTTTAGGAATTCCAACGATTTGTTTAATTGATACAAATTGTGACCCCGATCTTGCAGATATTTCGATTCCAGCGAATGATGACGCTATAGCTTCGATCCGATTAATTCTTAACAAACTAGTATTTGCTATTTGTGAGGGTCGTTCTAGATATATAAGAAAG---------CCT
>Rhodiola_ovatisepala
ATGACAAAAAGATATTGGAACATCAATTTGGAAGAGATGATGGAAGCGGGAGTTCATTTTGGTCATGGTACTAGAAAGTGGAATCCGAGAATGGCACCTTATATCTCTGCAAAGCGTAAAGGTATTCATATTACAAATCTTACTAGAACTGCTCGCTTTTTATCAGAAGCTTGTGATTTAGTTTTTGATGCAGCAAGTGAGGAAAACCAATTTTTAATTGTTGGGACCAAAAAAAAAGCAGCTGATTCAGTAGCCCGAGCTGCAATAAGGGCTCGATGTCATTATGTTAATAAAAAATGGCTCGGTGGTATGTTAACGAATTGGTCCACGACAGAAACACGACTTCATAAGTTCCGGGATTTAAGAATGGAACAAAAATTGGGGGGGATC---AACCGTCTTCCGAAAAGAGATGCAGCTATGTTGAAGAGACAATTATCGCACTTGCAAACATATCTGGGTGGAATTAAATATATGACAGGTTTACCCGATATTGTAATCATCATTGATCAGCAAGAAGAAGATACGGCTCTTCGAGAGTGTATCACTTTAGGAATTCCAACGATTTGTTTAATTGATACAAATTGTGACCCCGATCTTGCAGATATTTCGATTCCAGCGAATGATGACGCTATAGCTTCGATCCGATTAATTCTTAACAAACTAGTATTTGCTATTTGTGAGGGTCGTTCTAGATATATAAGAAAG---------CCT
>Rhodiola_prainii
ATGACAAAAAGATATTGGAACATCAATTTGGAAGAGATGATGGAAGCGGGAGTTCATTTTGGTCATGGTACTAGAAAGTGGAATCCGAGAATGGCACCTTATATCTCTGCAAAGCGTAAAGGTATTCATATTACAAATCTTACTAGAACTGCTCGCTTTTTATCAGAAGCTTGTGATTTAGTTTTTGATGCAGCAAGTGAGGAAAACCAATTTTTAATTGTTGGGACCAAAAAAAAAGCAGCTGATTCAGTAGCCCGAGCTGCAATAAGGGCTCGATGTCATTATGTTAATAAAAAATGGCTCGGTGGTATGTTAACGAATTGGTCCACGACAGAAACACGACTTCATAAGTTCCGGGATTTAAGAATGGAACAAAAATTGGGGGGGATC---AACCGTCTTCCGAAAAGAGATGCAGCTATGTTGAAGAGACAATTATCGCACTTGCAAACATATCTGGGTGGAATTAAATATATGACAGGTTTACCCGATATTGTAATCATCATTGATCAGCAAGAAGAAGATACGGCTCTTCGAGAGTGTATCACTTTAGGAATTCCAACGATTTGTTTAATTGATACAAATTGTGACCCCGATCTTGCAGATATTTCGATTCCAGCGAATGATGACGCTATAGCTTCGATCCGATTAATTCTTAACAAACTAGTATTTGCTATTTGTGAGGGTCGTTCTAGATATATAAGAAAG---------CCT
>Rhodiola_quadrifida
ATGACAAAAAGATATTGGAACATCAATTTGGAAGAGATGATGGAAGCGGGAGTTCATTTTGGTCATGGTACTAGAAAGTGGAATCCGAGAATGGCACCTTATATCTCTGCAAAGCGTAAAGGTATTCATATTACAAATCTTACTAGAACTGCTCGCTTTTTATCAGAAGCTTGTGATTTAGTTTTTGATGCAGCAAGTAAGGAAAACCAATTTTTAATTGTTGGGACCAAAAAAAAAGCAGCTGATTCAGTAGCCCGAGCTGCAATAAGGGCTCGATGTCATTATGTTAATAAAAAATGGCTCGGTGGTATGTTAACGAATTGGTCCACGACAGAAACACGACTTCATAAGTTCCGGGATTTAAGAATGGAACAAAAATTGGGGGGGATC---AACCGTCTTCCGAAAAGAGATGCAGCTATGTTGAAGAGACAATTATCGCACTTGCAAACATATCTGGGTGGAATTAAATATATGACAGGTTTACCCGATATTGTAATCATCATTGATCAGCAAGAAGAAGATACGGCTCTTCGAGAGTGTATCACTTTAGGAATTCCAACGATTTGTTTAATTGATACAAATTGTGACCCCGATCTTGCAGATATTTCGATTCCAGCGAATGATGACGCTATAGCTTCGATCCGATTAATTCTTAACAAACTAGTATTTGCTATTTGTGAGGGTCGTTCTAGATATATAAGAAAG---------CCT
>Rhodiola_rhodantha
ATGACAAAAAGATATTGGAACATCAATTTGGAAGAGATGATGGAAGCGGGAGTTCATTTTGGTCATGGTACTAGAAAGTGGAATCCGAGAATGGCACCTTATATCTCTGCAAAGCGTAAAGGTATTCATATTACAAATCTTACTAGAACTGCTCGCTTTTTATCAGAAGCTTGTGATTTAGTTTTTGATGCAGCAAGTAAGGAAAACCAATTTTTAATTGTTGGGACCAAAAAAAAAGCAGCTGATTCAGTAGCCCGAGCTGCAATACGGGCTCGATGTCATTATGTTAATAAAAAATGGCTCGGTGGTATGTTAACGAATTGGTCCACGACAGAAACACGACTTCATAAGTTCCGGGATTTAAGAATGGAACAAAAATTGGGGGGGATC---AACCGTCTTCCGAAAAGAGATGCAGCTATGTTGAAGAGACAATTATCGCACTTGCAAACATATCTGGGTGGAATTAAATATATGACAGGTTTACCCGATATTGTAATCATCATTGATCAGCAAGAAGAAGATACGGCTCTTCGAGAGTGTATCACTTTAGGAATTCCAACGATTTGTTTAATTGATACAAATTGTGACCCCGATCTTGCAGATATTTCGATTCCAGCGAATGATGACGCTATAGCTTCGATCCGATTAATTCTTAACAAACTAGTATTTGCTATTTGTGAGGGTCGTTCTAGATATATAAGAAAG---------CCT
>Rhodiola_sexifolia
ATGACAAAAAGATATTGGAACATCAATTTGGAAGAGATGATGGAAGCGGGAGTTCATTTTGGTCATGGTACTAGAAAGTGGAATCCGAGAATGGCACCTTATATCTCTGCAAAGCGTAAAGGTATTCATATTACAAATCTTACTAGAACTGCTCGCTTTTTATCAGAAGCTTGTGATTTAGTTTTTGATGCAGCAAGTGAGGAAAACCAATTTTTAATTGTTGGGACCAAAAAAAAAGCAGCTGATTCAGTAGCCCGAGCTGCAATAAGGGCTCGATGTCATTATGTTAATAAAAAATGGCTCGGTGGTATGTTAACGAATTGGTCCACGACAGAAACACGACTTCATAAGTTCCGGGATTTAAGAATGGAACAAAAATTGGGGGGGATC---AACCGTCTTCCGAAAAGAGATGCAGCTATGTTGAAGAGACAATTATCGCACTTGCAAACATATCTGGGTGGAATTAAATATATGACAGGTTTACCCGATATTGTAATCATCATTGATCAGCAAGAAGAAGATACGGCTCTTCGAGAGTGTATCACTTTAGGAATTCCAACGATTTGTTTAATTGATACAAATTGTGACCCCGATCTTGCAGATATTTCGATTCCAGCGAATGATGACGCTATAGCTTCGATCCGATTAATTCTTAACAAACTAGTATTTGCTATTTGTGAGGGTCGTTCTAGATATATAAGAAAG---------CCT
>Rhodiola_sinuata
ATGACAAAAAGATATTGGAACATCAATTTGGAAGAGATGATGGAAGCGGGAGTTCATTTTGGTCATGGTACTAGAAAGTGGAATCCGAGAATGGCACCTTATATCTCTGCAAAGCGTAAAGGTATTCATATTACAAATCTTACTAGAACTGCTCGCTTTTTATCAGAAGCTTGTGATTTAGTTTTTGATGCAGCAAGTGAGGAAAACCAATTTTTAATTGTTGGGACCAAAAAAAAAGCAGCTGATTCAGTAGCCCGAGCTGCAATAAGGGCTCGATGTCATTATGTTAATAAAAAATGGCTCGGTGGTATGTTAACGAATTGGTCCACGACAGAAACACGACTTCATAAGTTCCGGGATTTAAGAATGGAACAAAAATTGGGGGGGATC---AACCGTCTTCCGAAAAGAGATGCAGCTATGTTGAAGAGACAATTATCGCACTTGCAAACATATCTGGGTGGAATTAAATATATGACAGGTTTACCCGATATTGTAATCATCATTGATCAGCAAGAAGAAGATACGGCTCTTCGAGAGTGTATCACTTTAGGAATTCCAACGATTTGTTTAATTGATACAAATTGTGACCCCGATCTTGCAGATATTTCGATTCCAGCGAATGATGACGCTATAGCTTCGATCCGATTAATTCTTAACAAACTAGTATTTGCTATTTGTGAGGGTCGTTCTAGATATATAAGAAAG---------CCT
>Rhodiola_smithii
ATGACAAAAAGATATTGGAACATCAATTTGGAAGAGATGATGGAAGCGGGAGTTCATTTTGGTCATGGTACTAGAAAGTGGAATCCGAGAATGGCACCTTATATCTCTGCAAAGCGTAAAGGTATTCATATTACAAATCTTACTAGAACTGCTCGCTTTTTATCAGAAGCTTGTGATTTAGTTTTTGATGCAGCAAGTAAGGAAAACCAATTTTTAATTGTTGGGACCAAAAAAAAAGCAGCTGATTCAGTAGCCCGAGCTGCAATAAGGGCTCGATGTCATTATGTTAATAAAAAATGGCTCGGTGGTATGTTAACGAATTGGTCCACGACAGAAACACGACTTCATAAGTTCCGGGATTTAAGAATGGAACAAAAATTGGGAGGGATC---AACCGTCTTCCGAAAAGAGATGCAGCTATGTTGAAGAGACAATTATCGCACTTGCAAACATATCTGGGTGGAATTAAATATATGACAGGTTTACCCGATATTGTAATCATCATTGATCAGCAAGAAGAAGATACGGCTCTTCGAGAGTGTATCACTTTAGGAATTCCAACGATTTGTTTAATTGATACAAATTGTGACCCCGATCTTGCAGATATTTCGATTCCAGCGAACGATGACGCTATAGCTTCGATCCGATTAATTCTTAACAAACTAGTATTTGCTATTTGTGAGGGTCGTTCTAGATATATAAGAAAG---------CCT
>Rhodiola_stapfii
ATGACAAAAAGATATTGGAACATCAATTTGGAAGAGATGATGGAAGCGGGAGTTCATTTTGGTCATGGTACTAGAAAGTGGAATCCGAGAATGGCACCTTATATCTCTGCAAAGCGTAAAGGTATTCATATTACAAATCTTACTAGAACTGCTCGCTTTTTATCAGAAGCTTGTGATTTAGTTTTTGATGCAGCAAGTGAGGAAAACCAATTTTTAATTGTTGGGACCAAAAAAAAAGCAGCTGATTCAGTAGCCCGAGCTGCAATAAGGGCTCGATGTCATTATGTTAATAAAAAATGGCTCGGTGGTATGTTAACGAATTGGTCCACGACAGAAACACGACTTCATAAGTTCCGGGATTTAAGAATGGAACAAAAATTGGGGGGGATC---AACCGTCTTCCGAAAAGAGATGCAGCTATGTTGAAGAGACAATTATCGCACTTGCAAACATATCTGGGTGGAATTAAATATATGACAGGTTTACCCGATATTGTAATCATCATTGATCAGCAAGAAGAAGATACGGCTCTTCGAGAGTGTATCACTTTAGGAATTCCAACGATTTGTTTAATTGATACAAATTGTGACCCCGATCTTGCAGATATTTCGATTCCAGCGAATGATGACGCTATAGCTTCGATCCGATTAATTCTTAACAAACTAGTATTTGCTATTTGTGAGGGTCGTTCTAGATATATAAGAAAG---------CCT
>Rhodiola_subopposita
ATGACAAAAAGATATTGGAACATCAATTTGGAAGAGATGATGGAAGCGGGAGTTCATTTTGGTCATGGTACTAGAAAGTGGAATCCGAGAATGGCACCTTATATCTCTGCAAAGCGTAAAGGTATTCATATTACAAATCTTACTAGAACTGCTCGCTTTTTATCAGAAGCTTGTGATTTAGTTTTTGATGCAGCAAGTAAGGAAAACCAATTTTTAATTGTTGGGACCAAAAAAAAAGCAGCTGATTCAGTAGCCCGAGCTGCAATAAGGGCTCGATGTCATTATGTTAATAAAAAATGGCTCGGTGGTATGTTAACGAATTGGTCCACGACAGAAACACGACTTCATAAGTTCCGGGATTTAAGAATGGAACAAAAATTGGGGGGGATC---AACCGTCTTCCGAAAAGAGATGCAGCTATGTTGAAGAGACAATTATCGCACTTGCAAACATATCTGGGTGGAATTAAATATATGACAGGTTTACCCGATATTGTAATCATCATTGATCAGCAAGAAGAAGATACGGCTCTTCGAGAGTGTATCACTTTAGGAATTCCAACGGTTTGTTTAATTGATACAAATTGTGACCCCGATCTTGCAGATATTTCGATTCCAGCGAATGATGACGCTATAGCTTCGATCCGATTAATTCTTAACAAACTAGTATTTGCTATTTGTGAGGGTCGTTCTAGATATATAAGAAAG---------CCT
>Rhodiola_tangutica
ATGACAAAAAGATATTGGAACATCAATTTGGAAGAGATGATGGAAGCGGGAGTTCATTTTGGTCATGGTACTAGAAAGTGGAATCCGAGAATGGCACCTTATATCTCTGCAAAGCGTAAAGGTATTCATATTACAAATCTTACTAGAACTGCTCGCTTTTTATCAGAAGCTTGTGATTTAGTTTTTGATGCAGCAAGTAAGGAAAACCAATTTTTAATTGTTGGGACCAAAAAAAAAGCAGCTGATTCAGTAGCCCGAGCTGCAATAAGGGCTCGATGTCATTATGTTAATAAAAAATGGCTCGGTGGTATGTTAACGAATTGGTCCACGACAGAAACACGACTTCATAAGTTCCGGGATTTAAGAATGGAACAAAAATTGGGGGGGATC---AACCGTCTTCCGAAAAGAGATGCAGCTATGTTGAAGAGACAATTATCGCACTTGCAAACATATCTGGGTGGAATTAAATATATGACAGGTTTACCCGATATTGTAATCATCATTGATCAGCAAGAAGAAGATACGGCTCTTCGAGAGTGTATCACTTTAGGAATTCCAACGATTTGTTTAATTGATACAAATTGTGACCCCGATCTTGCAGATATTTCGATTCCAGCGAATGATGACGCTATAGCTTCGATCCGATTAATTCTTAACAAACTAGTATTTGCTATTTGTGAGGGTCGTTCTAGATATATAAGAAAG---------CCT
>Rhodiola_wallichiana
ATGACAAAAAGATATTGGAACATCAATTTGGAAGAGATGATGGAAGCGGGAGTTCATTTTGGTCATGGTACTAGAAAGTGGAATCCGAGAATGGGACCTTATATCTCTGCAAAGCGTAAAGGTATTCATATTACAAATCTTACTAGAACTGCTCGCTTTTTATCAGAAGCTTGTGATTTAGTTTTTGATGCAGCAAGTGAGGAAAACCAATTTTTAATTGTTGGGACCAAAAAAAAAGCAGCTGATTCAGTAGCCCGAGCTGCAATAAGGGCTCGATGTCATTATGTTAATAAAAAATGGCTCGGTGGTATGTTAACGAATTGGTCCACGACAGAAACACGACTTCATAAGTTCCGGGATTTAAGAATGGAACAAAAATTGGGGGGGATC---AACCGTCTTCCGAAAAGAGATGCAGCTATGTTGAAGAGACAATTATCGCACTTGCAAACATATCTGGGTGGAATTAAATATATGACAGGTTTACCCGATATTGTAATCATCATTGATCAGCAAGAAGAAGATACGGCTCTTCGAGAGTGTATCACTTTAGGAATTCCAACGATTTGTTTAATTGATACAAATTGTGACCCCGATCTTGCAGATATTTCGATTCCAGCGAATGATGACGCTATAGCTTCGATCCGATTAATTCTTAACAAACTAGTATTTGCTATTTGTGAGGGTCGTTCTAGATATATAAGAAAG---------CCT
>Hylotelephium_ewersii
ATGACAAAAAGATATTGGAATATCAATTTGGAAGAGATGATGGAAGCGGGAGTTCATTTTGGTCATGGTACTAGAAAGTGGAATCCAAGAATGGCACCTTATATCTCGGCAAAGCGTAAAGGTATTCATATTACAAATCTTACTAGAACTGCTCGTTTTTTGTCAGAAGCTTGTGATTTAGTTTTTGATGCAGCAAGTAAGGAAAACCAATTTTTAATTGTTGGGACTAAAAAAAAAGCAGCTGATTCAGTAGCCCGAGCTGCAATAAGGGCTCGATGTCATTATGTTAATAAAAAATGGCTCGGGGGTATGTTAACGAATTGGTCCACGACAGAAACACGACTTCATAAGTTCCGGGATTTAAGAATGGAACAAAAAATGGGGGGGATC---AACCGTCTTCCGAAAAGAGATGCAGCTATGTTGAAGAGACAATTATCGCACTTGCAAACATATCTGGGTGGAATTAAATATATGACAGGTTTACCCGATATTGTAATCATCATTGATCAGCAAGAAGAAGATACGGCTCTTCGAGAGTGTATCACTTTGGGAATTCCAACGATTTGTTTAATTGATACAAATTGTGACCCCGATCTTGCAGATATTTCGATTCCAGCGAATGATGACGCTATAGCTTCGATCCGATTAATTCTTAACAAACTAGTATTTGCTATTTGTGAGGGTCGTGCTAGATATCTAAGAAAG---------CCT
>Hylotelephium_verticillatum
ATGACAAAAAGATATTGGAACATCAATTTGGAAGAGATGATGGAAGCGGGAGTTCATTTTGGTCATGGTACTAGAAAGTGGAATCCAAGAATGGCACCTTATATCTCGGCAAAGCGTAAAGGTATTCATATTACAAATCTTACTAGAACTGCTCGTTTTTTGTCAGAAGCTTGTGATTTAGTTTTTGATGCAGCAAGTAAGGAAAACCAATTTTTAATTGTTGGGACTAAAAAAAAAGCAGCTGATTCAGTAGCCCGAGCTGCAATAAGGGCTCGATGTCATTATGTTAATAAAAAATGGCTCGGGGGTATGTTAACGAATTGGTCCACGACAGAAACACGACTTCATAAGTTCCGGGATTTAAGAATGGAACAAAAAATGGGGGGGATC---AACCGTCTTCCGAAAAGAGATGCAGCTATGTTGAAGAGACAATTATCGCACTTGCAAACATATCTGGGTGGAATTAAATATATGACAGGTTTACCCGATATTGTAATCATCATTGATCAGCAAGAAGAAGATACGGCTCTTCGAGAGTGTATCACTTTGGGAATTCCAACGATTTGTTTAATTGATACAAATTGTGACCCCGATCTTGCAGATATTTCAATTCCAGCGAATGATGACGCTATAGCTTCGATCCGATTAATTCTTAACAAACTAGTATTTGCTATTTGTGAGGGTCGTGCTAGATATCTAAGAAAG---------CCT
>Hylotelephium_viviparum
ATGACAAAAAGATATTGGAACATCAATTTGGAAGAGATGATGGAAGCGGGAGTTCATTTTGGTCATGGTACTAGAAAGTGGAATCCAAGAATGGCACCTTATATCTCGGCAAAGCGTAAAGGTATTCATATTACAAATCTTACTAGAACTGCTCGTTTTTTGTCAGAAGCTTGTGATTTAGTTTTTGATGCAGCAAGTAAGGAAAACCAATTTTTAATTGTTGGGACTAAAAAAAAAGCAGCTGATTCAGTAGCCCGAGCTGCAATAAGGGCTCGATGTCATTATGTTAATAAAAAATGGCTCGGGGGTATGTTAACGAATTGGTCCACGACAGAAACACGACTTCATAAGTTCCGGGATTTAAGAATGGAACAAAAAATGGGGGGGATC---AACCGTCTTCCGAAAAGAGATGCAGCTATGTTGAAGAGACAATTATCGCACTTGCAAACATATCTGGGTGGAATTAAATATATGACAGGTTTACCCGATATTGTAATCATCATTGATCAGCAAGAAGAAGATACGGCTCTTCGAGAGTGTATCACTTTGGGAATTCCAACGATTTGTTTAATTGATACAAATTGTGACCCCGATCTTGCAGATATTTCGATTCCAGCGAATGATGACGCTATAGCTTCGATCCGATTAATTCTTAACAAACTAGTATTTGCTATTTGTGAGGGTCGTGCTAGATATCTAAGAAAG---------CCT
>Meterostachys_sikokianus
ATGACAAAAAGATATTGGAACATCAATTTGGAAGAGATGATGGAAGCGGGGGTTCATTTTGGTCATGGTACTAGAAAGTGGAATCCGAGAATGGCACCTTATATCTCGGCAAAGCGTAAAGGTATTCATATTACAAATCTTACTAGAACTGCTCGTTTTTTATCAGAAGCTTGTGATTTAGTTTTTGATGCAGCAAGTAAGGAAAACAAATTTTTAATTGTTGGGACTAAAAAAAAAGCAGCTGATTCAGTAGCCCGAGCTGCAATAAGGGCTCGATGTCATTATGTTAATAAAAAATGGCTCGGGGGTATGTTAACGAATTGGTCCACGACAGAAACACGACTTCATAAGTTCCGGGATTTAAGAATGGAACAAAAAATGGGGGGGATC---AACCGTCTTCCGAAAAGAGATGCAGCTATGTTGAAGAGACAATTATCGCACTTGCAAACATATCTGGGTGGAATTAAATATATGACAGGTTTACCCGATATTGTAATCATCATTGATCAGCAAGAAGAAGATACGGCTCTTCGAGAGTGTATCACTTTGGGAATTCCAACGATTTGTTTAATTGATACAAATTGTGACCCCGATCTTGCAGATATTTCGATTCCAGCGAATGATGACGCTATAGCTTCGATCCGATTAATTCTTAATAAACTAGTATTTGCTATTTGTGAGGGTCGTTCTAGATATCTAAGAAAG---------CCT
>Orostachys_fimbriata
ATGACAAAAAGATATTGGAACATCAATTTGGAAGAGATGATGGAAGCGGGAGTTCATTTTGGTCATGGTACTAGAAAGTGGAATCCGAGAATGGCACCTTATATCTCGGCAAAGCGTAAAGGTATTCATATTACAAATCTTACTAGAACTGCTCGTTTTTTATCAGAAGCTTGTGATTTAGTTTTTGATGCAGCAAGTAAGGAAAACCAATTTTTAATTGTTGGGACTAAAAAAAAAGCAGCTGATTCAGTAGCCCGAGCTGCAATAAGGGCTCGATGTCATTATGTTAATAAAAAATGGCTCGGAGGTATGTTAACGAATTGGTCCACGACAGAAACACGACTTCATAAGTTCCGGGATTTAAGAATGGAACAAAAAATGGGGGGGATC---AACCGTCTTCCGAAAAGAGATGCAGCTATGTTGAAGAGACAATTATCGCACTTGCAAAAATATCTGGGTGGAATTAAATATATGACAGGTTTACCCGATATTGTAATCATCATTGATCAGCAAGAAGACGATACGGCTCTTCGAGAGTGTATCACTTTGGGAATTCCAACGATTTGTTTAATTGATACAAATTGTGACCCCGATCTTGCAGATATTTCGATTCCAGCGAATGATGACGCTATAGCTTCGATCCGATTAATTCTTAACAAACTAGTATTTGCTATTTGTGAGGGTCGTTCTAGATATCTAAGAAAG---------CCT
>Orostachys_japonica
ATGACAAAAAGATATTGGAACATCAATTTGGAAGAGATGATGGAAGCGGGAGTTCATTTTGGTCATGGTACTAGAAAGTGGAATCCGAGAATGGCACCTTATATCTCGGCAAAGCGTAAAGGTATTCATATTACAAATCTTACTAGAACTGCTCGTTTTTTATCAGAAGCTTGTGATTTAGTTTTTGATGCAGCAAGTAAGGAAAACCAATTTTTAATTGTTGGGACTAAAAAAAAAGCAGCTGATTCAGTAGCCCGAGCTGCAATAAGGGCTCGATGTCATTATGTTAATAAAAAATGGCTCGGAGGTATGTTAACGAATTGGTCCACGACAGAAACACGACTTCATAAGTTCCGGGATTTAAGAATGGAACAAAAAATGGGGGGGATC---AACCGTCTTCCGAAAAGAGATGCAGCTATGTTGAAGAGACAATTATCGCACTTGCAAACATATCTGGGTGGAATTAAATATATGACAGGTTTACCCGACATTGTAATCATCATTGATCAGCAAGAAGAAGATACGGCTCTTCGAGAGTGTATCACTTTGGGAATTCCAACGATTTGTTTAATTGATACAAATTGTGACCCCGATCTTGCAGATATTTCGATTCCAGCGAATGATGACGCTATAGCTTCGATCCGATTAATTCTTAACAAACTAGTATTTGCTATTTGTGAGGGTCGTTCTAGATATCTAAGAAAG---------CCT
>Orostachys_minuta
ATGACAAAAAGATATTGGAACATCAATTTGGAAGAGATGATGGAAGCGGGAGTTCATTTTGGTCATGGTACTAGAAAGTGGAATCCGAGAATGGCACCTTATATCTCGGCAAAGCGTAAAGGTATTCATATTACAAATCTTACTAGAACTGCTCGTTTTTTATCAGAAGCTTGTGATTTAGTTTTTGATGCAGCAAGTAAGGAAAACCAATTTTTAATTGTTGGGACTAAAAAAAAAGCAGCTGATTCAGTAGCCCGAGCTGCAATAAGGGCTCGATGTCATTATGTTAATAAAAAATGGCTCGGAGGTATGTTAACGAATTGGTCCACGACAGAAACACGACTTCATAAGTTCCGGGATTTAAGAATGGAACAAAAAATGGGGGGGATC---AACCGTCTTCCGAAAAGAGATGCAGCTATGTTGAAGAGACAATTATCGCACTTGCAAACATATCTGGGTGGAATTAAATATATGACAGGTTTACCCGATATTGTAATCATCATTGATCAGCAAGAAGAAGATACGGCTCTTCGAGAGTGTATCACTTTGGGAATTCCAACGATTTGTTTAATTGATACAAATTGTGACCCCGATCTTGCAGATATTTCGATTCCAGCGAATGATGACGCTATAGCTTCGATCCGATTAATTCTTAACAAACTAGTATTTGCTATTTGTGAGGGTCGTTCTAGATATCTAAGAAAG---------CCT
>Orostachys_iwarenge_f_magna
ATGACAAAAAGATATTGGAACATCAATTTGGAAGAGATGATGGAAGCGGGAGTTCATTTTGGTCATGGTACTAGAAAGTGGAATCCAAGAATGGCACCTTATATCTCGGCAAAGCGTAAAGGTATTCATATTACAAATCTTACTAGAACTGCTCGTTTTTTGTCAGAAGCTTGTGAGTTAGTTTTTGATGCAGCAAGTAAGGAAAACCAATTTTTAATTGTTGGGACTAAAAAAAAAGCAGCTGATTCAGTAGCCCGAGCTGCAATAAGGGCTCGATGTCATTATGTTAATAAAAAATGGCTCGGGGGTATGTTAACGAATTGGTCCACGACAGAAACACGACTTCATAAGTTCCGGGATTTAAGAATGGAACAAAAAATGGGGGGGATC---AACCGTCTTCCGAAAAGAGATGCAGCTATGTTGAAGAGACAATTATCGCACTTGCAAACATATCTGGGTGGAATTAAATATATGACAGGTTTACCCGATATTGTAATCATCATTGATCAGCAAGAAGAAGATACGGCTCTTCGAGAGTGTATCACTTTAGGAATTCCAACGATTTGTTTAATTGATACAAATTGTGACCCCGATCTTGCAGATATTTCGATTCCAGCGAATGATGACGCTATAGCTTCGATCCGATTGATTCTTAACAAACTAGTATTTGCTATTTGTGAGGGTCGTGCTAGATATCTAAGAAAG---------CCT
>Sinocrassula_densirosulata
ATGACAAAAAGATATTGGAACATCAATTTGGAAGAGATGATGGAAGCGGGAGTTCATTTTGGTCATGGTACTAGAAAGTGGAATCCGAGAATGGCACCTTATATCTCGGCAAAGCGTAAAGGTATTCATATTACAAATCTTACTAGAACTGCTCGTTTTTTATCAGAAGCTTGTGATTTAGTTTTTGATGCAGCAAGTAAGGAAAACCAATTTTTAATTGTTGGGACTAAAAAAAAAGCAGCTGATTCAGTAGCCCGAGCTGCAATAAAGGCTCGATGTCATTATGTTAATAAAAAATGGCTCGGGGGTATGTTAACGAATTGGTCCACGACCGAAACACGACTTCATAAGTTCCGGGATTTAAGAATAGAACAAAAAATGGGGGGGATC---AATCGTCTTCCGAAAAGAGATGCAGCTATGTTGAAGAGACAATTATCGCACTTGCAAACATATCTGGGTGGAATTAAATATATGACAGGTTTACCCGATATTGTAATCATCATTGATCAGCAAGAAGAAGATACGGCTCTGCGAGAGTGTATCACTTTGGGAATTCCAACGATTTGTTTAATTGATACAAATTGTGACCCCGATCTTGCAGATATTTCGATTCCAGCGAATGATGACGCTATAGCTTCGATCCGATTAATTCTTAACAAACTAGTATTTGCTATTTGTGAGGGTCGTTCTAGATATCTAAGAAAG---------CCT
>Sinocrassula_indica
ATGACAAAAAGATATTGGAACATCAATTTGGAAGAGATGATGGAAGCGGGAGTTCATTTTGGTCATGGTACTAGAAAGTGGAATCCGAGAATGGCACCTTATATCTCGGCAAAGCGTAAAGGTATTCATATTACAAATCTTACTAGAACTGCTCGTTTTTTATCAGAAGCTTGTGATTTAGTTTTTGATGCAGCAAGTAAGGAAAACCAATTTTTAATTGTTGGGACTAAAAAAAAAGCAGCTGATTCAGTAGCCCGAGCTGCAATAAAGGCTCGATGTCATTATGTTAATAAAAAATGGCTCGGGGGTATGTTAACGAATTGGTCCACGACCGAAACACGACTTCATAAGTTCCGGGATTTAAGAATAGAACAAAAAATGGGGGGGATC---AATCGTCTTCCGAAAAGAGATGCAGCTATGTTGAAGAGACAATTATCGCACTTGCAAACATATCTGGGTGGAATTAAATATATGACAGGTTTACCCGATATTGTAATCATCATTGATCAGCAAGAAGAAGATACGGCTCTGCGAGAGTGTATCACTTTGGGAATTCCAACGATTTGTTTAATTGATACAAATTGTGACCCCGATCTTGCAGATATTTCGATTCCAGCGAATGATGACGCTATAGCTTCGATCCGATTAATTCTTAACAAACTAGTATTTGCTATTTGTGAGGGTCGTTCTAGATATCTAAGAAAG---------CCT
>Umbilicus_rupestris
ATGATAAAAAGATATTGGAACATCAATTTGGAAGAGATGATGGAAGCGGGAGTTCATTTTGGTCATGGTACTAGAAAGTGGAATCCGAGAATGGCACCTTATATCTCTGCAAAGCGTAAAGGTATTCATATTACAAATCTTACTAGAACTGCTCGTTTTTTATCAGAAGCTTGTGATTTAGTTTTTGATGCAGCAAGTAAGGAAAACCAATTTTTAATTGTTGGGACAAAAAAAAAAGTAGCTGATTCAGTAGCCCGAGCTGCAATACGGGCTCGATGTCATTATGTTAATAAAAAATGGCTCGGTGGTATGTTAACGAATTGGTCCACGACAGAAACACGACTTCATGAGTTCCGGGATTTAAGAATGGAACAAAAAATGGGGAGGATC---ACCCGTCTTCCGAAAAGAGATGCAGCTATGTTGAAGAGACAATTATCACACTTGCAAACATATCTGGGTGGAATTAAATATATGACAGGTTTACCCGATATTGTAATCATCATTGATCAGCACGAAGAAGATACGGCTCTTCGCGAGTGTATCACTTTAGGAATTCCAACGATTTGTTTAATTGATACAAATTGTGACCCCGATCTTGCAGATATTGCGATTCCAGCGAATGATGACGCTATAGCTTCGATCCGATTAATTCTTAACAAACTAGTATTTGCTATTTCTGAGGGTCGTTCTAGATATATAAGAAAG---------CCT
>Myriophyllum_aquaticum
ATGACAAAAAGATATTGGAACATCAATTTGGAAGAGATGATGGAAGCAGGAGTTCATTTTGGTCATGGTACTAGGAAGTGGAATCCTAGAATGGAACCTTATATCTCTGGAAAGCGCAAAGGTATTCATATTTCAAATCTTACTAGAACTGCTCGTTTTTTATCAGAAGCTTGTGATTTAGCTTTTGATGCAGCAAGTCGGGGAAAACAATTCTTAATTGTTGGTACCAAAAATAAAGCAGCTGATTCAGTAGCACGAGCTGCAATAAAGGCTCGATGTCATTATGTTAATAAAAAATGGCTTGGTGGTATGTTAACGAATTGGTCCACAACGGAAACGAGACTTCAGAAGTTCAGGGACTTGAGAACGGAACAAAAGACGGGAGGGCTT---AACCGTCTTGCGAAAAGAGATGCGGCTATGTTGAAGAGACAATTATCTCACTTGCAAACGTATCTGGGTGGGATTAAATATATGACCGGTTTACCTGATATTGTAATTATCGTTGATCAGCAAGAAGAATATACGGCTCTTCGAGAATGTATCACTTTGGGAATTCCAACGATTTGTTTAATCGATACAAATTGTGATCCTGATCTCGCAGATATTTCGATTCCCGCCAATGATGATGCTATAGCTTCAATTCGATTAATTCTTAATAAACTAGTATTTGCAATTTATGAGGGTCGTTCTAGCTATATAAGCGATATAAGAAATCCT
>Myriophyllum_spicatum
ATGACAAAAAGATATTGGAACATCAATTTAGAAGAGATGATGGAAGCGGGAGTTCATTTTGGTCATGGTACTAGGAAGTGGAATCCTAGAATGGAACCTTATATCTCTGGAAAGCGCAAAGGTATTCATATTTCAAATCTTACTAGAACTGCTCGTTTTTTATCAGAAGCTTGTGATTTAGCTTTTGATGCAGCAAGTCGGGGAAAACAATTCTTAATTGTTGGTACCAAAAATAAAGCAGCTGATTCAGTAGCACGAGCTGCAATAAAGGCTCGATGTCATTATGTTAATAAAAAATGGCTTGGTGGTATGTTAACGAATTGGTCCACAACGGAAACGAGACTTCAGAAGTTCAGGGACTTGAGAACGGAACAAAAGACGGGAGGGCTT---AACCGTCTTGCGAAAAGAGATGCGGCTATGTTGAAGAGACAATTATCTCACTTGCAAACGTATCTGGGTGGGATTAAATATATGACCGGTTTACCTGATATTGTAATTATCGTTGATCAGCAAGAAGAATATACGGCTCTTCGAGAATGTATCACTTTGGGAATTCCAACGATTTGTTTAATCGATACAAATTGTGATCCTGATCTCGCAGATATTTCGATTCCCGCCAATGATGATGCTATAGCTTCAATTCGCTTAATTCTTAATAAACTAGTATTTGCAATTTATGAGGGTCGTTCTACCTATATAAGCGATATAAGAAATCCT
