# Supplementary material for: Ten Plastomes of Crassula (Crassulaceae) and Phylogenetic Implications
Source: Biology (Basel). 2022 Dec 7;11(12):1779. doi: 10.3390/biology11121779 (PMC9775174; doi:10.3390/biology11121779)
Supplement: Supplementary file 1 [file biology-11-01779-s001.zip › Supplements/Data S1/rps8.fasta]

>Crassula_alstonii
ATGGGTATAGACACTATTGCTGATATAATAACTTCTATACGAAATGCTGACATAAATAGAAAAGGAACTGTTCGAATAGTATCTACTAATATTACTGAAAACATTGTTAAAATACTTTTACAAGAAGGTTTTATACAAAACGTGAGGAAACATCGAGAAAAGAACAATTTTTTTTTGGTTTTAACCCTGAAACATAGACGAAATATTAAAGGGCGATATAGAACGGTT------TTAAATTTAAAACGGATAAGTCGACTTGGTCTACGAATCTATTCTAACTACCAAGGCATTCCTAGAATTTTAGGTGGGATGGGGATTGTAATCCTTTCTACTTCTCAAGGTATAATGACAGACCGAGAGGCTCGCCGAGAAAGAATCGGAGGAGAGATTTTGTGTTATATATGG
>Crassula_columella
ATGGGTATAGACACTATTGCTGATATAATAACTTCTATACGAAATGCTGACATAAATAGAAAAGGAACTGTTCGAATAGTATCTACTAATATTACTGAAAACATTGTTAAAATACTTTTACAAGAAGGTTTTATACAAAACGTGAGGAAACATCGAGAAAAGAACAATTTTTTTTTGGTTTTAACCCTGAAACATAGACGAAATATTAAAGGGCGATATAGAACGGTT------TTAAATTTAAAACGGATAAGTCGACTTGGTCTACGAATCTATTCTAACTACCAAGGCATTCCTAGAATTTTAGGTGGGATGGGGATTGTAATCCTTTCTACTTCTCAAGGTATAATGACAGACCGAGAGGCTCGCCGAGAAAGAATCGGAGGAGAGATTTTGTGTTATATATGG
>Crassula_dejecta
ATGGGTATAGACACTATTGCCGATATAATAACTTCTATACGAAATGCTGACATAAATAGAAAAGGAACTGTTCGAATAGTATCCACTAATATTACTGAAAACATTGTTAAAATACTTTTACAAGAAGGTTTTATACAAAACGTGAGGAAACATCGAGAAAAGAACAATTTTTTTTTGGTTTTAACCCTGAAACATAGACGAAATATTAAAGGGCGATATAGAACGGTT------TTAAATTTAAAACGGATAAGTCGACTTGGTCTACGAATCTATTCTAACTACCAAGGCATTCCTAGAATTTTAGGTGGGATGGGGATTGTAATCCTTTCTACTTCTCAAGGTATAATGACAGACCGAGAGGCTCGCCGAGAACGAATCGGAGGAGAGATTTTGTGTTATATATGG
>Crassula_mesembryanthoides
ATGGGTATAGACACTATTGCCGATATAATAACTTCTATACGAAATGCTGACATAAATAGAAAAGGAACTGTTCGAATAGTATCTACTAATATTACTGAAAACATTGTTAAAATACTTTTACAAGAAGGTTTTATACAAAACGTGAGGAAACATCGAGAAAAGAACAATTTTTTTTTGGTTTTAACCCTGAAACATAGACGAAATATTAAAGGGCGATATAGAACGGTT------TTAAATTTAAAACGGATAAGTCGACTTGGTCTACGAATCTATTCTAACTACCAAGGCATTCCTAGAATTTTAGGTGGGATGGGGATTGTAATCCTTTCTACTTCTCAAGGTATAATGACAGACCGAGAGGCTCGCCGAGAACGAATCGGAGGAGAGATTTTGTGTTATATATGG
>Crassula_perforata
ATGGGTATAGACACTATTGCTGATATAATAACTTCTATACGAAATGCTGACATAAATAAAAAAGGAACTGTTCGAATAGTATCTACTAATATTACTGAAAACATTGTTAAAATACTTTTACAAGAAGGTTTTATACAAAATGTGAGGAAACATCGAGAAACGAACAATTTTTTTTTGGTTTTAACCCTGAAACATAGACGAAATATTAAAGGGCGATATAGAACAGTT------TTAAATTTAAAACGGATAAGTCGACTTGGTCTACGAATCTATTCTAACTACCAAGGCATTCCTAGAATTTTAGGTGGGATGGGGATTGTAATCCTTTCTACTTCTCAAGGTATAATGACAGACCGAGAGGCTCGCCGAGAACGAATCGGAGGAGAGATTTTGTGTTATATATGG
>Crassula_socialis
ATGGGTATAGACACTATTGCTGATATAATAACTTCTATACGAAATGCTGACATAAATAGAAAAGGAACTGTTCGAATAGTATCTACTAATATTACTGAAAACATTGTTAAAATACTTTTACAAGAAGGTTTTATACAAAACGTGAGGAAACATCGAGAAAAGAACAATTTTTTTTTGGTTTTAACCCTGAAACATAGACGAAATATTAAAGGGCGATATAGAACGGTT------TTAAATTTAAAACGGATAAGTCGACTTGGTCTACGAATCTATTCTAACTACCAAGGCATTCCTAGAATTTTAGGTGGGATGGGGATTGTAATCCTTTCTACTTCTCAAGGTATAATGACAGACCGAGAGGCTCGCCGAGAACGAATCGGAGGAGAGATTTTGTGTTATATATGG
>Crassula_tecta
ATGGGTATAGACACTATTGCCGATATAATAACTTCTATACGAAATGCTGACATAAATAGAAAAGGAACTGTTCGAATAGTATCTACTAATATTACTGAAAACATTGTTAAAATACTTTTACAAGAAGGTTTTATACAAAACGTGAGGAAACATCGAGAAAAGAACAATTTTTTTTTGGTTTTAACCCTGAAACATAGACGAAATATTCAAGGGCGATATAGAACGGTT------TTAAATTTAAAACGGATAAGTCGACTTGGTCTACGAATCTATTCTAACTACCAAGGCATTCCTAGAATTTTAGGTGGGATGGGGATTGTAATCCTTTCTACTTCTCAAGGTATAATGACAGACCGAGAGGCTCGCCGAGAACGAATCGGAGGAGAGATTTTGTGTTATATATGG
>Crassula_mesembrianthemopsis
ATGGGTATAGACACTATTGCCGATATAATAACTTCTATACGAAATGCTGACATAAATAGAAAAGGAACTGTTCGAATAGTATCTACTAATATTACTGAAAACATTGTTAAAATACTTTTACAAGAAGGTTTTATACAAAACGTGAGGAAACATCGAGAAAAGAACAATTTTTTTTTGGTTTTAACCCTGAAACATAGACGAAATATTCAAGGGCGATATAGAACGGTT------TTAAATTTAAAACGGATAAGTCGACTTGGTCTACGAATCTATTCTAACTACCAAGGCATTCCTAGAATTTTAGGTGGGATGGGGATTGTAATCCTTTCTACTTCTCAAGGTATAATGACAGACCGAGAGGCTCGCCGAGAACGAATCGGAGGAGAGATTTTGTGTTATATATGG
>Crassula_deltoidea
ATGGGTATAGACACGATTGCTGATATAATAACTTCTATACGAAATGCTGACATGAATAGAAAAGGAACTGTTCGAATAGTATCGACTAATATTACTGAAAACATTGTTAAAATACTTTTACAAGAAGGTTTTATCCAAAACGTGAGAAAACATCGAGAAAAGAACAACTTTTTTTTGGTTTTAACCCTGAAACATAGAAGAAATATTAAAGGGCGATATAGAACGTTT------TTAAATTTAAAACGGATAAGTCGACTTGGTCTACGAATCTATTCTAACTACCAAGGTATTCCTAGAATTTTAGGTGGGATGGGAATTGTAATCCTTTCTACTTCTCGGGGTATAATGACAGACCGGGAGGCTCGACTACAAAGAATTGGAGGAGAAATCTTGTGTTATATATGG
>Crassula_expansa_subsp_fragilis
ATGGGTATAGACACTATTGCTGATATAATAACTTCTATACGAAATGCTGACATGAATAGAAAAGGAACTGTTCGAATAGTATCGACTAATATTACTGAAAACATTGTTAAAATACTTTTACAAGAAGGTTTTATCCAAAACGTGAGAAAACATCGAGAAAAGAACAACTTTTTTTTGGTTTTAACCCTGAAACATAGAAGAAATATTAAAGGGCGATATAGAACCTTT------TTAAATTTAAAACGGATAAGTCGACTTGGTCTACGAATTTATTCTAACTACCAAGGGATTCCTAGAATTTTAGGTGGGATGGGAATTGTAATCCTTTCTACTTCTCGGGGTATAATGACAGACCGGGAGGCTCGACTAGAAAGAATTGGAGGAGAAATTTTGTGTTATATATGG
>Crassula_volkensii
ATGGGTATAGACACTATTGCTGATATAATAACTTCTATACGAAATGCTGACATGAATAGAAAAGGAACTGTTCGAATAGTATCGACTAATATTACTGAAAACATTGTTAAAATACTTTTACAAGAAGGTTTTATCCAAAACGTGAGAAAACATCGAGAAAAGAACAACTTTTTTTTGGTTTTAACCCTGAAACATAGAAGAAATATTAAAGGGCGATATAGAACCTTT------TTAAATTTAAAACGGATAAGTCGACTTGGTCTACGGATTTATTCTAACTACCAAGGCATTCCTAGAATTTTAGGTGGGATGGGAATTGTAATCCTTTCTACTTCTCGGGGTATAATGACAGACCGGGAGGCTCGACTAGAAAGAATTGGAGGAGAAATTTTGTGTTATATATGG
>Cotyledon_tomentosa
ATGGGTAGAGACACTATTGCTGATATAATAACTTCTATACGAAATGCTGACATGAATAGAAAAGGAACAGTTCGAATAGCATCTACTAACATCACTGAAAACATTGTTAAAATACTTTTACGAGAAGGTTTTATCCAAAATGTGAGGAAACATCGGGAAAACAAAAATTTTTTTTTGGTTTTAACCCTGCAACATAGACGAAATAGTAAAGGGCGATATAGAACGGTT------TTAAATTTAAAAAGGATAAGTCGACCTGGTCTACGAATCTATTCTAACTACCAACGCATTCCTAGAATTTTAGGTGGGATGGGAATTGTAATCCTTTCTACTTCTCAAGGTATAATGACAGACCGAGAGGCTCGACTAGAAAGAATCGGCGGAGAAATTTTGTGTTATATATGG
>Kalanchoe_daigremontiana
ATGGGTAGAGACACTATTGCTGAGATAATAACTTCTATACGAAATGCTGACATGAATAGAAAAGGAACAGTTCGAATAGCATCTACTAACATCACTGAAAACATTGTTAAAATACTTTTACGAGAAGGTTTTATCCAAAATGTGAGGAAACATCGGGAAAACCAAAATTTTTTTTTGGTTTTAACCCTGCAACATAGAAGAAATAGTAAAGGGCGATATAGAACAGTT------TTCAATTTAAAAAGGATAAGTCGACCTGGTCTACGAATCTATTATAACTACCAACGCATTCCTAGAATTTTAGGTGGGATGGGAATTGTAATCCTTTCTACTTCTCAAGGTATAATGACAGACCGAGAGGCTCGACTAGAAAGAATCGGCGGAGAAATTTTGTGTTATATATGG
>Kalanchoe_delagoensis
ATGGGTAGAGACACTATTGCTGAGATAATAACTTCTATACGAAATGCTGACATGAATAGAAAAGGAACAGTTCGAATAGCATCTACTAACATCACTGAAAACATTGTTAAAATACTTTTACGAGAAGGTTTTATCCAAAATGTGAGGAAACATCGGGAAAACCAAAATTTTTTTTTGGTTTTAACCCTGCAACATAGAAGAAATAGTAAAGGGCGATATAGAACAGTT------TTCAATTTAAAAAGGATAAGTCGACCTGGTCTACGAATCTATTATAACTACCAACGCATTCCTAGAATTTTAGGTGGGATGGGAATTGTAATCCTTTCTACTTCTCAAGGTATAATGACAGACCGAGAGGCTCGACTAGAAAGAATCGGCGGAGAAATTTTGTGTTATATATGG
>Kalanchoe_fedtschenkoi
ATGGGTAGAGACACTATTGCTGAGATAATAACTTCTATACGAAATGCTGACATGAATAGAAAAGGAACAGTTCGAATAGCATCTACTAACATCACTGAAAACATTGTTAAAATACTTTTACGAGAAGGTTTTATCCAAAATGTGAGGAAACATCGGGAAAACCAAATTTTTTTTTTGGTTTTAACCCTGCAACATAGAAGAAATAGTAAAGGGCGATATAGAACAGTT------TTCAATTTAAAAAGGATAAGTCGACCTGGTCTACGAATCTATTATAACTACCAACGCATTCCTAGAATTTTAGGTGGGATGGGAATTGTAATCCTTTCTACTTCTCAAGGTATAATGACAGACCGAGAGGCTCGACTAGAAAGAATCGGCGGAGAAATTTTGTGTTATATATGG
>Kalanchoe_longiflora
ATGGGTAGAGACACTATTGCTGATATAATAACTTCTATACGAAATGCTGACATGAATAGAAAAGGAACAGTTCGAATAGCATCTACTAACATCACTGAAAACATTGTTAAAATACTTTTACGAGAAGGTTTTATCCAAAATGTGAGGAAACATCGGGAAAACCAAAAATTTTTTTTGGTTTTAACCCTGCAACATAGAAGAAATAGTAAAGGGCGATATAGAACGGTT------TTCAATTTAAAAAGGATAAGTCGACCTGGTCTACGAATCTATTCTAACTACCAACGCATTCCTAGAATTTTAGGTGGGATGGGAATTGTAATCCTTTCTACTTCTCAAGGTATAATGACAGACCGAGAGGCTCGACTAGAAAGAATCGGCGGAGAAATTTTGTGTTATATATGG
>Kalanchoe_tomentosa
ATGGGTAGAGACACTATTGCTGATATAATAACTTCTATACGAAATGCTGACATGAATAAAAAAGGAACAGTTCGAATCGCATCTACGAACATCACTGAAAACATTGTTAAAATACTTTTACGAGAAGGTTTTATCCAAAATGTGAGGAAACATTGGGAAAACAAATTTTTTTTTTTTGTTTTAACCCTGCAACATAGAAGAAATAGTAAAGGGCGATATAGAACGGTT------TTCAATTTAAAAAGGATAAGTCGACCTGGTCTACGAATCTATTCTAACTACCAACGCATTCCTAGAATTTTAGGTGGGATGGGAATTGTAATCCTTTCTACTTCTCAAGGTATAATGACAGACCGAGAGGCTCGACTAGAAAGAATCGGCGGAGAAATTTTGTGTTATATATGG
>Echeveria_lilacina
ATGGGTAGAGACACTATTGCTGATATAATAACTTCTATACGAAATGCTGACATGAATAGAAAAGGAACAGTTCGAATAGCATCTACTAACATCACTGAAAACATTGTTAAAATACTTTTACGAGAAGGTTTTATCCAAAATGTGAGGAAACATCGGGAAACCAAAAAAGCTTTTTTGGTTTTAACCCTGCAACATAGAAGAAATAGTAAAGGACAATATAGAACTGTT------TTAAATTTAAAAAGAATAAGTCGACCTGGTCTACGAATCTATTCTAATTACCAACGAATTCCTAGAATTTTAGGTGGGATGGGAATTGTAATCCTTTCTACTTCTCAAGGTATAATGACAGACCGAGAGGCTAGACTAGAAAGAATCGGCGGAGAAGTTTTGTGTTATATATGG
>Graptopetalum_amethystinum
ATGGGTAGAGACACTATTGCTGATATAATAACTTCTATACGAAATGCTGACATGAATAGAAAAGGAACAGTTCGAATAGCATCTACTAACATCACTGAAAACATTGTTAAAATACTTTTACGAGAAGGTTTTATCCAAAATGTGAGGAAACATCGGGAAAACAAAAAAGCTTTTTTGGTTTTAACCCTGCAACATAGAAGAAATAGTAAAGGACAATATAGAACTGTT------TTAACTTTAAAAAGAATAAGTCGACCTGGTCTACGAATCTATTCTAATTACCAACGAATTCCTAGAATTTTAGGTGGGATGGGAATTGTAATCCTTTCTACTTCTCAAGGTATAATGACAGACCGAGAGGCTAGACTAGAAAGAATCGGCGGAGAAGTTTTGTGTTATATATGG
>Pachyphytum_compactum
ATGGGTAGAGACACTATTGCTGATATAATAACTTCTATACGAAATGCTGACATGAATAGAAAAGGAACAGTTCGAATAGCATCTACTAACATCACTGAAAACATTGTTAAAATACTTTTACGAGAAGGTTTTATCCAAAATGTGAGGAAACATCGGGAAACCAAAAAAGCTTTTTTGGTTTTAACCCTGCAACATAGAAGAAATAGTAAAGGACAATATAGAACTGTT------TTAAATTTAAAAAGAATAAGTCGACCTGGTCTACGAATCTATTCTAATTACCAACGAATTCCTAGAATTTTAGGTGGGATGGGAATTGTAATCCTTTCTACTTCTCAAGGTATAATGACAGACCGAGAGGCTAGACTAGAAAGAATCGGCGGAGAAGTTTTGTGTTATATATGG
>Sedum_alfredii
ATGGGTAGAGACACTATTGCTGATATAATAACTTCTATACGAAATGCTGACATGAATAGAAAAGGGACAGTTCGAATAGCATCTACTAACATCAATGAAAACATTGTTAAAATACTTTTACGAGAAGGTTTTATCCAAAATGTGAGGAAACATCGGGAAACCAAAAAATCTTTTTTGGTTTTAACCCTGCAACATAGAAGAAATAGTAAAGGACGATATAGAACTGTT------TTAAATTTAAAAAGAGTAAGTCGACCTGGTCTACGAATCTATTCTAATTACCAACGAATTCCTAGAATTTTAGGTGGGATTGGAATTGTAATCCTTTCTACTTCTCAAGGTATAATGACAGACCGAGAGGCTCGACTAGAAAGAGTCGGCGGAGAGGTTTTGTGTTATATATGG
>Sedum_emarginatum
ATGGGTAGAGACACTATTGCTGATATAATAACTTCTATACGAAATGCTGACATAAATAGAAAAGGGACAGTTCGAATAGCATTTACTAACATCAATGAAAACATTGTTAAAATACTTTTACGAGAAGGTTTTATCCAAAATGTGAGGAAACATCGGGAAAACAAAAAAGATTTTTTGGTTTTAACCCTGCAACATAGAAGAAATAGTAAAGGACGATATAGAACTATT------TTAAATTTAAAACGAATAAGTCGACCTGGTCTACGAATCTATTCTAATTACCAACGGATTCCTAGAATTTTAGGTGGGATGGGAATTGTAATCCTTTCTACTTCTCAAGGTATAATGACAGACCGAGAGGCTCGACTAGAAAGAGTCGGCGGAGAAGTTTTGTGTTATATATGG
>Sedum_lineare
ATGGGTAGAGACACTATTACTGATATAATAACTTCTATACGAAATGCTGACATGAATAGAAAAGGAACAGTTCGAATAGCATCTACTACCATCACTGAAAACATGGTTAAAATACTTTTACGAGAAGGTTTTATCCAAAATGTGAGGAAACATTGGGAAAACAAAAAATATTTTTTGGTTTTAACCCTGCAACATAGAAGAAATAGTAAAGGACGATATAGAACTCTT------TTCAATTTAAAAAGAATAAGTCGACCTGGTCTACGAATCTATTCTAATTACCGAGGAATTCCTAGAATTTTAGGTGGGATGGGAATTGTAATCCTTTCTACTTCTCAAGGTATAATGACAGACCGAGAGGCTCGACTAGAAAGAATCGGCGGAGAAGTTTTGTGTTATATATGG
>Sedum_oryzifolium
ATGGGTAGAGACACTATTGCTGATATAATAACTTCTATACGAAATGCTGACATGAATAGAAAAGGAACAGTTCGAATAGCATCTACTAACATCACTGAAAACATGGTTAAAATACTTTTACGAGAAGGTTTTATACAAAATGTGAGGAAACATCGGGCAAACAAAAAATATTTTTTAGTTTTAACCCTGCAACATAGACGAAATAGTAAAGGACGATATAGAACTGTT------TTAAATTTAAAAAGAATAAGTCGACCTGGTCTACGAATCTATTCTAATTACCAACAAATTCCTAGAATTTTAGGTGGGATGGGAATTGTAATCCTTTCTACTTCTCAAGGTATAATGACAGACCGAGAGGCTCGACTAGAAAGAATCGGCGGAGAAGTTTTGTGTTATATATGG
>Sedum_plumbizincicola
ATGGGTAGAGACACTATTGCTGATATAATAACTTCTATACGAAATGCTGACATGAATAGAAAAGAAACAGTTCGAATAGCACCTACTAACATCAATGAAAACATTGTTAAAATACTTTTACGAGAAGGTTTTATCCAAAATGTGAGGAAACACCGGGAAAACAAAAAATCTTTTTTGGTTTTAACCCTGCAACATAGAAGAAATAGTAAAGGACGATATAGAACTGTT------TTAAATTTAAAAAGAATAAGTCGACCTGGTCTACGAATCTATTCTAATTACCAACGAATTCCTAGAATTTTAGGTGGGATTGGAATTGTAATCCTTTCTACTTCTCAAGGTATAATGACAGACCGAGAGGCTCGACTAAAAAGAGTCGGCGGAGAGGTTTTGTGTTATATATGG
>Sedum_sarmentosum
ATGGGTAGAGACACTATTGCTGATATAATAACTTCTATACGAAATGCTGACATGAATAGAAAAGGGACAGTTCGAATAGCATCTACTAACATCAATGAAAACATTGTTAAAATACTTTTACGAGAAGGTTTTATCCAAAATGTGAGAAAACATCGGGAAAACCAAAAATCTTTTTTGGTCTTAACCCTGCAACATAGAAGAAATAGTAAAGGACGATATAGAACTGTT------------TTAAAAAGAATAAGTCGACCTGGTCTACGAATCTATTCTAATTACCAACGAATTCCTAGAATTTTAGGTGGGATGGGAATTGTAATCCTTTCTACTTCTCAAGGTATAATGACAGACCGAGAGGCTCGACTAGAAAGAATCGGCGGAGAAGTTTTGTGTTATATATGG
>Sedum_tricarpum
ATGGGTAGAGACACTATTGCTGATATAATAACTTCTATACGAAATGCTGACATGAATAGAAAAGGGACAGTTCGAATAGCATCTACTAACATCAATGAAAACATTGTTAAAATACTTTTACGAGAAGGTTTTATCCAAAATGTGAGGAAACATCGGGAAAACAAAAAATCTTTTTTGGTTTTAACCCTGCAACATAGAAGAAATAGTAAAGGACGATATAGAACTGTT------TTAAATTTAAAAAGAGTAAGTCGACCTGGTCTACGAATCTATTCTAATTACCAACGAATTCCTAGAATTTTAGGTGGGATTGGAATTGTAATCCTTTCTACTTCTCAAGGTATAATGACAGACCGAGAGGCTCGACTAGAAAGAGTCGGCGGAGAGGTTTTGTGTTATATATGG
>Aeonium_arboreum
ATGGGTAGAGACACTATTGCTGATATAATAACTTCTATACGAAATGCTGACATGAATAGAAAAGGAACAGTTCGAATAGCATCTACTAACATCACTGAAAATATTGTTAAAATACTTTTACGAGAAGGTTTTATCCAAAATGTGAGGAAACATTGGGAAAACAAAAAATATTTTTTAGTTTTAACCCTGCAACATAGAAGAAATAGTAAAGGACGATATAGAACTCTT------TTAAATTTAAAAAGGATAAGTCGACCCGGTCTCCGAATCTATTCTAACTATCAGCGCATTCCTAGAATTTTAGGTGGGATGGGAATTGTAATCCTTTCTACTTCTCAAGGTATAATGACAGACCGAGAGGCTCGACTAGAAAGAATCGGCGGAGAAATTTTGTGTTATATATGG
>Aeonium_balsamiferum
ATGGGTAGAGACACTATTGCTGATATAATAACTTCTATACGAAATGCTGACATGAATAGAAAAGGAACAGTTCGAATAGCATCTACTAACATCACTGAAAATATTGTTAAAATACTTTTACGAGAAGGTTTTATCCAAAATGTGAGGAAACATTGGGAAAACAAAAAATATTTTTTAGTTTTAACCCTGCAACATAGAAGAAATAGTAAAGGACGATATAGAACTCTT------TTAAATTTAAAAAGGATAAGTCGACCCGGTCTCCGAATCTATTCTAACTATCAGCGCATTCCTAGAATTTTAGGTGGGATGGGAATTGTAATCCTTTCTACTTCTCAAGGTATAATGACAGACCGAGAGGCTCGACTAGAAAGAATCGGCGGAGAAATTTTGTGTTATATATGG
>Aeonium_decorum
ATGGGTAGAGACACTATTGCTGATATAATAACTTCTATACGAAATGCTGACATGAATAGAAAAGGAACAGTTCGAATAGCATCTACTAACATCACTGAAAATATTGTTAAAATACTTTTACGAGAAGGTTTTATCCAAAATGTGAGGAAACATTGGGAAAACAAAAAATATTTTTTAGTTTTAACCCTGCAACATAGAAGAAATAGTAAAGGACGATATAGAACTCTT------TTAAATTTAAAAAGGATAAGTCGACCCGGTCTCCGAATCTATTCTAACTATCAGCGCATTCCTAGAATTTTAGGTGGGATGGGAATTGTAATCCTTTCTACTTCTCAAGGTATAATGACAGACCGAGAGGCTCGACTAGAAAGAATCGGCGGAGAAATTTTGTGTTATATATGG
>Aeonium_diplocyclum
ATGGGTAGAGACACTATTGCTGATATAATAACTTCTATACGAAATGCTGACATGAATAGAAAAGGAACAGTTCGAATAGCATCTACTAACATCACTGAAAATATTGTTAAAATACTTTTACGAGAAGGTTTTATCCAAAATGTGAGGAAACATTGGGAAAACAAAAAATATTTTTTAGTTTTAACCCTGCAACATAGAAGAAATAGTAAAGGACGATATAGAACTCTT------TTAAATTTAAAAAGGATAAGTCGACCCGGTCTCCGAATCTATTCTAACTATCAGCGCATTCCTAGAATTTTAGGTGGGATGGGAATTGTAATCCTTTCTACTTCTCAAGGTATAATGACAGACCGAGAGGCTCGACTAGAAAGAATTGGCGGAGAAATTTTGTGTTATATATGG
>Aeonium_dodrantale
ATGGGTAGAGACACTATTGCTGAGATAATAACTTCTATACGAAATGCTGACATGAATAGAAAAGGAACAGTTCGAATAGCATCTACTAACATCACTGAAAATATTGTTAAAATACTTTTACGAGAAGGTTTTATCCAAAATGTGAGGAAACATTGGGAAAACAAAAAATATTTTTTAGTTTTAACCCTGCAACATAGAAGAAATAGTAAAGGACGATATAGAACTCTT------TTAAATTTAAAAAGGATAAGTCGACCCGGTCTCCGAATCTATTCTAACTATCAGCGCATTCCTAGAATTTTAGGTGGGATGGGAATTGTAATCCTTTCTACTTCTCAAGGTATAATGACAGACCGAGAGGCTCGACTAGAAAGAATTGGCGGAGAAATTTTGTGTTATATATGG
>Aeonium_nobile
ATGGGTAGAGACACTATTGCTGATATAATAACTTCTATACGAAATGCTGACATGAATAGAAAAGGAACAGTTCGAATAGCATCTACTAACATCACTGAAAATATTGTTAAAATACTTTTACGAGAAGGTTTTATCCAAAATGTGAGGAAACATTGGGAAAACAAAAAATATTTTTTAGTTTTAACCCTGCAACATAGAAGAAATAGTAAAGGACGATATAGAACTCTT------TTAAATTTAAAAAGGATAAGTCGACCCGGTCTCCGAATCTATTCTAACTATCAGCGCATTCCTAGAATTTTAGGTGGGATGGGAATTGTAATCCTTTCTACTTCTCAAGGTATAATGACAGACCGAGAGGCTCGACTAGAAAGAATCGGCGGAGAAATTTTGTGTTATATATGG
>Aeonium_saundersii
ATGGGTAGAGACACTATTGCTGATATAATAACTTCTATACGAAATGCTGACATGAATAGAAAAGGAACAGTTCGAATAGCATCTACTAACATCACTGAAAATATTGTTAAAATACTTTTACGAGAAGGTTTTATCCAAAATGTGAGGAAACATTGGGAAAACAAAAAATATTTTTTAGTTTTAACCCTGCAACATAGAAGAAATAGTAAAGGACGATATAGAACTCTT------TTAAATTTAAAAAGGATAAGTCGACCCGGTCTCCGAATCTATTCTAACTATCAGCGCATTCCTAGAATTTTAGGTGGGATGGGAATTGTAATCCTTTCTACTTCTCAAGGTATAATGACAGACCGAGAGGCTCGACTAGAAAGAATCGGCGGAGAAATTTTGTGTTATATATGG
>Aeonium_tabuliforme
ATGGGTAGAGACACTATTGCTGATATAATAACTTCTATACGAAATGCTGACATGAATAGAAAAGGAACAATTCGAATAGCATCTACTAACATCACTGAAAATATTGTTAAAATACTTTTACGAGAAGGTTTTATCCAAAATGTGAGGAAACATTGGGAAAACAAAAAATATTTTTTAGTTTTAACCCTGCAACATAGAAGAAATAGTAAAGGACGATATAGAACTCTT------TTAAATTTAAAAAGGATAAGTCGACCCGGTCTCCGAATCTATTCTAACTATCAGCGCATTCCTAGAATTTTAGGTGGGATGGGAATTGTAATCCTTTCTACTTCTCAAGGTATAATGACAGACCGAGAGGCTCGACTAGAAAGAATCGGCGGAGAAATTTTGTGTTATATATGG
>Aeonium_undulatum
ATGGGTAGAGACACTATTGCTGATATAATAACTTCTATACGAAATGCTGACATGAATAGAAAAGGAACAGTTCGAATAGCATCTACTAACATCACTGAAAATATTGTTAAAATACTTTTACGAGAAGGTTTTATCCAAAATGTGAGGAAACATTGGGAAAACAAAAAATATTTTTTAGTTTTAACCCTGCAACATAGAAGAAATAGTAAAGGACGATATAGAACTCTT------TTAAATTTAAAAAGGATAAGTCGACCCGGTCTCCGAATCTATTCTAACTATCAGCGCATTCCTAGAATTTTAGGTGGGATGGGAATTGTAATCCTTTCTACTTCTCAAGGTATAATGACAGACCGAGAGGCTCGACTAGAAAGAATCGGCGGAGAAATTTTGTGTTATATATGG
>Monanthes_anagensis
ATGGGTAGAGACACTATTGCTGATATAATAACTTCTATACGAAATGCTGACATGAATAGAAAAGGAACAGTTCGAATAGCATCTACTAACATCACTGAAAATATTGTTAAAATACTTTTACGAGAAGGTTTTATCCAAAATGTGAGGAAACATTGGGAAAACAAAAAATATTTTTTAGTTTTAACCCTGCAACATAGAAGAAATAGTAAAGGACGATATAGAACTCTT------TTAAATTTAAAAAGGATAAGTCGACCCGGTCTCCGAATCTATTCTAACTATCAGCGCATTCCTAGAATTTTAGGTGGGATGGGAATTGTAATTCTTTCTACTTCTCAAGGTATAATGACAGACCGAGAGGCTCGACTAGAAAGAATCGGCGGAGAAATTTTGTGTTATATATGG
>Monanthes_brachycaulos
ATGGGTAGAGACACTATTGCTGATATAATAACTTCTATACGAAATGCTGACATGAATAGAAAAGGAACAGTTCGAATAGCATCTACTAACATCACTGAAAATATTGTTAAAATACTTTTACGAGAAGGTTTTATCCAAAATGTGAGGAAACATTGGGAAAACAAAAAATATTTTTTAGTTTTAACCCTGCAACATAGAAGAAATAGTAAAGGACGATATAGAACTCTT------TTAAATTTAAAAAGGATAAGTCGACCCGGTCTCCGAATCTATTCTAACTATCAGCGCATTCCTAGAATTTTAGGTGGGATGGGAATTGTAATTCTTTCTACTTCTCAAGGTATAATGACAGACCGAGAGGCTCGACTAGAAAGAATCGGCGGAGAAATTTTGTGTTATATATGG
>Monanthes_muralis
ATGGGTAGAGACACTATTGCTGATATAATAACTTCTATACGAAATGCTGACATGAATAGAAAAGGAACAGTTCGAATAGCATCTACTAACATCACTGAAAATATTGTTAAAATACTTTTACGAGAAGGTTTTATCCAAAATGTGAGGAAACATTGGGAAAACAAAAAATATTTTTTAGTTTTAACCCTGCAACATAGAAGAAATAGTAAAGGACGATATAGAACTCTT------TTAAATTTAAAAAGGATAAGTCGACCCGGTCTCCGAATCTATTCTAACTATCAGCGCATTCCTAGAATTTTAGGTGGGATGGGAATTGTAATTCTTTCTACTTCTCAAGGTATAATGACAGACCGAGAGGCTCGACTAGAAAGAATCGGCGGAGAAATTTTGTGTTATATATGG
>Monanthes_polyphylla
ATGGGTAGAGACACTATTGCTGATATAATAACTTCTATACGAAATGCTGACATGAATAGAAAAGGAACAGTTCGAATAGCATCTACTAACATCACTGAAAATATTGTTAAAATACTTTTACGAGAAGGTTTTATCCAAAATGTGAGGAAACATTGGGAAAACAAAAAATATTTTTTAGTTTTAACCCTGCAACATAGAAGAAATAGTAAAGGACGATATAGAACTCTT------TTAAATTTAAAAAGGATAAGTCGACCCGGTCTCCGAATCTATTCTAACTATCAGCGCATTCCTAGAATTTTAGGTGGGATGGGAATTGTAATCCTTTCTACTTCTCAAGGTATAATGACAGACCGAGAGGCTCGACTAGAAAGAATCGGCGGAGAAATTTTGTGTTATATATGG
>Rosularia_alpestris
ATGGGTAGAGACACTATTGCTGATATAATAACTTCTATACGAAATGCGGACATGAATAGAAAAGGAACAGTTCGAATAGCATCTACTAACATCACTGAAAACATTGTTAAAATACTTTTACGAGAGGGTTTTATCCAAAATGTGAGGAAACATCGAGAAAACAAAAAATATTTTTTAGTTTTAACCCTGCAACATAGAAGAAATAGTAAAGGACGATATAGAACTGTT------TTAAATTTAAAAAGGATAAGTCGACCTGGTCTACGAATCTATTCTAACTACCAACGCATTCCTAGAATTTTAGGTGGGATGGGAATTGTAATCCTTTCTACTTCTCAAGGTATAATGACAGACCGAGAGGCTCGACTAGAAAGAATAGGCGGAGAAATTTTGTGTTATATATGG
>Sempervivum_tectorum
ATGGGTAGAGACACTATTGCTGATATAATAACTTCTATACGAAATGCTGACATGAATAGAAAAGGAACAGTTCGAATAGCATCTACTAACATCACTGAAAACATTGTTAAAATACTTTTACGAGAGGGTTTTATCCAAAATGTGAGGAAACATCGGGAAAACAAAAAATATTTTTTGGTTTTAACCCTACAACATAGAAGAAATAGTAAAGGACGATATAGAACTGTT------TTAAATTTAAAAAGGATAAGTCGACCTGGTCTACGAATCTATTCTAACTACCAACGCATTCCTAAAATTTTAGGTGGGATGGGAATTGTAATCCTTTCTACTTCTCAAGGTATAATGACAGACCGAGAGGCCCGACTAGAAAGAATCGGCGGAGAAATTTTGTGTTATATATGG
>Phedimus_spurius
ATGGGTAGAGACACTATTGCTGATATAATAACTTCTATACGAAATGCTGACATGAATAGAAAAGGAACAGTTCGAATAGCATCTACTAACATCACTGAAAACATTGTTAAAATACTTTTACGGGAGGGTTTTATCCAAAATGTGAGAAAACATCGGGAAAACCAACAATATTTTTTGGTTTTAACCCTGCAACATAGAAGAAATAGTAAAGGACGATATGGAACTGTTTTAAATTTAAATTTAAAAAGGATAAGTCGACCCGGTCTACGAATCTATTCTAACTACCAACGCATTCCTAGAATTTTAGGTGGGATGGGAATTGTAATCCTTTCTACTTCTCAAGGTATAATGACAGACCGAGAGGCTCGATTAGAAAGAATCGGCGGAGAAATTTTGTGTTATATATGG
>Phedimus_aizoon
ATGGGTAGAGACACTATTGCTGAGATAATAACTTCTATACGAAATGCTGACATGAATAGAAAAGGAACAGTTCGAATAGCATCGACTAACATCACGGAAAACATTGTTAAAATACTTTTACGAGAAGGTTTTATCCAAAATGTGAGAAAACATCGGGAAAACCAACAATACTTTTTGGTTTTAACCCTGCAACATAGAAGAAATAGTAAAGGACGATATGGAACTGTT------TTAAATTTAAAAAGGATAAGTCGACCCGGTCTACGAATATATTCTAACTACCAACGCATTCCTAAAATTTTAGGTGGGATGGGAATTGTAATCCTTTCTACTTCTCAAGGTATAATGACAGACCGAGAGGCTCGATTAGAAAGAATCGGCGGAGAAATTTTGTGTTATATATGG
>Phedimus_kamtschaticus
ATGGGTAGAGACACTATTGCTGAGATAATAACTTCTATACGAAATGCTGACATGAATAGAAAAGGAACAGTTCGAATAGCATCGACTAACATCACGGAAAACATTGTTAAAATACTTTTACGAGAAGGTTTTATCCAAAATGTGAGAAAACATCGGGAAAACCAACAATACTTTTTGGTTTTAACCCTGCAACATAGAAGAAATAGTAAAGGACGATATGGAACTGTT------TTAAATTTAAAAAGGATAAGTCGACCCGGTCTACGAATATATTCTAACTACCAACGCATTCCTAAAATTTTAGGTGGGATGGGAATTGTAATCCTTTCTACTTCTCAAGGTATAATGACAGACCGAGAGGCTCGATTAGAAAGAATCGGCGGAGAAATTTTGTGTTATATATGG
>Phedimus_odontophyllus
ATGGGTAGAGACACTATTGCTGATATAATAACTTCTATACGAAATGCTGACATGAATAGAAAAGGCACAGTTCGAATAGCATCTACTAACATCACTGAAAACATTGTTCAAATACTTTTACGAGAGGGTTTTATCCAAAATATGAGAAAACATCGGGAAAACCAACAATATTTTTTGGTTTTAACCCTGCAACATAGAAGAAATAGTAAAGGACGATACGGAACTGTT------TTAAATTTAAAAAGGATAAGTCGACCTGGCCTACGAATCTATTCTAACTACCAACGCATTCCTAGAATTTTAGGTGGGATGGGAATTGTAATCCTTTCTACTTCTCAAGGTATAATGACAGACCGAGAGGCTCGATTAGAAAGAATCGGGGGAGAAATTTTGTGTTATATATGG
>Phedimus_takesimensis
ATGGGTAGAGACACTATTGCTGAGATAATAACTTCTATACGAAATGCTGACATGAATAGAAAAGGAACAGTTCGAATAGCATGGACTAACATCACGGAAAACATTGTTAAAATACTTTTACGAGAAGGTTTTATCCAAAATGTGAGAAAACATCGGGAAAACCAACAATACTTTTTGGTTTTAACCCTGCAACATAGAAGAAATAGTAAAGGACCATATGGAACTGTT------TTAAATTTAAAAAGGATAAGTCGACCCGGTCTACGAATATATTCTAACTACCAACGCATTCCTAAAATTTTAGGTGGGATGGGAATTGTAATCCTTTCTACTTCTCAAGGTATAATGACAGACCGAGAGGCTCGATTAGAAAGAATCGGCGGAGAAATTTTGTGTTATATATGG
>Phedimus_yangshanicus
ATGGGTAGAGACACTATTGCTGATATAATAACTTCTATACGAAATGCTGACATGAATAGAAAAGGCACAGTTCGAATAGCATCTACTAACATCACTGAAAACATTGTTCAAATACTTTTACGAGAGGGTTTTATCCAAAATATGAGAAAACATCGGGAAAACCAACAATATTTTTTGGTTTTAACCCTGCAACATAGAAGAAATAGTAAAGGACGATACGGAACTGTT------TTAAATTTAAAAAGGATAAGTCGACCTGGCCTACGAATCTATTCTAACTACCAACGCATTCCTAGAATTTTAGGTGGGATGGGAATTGTAATCCTTTCTACTTCTCAAGGTATAATGACAGACCGAGAGGCTCGATTAGAAAGAATCGGGGGAGAAATTTTGTGTTATATATGG
>Rhodiola_bupleuroides
ATGGGTAGAGACACTATTGCTGATATAATAACTTCTATACGAAATGCTGACATGAATAGAAAAGGAACAGTTCGAATAGCATCTACTAACATCACTGAAAACATTGTTAAAATACTTTTACGAGAAGGTTTTATCCAAAATGTGAGGAAACATCGGGAAAACCAAAAATATTTTTTGGTTTTAACCCTTCAACATAGAAGAAATAGTAAAGGACGATATAGAACTGTT------TTAAATTTAAAAAGGATAAGTCGACCCGGCCTACGAATCTATTCTAACTACCAACGCATTCCTAGAATTTTAGGTGGTATGGGAATTGTAATCCTTTCTACTTCTCAAGGTATAATGACAGACCGAGAGGCTCGACTAGAAAGAATCGGCGGAGAAATTTTGTGTTATATATGG
>Rhodiola_calliantha
ATGGGTAGAGACACTATTGCTGATATAATAACTTCTATACGAAATGCTGACATGAATAGAAAAGGAACAGTTCGAATAGCATCTACTAACATCACTGAAAACATTGTTAAAATACTTTTACGAGAAGGTTTTATCCAAAATGTGAGGAAACATCGGGAAAACCAAAAATATTTTTTGGTTTTAACCCTTCAACATAGAAGAAATAGTAAAGGACGATCTAGAACTATT------TTAAATTTAAAAAGGATAAGTCGACCCGGCCTACGAATCTATTCTAACTACCAACGCATTCCTAGAATTTTAGGTGGGATGGGAATTGTAATCCTCTCTACTTCTCAAGGTATAATGACAGACCGAGAGGCTCGACTAGAAAGAATCGGCGGAGAAATTTTGTGTTATATATGG
>Rhodiola_crenulata
ATGGGTAGAGACACTATTGCTGATATAATAACTTCTATACGAAATGCTGACATGAATAGAAAAGGAACAGTTCGAATAGCATCTACTAACATCACTGAAAACATTGTTAAAATACTTTTACGAGAAGGTTTTATCCAAAATGTGAGGAAACATCGGGAAAACCAAAAATATTTTTTGGTTTTAACCCTTCAACATAGAAGAAGTAGTAAAGGACGATATAGAACTGTT------TTAAATTTAAAAAGGATAAGTCGACCCGGCCTACGAATCTATTCTAACTACCAACGCATTCCTAGAATTTTAGGTGGGATGGGAATTGTAATCCTTTCTACTTCTCAAGGTATAATGACAGACCGAGAGGCTCGACTAGAAAGAATCGGCGGAGAAATTTTGTGTTATATATGG
>Rhodiola_henryi
ATGGGTAGAGACACTATTGCTGATATAATAACTTCTATACGAAATGCTGACATGAATAGAAAAGGAACAGTTCGAATAGCATCTACTAACATCACTGAAAACATTGTTAAAATACTTTTACGAGAAGGTTTTATCCAAAATGTGAGGAAACATCGGGAAAACCAAAAATATTTTTTGGTTTTAACCCTTCAACATAGAAGAAATAGTAAAGGACGATATAGAACTGTT------TTAAATTTAAAAAGGATAAGTCGACCCGGCCTACGAATCTATTCTAACTACCAACGCATTCCTAGAATTTTAGGTGGGATGGGAATTGTAATCCTTTCTACTTCTCAAGGTATAATGACAGACCGAGAGGCTCGACTAGAAAGAATCGGCGGAGAAATTTTGTGTTATATATGG
>Rhodiola_himalensis
ATGGGTAGAGACACTATTGCTGATATAATAACTTCTATACGAAATGCTGACATGAATAGAAAAGGAACAGTTCGAATAGCATCTACTAACATCACGGAAAACATTGTTAAAATACTTTTACGAGAAGGTTTTATCCAAAATGTGAGGAAACATCGGGAAAACAAAAAATATTTTTTGGTTTTAACCCTTCAACATAGAAGAAATAGTAAAGGACGATATAGAACTGTT------TTAAATTTAAAAAGGATAAGTCGACCCGGCCTACGAATCTATTCTAACTACCAACGCATTCCTAGAATTTTAGGTGGGATGGGAATTGTAATCCTTTCTACTTCTCAAGGTATAATGACAGACCGAGAGGCTCGACTAGAAAGAATCGGCGGAGAAATTTTGTGTTATATATGG
>Rhodiola_kirilowii
ATGGGTAGAGACACTATTGCTGATATAATAACTTCTATACGAAATGCTGACATGAATAGAAAAGGAACAGTTCGAATAGCATCTACTAACATCACGGAAAACATTGTTAAAATACTTTTACGAGAAGGTTTTATCCAAAATGTGAGGAAACATCGGGAAAACAAAAAATATTTTTTGGTTTTAACCCTTCAACATAGAAGAAATAGTAAAGGACGATATAGAACTGTT------TTAAATTTAAAAAGGATAAGTCGACCCGGCCTACGAATCTATTCTAACTACCAACGCATTCCTAGAATTTTAGGTGGGATGGGAATTGTAATCCTTTCTACTTCTCAAGGTATAATGACAGACCGAGAGGCTCGACTAGAAAGAATCGGCGGAGAAATTTTGTGTTATATATGG
>Rhodiola_rosea
ATGGGTAGAGACACTATTGCTGATATAATAACTTCTATACGAAATGCTGACATGAATAGAAAAGGAACAGTTCGAATAGCATCTACTAACATCACTGAAAACATTGTTAAAATACTTTTAAGAGAAGGTTTTATCCAAAATGTGAGGAAACATCGGGAAAACCAAAAATATTTTTTTGTTTTAACCCTTCAACATAGAAGAAATAGTAAAGGAGGATATAGAACTGTT------TTAAATTTAAAAAGGATAAGTCGACCCGGCCTACGAATCTATTCTAACTACCAACGCATTCCTAGAATTTTAGGTGGGATGGGAATTGTAATCCTTTCTACTTCTCAAGGTATAATGACAGACCGAGAGGCTCGACTAGAAAGAATCGGCGGAGAAATTTTGTGTTATATATGG
>Rhodiola_sacra
ATGGGTAGAGACACTATTGCTGATATAATAACTTCTATACGAAATGCTGACATGAATAGAAAAGGAACAGTTCGAATAGCATCTACTAACATCACGGAAAACATTGTTAAAATACTTTTACGAGAAGGTTTTATCCAAAATGTGAGGAAACATCGGGAAAACAAAAAATATTTTTTGGTTTTAACCCTTCAACATAGAAGAAATAGTAAAGGACGATATAGAACTGTT------TTAAATTTAAAAAGGATAAGTCGACCCGGCCTACGAATCTATTCTAACTACCAACGCATTCCTAGAATTTTAGGTGGGATGGGAATTGTAATCCTTTCTACTTCTCAAGGTATAATGACAGACCGAGAGGCTCGACTAGAAAGAATCGGCGGAGAAATTTTGTGTTATATATGG
>Rhodiola_yunnanensis
ATGGGTAGAGACACTATTGCTGATATAATAACTTCTATACGAAATGCTGACATGAATAGAAAAGGAACAGTTCGAATAGCATCTACTAACATCACTGAAAACATTGTGAAAATACTTTTACGAGAAGGTTTTATCCAAAATGTGAGGAAACATCGGGAAAACCAAAAATATTTTTTGGTTTTAACCCTTCAACATAGAAGAAATAGTAAAGGACGATATAGAACTGTT------TTAAATTTAAAAAGGATAAGTCGACCCGGCCTACGAATCTATTCGAACTACCAACGCATTCCTAGAATTTTAGGTGGGATGGGAATTGTAATCCTTTCTACTTCTCAAGGTATAATGACAGACCGAGAGGCTCGACTAGAAAGAATCGGCGGAGAAATTTTGTGTTATATATGG
>Rhodiola_dumulosa
ATGGGTAGAGACACTATTGCTGATATAATAACTTCTATACGAAATGCTGACATGAATAGAAAAGGAACAGTTCGAATAGCATCTACTAACATCACGGAAAACATTGTTAAAATACTTTTACGAGAAGGTTTTATCCAAAATGTGAGGAAACATCGGGAAAACAAAAAATATTTTTTGGTTTTAACCCTTCAACATAGAAGAAATAGTAAAGGACGATATAGAACTGTT------TTAAATTTAAAAAGGATAAGTCGACCCGGCCTACGAATCTATTCTAACTACCAACGCATTCCTAGAATTTTAGGTGGGATGGGAATTGTAATCCTTTCTACTTCTCAAGGTATAATGACAGACCGAGAGGCTCGACTAGAAAGAATCGGCGGAGAAATTTTGTGTTATATATGG
>Rhodiola_fastigiata
ATGGGTAGAGACACTATTGCTGATATAATAACTTCTATACGAAATGCTGACATGAATAGAAAAGGAACAGTTCGAATAGCATCTACTAACATCACTGAAAACATTGTTAAAATACTTTTACGAGAAGGTTTTATCCAAAATGTGAGGAAACATCGGGAAAACCAAAAATATTTTTTGGTTTTAACCCTTCAACATAGAAGAAGTAGTAAAGGACGATATAGAACTGTT------TTAAATTTAAAAAGGATAAGTCGACCCGGCCTACGAATCTATTCTAACTACCAACGCATTCCTAGAATTTTAGGTGGGATGGGAATTGTAATCCTTTCTACTTCTCAAGGTATAATGACAGACCGAGAGGCTCGACTAGAAAGAATCGGCGGAGAAATTTTGTGTTATATATGG
>Rhodiola_gelida
ATGGGTAGAGACACTATTGCTGATATAATAACTTCTATACGAAATGCTGACATGAATAGAAAAGGAACAGTTCGAATAGCATCTACTAACATCACTGAAAACATTGTTAAAATACTTTTACGAGAAGGTTTTATCCAAAATGTGAGGAAACATCGGGAAAACCAAAAATATTTTTTGGTTTTAACCCTTCAACATAGAAGAAATAGTAAAGGACGATATAGAACTGTT------TTAAATTTAAAAAGGATAAGTCGACCCGGCCTACGAATCTATTCTAACTACCAACGCATTCCTAGAATTTTAGGTGGGATGGGAATTGTAATCCTTTCTACTTCTCAAGGTATAATGACAGACCGAGAGGCTCGACTAGAAAGAATCGGCGGAGAAATTTTGTGTTATATATGG
>Rhodiola_hobsonii
ATGGGTAGAGACACTATTGCTGATATAATAACTTCTATACGAAATGCTGACATGAATAGAAAAGGAACAGTTCGAATAGCATCTACTAACATCACTGAAAACATTGTTAAAATACTTTTACGAGAAGGTTTTATCCAAAATGTGAGGAAACATCGGGAAAACAAAAAATATTTTTTGGTTTTAACCCTTCAACATAGAAGAAATAGTAAAGGACGATATAGAACTGTT------TTAAATTTAAAAAGGATAAGTCGACCCGGTCTACGAATCTATTCTAACTACCAACGCATTCCCAGAATTTTAGGTGGGATGGGAATTGTAATCCTTTCTACTTCTCAAGGTATAATGACAGACCGAGAGGCTCGACTAGAAAGAATTGGCGGAGAAATTTTGTGTTATATATGG
>Rhodiola_humilis
ATGGGTAGAGACACTATTGCTGATATAATAACTTCTATACGAAATGCTGACATGAATAGAAAAGGAACAGTTCGAATAGCATCTACTAACATCACTGAAAACATTGTTAAAATACTTTTACGAGAAGGTTTTATCCAAAATGTGAGGAAACATCGGGAAAACAAAAAATATTTTTTGGTTTTAACCCTTCAACATAGAAGAAATAGTAAAGGACGATATAGAACTGTT------TTAAATTTAAAAAGGATAAGTCGACCCGGTCTACGAATCTATTCTAACTACCAACGCATTCCCAGAATTTTAGGTGGGATGGGAATTGTAATCCTTTCTACTTCTCAAGGTATAATGACAGACCGAGAGGCTCGACTAGAAAGAATTGGCGGAGAAATTTTGTGTTATATATGG
>Rhodiola_integrifolia
ATGGGTAGAGAAACTATTACTGATATAATAACTTCTATACGAAATGCTGACATGAATAGAAAAGGAACAGTTCGAATAGTATCTACTAACATCACTGAAAACATTGTTAAAATACTTTTACGAGAAGGTTTTATCCAAAATGTGAGGAAACATCGGGAAAACAAAAAATATTTTTTGGTTTTAACCCTTCAACATAGAAGAAATAGTAAAGGACGATATAGAACTGTT------TTAAATTTAAAAAGGATAAGTCGACCCGGTCTACGAATCTATTCTAACTACCAACGCATTCCCAGAATTTTAGGTGGGATGGGAATTGTAATCCTTTCTACTTCTCAAGGTATAATGACAGACCGAGAGGCTCGACTAGAAAGAATTGGCGGAGAAATTTTGTGTTATATATGG
>Rhodiola_liciae
ATGGGTAGAGACACTATTGCTGATATAATAACTTCTATACGAAATGCTGACATGAATAGAAAAGGAACAGTTCGAATAGCATCTACTAACATCACTGAAAACATTATTAAAATACTTTTACGAGAAGGTTTTATCCAAAATGTGAGGAAACATCGGGAAAATCAAAAATATTTTTTGGTTTTAACCCTTCAACATAGAAGAAATAGTAAAGGACGATATAGAACTGTT------TTAAATTTAAAAAGGATAAGTCGACCCGGTCTACGAATCTATTCTAACTACCAACGCATTCCCAGAATTTTAGGTGGGATGGGAATTGTAATCCTTTCTACTTCTCAAGGTATAATGACAGACCGAGAGGCTCGACTAGAAAGAATTGGCGGAGAAATTTTGTGTTATATATGG
>Rhodiola_macrocarpa
ATGGGTAGAGACACTATTGCTGATATAATAACTTCTATACGAAATGCTGACATGAATAGAAAAGGAACAGTTCGAATAGCATCTACTAACATCACTGAAAACATTGTTAAAATACTTTTACGAGAAGGTTTTATCCAAAATGTGAGGAAACATCGGGAAAACAAAAAATATTTTTTGGTTTTAACCCTTCAACATAGAAGAAATAGTAAAGGACGATATAGAACTGTT------TTAAATTTAAAAAGGATAAGTCGACCCGGCCTACGAATCTATTCTAACTACCAACGCATTCCTAGAATTTTAGGTGGGATGGGAATTGTAATCCTTTCTACTTCTCAAGGTATAATGACAGACCGAGAGGCTCGACTAGAAAGAATCGGCGGAGAAATTTTGTGTTATATATGG
>Rhodiola_ovatisepala
ATGGGTAGAGACACTATTGCTGATATAATAACTTCTATACGAAATGCTGACATGAATAGAAAAGGAACAGTTCGAATAGCATCTACTAACATCACTGAAAACATTGTTAAAATACTTTTACGAGAAGGTTTTATCCAAAATGTGAGGAAACATCGGGAAAACAAAAAATATTTTTTGGTTTTAACCCTTCAACATAGAAGAAATAGTAAAGGACGATATAGAACTGTT------TTAAATTTAAAAAGGATAAGTCGACCCGGTCTACGAATCTATTCTAACTACCAACGCATTCCCAGAATTTTAGGTGGGATGGGAATTGTAATCCTTTCTACTTCTCAAGGTATAATGACAGACCGAGAGGCTCGACTAGAAAGAATTGGCGGAGAAATTTTGTGTTATATATGG
>Rhodiola_prainii
ATGGGTAGAGACACTATTGCTGATATAATAACTTCTATACGAAATGCTGACATGAATAGAAAAGGAACAGTTCGAATAGCATCTACTAACATCACTGAAAACATTGTTAAAATACTTTTACGAGAAGGTTTTATCCAAAATGTGAGGAAACATCGGGAAAACAAAAAATATTTTTTGGTTTTAACCCTTCAACATAGAAGAAATAGTAAAGGACGATATAGAACTGTT------TTAAATTTAAAAAGGATAAGTCGACCCGGTCTACGAATCTATTCTAACTACCAACGCATTCCCAGAATTTTAGGTGGGATGGGAATTGTAATCCTTTCTACTTCTCAAGGTATAATGACAGACCGAGAGGCTCGACTAGAAAGAATTGGCGGAGAAATTTTGTGTTATATATGG
>Rhodiola_quadrifida
ATGGGTAGAGACACTATTGCTGATATAATAACTTCTATACGAAATGCTGACATGAATAGAAAAGGAACAGTTCGAATAGCATCTACTAACATCACGGAAAACATTGTTAAAATACTTTTACGAGAAGGTTTTATCCAAAATGTGAGGAAACATCGGGAAAACAAAAAATATTTTTTGGTTTTAACCCTTCAACATAGAAGAAATAGTAAAGGACGATATAGAACTGTT------TTAAATTTAAAAAGGATAAGTCGACCCGGCCTACGAATCTATTCTAACTACCAACGCATTCCTAGAATTTTAGGTGGGATGGGAATTGTAATCCTTTCTACTTCTCAAGGTATAATGACAGACCGAGAGGCTCGACTAGAAAGAATCGGCGGAGAAATTTTGTGTTATATATGG
>Rhodiola_rhodantha
ATGGGTAGAGACACTATTGCTGATATAATAACTTCTATACGAAATGCTGACATGAATAGAAAAGGAACAGTTCGAATAGTATCTACTAACATCACTGAAAACATTGTTAAAATACTTTTACGAGAAGGTTTTATCCAAAATGTGAGGAAACATCGGGAAAACAAAAAATATTTTTTGGTTTTAACCCTTCAACATAGAAGAAATAGTAAAGGACGATATAGAACTGTT------TTAAATTTAAAAAGGATAAGTCGACCCGGTCTACGAATCTATTCTAACTACCAACGCATTCCCAGAATTTTAGGTGGGATGGGAATTGTAATCCTTTCTACTTCTCACGGTATAATGACAGACCGAGAGGCTCGACTAGAAAGAATTGGCGGAGAAATTTTGTGTTATATATGG
>Rhodiola_sexifolia
ATGGGTAGAGACACTATTGCTGATATAATAACTTCTATACGAAATGCTGACATGAATAGAAAAGGAACAGTTCGAATAGCATCTACTAACATCACTGAAAACATTGTTAAAATACTTTTACGAGAAGGTTTTATCCAAAATGTGAGGAAACATCGGGAAAACAAAAAATCTTTTTTGGTTTTAACCCTTCAACATAGAAGAAATAGTAAAGGACGATATAGAACTGTT------TTAAATTTAAAAAGGATAAGTCGACCCGGTCTACGAATCTATTCTAACTACCAACGCATTCCCAGAATTTTAGGTGGGATGGGAATTGTAATCCTTTCTACTTCTCAAGGTATAATGACAGACCGAGAGGCTCGACTAGAAAGAATTGGCGGAGAAATTTTGTGTTATATATGG
>Rhodiola_sinuata
ATGGGTAGAGACACTATTGCTGATATAATAACTTCTATACGAAATGCTGACATGAATAGAAAAGGAACAGTTCGAATAGCATCTACTAACATCACTGAAAACATTGTTAAAATACTTTTACGAGAAGGTTTTATCCAAAATGTGAGGAAACATCGGGAAAACAAAAAATATTTTTTGGTTTTAACCCTTCAACATAGAAGAAATAGTAAAGGACGATATAGAACTGTT------TTAAATTTAAAAAGGATAAGTCGACCCGGTCTACGAATCTATTCTAACTACCAACGCATTCCCAGAATTTTAGGTGGGATGGGAATTGTAATCCTTTCTACTTCTCAAGGTATAATGACAGACCGAGAGGCTCGACTAGAAAGAATTGGCGGAGAAATTTTGTGTTATATATGG
>Rhodiola_smithii
ATGGGTAGAGACACTATTGCTGATATAATAACTTCTATACGAAATGCTGACAAGAATAGAAAAGGAACAGTTCGAATAGCATCTACTAACATCACTGAAAACATTGTTAAAATACTTTTACGAGAAGGTTTTATCCAAAATGTGAGGAAACATCGGGAAAACCAAAAATATTTTTTGGTTTTAACCCTTCAACATAGAAGAAATAGTAAAGGACGATATAGAACTGTT------TTAAATTTAAAAAGGATAAGTCGACCCGGTCTACGAATCTATTCTAACTACCAACGCATTCCTAGAATTTTAGGTGGGATGGGAATTGTAATCCTTTCCACTTCTCAAGGTATAATGACAGACCGAGAGGCTCGACTAGAAAGAATTGGCGGAGAAATTTTGTGTTATATATGG
>Rhodiola_stapfii
ATGGGTAGAGACACTATTGCTGATATAATAACTTCTATACGAAATGCTGACATGAATAGAAAAGGAACAGTTCGAATAGCATCTACTAACATCACTGAAAACATTGTTAAAATACTTTTACGAGAAGGTTTTATCCAAAATGTGAGGAAACATAGGGAAAACAAAAAATATTTTTTGGTTTTAACCCTTCAACATAGAAGAAATAGTAAAGGACGATATAGAACTGTT------TTAAATTTAAAAAGGATAAGTCGACCCGGTCTACGAATCTATTCTAACTACCAACGCATTCCCAGAATTTTAGGTGGGATGGGAATTGTAATCCTTTCTACTTCTCAAGGTATAATGACAGACCGAGAGGCTCGACTAGAAAGAATTGGCGGAGAAATTTTGTGTTATATATGG
>Rhodiola_subopposita
ATGGGTAGAGACACTATTGCTGATATAATAACTTCTATACGAAATGCTGACATGAATAGAAAAGGAACAGTTCGAATAGCATCTACTAACATCACTGAAAACATTGTTAAAATACTTTTACGAGAAGGTTTTATCCAAAATGTGAGGAAACATCGGGAAAACCAAAAATATTTTTTGGTTTTAACCCTTCAACATAGAAGAAATAGTAAAGGACGATATAGAACTGTT------TTAAATTTAAAAAGGATAAGTCGACCCGGCCTACGAATCTATTCTAACTACCAACGCATTCCTAGAATTTTAGGTGGGATGGGAATTGTAATCCTTTCTACTTCTCAAGGTATAATGACAGACCGAGAGGCTCGACTAGAAAGAATCGGCGGAGAAATTTTGTGTTATATATGG
>Rhodiola_tangutica
ATGGGTAGAGACACTATTGCTGATATAATAACTTCTATACGAAATGCTGACATGAATAGAAAAGGAACAGTTCGAATAGCATCTACTAACATCACGGAAAACATTGTTAAAATACTTTTACGAGAAGGTTTTATCCAAAATGTGAGGAAACATCGGGAAAACAAAAAATATTTTTTGGTTTTAACCCTTCAACATAGAAGAAATAGTAAAGGACGATATAGAACTGTT------TTAAATTTAAAAAGGATAAGTCGACCCGGCCTACGAATCTATTCTAACTACCAACGCATTCCTAGAATTTTAGGTGGGATGGGAATTGTAATCCTTTCTACTTCTCAAGGTATAATGACAGACCGAGAGGCTCGACTAGAAAGAATCGGCGGAGAAATTTTGTGTTATATATGG
>Rhodiola_wallichiana
ATGGGTAGAGACACTATTGCTGATATAATAACTTCTATACGAAATGCTGACATGAATAGAAAAGGAACAGTTCGAATAGCATCTACTAACATCACTGAAAACATTGTTAAAATACTTTTACGAGAAGGTTTTATCCAAAATGTGAGGAAACATCGGGAAAACAAAAAATATTTTTTGGTTTTAACCCTTCAACATAGAAGAAATAGTAAAGGACGATATAGAACTGTT------TTAAATTTAAAAAGGATAAGTCGACCCGGTCTACGAATCTATTCTAACTACCAACGCATTCCCAGAATTTTAGGTGGGATGGGAATTGTAATCCTTTCTACTTCTCAAGGTATAATGACAGACCGAGAGGCTCGACTAGAAAGAATTGGCGGAGAAATTTTGTGTTATATATGG
>Hylotelephium_ewersii
ATGGGTAGAGACACTATTGCTGATATAATAACTTCTATACGAAATGCTGACATGCATAGAAAAGGAACAGTTCGAATAGCATCTACTAACATCACTGAAAACATTGTTAAAATACTTTTACGAGAAGGTTTTATCCAAAATGTGAGGAAACATCGGGAAAACAAAAAATATTTTTTGGTTTTAACCCTGCAACATAGAAGAAATAGTAAAGGACGATATAGAACTGTT------TTAAATTTAAAAAGGATAAGCCGACCTGGTCTACGAATCTATTCTAACTACCAACGCATTCCTAGAATTTTAGGTGGGATGGGAATTGTAATCCTTTCTACTTCTCAAGGTATAATGACAGACCGAGAGGCTCGACTAGAAAGAATCGGCGGAGAAATTTTGTGTTATATATGG
>Hylotelephium_verticillatum
ATGGGTAGAGACACTATTGCTGATATAATAACTTCTATACGAAATGCTGACATGCATAGAAAAGGAACAGTTCGAATAGCATCTACTAACATCACTGAAAACATTGTTAAAATACTTTTACGAGAAGGTTTTATCCAAAATGTGAGGAAACATCGGGAAAACAAAAAATATTTTTTGGTTTTAACCCTGCAACATAGAAGAAATAGTAAAGGACGATATAGAACTGTT------TTAAATTTAAAAAGGATAAGCCGACCTGGTCTACGAATCTATTCTAACTACCAACGCATTCCTAGAATTTTAGGTGGGATGGGAATTGTAATCCTTTCTACTTCTCAAGGTATAATGACAGACCGAGAGGCTCGACTAGAAAGAATCGGCGGAGAAATTTTGTGTTATATATGG
>Hylotelephium_viviparum
ATGGGTAGAGACACTATTGCTGATATAATAACTTCTATACGAAATGCTGACATGCATAGAAAAGGAACAGTTCGAATAGCATCTACTAACATCACTGAAAACATTGTTAAAATACTTTTACGAGAAGGTTTTATCCAAAATGTGAGGAAACATCGGGAAAACAAAAAATATTTTTTGGTTTTAACCCTGCAACATAGAAGAAATAGTAAAGGACGATATAGAACTGTT------TTAAATTTAAAAAGGATAAGCCGACCTGGTCTACGAATCTATTCTAACTACCAACGCATTCCTAGAATTTTAGGTGGGATGGGAATTGTAATCCTTTCTACTTCTCAAGGTATAATGACAGACCGAGAGGCTCGACTAGAAAGAATCGGCGGAGAAATTTTGTGTTATATATGG
>Meterostachys_sikokianus
ATGGGTAGAGACACTATTGCTGATATACTAACTTCTATACGAAATGCTGACATGAATAGAAAAGGAACAGTTCGAATAGCGTCTACTACCATCACTGAAAACATTGTGAAAATACTTTTACGAGAAGGTTTTATCCAAAATGTGAGGAAACATGGGGAAACCAAAAAATCTTTTTTTGTTTTAACCCTGCAACATAGAAGAAATAGGAAAGGACGATATAGAACTGTT------TTAAATTTAAAAAGGATAAGCCGACCTGGTCTACGAATCTATTCTAACTACCAACGCATTCCTAGAATTTTAGGTGGGATGGGAATTGTAATCCTTTCTACTTCTCAAGGTATAATGACAGACCGAGAGGCTCGACGAGAAAGAATCGGCGGAGAAATTTTGTGTTATATATGG
>Orostachys_fimbriata
ATGGGTAGAGACACTATTGCTGATATAATAACTTCTATACGAAATGCTGACATGAATAGAAAAGGAACAGTTCGAATAGCATCTACTAACATCACTGAAAACATTGTTAAAATACTTTTACGAGAAGGTTTTATCAAAAATGTGAGGAAACATCGGGAAAACAAAAAATATTTTTTGGTTTTAACCCTGCAACATAGAAGAAATAGTAAAGGACGATATAGAACTGTT------TTAAATTTTAAAAGGATAAGCCGACCTGGTCTACGAATCTATTCTAACTACCAACGCATTCCTAGAATTTTAGGTGGGATGGGAATTGTAATCCTTTCTACTTCTCAAGGTATAATGACAGACCGAGAGGCTCGACTAGAAAGAATCGGCGGAGAAATTTTGTGTTATATATGG
>Orostachys_japonica
ATGGGTAGAGACACTATTGCTGATATAATAACTTCTATACGAAATGCTGACATGAATAGAAAAGGAACAGTTCGAATAGCATCTACTAACATCACTGAAAACATTGTTAAAATACTTTTACGAGAAGGTTTTATCAAAAATGTGAGGAAACATCGGGAAAACAAAAAATATTTTTTGGTTTTAACCCTGCAACATAGAAGAAATAGTAAAGGACGATATAGAACTGTT------TTAAATTTAAAAAGGATAAGCCTACCTGGTCTACGAATCTATTCTAACTACCAACGCATTCCTAGAATTTTAGGTGGGATGGGAATTGTAATCCTTTCTACTTCTCAAGGTATAATGACAGACCGAGAGGCTCGACTAGAAAGAATCGGCGGAGAAATTTTGTGTTATATATGG
>Orostachys_minuta
ATGGGTAGAGACACTATTGCTGATATAATAACTTCTATACGAAATGCTGACATGAATAGAAAAGGAACAGTTCGAATAGCATCTACTAACATCACTGAAAACATTGTTAAAATCCTTTTACGAGAAGGTTTTATCAAAAATGTGAGGAAACATCGGGAAAACAAAAAATATTTTTTGGTTTTAACCCTGCAACATAGAAGAAATAGTAAAGGACGATATAGAACTGTT------TTAAATTTAAAAAGGATAAGCCTACCTGGTCTACGAATCTATTCTAACTACCAACGCATTCCTAGAATTTTAGGTGGGATGGGAATTGTAATCCTTTCTACTTCTCAAGGTATAATGACAGACCGAGAGGCTCGACTAGAAAGAATCGGCGGAGAAATTTTGTGTTATATATGG
>Orostachys_iwarenge_f_magna
ATGGGTAGAGACACTATTGCTGATATAATAACTTCTATACGAAATGCTGACATGAATAGAAAAGGAACAGTTCGAATAGCATCTACTAACATCACTGAAAACATTGTTAAAATACTTTTACGAGAAGGTTTTATCCAAAATGTGAGGAAACATCGGGAAAACAAAAAATATTTTTTGGTTTTAACCCTGCAACATAGAAGAACTAGTAAAGGACCATATAGAACTGTT------TTAAATTTAAAAAGGATAAGCCGACCTGGTCTACGAATCTATTCTAACTACCAACGCATTCCTAGAATTTTAGGTGGGATGGGAATTGTAATCCTTTCTACTTCTCAAGGTATAATGACAGACCGAGAGGCTCGACTAGAAAGAATCGGCGGAGAAATTTTGTGTTATATATGG
>Sinocrassula_densirosulata
ATGGGTAGAGACACTATTGCTGATATAATAACTTCTATACGAAATGCTGACATGAATAGAAAAGGAACAGTTCGAATAGCATCTACTAACATCAATGAAAACATTGTTAAAATACTTTTACGAGAAGGTTTTATCCAAAATGTGAGGAAACATCGGGAAAACAAAAAATATTTTTTGGTTTTAACCCTGCAACATAGAAGAAATAGTAAAGGACGATATAGAACTGTT------TTAAATTTAAAAAGGATAAGCCGACCTGGTCTACGAATCTATTCTAACTACCAACGCATTCCTAGAATTTTAGGTGGGATAGGAATTGTAATCCTTTCTACTTCTCAAGGTATAATGACAGACCGAGAGGCTCGACTAGAAAGAATCGGCGGAGAAATTTTGTGTTATATATGG
>Sinocrassula_indica
ATGGGTAGAGACACTATTGCTGATATAATAACTTCTATACGAAATGCTGACATGAATAGAAAAGGAACAGTTCGAATAGCATCTACTAACATCAATGAAAACATTGTTAAAATACTTTTACGAGAAGGTTTTATCCAAAATGTGAGGAAACATCGGGAAAACAAAAAATATTTTTTGGTTTTAACCCTGCAACATAGAAGAAATAGTAAAGGACGATATAGAACTGTT------TTAAATTTAAAAAGGATAAGCCGACCTGGTCTACGAATCTATTCTAACTACCAACGCATTCCTAGAATTTTAGGTGGGATAGGAATTGTAATCCTTTCTACTTCTCAAGGTATAATGACAGACCGAGAGGCTCGACTAGAAAGAATCGGCGGAGAAATTTTGTGTTATATATGG
>Umbilicus_rupestris
ATGGGTAGAGACACTATTGCTGATATAATAACTTCTATACGAAATGCTGACATGAATAGAAAAGGAACAGTTCGAATAGCATCTACTAACATTACTGAAAACATTGTTAAAATACTTTTACGAGAAGGGTTTATCCAAAATGTGAGGAAACATTGGGAAAACAAAAAATATTTTTTGGTTTTAACCCTGCAACATAGAAGAAATAGTAAAGGACGATATAGAACTGTT------TTAAATTTAAAAAGGATAAGTCGACCTGGGTTACGAATCTATTCTAACTACCAACGCATTCCTAGAATTTTAGGTGGGATGGGAATTGTAATCCTTTCTACTTCTCAAGGTATAATGGCAGACCGAGAGGCTCGACTAGAAGGAATCGGCGGCGAAATTTTGTGTTATATATGG
>Myriophyllum_aquaticum
ATGGGTAGGGACACTATTGCTGATATAATAACCTCTATACGAAATGCTGACATGAATAGAAAAGGAACAGTTCGAATAGTATCTACTAATATCACCGAAAATATTGTTAAAATACTTTTACGAGAAGGTTTTATACAAAACGTGAGAAAACATCGTGAAAGCAACAAATCCTTTTTGGTTTTAAACCTGCAACATAGAAGGAATAAGAAAGGGCCATATAGAACTTTT------TTAAATTTAAAACGAATAAGTCGCCCCGGTCTACGAATCTATTCTAACTATCAACAAATTCCTAAAATTTTAGGTGGAATGGGGATTGTAATTCTTTCTACTTCTCGTGGTATAAGGACAGACCGAGAGGCTCGACTAGAAGGAATCGGTGGAGAAATTTTGTGTTATATATGG
>Myriophyllum_spicatum
ATGGGTAGGGACACTATTGCTGATATAATAACTTCTATACGAAATGCTGATATGAATAGAAAAGGAACAGTTCGAATAGTATCTACTAACATCACCGAAAATATTGTTAAAATACTTTTACGAGAAGGTTTTATACAAAACGTGAGAAAACATCGTGAAAGCAACAAATCCTTTTTGGTTTTAAACCTGCAACATAGAAGAAATAAGAAAGGGTCATATAGAACTGTT------TTAAATTTAAAACGGATAAGTCGCCCCGGTCTACGAATCTATTCTAACTATCAACAAATTCCTAAAATTTTAGGTGGAATGGGGATTGTAATTCTTTCTACTTCTCGTGGTATAAGGACAGACCGAGAGGCTCGACTAGAAGGAATCGGTGGAGAAATTTTGTGTTATATATGG
