# Supplementary material for: Ten Plastomes of Crassula (Crassulaceae) and Phylogenetic Implications
Source: Biology (Basel). 2022 Dec 7;11(12):1779. doi: 10.3390/biology11121779 (PMC9775174; doi:10.3390/biology11121779)
Supplement: Supplementary file 1 [file biology-11-01779-s001.zip › Supplements/Data S2/11 plastomes of Crassula.fas]

>Crassula_alstonii
GAACGACGGGAATTGAACCCGCGCGTGGTGGATTCACAATCCACTGCCTTGATCCACTTGGCTACATCCGCCCCTATTATATTTATTATTGTTTTTT-----------------------AGTATCAA-------------------ATCAAATAGAAATACAGCAAATAAATTAGAAAATTTTTAGTTTGAGTCAAGTTTA----------GGAATGAACATACATATGTATAAATATACATATAAATAAATATAAAAATATCCAGCAAAAGTATGCTACTCAACTAGAAACCCTACCAATCTTTTGTTTAATTAA-AAAAAAAAAAAAAATAAGTAAAGGGCTACAAAATAACGGAGCACTAATCAATTTC------------------------TTGATTAGTGCTCCG----TTATTTTCAAAAACTCGTATACACTAAAACCGAAGTTTTATCCATTTATAGATGGAACTTCAACAGCAGCTAGGTCTAGAGGGAAGTTGTGAGCGTTACGTTCATGCATAACTTCCATACCAAGATTAGCACGGTTAATAATATCAGCCCAGGTATTAATTACACGACCTTGACTATCAACTACAGATTGGTTGAAATTGAAACCATTTAGGTTGAAAGCCATAGTGCTGATACCTAAAGCAGTGAACCAGATACCAACTACAGGCCATGCAGCTAGAAAGAAGTGTAAAGAACGAGAGTTGTTGAAACTAGCATATTGGAAAATCAATCGGCCAAAATAACCATGAGCAGCTACAATGTTATAAGTTTCTTCCTCTTGACCGAATCTGTAACCTTCGTTAGCAGATTCATTTTCTGTAGTTTCCCTAATCAAACTAGAAGTTACCAAAGAACCATGCATAGCACTAAATAGGGAGCCGCCGAATACACCGGCTACACCTAGCATATGAAATGGGTGCATAAGGATGTTGTGCTCAGCCTGGAATACGATCATGAAGTTGAAAGTACCAGAGATTCCTAAAGGCATACCATCCGAAAAGCTTCCTTGACCGATTGGGTAGATCAAGAAAACCGCAGTCGCAGCAGCAACAGGAGCTGAATATGCAACAGCAATCCAAGGACGCATACCCAGACGGAAACTAAGTTCCCACTCACGACCCATGTAACAAGCTACACCAAGTAAAAAGTGTAGAACAATTAGCTCATAAGGACCGCCGTTATATAACCATTCATCAACAGATGCTGCTTCCCAGATCGGGTAAAAGTGCAAACCTATAGCTGCAGAAGTAGGAATAATGGCACCAGAAATAATATTGTTTCCGTAAAGTAGAGATCCAGAAACAGGTTCACGAATACCATCAATATCTACTGGAGGCGCAGCAATGAAGGCAATAATAAATACAGAAGTTGCGGTCAATAAGGTAGGGATCATCAAAACACCAAACCATCCAATGTAAAGACGGTTTTCAGTGCTGGTTATCCAGTTACAAAAACGACCCCATAGGCTTTCAGTTTCGCGTCTCTCTAAAATTGCAGTCATGGTAAAATTTTGGTTTATTTAATTATCAGGGACTCCCAAGCAGACAAAAAAGGAACTCTATATTCTAG---------TTAGATAGAATATAGACTTGAAGGCTTGTTATTCAACAGTATAACATGAATTATATGCCCGTGTCAACCAATATGAATATCTTATAGATGTAGAAATATA----------GATCTATCTAGATCCATCACCA-TTTTTGCTCAATAAGTGAC-TTTTTTTATTATTTATAACAATAGAAAAGGAATTTCCCTTTCGATTTTCTAAAATAACAAACAATTTGAATATTTGAATAATGGGTTGCCCGGGACTCGAACCCGGAACTAGTCGGATGGAGTAGATAATTTTCTTGTTCAAAAAGAAATTTAAAAAGATAAAAAATCTCTCCCCAAGCCGTGTTTGCATTTTTCATTGCACACAGCTTTCCCTATGTATACATCTAAAATGAAGTTCCTTTCTTCTATGGAACTCTAAGAACGTTCTTAAATAGTGAGTTGATTCAACCCCTACCACATAAACACTTA---AAAAAAAAAAATCCATTTTTTTGTTATCTCTTTAGAGCTCCTTTTTCTTAGTTCATAAAAAATCATTCATGATTGGCCATATTATTGATAGAAATAATATCCAAATACCAAACCCGATCTTGATCTAAGCTAGACGAAGTATTTCTAGCTCTTGGGACGATCAAAGCCAAAACTTGTTCTTCTTCCATAAGGAATTCGTCCAATAAGTCCGAACCTAACTTTTTCAAAAAAGCACGTACAGTGCTTTTATGTTTCCGAGCCAAAGTTCTGGCACAAGACAGTCTCAATATATACTTTATTCGATAGAAACTATTTTTTTTTGAGGATCCACTGTAATAATAATGCGAAAGATTTCGGCATATCCACACAAATCGTTCGATAATATCCGAATCCGCTGAATCGGTCCAGGCCGGTTTGCTAATGGGATGTCCAAATACATTACAAAATTTGGCTTTCGCTAAGGATGGAATCAGAGAAAGAATTGGAACTATAATATATAACTGCTTAATAGCATTATTAATTAATAATGAATTGTCTAATAGCTGACTCCGTACAACCGAAAGATTGAATCCCAGATTCGACAAATAACCCATAAAATCGAGGGGATGGTTGGATAATTGGTTTATATGAATCCTTCCCGGGTTAACCCACACGTAAAAATGGCATTGCCAAAAATGGATAAGGTAATATTTCCATTGATTCATCACAAGGGGCGTCCCTTTTGATGCCAAAAGGGCTTTTCCTTGATACCTAACATAATGTATGAAAGGGTCCTTGAACAGCCCTAGCTTGGTTTGAAAATTATTATAAACAATT---------TGTTTTTTTATTTTACCATAGAAATAGATTCGCTCAAAAAGGACTCCAAAAGATGTTGATCGTAAATGAAAAGACTGGTTACGAAGAAACCCCAGGAGAAATTCGTATTCACATACATAATAATTATAGAGGAACAAGAAAAATCTTTGATTTCTTTTTCTTGATTTTTTTACCGTAAGAAAACTATCCCAACT---ATAATACTTGTACAAAAAGAGGCGTACTAAATGTAAAGAAGAAGCATCTTTAACCCAGTAGCGTAGGGTTTGCACAACTATTTCAAAATGGATGGGGGGAGGTATTTCTATATCTGACACATAAGTTAAATGTAAAAATTGATCTTCTAAAAAAGGAAATAGGGAATGAATTGAGCGTAAATTCTGAAATTTTACTAGCTCTTTCCTTTCTAAAAAAGCTTCTACTCGTAGGGAAAAAAAGAATTCGATAATTACTGAAAAAGTATCTGATAGCATTTGAGAATACAAACTTTTGTTGTACCCCAAAAATTCATTTTGGTTAGAACCTTTACTAAAAATAACCAAATGATTCCGTGGATACATTTGATTAATTAAACGTTTCCGAAGTAGGAAACTCAATTTTTTGTCATAATCCACATCCACATTTTCCAACAAAGTAGATCTATGATCGTGAGCAAATGCATAAATATACTCCTGAAAGATAAGCGGATAGAGAAAGTCACGTTGACGAGACTTATCGAGTTCGAAATATTCTTTAACTTCCTCCATGAAAAATGGAAATTCAATTTGAACA----ATAATAGATTTCGT-GATTATCAAATGATACATAGTGCGATACAATCAAAACAAGGTATTAGAGGAAT----------------------CTAAAG---AATAAACACCTTGGAGAGATG---------ACTCATCAACGGACTCTCTATCCTCTCTTTTCCATCTAGTAA-----ATTCATTA-GAGGATCAGAAAATGGTTTGAAATCCTTTATTTTTGAAACTCAATCGCTCTTTTGATTTTGGAAAATTC-TTATTTATCAACAATCAATATACGGCTTCTTCTACACAACCATCTCCAGGGAGAATAGCGA-ATAGTTAGGATTTTCGTTTTAATGGATCATTCATTCATGGGGAGAATATTTTCCCGCAGCAGGCACTAATATATTTTTAACGTATAATTAGATCGGGGAGTCATTCAAATTCCGAACATAAGCACGTGGCTTTTTGTTTCCCTAAAATTGGAGCCAAAAGGCTCTATCCATTTATTCACTTGACCCAACTGAAAATTCCTTTTGTTTTGCTCTACAAATTTCAATCAGCACTGAGCTTTTCAAAATCAAATATTCTTAGA-------ATTATCTATTGATACGACATGCTATTTTTTCCAGTCATTCCCATTTAGGATCAGTCGTGGTCGTACAAACTCTACCGATGGTATGGATGAATCCTTTGCTTCATCGAAATATGTAAAAGATCCTAGTCGCACTTAAAAGCCGAGTACTCTACCGTTGAGTTAGCAACCCGAAG-AAAAAAATTAGAGTCTATAGATCTAGTCAAAACCAAATTAAAAATTTCATTACACAATCACAACATTGAACTAAG-AAAAACGGAAAACAAAACGTTTTTGAACCAAGACGTCACTGAACAGAAACCCGGTAAAATCAAACCAAATCACATAAAAATTTTAATTCTAGCTAAATGTAAAAATGGATAAAGCACCTCTTATCTTATGTTA------TCTTTTA---------CTTTGATTCA-----------------TAAAAAAATCTATGGAACGCAGATAAATAGATC---TTTTTTTTATCCACGATGTAATTATATTTGTTCCATACACTGTTGTCAAGATAAATACTGTGAAAAATAGAA-------------------------TAAAAAACTAAGAAAAACGGAAGGACTTGTGTTGGATGGGCACTACATG----------------------------------------------------------------------------------------------------------------------------------------------------------------------------------------------------------------ATTAAAGGGAATATCGCAATATTCTA--------TTTATAGATTGACATTTTTGAGCTATTCTATCTGAATTTTTCTATCAAAAAGGGGTCTTTTTGTCGTTCTCGTGTTATTTTATAAATATAAAATTAAATGGGT------TATGAATAGAGTAAGAGG------GTAAATTAGTAAATAAAACTTAG-AAAAAATCAAAAAGATAAGGGACATCCCTACACTCTATTTTTCGGTTGATTATGGAGAAGTTCTCTAAAAACCTCCGCCTTCTTTGAAATATCATGAACAGTTCCTGTCGGTTTAGCACCTTTTTCAAGGAAATAGATAATAGCCGGAACATTTAAATAAGTTTGATTCTTTATAGGGTCATAAAAACCCACTTTACAAAGATCTCTTCCTTCTCTTCTAGATCGAACATCAATTGCAACAATTCGATAGACGGCTCATTGGGATAGATGTAGATGAA---CCCCCCCCCTAGAAACGTATAAGAAGTTTTCCCCTCGTACGGCTCGAGAAAAAA----TGATTTGAATTCTATCTTTTAT-----AGTATGGAATATATGGAAATTGAATTACAAATAGATTCC--------TAAAATCAAATAAATTATAGAATAGAATCAAAAGAAAG-CCTTTTTTTGTTTCGTTTTACCCCAAAAAGAAAAGCCATTCGTACTCATAACTCAAGTTAGATAATTATCAAATAGTTCAAAGAACATTCTTAGGAATTTCCTTTATTGAGTAGTCTTTAATCTTTTTCTGTCTCTCGTTTATAAT-----------TTTTTTTTTCTTCTCTAGTTATTAAC------------------GTTATTAAGACAATTGAAAATAGTATTTTCTTGTTCCAAGATCTTTTCTTTTTACTTTGAATCCTTAGGTTTAGACATTACTTCGGTGATCCTTAATCATTTCAAAATGGCAGCAACATACCCCTTTTTATGA-TTCGGTGTATTAAGGAATCATTCGAATGGTTGATTCCCACTTTCTACACTTTGAATCAAAA--GAGTTTTACAAATTCGAAAAAATAGTACTTGTGGATTTGAAACGTGTTCGAATTAGATCCTTTCAATTTATATCTTAAAGATATACTTCTACTTACGAAGTTGTTCCAACGTATTCATTGGCACTAACCCTAGATCCTTGCCCCTGAGAACTAACTTAATACTTTACTTTATACTCGAGCTCCATCATATTATCTTCTACTATTCGATTGTAATTACAATCGATATAGAACAGAACAAAAGATGTCGAGCCAAGGGCACCTTCATTGATATCTAAAATGACGGATGTAAGAATCCACATAAGATCATGTCCTTCAAGTCGCACGTTGCTTTCTACCACATCGTTTTAAACGAAGTTTTACCATAACATCCTGTAGTTTAGAAATGGAATCATGAGTAGTCATTGGTTTGGGTCAACACTGGGTATATCGTAATCCATTTTCCTTGTATACGGAGTTGCTCTATATATATATTTTTCAAAGGAAGTCTCACTAAGAATGAAACTTAAATACCAAATTTCTTTTAATTTTATTGTATTTGTATAAGATATATTCTTATTCTTAATATAGAAAAATGTAGAAT--AGAAAGAAACTCAAAACAAGAAGTTCTTT-------TTTATGAATTCCCACCGAGAATTCACAGGAAATCAGTTCCAATCTTGAATTTCCTATTTCGACATCGGTATTTGCATACAGTCCATTTTGTCATCCTA--TCCTAAGATAGATAAATCT----AGTTTTCTTTTCTAATTTCACCATCGATAGCCGGAAAG---AGATAAGT----AAAAAAACTGTTGTTATT--------------GAATCTAGAACAACATATA-CATTCTCCATCTTTACTTTAAGTAATTTTTCTATAATCCTTACTTTAAGTAATTTTTCTATAATCCTTACAT----------------AAAGAGACTAGAATGTATGAATACCCTCCTCTCCAAATTGTTATCTAGCTTTATAATTATCAAT------------TCATTTTTTGCATTATTGAATTAGAGTAAAAATAGAAATGCTTAAAAGGGGGGATTCAAAAACTAAGAATCCGT-------TATATGTTATATATGGAATTT-------ACTTAATCTTTTATTAATTATTTTATATTTTATTATTTTATTTATGATGAGATTCAAGCAGATTAAAGAAATGAAACTGGCTACTTTTTATTACGGGGGATGATAAAGCATAAAGAAAAAAAAACAT--CTATTTTTCCGAGATACTTTATGTGAACTAGTCTAGGTATAAA------GTCAAAGAAAACTGACTTGTTCTTAATTTTACATT--------------------------------------------------------------------------CTAGAGAATTACTAATTAATCGATCCATGCCTTTCAATTAAAGGATCCAGGGAAAAGTTTTCTAAGGCCTTCTTACCTTCAGTATGAATAGAAAAGGTCGCCGGGCCTATAACGAAAGGAG-----TATAAATGACTTC-----TTTTTTTTTATTCAAACTATTGGAATCGAAATTAACTATACTTGACTA---AAAAAATGTAGCTATATCTATGTGTCAGTTGAACTCACTTAAGTTTGTAAA-----AAAATATGGTTCGGAAAAAAATTAGTA---------------ATTAAAGAAGAATCCCACTTTATCCAAGAATCTATTACTCTCTTATTTTAAC--TAAATGACGGTTTATTC--AAAAAAAAAA------TTTATTCGGATATAACACATCTGGGACGGAAGGATTCGAACCTCCGCATAGCGGGACCAAAACCCGTTGCCTTACCACTTGGCCACGCCCCACTTCTATTTCTATTGTTCACTCCTAAACACTACTCTTGGTATGGGTTGTTCGTCAATTCGAGATAAAATATCTATGGAATATGTTTTGATAGA--TTTTAACACATGTCGAGATAGAATTATCTAAAAATGGATTGATCATTACATATAATTTAATTAAGATATAAGATATTGTATGAAAGTAGAATTTCTTCTATTTTGAATTGAAAATAGAAGGATTTTTGATTGGGTGAGTTTAAAGA----AAAAGAAAGATTTTTAAGTCT-------------ATTTTACTTTAACTCAATCAAAATGCAATTATCTCTAACCAAGAACAAAAAACCTTTTGTTATGCTTAATATCTTCAGTTTGAGCGGTATCTTTCTTAATTCTGACCTTTATTCGATTCATTTTTTATTTGCCAAATTACCCGAGGCCTATGCTTTTTTAAATCCAATTGTAGATCTTATGCCAGTTATACCTCTTTTATTTTTTCTCTTAGCCTTTGTTTGGCAAGCTGCTGTAAGTTTTCGATGATCTATTTAATACTGCCCTAAAAAAATGAATGATTTATTCGAA-----CATAAGATCAGATAATTCTTATCTTAGAAGAATGAATCCTTGGTTCAAACACTGAAATTCTTAGAT-AGGTGCGCGAACACCTCATTTATTCATTCTGACCCGAT-----TTCAGTTGAAAAACTCGAGTAAGTTACCCCACAATTAGCTATTTTTGTT--TTGGATAGTAAAGACAATTTTAGTACTGA--------------------------TGAATTTCTGAAAATTCG-----TTTTTTTAGAACCCACTTAATTTCTGAGTATCAAAATAGGATAGTAGGATATATGTTATAAAAATGGCAAATCTATTCTCTTTTTT----ACAAAAAAAAAAAAAAATGATATTGGAGATTGTGTAATGCTTACTCTCAAACTCTTCGTTTACACAGTAGTGATATTCTTTGTTTCTCTCTTCATCTTCGGATTCCTATCTAACGATCCAGGACGTAATCCGGGACGGGAAGAATAGAATA-AAAAAATAGGATAAGGCTTTTTTCTTTTGTTTTCTTACTAATATTTTTATAGACT-TTTTTGGATTTACTCCTTTAACTAATAACTAA---AACAAAATGGAAAGTTGACTTTCCGTGAAATTGAAAAGAAAACAAAAATCGAAATTCAATATAAACGGAAAGAGAGGGATTCGAACCCTCGGTACGAATCACTCGTACAACGGATTAGCAATCCGACGCTTTAGTCCACTCAGCCATCTCTCCTTTTGAAAAAGAATAAGTAC----TATGTTACACTAC-----ATATAATGTATTAGATAAGGATTGAAAAAAGCATTTCTTCTTTATTTT-------ATTATATTAATCTAAAGAGGGTTTAGCAGCAATTCCCGAATTTTATATATTTTTTTTTTATTTCGATC-AAGTAAGAGTAAGTGCTTAAACGAGATCTTTCTAATAAACAAAAAAAAAAAAAAGAGAATACTTCTCTAATCTCG-TCTGATTACAATCTTTTTCATTCCCCATAGCCTGGCCGGGTTAATACCTAGCCGGGCCTCTTTGTTTTCATAAT-------------AAAAAAACTCTTC-----TTT-ATTTTTGTTTTTGAATAGA--------TATAGAGGTATGGATAGTTCGAACTAATTCAGAAAATTTGCCCAAAACCGTCCACCAACAAAAGCTCGTTAAACTAAG-CCCTTTCTTAATATTAAAATCACTAAGTGACCTGACAAAAGAAAT-CAAGACTCTAAATTTCATGATTTTTGCTAATAACCTTGGGATTACCTTTTGGTCGACAAAAATCCATTTCTATACAATAATGACATTGTAGCGGGTATAGTTTAGTGGTAAAAGTGAGATTCGTTATATTAACCCCTTTATAGTTAAGGGGTCCTTCGGTATTATTTGTATTCCGATCAAAAACTTTATTTCGTAAAAAGGATTTAGCCCCCTTTACCTCGCAATGACAAATTCGAGGATAAATCCACATTCTCATGATTTTTATCCAAAGTTCAATTTGAAAATTGGATTCTGAAATTATGAAACAGAATTGTTATTGAATTGGATCAATACTTCCAATTGAATAAGTATGAGTAAGGAATCCATGGATAAAGAAAA---------TTTTTTTTCTAATCGTAACTAAATCTTCTCTTTTTGCGAGAAATTTGAAGCAAAATAGCTAT-AAATGATGACTTTGGTTTACTATAGACATCAACATATTGTTTTATCTCGGTAGAAAAAAAGACTTTTCCTCAAGATTCTCGCCACTCGAAATAGAGAACGAACTAACTAGAAAGGTTTTTCTAATCTTCCCCTTCTATGGGGGTCATCTATAAAGCAAGCC-TCTTGAATGTATTCAAGATAGAAAAGCTGACATAGATGTTATGGGTCAATTTTTTTTTTTTGCTTTTTTCCTTCACAGCTTAGATCATGGACTTTATCCATCTTCCATAAAGGAGCCGAATGAAACCAAAGTTTCATGTTCGGTTTTGAATTAGAGACGTTCAAAATCCGGAATTGACGTCGACTATAACCACTAGCCTTCCAAGCTGCCGATGCGGGTTCGATTCCCGCTACCCGCTATT-----------TCTTG-------AATTCTCTTATCTATATA----------------------------------TAAAGTGAATAAATATAGAATTCATAATTTATTAATG-----TATTAT----TTTA-TTTTTTTCCCGAATAAGAGATAGAAAAGAAAAACTCACAATGAAACGCGTCCATTGTCTAATGGATAGGACATAGGTCTTCTAAACCTTTGGTATAGGTTCAAATCCTATTGGACGCAATTTCGTTCCA--T------TTTTTTTTTTTGACTAT-AGATACTTCGTTTAATTGTTTAAAAGATTACTGCACTCTACTTGAGTTTCATTTAAATAATTTAAAATTTATGGTTA----AACTGAAATTGAAATTTCAGTGTTGAAGTTTTTTATGCTTGTTCCTGAAGGACAAATCGTTCCAACTGTTCCTGAATAGCTTCTTTCAAAAGGGTTTTTGCTTCGTCAGTGAATACTTTGGTCGAAGATATAATTTCTTGAAATTGAGGTTTATTCGTTTTTAAATAAGTACGTAATTCAACGAGAAATTTTCTTACTTGTCCAATTTCTAATGAATCAAGATAACCAGTCGTTCCAGTATAAATAGTCATTATTTGTTCTTCCACGGTAAGAGGGGCAGATTGGGATTGTTTAAGTAATTCACGTAATCGTTGACCTCTTGCCAATTGATTTTGGGTAGCTTTATCGAGATCAGAAGCGAATTGTGCAAAGGCTTCTAATTCTGCGAATTGCGCCAGTTCCAATTTTAATGTACCAGCTACCTGTTTCATGGCTTTAATTTGAGCTGCAGATCCTACTCTGGAGACAGAAATACCCACATTAATAGCAGGTCTGATTCCAGCATTGAATAGATCCGCAGATAAGAAAATTTGTCCATCTGTAATGGAAATGACATTAGTAGGAATATAAGCCGAAACATCTCCTGATTGGGTCTCAACTATCGGTAAAGCGGTCATACTGCCTTCACCTAAACTAGTACTTAATTTAGCGGCTCTTTCTAAAAGGCGCGAATGTAAATAAAAAACATCTCCTGGATAAGCTTCACGGCCTGGGGGTCTTCGTAATAGAAGAGACATTTGTCGATAAGCTTGTGCTTGCTTGGACAGATCATCATAAATGATTAAAGTGTGTCGTTCACGATACATAAAATACTCAGCCAAAGCTGCTCCAGTATAAGGGGCGAGATATTGTAATGTAGCAGGGGAATCCGCCGTTTCGGCTACCACAATAGTATATTCCAGCGCTCCCCTTTCCTGGAAAGTTGTGACTACCTGGGCCACAGAAGATGCCTTTTGACCAATAGCTACATAAACACATATTACATTTTTGCCTTGTTGATTTAGAATTGTATCTGTGGCTACTGCGGTTTTCCCGGTCTGTCTGTCCCCAATAATTAATTCTCGCTGACCTCGTCCTATAGGGATCATCGAATCAATAGCGATAAGCCCTGTTTGAAGGGGCTCATATACGGACCGTCTTGAAATAATACCGGGAGCGGGAGATTCAATTAACCGAGATTCAGAAGCTGAAATTTCGCCTCTACCATCAATTGGTTTAGCCAGAGCATTTACAACACGACCCAAATAACCGTCACTCACCGGTATCTGAGCAATTCTTCCTGTTGCTTTTACAGAACTTCCTTCTTGTATCCTCAAACCGTCGCCCATTAATACAACACCAACATTGTTGGATTCCAAATTCAAGGCAATACCTACTGTACCTTCATCAAATTCTACTAATTCGCCCGCCATAACTTCATCAAGACCATTAATACGCGCAATGCCGTCGCCTACTTGAAGTACAGTACCAGTATTTACAATCTTAACTTCTCTATTATATTGCTCAATACGTTCGCGAATAATATTACTAATTTCGTCGGCTCGAATGGTTACCATAAATATTTCGTAATACTGCTTTTAGAG-----AAAAAAGGTAATGCCTTTACAGTAGAAAGCCTAATCGGTTATTTCTTTCATTGCTCCAAAGATGCCAATATTAGTACTTATAGTCCTTAAATGTATGTCATTGTTCAAAGAACTAGTCAGCGTTCCTAGAGCTCCTTGTAAAGCTTGTTGGAAAACAAGTTGTCGGACTTGATTAATGGCTCTTTGTTGTTCAAAATTAATAGTTTCATTTTTGTAATTTTCTAATTGTTCCAAAGTATTATAAGTTGAATTAATCAAATTCAATTTTTCTTGCTCTATTTCGGAGTATCCATTCGCTCGAAATTGAGCTGCTTCCAGTTCTACTTGCTGTAAGCGCGCCCGCACTTTTTCCAGCTGTTCGATAGCCCCTTCACGTAATTCTTCGGAATTTTGAATAGTATTCAATATTTTCTGTTTTCGATTATCTAATAAATCACTTAATGAAAGTAGATTTTCTTTCCATTCATTTCAAAACTTTCACGATCCCTTCCCGAACCAAACGTGAATCTTTCGCTTCATTTGGCTCTCACGCTCAAATATTTCAACTCGTTTTCCCTATTTTTGTTGAATAGACTGAGCCTATCCTCTCTAAATAGTAAAATGGATTCCTAATCCAAGACCACAATAGTCGGAGGACTCTTCTAACCACAG---AAAAATATGTATATCTAATTGTCAGCAAAGTTGTTTC-------TTTTTTTTATCCAAAAAGGCTTCTTACGTTATTTTATATATAGGTCATCCCATCTCGTCAGCATTGGATAACAAAAAGCATATGAAACACCCGTTTTTACAAAAAACGGTTCAAATTAGTTTATCGACATGAGTGTTATATATCGAAAAAAAAATTCCAAGATAGTAAAAACCATCTTTGGATGAAGATAAGATAATGGTAGAAAGAGTACCATGCTGTGCTGGATTTCAAGCAGTTTCGCTTTAACCATGCTATTAGCCTACATTATTGGTTCAGAGAGAATCAAAATAGATTTACCAAAAACGCACGAAATGCTATGGTTCTTCCATATGATTTTAAAAATTATTCAGAAGTAATTCGTGGAATTATGCACTCTATGTTATAAATAAAGTGCAGCTGGTTGAATCCAGCAC-TTTTTTTGAAATAAACAACTCGCACACACTCCCTTTCCAAAAAAGATCAATACACCAAGTACTACACTTAGATTTATTGGATTTGTTGCTAAAATATCGGTATTAAATCCGAAACTCCCGGCGGATGACCAGTGACCCAAATAAACGACAGAATCGGTTACATTTTTCATATGATCTCCCTAAGAATTAGAATAAAAAAGTTCTTTTTATATCACTTCGTCCCCCCC--TTTTGTCTTTATTTATTAATTTTATAACCAGCGTCAAAAATCTATTATAGGTAGAACTCGATTTGACTTTTCTAATTCCAATTTCCACTATGAACGCGAATTAGATACTAGGACTGATGTTACTTGTAAAATAGTTTGTTGAAACATTTCAGTTCTAATGGACTAAGAAGGGGCAGGAAAAAGGCGAATTGCTATGCGAACACTCTCAAACTAAGTTCGTTGATTTTTA----------TTATTGTGGTAACGAATAAGTAATTCTAGGAGTGAAATCTTG-----GATGGAAAGTCTAGGGGAAT--AACAAAATACATATTTTTTCTATTTCTAGGATTAGATTAAACAAAAGGATTTGCAAATAAAAGTGCTAATGCTACAACTAGTCCATAAATTGTTAAAGCTTCCATGAAAGCCAGACTAAGCAATAAAGTCCCTCTTATTTTTCCCTCTGCCTCGGGTTGTCTCGCAATACCTTCTACAGCTTGGCCCGCAGCAGTACCCTGACCAACTCCAGGTCCAATAGAAGCAAGTCCGACGGCTAATCCAGCAGCAATAACAGAAGCAGCAGAAATCAGTGGATTCATTAGAAGTTCCTCACACCAAAATAAAGAAATGGTTAATGATACAAGCAACCAATGAATTAGAACTTAATTATTATTATTC-----GCTGGCGACAATTGGTCCGGGCGAAGTAAGTAAGAACTCGGATTTGAATTCCCTCAACTTTACTTCCTACGGTGCTTTGTCCCGAACCATTTT----TTGTCTTCTTCCTTCTTT-TGCTTGATTTAGTTTATTATTCAATTCACAGGCATAGATCAAATGGGAAGATTTCTATTTGAATCCCCGTCTAAATTCATAGCAATAAATCCAATT-CTATCTATCTTTAGGCCATATAGACCCAATCCATTAC-ACATATACAAGCCCGTCTTGGATAATGTAAACTTACTATTTCTATCATTCCTATCTTAGAGTG-------------------------------------------------------------------------------------------------------------------------------------------------------------------------------------------------------------------AAAGATTGTCCTA----------------AGGCTTAAAAGCTCTTATTTCGAAAT--AAAAAAATAAAAAACAAGTTAATGATGCCCTTCCATAGATTCTCCTATATAAGCCGCAGCTAAAGTTGCAAAAATAAGAGCTTGAATACCACTTGTAAATAATCCAAGAAACATAACGGGAATAGGAACCACTAAAGGTACTAAAGAAACAAGAACAACAACTACTAATTCATCAGCTAATATATTCCCGAAAAGTCGAAAACTAAGTGATAAAGGTTTTGTGAAATCTTCTAAGATATTAATAGGTAAAAGAATTGGGGTTGGTTGAATATATTTACCAAAATAACCCAATCCCTTTTTGCTAAGACCCGCATAAAAATATGCTATTGACGTGAGTAAAGCTAAAGCAACAGTAGTATTTATATCATTCGTAGGTGCAGCTAACTCCCCTTGCGGTAACTCTATAAGTTTCCAAGGTAAAAGAGCCCCGGACCAATTCGAAACAAAAATAAATAAAAACATGGTTCCAATAAAGGGAACCCAAGGACCGTATTCTTCTCCAATCTGAGTTTTGCTCAAGTCTCGAATGAATTCAAGAATGTATTCGAAAAAATTCTGACTGCTAGTCGGGATAGTTTGTGGATTCCGAATAGCGATAGCGGTTGACCCTAATAAGATAGCAATTACAACCCAAGAAGTGATAAGTACCTGGGCATGCACTTGGAAACCCCCGATTTGCCAATATAAATGTTGGCCTACTTCCACACCGGATATAGCATAGAATGTGTTGATGGAAC------------TCATATTGCCCTCTGACAGAAATAGAACTTGAAAAGGAATTATTTTGATTCAATCAGCGCTTTTTTAAATTTTGTATACCAACAAATCACATAATATACCCATAGATTTTTATCCTTTTCATTCCAGATCCGTATAAGCAATTGTAAAAATATATGGAGGTCTAAAAGTCATTTTTTATTAATTATTAATCAAGGCTTTTTTATATATCTCGAACGGCCCTCACAAATAGCAAATACTAGTTTGTTAAGAATTAATCGGATCGAAGCTATAGCATCATCATTCGCTGGAATCGAAATATCTGCAAGATGGGGGTCACAATTTGTATCGATTAAACAAATCGTTGGAATTCCCAAAGTGATACATTCTCGAAGAGCCGTGTCTTCTTCTTGCTGATCAACGATGATTACAATATCAGGTAAACTCGTCATATATTTAATCCCACCGAGATATGTTTGCAAGTGAGATAATTGTCTCTTCAGCATAGCTGCATCTCGTTTCGGAAGACGGTTATTGAGCCCCCCTTCCATTCTTAAGTCCCGAAACTTATGAAGTCGTGTTTCGGTCGTGGACCAATTCGTTAACATACCGCCGAGCCATTTTTTATTAACATAATGACAGCGAGCCTTTATTGCAGCTCGAGCTACTGAATCCGCTGCTTTATTTTTGGTACCAACAATTAAGAATTGTTTTTCCTTACTTGCTGCATTAAAAACTAAATCACAAGCTTCTGATAAAAAACGCGCCGTTGTAGTAAGATTTGTAATATGAATACCCTTACGCTTTGCAGAGATATAAGGTGCCATTTTCGGATTCCACTTTCTAGTACCATGACCAAAATGAACTCCCGCTTCCATCATCTCTTCCAAATTGATGTTCCAATATCTTTTTGTCATTTCTCTCCACACTTCCTCTCTTTTTTTATT-------------AAAAAAAAGACGAGGTACCCCGAAAATAAAATAAATAATTGTTCCGATGGAACCTT----------------TACCGAAGATTGGCTGTTGATACACGATCCAAGCCAGTAATTCCTTTCTATTTGGATTGTCTTTTCTTTT-----------TTCTTACTTAATTAAAAATTAACAACAAATAACCGGACCAACTCCAGACCAGTTAAAAAGAGTTATAAAGGATGAATCCGACCTCAGGAAT----CAGTAACTCCCATAAATGATTTTTCTGATGTATCATGGGAACTCTT---TGAAATGGGAGAATGAAAGAAATCTCGGTGGTGGACCAAAATATCTTTTATTTTACCCTCAAATAACTTTTTCTTTTTCTTCGTCTGTTGCCTTGAATGATGTACTAATTCTTTGAATCCAGTACCGACGGGTATCATACTTCCCAAAACAACGTTCTCTTTCAGGCCCTTCAACCAATCGATACGACCCCGTAGAGCAGCTTTTGCTAAAACTCGAGCGGTTTCTTGAAAACTCGCTTCGGATATGAAACTTTGAGTATTCAGAGATGCTCTTGTTATTCCCAATAAAATAGCTCGGTAAGAGATTGGTTCTTCCAAAGCACGTCCCGTTCGTTCCGCGCGCAACACTCCAATAAGTTCTCCGGGTAAAAAAACATTCGACATTCCGTCTTCTGAAACTAATACTTTTGATGTTATTTGACGTACAATAATTTCTAGATGCCTGTTATGAATCTGCACACCTTGGGATCGATAAACCTTTTGTATCTTGTTAACTAACGAGATACGACTTTGCACTATAGTTAGCTCGACACCAATCAAGAATCCCCAAGGAATTCCAAGAATTCTTGTTATATGCTCATTCCAACCCTCCACTCTCTTTTCCAGGTTCATCGATATGGAGTCAATCGAACGTACTTCCAAGACCTGTTCTACTTTTGGAAGACCCTGCGTTATATCACCCGATCTTGATTTTTCATATATAAATGTAACAAAAGTATCTCCCGTAGAAAGGATTTCTCCATAATGGCCATGAACAGTTGCCCCTGGCGTGGCCAAATAGGGCTTAGCCGATCTAATTATTATAGAATCCACTTGAACAATTAAAACTTGGCCCAATTTTAGGTGGGGTCTGTTTTTCGCTATACACCCATTTTCACAAATAAACTGGCCAAGACTAATTGTTGTGGGTCTCTCTTCACAAAAAGTACAATGGATAAAATACCAAGTCAAATGAAATGGATTCAAAATTATTTTACTGCATAGATCGGGATTCGAAACCCCTCCATTTTCATCCATTAAATAGTAGTTAATTATTTCAAAAGGATCTTTCAAATTGTCAAGTTGAAAATATTTCATTACCGAGATTTGATTATGGGTTAGTAAATGGTAAAAATTAGTAATTTGAAGGGCTGTTCCTATGGGACCCAATGATTTCAATTTGCTAACGGAAACTCTAGGGGGTTCAGCTTCTTTTATTATATTTTTATATTTTTCACTGTTGAATGGCCCTAGTCGAGAACAGTTGGATGATGACAAAATTATCAAAGATTGATATTCTTTTTTTCTATTCAACAGGGTACGAATAGTTACTTGATTTTGGATAGGCGGTTGTTGACTCTCTGCCTTGGAATAAAACGGATTGATATAGGCGCAACCGGCTCCAGTAGTATTATAGATCAACCCTGAACTCGATGAATCGTTCCTTTTTCCAGTATATTCAAGGGGGGAGTTGACTAAGTCGATTCTTATAAAATCTCGCACGAGATCCTTTGTTTTTACTTGAACAAAAGAAGCAGGGGCCTCTCCGACATAAGAACGTTTTTTAGCGTGAGTCCAATTCAACACGAAACAAGTCCGAACTAATTGACTGCTTGTTTCCGGGATTCCAAAAATGGCTTTGCCATTTCCATAAAGAATATAATTGACAACGCGAAGGTTCATGTTATCCCTTTCCTTCAACGGATCCTGAGGGAAAAGTGTTGAAAAATTTATACCATCTGCTATTTCATATGTTTCTACAGGTCGAAGCAAAACAAAATACTTTGTCTTGGTTGGTGTGATCCCTTGGACATAGATCCAATTTTTGACTTTTTTTTTTGATTCCTTA------------GGATTTGTTTTTCCCATTCCTGGTGGTATTAAAATGCTGCTGTGTCGGACTATCCTA---TGAGCTGTATCTCCAGGAAAATAGATATCTCCAGAAAAGATTTGAAGTTCAATCCTTTTTTTTTTTCT---CTCTACTCGGACTAATCCGCCGACTCGGCTTCTTGTATTTAAAGTGATTGGGGTATCTACTCCAATGATACTATTATTCCGCACCATTATATAAGAAGATCCAGGCAAAATATGTACTTCCTCGGGAATGAAAAATAATAGATCTAATTTCATTTGGTATCGTGGCTTCAATGCCCCTCGATAATCAGACAAATCCTCTTTTTTTTCGGTTGACTGTACCTCCATAGTCCCATATTTAGTAATTCCTGAACTGTTTCTTCTGTATTGAGGATCGTCGAAATAAGCAAGAATACTATTTCTACGGAAAATACCATTTATGGGTATTTCAACCACCATACCTGAATCCGAATAGAGCATTGTTTCTTTCTCTCGGTCTTGAATCAATTGGAATGGAATGATGAATCTATTTCTTCGCCTCTTTGACAATAAATTAGAATTCTCATAGAGAATAGCAGGATATAGTCCAGTGCAACGATCAGTATATAAGATTTGCTTAAATTCTGAATTTGAATAAGCAGGAACAATTCCTTTGTTTTTACCAGAAAGATCGGAACTAAAAAGTTTCTGTTTCACTTGCTCATTAGTCACTGAATGGCCCGAACTATATCTTCGTTCAACGGAAAGTGAATGAATGTTCAGTTGATCTTGATCTTTGTGAAGCGAAAAAGGGACTACACTGGATTTGCACGAACCTCCTGCTAATATCCATAAATGGCTTGTTTTTGGTAACAGATGAACATTACTATATGTAAATTCAGATGCATGGTACACATTGGTACTCCAGTGCATTTCTCCCTCTGAATCAGAATAAATATGTTTTCGAACCTTCTCTTTAAAATTTAAAGTATATGTTCCCGCGCGAATTTCCGCAATTACTTGTTCGGATTCTACATATTGATCATTTTGAACTAAAAGAAAACTTTTAGGTGGAATATTTACATTATGTAGAATGCCTTCACGCTCAATAGTTATATAGAAGTCTATATAACAAAGAAAAGCAGGATGTCCGTGACGTGTGCGTGTGGGATGAAGCAAATTCTCCTTGAATTTGATTTTCCCATTAGAGGGGGCTCTTACATGCTCTGCAGTACCCCCAGTGAATACTCCACCGGTATGAAAAGTTCTTAATGTTAGTTGAGTACCCGGTTCTCCGATAGATTGACCCGCAATAATACCTACAGCTTCCCCCAATTCGACCAGGTCACCATGCGTAGGACTCCGTCCATAACATAATCGACAAATCCAAAAAGTACTCCTACAAGTAAAAGGAGTTCGAATAGATATTGGTTGTATTCGAAAAGTTAAGAATCGATTGGCAAGTCCAATACCAATATCCTTATTTCGAATGGCAATGCATCGTGGGCCCATATATATATCGTCTGCTAGTACACGACCAATTAATGTTTGAATAAAAACTTTTTCCGACATCATCCCATTTTGAGGGCTCACTGAAAAACTGCGGGTGGTTCCACAATCTGTTCTACGCACAACAATGTGTTGAACTACTTCAACAAGTCTGCGGGTCAGATATCCAGCATCTGATGTTCGTACAGCAGTATCCACAACCCCCTTGCGTGCTCCGTAGCAAGAAATAATATATTCCGTTAAAGAGAGTCCCTCGCGTAAATTGCTTTGAATGGGTAAATCAATCATTTGTCCTTGGGGATCCGACATTAATCCTCTCATACCTACTAATTGATGGACTTGAGATGCATTTCCTCTAGCTCCCGAAAAAGACATTATATAGACTGGATTAAAAGGGTCGGTCATCCTGAAATTCGGATTCATTTCTTGTCGTAAATATTCACTTGTAGCATACCATATTTCAATGGATTGGCGTAATTTTTCTACCGCGTGTACATTCCCATAATGATGGTTTTTTTCCAAAATGAAACTTTGTTGTTCAGCATCCTGGACTAGCCATCCTTTCGACGGTATTGTTAAAAGATCGTCAATTCCTAATGAAATAGATGTAGCAGTGGCTTGCTGGAAACCCAGAGTCTTTACTTGATCCAAGATGTGTGATGTGTATGCCATTCCGAAGTGATCTATTAATCTGCTAATAAGTCGTTTCATGGCAGTTCCATCTATCACTTTATTGTGAAAGACCAGATTGGCCCGTTCTGCCATAAGTACCTCCATATTCCACTGAGTAGGATTCGACAATGGGTTTGAGTCAGTGATTGGAAAACTTCCTTTTCTCGATCTTGATTCGTGGATAAATTTATAAACGAGTATCCTAGTTGAACTGGAAAAGCAAAAACGCACACTCTATTCTATAATTTTTC-CGAAGTACTAT----AAAAATGATACTATGTAAATGATTAGGTACGATATGAACAGGCACGACAAAACCCTTGGATAGCTTCTTCGATTTCTCGATAAAGAGAAATATGACCAACCGTGGTTCGAATGTATATACAAAGG---GTTTTTTTTTTTACACTTTTTACTATTAGATAGTGCTCATAAATCTCATGATAAGTACCCAAAGACTCATAATGAACTTCGATAGGAGCTTTTCTTGAAGCAATAATGCGTTGATCTAGTCGCCAACGAAGCCATAAAGGACTATTTAAATTGATTTTTTTCTGTCGATAAGCTCCAATTGCATCATAGGAATTACAAAAAAAGGGTTTTTTTTCGTTCGTATAGATATAGTGATAATCATCATCAATAGATTCATTTTTAGAGTTTATACGATTTCGCGGATTATATCTATTTGCACAAATACCTCGGTGATTTCCACTCGTTAATACATAGAGCCCAATAAGCATATCTTGAGTTGGTATGGAAATGGGATCTCCAATAGCCGGTGACAAGAGATTCATATGAGAAAACATAAGTAAACGAGCCTCTGCTTGAGCCTCCAAAGATAAAGGGACATGAACAGCCATTTGATCCCCGTCAAAGTCTGCATTGAATCCTTTACGAACTAATGGATGTAAACAAATAGCACGTCCTTCCACTAAAACCGGTTGGAATGCCTGGATACCTAATCTATGCAGAGTTGGTGCTCTATTCAGCAATACAGGATGCCCCTGCATAACTTCCTGAAGTATTTCCCACACAATCGGTTCTTTTTCCCTAATTTGACTCTTCGCAATTCCTATATTCGAAGCAAATCGGTGTCTAATCAGACCATGAATTACGAATGTCTGGAAAAGCTCTATTGCTATTTCGCGAGGCAATCCACATTGATGCAATGAAAGCGAAGGCCCTACAACAATGACGGACCGGCCCGAATAATCGACCCGTTTGCCAAGCAGAGTCTCACGAAATCTTCCCTCTTTACCTTCAATTACATCTGAAAATGACTTGTAAACCTTGTTATGACCATCCCTCATTGGTTGTCCACGGATTCCGTTATCAAGAAGTGTATCCACGGCTTCTTGTACTAATTTTTCTTGACACATTACCAATTCCCCCGGCGTGGACCTACTTGTTGTTAATAGATCGGTAAGAGTATTGTTCCTATAGATAACTCGTCTATAGAGCTCATTAATATCCGAGCTCATTAGTTTACCCCCATCTATCTGAATGATTGGTCTCAACTCGGGCGGAAGAACAGGTAATAGACATAAAACCATCCATTCTGGTTCTATATTTGTTCGAATAAAATGTTTAGCTAATTCCATACGTCTAACCAAAAAATCTTTTCGTCTTCCTATTTTTCGATCGTCCCATTCATTGCCTGTGATCGCGTCTTCCCCCAATTCTTTCCATTCTACTAACGAATAATCGATAATCATTCGCAAATCCAGATCGGCTAATTGTTCTCGGATAGCGCCCGCTCCAGTCGAAATTTCTCTATTTCGAAACAGATCGAAGCCCTGGGTCGTAAAAAAAAGAGGAATGCTGTATTTCCAGGATTGTATTTCATATTCAAATGAACCTCGTAATCGTAAGAAAGTAGGTTTTTTAGCTATGGGCCTAGCAAAAGAAAAATTGGGATAGGATCCTGTTGAATCTCCCCCCTTCAAAATCGGACGTGAAAATTTCCTTTCATCCGGCTCAAGTAGTTAGACTAAATAAAAAAATCTACTTCTTACTCAAGTTCCCAGTGAAGATTAACCAAAATTTCCTTCTTCCTTATTTTATTTCATTTTTTATTCAATTCCGACATAAATGAAATGTGAAATTCTTGAGTAATCTACCTCCCTTTGAATGTTCAAGCTCCTTACTTAAATTTAAGGAGTGCCGTACAATTCTTCATAAGGGATTTACTTGTCTATATATAGTTCTCTTTGATCTTTTAGGTCCCGACTTCGCCTCGACGGTTATGGCATGATACCTTTAAAGCCTATATGCGATGGATAGACTCCTGAAACCATGTGATAATGGCTTACTTGAACAAAACCTTTTCCTAAAATAAAAGGGAATGCTTAATTCTACATACAAAAGAAAAAGTATTTTTCACGAGGTACAGCTCTAAAATTCTTTACGGAATTGACCATAGATCCATTCCCCCTTTTAGGAGTATTGACAATTCTGAGCTTCATGTTACTCCCCCACGAGACATGTCAGAGCGGGGGCATCCCCATCGGATTAACCGGGATGACAGATTTTTCAATTCCAAATCTGTAAAATCAAAAGTTAGAACAAATCACACATCGCAGTAGACTAGGCCTTCTAATTCTTTAAGAGGTTTATCTAAAAGATTCGCAATATAACTCGGAAGACGTTTCAAATACCACACATGAGTTACTGGGCATGCCAGTTTGATGTAGCCCATTTTATATCTTCGTACCCGAGAATCAACAAATTCGACTCCGCATTGTTCACAAAATTTCAAGTCGTCTTTTTCATCTCCGATTACTCGATAATTTCCACAAGCACAAATTCCACTTTTTATAGGCCCAAAAATTCTTTCACAAAATAATCCATCTTTTTCTGGTTTATTCGTTTTGTAATGAAAAGTATAAGGTTTTGTCACCTCGCCAACTATTTCTCCATTAGGTAAAATTTTATTGGACCAAGCGCTTATTTGTTGAGGAGAAACTGATCCAATTCGGAGTTGTTGATGTTTATACCGATCGATCATAGAAGAAAAATTTCGATTCATTTCGATTAAGCTTCCTTTCTATTAATCTGGAAAGTTTTCTCAGATACAAGGAAATGGTTCAGTTCCAAAGCCAAAGATCGTAGTTCTCGAACGAGCAATCTAAAAGATTCTGGAGCATCCTCGGGATTCGGTATTATTCCTCCAACGATCGTAGTCCCAAGTACTTCCTGGCGAGCTCTAATATGATCAGATTTATAAGTAAGCATTTCTTGTAAAATATGAGCAACACCAAACCCCTCTAGAGCCCAAACCTCCATTTCTCCTACCCGCTGCCCCCCTTGCTTAGCCCTTCCTCTAAGGGGCTGTTGTGTAACAAGTGCATAATGTCCGCTGGAACGTCCGTGGATTTTATCATCAACTTGATGAATTAATTTCAAAATATAAGGCTTTCCTATTATAACAGGCTGTTCAAAAGGCTCGCCCGTTCTCCCATCAAATATTCTACTTTTTCCCGGATATTCGGGTTCAAAGACCCAGGGATTCCCTGTTTGCTTACTGGCTTCATATAATTCCGAAAAGACTAATTTTCTCGACGCTTCTTGTTCATATCTCTCATCAAAAGGTGCTATTCGATAATGTCTGTTTAGCAGATTCCCCGCTAATCCAAGTGAGCATTCAAATATCTGTCCTACATTCATTCGTGAAGGTACTCCTAATGGATTGAAGACCATATCAACAGGTCTTCCATCTTGCAAAAAAGGCATATCTTGTCTAGGCAAAATTTTGGAAATAATACCCTTATTTCCATGTCTTCCAGCTACTTTATCGCCGACTTTAATTTCACGTTTCTGTAAGATATATACACGAATAATTTCTGGATTATAACTAGAAACCCCCTTTTTCCGGATCCATCTCACATCAATAACTCGGCCCCTACCACCTATAGGCAGTTTTAAACAAGTTTCCTTTGAAGTGGATACCTGAATGCCGAGTATTGCTCGTAATAATCTATCTTCCGGTGCATACGATGATTCTTTCGCCACCTGAGGCGTTAATTTACCTACTAAAATCTCGCCCGTCTCGACCCAAGATCCAAGCATCACAATTCCATTTTTGTCTAAATTGCGGAGGAAATGGGCCTCTAAATGCGGTATTTCATTAGTGATCCTTTCGGGGCCTTGACTGGTCACATGAGTCTTAATTTCATATTTACGTATGTGAAAAGAAGTATAAATATCTTCATATACCAGACGTTCACTAATAAGTACCGCATCTTCAAAATTGTAACCTTCCCACGGCATATAAGCTACTAATACGTTTTTCCCCAAAGCGAGTTCCCCACCAACGATAGCAGCACCATCCGCTAAAATTTGTCCCTTTTTTGTGCATTGACCCTGCTGAACCTGGGGGTTTTGGTGCATACACGTATTTTTGTTGGACCGTTCATACATAACTAATGGAATGCTTCGAGTATCTCCATTACCTGATAAAATGATCTTATTAGTATTGGTATAAATGATCTTTCCCTCGTGTTTGGCTATTGCGGGAACCCCTGAATCTAGAGCCACCTGCCGTTCCAGCCCGGTTCCAACAATACACTTTTCAGACTTAGAAAGCGGAACTGCTTGACGTTGCATATTCGAACTCATTAAAGCCCGATTCGCATCATTATGCTCGATAAAAGGAATGAGGGAAGCTCCAACAGAAAAATATTGGAAGGGAAAAATACTTCGAAGATGAGCTCGTTCCCATGCAATAGTCAGGAATTCTTGCCGGTATCTAGCTGGAACAACTTGTTCCTCCTGAATACCTGGATTCAGCGACAAAGAATTTCCCGCCGCTATCATATAGTATTCATCTCTACTTGGTGATAAATAATGCATTCGTATCTTTTTTGATCTCTCATAAATGTCATAAAATGGGCTTTCTAGAGATCCCCAATGACCAATTCGTGCATGAATTGCTAAGGATCCAATAAGTCCAACATTGATTCCTTCAGACGTGTCGATGGGACAAATGCGTCCATAGTGACTAGGATGGATATCTCGTATCCGAAAACTCGCCGTTCGCCCCGTCAATCCTCCAGGGCCCAAATAACTCAATTTTCTACCATGAACTATTTGTGTTAATGGGTTTGTTCGATCCAAAACTTGAGATAATGGGTGTAAGCCGAAAAAAGATTCATAAGTGGTTGTTAATGGAGTCGAAGTTACCAAATTTTGAGGAGTCGGTATCAATTTATGTCTAATTGCTCCACATATAGTTCCTCGCACCACATTTTCTAAACGAGCCAGAGCCAATCCAAATTGATCTTGTAAGAGATCCGCTACAGAACGAATACGTTTATTTTTCAAATGATTCATATCGTCAAGTGTACCCATTCCAAATTTCATGGCAATCAACTGATCCGCAGCTGCCAATATATCTCGGGGTAACAAAAATGTATTGTTCTGAGGTATATCAATATTGAGTCTCCGGTTCATATTTCGTCGCCCAATCCTTCCTAATTCACATCTTTGTTGAAAGAATTTCTTTTGTAATTCCTTACATAAAGATTCAGAAAATACCGGATCTCCACCTACACAAGCAAATTGTTGATAAAATTCCAAAATGGCATTCTCTTTTGACCCAATTTTTTTTTCCTCCTTATCATTAAGGAAAGACAAAAAAATTTCAGGATAGCAAACATTATCTATGATTTCGCGTAAATTTGACCCCATAGCTGATGATAGAACTAGAATAGATATTTTCTGTTTCCTACTTACACGAGCCCATATCCTTGCTTTTCGATCAATCTCTAATTCTAATCTTCCCCCCCAATCGGATATGATGGTACCGGTATAGACCGAAATTCCATTATGGTCCAATTCTGAACGGTAATAAATTCCGGGACTTTGCAATATTTGATTGATCACAATTCTGTATATTCCATTTACTATAAAAGTTCCAAGAGAGTTCATTAGGGGGATGTTTCCAATAAAAATTGTTTGTTCGTTCATATCCCTACTGGTTTTCCAAATTAATCCGGCGGATACATATAATTCAGAAGAATATGTGAGTGATTCATACACAGCATCTCGTTCATTTATACACGGTTCTACCAATTGATATGTTTCTACAAATAATTGAAATTCAATTTCTTGATCTGTATCTTCAATTTTTGGAAACTTATAAAGTTCTTCCGTCAAGCCATGACCAAGAAACCTACAAAATCCTTCAAATTGGATCTGATTCAAACCAGGTATTGTGGACATTCCCTCATTTCCATCCCGGAACATTTTAACTTTCCCATTTATCGAAAAAATCCCATTTATTGGCTCATTCTTTATCGAATCTTATGGATCGATCTAGTAATGATGGAATTAATATCTTTGTATTTTTACTGAATCGCATAAAATTTGAAGTAACGTTTACAATAAACGAGATGTTTCTGTTCAAGAATTTCGAATAGATCCAAATGAAAAGGATTGATAAATGCTACTTAAACTTCGACAGTTTTGTTATAGAATAGCAAAA-AAAGTGATT-------------------------CCATTATTATGATATTCCATATTTTAAGCCCCGTGGATAGAAG-AAAAATAAATGGATAAAAGATTGGATAGAGATTTTCTTTTTTCTCATTTAACTTCCTTCAGAGATTGCTCTGTTCAAAAT---------AAAAAAAAATTCCCATAGAAGAGGGATATTTTTAGCAGAATT---------GATAGAATATCAAGCGCGAAAGAGATGTTTTTTTTATTAAACACGGAAAGATATCTA-----TAGATCCCTATTAGATCTCCCCTCCTGTAACAATTTCTAGGGTTTACATATACGCCTAATTGCTGTTATAATTCAAATTGCGAACA----TTTTTTTTTATTGAAACGAATCAATATCAATTAGTTCTATATCCATTGTCAATTTCTTATGTTATTGTTATTTAAGT--AAAAAAAAGGGATTCAAATCAAATATTTATTGAATAT-----ATAGTAATTCAGAAT-----------TTAAGAATGAAGAGTTAATGGTTCAATTTGTCCTGATTTTTTCTTTTGTGAATAAAAACGAGTAATTTCCCCTAGGGT-AAAATGTTAGTCTATTTTTTATCCTTTTGGCGGCATGGCCGAGTGGTAAGGCGGGGGACTGCAAATCCTTTTTCCCCAGTTCAAATCCGGGTGTCGCCTGATCAACATAAGACTCAAAATTATATAAAAACTTGTTCTAAGTGTATTTATTG--------TATTGATTTATCAAGAGTCTTGGCTCATAATCCCTTTTGACTGTTCACTATTGATCCACTATTATTAGTTATTAGTGAACAATAATGGACTAATTCCTTCATATTTATAGAGATAGGGGACATCATTCACATGGATATAGTAAGTCTTGCTTGGGCTGCTTTAATGGTAGTCTTTACATTTTCCCTTTCACTGGTAGTGTGGGGACGAAGTGGACTCTAAGTACTACTAATTAA-----------GTCGATGAATCAAACTGTATCAATTGTTTTCTAGATAGTTTCTCGAAATC------CTTTTTTATTATATTATTACTTTTTTTACATCTTTGTTTTTTTTTTTTTCAAAGTTTCATTGTAATCTGGTCTGGTATAGTAATGTATTCTACTGAATAATACC-CTTTTTCAAT-------TAATCAATTAAACAGAT-------ATTTCATATGATTCTCCTGTTCGTATTTCTAAAATCAAGGGG--ACATAAGGGGATTCCAACCTAATTTTTCCTAAACTTTCTATTGTGAATTGTGATAAATCCACCCACTCTTACCGCATATATTGACAATCGGGAAGAGCGGATTCCCCCCCC---TTTTTTATTGTTCAGAGAGAAACAGGTGCTTTTCTGAAATGAAATAGATATGACCTTTCTCTATGTTCAAGTA---TTTTTTTTTAGGCTCCTTTTCCAAACCAAACCCGAAAAAGGTCCATTCCCATAGACTTCCTTGAATTATGGGCCAGTGGTTTAATCACTTACTTCTTTATAATGCCAAAAAAATGACTAGGTTTTATATATGCTCATACTGCTTTGAATTTCAGCGATTCGGATTTTATTCTCTCGATGTATAGCAGGATTCCAAATTCCTATTTGAATG-AAAAAAAATACAAGAAAGCCAGGAATTCGAACCGTAAGAATAAGACCCAATTTGTCTTTTGTTTTTATTTTTGAATCTTGATTGGCATCAATCAATCTTCAAATAAAATAGATGAAACAAAGAACTAGAATGAGGTGCTATTAAGATTCGATCTACCTAGTTCATATCACATATATGAAATATGAAGATCAATATTTTCGATTGATCCATA---------AGAATCCTACTTTAA------TATACTTCACCAAGACTC---AAAAAAATAAATAGTATAGTAGTATGGTAGAAAGAAATGAATTCAC--TTCTTTCTACCATACTATCAGATCTCATAGAATACTGCGGATTGTAGTCTGCTCATCTTAATTTTCAT------------------------------------------------------TAAGAACTAAGAAGTCAAGTTTCATTCAAATTAATTATTTTGACTTACTGTTTTTACATATATAATAAGTAAAAAGGCAGTAGGAACTAAAATGAACAGTGTAGTAGCAATAAATGCAAGAATATTTACTTCCATAATACCA--TCGTTTC----TTTTTTTTTTTACTGCGCAATAACTCGGGATTTAATCCCATAGAGATGAGGAATCAATCTTTCACCGGTAAATTCAATCAGATAAATTACATTGCGATGATATTGAATCAGATCAATATCATGAATAAGAATATCTGATGTATCAAATGGATTAATCGTCAAGAATTTAATAGTATAACATAGGAGGGTCCTTTATCCATACCGAATCCAAAATTCAATTTTTAAATTCATGATTCTATTAAGAATTTATTTCTTATCCTTATTTTGATTCTTAACTTTATATACCATAAAATATGCCGTATTCTTTATTCTTTGTAGAATCATCTGATCAAGTATTATTTGTCCATTTAGACAGCCTATTGGTTACCAACCCACCGA-AATGAAACGAAAAAAGGACGGAGTTAAGTTCGAAATTCCTTTTTTAATGTTACTAATCAAGTTTTCTTGGAAACCAAATAAAGTGTAAGAAAACTGAACCTTAGTCTAAAAGATCTAATATCCCATAAAATTCACTCTTTTTTGTTGTTTCT-TTGGACCCGAAGGAGAAAATCTTTCTTG--------GTAGTTATTCAAATTCCACATAATTGGAACC-AAAAAAGGGGATAGGTTTAACCTGAATGGGTTCTATCAGGTTAA-----TTATGTTTAATTCATTTTAGAATAACATTCTAAAAAATGCCCCAGGAAAAATAAAGATTATAGTATTGTTATAC----------ATTATAAGGATCAGGAACAAT-AAAAAAATGAAGTTAGAGTATATTTTTGGAAATTAGGATACAGGCTGCCCCCCAATAATTATACTAATTCACACGGGTCTCTCCTCCATTTATTGAAATATATATAACGGACTTCTCTTGTGGGTTTCCCCTACCCTTTGCCTCCGAAAGAGGGATA-----AGATGGATTGAGTATTTATTGTATACGTCGGGACTGACGGGGCTCGAACCCGCAGCTTCCGCCTTGACAGGGCGGTGCTCTTACCAATTGAACTACAATCCCCATAAA----AAGTATATAACTCTTATTTATTCTTGTT-ATTTCATTCAAAGCATATCTATTTTGCATTATCACCCCGGTGTAACAGAGATACATGAATATATTGATAGGA-----AATGCTTAGTGAAAACA----ACATGGATTACTAGTAGTCCATGTTGTTATTCTCAAATCGATTGATACTACATTTTAAAACAAAAAATCCAACCTTGTTAT-----TTTCTACCTGCGTGTCGGTTCTTTCTGGAAAACAAA-----TGGGTCATATCCATTCATGGTGGATCAGCGCATTTTTGGGCCGAGCTGGATTTGAACCAGCGTAGACATATTGCCAACGAATTTACAGTCCGTCCCCATTAACCGCTCGGGCATCGACCCAGGAAAAATCACTTCTAAGGTTATTTAGAATCCATGATCAACTTCCTTTCATAGTACCCTACCCCCAGGGGAAGTCGAATCCCCGCTGCCTCCGTGAAAGGGAGATGTCCTGAACCACTAGACGATGGGGGCATGTTTTCCTGACCGCCGCAGACTCTACTATGCTCATAGTATGATTAGTTTTTCAAAATTGTCAATAT-AAAAGTAATTAGGGCCTTTTTGAAACTGAAACAATTCATGACATTGATATCAATAAACCTTTTCTTTTTGAATAAAAACAGAATATCGCAGAAAC--CACTCTGAGTCTATTGCATATACTT--ATGTATAGAATATATGTACATATATCTAGTTTATCCGTATAGTGACTCATTCAGTAATTG-AATAAAAAGGGCCCTTTTAACTCAGTGGTAGAGTAACGCCATGGTAAGGCGTAAGTCATCGGTTCAAATCCGATAAGGGGCTTTCGGTTTTTTCATAACCCCACGTATTAGTATTCCTATTTTGAGAAAAGAGATAGTTCTTCGATTTT-----TAGTAGTATTTATGAAATTACTAAAAAAAAAAA--------GAATCAACCGTACAATTTTATGCCAATAATAAGTTAGTATTCTTATGGATTATATTAAAGTAATTAGAGTTCGAAATTTTGAA-GTTTGTTTATTCTATTTTTTTATTTTTGATTCGAATCTTTTTTCTATAATTGGAAATGAATAATGGATAAGTCGTCTCTGAAATTTCCATACAGTCTTAATATTCCTATTTTCCATTATTCTAAGCAAATCGATTTCTAAATCAACAAAAAAAGTAAGTGGACCTGACCCATTGCATCCGGGCTTTATCCACTATTCTGATATTCAAAATCGAGAGAGATAAAATTGGAACAGTGGGTC----TTTTTTTTTTTATGATTTCTTTGGACTCCGCAGGAATTGGTCGCTATTTT--CGATTCAATCTTTTTATTCCTAGATGTTATGTAGGAATCAATTGCTATTTCTTTTTTCTACAGAGATAAACCAAGTCATAATAGAAGAACCATAACAAGATCAATTTCTAGTTAGATTAGAAAGGATTTTTATCTTCGAAACCCGTTAGGTAGAAGGGCAGTATGCGAGAAATTAAATAAGATCGAATCCTCGAATGCCCTGAAAATGCTA-TGAGGTGTTCGAAAATGGTTGAAGTAGTTGAATAGGAGGATCGCTATGACTATAGCCCTTGGTAAATTCACCAAAGACGAACCTGATTTATTTGATATTATGGATGACTGGTTACGGAGGGACCGGTTCGTTTTTGTAGGGTGGTCCGGTCTATTGCTCTTTCCGTGCGCCTATTTTGCTTTAGGGGGTTGGTTCACAGGTACTACTTTTGTAACTTCATGGTATACACATGGATTAGCTAGCTCTTATTTGGAAGGCTGCAATTTTTTAACTGCTGCTGTTTCTACTCCTGCTAACAGTTTAGCACATTCTTTGTTGTTACTATGGGGGCCTGAAGCGCAGGGAGATTTTACTCGGTGGTGTCAATTAGGCGGTCTTTGGACTTTTGTTGCTCTACATGGCGCTTTCGGACTAATAGGTTTCATGTTACGTCAATTCGAACTTGCTCGATCTGTACAATTGCGCCCTTATAATGCAATCGCATTTTCTGGTCCGATTGCCGTTTTTGTTTCTGTATTCTTGATTTATCCACTAGGTCAGTCTGGTTGGTTCTTTGCGCCTAGTTTTGGTGTAGCAGCTATCTTTCGATTCATCCTATTTTTCCAAGGGTTTCATAATTGGACCTTGAACCCATTTCATATGATGGGGGTTGCAGGTGTATTAGGTGCTGCTCTACTATGCGCTATTCATGGTGCTACTGTAGAAAATACTTTATTTGAAGACGGTGATGGTGCAAATACATTTCGTGCTTTTAACCCAACTCAAGCTGAAGAAACTTATTCAATGGTCACTGCTAACCGCTTTTGGTCTCAAATCTTTGGGGTTGCTTTTTCCAATAAACGTTGGTTACATTTCTTTATGTTATTTGTACCAGTAACGGGTTTATGGATGAGTGCTCTTGGAGTCGTCGGTCTAGCTCTGAACTTACGTGCCTATGACTTCGTTTCCCAGGAAATCCGTGCAGCGGAAGATCCTGAATTTGAGACTTTCTACACCAAAAATATTCTCTTAAATGAAGGTATTCGTGCTTGGATGGCAGCTCAAGATCAGCCTCATGAAAACCTTATATTCCCTGAGGAGGTTCTACCACGTGGAAACGCTCTTTAATGGAACTTTAGCTTTAGCTGGTCGTGACCAAGAAACCACCGGTTTCGCTTGGTGGGCCGGGAATGCCCGACTTATCAATTTATCCGGTAAACTACTTGGAGCTCATGTAGCTCATGCTGGATTAATCGTATTCTGGGCTGGAGGAATGAACCTATTTGAAGTGGCTCATTTCGTACCAGAAAAGCCCATGTATGAACAAGGATTAATTTTACTTCCCCACCTAGCTACCCTAGGTTGGGGGATAGGTCCTGGTGGGGAAGTTCTAGATACCTTTCCTTACTTTGTATCTGGCGTACTTCACTTGATTTCCTCTGCAGTATTAGGCTTCGGCGGTATTTATCATGCACTTCTTGGACCGGAAACTCTTGAAGAATCTTTTCCATTCTTCGGTTATGTATGGAAAGATAGAAATAAAATGACCACAATTTTAGGTATTCACTTAATCTTGTTAGGTATAGGTGCTTTTCTTCTAGTCTTCAAGGCTCTCTATTTTGGGGGCGTATATGATACCTGGGCTCCTGGTGGGGGAGATGTAAGAAAAATTACCAACTTGACCCTTAGCCCAAGTGTTATTTTTGGTTATTTACTAAAATCGCCCTTTGGAGGAGAAGGATGGATTGTTAGTGTGGATGATTTGGAAGATATAATTGGGGGACATGTATGGTTAGGTTCCATTTGTATACTTGGTGGAATTTGGCACATCTTAACTAAACCCTTTGCATGGGCTCGACGGGCACTTGTATGGTCTGGAGAGGCTTATTTGTCTTATAGTTTAGCGGCGTTGTCTGTCTTTGGTTTCATTGCTTGTTGCTTTGTCTGGTTCAATAATACCGCTTATCCTAGTGAGTTTTACGGACCCACCGGACCAGAAGCTTCTCAGGCTCAAGCATTTACTTTTCTAGTTAGAGACCAGCGTCTTGGGGCTAACGTGGGATCCGCTCAAGGACCTACAGGTTTAGGTAAATATCTAATGCGTTCCCCTACCGGGGAAGTCATTTTTGGAGGCGAAACTATGCGTTTTTGGGATCTGCGTGCTCCCTGGTTAGAACCGCTAAGGGGACCTAACGGTTTGGACTTGAGTAGGCTGAAAAAAGACATACAACCTTGGCAAGAACGAAGGTCTGCGGAATATATGACTCATGCTCCTTTGGGTTCTTTAAATTCTGTGGGCGGCGTAGCTACAGAGATCAATGCAGTTAATTATGTTTCTCCGAGAAGTTGGTTAGCTACCTCACATTTTGTTCTAGGATTCTTTCTATTTGTAGGTCATTTATGGCACGCAGGAAGAGCCCGTGCAGCTGCAGCAGGATTTGAAAAAGGAATTGATCGTGATTTTGAACCTGTTCTTTCCATGACCCCTCTTAACTGAGACAGAAGATCTAACGTTTAAATTAAAAG-TTTTAAGTAGGAATCCATTTGATTCTATCACATATA------TTGGGGTCGGGCCCTACTTAAAAAAGCATTGTTTCCTTTTTTTCTGGCTCGGCTATTCCACCTAGCCGAGCCATTTTTCATAAAGGGC-CGTAAAAAAATCAAGAAAGAAAAAAGGTCTTCATCGCGCTAAGGAGAGAGAGGGATTCGAACCCTCGATAGTTCTGAACAAAGAACTATACCGGTTTTCAAGACCGGAGCTATCAACCACTCAGCCATCTCTCCGAAAGACAATTGCTATTTTATTTTTTATTTCCCCGAATAG-----AACCCTATGAGTTGATATCATCA------GTATCTATATAAAGATATCAAGTACGAATCTACAGTTCTATCTAGATATCTGGATATACATACATTAAGATCTACCATGTCCATTTGTAAAGTAAAAAAGGGGCAATAGG----TCATATAGAATCACGAGGTT----CATGGTC--AAAAATCCCTCCATGATACATTTTATTACACCTTTTCGGCTAATAGAGGGATCAAATGGTATAGTCTTTTGTTGTTGGTAAGCTTGGAGGATTAGAAGTATGACTATTGCTTTCCAATTAGCTGTTTTTGCATTAATTGCTACTTCATCAATCTTACTGATTAGTGTACCTGTTGTATTTGCTTCTCCTGATGGTTGGTCAAGTAATAAAAATATTGTATTTTCCGGGACATCATTATGGATTGGATTAGTCTTTCTGGTGGGTATCCTTAATTCTCTGATTTCTTGAGCCTCTTCATCCCATGCCCAACGTCCA----------------------------------------------------------------------------------------------------------------AAAATAAAAATTCACGGGGTGGGATTAAACTCCTTAAATTAAAACTTCTTGAATG-------AAAAAAGTCCAAAA-----TACTGTCTATTTCATTACTAACTATTAATTACTA---AATATTCGATTATATA--------------------------ATTCTAATATAT-----ATTA----GAATGGATAGATAAATAGAAT------ATATTCTTTTATTAAATTGAAATTAGATAATTAGATAATAATATTCTATTAATATTATTATCTAATTT----ATTATTTTTCTTCGGTTAGAATATTAAGAATTTTCTTTTTATATTAAT--CAAAAATATCTTGAATATAGAAAGCGAATCGAA------TATCCTTATTAATAATAAGGAAAATTTATTAATATTAATAAGATA--TTTTTTTTTATTATTTGAATAG----------TTTTAATATATATATTCTATTAAAAAATTCTATTTATT-------CTAGTAGATGGATATATATAATA-------AAAAAAATAATTAAAATTAATTGGATTGGAATTGTCCTAA-----ATAGTATATCTAGGGGGGTTCTGCAAAAAA---AGATCTAGAC--ATATA------TATTATATATATGGGCGTATCAAGAATGATAAAAGCA------GATGCGGATATGGTCGAATGGTAAAATTTCTCCTTGCCAAGGAGAAGACGCGGGTTCGATTCCCGCTATCCGCCCAATACG----TTTTTATTTAAATAGGATAAAAGATTAAGTATAGTTGATCATGATAGTCT-AGGGATTCTATCCTTCCACCCTTTAATCTCATATCT----AAAAATAAAAAAGAATAAAAAATGACTATACTCAGTTTTTTGACAAAGACAAAGAAATGTTGCGGAGACAGGATTTGAACCCGTGACCTCAAGGTTATGAGCCTTGCGAGCTACCAGGCTGCTCTACCCCGCGCTGAAGAGAAGAACGAGGAACTTCTGGACAAAGAGAAAGATTGAATGTACCCCTTTACCATATCTGTACAAATAGAATAGCCCATTTATACAGAATGGTAAAGGGGCCTCTCTATGATTGATGATCATAGAAATGGAAATGAATAATGAAAGGC---TTTTTTTTAATCCTTACCAACTTGATCTTGTTGCCCCTGGCAACAAACATGTGTGAACCATTTCACGAAGTATGTGTCCGGATAGACCAAAGTCCCGATAGTTAGCTCTCGGTCTTCCGGTCGAAAAACAGCGTCGATGAAGACGTGTAGGAGCACTATTACGTGGTAGTGATTGTAACTTTCCATGAATTTTCCATTTGTCACTCAACGAAGGAACTTTGCTTATTTCTTCTTTTGAAGATCGACGAATCAAATGATATTTCTGTTCCAATTTTTGCCTCTTTTTCTCCCTCTCAATCAAACTTTTCCTTGCCATATCAGTTCCTCTTAGTATCAATGATACAAGTCATATCCTAGATGTAAAAATAGAATGAAGTAGGGCCCCTTCTGCACCGAAAGAAATGAGATTCTCGTAGATACAAGAATTAACCAAATTTACCAGATGTAGAGGCAATCAAGAAAGCTGCATAAGTAAATATATAACCTACAGAAAAGTGGGCTAATCCAACCAATCGTGCTTGCACAATAGAAAGAGCCACCGGTTTATCTCTCCATCGAATTAAATTGGCCAACGGTGTACGTTCATGAGCCCATGCTAAAGTTTCAATTAATTCCTGCCAATAGCCACGCCAAGAAATTAAAAACATAAATCCAGTAGCCCAAACAAGATGTCCGAACAAGAACATCCACGCCCAAACTGATAAACTATTCATACCAAAAGGGTTATATCCATTGATAAGTTGTGAAGAGTTTAACCATAGATAATCTCTTAACCAGCCCATCAAATACGTGGAAGATTCATTAAACTGTGAAACGTTACCCTGCCATAATGTGATATGTTTCCAATGCCAATAAAAAGTCACCCACCCAATGGTATTTAACATCCAGAAAACCGCCAAATAAAAAGCGTCCCAAGCGGAAATATCACAAGTACCGCCTCGACCCGGACCATCACAAGGAAAACTATAACCAAAATCTTTTTTATCTGGCATTAACTTGGAACCACGTGCATCTAAAGCCCCTTTTACTAAAATCAATGTAGTTGTATGTAAACCTAGAGCAATCGCATGATGAACCAAGAAGTCCCCAGGACCTATTGTTAAAAATAGTGAATTACTATTCTCATTAATCGCACTTAACCAGCCAGGCAACCAGATGCTTCGACCCGCATTGAATGCTGGTCCACTGGTTGAAGATAAAAGTACATCAAATCCATATAAAGTTTTTCCATGGGCGGATTGTATCCATTGTGCAAATATAGGTTCAATCAATATTTGTTTTTCTGGAGTACCAAAAGCAAGCATGACATCGTTATGAACATAAAGTCCCAGGGTATGAAAACCTAGAAAAAGGCTGGCCCAACTTAAATGAGATATGATAGCTTCTTTATGGTCTAACATTCTTGCCAATACATTATCCTCATTCTGCTCCGGATTGTAATCTCTAATGAAAAATATAGCTCCGTGCGCAAAAGCTCCTGTCATGATGAACCCTGCGATATATTGGTGATGTGTATATAAAGCAGCTTGAGTAGTAAAGTCTTGTGCTAGGAATGCATAAGGAGGTAAAGAGTACATGTGTTGAGCTACCAAAGAAGTAATAACCCCTAAAGAGGCTAGAGCAAGGCCTAATTGAAAATGAATCGAATTATTGATTGTGTCATAAAGACCCTTATGTCCACGTCCCAATCGGCCTCCTGGCGGAATATGTGCTTCTAAAAGATCTTTCATACTGTGCCCAATCCCGAAGTTCGTTCTATACATATGACCGGCAACGAGAAAAAGAAATGCAATAGCCAAATGATGATGAGCCATATCAGTAAGCCATAAACTTTGCGTTTGTGGATGAAATCCCCCGAGAAGAGTTAGAATAGCAGTTCCTGCCCCTTGCGAAGTACCAAATAAATGACTGCTGGAATCGGGATTTTGAGCATAAAGATTCCACTGACCGCTAAAAAGAGGACCTAACCCCTGGGGATGTGGTAAGACGGATAAGAAATTATTCCATCGAACAGACTCACCTCGGGATGCAGGAATAGCGACATGGACTAAGTGCCCTGTCCAAGCTAAAGAACTTACCCCGAAAAGTCCTGACAAATGATGATTAAGACGGGATTCGGCATTTTTAAACCAAGAAACGCTCGGTTTCCATTTCGGTTGTAAGTGTAACCAACCTGCTATTAAAGATATGGCCGAAAGAAAAAGAAGAAACAAAGCTCCAGTATAAAGATCTTCATTCGTACGTAAACCAATTGTATACCACCACTGATAAACACCAGAATAAGCGATATTGACTGGTCCAAGAGCACCCCCTCGAGTAAAAGCTTCTACAGCCGGTTGACCAAAATGAGGATCCCAAATTGCATGAGCAATAGGTCTTACGTGTAAAGGATCTTGTACCCACGATTCAAAATTTCCTTGCCAAGCTACATGAAACAGATTTCCGGAAGTCCACAGAAAAATTATTGCTAATTGCCCGAAGTGAGAAGCAAAAATATTCTGATAAAGACGTTCTTCAGTAATATCATCATGACTCTCGAAGTCATGTGCGGTAGCAATACCAAACCAAATACGACGAGTAGTGGGGTCCTGAGCTAAGCCTTGGCTAAACCTTGGAAATCTTAATGCCATAATGCCTTTCAAATCCTCCTAGCCATTATCCTACTGCAATAATTCTTGCTAAGAAGAATGCCCATGTTGTGGCAATTCCACCCAGAAGGTAATGGGTTACTCCTACAGCACGTCCTTGTACAATGCTCAAGGCTCTAGGCTGAGTAGCAGGAGCAACTTTTAATTTATTATGAGCCCAAACAATGGATTCAATAAGTTCTTGCCAATAACCGCGCCCGCTGAATAGAAACATTAAACTAAAAGCCCATACAAAATGAGCACCTAGGAAAAAAAGTCCATATGCAGATAATGACGAACCATAAGACTGAATTACCTGAGACGCCTGTGCCCATAAGAAATCACGTAGCCACCCATTAATAGTAATAGAACTCTGGGCAAAGTTTCCTCCCGTAATATGAGTTACTACCCCTTGATCACTTATACTACCCCAAACATCTGACTGCATTTTCCAACTGAAATGGAATATTACCACCGAAATTGCATTATACATCCAGAATAGCCCTAAGAAGACATGATCCCAAGCGGATACTTGACATGTCCCTCCTCTTCCAGGTCCATCACAAGGGAAACGAAAACCAAGATTTGCTTTATCTGGTATCAAACGAGAACTCCGTGCAAATAGAACACCTTTCAGGAGTATCAACACTGTTACATGAATCGTAAATGCATGAATATGATGTACCAAAAAATCTGCGGTTCCTAGTGGAATAGGTAACAAAGCGACTTTGCCGCCTACTGCTACTAAATCACCCCCTCCCCAAGTCAAACTGGTGCCAGTTGTTGCACCCGGAGCCGTTGCACCCGGTGCTAAAGCATGGGTATTTTGTATCCATTGAGCGAAAACCGGTTGTAATTGTATAGCGGTATCTGAAAACATATCTTGGGGACGCCCTAAAGCACTCATGGTATCATTATGAATATACAAACCAAAGCTATGAAAACCCAGAAATATACATACCCAGTTAAGATGTGATATTATTGCATCACGATGTCGAAGGACACGATCTAATAGATCGTTGTATCTAGTAGTTGGATCATAGTCTCTTACCATAAAAATCGCTGCATGCGCTGCAGCACCAACTATGAGAAAGCCGCCAATCCACATGTGATGTGTGAACAATGACAGTTGTGTACCATAGTCAGTAGCTAAATATGGATAAGGTGGCATGGAATACATATGATGAGCTACAACAATGGTTAAAGAGCCTAACATAGCAAGGTTAAGAGATAACTGAGCATGCCATGACGTTGTTAGAATCTCATATAGTCCTTTATGGCCCTGGCCTGTAAATGGACCTTTATGCGCTTCTAAAATATCTTTTAGACCGTGCCCGATTCCCCAATTGGTCCTATACATGTGACCTGCTATCAGAAACAGAATTGCAATAGCTAAATGATGGTGTGCAATATCGGTCAGCCATAGACCTCCAGTTACTGGATCTAATCCTCCACGAAAAGTAAGAAATTCTGCATATTTTGACCAATTCAAGGTAAAAAAAGGAGTTGCTCCCTCAGCAAAACTGGGATAAAGTTGAGCCAAAAGATCACGATTTAAGATAAATTCGTGAGGAAGTGGGATCTCTTTCGGATCTACTCCCGCGTTTAAAAATTGGTTAATCGGCAAAGATACATGTACTTGATGTCCCGCCCACGAAAGAGACCCTAGTCCTAGTAACCCCGCTAAATGGTGATTCAACATAGATTCTACGTCTTGGAACCAAGCCAATTTGGGCGCAGCTTTGTGATAGTGGAACCAACCAGCAAAAAGCATTAAGGCTGCAAAAACCAATGCACCGATTGCGGTACAATAGAGTTGTAATTCACTGGTTATTCCGGATGCTCGCCAAATTTGAAAAAAACCAGAGGTTATTTGTATTCCTCGAAACCCCCCACCTACATCACCATTCAATATTTCTTGGCCCACTATTGGCCAAACCACCTGAGCACTAGGTCGAATGTGAGTAGGATCACTTAGCCATGCTTCATAATTGGAAAAACGAGCACCGTGGAAATACATGCCACTCAGCCAAAGAAAGATAATGGAGAGTTGGCCGAAATGCGCACTAAATACTTTTCGAGAGATCTCCTCCAAATCACTAGTATGACTATCGAAATCGTGAGCATCAGCATGTAGGTTCCAGATCCAAGTGGTAGTATCAGGGCCCTTAGCTATTGTTCTTGAGAAATGACCTGGTCTGGCCCATTCCTCGAAAGAAGTTTTTACAGGATCCCTATCTACCAAAATTTTTACTTCTGGTTCCGGCGAACGAATAATCATTGAGTCCTCCTCTTTCCGGACAACACATACAAAGAGACCTGCCAACAGTCAAGAAATTAGTGAACCGACGAGAGATATTTCAAATTTGTTTC-TTTCTCGTCGATCTCCCATTTTCTTTAGTTATTCACTAGAGCAATTATCATCTGGAAATTGATCCGGGGCAAGTGTTCGGATCTATTATGACATAGCGGGGAGGCGCTCAACGGACC-TTTTTTTCCTATAAAATATTTTATGGATAGAGAAACTAGATATATCTAGTTTCTCTACTCTACCTGTCTCTCATTTATCCC--TAGGAAATACCAGACAAAATAGAAA-------AATCTTAGAAGGGCTCTAAGGAAATTTATTAATTTTTCCAAGAAGAATGATCATACTG-ATAGGGCCAGCAAACAATTCATTTTAACAAAAAATGAGGCTTATTCTTTTAGTCGAATCGTCGCGTGATCTTCAACCAATTATGAGCTTCAATATAATTCCCGGGAGTAAGTGCTATAGCTTGTTTCCAATACTCAGCGGCTTGGTCGAACCAAGCCTCCGCAATTTCAGAATCTCCCTGTCGAATGGCCTGTTCTCCCCGGTCGGAATAGGTCGATCAATTCCTTCCCTTAGAACCGTACTTGAGAGTTTACTACCTCATACGGCTCAGCAGTCAATTCGTTTTTTGTTACCCCGTTGAAATCTACCATATCTAAATCAAAGATATTTATCATAGATCCATCTCCTTTTTCTCGGGTTAACTAAAAGAGGTTAATTACATAAGTTTGAAACTAAAATTTGGATTACTAATC-TTTTTTGTTTTATCTTTTATCCCACCTTTAGATTCATAAGATAAGAATAAAGCATGG-------------TATTTTATTTAAATATTTTATTCTTCTAATTTTCTGAAAGGTAACTCTCTCAATTTCATAGAGAAATTTTTATTTA-TATAGAATCTTTGAAAAAGACTTTTCCTTCATTAAGAAAGAAAAGACTTACTCTCTTTGGGATCTGATACTACACCGCTGCTCGCTAGTGGATCAACTCTATTACATAAGTTGATTCCTAACTTTTTTCATATGATGACAATGATATAAGTAAGCAGTTCTTATTGTATATTGGATCGGCCCAAAACCTCGCAAATTGATCTTTACGGTGCTTTCTCTATCAATTAGATCCTTTATCCATAGAATAAAGTATCTAGGCATATCGATTTCTTAATATTTTGACTTTTAGAAAGTGTTTTTCTTTGCTACAGCTGCTAAAAATCGTTATTTTGGACGATTTTTATGTAGAAAGCCTTTTTTCTAGTAGAGTATTTAATTTTTTT----------TTCTATAGTAGAGAGAGTCGCACGTAATGACAGATCACGGCCATATTATTAAAAGCTTGGGGTAAGAATGGATTTCGTTCTAGTGCTCGAAAATAATATTCCAAAGCTTTGGTATGTTCTCCATTACTTGTGTGGATAAGTCCTATATTATAGAGTATATAACTTCGATCATAGGGATCTATTTCTAGGCGCATAGCTTCATAATAATTCTGCAAAGCTTCCGCATAATTTCCTTCGGATTGAGCCGACATCCGTTACGGTCGTCGTTTGATTCCACGAATCTCCGTTCCAGAACCGTACATGAAATTATCATCTCATACGG---CTCCTCCTTTATGTACATAAAAAGAATAATAACTTTAAAAGCTTAAAATATTCTCGTTATAAACTGAGCGGGGCTAGTGTTTTTAGAATAAATCTCTAGCCAACCTTTCTGTAAAAGATTTTTTCTTACCATCAAGCGTGTTAGGATTAAATA-----GAAATGGTAACTTCAACAATTTCTTTGTCCTCAACACTTTCTAATTTCCAGGAATTAGTCACTTCAACAATCTTCGACGGTTATACGGGTATCCAAAGTACCAACGAGATGGATGTTTGTTGTCCCAACCGTTCTTGTTAGCCCTCACCCTCATAAGGAGTAAAGAGTTCATCTTTCATTTTATT------------------TTAATAAATAACTAAAGTTTTTTTGTTGTTGATTTCTAGGTGTAGTGCTTCTTCCCATATGCCCCCCATTGGTACTAGTGAAGTAAGATTGAACTCTACTATGAGAACCTATAGGTGTAACCTTTCGCTCAAT-------ACTCCAATCGACAATTGAAGCATCTGAGGCGGCATTACTCGAGGATACACGACAGAAGGAATTGTTCTATTTCTAAACTTCACCTTCAACAAGTGTAGATTTCTTTCAATAATCTTTTTTCTTTCTATCCCAAATCTCGTGTCTTTAGGTGATCAAAAAGAATCAAATCGCACCATCTCTATAGTAAGTAAATGCCTCTTTTTCTCCTGAAGTTGTCGGAATTATTCGTAATAAGATATTGGCTATAATTGAAAAGGTTTTATCAATAAAATTTCCATTTATCTGCGATCTAGGCATAGATAACAATACATTCTATAATTCTTTTCATTACCTCGCGTAGGAAAAAGATCCCACAA-------ACAAAGGAAAAGGAATTGGACAGTACGAAATAACATAAAAACACACTAATAAAATGAAATTCTC-TT-------------------ATTACCATTACCTAAACTGTGCAGCAAAGATCTTTCTTTATCTATTTTTCTAAGGTTAATGTGATAGGTACCAACAATAAAGTTATCAAATATCTAATTATGAATAACTCGCTATTCCCTCGGGTTTTGGGCCATAATCATTATGTAGGAAAGATGGCCGAGTGGTTGAAGGTGTAGCATTGGAACTGCTATGTAGGCGTTTGTTTACCGAGGGTTCGAATCCCTCTCTTTCCCTACTTTAACCCAATTCAGCAATGCCCTTCCCCCTAATGTAACAAATAAAGGAAAATGGAATTCT-ACCAGTTAGATGCTATGGATTTTCTATTACTAAATTAAAT------AGTGGAACAAAATTCCTTCGTAC----AAAGTGAAGAAAGTGCTGTAACCCTTCTTATTTGATTGACTGAGGTTTACGTTTGACGCGAATAATATTCTACCACTAGCAATTCATTTATTTTCAAACCGACTCCCTTACTATCTATTATTTGATTGACCAATCCTTTATATTGGACTGAGTGAAGAGTCAAATGTTTTGGTAATTCCTCATGAGGAGTTGAATCAAGATAATTTTGAATCAGAGCTCGGGATTTTTTATCATCCTTCGCCGTAATAATATCGCTGGGTTTGCAACGATAACTTGGTATATCTACTATACGCCCATTAACTAAAATATGCCTGTGGTTAACTAATTGGCGGGCGCCAGGAATAGTCGGAGCCATGCTCAACCGAAAAAGGATATTATCCAAACGCATTTCAAGTAATTGTAGTAAAACCTGACCTGTTGAACCTTTCGCTTTTCCGGCAATACGGACATATTTAAGCAATTGCCGTTCGGTAAGACCATAATGAAAACGCAATTTTTGTTTTTCTTCTAGACGAATACGATATTGGGATCTTTTACCGGAACGCGAATTGTTTCTAAGATCACTCCCAACTCTAGGTCTTTTACTAGTTAGTCCCGGTAAAGCCCCCAGACGGCGTATTTTTTTGAAACGAGGCCCTCGGTAACGCGACATAAAGACTCCTTATTTGAAATTCCAATAAGACTCAATTAAAACTGAACTAAATAATAACT------------AAAGCGAAATAGTGTACTACAAAGAATAATGAGAGAAATTGTATCAGACTCTGTTATTGTATATATGAAATCTATAAATAAAAAAGGATCTTTTTATGTCTTGATTTGATCTGTAGAGATCCAATCGAACTCCTACTAT-TTTTATTTTTTTATTCCTAG-TGAAAGCTCCTACGAAATAATAGATTGGGGACTCTTGAAAAAAGAAGAGTGAGTGTTTTAAAAAGATTTTCATTTCAAAGAGACATTCTA--------AATCGTGTAAACAATAAAAAAAGATGGAAAAGCCCGATATCGGAATCGAACCGATGACCACCGCATTACAAATGCGGTGCTCTAACCTCTGAGCTAAGCGGGCTCACATAAACATAAACAATTTGTACATGTATAAGAATTTACTAAACTACTAGTATCTTATCCTCCCTAGTAACTAG--TCAGATTCATTCTTAGTTATTCATACTTCAATTATTATTATAGCAACAAAGAAATAAAAAAATCGACCGTTCAAGTATTCCACATTGAACTATGAAATTCGAGGGAAATAAAAATCTATATGTGGTACAGACCCCTCTATATTGAATTCAAGATATAGAAATGATAGAATTATTTTTGATCCACCAAAACAGGTTCCGCCGATAGAGATGAAAGAAGATAGGTGCAAAATATGAGGAAACACGATTCAATATAGGAATGGGCATCTGATGAATTAAAAGGTTCCATTG---AAAGAATCAAATGAC---ATCATAATAAGACCCCAATCG----AAAAAAAGGGGGATATGGCGAAATTGGTAGACGCTACGGACTTAATTGTATTGAGCCTTGGTATGGAAACCTGCTAAGTGAAAACTTTCAAATTCAGAGAAACCCTGGAATTAAAAACGGGCAATCCTGAGCCAAATCTTCTTTTCCAAAACCAAACCCCACTCCAGGGGTTAACAAA--GCGAAAAAGGGGATAGGTGCAGAGACTAAACGGAAGTTGTTCTAACAAATAGAGTTTACTACGTTGCATTGGCAAAGGAGTCTTTCCATCCAAAATCCAG-AAAGGATGGCGGATAAACCTTAATATACATATGTAACCATACTGAAATAG------------------------------------------------------------------AAGTCACTCCACAGTCTGATATATCTTTTGACGAACTGAGATTAATTGGACGAGAATAAAGATAGAGTCCCATTATACATGTCAATACTGACAACAAGGAGATTTATAGTAAAAGGAAAATCCGTCGACTTTAGAAATCATGAGGGTTCAAGTCCCTCTATCCCCAAATCCCCTAAAGAAGCTCTTTTGAATAACTAGATATTCTAGTTAGATCATA--CTCTCTTTTCTTTTCATTAGTGGTTTCGAGTTTGTTATGTTTTTTATTCACTTTATTGTTTCACAAGTAGATCCGAGCAAAATGAGATTCTCTTATCACAGATTTACAAAGTATAGGGGCTGGATAAGACTTTGATAAATACCTTTTCGTCTTATTAATTGACATAGCCCCAAGTCATCTAGTAAAATGATACTAATGTGTAGGGGATGGTCGGGATAGCTCAGTTGGTAGAGCAGAGGACTGAAAATCCTCGTGTCACCAGTTCAAGCCTGGTTCCTGGCACATGAT--TCAATAGATACTTTGATATATAT----------ATATAT-ATTTTATTTTAATTGTA-------------ACATATGAATAAAAATGCCTAGGGATCAACGGA-GATATATTCTATAGCAAGATACCTATGTAACCATCTAGTTGTCTGGAAATATATTCTCCATTTTCTATCGGGGAAAAGAGTCTATTTAAAGTTCAAGTACT-TAAAAGAAAAATTTTTTATTCATAT-------AAATTCAT-------ATAAAAGGATTACTTTA-------AAATATGTAAAA-GTTAGTTAGTTAAAATAACT----------------------AAATTGTAATTTCAGATACAATACAAATAGGATGAAGTCTATCCTATCCCCTTTTGATTTCTTTGTAA--TTTTTTTTTTTTACGCCTATGTTA-----------TCCATCTAAGCTCTGTACGCGGTACATTGGTTAGGTTTATCCCAACCAAATATTTTTCAAAAATGGAGAATTTCAATGAATCCCTAATTCTCTTTTCTTTTTTAGAAT-------------TTAGTTAAGTTATATATTATATAACTCTAGATATATAACTCTAGATAGTTAGAATTTGTTAATTATTAATATTCTTATAAG----ATATATATAAGACTAAATTTACCCTATCCATAGAGGCTTGAATTACTCTGTTTGAGCTATAACAGAGCGTAAAAATATT------CTTTGAA---CGGGAGTTGTGAGAGTGAAAATTCGTTTCTTAGCATTCAATGAGCATCTTGGATTTCATAAAAATTGGGGGCAATATAATCCTTACGCAAGGGCCATCCTATCCAACTTTCAGGCATTAAGATACGTTTCAAGCGGGGATGATTATCATAATAAATTCCTAACATATCATAAGATTCCCGCTCTTGAAAATCGGAACTTTTCCAAACCCAGAAAACAGAAGGAATTCTAGGGCTCTTTCTCGGGACAAATACTTTGATGCATACTTCTTCTGGTTGATCTACACCATACTCTATTCTTGTAAGATGATACACGCTAGCTAAAAGCCCGCCTGGTGCTACATCATAGGCGCATTGGGAACGTAGATAATTGTAACCATATACATATAAAATGACAGCAATGGAATGCCAATCCTCAGACTTTATTTGTAAAGTCTCTATTCCTTGGTAATCGAAGCCCAAAGATCTATGAACTAACCCGTGCTTCACGAGCCAAGCAGACAAACGACCCTGCATCTTTTTTATATCCCCCGCA------TTTTTTTATTAAGCATTTCATTTCCTATTTCTTTGCGATGAAATTGATGAAAAGTAACCCGTTGCTTGTTATTTTTTATTATGCCCAACAAAAGAATGCTACTTAATTCACCAATTTTTGTGAAGATACTAAACTTTTGTATTTAAAAAATGTTTCAAGAGAGATCTCTGAAGTATATGGCGATTGATAGAGCAATCCTTGATCATAATTTCCAGTATTAGGACTGCGTCCAACATGAAACTTATGATTCGTAGTAAAACACCGACTCCCTTGTTGAAACCTAATTCTATCTTCATAGATTTCTCGAGATATTTTCTTACGAAGTTTTGTTAAAGCATCTATAATGGCCTCTGGTTTAGGTGGACAGCCCGGCAAATAGACATCCACCGGAATGAGCTTATCAACTCCCCGAACCGTACTATAAGAATCGGTACTGAACATCCCCCCTGTAATTGTACAGGCCCCCATAGCAATAACATATTTTGGTTCGGGCATTTGCTCATACAATCTCACTAAAGAGGGAGCCATTTTCATCGTTACTGTACCCGCTGTTAAAATAAGGTCCGCTTGTCTAGGACTCGACCTTGGTACTAGCCCAAAACGATCGAAGTCGAATCGTGAACCTATTAATGAAGCAAATTCAATGAAACAACAACTGGTACCGTAGAGAAGCGGCCATAAACTGGAAAGTCTTGACCAATTGGAAAGATCATTTGATGTAGTTGAAATAACTGAATTTTGGGTTGTTCGATTAAGTAAAGGAAACTCTCTTGAATTCATAACTATCTCAATCTTTTTTTTTGTTACTTTATTCTTTTGATTTTTATTGTCTGAATATTCTGGAGCTAAGACCATTCCAATGCTCCTTTTCGCCATGCATAAACTGAACCAACAATTAGGATAAGCACAAAAATTAAAGCTTCTATAAATACAGATATACCCACTACATCAAAACTCATTGCCCATGGATAAAGAAAAACTGTTTCAACATCAAAAACAACAAAAACTAGAGCAAACATATAATAACGGATTCGAAATTGTAACCAAGCATCGCCCATCGGTTCTATACCCGATTCATAGCTAGAAAGTTTTTCTGGTCCTTTACTAATTGGAGCTAAAACTCCGGAAATTAGAAATGCCAATATCGGAATAACGCTTGATATTATTAGAAATGCCCAGAAAATATCATATTCATAAAGCAGAAACATAGATGTACTCCTATGAATGTGGAAAATAGATCGGATTCGTGGATTTA-----AATTGGAATTTTCAAG-------TAATAGTTTAAACAATTGAATATAATCAAACTATTGAATTTGCTGCTGTACATATCTCATTTCAAGATTGGAATATTATTTCCGTTACACT------------TTCCC--TTTTTTTTTTAGTCTTTTCCTCCGCTGTAAATAATCTCCACGAGCGAACAT----------------CTGGAAATCGACGTTTTTCCGCTAAACCAAGCCCCGCGCAGTTCCAAACAATACAAGAATCTGGAAATGAAAACTCTACAATTTTTGGATCCTTTTATTTCATTTAGGGCTATACGGACTCGAACCGTAGACCTTCTCGGTAAAACAGCTCAAACTTGTTATTATCAAAATGAGTTGAACTGTTTCAAAAACCCAACATGCA----TTTTTTTGCATTGGGCTCTTTCATTAACTAATAGAAATATCAGCCAGTCTGCCATAC-----TTTTTTTGAAAGAAAGATTAAGGAGATGGCTCCATGCCCTTTGATTCATTACTGATCTAGGAGCACTGTCAAAGTGTTTCAAAGAAGGGTTATCTTGACGTAGGTCTGCTCTGGCCTTGATCAACCTAAGTTAAATGGAGTCTCTCTCGGC------TCGGCTTAAAGCATAAAATATGCAACTTTATACACCTTAAAGCTCATAAGGACGAAAAGAGATTTTGTTGAGGTACTTGTGCTCAGTCTGCCTAGCATTGAATAAACTTCATTTTTACCTTATCAATATCTCAAATCAAAGGCGGGTTTTATTTGGGACCTAACTAAATAGGCACTCCAGGTAGACCGAACCTTTTGTCAGGCTATTGTTCCCGCATAGTCATGGAGTAAGACATTGATTTGATTACATGATGGACTTCTCTGAAAAACATTGGCGCACGTGTAAACGAGTTGCTCTACCAACTGAGCTATAGCCCTTGTGCTTGTAATAGATATTTTATTATGTAGATAATTTCTTGTCAAGATGAATATTCCGGAATCCAACATCATAGCTCTTTGATCTTTTTGATTGGTATTGCTTATAAATAATATTCCACTTATAATCTATCGAAGAGCTGGGGCCCATTTGTTTCTCTTTGTCATGATAAATGACCTACTTAACTCAGTGGTTAGAGTATTGCTTTCATACGGCAGGAGTCATTGGTTCAAATCCAATAGTAGGTAGAACTTATTAGATACCGTTGATTCTGATATCTAATAAGTTGTTCTATTC----ATCTATTCTATTTATTCTATTTAATATATAAATAGAAATATAATATGTTCTATTATAG-----AATATAATAAAA-----TTAATTAATTGACATTTGCATCAGAACCTAATTTCACTTGATTCTATTCAATCGGCACAAA--ATGGAGTTTGATTATTAGCCGGGGTACACAAACAAGTTATGAAATTGGATTGATAGCCTCTACTCGTGTCCTAGCTCGTCTGAGAGCTAGATTTGCCTCAATTGTTTGTCTCTTACCTTCAGCTTTCTTCAAATTCGTTTCCGCTTTTTCAAGAGTTTCTTGAGCTTCTTGGGGATCAATGTCACTACCCTTCTCTGCATCATTTACTAAAATGGTAATCTCATTATTACCTATTCGAGCAAAACCGCCCATCAGAGCCATCGTTAACCATTGGTTGTTAAGGCGTATTCTTAAAATACCTATATCTACAGCTGTAGCAATAGGGGCGTGGTTTGGTAATACGCCAATTTGTCCACTATTAGTGGATAAAATTATTTCTTTCACTTCGGAATCCCAAACAATTCGATTAGGGGTCAGTACACAAAGATTTAGGGTCATTTCTTCGATTTGCTCTCCATTTCTAATTCTAAGTTTATAGCCTTCGCGGTAGCTTCGTCGATGGTACCTACCAAATAAAAAGCCTGCTCAGGAAGACCGTCTAATTCCCCCGAAAGGATTAATTTAAACCCTCTAATTGTTTCTGCTAAACCAACATATTTTCCCGGAGACCCGGTAAAAACTTCTGCTACAAAAAAGGGTTGGGAGAAAAAACGTTCAATTTTTCTTGCTCTTGCTACGGTTAAACGATCCTCTTCGGATAATTCGTCCAGCCCAAGGATAGCTATAATATCTTGCAGTTCTTTGTAACGTTGTAAAGTCTCCTTAACTCTTTGAGCAGTTTCATAATGCTCCTCGCCAACAATCCGAGGTTGGAGCATAGTTGACGTTGAATCTAAGGGATCTACTGCTGGATAGATCCCTTTGGCAGCTAATCCTCTTGATAGTACAGTAGTAGCATCTAAATGTGCAAATGTTGTGGCAGGAGCAGGGTCAGTCAAATCGTCCGCAGGTACATAAACAGCTTGAATAGAAGTTATAGACCCCTGTTTAGTAGAAGTAATTCTTTCTTGTAAAGAACCCATTTCGGTACTAAGGGTGGGCTGATAACCCACAGCCGAAGGCATTCTACCCAATAAGGCGGATACTTCGGAGCCGGCTTGGACGAAACGGAAGATATTGTCGATAAATAAAAGTACGTCTTGTTCATTAACATCTCGGAAATATTCCGCCATAGTTAGAGCAGTCAAACCAACTCTCATACGAGCTCCAGGCGGTTCATTCATTTGACCATAAACTAGAGCGACTTTTGATTCTGCAATATTTTTTTCATTAATAACACCAGATTCTTTCATCTCCATGTAAAGATCATTACCTTCACGAGTACGTTCCCCTACCCCACCAAACACGGATACACCACCGTGAGCTTTGGCAATGTTGTTGATCAATTCCATAATTAGTACTGTTTTACCCACTCCGGCTCCACCAAACAGCCCTATTTTTCCTCCACGACGATAAGGGGCTAAAAGATCTACTACTTTAATTCCTGTTTCAAAAATAGATAATTTTGTATCTAACTGTATAAAGGCAGGCGCAGATCTATGAATAGGAGATGTTATGCCAGTATCTACCGGCCCTAAATTATCAACAGGCTCTCCAAGTACGTTGAAAATTCGTCCAAGAGTTGCTCCCCCAACTGGAACACTTAGAGGAGCTCCGGTATCAATCACTTCCATTCCTCTCATTAGACCATCTGTAGCACTCATAGCTACCGCTCTAACTCGATTATTTCCTAATAATTGTTGTACCTCGCAAGTTACATTAATTTGTTGGCCAGTAATATCTCGACCCTTAACTACTACAGCGTTGTAAATATTGGGCATGTTACCTGGGGAAAAAACTACATCCAGTACCGGACCAATGATTTGGGCAATACGACCCAGTTTTTTCTTTCCAAGCGTTGAAATCCCAGGATCAGAAGTAGTAGGAGTGATTCCCATAGTAAAAAGTAAAAAAGGAAA------------ATTTTTTGCGAAAAGTAG---AAAAAAAATATTCGATAGCGCATGGATCAATTAATTCAATAAGAAATGGGAATTAGTAC--TCAATTTCGTTGGTACCAGAATCAGGTTGATTAAATTATTTGTTGATTCAATGAGTCCATTTTCAAAGTAAACTAATTCGTAGAATCCCCGAATATTCTCTATGGAATTCTC----CTATGAACTCTATTTACTATTC--TTTCTATCTCTTGGTCCCTTACTTCTTATTTTCTTATTTGATCCTATCTG---------------------TTTTTTTTATAACTTTTCGTGCCTGAATTTCGCATATTTTTTCTATC-ATAGGATT----TACATATACAAGATATATCGCTGTCAAGAGTTAATTTAGTATTATTTATTTATTTGAAATTTGAATTTAAACAAAATTCAGGGATTAGAAACCCGA-AAAAAAAAAAGATTGGGTTGCGGGATACATATGAAAGAGTATACAATAATGATGTGTTTGGGTATTTGGCGAATCAAATACATCGTCCAATAACAAATCT--TTTGATTTGTTGATAATCTTAGTTGAGAA----TTTTGTTAAAGATTCCTTCAAGGGTTTCATTAACGTATAATTCGAATTCATGTCGAGTAGACCTTGTTCTTGTGAGAATTCTTAATTCGTGAGTTATAAGGAGGGACCTATGTCACCACAAACAGAAACTAAAGCAAGTGTTGGATTCAAAGCTGGTGTTAAAGATTATAAATTGACTTATTATACTCCTGACTATGAAACTAAGGATACCGATATCCTAGCAGCATTCCGAGTAACTCCTCAACCTGGAGTTCCACCTGAGGAAGCAGGGGCTGCAGTAGCTGCTGAGTCTTCTACTGGTACATGGACAACTGTATGGACTGATGGACTTACCAGTCTTGATCGTTATAAAGGACGATGCTACCACATCGAGCCTGTTGCTGGAGAAGAAAACCAATATATTGCTTATGTAGCTTATCCTTTAGACCTTTTTGAAGAAGGTTCTGTTACTAACATGTTTACTTCCATTGTAGGTAATGTCTTTGGGTTCAAAGCTTTACGTGCTCTACGTCTGGAGGATCTGCGAATTCCTGTTGCTTATGTTAAAACTTTCCAAGGACCGCCTCATGGTATTCAGGTTGAAAGAGATAAATTAAACAAGTATGGGCGTCCTCTATTGGGATGTACTATTAAACCGAAATTAGGATTATCTGCTAAGAACTATGGTAGAGCAGTTTATGAATGTCTACGTGGTGGACTTGATTTTACCAAAGATGATGAAAACGTGAACTCTCAACCATTCATGCGTTGGAGAGACCGTTTCTTATTTTGTGCCGAAGCTATTTATAAATCACAAGCTGAAACCGGTGAAATCAAAGGGCATTACTTAAATGCTACTGCAGGGACATGTGAAGAAATGATGAAAAGAGCAATATTTGCTCGAGAATTGGGAGCTCCTATCGTAATGCATGATTACTTAACCGGGGGCTTCACCGCAAATACTAGCTTGTCTCATTATTGCAGAGACAACGGTCTACTTCTTCACATCCACCGTGCAATGCATGCAGTTATTGATAGACAGAAGAATCATGGTATCCACTTCCGTGTACTAGCTAAAGCCCTACGTATGTCTGGGGGAGATCATATTCACTCTGGTACCGTAGTAGGTAAACTTGAAGGGGAAAGAGATATCACTTTAGGTTTCGTTGATTTATTACGTGATGATTTTATTGAAAAAGACCGAAGCCGTGGTATTTATTTCACTCAAGATTGGGTCTCTCTACCGGGTGTTTTACCTGTAGCTTCAGGGGGTATTCATGTTTGGCATATGCCTGCTCTGACCGAGATCTTTGGAGATGATTCTGTACTACAGTTCGGTGGCGGAACTTTAGGCCACCCTTGGGGAAATGCACCAGGTGCTGTAGCTAACCGAGTAGCTCTAGAAGCATGTGTACAAGCTCGTAATGAAGGGCGTGATCTTGCTCGCGAGGGTAATGAAATTATCCGTGAAGCTTGCAAATGGAGTCCTGAACTAGCTGCTGCTTGTGAAGTATGGAAAGAGATCAAATTTGAATTTGAAGCAATGGATACTTTGTAATCTAGTAATTAATGTTGATTCCCTTAATCGACTCACCCCTTT-TATTTTTATTTAGTAATTTAGTATTAGATT-----ACTAAACAACTAAAAGATTGGGTCG--ACTACAAAGATCTTGTCTATCTAGATATACTAGATAGACAAGATCTTTAATATAAAATT------------CTATTAAAAGAGAAGAAAAAAGAGCAATTCAAATTCGTCTATTATTGTGTTGGGTTGAATCCACAAGGAATTTTCTGTATGGATCGGGGTTGG----ATTCTTTCTATTCCGGAATTTTGGGCCCTTGGATCAAACTAAGTAGCCCAACTTTTTTTACTCACCCTATATATTGTCCTTTTCGTTCCGTGTTGACTTATTATTAGACGAGATTTTACGAAAAAACTATTCGCTTGAATAG-AACTTTTTTACTGAGAATTTAATAGACGCGGACTCCTTACTCATCTCTCTCCTATTTCCTGTATTCT-----------------ATAACTATAATTTAT--------ATAGTAGAAACGGGGTTCTATACATATGAAG------TGATTTTCCGGATCCTACCAAAAGACACGAA----TTACTCATTATTAGTTAATAATTAAGAATCCTATTAATCTGATAGGAAATGAAATATTCAAATTCTTTTTCATCAAATGACTATTCATC----TATTGTATTTTCGTATAAAAAGGGGGCAAGAAAGCTCTATGGAAAAACGGCGGTTCAATTTGATGTTATCTAACGCGGAGGAGTTCAAATACAAGTGTAGGTTAAGTAAATCAATCGATAGTCTTGGGCCTCTTGAAAATAATGGTGGAAACGAAAATAAGGTTCTAACTGAGACAGATAACAAAATTCCTCATTGGAGTGATACTTCTAGTTACAGTACTGATGATGATTTTTTTGGCATCAGGGACATTAGGAATTCCATTGCTGAGGACACCTATTTAGTTAGCGATACTAATGGGGACCATTATTCAATATATTTTGATATTGAAAATCAGACTTTTGAGATTGACAACGAGCATTCTTTACGGGGTGACGTAGAGGGTTCTTTTTATAGTTATAGGAATTTTAGTTTTTTTAATAATGCAGACAAGAGTGATGATCCTCACTACGATCATTACATGTACAATACTAAATATAGTTGGAATAATCACATTACTAATTGTATTCACAATTATCTTGATTCTAAAATCCGTATTGATAGTTCCATTTATAGTTACATTTGTGATGACAGTGGAAATCATACTCAAAGCGAGAATGCCAGCGTAACAGCTAGCACGAATGAGAGTGATTTAACTAACAGTTCTAATGATCTCGATGTAACTCAAAAATACAGGCATTTGTGGGTGCAATGTGAAAACTGTTATGGATTAAATTATAAGAAATTTTTTAAGTCAAAAATGAATATTTGTGAACAATGTGGATATCATTTGAAAATGAGCAGTTCCGACCGAATAGACCTTTTGATTGATGCGGGTACTTGGGATCCGTTGGATGAAGACATGGTCTCTCTGGATCCCATTGAATTTCATTCGGAGGAGGAACCCTATAAAGATCGTGTTGATTCTTATCAAACAAACACAGGACTAACTGAAGCTGTTCAAACAGGTACAGGCCAACTAAATGGTATTCCCCTAGCAATTGCTGTTATGGATTTTCAGTTTATGGGGGGTAGTATGGGATCTGCAGTAGGCGAGAAAATCACCCGTTTGATTGAGTATGCTACTAAGAAATTTCTACCTCTTATTATAGTGTGTGCTTCCGGAGGAGCACGGATGCAAGAAGGAAGTTTGAGCTTAATGCAAATGGCTAAAATATCTTCTGCTTTATATGATTATCAATTAAATAAAAAGTTATTCTATGTATCAATCCTTACATCTCCGACTACTGGTGGGGTGACAGCAAGTTTTGGTATGTTGGGGGATATCATTATTGCTGAACCTAATGCCTACATTGCATTTGCAGGTAAACGAGTAATTGAACAAACATTGAATAAGACAGTACCCGAAGGTTCACAAGCGGCTGAATATTTATTCCAAAAGGGCTTATTCGATTTAATCGTACCACGTAATCTTTTAAAGGGTGTTCTGAGTGAGTTATTGGAACTCCATGCTTTCGTTCCCTTGAAACAAAAAAATCAAGAAGTAGAATTTTAGGTTTAATTAGTTTATTTGAATTAAAATGAAAATATGAGA---------------------------------------------------CTTCATTTTTTGCGA------TATCTTTTTGGAGTCATATTAATGATTAGTCATCAGAATCTTCTCCTTATATCTATAG------AGA-AAAATTGTCTCTATAGATATAGAGAGTCTTGCATCCTTGTATAATTTACTGAGAATACTCATTATTACTAATAATCCCTGTTGGATCATTCATATCATTTTTGTAGAAAGCTAAAAGAAAAAGAAGTCCATTTATTTAGTTCTATACCTCTTTGCACTTA-TTCAATACTCCAT---TATTATATATGTTCACTTATCGCTTATATTAGAGTTTAATTTATTACAAATTAGAATTATTTATTAAATATTATATATTAATATATTATATTCTAAAAT-AAAAAAATAAAAATACCTT--TATAACAATATATAACAGGTAC-------AAATATTAAATAAATCGAGGTATCCATTCTATGACAACTCTCAACTTACCCTCTATTTTTGTGCCCTTAGTGGGCCTAGTTTTTCCGGCAATGGCAATGGCTTCCTTATTTCTTTATATTCAAAAAAACAAGATTTTTTAGATCCGAT-GGGACTAAATCTCAGTTCTTTTTTTTTTTCAAGACTTAGATTTAGAACATAACACAGATATCTATTTAGTCTAATATGATAGAAAGAGGGTGCGGCTTCCGCCGAGCCTAACCTAAATTAAAGAATTCGTATGCATGTCTAAATTCA---TTTTTTTTTAGCTATTTTCACAAAGCGATCTGGACTGACATATTCGGCAGATGTATGAAGTGTAAAGTCAATGTATCTAAATGGGTGTAGATCTTTACAAAGGATCAGAAGCGGGGGAG---GTTTTTTCGATCTAAAGAATTAGATCAATGACTTCTAAAGATTCACATTAGAAGAAGGCTAGTTGATGCGAGTTCCTTCGGAAAC----AAAAAGAGTAAAGTCAAAAATTTTTTATTCTTTAACTTCCAATAAAATAAAACTGGATCTAGTATGAGTTGTCGATCAGAACATATATGGATAGAACTTATAACAGGGTCTCGAAAAACAAGTAATTTCTTTTGGGCCTTTATCCTTTTTTTAGGGTCAGTAGGATTTTTATTAGTTGGAACTTCCAGCTATCTTGGTAGGAATTTAATATCTTTATTTCCATATCAGGAAATCTCTTTTTTTCCACAAGGGATAGTGATGGCTTTCTATGGTAGCGCGGGTCTCTTTATTAGTTCGTATTTGTGGTGCACAATTTCGTGGAATGTGGGGAGTGGTTATGATCGATTCGATAGAAAAGAGGGAATAGTTTGTATTTTTCGTTGGGGATTTCCTGGAAAAAATCGTCGCATTTTCCTACGATTCCTTATGAAAGATATTCAGTCCATAAGAATAGAAGTTAAAGAGGGTATTTATGCCCGCCATGTTCTTTATATGGAAATCAGGGGCCAGGGGGACATTCCCTTGACTCGTACTGATGAGAATTTGACTCCCCGAGAGATTGAACAAAAAGCTGCTGAATTAGCCTATTTCTTGCGCGTACCGATTGAAATTTTTTG---AAAAATCAACGACGAACGGTCTTATTTGATTTTGGTATTCTTTTTAGGGGGCGGGGGCGAAACACAAAAAAGGGGGATTCATATCTTGTAATATAACGCATGCTTGATCGAAAGAGGCTATCACATAGAGTCGACGAATAGGGGGGTTCATTAATAATTCAAAGATGAAAAAAATATCAAAAAAGAAAGAATTGACTCCTTTTATATATCTTGCATCTTTAGTATTTTTGCCCTGGTTGATCTCTCTTTTATTTCAAAAGAGTATTGTGGAGTCTTGGGTTACTAATTGGTGGAATACTAGTCAATCTGAAAATTTTATGAATCATATTCAAGAAAAAAGTATTCTAGAAAAATGTATAGAATTAAAGGAACTTTTCTTGTTAGAAGAAATGATAAAAGAATTTTCGGAGACACATCCACAAAAGTGGAGTATAGGAATACAAAAAGAAACAACCCAACTGATCAAGATGTATAATGAAAATTGTATTCATATGATTTTACACTTCTCGACAAATCTAACCTGTTTCTTTATTCTAAGCGGTTATTCTCTTCTGGCTAATAAAGAACTTATTATTTTGAACTCTTGGGTTCAGGAATTCGTCTATAACTTAAGCGACACAATCAAAGCTTTTTCTATTCTTTTATTAACAGATTTATGTATCGGATTCCATTCACCCCACGGTTGGGAACTTCTGCTTAGCTTTGTTTACAAAGATTTGGGATTTGCTTATAATGATCAAATTATATCTGCCCTTGTTTCCACTTTTCCAGTCATTATAGACACAATTTTTAAATATTGGATTTTCCGGTATTTAAATCGTATATCTCCGTCACTTGTAGTTATTTATCATTCAATGAATGATTGAAAAAGGGTTTACTGTAATCTTAATCCAATGCAAATGGTTGTTACTTTCTAAGATAGTAACATAGGAAAAGCGCGTTAAAAATCATATTGACTCTTTCGATCCATCCAGG---GTTATATATATATTGAAGTTTAGTTGAGTAAATAGCAGAATCGTGGATAGGCAACTATACCAGAAACCTACCTAATTTATTGTAGAAATTTTCGGGATCAATGATTGGACCATGCAAACTAGAACTATCCTTTCTTGGATAAAGGAACAGATTACTCGATCTATTTCCCTATCCCTCATGATATATGTAATAACTCGGACATACATTTCAAATGCATACCCCATTTTTGCACAACAGGGTTATGAAAATCCACGAGAAGCGACTGGGCGTATTGTATGTGCCAATTGCCATTTAGCTAACAAGCCCGTGGATATTGAGGTGCCACAAGCAGTACTTCCTGATACTGTATTTGAGGCAGTTGTTCGAATTCCTTATGATCTCCAAGTGAAACAAGTTCTTGCTAATGGTAAAAAGGGTGGTTTGAATGTAGGAGCTGTTCTTATTTTACCTGAGGGGTTTGAATTAGCCCCCCCCGATCGGATTTCCCCCGAGATGAAAGAAAAGATAGGAAATCTTTCTTTTCAGAGTTATCGCCCTACTAAAAAAAATATTCTTGTGATAGGCCCTGTTCCGGGTCAGAAATATAGTGAAATTACCTTTCCTATTCTTTCCCCCGACCCTGCAACTAATAAAGATGCTCACTTCTTAAAATATCCCATATATGTAGGTGCTAACAGGGGGAGGGGGCAGATTTATCCGGACGGGAGCAAGAGTAATAATACGGTTTATAATGCTACAGCAGCAGGTATAATAAATAAAATTATACGAAAGGAAAAAGGGGGATATGAAATAACTATAGTGGATCCTTCGGATGGGCGTCAAGTAGTTGATATTATTCCTCCCGGACCAGAACTTCTTGTTTCAGAGAGTGAATCTATCAAACTGGATCAACCATTAACAAGTAATCCGAATGTGGGTGGATTTGGTCAGGGAGATGCGGAAATAGTACTTCAAGATCCATTACGTGTTCAAGGTCTTTTGTTCTTCCTGGCATCTGTTATTTTGGCACAAATATTTTTGGTTCTTAAAAAGAAACAGTTTGAGAAAGTTCAATTATCCGAAATGAATTTCTAGGTCCGTG-------AATTTATCAACATTAAGTTCGTCTAAAAAGGACCCAATTTTTCTTGGAATTTTTGTTATTATAATAGAATGAAAAAAAAATAATGCAAAGTCTTT-----------------------------------------------------------------------------------------------------------------------------------------------------------------------------------------TTTT---ATATTGTAATCTAATAGAATAAATTTGACTAGATACTAATAGGAAACAGAAATAAGCGGAGAATAGAAAAGAAAGAATAAATGGGGTGAA---TTTTTGTTAGGCAGGACTA--GTCGTTTTAATAGTCTTCGACACAAGAAAGGGAT-TATAAAATTCTTTTCTTGTGTCGAAATCATA-----TTTTGA--------------------------------TGAAGTTTTGCAGAATATGTTTTTACACATAACAAACCGTGGACAACCCAAACCAAAAAAGAAAGGGAATTTCTTCAATGAATTACAAAAGAAATTCAATTGCGATTAATC----------GATTAAAGAGAGTGGGGTTTTGAGT-------ATAGAAAATAAAGGGTTTGCATGGTATATGATCTCTATAATATAAACCCTATGAAATTAATTAATCCCCCTTTTTTCTTTTCTAACTTTGTAAGTTTCAATAGGTACTAGAC------------------TAAGAAATTTATGTTAGGAAGTAATCAAGAAAATTCATCAAAATAAAAAGAATCTTTTGGTAAAT----ATCAAAAGGGATCC------------ATTTTGTCATTT-------ATCTGACATCGGAATAAACTGAAAATATTATGAAAGCGTGTAAGAACTCAACGGCACCTTACCCCTC-----------GAATCAGAAAAACAAAGATGGGTAAGGTGCCGTTGAGTTCTTACACGCTTTCATATCTACAACTCAGTTCATCTCATTATTACAAGGATGAACCCAATCCTGAATAGGAACCATAAAAGAAAATACCTAGTAAACCGATCACAGCAATACCAGTTACCGTACCTATTATCCAAAGAGGAATCCTTCCAGTAGTATCGGCCATTTACCCCACTTCCCTCCCCATTTTTATCAAGTGGTCGTGCTAGAGACATAAACAGCCATGGATAATTATGAGATGAGATCCTTCCGAATGGTATAAGAGAA------------GTTGGTATTCTCTTTCGTTCTCTTAATTGAAGAAATAATTGGAAAATAAAACAGCAAGTACAAAAATGAGTAATAACCCCCAGTAAAGACTGGTACGATTCAATTCAACATTTTGTTCGTTTGGATTTGATTGTGTCGTAGCTCTATAATTCGGATTAGGTTTATCGTTGGATGAACTGCATTGCTGATATTGAACCCAAAAAAGAAACGGTAGGTACAGCTAGTCCGTGAATAGCCAACCATCGCACTGTAAAAATTGGATAGGTTCGATCTATGGTCATTGGGGCCTCCTAAAAGGATCTACTAAATTCATCAAGTTGTTCCAAAGAATCAAAACGGCCAGTTATTAATGGAATTCCTTGTCGGCTCTCTGTAAAATACTCGTTTGGTCGAGGGCTTCCAAACACATCATAAGCTAACCCTGTACTGACGAATAACCAACCCGCAATGAATAGGGAGGGTATAGTAATGCTATGAATGACCCAGTATCGAATACTGGTAATAATATCAGCAAAAGAACGTTCTCCTGTGCTTCCAGACATGGCGAGCTCCGCATATTCTTGTACAGTCAAATAAGGATCGATTCCGTAAAAGATTAGATCAGTAAAGGGGAAGTCACTGAAATTTTTTCCTTGTTGGATCGTCAATATTGTACCGAGGGTTTTTTTAGAGTATACCGAATCAGTATAGCTATCCTTCTTCTGACACAGCAATGCGTTTTCACTCAGTATCCAAATTACATGCTATATGCTTTTTTCTTCC-TTTTTTGTTGTTTGTCAATATAGAACCCGGCATTATTCAATAGAAAATTCCTGCCTGTAGTAGTAGTAGAGGAATTCTTTCCAGTATTGGCTTAGACCGAGAACTCGAAACCGAGGATCCGTAAATCCAACGCGCGAATTTTGACTAATTTAGAGGAGGGAGATTTTCATACTTCCCTAATAGAATTAGATGTAAATTTATTGCCTTTGCATTATTGTAGAAAAAAGTTTTGGAATTTTTTTTTTTTAGAAATTGATTATGGGTCTAGTA-AAAGTAGCAAGAGAGAGTAGTCTTTGATTAAAGAAAGAGAAGAATGACT-AAAAAAAAATTGTAACTTATC-TTCGCACATTTTTATATTTTTGTTTGGATTAG--------ATCTCAGGATTCTTTCTTGACCTAACTAGAAGTATGGGGCTTTACTTTATAATATAGAACGAAAAAGAGAATTTGAATTACTATTAATTACTAGTAGTAGAAATCGAGTTGGAATCCAAAAAGAGTTGATCTTTTCAAATAATAAGATTGTGCAATCCTTTTTCCGATTCAAGATATTGGCTGACTGAATGAACCCCTTGTTGAATCTAAGGAGT---AAAAAAAAAAAACAAAGAGTCTTATCTTAAAT-------TAATCTATGGAATCGAAATCATTGGATGCGTAGATCTCACAGACGAGAAGA-AATTTATTATTCTATCTCTGTCACTCTACACTCTATTAGTGTTAATGATTGATGATTCAAAAACTTT----------GGGAAACTTTAGGTAAATGCTTTCTATACATATGTATAAAAAACATATTTGATTTAGCTCTTTCATGCCTACTATAACTGGTTATTTCGGGTTTCTACTAGCAGCTTTAACTATAACTTCAGGCCTTTTTATTGGTCTGAGCAAGATAAGACTTATTTGAAATTAATTGAATGAAGAATTAAAAAAAGAACTCTTTCTGTAGGATTCGGTGTATTATATCG--TTTCTTGCCCTATCAATTGCCGATTCTCAGTCATTGAGATTCGCGGGTAATTCCGATTAATATTTAGTGATAGATATTACCTCTCTTTTTCCCTTTCAAAT-----AAAAAAAAATGATTGAAGTTTCTCTTTTTGGAATCGTGTTGGGTTTAATTCCTATTACTCTAGCTGGATTATTCGTAACTGCATTTTTACAATACAAACGTGGTGATCAGTTGGACTTT----------------------------------TAATTAATATCTCGGGACCTCTTTTGTTTAATACGCAGGATGTAAAATTAAGATAGGTGTTCGCGTTAGTGAAGTTATTTCAGTGTAATTAGAATTTAGTCACCTTAACAAAAAAGGAATCACGCTCTGTAGGACTTGAACCTACGACATTGGGTTTTGGAGACCCACGTTCTACCAAACTGAACTAAGAGCGCTTTCGTATCTTAATTTTTTTTTTTAATTCATCGTGTCTGTATAATCCTGCATGTCGGTCG---------AGTATAAAAAAGGAAAGCCAATTTAATCTTAATCAATCTCTATGGATCCCTCATTACTGCTCAAAAGAGAAGTAATAGGTAGGGATGACAGGATTTGAACCTGTGACATTTTGTACCCAAAACAAACGCGCTACCAAGCTGCGCTACATCCCTTTCAATTGGTCTACAGTGTCATTGTAGAGAATTCTTGCCTTATTTTCCATATCCTT---TTTTCATTGA-----TATATTATAT---CAATTTATAATGCCCCTTCTTCTTAC-CAATTTGATATTC---------------------ATATTTTTACATTTTA-------ATTTGAATTAGGGATTGGGCGTACAAATACAAGTGGTTATTCATCTTTAAATGCAACTAT----CTACGCATCTGATCATATATATCTTACCCCTA---TGTA-TAAAGAAGGAGGATTTGCAATGCGAGATCTAAAAACATATTTATCTGTGGCACCAGTACTAAGTACTATATGGTTCGCATCTTTAGCAGGTCTATTAATAGAGATCAATCGTTTATTCCCAGATGCGCTAACATTTCCATTTTTTTAATTCTAGTGATTGACGTGGGAGAGGTTGAGTAAGATTAGAGATACACTAAAATTTCCTGAACTACATCTCACCCTCC---------------CTCTTTTTTTCTTTTCTCTTTTTTCCCTTTTTATAATTCTAAGAAAGGGATGAAAGAGAAAGAATAAAAGTGGATTCAATTGCAGATAAAATCAAAGTAGGGTTTAAGATTGGAATCCTCTTAATAA---------TAGAGTGAAAGT--GGCATACAAGACCCTTAACT-AAATGTAATGGAATACCACTAGAAATAGAGTTAATTGT-----------------------ATTATTTATTA------ATTATACAACCTATTGAT---------TTGCAACGAAATCTTTCCTAAT---------------TTTTTCC---TTTTTCTTTAG----------ATAAAAAAAGAGAAGAGTTGAGTCAATCAAAAATACAAGAGGAGTTTCATGGCCAAGAGCAAAGATGTACGAGTAAAGATTATTTTGGAATGTATCAGTTGTGTTCGAAACAGTGTTAATAAAGACTCAAGAGGCATTTCCCGGTATATTACGCAAAAGAATCGATCCAATACACCTAGTCGATTGGAATTGAGAAAATTCTGCCCCTGCTGTTACAAACATACAATTCATGGGGAGATAAAAAAATAAATAGATAGAATA-------AAAAACTCGTCTGTCAC--CCCCTATTCCAAGGAACGGTAAAAATGACATATTATAATATATAA--------AATAAATTCTAATAAAGACACCAAACCCTCTATTTTGAATTCGAATTCA-TTTTTTTTTTTAATCCGACCAAAATAGGATTTCGGGAGAAGGAATAAACAAACCATGGATAAACCCAAGCGACCCTTTCTTAAATCTAAGCGATCTTTTCGTAGGCGTTTGCCCCCGATTCAATCGGGGGATCGAATTGATTATAGAAACATCAGTTTAATTAGTCGATTTATTAGTGAACAAGGAAAAATATTATCAAGACGGGTAAATAAATTGACCTTGAAACAACAACGATTAATTACTAGTGCTATAAAACAAGCTCGTATTTTATCTTCGTTACCCTTTCTTAATAATGAGAAACAGTTTGAAAGAACTGAGTCGACTGCTCAAACAATAGGTTTTAGAACCAGAAATAAATAGGCTTAGCTTACTTTTCAATTGAATCAAATCAAAATTCCAATTAGAACTAAAAATAG-----------GTTGGTGTTTTTGCGATAATCTAAATTGGATTCTTGTGTCAGAAT---------AAAAAAAAAGAATCGGGAAAGAAGAAATCTTTTTTTATTGAATTCCTTTGTTCATTTTGACAACTT-TATCTTAATCTTATCCTGTTTTATCATACTATTTTCTACTCTACCTTCCCGGAGTTCAGTCTCCGGGGACTTCAACTCAAATTACTCCAATGGATCCAAGATTTCATTGGAAATCATATAAAGACAATTCCTATTTAATATAGCTATTTGTGCAAGTATTTTACGATTTAGAAGCAATTGACTTTTGTACAGATCATTTATTAGTCTACTATAACTTAAGGATACCCCTTTCTCACGAATTACTGCATTTATCCGAGTAATCCACAAACGACGAAAGTCTCTCTTTTTCTTATTTCTATCGCGATGAGCCGAAATTAAAGCTCGTATTTTCTGTTGAATAATAGTTCGAGTAAGTCTTGAATGAGCCCCCCGAAAACTGGATGCAAATAAACGCATTTTTGTTCTACGTCTTCGAGCTATATATCCTCGTTTAATTCTAGTCATTGAATAAATGAAACTTTGATGAATAACTAATTGAGTTCCTGTCTTTCAGTTATTCTTTTTCCCCTTACTTTATTTATTAATAACAAAACGGATTCTTCGGATGTATAAAATAAAAATTCCAATGACTTTTGCTACTATAACCTTCCCAACCACAATTTTTTCTTATTTTGAAGTGAACTGTATAGAAATAAGAAAT--------------TTTTATTGATATCTAGTATCAATAACATAGATTAGATCTA-TATAGAATAGA--TAAATAGAAATGGATTAAAGAATAGAGTGGTTCCATCGTTTCTATGGTGACTTCTTAAACGGTGAGGTCCTCTCTATACACCGGAGCTTCTTCCTTCGTTTAATGAATCTTCTTTTTATTGGTAACTTGTACAGTTCACACCTTTGTGTGGCTCTACCTATGCATTATCCAGTAATAGGTCTTTCACAATGAGATCTACCTATATAGTAACGGTATTTAATTCTGAAGGTTAGCTAGGTAGCTGATCCTGTTAGGCCGTTCTTGCAAGCATAATATTTCAT--------TTTAAAAATGAAATAAGATTTCCCCGCTTAATGAATAACCTTTTGTTACCAATGGGGAATTGCTTCTCAGCTTAAATTAAGGTGATTGGATTTGCACCAACGGAAACCATAAATTTCATACGCAATACGGGGATATAATATATTTTATCCAGTGAATGGAAAA--TTCATTTTTGTATCCTC----TTTATTTGTACTGATCATGCATACAGATTAATACTGGTTGTTATTGGTTCCTTTCTTTTTGTTCCAGTCCATGATCTGAACGAGTCGCACATACACCCTAGTACATGTTCCTCGGCGCTGAGGACACCCCTTAAGGGCGGGGGATTTCGTAACATTTCGGATTGGCTGTCTTGTGTTTCTAATAAGTTGTTTAATAGTTGGCATGCTGAATGATATACAGACTGAGCTGGTTTAGATCGTTCCTAACCGGATGCTTATGCTTATGAATTTCTTCTGTTTAATTTAA-----TAT---------------------TTAATAAT------------AGAATAGTAATATAGTAAATGGGGTAAGAAGAT-AAAGAAAATCTCAATCCAATGGAGAATTTTTGTGAAATCCTTGATATTTTCAGTCAACTGCTACAAGATCTACAATTCCGTGAGCTTGGGCTTCTGTTGCTGACATAAAAACATCCCTTTCCATGTCCTCGGATACAACCCAAAAAGATTTACCTGTTCTTTGGACATAAACCATTGTGATGGTTTCGCGCAAGTTCAGTAGTTCTTCCGCTTCCAGGATAAATTCTCCCGTTTGTGACTCATAAAAAGAACTCGCAGGTTGATGTATCATTACCCTGATG------ATATAAGATACAAAGGGGTTCTACTAGCTCGCGGAATGAGAAAGAGACTAACACAAGAAAAAGATAGAACTGTACAAGCATCTTTTGGGTATTGCATACAGCTCAAGAATGGAATTTCCTACCGAAAATAAAATAGGATTTATCAGACCCAGATTGATAAATGATCCAATTACCACCCTTCCTTTTGGAGGAGTTTTAAATACTATGATGGTTCCGTTGCTTTCTATATTTATAT----TAGAATTTATATTTAGTCCGTCTGTGATTCAGCAATCCCAAAGTTTCTTTTTGATCCGAGCAAATATGGAAAAGTGGTTCATAAC------ATAAATATTATATTATTAAGAGCTTTTTCGGCGTGAAAAAAGTTTGTGACACTGAGATTCCGATAGATAAAATCGGAAATACCT--TAGTATTTCATACTACTCTTTCGATACATAATTGAATGTTTTGAGAAAATTATTTTCTCATATCGAATTCGAAGTGCCATGCTATTATTACTCAAGATTCTTATTTCATATGGCGAAGGCATAGGCTTCTTTTTTCTCTCAAATAAAAAACTCATTGGCGCCAAGCGTGAGGGAATGCTAGACGTTTGGTAATTGCTCCCCCAACTAGGACAAAAGATCCCATTGAAGCGGCTAATCCCATGCATATTGTATGTACGTCTGGTGGCACAAATTGTATGGTATCATAAACTGCTATTCCGGGTATTACCCATCCACCGGGAGAGTTTATAAACACATAAAGCTCTCTGTTACGGTCCTCTATAGTGAGATATACCAGAAGACCAATAAGTTGATTCGAGACCTCATTATCAACCTCTTGCCCTAAAAAAAGTAATCTTTCTCGATAAAGTCGGTTGATTAGGATAAAATTATATCCCTTAGGAACCGTACACGCACCTTTTGATGCATACGGGTCAAAAGAACCGTG---AAAAAAAAGACTC-------AATGTATAGATTACGTTTACTGTTC-------TTTTTTTTTTCAAAATAACAA---------------------------TCTTTTTTAAGAAAGAAAAGGTTGTGAACCTTTCACTCTAATACTAATA------TATATATATATATAAAGGATTCATTAAATCCGTTGAATTTACTTCTCATTGATTTATTGTTTCATCGGGATACACTCCTCATCACGATGTCATTTTCTTGTTCCTGAATGGGCCTATTGAAT---TTTTTTAGGTTTATGCTCTACTCCAGGTAA-AAAAAGATAGGTCCGATTTTGGTTTGCGCATATAGGACAAATTCGCTATTACCACGTCTTTGTTGCTACTCATTCAATTTATCCT-GTTTTATTTA----------ATGGATTAACAGAGATCATTCTTTTTTTTTTTTTTCGTATATTATA------AGAAATAAAATAATTTAGAACGAGGTATCACTAATCAATAAACTAGTAAAATATATACTATGGTAATAAAGAAAAGGATAATTAGAAATAGAAGCCGCAATCATCGGTATATTACTAAGTTGGGTTTTTCTAAACAGAGCCTTTAGAATTTGATTGGTACAACCAAGTCAACCATAAATTTATCTAATTGATAATGTTAATCTGGATTCCCCTAAAATGGATCTAATTTCATTTCACGCTCCAAATTATTGATAATTCAATCAATCTTTCTTGGGCGAATAAGAGAATATCTCGATCGGCGGAGAGAATGGGGAAATACCATATGACCCAATATATCTGACAAGTCGCACTATATGTCAACCCAGGATGCGTCTTCCTCTCCAGGACTTCGAAAAGGTACTTTTGGAACACCAATAGGCATTAAATAAAAAAAAAAATGAAGTACTCTATTTTACTTTGATGTGGAAACGTAATAGTGGGTTTATTTTATTAGCCTCATAATAGAATAGTGGTCTTTAGCATCTGATATTTTATCTTTTTATCTTATAGATTGGA-----TAAGTTACTTCATAACGGAAGTCGGAATGACTAACTCAAAATTATTACAAATACACTCGTGGAATGATGAACAAGTAGGGATCCATTTGCTCCTAGAAAATAGGGTAAACCACCCATTGCATATTGATACTTATCGGGTATAGAATAGATCTGCTTCTCTTTGTTCCTACAAACAGAATTGTTCCATTATTCCCAATAGAATCGAACAAATAGGAATACGATAATTCACAGAAA-GGGGGGTCCCTAGTATCAATTTTTCCAATGCAATAAAGTTACATAGTGTCTATTTTTCTTTCAGAAAGGGGTATTTACATGGGTTTGCCTTGGTATCGTGTTCATACTGTTGTATTAAATGATCCTGGTCGGTTGCTTGCTGTCCATATAATGCATACAGCTCTGGTTGCTGGTTGGGCCGGTTCAATGGCTTTATATGAATTAGCAGTTTTTGATCCCTCTGACCCCGTTCTTGATCCAATGTGGAGACAAGGTATGTTTGTTATACCCTTCATGACTCGTTTAGGAATAACCAATTCATGGGGCGGTTGGAGTATTACAGGAGGAACTGTAACAAATCCGGGTATTTGGACTTATGAAGGAGTCGCTACGGCACATATTCTGTTTTCGGGCTTGTGCTTCCTGGCCGCTATTTGGCATTGGGTATATTGGGATCTAGAAATCTTTTCTGATGAACGTACAGGAAAACCCTCTTTGGATTTGCCCAAGATCTTTGGAATTCATTTATTTCTTTCAGGAGTAGCGTGCTTTGGTTTTGGCGTCTTTCATGTAACCGGTTTGTATGGTCCTGGAATATGGGTGTCTGATCCTTATGGACTAACTGGAAAAGTACAATCTGTAAACCCAGCCTGGGGCGTGGAAGGTTTTGATCCTTTTGTTCCGGGAGGAATAGCCTCGCATCATATTGCAGCAGGGACGCTGGGTATATTAGCGGGCCTATTCCATCTTAGTGTCCGTCCGCCCCAACGTCTATACAAAGGATTGCGTATGGGTAATATTGAAACCGTCCTTTCCAGTAGTATCGCTGCTGTCTTTTTTGCTGCTTTTGTTGTTGCAGGAACTATGTGGTATGGTTCCGCAACTACCCCAATCGAATTATTTGGCCCTACTCGTTATCAATGGGATCAGGGATACTTCCAGCAAGAAATATATCGAAGAGTCAGTGTTGGGCTAGCCGAAAATCAAAGTTTAACAGAAGCTTGGTCTAAAATCCCTGAAAAATTGGCTTTTTATGATTACATCGGCAATAATCCGGCAAAAGGGGGATTATTCAGAGCGGGTTCAATGGACAGCGGGGATGGAATAGCTGTTGGGTGGTTAGGGCACCCCGTCTTTAGAGATAAAGAAGGGCGTGAACTTTTTGTCCGTCGTATGCCTACTTTTTTTGAAACATTTCCAGTTGTTTTGGTAGATGGAGACGGAATTGTGAGAGCCGACGTTCCTTTTAGAAGGGCAGAATCGAAGTACAGTGTTGAACAAGTCGGTGTAACTGTTGAGTTCTACGGCGGCGAACTTAACGGAGTCAGTTACAGCGACCCCGCTACTGTGAAAAAATATGCTAGACGTGCTCAATTAGGGGAAATTTTTGAATTAGATCGTGCTACTTTGAAATCCGATGGTGTTTTTCGTAGCAGTCCAAGAGGTTGGTTTACTTTTGGACATGCGTCGTTTGCTTTGCTCTTCTTCTTCGGACACATTTGGCATGGTGCTAGAACCCTGTTTAGAGATGTTTTTGCGGGTATTGACCCAGATTTGGATTCTCAAGTAGAGTTTGGTGCATTCCAAAAACTTGGAGATCCAACTACCAGAAAACAAGCTGTCTGATAAAACATTCCTGGCGTATCTTTTGCTTCTTTAAATTTCTTTATTTATT-----------------TTAGAGAAATCCTAATTTGAATCATTGCCATTTCTTTGACTCTTGCTTTTCCTTATCCGGAAGATGATTCAAAATAAGCAGGTATGGAAGTTATAATTGTAAACTACGATCGAACCTATGGAAGCATTGGTTTATACATTCCTCTTAGTATCGACTCTAGGGATAATTTTTTTCGCTATCTTTTTTCGAGAACCGCCGAAAATTCAAACTAAGAAATGATTTTTCCTTATCTCAATCTCAAGTGAAGTAATGAGCCTCCCAAAATGGGAGGCTCATTACTTCAACTAGTCTCCGTGTTCCTCGAATGGATCTCTTAGTTGTTGAGCGGGTTGCCCAAAAGCGGTATATAAGGCGTACCCAGTAAAACTTACAAGTAAACCAGATACAGAGATGGCGACTAGGGTTGCTGTTTCCATTATTATAGAATTTCAAGATCATAATGAATCTATGATAAGATCGTTCGTTTATTTACAACAGAATAGCATACAAAGTCAACAGATCTCAATTACTACAATAAGATTTATGGCTACACAAACCGTTGAGGAGAGTTCAAAAGCACGTCCAAAACAAACAGGTCTAGGAGGGTTATTGAAACCGTTGAATTCGGAATATGGTAAAGTCGCTCCTGGATGGGGAACTACTCCTTTGATGGGTGTCGCAATGGCTCTTTTTGCCGTATTCTTATCTATTATTTTGGAGATTTATAATTCTTCCGTTTTACTGGACGGAATTTCAATGAATTAAATC-----CGCCAAAATAATTAAGGCCTGGTTTTTCAATA-AAACTGACTAATTTAGGGCTCGTATTTCTACCCCATTCTATTTTGGTAGTTCGACCGCGGAA-TTTTTTTTCTTTCTGTATTTCCGGAATATGAGTGTGTGACTTGTTAAAATGGATCCTAGTGTTAGTACAGAGAATAGGTCTGTCATCTTGATAAAGATAGGTTTTTACCTCGTCGGATATTTATTTATAGTAAGTATTTGAAACACGAAATCGATGAAATA---AATCATTAAAT-----AGTGGAACTATGATTTATA-TGAATTAGACCCCGTGGCCGGCCTTTAAATAAAAATAATTTTC------AAAGAATAAGAAACTAGAAAATAAGAAATGAAAAGATTTTTATGCT----------------------TATTTTAAGCAAAGGATAAACATTTCTTTGCTTTGGATTTTA--TTATATATGGATTCAGTAAATAAATGATGATCT-AATGGTTCTTACTCAGAGAATCTTTGGGCAAAACTTTTAGTTTTTCTTTCGAATCATCAGGGGTGTAGTATGAATCTGAGGTTTTA----------AATCATTCATAGGGTCTTAACAAGAGAATTCCTATCAATAAAAAACAAAAACCGCGTTACATCTAAATCAAAATAATAATCAACGAAAACGAAATTGGGAACGAGAAGATTCAAGAGGCCTTTAACGAGCACCCTAAATAAAAATGAGCCAACTTGATGC-TTGGCACTATCACCACAAAGAAGAGTTGTTGGGTTTATTTATTCTTTCGTCTAGTCAAAGAAGATTGAATC--------AAAAAAAAGTAAGAAGTTTCCAACTTTATATTACATACCTATTGCAATTAGTTTTTGTGTGTTTATGCTTGAGCTGTACGAGATGAAATTTTCCTATACAGTTCTCGGAGGGGGAGTCCTTTTGGTTTACCTATCTCAATAAAGTGTATGATTGGTTCGAAGAACGTCTCGAGATTCAGGCGATCGCAGATGATATAACTAGTAAATACGTTCCTCCCCATGTCAATATCTTTTATTGTTTAGGAGGAATTACGCTTACCTGTTTTTTAGTACAAGTAGCTACCGGATTTGCTATGACTTTTTACTACCGTCCAACTGTTACTGAGGCTTTTTCTTCTGTTCAATACATAATGACTGAAGCTAATTTTGGTTGGTTAATACGATCAGTTCATCGATGGTCGGCAAGTATGATGGTCCTAATGATGATCCTGCATGTATTTCGTGTTTATCTCACTGGCGGATTTAAAAGGCCCCGTGAATTAACTTGGGTTACGGGTGTGGTTCTGGGTGTATTGACTGCATCTTTTGGTGTAACTGGGTATTCTTTACCCTGGGACCAAATAGGTTATTGGGCAGTCAAAATTGTAACAGGTGTACCTGACGCTATTCCTGTAATAGGATCCCCTTTAGTAGAGTTATTACGCGGAAGTGCAAGTGTGGGCCAATCTACTTTAACTCGGTTTTATAGTTTACACACCTTTGTATTACCCCTTCTTACTGCCGTGTTTATGTTAATGCACTTCCTAATGATACGTAAACAAGGTATTTCTGGCCCTTTATAGAGAAGAGAGACCATAGATATTTCAAATAAATCTTTTATCGCTTGGTAGAGGAACAACAGCATTTTATTGCTACACATATGGATTATTGAAAAGAATAAGACATGTATTTGGATATTTCCCTTCAACTATT--TATTATTGTTAATCAATCCAAATATGGAGTTAAAGGGAATTGTATAAAGATAAAATGGATTATGGGAGTGTGTGACTTGAACTATTGATTGTTCCATGTAGATATATGTTATCTGCCACATTAGAACTCACAACCGAATGTGTCTTTGTTCTAAGCACCGCCGTGTAAGTCCCGATAGGCCGGTTCGCTTGAAGAGAATTTTTTCTATGATCAAAAACTAAAATCTACTAGTGTCGTGCGCGAATAGGCTTCGTAAGATCCAGTATATTTCTATTAGAA-------TACTAAA----GTGGCATGAGCCAAATTTCC------TTTGTATTCTTATTTAGATAGTATGGAAATGCATCCATTTCCTTTGCATATCGACCTGGGT-----TATGATACTATCGGAGTGAAACAAGGGATCTAACGGAGAAAAAGGGACTCGACTTTATTAGTAACAAGTAAATTCTTTGCTTTG---TATGTAAAAAGGGGTTCGAGGTTTTTGGGGGAT--AAACACCCATTCATTGCAAGATTTGAGACGACCCAGCAAGCACTTGATCCTAATCAACTTTGTTTTGTAGTTAAGCCTACTTGGGTATTGAGCATTTAATTATAATATATTACGCACTGAAGTGCTTGGAATGAATAGTTGCAACTCCGGGACGATCGGTTCTTACACTAAGATCATTCATATATGTCTAGATATCTATAAACATATAGATTTTTCATTTTATATTCTTGCTCGAGCCGGATGATGAAAAATTATCATGTCCGGTTCCTTCGGGGGATGGATCTATAAGAATTCACCTATCCCAATAACAAAAAAACCTGACTTGAATGATCCTGTATTACGAGCGAAATTAGCTAAAGGGATGGGGCATAATTATTACGGAGAACCTGCATGGCCTAATGATCTTTTATATATTTTTCCAGTGGTCATTTTAGGTACTATTGCGTGTAACGTAGGATTAGCGGTTCTAGAACCATCAATGATTGGTGAACCCGCGGATCCATTTGCAACTCCTTTGGAAATATTACCGGAATGGTATTTCTTTCCGGTATTTCAAATACTTCGGACCGTACCCAATAAGTTATTAGGTGTTCTTTTAATGGTTTCAGTACCGGCGGGATTATTAACAGTACCTTTTTTGGAGAATGTTAATAAATTCCAAAACCCATTTCGTCGTCCTGTAGCAACAACAGTCTTTTTGATTGGTACTGTAGTGGCCCTTTGGTTGGGTATTGGAGCAACGTTACCTATTGATAAATCCTTAACTTTAGGTCTTTTTTAAATTTTAATTGAGCCAATTGTGAAATAAAATAGCATGATGTTTGTATCTAGGGAATAATCACTTTAAAGTGAATTCTCCCTAGATACATCTATTCCGAGGATATGGATTCTCTTTCTATTAAAGATTCAAAAGAAATTTGCATTGTTTT-------TATAAATAAAAAATGAAATAAACCTAATGGGTTGAAAATTCATTTTTTGGTAAATCAATTGTGAAATGTTTTTCTAGAACGTCCAATATATGTTTTATATCTTCTATGCTAAAATGGTCCATTTTCATAAGATCCTCTTGACTGTTATTCAAAAGGTCCAACAATGTATGGATATTAGACCTTTTGAGGCAAGTATAGATCTGGGGAGACAATTCTAATTGGTCAATAAAAATAGAATTTAATACTTTTGTATTCTTTCTTAGTTTAGTCCATTTTTTATGGAAAATAAAAAAAGGTAAAGTAACCTTATGTTGATTGTTCTCTAAGTGTAAATTTTCTTCTTCCCCATGGATAAAAGGAATCAAAAAATCAATCAAATTCCGAGAGGCCTCATGAAGTGCTTCTTTAGGAGTTAAACTTCCATTTGTCCATATTTCTAGAAAAAGTATTTCTTGTTTTTCATTATCATTTCCATAAGAATGAATACTATGATTCGCGTTTCGAACAGGCATGAATACAGCATCTATAGGATAACTTCCATTTTGAAAGTTATTTGGCGTTTTTATACAATATCCTCGACTCCTTTCAATTTGTAATCCAATACATAAATCAATTGGTTCCGTCAAGGTCACTATATGCTGTGTATTATCCACGATTTCCACAGAAGGTGGTAAGATGATGTCTTGAGCAGTTACAGATCCAGGACCCCTGACACAAATAGACGCGTTGCGAATTCCATAAAGATTACTTCTCAATACAACTTCTTTCAAATTCATTAAAATTTCATGTACTGTTTCTTGAATACCTACTAGGGTAGAATATTCGTGTGGTATTTTCTCAGATTTTGCACGTGTGATACATGTTCCTTCTAGTTCTCCAAGTAAAGCTCTTCGCATTGCAATACCTATTGTGTCGGCTTGACCCTTCCTAAGCGGAGACAGAATAAATCGTCCATAATAAAGCCGCTTACTGTCTGCTCTTGATTCAACACATTTCCACTGGAGTGTCCGAGTAGATACTGTTACTTTCTCTCGAACCATAGTAATATTATTTGATCAGATCATTGAATCATTTATTTCTCTTGAAATATCTTCAGTGTTTAGTTTTACACGCGCCGTTTTTTCGGGGGTCTACAGCCATTATGTGGCATGGGGGTTACATCTCGTACGAAACTTAAGAGTATACCGCTTCTACGAATAGCTCGTAATGCTGCATCTCTTCCAAGACCGGGCCCTTTTATCATAACTTCTGCGCGTTGCATACCTTGATCCACTGCTGTACGAATAGCATTTCCTGCTGCGGTTTGAGCAGCAAATGGTGTCCCCCTTCTTGTACCCCTGAATCCACAAGTACCAGCCGAAGACCAAGAAATCACCCGACCGCGTACATCTGTAACAGTAACAATGGTATTGTTGAAACTTGCTTGAACATGAATAACTCCTTTTGGAATTCTACGTCCACTCTTACGTGAGCCAAGACGGCCAGTTTTTCGTGAACCAATTTTTGGTATAGGTTTTGCCATATTTTATCATCTCATAAATCTGAATCAGAGGTATATGGATATATCCATTTCAGGTCAAAACAAATCTTTTTTGTGTCCTTAGGGTTCTTTCTAGAGTTCTTTTCGAAAGGTTAGATTAGCCTTGTCGTTGCTTATGTCTCGGATTGGAACAAATTACTATAATTCGTCCGCGCCTGCGGATCAGTCGACAGTTTTCACAAATTTTACGAACGGAGGCTCTTATTTTCATATTTTTCATTCCTTACCTGAACCTTAATTACGTATTTATTCTTGGAAGAAAATAAGTTTTCTTGAAATTTTCAATCTGGAATTCTATACTCCCGAAAAGACTTTTG-AAGGTAAAAAACCATCTAATCGATCGAATCCTTATTGCGAATTCTATAAATTATACGCCCTCTAGTTGAATCATAACGACTTACTTCAATTTTCACTCTATCTCCTGGTAGGATCCGTATAAAACTACGCCGTATCCTTCCTGAAACATAACCAAGAATTAAGTCTTCATTATCTAAACGAACCCGGAACATACCATTGGGAAGTGATTCAGTAATTAAACCTTCATGAACCCACTTTTGTTCTTTCATTCCAGGTAAAACCTCCTTGACGTATCAACTAATGGAGGAAGAGTGATATTAGACAACCCGTCCTTTGGATTTTTTTTTTTTTTTTTTTTCACAAAAGAGAAGTTTCGGATCTAATTGGGATATTAGAAGGATTACCATATATAACACAAAATCTCTCCTCCGATTCTTTCTCGGCGAGCCTCTCGGTCTGTCATTATACCTTGAGAAGTAGAAAGGATTACAATCCCCATCCCACCTAAAATTCTAGGAATGCCTTGGTAGTTAGAATAGATTCGTAGACCAAGTCGACTTATCCGTTTTAAATTTAAAACCGTTCTATATCGCCCTTTAATATTTCGTCTATGTTTCAGGGTTAAAACCAAAAAAAAATTGTTCTTTTCTCGATGTTTCCTCACGTTTTGTATAAAACCTTCTTGTAAAAGTATTTTAACAATGTTTTCAGTAATATTAGTAGATACTATTCGAACAGTTCCTTTTCTATTTATGTCAGCATTTCGTATAGAAGTTATTATATCAGCAATAGTGTCTATACCCATGATGAACTAAAATTTGTGGTTTCTCACAAGTTGGATATAATAAACATGTTCTTTATTTGTTTTAAGGAAAGGTATATACGTGAGATACAATCTACTAAAAAATTAATTAA------TCTATTTCATTCAAGTAAACTTAAGTATAACTTCTTACAGTACCTAATATTTTATAATACTTCTGGGGCTAATGAAACTATTTTAGTAAAATTTAACTGTCTCAATTCTCGTGCAATCGCGCCAAAAATTCTCGTTCCTTTAGGATTTCCTTCTTGATCAATTACAACTGCAGCATTGTCATCATATCGTATTATCATACCGTTATCACGTTTGAGTTCTTTACAAGTACGTACAATTACAGCTCTGATCACTTCGGATCTTTCTAGAGGCATATTTGGTACTGCTTCTTTGATCACAGCAACAATAATGTCACCAATATGAGCATATCGACGATTACTAGCTCCTATGATTCGAATACACATCAATTTTCGCGCCCCGCTGTTGTCCGCTACATTCAAAAGGGTCTGGGGTTGAATCATATCATTTTGTA-----ATCTATTTTTAAAATGCAAACTGGGCGCAGAAAAAAAAAAAAAGAAATATTTTTTGTCCAAAAAAAAGAA------ACTCGCAATTGGTTTTTGTTAGTCCAAAGAAAGGAAAGACTTCTTGCCGTTCATTTTAC----ATTGTTATTGGGAAAGAATAAATTGAGTTCGTATAGGCATTTTTGATGCTGCTATTTGAATCGCTTTTCTGGCTACATTTTCTGCTACTCCCCCCATTTCATAAAGTATTCTACCCGGTTTAACGACAGCTACCCAATATTCGGGAGATCCTTTACCCGATCCCATACGTGTTTCTGCGGGTCTTACTGTAACGGGTTTGTCTGGAAATATGCGTACCCATATTTTTCCACCACGACGTACATTTCGTGTCATTGCTCGTCTTCCCGCTTCTATTTGTCTAGATGTGATCCAAGTGGGTTCAAGTGCCTGAAGAGCATATCTACCGAAGCAAAGACTATTACCTCTAGAAGATATCCCCTTCATTCTTCCTCGATGTTGTTTACGGAATCTGGTTCTTTTGGGGTTATAGTTGATGGTTGTTTCGCAATTCCATCTCTACTACAGAACTGGACATGAGAGTTTCTTCTCATCCAGCTCCTCGCGAATCAAAGGA----AAAGATTGACAA-ATAGTTAATTAAATTCAGATATATGTATGTAAGTAATGAAG---------AATATACTAAATAATATAATAATACACTGAATCCGTAGGATTCTTGAATATTTTCGCTAGTTTATTTA-AAAAGTATTTTCTACACTT-------TATATATAGTATAGTC-TAAAGAATTTCTATTTAGTTTACTTTCTTTTTATTGTA------TTATCATATCGGCGGTCCTAAAATCGAACAAT---CCAATAAAATTCAACTTTCGCGGGCGAATATTTACTCTTTCAATACTTT-TTTAGTTG--TTGGGTGACGTTTCAGAGTCAATGAAAAGGTCCCTGGTTTGTTCCGCCATCCCCCCCAATGAATCATTAGGAGTCATGTTCAAGAGAATCTTATGCATTCATAGGTTCCGTCGTTCCCATCGCTTCTCTATTAATGGTTAGGTCTGAATTTGACAATGGAGCTCTTCGTGCAATTTGTTGTTGAGTCAATCTTCTTAATCTTTCTTGGCTCGAAGCTCTTTTTGTTGTTCTATCAACAAATTAGGGATCAATCTCAATCTTGATGCTTTATTACATACATTGTTTTTTCTTAGATAACTTATAGACCTTACATATTAGCTTGGAATCATATATCATTGCTATTTTTTCTCTCTTTCTCTCACCCTTCCACTTATCCACATCCTTGGAAATTGCGCTTTCCAAGTCATAATCCAACTACAATGATATTTCTTTATGCAAAAAAGGATTTCAGTTGCTACAATGATATGACCAATAGATCCTATCTTAACTGGTTCCTTTGATTCAGATAATGCGAAGTGATGAGTTGGTTATTATATTAGTTCTATAGTTAGTAGTTCATACTATGGGTCAGTC-TTTT----------ATATATATAGATAAAACCAACGAGTCACACACTAAGCATAGCAATTTTATTTAATGATTAATCTAATTTTTATTTAACCCTATAGAATTTCCGAAGTTTTA--------TTTGCTTGATCAGACAAAGAATGAAAGAGTTTTT-TCTTCAAGCATTACAGAAAATAACTTGAAAGTTTCTTATGCTTCGTCTACAAATATCCAAATTTTGATGCCTAATACCCCATAGATAGTTCGAACTGGATAGGAACAATAATCAATTTTTGCTCGAATGGTTTGTAGGGGAACTCTACCTTCTCGGATCCATTCAACACGTGCAATTTCTTTTCCGTCAATACGACCTGCAATTTGTACTTGAATTCCTTTTGTATCCGCCTGTTCCGTCAATTCAATAGCTTTTTTCATTGCCTTGCGAAATGAAACTCTATTTTTTAATTGTCCAGCTATAAATTCGGCAAGAATAGTAGGGTTTCCATAAGGCTTTGCAATTCTTGTAATAGCAATGTTGAGTTTACGATTTACACAATTTAATTCTTTTTGTACATTCATCTGTAATTCTTCGAGTCTTCGCGATTTACCTTCTATTAATAACTTCGGAAATCCCATATAGATTATGATTTGAATCAGATCGATTCTTTTTTGAATCTCTATACGTGCAATTCCCTCGACACCAGAAGATATTTTCATATTTTTTTGTACATAATTTTTGATAAAATCCCGTATTTTTTTATCTTCTTGTAGACCTTCCGAATAATTTTTTGCTTGTGTAAACCAAAGGGAATGATGACTTTGGGTTGTACCAAGTCTGAAACCAAGTGGATTTATTTTTTGTCCCATGCTCCCTCACTACTATACATATCATGATACGACATATCCGTGTACTTACTTTCTTTATATATTTATATATACATTCT-----------TTTTTTTTTACCTTAAACTATATTTACCCT---------------------------AATATAGAATACTAGTAATTTTATATATTTCTAATCCTATTTTTAAGCTAAGGATATATTTTTCAACGCAATGGTTATATGACAAGTAGTTCTTTTTATTGGATAACCGCGTCCTCGAGCTCGGGGTTTCAATTTTTTTACAGTAGTACCTTCGTTGACTTCGGCTTTACTAATAATTAAATCCCCTTTCTTGAAACCTTTATTGTGACTAGCATTTGCTGCAGCAGAATAAACCAATTTAAAAATAGGATAACATGCTCGATAAGGCATGAGTTCTAGTATCATAAGTGTTTCTTCATAGGAACGACCACGAATCTGATCAATAACTTTTCGTGCTTTGTGAGCAGACATACATATATGTTGACCCGAAGCGTATACTTGGGTATCCCTTTTCTTGGACCAAATTATCATAAGGTTCACCTCCCACTAATCAATGATAAGCATTTATTAACGACGCGATTTTGTATCATTTTTTGCATGTCCCCGAAAATTCAGAGTAACTGCAAATTCTCCCAATTTATGGCCGACCATACGATCCGTTATATAAATAGGCAAATGTTCTTTGCCATTATGGATAGCAATAGTATGTCCAATCATTGCGGGGATAATGGTAGATGCCCGGGACCAAGTTACTATTATTTCTTTTTCAGCTTTTATATTAAGCTTATCAATTTTTCTTAATAAATGATCTGCGACAAAAGGATTTTTTTTTAGTGAACGTGTCACAGTTAATTACTCCTGTTTTTTCTTTTGTAAAGTGTAAAGACGAAGAAACAAATTCTATTTACTACGGCGACGAAGAATCAAATTATCACTATATTTATTCCTTTTTCTACTTCTTCTTCCAAGTGCAGGATAACCCCAAGGGGTTGTGGGTCTTTTTCTACCAATTGGGGCCCTCCCTTCACCGCCCCCATGAGGATGGTCTACAGGGTTCATAACTACTCCTCTTACTACAGGGCGCTTACCTAGCCAACACTTAGATCCGGCTCTACCCAAACTTTTCTGGTTCACTCCAACATTCCCCACCTGTCCTACTGTTGCTGAGCAGTTTTTGGATATCAAACGGACCTCCCCAGAAGGTAATTTTAATGTGGCCGATTTCCCCTCTTTTGCAATCAGTTTCGCTACAGCACCCGCTGCTCTAGCTAATTGTCCCCCCTTTCCAAGTGTGATTTCTATGTTATGTATGGCTGTGCCTAAGGGCATATCGGTTGAAGTAGATTCTTCTTTTTGATCAATCAAAAAACCCCTTCCCAAACTGTACAAGCTTCTTCCAAAGCATACGGCTTTCTGG-------------ATACAGATGGATCTTATATCTTATATATATCGTACAATGAAGTACCCCATGAGTGGAAGCAATCCAAATCTGCCGAATCACTCATGTTATGATCTTCTATATCCTAGGTCTTCCCGTTCCGTCATCTGGCTTATGTTCTTCATGTAGCATTCAGACCGAATGACTCTATGAAATTACGTTGATACTTCCACATATTACGGGTAACGTAGGAGACATCTCTATTTTTCCCGGGGGGAATTTTTCGAATTACCACTGCTTAGCTTTCAATTCGCCTCTGACCATCAAATGAAATGTGAATAACCCGTCCTCCTCTCTGGGCGCTTCTGGTTCTGTCGGTGCTTGAAACAATTTTGTCTTCTCCATATTACTATATCTTTAGAGTCAATAATTTGATATGAGGAACTACTGAACTCAATCACTTGCTGCCGTTACTCTTCAGTTTTCTGTTGAGGTCTATCCTGTAGAGGTACTCAAATTGGATCAGTGATCGATTTCTAGGTTTCGTCGTAAACCTAATTGGTTACTTCCAATTACGTAAATCAATAGTTCAAACCGCACTCAAAGGTAGGGCATTTCCCATTTTGATAGGAACTTCTGTACCAGAAACAATGGTATCTCCAATTATAGCCCCTCTGGGATGTAAAATATATCTTTTCTCACCATCCCCATAGTGTATGAGACAAATGTATGCATTTCGATTAGGGTCGTATTCTATGGTTATGATTCTACCATATATGTCTTTTTTATTCCGTCGAAAATCTATTTTACGGTATAGACGTTTATGACCCCCCCCTCTATGCCCTGCGGTAATGATCCCTCTGGCATTACGACCTTTACCACAATGATGCTGTCCAGAGATCAAATTTTTTTCTGGATTGGATTTCACTTGACTGTCTACGGCTCCTTTGCGTGTGCTCGGGGTAGAAGTTTTGTATAAATGTATCGCCATGCTATTAAGTATTTTGATTTAAGTTCTTTTCTTTCTAAGAGGTGGAATAGAATAACCCGGTTGAAGCGTAATGATCATACGTTTATAATGCATTGTATGTCCCATAACAGGTCCCATTCTTCTACCCTTTCCCGGGAGTCGATGACTATTCATAGCTATTACCTTGACACCAAAGAAGAGTTCGACCCAATGCTTTATTTCTGTCCTAGTTGATCCTGATTCGACATTAGAAGTATATTGATTTTTCCCCAATAACCGAATACTTTTGTCTGTAAATACTGCATATTTGATTCCATCCATAAATCTATTTTCTTCCCTATGAGTTCTAGTCTCAATAAGAATGCTAGTTCTTACTGTTCATATGTTATGATATGAATATACCACACCAATTCGTTAT-TATGGATGATGAGATTCCATTGATACCGAGCCAATTCCAATAGACTTATTGGAGGGTCCCATTGGCGTGCATCCAGTAGGAATTGAACCTACGAATTCGCCAATTATGAGTTGGGCGCTTTAACCATTCAGCCATGGATGCTTAGCGGGGATCTTCGTACATGGTGAATAACCAAATTCCAATTGAAATGAAATCTTTAGGATAAATCAATGCAATTTAGGAGGAATCAATGAAAGGACATCAATTCAAATCCTGGATTTTCGAATTGAGAGAGATCAAGAATTCTCGCTCTTTCTTAGATTCATGGACCCAATTCAATTCAGTGGGATCTTTCATTCACATTTTTTTCCACCAAGAACGTTTTCTAAAACTCTTTGACCCCCGAATTTTGAGTATCCTACTTTCACGCAATTCACAGGGTTCAACAAGCAATCGATATTTCACGATCAAGGGTGCAGTACTATTTGTAGTAGCGGTCCTTATATATCGTATTAACAATCGAAATATGGTCGAAAGAAAAAATATCTATTTGACAGGGCTTATTCCTATACCTATGAATTCCATTGGACCCAGAAATGATACATTGGAAGAATCTTTTGGGTCTTCCAATATCCATAGGTTGATTGTTTCGCTACTGTATCTTCCAAAAGGAAAAAAGATCTCTGAGAGTTTTTTACTGGATCCGAAAGAGAGTACTTGGGTTCTCCCAATAACTAAAAAGTGTATCATGCCTGAATCTAACTGGGGTTGGCGGTGGTGGAGGAACTGGATCGGAAAAAAGAGGGATTCTAGTTGTAAGATATCTAATGAAACCGTCGCTGGAATTGAGATCTCATTCAAAGAGAAAGATATCAAATATCTGGAGTTTCTTTCTAGAAATCATTTCGATTCCATTAGTAATGAGGATTCGGAATATCACACATTGATCAATCAAAGAGAGATTCACCAACTAAAAGAAAGCTCGATTCTTGGGGATCCTTCCTTTCTTCAAACGGAACGAACAGAGATAGAATCAGACCGATTCCCGAAATGCCTTTCTGGATATTCTTCAATGTCCCGGCTATTCACGGAACGTGAGAAGCAGATGACTAATCATCTGATTCCG---------GAAGAAGTTCTTGGGAATCCTACAAGATCCATTCGTTCTTTTTTCTCTGACAGATGGTCAGAACTTCATCTGGGTTCGAATCCTACTGAGAGGTCCACTAGAGATCAGAAATTGTTGAAGAAAGAGCAAGATCCTTCTTTTGTCCCTTCCAGGCGATTGGAAAATAAAGAAAAAGAAATGGTTAATATATTCAAGATAATTACGTATTTACAAAATACTGTCTCAATTCATCTTATTTCATCAGATCCGGGATGTGATATGGTTCCGAAGGACGAACCAGATATGGACAAGATTTCAATCTTGAACAAAAATCCATTTTTTGATTTATTTCATCTATTCCATGCCCGGAACAGGGGGGGATACGCGTTATGCCATGATTTTGAATCAGAAGAGAGATTTCAAGAAAAGGCAGATCTATTCACTTTATCAATAACCGAGCCAGATCTGGTGTATCATAAGGGATTTGCCTTTTCTATTGATTCCTACGGATTGGATCAAAACCAATTCTTGAGTGAGGCCGGGGATGAATCGAAAAAGAAATCTTTATTGGTTCTACCTCCTCTTTTTTATGAAGAGAATGAATCTTTTTACCGAAGGATGAGAAAAAAATGGGTCCGT------------------------------------------------------------------ATGGAGGCATTCAATCAATCGGGATTGATCCGAAATCTGATTCAAATCCAATATAGCACCCATGGGTACATAAGAAATGTATTGAATCAATTCTTTTTAATGAATAGATCTGATCGCAACTTCGAATATGGAATTCAAAGGGATCCAATAGGAAATGATACTCTGAATCATAGAACTCTAATGAAATATACGATCAACCAACATTTATCGAATTTGAAAAAGAGTCAGAAGAAATGGTTCGACCCTCTTCTTTGGATTTCTCGAACCGAGAGATCCATGAATCGGGATCCTAATGCAGATAGATACAAAGGGTCCAATGGGAGCAAAAATTTCCAGGAACATTTTGTTTCTGAGCAGAAGAGCCATTTTCAAGTAGTGTTCGATCGATTACTACGTAATCAATATTCGATTGATTGGTCTGAAGTTATCGACAAAAAAGATTTGTCCAAGTTGCTTCTCTTTTTGTCTAACTCACTTCCTTTTTTCTTTGTGAGTTTCGGGAATATCCCGATTCATAGGTCCGAGATCCACATCTATGAATTGAAAGGTCCGAATGATCAACTCTGCAATCCGTTGTTAGAATCAATAGGTCTTCAAATCGTTCATTTGAAAAAATGGAAACCCTTCTTATTGGATGATCATGATACTTCGAAATTCTTGATCAATGGAGGACCAATATCACCATTTTTGTTCAATAAGATACCAAAGTGGATGATTGACTCATTCCATACTCAAAATAATCGCAGGAAATCCTTTGATAACACGGATTCCTATTTATCAACGATATCCCACGATGAAGACAATTGGCTGAATCCCGTGAAACCATTTCATGGAAGTTCATTGATATCTTCTTTTTATAAAGCAAATCGACTTCGATTCTTTAATAATCCACATCAGTTCTGCTTCTATTGTAACAAAAGATTCCCCTTTTATGTGGAAAAGGCCCGTATCAATAATTCTGATTTTACGTATGGACAATTCCTCAATATCTTGTTCATTCGCAACAAAATCTTTGATTTGTGCGGCGGTAAAAAAAAACATGCTTTTTTGGAGAGAGAGACTCTTTCACCAATCGAGTCACAGGTATCTAACATATTCATACCTAACGATTTTCCACAAAGTGTTGACGAAACGTATAACTTTTACAAATCTTTCCATTTTCCAATTCGATCCGATCCATTCGTTCGTAGAGCTATTTATTCGATCGCAGACATTTCTGCAACACCTCTAACAGAGGGACAAATAGTCCATTGTGAAAGACCTTATTGTCAACCTCTTTCAGATCTTAATCTATCTGATTCAGAAGGGAAGAACTTGCACCAGTATCTCCATTTCAATTCAAACATGAGTTTGATTCACACTCCATGTTCTGAGAAAGATTTCCCATCCGAAAATAGGAAAAAACGGAGTCTTTGTCTAAAGAAATGCGTTGAGAAAGGGCAGATGTATAGAACCTTTCAACGAGATAGGGCTTTTTCAACGCTTTCAAAATGGAATCTATTCCAAACATATATGCCATGGTTCCTTACTTCGACAGGGTACAAATATCTAAATTTTTTATTTTTAGATACTTTTTCAGACCTATTGCCGATACTAAGTAACAGTCACAAATTTGTATCCATTTTTCATGATATTATGTATGGATCAGATATATCATGGCGAATTCTTCAGAAAAAAGGGTGTCTTCCACAATGGAATCTGATAAGCGAGATTTCGAGAAAGTGTTTACATAATTTTCTTATGTTCGAAGAAATGATTCATAGAAATAATGAGTCCCCGTTGATATCGACACATCTGAGATTGCCAAATGTTCATGAGTTCCTCTATTCAATCCTTTTCCTTCTTCTTGTTGTTGGATATCTCGTTCGTACACATCTTCTCTTTGTTTCCCGCGCCTCTAGTAAGTTACAGACAGAGTTCGAAAAGGTCAAATCTTTGATGATTCAACCATACATGATTGAGTTGCGAAAACTTCTGGATAGGTATCCTACATCTGAACTGAATTCTTTCTGGTTAAAGAATCTCTTTCTAGTTGCTCTGGAACAATTAGGAGATTCTCTAGAAGAAATACGGGGTTCTGTTTCTGGCGGCAACATGCTATTGGGTGGTGATCCCGCTTATGGGGTCAAATCAATCCG------TTCTAAGAAGAAATATTTGAATATCAATCTCATCGATCTCGTAAGTATCATACCAAATCCCATCAATCGAATCACTTTTTCGAGAAATACTAGACATCTAAGTCATACAAGTAAAGAGATCTATTCATTGATAAGAAAAAGAAAAAACGTGAACAGTGATTGGATTGATGATAAAATAGAATCCTGGGTCGCGACCAGTGATTCGATTGATGATGAAGAAAGAGAATTTTTGGTTCAATTCTCCACCTTAACGACAGAAAAAGGGATTGATCAAATTCTATTGAGTCTGACTCATAGTGATTATTTATCTAGTGATCATTTATCAAAGAACGACTCTGGTTATCAAATGATTGAACACCCAGGATCAATTTACTTACGATATTTAGTTGACATTCATAAAAAGTGTCTAATGAATTATGAGTTCAATACATCCTGTTTAGCAGAAAGACGGATATTCCTTGCTCATTATCAGACAATCACTTATTCACAAACCTCGTGGGGGGCTAATAGTTTTCATTTCCCGTCTCATGAAAAACCCTTTTCGCTCCGCTTAGCCCTATCCCCCTCTAGGGGTATTTTAGTGATAGGTTCTATAGGAACTGGACGCTCCTATTTGGTCAAATACCTAGCGACAAACTCCTATGTTCCTTTGGTATTTCTGAACAAGTTCCTGGATAACAAGCCTAAAGGTTTTCTTATTGATGATATCGATATTGATGATAGTGACAATATTGATGATAGTGACGAGATTGATGCTAGTGACGATATTGATCGTGACCTTGATACGGAGCTGGAGCTGCTAACTATGATGAATGCGCTAACTATGGATATGATGCCGGAAATAGACCGATTTTCTATCACCCTGCAATTCGAATTAGCAAAAGCAATGTCTCCTTGCATAATATGGATTCCAAACATTCATGATCTGGATGTGAATGAGTCGAATTACTTATCCCTCGGTCTATTAGTGAACTATCTATCCAGGGATTGTGAAAGATGTTTCACTAGAAATATTCTTGTTATTGCTTCGACTCATATTCCCCAAAAAGTGGATCCCGCTCTAATAGTTCCGAATAAATTAAACACATGCATTAAGATACGAAGGCTTCTTATTCCACAACAACGAAAGCACTTTTTCAATCTTTCATATACTAGGGGATTTCACTTGGAAAATAAAATGTTCCATACTAATGAATTCGGGTACATAACCATGGGTTCCAATGTACGAGATCTTGTAGCACTTACCAACGAGGCCTTATCTATTAGTATTACACAGAAGAAATCAATTATAGACACTAATACAATTAGATCCGCTCTTCATAGACAAACTTGGGATTTGCGATCCCAGGTAAGATCGGTTCAGGATCATGGGATCCTTTTCTATCAGATAGGAAGGGCTGTTGCACAAAATGTACTTCTAAGTAATTGCCCCATAGATCCTATATCTATCTATATGAAGAAGAAATCATGTAACGAAGGGGATTCTTATTTGTACAAATGGTACTTCGAACTTGGAACGAGCATGAAGCAATTAATGATACTTCTTTATCTTTTGAGTTGTTCTGCCGGATCGATCGCCCAAGACCTTTGGTCTCTACCCGGACCCGATGAAAAAAATGGTATCACTTCTTTTGGACTCGTTGAGAATGATTCTGATCTAGTTCATGGCCTATTAGAAGTAGAAGGCGCTCTGGGGGGATCCTCACGGACAGAAAAAGATTGCAGTCAGTTTGATAATGATCGAGTTACATTGCTTCTTCGGCCCGAACCAAGGAATCCTTTAGATATGATGAAAAATGGATCTTGTTCTATCGTTGATCAGAGATTTCTCTATGAAAAATACGAATCGGAGTTTGAAGAAGGGGAAGTAGAAGGAGCCCTCGACCCGCAACAGATAGAAGAGGATTTATTCAATCACATAGTTTGGGCTCCTAGAATATGGCGCCCTTGGGGCTTTCTATTTGATTGTATCGAAAGGCCCAATGAATTGGGATTTCCCTATTGGGCCAGGTCATTTCGAGGCAAGCGGATCATTTATGATGAAGAGAATGAGCTTCAAGAGAATGATTCGGAGTTCTTGCAGAGTGGAACCATGCAGTACCAGACACGAGATAGATCTTTCAAAGAACAAGGTTTTTTTCGAATAAGCCAATTCATTTGGGACCCTGCAGATCCACTCTTTTTCCTATTCAAAGATCAGCCCTCTGTCTCTGTGTTTTCACATCGAGAATTCTTTGCAGATGAAGAGATGTCAAAGGGGCTTCTTACTTCCCAAACAGATCCTCCTACATCTATATATAAACGCTGGTTTCTCAAGAATACGCAAGAAAAGCACTTCGAATTGTTGATTCATCACCAGAGATGGCTTAGAACCAAGAGTTCATTATCTAATGGATCTTTCCGTTCTAATACCCTATCCGAGAGTTATCAGTATTTATCAAATCTGTTCCTATCTAACGGAAGGTTATTGGATCAAATGACAAAGACATTGTTGAGAAAAAGATGGCTTTTTCCGGATGAAATGAAAATTGGATTCATGTAACAGGAGAAAGATTTCCCATTCCTTAGCCGGAAGGATATATGGCCATGAAAT-AAGAGGGAGTTGAACAGAATTGACTGGGCGGTAGAGTCGTGGAAACGCGTGTTTCTTCCATATTTTGGACTTTCGCTCCGGGGAAAAATATGTTACTGCTGAAACATGGAAAAATGGAAATCGTAGATCAAAACGATGGTATGAACTGCCTAAACAAGAATTCTTGAACAGCGAAAAACCAGAGCCTATTACTCACTACATCCAAAAATTTCCATTAATCAAAGATGTAAATCCATTGGAAAATCAAAAATACGCATGTCTGATGAAATGGTTGTTGCTATCTGCTCCAATAACGAATCGTTGGTTTAGAAGTACTTTATTCTTTTTCGGATAGGCCCTGAAAGGGAAAGAAGGCTGGAATGCCAACAGGCGTCTAGAATTGAATTCACCCGACCCGAGAGTCCCCGTTTTGGGAACGTCCAGTGCCAAAGTCACTGAATGGGCAAGTCGCCAATCCCTAAAACGGAC-----------TGGGTTACGGGGGGCATTTTACCAGAGGTTTCTATTGTATCAATCTACCCTCGTGTAATTCCTGTTGAAGCATATACGCGGGGGCGGACGATTTCAAAGCGGACTCCCTATTCATTAGATAGAGAAGATCACCAAGATTTCGTGATCCACTAGCGGATTTATTCCAATTTCAAGATCTCTTATGGAATTGCTCATTCCATGAGCATTCTCAATAT-----TATGCCTTGAAGAGGACTCGAACCTCCACGCTCTTGAGCACGAGATTTTGAGTCTCGCGTGTCTACCATTTCACCACCAAGGCATCTTGAAAGTGACTCGTATTCAATGAATATGATATCTATCTAGTGTGATGTATGGAATATATGACAAAGTTGTAGTATTTCTATTGAATTTCTATTGATCGGTCATGTCATATAGGTCCGAGTCGGACATACAATTGTTTCGATTTGAATTATCCGGAGGATGTCTTATATATTATCAAAAAGGCGGACAATCAAACCTATTTCTCGATTCAATAGAAACCCAAAGAGGCGAATAGGGTCCCAAGAGAGATATGTAAAAAGCAGGTCGGATTACGCCTATTCCTAATCCTAAATGGAATGGAACGACGTAGGGATCCATATGTAAACAGAGTATCTATTTAGATACGATCGAATGACCCTTGCTCCTAATGAGAATGTATATAA------------CTGGTCCGGTATGGAATGAACTTCTAATCATGGAATTGACTCGATCATCAGATTCTAGATTAGAAGTTCATAACCCTAGCCTATTCCCATTTTGGGCGG---------AATAGATCTACTAATTCTTTGATTCCAGTTAGTAAGAGAGATCTTGAACTAAGAAATAGATCCGAGAAGCTAAAAAAGGGTATCCTGAGCAATTGCAATAATGGGGTTCATTGATATTCCTGGTATAGTAGATGCTATCACACATACAATCATACTCAATTCGATGGAATTGTTTGATCTTAAAGGAGATCTTTTATAATTTCGCACCTGAGGGGTTATTTCTTGGTTTCGTTCAGTCATTAATAACTTGATTATTTTTAGATAATAGTAGATAGAAACAACACTCGTAAGGAGTCCTATTGAAACCAAGAAATATAGGCCTGCCTGCCATCCACACCAGAATAAATGGAGTTTTCCGAAAAAACCTGCTAGTGGAGGAAGACCTCCTAGGGATAAGAGACATAGGGCTAAAGAAAGAGCCAAAAAAGGATCTTTCGTGTATAATCCTGCATAATCTCGAATGTTATCAGTTCCGGTACGTAGACCAAATAATACAATGCAAGCAAAAGTTCCTAGATTCATGGAGATATAGAACAGCATATAAGTTATCATGCTTGCATATCCACCATTCGAGTCTCCAACAATTATTCCAATAATTATATATCCGATTTGACCTATGGATGAATATGCAAGCATACGTTTCATGCTTGTTTGAGTAATAGCAATGAGATTCCCCAATATCATGCTAAGAATAGCTAGGATTTCCAAAAGAAGATGCCATTCGTTTGATGAGAAATAAAAAGGAATATCCAAAATTCGAGTGGCTAAAGCTGAAGCAGCTACTTTTGAAGTAACAGAAAGAAAAGCAACGACTGGAGTGGGAGAGTCAGAGTCGAAAAGAGGATTCCTCACTTCTTTCTCTCATTCAAAACCGTGCATGAGACTTTCATCTCGCACGGCTCCTAAGTGATAAAAGAAAGAAGAACTCATCTTCTTTCTTTTTTT-ATTACCTTCCTCGCGTATGTATAAGACCAAATCCATTCGATTTATAAAAAGGATTAGTAATCCTTAACTTTTCGAGGAATCCTTCATCAGTGGTTGTGAATGAATGATTTTTTCAATCTTTTCGACCTTGGTTC-CTAGGAGCAGTCAGAAAGATTGAGAAATAGAACCATCTGATTTGATTCGTTCTCAATAGCCATGAGATGATCATCTTAGGGTGATCCTTTTGTCGACGGATGCGCCTATTACACTCGTAGTCTCTGAAGGATGAGAACCAACTATGTAGCATCTGCATCAAGAATTCCAGTATTGTATACGTCATTAGTCCGATCCTTTGTAGGAACTACCCTTAATAACGAACTTCCAAAATGGATCTATTTATCATAAAGAGATTCGTTGTTCCTGACCCTGCTTCACCTTAATTGTTATTTGAACAAGTAAAGGTTATGTCTTGGTCCGAGTGTGGATAGCATTTCTTTTCTGCATGTCCATGGAGTTTTGAAAAATCCAAACATCTCAGAGAGAGATAGAGAGGTAGGAGTTTATCGAACGAACCGCACTCCTTCGTATACGTCAGGAGTCCATTGATGAGAAGGGGCTGGGGAAAGCTTGAACCCAATTCCTACAGTGATGAATATAAGTGCAATTGAAATTCCTGGGGAGTTATACATTTGTGTATTGATAAGACCATTCACTATTTCTTGAAGCTCGATCTCTCCCCCGGATGAACCATATAGCCAAGAGAAACCATGAACCAGAATAGAAGAGCTTGCCCCACCCATGAGTAAATATTTCATAGTAGCCTCATTAGACCGTACATCTTTCTTGGTATATCCGGATAATAGGTAGGAGCATAAACTGAAACATTCTAGAGCTACAAAGATCGTTATTAAATCGTTAGCACCGCATAAGAACATTCCTCCTAGAGTAGCTGTTAATACGAATAACAGAAACTCTGTTATAGCCATTTCTGTACATTCAATGTACTCTACGGATAGAGGAATACATAGAGTTGAACATAGTAAAATAAGAAATTGAAAGATTTCGTTGAAATTGTTCGTTTGAAAATTTCCCGAAAAACGAATCATAGGTTCTTCTCTCCATCGGAACAATAGGGCCACTATGCTCATTACTAAACTTGTTGAAGAGATGAAATATAACCAAGGTATATCTTTTTGATCAGAGGTTGAATCGATCATCAGGAGAAGAATTAGGCCAAAAATTAGGATATATTCTGGGAAAATCAAACTTCCATCGAAGAGAAGCAAATGAAAGGCTTTCATAAAAATTCTCGTAGAATCGAGAATGAAGTTTTCATTCTGTACATGCCAGATCATGAATTAGTAACTGCACCCCATCTCCAAACAAAGAGCAATCTTTCTATTTTTGGAATGGAATATTTACGGAATCCCCATGAATAGGACCCACCCCTATTCCATGGTATTTACATGAGATTCCTCTTTCTTATTCTTAATTCTTAAGCAAGTCCCCGAGAGGGCTTAGTTGATCCATGATTTATCTTTCATCTTTCCTTTTCGTTTGTTTCGAGAAATGGATCGATAAATTCCGATTCTTTCTTTTTCTATTGATTCTTTTCCGATCGAGATTTATGGATCCAT---CGATCTATGTGTCTATATAGATTCTGTTCGCTGTTCATGGATTAACGAAAATGTGCAAAAGCTCTATTTGCCTCTGCCATTCTATGAGTCTCTTCTTTTTTGCGTATGGCATCACCACTCCCTTTGGCAGCATCCACTAATTCGGAACTTAATTTGAAAGCCATATTTCGACCCGGACGTTTTCGGGATGCCCCTAATAACCAACGAATGGCAAGTGCTTTTCCTTGTGTGGATCCTATTTCAACGGGAACTTGCTGAGTCGATCCGCCTACACGTCTTGCTTTTACTGCTATATCGGGAGTTACTCCACGTATTGCTTGACGTAAAACAGATAGTGGATTTGTTTCTGTCTTTTGTTGAATCTTTTTCATGGCTCGATAGATAATTTGATAAGCCAATGATTTTTTTCCGTGTTTCAGAATACGGTTAACCAACATGTTAACTAATCGATTACGATAAATTGGATCGGATTTTACAGTTTTTTCTTCTGCAGTACCTCGACGTGACATGAGCGTGAAAGGG-----GTTCAAGAATCAGTTTTCTTTTTATAAGGGCTAAAATCATTTATTTTGGCTTTTTGACCCCATATTGTAGGGTGGATCTCAAAAGATATGAAAGATCTCCCTCCAAACCGTACATACGACTTTCATCGAATACGGCTTTCCACAGAATTCTATATGTATCTATGAGATCGAGTCTGGAATTCTGTTTACTCACTTTAAATTGAGTATCCCTTTCCCTCCTTTTCCTGCTAGGATTGGAAATCCTGTATTTTACATATCCATACGATTGAGTCCTTGGGTTTCCGAAATAGTGTAAAAAGAAGTGCTTCGAATCATTGCTATTTGACTCGGACCTGTTCTAAAAAAGTCGAGGCATTTCGAATTCTTTGTTGACACGGACAAAGTCAGGGAAAACCTCTGAAATTATTTCAATATTGGACCTTGGACATAGAATAGTTCCGAATCAAATCTCTTTAGAAAAAAGATCTTTTGTCTCATGGTAGCCTGCTCCAGTCCCCTTACCAAACTTTCGTTATTGGGTTAGCCATACACTTTACATGTTTCTAGCGATTCACATGGCATCATCAAATGATACAAGTCTTGGATAAGAATCTACAACGCACTAGAACGCCCTTGTTGACGATCTTTTACTCCGACAGCATCTAGGGTTCCTCGAACAATGTGATATCTCACACCGGGTAAATCCTTAACCCTTCCCCCTCTTACTAAGACTACAGAATGTTCTTGTGAATTATGGCCAATACCAGGTATATAAGCAGTGATTTCAAATCCAGAGGTTAATCGTACTCTGGCAACTTTACGTAAGGCAGAGTTTGGTTTTTTGGGGGTGATAGTGGAAAAGTTGACAGATAAGTTACCCTTACTGCCACTCTACAGAACCATACATGAGATTTTCACCTCATATGGCTCCTCGTTCAATTCTTTCGAAGTTATTGGCTCCTTTTCCTCGTTCAAGAATCTCCTTCCTTCTTCCACTGCGTTCCGAAGAGTAACCAGGATCAATTCAGTCACGTTTTCATGTTCCAATGGAACACTTTCCATTTTTTATTATTCTCAAAGGAAAGGAGAAGATTCTTCTTTTTACCAAACATATGCAGATCCAATCACGATCTTAGAATCTTATAATAAGAACAAGAGATCTTTCTGGATCAACCCCTTTGCCCCTCATTCTTCGAGAATCCGAAAGATCCTTTTCAAGTTTCCTGGAATCTGGGTTATTCTACTTCATTTTTATTTAC----TTATTTATTATTTTATGCTTCCCTCTCTTTT---CTTTTTTTATTCCCTTCCATCATTCCTTAAGTCCCATAGGGTTGATCCTGTAGAATCTGACCCATTTTCTCATTGAGCGAAGGATACGAAAAAAATCTTATTTCTTTTTCGATCAAAAGTACTATGTGAAATCTTCTATTTTTTCCTCTTCCTCTATCC----GATAGGTACAGTGTTTGAATCAATAGAGAACCTTTTCT------TCTGTATGAATGAATCGATATTATTACATTCCAATCCCTTCCCGATCCGAAAATCCTGAATTGGATCCCAAATTGACGGGTTAATGTGAGCTTATCCATGCAGTTATGCCCTCTTTGAATAGGAATCCATTTTCTGACAGATCCTAGCTTTCGTGCTTTGGTGGGTCTCTGAGATCCTTTCGATGACCTA----TGTTGTGTTGAAGGGATATGATCCGATCGATTGCGTAAAGCCCGCGGTAGCAACGGAACCGGGGAAAGTATACAGAAAAGACAGTTCTTTTTCTATCTTTTTCTATTCAATTAGTAATATGAGTATTCGATTACTATTAGTATTATTA-------GATTAGTATTAGTTAGTGATCCCGTCTCAGTGAGTCCTTTCTTACGTGATGAACTGTTGGCACCGGTTCTACATTTTGTCTCTGTGGACTGAGGAGAAGAGGGGCTCAGCGGTAAGAGGATTCTAGCATGAGAGAAGCAAGGAGGTCAACCTCTTTCAAATATACAACATGGATTCTGGCAATGCAATGTAGTTGGACTCTCATGTCGATCCGAATGAATCATCCTTTCCACGGAGGTCAATCTTTCCCTGCTAGGCAAGAGTATAGCAAGTTCCAAATTCTGTCTCGGTAGGACATGTATTTCTATTATTATGAAATTCATAAATGAAGTAGTTAATG------------------------------------------------------TTAATTTGTCAATTTTTCGGGGTCTCAAAGGCCCGTGTCCAAGCTGTTCAAGAATAGTGGCATTGAGTTTCTCGACCC-TTTGCCTTAGGATTAGTCAGTTCTATTTCTCGATGGGGGCAGGGAAGGGATATAACTCAGCGGTAGAGTGTCACCTTGACGTGGTGGAAGTCATCAGTTCGAGCCTGATTATCCCTAAACCCAATGGAAGTTTTTCCATTTTGACTTGCTGCCCCGCCGTGATCGAATGAGATTGTATAAGAGGCTCGTGGGATTGACGTGAGGGGGTAGGGATGGCTATATTTCTGGGAGCGAACTCCAGGCGAATATGAAGCGCATGGATACAAGTTATGCTTTGGAATGAAAGACAATTCCGAATCCGCTTTGTCTACGAACAAGGAAGCTATAAGTAATGCAACTATGAATCTCATGGAGAGTTCGATCCTGGCTCAGGATGAACGCTGGCGGCATGCTTAACACATGCAAGTCGGACGGGAAGTGGTGTTTCCAGTGGCGGACGGGTGAGTAACGCGTAAGAACCTGCCCTTGGGAGGGGAACAACAGCTGGAAACGGCTGCTAATACCCCGTAGGCTGAGGAGCAAAAGGAGGAATCCGCCCGAGGAGGGGCTCGCGTCTGATTAGCTAGTTGGTGGGGTAATAGCTTACCAAGGCGATGATCAGTAGCTGGTCCGAGAGGATGATCAGCCACACTGGGACTGAGACACGGCCCAGACTCCTACGGGAGGCAGCAGTGGGGAATTTTCCGCAATGGGCGAAAGCCTGACGGAGCAATGCCGCGTGGAGGCAGAAGGCCCACGGGTCATGAACTTCTTTTCCCGGAGAAGAAGCAATGACGGTATCTGGGGAATAAGCATCGGCTAACTCTGTGCCAGCAGCCGCGGTAATACAGAGGATGCAAGCGTTATCCGGAATGATTGGGCGTAAAGCGTCTGTAGGTGGCTTTTTAAGTCCGCCGTCAAATCCCAGGGCTCAACCCTGGATAGGCGGTGGAAACTACCAAGCTGGAGTACGGTAGGGGCAGAGGGAATTTCCGGTGGAGCGGTGAAATGCGTAGAGATCGGAAAGAACACCAACGGCGAAAGCACTCTGCTGGGCCGACACTGACACTGAGAGACGAAAGCTAGGGGAGCGAATGGGATTAGATACCCCAGTAGTCCTAGCTGTAAACGATGGATACTAGGCGCTGTGCGTATCGACCCGTGCAGTGCTGTAGCTAACGCGTTAAGTATCCCGCCTGGGGAGTACGTTCGCAAGAATGAAACTCAAAGGAATTGACGGGGGCCCGCACAAGCGGTGGAGCATGTGGTTTAATTCGATGCAAAGCGAAGAACCTTACCAGGGCTTGACATGCCGCGAATCCTCTTGAAAGAGAGGAGTGCCTTCGGGAACGCGGACACAGGTGGTGCATGGCTGTCGTCAGCTCGTGCCGTAAGGTGTTGGGTTAAGTCCCGCAACGAGCGCAACCCTCGTGTTTAGTTGCCATCATTGAGTTTGGAACCCTAAACAGACTGCCGGTGATAAGCCGGAGGAAGGTGAGGATGACGTCAAGTCATCATGCCCCTTATGCCCTGGGCGACACACGTGCTACAATGGCCGGGACAAAGGGTCGCGATCCCGCGAGGGTGAGCTAACCCCAAAAACCCGTCCTCAGTTCGGATTGCAGGCTGCAACTCGCCTGCATGAAGCCGGAATCGCTAGTAATCGCCGGTCAGCCATACGGCGGTGAATCCGTTCCCGGGCCTTGTACACACCGCCCGTCACACTATGGGAGCTGGCCATGCCCGAAGTCGTTACCTTAACCGCAAGGAGGGGGATGCCGAAGGCAGGGCTAGTGACTGGAGTGAAGTCGTAACAAGGTAGCCGTACTGGAAGGTGCGGCTGGATCACCTCCTTTTCAGGGAAAGCTAATGCTTGTTGGGTATTTTGGTTTGACACCGCTTCACACCCAAAAAGAAGCGAGCTACATCTGAGTGAAACTTGGAGATGGAAGTCTTCTTTCGTTTATCGACGGTGAAGTAAGACCAAGCTCACGAGCTTATTATCCTAGGTCGGAACAA---GTTGATAGGATCCCCTTTTTTACGTCCCGATGT-CCCCCCCGTGTGGCGACATGGGGGCTAAAAAAGGAAAGAGAGGGATGGGGTTTCTCTCGCTTTTGGCATAGCGGGCTCCCAGTGGGAGGCCCGCACGACGGGCTATTAGCTCAGTGGTAGAGCGCGCCCCTGATAATTGCGTCGTTGTGCCTGGGCTGTGAGGGCTCTCAGCCACATGGATAGTTCAATGTGCTCATCAGCGCCTGACCCTGAGATGTGGATCATCCAAGGCACATTAGCATGGCGTACTCCTCCTGTTCGAACCGGGGTTTGAAACCAAACTTCTCCTCAGGAGGATAGATGGGGCGATTCAGGTGAGATCCAATGTAGATCCAACTTTCTATTCACTCGTGGGATCCGGGCGGTCCGGAGGGGACCACCGCGGCTCCTCTCTTCTCGAGAATCCATACATCCCTTATCAGTGTATGGACAGCTATCTCTCGAGCACAGGTTTAGGTTTGGCCTCAATGGGAAAAGAAAATGGAGCACCTAACAACGCATCTTCACAGACCAAGAACTACGAGATCACCCCTTTCATTCTGGGGTGACGGAGGGATCGTACCATTCGAGCCTTTTTTTCATGCTTTTCCCAGAGGTCTGGAGAAAGCTGCAATCAATAGGATTGTCCTAATCCTCCCCTCCCGAAAGGAAGAACTG-AAATTCTTTTTCCTTTCCGCAGGGACCAGGAGATTGGATCTAGCCGTCTCTTGACTCCAACTGGGAGCAGGTTTGAAAAAGGATCTTAGAGTGTCTAGGGTAGGCCCAGGAGGGTCTCTTAACG---CCTTTTTTCTTCTCATCGGAGTTAGTTCAAAATTGCCATGGGAAGGAAGAAGGGGGGAACAAGCACACTTGGAGAGCGCAGTACAACGGAGAGTTGTATGCTGCGTTCGGGAAGGATGAATCGCTCCCGAAAAGGAATCTATTGAT--TCTCTGGTTGGACCGTAGGTGCGATGATTTACTTCACGGGCGAGGTCTCTGGTTCAAGTCCAGGATGGCCCAGCTGCGCCAGGGAAAAGAATAAATAGAAGAAGCATCTGACTCCTTCAGGCATGCTCCACTTGGCTCGGGGGATATAGCTCAGTTGGTAGAGCTCCGCTCTTGCAATTGGGTCGTTGCGATTACGGGTTGGATGTCTAATTGTCCAGACGGTAATGATAGTATCTTGTACCTGAACCGGTGGCTCACTTTTTCTAAGTAATGGGGAAGAGGACCGAAACATGCCACTGAAAGACTCTACTGAGACAAAGATGGGCTGTCAAGAACGTAGAGGAGGTAGGATGGGCAGTTGGTCAGATCTAGTATGGATCGTACATGGAAGGTAGTTGGAGTCGGCGGCTCTCCTAGGGTTCCCTCATCTGGGATCTCTGGGGAAGAGGATCAAGTTGGCCCTTGCGAACAACTTGATGCACTATCTCCCTTCAACCCTTTGAGCGAAATGCGGCAAAAAGGAACGAAAATCCATGGACCGACCCCATCGTCTCCACCCCGTAGGAACTACGAGATCACCCCAAGGAGGCCTTCGGCATCCAGGGGTCGCGGACCGACCATAGAACCCTGTTCAATAAGTGGAACGCATTAGCTGTCCGCTCTCAGGTTGGGCAGTAAGGGTCGGAGAAGGGCAATCACTCATTCTTAAAACCAGCATTCTTAAGACCAAAGAGTCGGGCAGAAAAAGGGGGGAAAGCTCTCCGTTCCTGGTTCTCCTGTAGCTGGATCATCCGGAACCACAAGAATCCTTAGTTAGAATGGGATTCCAACTCAGCACCTTTTGAGAAGAGTTGCTCTTTGGAGAGCACAGTACGATGAAAGTTGTAAGCTGTGTTCGGGGGGGAGTTATTGTCTATCGTTGGCCTCTATGGTAGAATCAGTCGGGGGGCCCGAGAGGCGGTGGTTTACCCTGTGGCGGATGTCAGCGGTTCGAGTCCGCTTATCTCCAACTCGTGAACTTAGCCGATACAAAGATATATTATACGATAGCACCCAATTTTGCGTATTCCGCAGTTCGATCTATAATTGATCATTCATGGACGTTGATAAGATCCTTCCATTTAGCAGCACCTTAGGATGGCATAGCCTTCAAGTTAAGGGCGAGGTTCAAACGAGGAAAGGCTTACGGTGGATACCTAGGCACCCAGAGACGAGGAAGGGCGTAGTAAGCGACGAAATGCTTCGGGGAGTTGAAAATAAGCATTGATCCGGAGATTCCCGAATAGGTCAACCTTTCGAACTGCTGCTGAATCCATGGGCAGGCAAGAGACAACCTGGCGAACTGAAACATCTTAGTAGCCAGAGGAAAAGAAAGCAAAAGCGATTCCCTTAGTAGCGGCGAGCGAAATGGGAGCAGCCTAAACCGTGAAAACGGGGTTGTGGGAGAGCAATACAAGCGTCGTGCTGCTAGGCGAAGCAGTCGAGTGCTGTACCCTAGATGGTGATAGTCCAGTAACCGAAAGCATCACTAGCTTACGCTCTGACCCGAGTAGCATGGGGCACGTGGAATCCCGTGTGAATCAGCAAGGACCACCTTGCAAGGCTAAATACTCCTGGGTGACCGATAGCGAAGTAGTACCGTGAGGGAAGGGTGAAAAGAACCCCCATCGGGGAGTGAAATAGAACATGAAACCGTAAGCTCCCAAGCAGTGGGAGGAGCCATGGCTCTGACCGCGTGCCTGTTGAAGAATGAGCCGGCGACTCATAGGCAGTGGCTTGGTTAAGGGAACCCACCGGAGCCGTAGCGAAAGCGAGTCTTCATAGGGCAATTGTCACTGCTTATGGACCCGAACCTGGGTGATCTATCCATGACCAGGATGAAGCTTGGGTGAAACTAAGTGGAGGTCCGAACCGACTGATGTTGAAAAATCAGCGGATGAGTTGTGGTTAGGGGTGAAATGCCACTCGAACCCAGAGCTAGCTGGTTCTCCCCGAAATGCGTTGAGGCGCAGCAGTTGACTGGACATCTAGGGGTAAAGCACTGTTTCGGTGCGGGCCGCGAGAGCGGTACCAAATCGAGGCAAACTCTGAATACTAGATAGGATCTC-----AATAGAGGTCAAGGTCGGCCAGTGAGACGATGGGGGATAAGCTTCATCGTCGAGAGGGAAACAGCCCGGATCACCAGCTAAGGCCCCTAAATGAACGCTAAGTGATAAAGGAGGTAGGGGTGCAGAGACAGCCAGGAGGTTTGCCTAGAAGCAGCCACCCTTGAAAGAGTGCGTAATAGCTCACTGATCGAGCGCTCCTGCGCCGAAGATGAACGGGGCTAAGCGATCTGCCGAAGCTGTGGGATGTAAAAATGCATCGGTAGGGGAGCGTTCCGCCTTAGAGTGAAGCGATCGCGCGAGCGGGGGTGGACGAAGCGGAAGCGAGAATGTCGGCTTGAGTAACGCAAACATTGGTGAGAATCCAATGCCCCGAAAACCTAAGGGTTCCTCCGCAAGGTTCGTCCACGGAGGGTGAGTCAGGGCCTAAGATCAGGCCGAAAGGCGTAGTCGATGGACAACAGGTGAATATTCCTGTACTACCCTTTGTTGGTCCCGAGGGACGGAGGAGGCTAGGTTAGCCGAACGATGGTTATCGGTTCAAGGACGCAAGGTGACCCTGCTTTTGCAGGGTAAGAAGGGGTAGAGAAAATGCCTCGAGCCAATGTTCGAGTACCAGGCGCTACGGCGCTGAAGTAACCGATGCCATACTCCCAGGAAAAGCTCGAACGACCTTCAACAAAAGGGTACCTGTACCCGAAACCGACACAGGTGGGTAGGTAGAGAATACCTAGGGGCGCGAGACAACTCTCTCTAAGGAACTCGGCAAAATAGCCCCGTAACTTCGGGAGAAGGGGTGCCCCCTCACAAAGGGGGTCGCAGTGACCAGGCCCGGGCGACTGTTTACCAAAAACACAGGTCTCCGCAAAGTCGTAAGACCATGTATGGGGGCTGACGCCTGCCCAGTGCCGGAAGGTCAAGGAAGTTGGTGACCTGATGACAGGGAAGCCGGCGACCGAAGCCCCGGTGAACGGCGGCCGTAACTATAACGGTCCTAAGGTAGCGAAATTCCTTGTCGGGTAAGTTCCGACCCGCACGAAAGGCGTAACGATCTGGGCACTGTCTCGGAGAGAGGCTCGGTGAAATAGACATGTCTGTGAAGATGCGGACTACCTGCACCTGGACAGAAAGACCCTATGAAGCTTCACTGTTCCCTGGGATTGGCTTTGGGCTTTTCCTGCGCAGCTTAGGTGGAAGGCGAAGAAGGCCTCCTTCCGGGGGGGCCCGAGCCGTCAGTGAGATACCACTCTGGAAGAGCTAGAATTCTAACCTTGTGTCAGGACCTACGGGCCAAGGGACAGTCTCAGGTAGACAGTTTCTATGGGGCGTAGGCCTCCCAAAAAGTAACGGAGGCGTGCAAAGGTTTCCTCGGGCCGGACGGAGATTGGCCCTCGAGTGCAAAGGCAGAAGGGAGCTTGACTGCAAGACCCACCCGTCGAGCAGGGACGAAAGTCGGCCTTAGTGATCCGACGGTGCCGAGTGGAAGGGCCGTCGCTCAACGGATAAAAGTTACTCTAGGGATAACAGGCTGATCTTCCCCAAGAGCTCACATCGACGGGAAGGTTTGGCACCTCGATGTCGGCTCTTCGCCACCTGGGGCTGTAGTATGTTCCAAGGGTTGGGCTGTTCGCCCATTAAAGCGGTACGTGAGCTGGGTTCAGAACGTCGTGAGACAGTTCGGTCCATATCCGGTGTGGGCGTTAGAGCATTGAGAGGACCTTTCCCTAGTACGAGAGGACCGGGAAGGACGCACCTCTGGTGTACCAGTTATCGTGCCCACGGTAAACGCTGGGTAGCCAAGTGCGGAGCGGATAACTGCTGAAAGCATCTAAGTAGTAAGCCCACCCCAAGATGAGTGCTCTCCTATTCCGACTTCCCCAGAGCCTCCGGTAGCACAGCCGAGACAGCGACGGGTTCCCTGCCCCTACGGGGATGGAGCGACAGAAGTTTTGAGAATTCAAGAGAAGGTCACGGCGAGACGAGCCGTTTATCATTACGATAGGTGTCAAGTGGAAGTGCAGTGATGTATGCAGCTGAGGCATCCTAACAGACCGGTAGACTTGAACCTTGTTCCTACATGACCCGATCAATTCGATCAGGCACTCGCCATCTATTTTCATTGTTCAACTCTTTGATAACATGAAAAACC--AAAAGTTCTGCCCTCCCTCTATAGGAGGGAAGGGCAGAGGCCTTTGGTGTCCATTCCAGTTAAGAATTGGGGCCTCACAATCACTAGCCAATAGAATATTATTTTCTCTCATGCCTTTCTTCGATCGTGGTTCGATATTCTGGTGTCCTAGGCGTAGAGGAACCACACCAATCCATCCCGAACTTGGTGGTTAAACTCTACTGCGGTGACGATACTGTAGGGGAGGTCCTGCGGAAAAATAGCTCGACGCCAGAATGATAAAAAGCTTAACACCTCTCATTCTTATTACTTT-TTCATATTG-AAAAA------AAAAATGAAAAAATCGTCTTATTCAAAACCCCGATTATGA--------CTCTCCCACTTCACACCCCGGAGCGCACCGTTCTTATAGATCTTATAGAGAGAAGCGCTCTTTCA-ATCTTCTTAACCCGGAAATGGCTGGGGAAAGAAAAGGTTCCTTTTTTGGTGCTCCCGGGAACAGATCTAGTGGAGACGGGGTGGGGCCTGTAGCTCAGAGGATTAGAGCACGTGGCTACGAACCACGGTGTCGGGGGTTCGAATCCCTCCTCGCCCACAGCCGGCCCCAGAGGGAAAGGACCTTTCCCTCTGGGGGGAGGAAAATCATGATCGGGATAGCGGATCCAAAGCTATGAAACTTGGGGGTGGGTCTTTTGTCGAAATGGAATGGCCTTA-------CTTTTTATTTATCGTAAAGGAGGCAATACTTACATATAGTATGCCCAACCCGAATCAGCA----TTTTTTTTTTACGCCCCGTAACTCTTCCCCAATAGG---------------------------------------------------------TTTGCTCGCGGTAACTGTGGCCTCTCGGGAGAATCGATGACTGCACCTTTGATGCACTGCTAGTACTAGTACATCTGAAAATTCTTAATTGGCTAGTTGTAAATAACCCCAGGGCTATGGAACAAAGGATTATCCCGGACCTACACCGAGGTATTGACGGTGATTCTCAAATATCGCAGAACAGAATGTGATATGATGAGATAGAACCCAATAGAAACGAAGACAGGGAACGGGTTACCTACTCTTAACGGTCAAAGCGAGCCCTTTCATCTCATCCTGAATTCTTTAATTGAGAATGAATAAAATCTCCTCAAGTAGGATTCGAACCTACGACCAATCGGTTAACAGCCGACCGCTCTACCACTGAGCTACTGAGGAATAACGAGAGATTAGATCTCATAGAGTTCAATTCCCATTCTTAATCCATGACCAATACGAGCTCGAAGCTTCCTTCGTAACTTCCATAAATTCTTCGTAGTGGCTCCGTTCCATGCCTCATTTCATAGGGAATCTCAAAGTGGTTCTATTTCATTATATTCCATCCATATCCCAATTCCATTTATTTAATATTCCTTTGTTGTCATTGACATAAGAGATGTCCTTTCTAGTCTATCTGTTTCTATTTCTATATATGGAAATGAAAAAATCGTCATATAATAATCCAGAAATTGCAATAGAAAATAAAAAGGGAGGTTTGTGATGATTTTAACATCTTTTCTACTAGGTAATCTAGTAACCTTATGCATGAAGATAATCAATTCGGTCGTTGTGGTCGGACTCTATTATGGATTTCTGACCACATTCTCCATAGGGCCCTCTTATCTCCTTCTTCTCCGAGCTCAGGTTATGGAAGAAGGAACCGAGAAGAGGGTATCAGCAACAACTGGTTTTATTACGGGACAGCTCATGATGTTCATATCGATCTATTACGCGCCTCTGCATCTAGCATTGGGTAGACCTCATACAATAACTATCCTAGCTGTACCTTATCTTTTGTTTCATTTCTTCTGGAACAATCAAAAACACTTTTTTGATTCTAGATCTACTAACAGAAATTCAATGCGTAATCTCAGCATTCAATGTGTATTCCTGAATAATCTCCTTTTTCAATTATTCAACTATTTTATTTTACCAAGTTCAATGTTAGCCAGATTAGTCAACATTTATATGTTTCGATGCAACAACAAGATGTTATTTGTAACAAGTAGTTTTGTTGGTTGGTTAATTGGTCACGTTTTATTCATGAAATGGGTTGGGTTGGTATTAGTCTGGATGCGGCAAAATCACTCTATTAGATCGAATATGGACATTAGATCTAATAAGTACCTTGTGTCAGAAGTGAGAAATTCTATGGCTCGACTCTTTAGTATTTTCTTATTTATTACCTGTGTCTACTATTTAGGCAGAATACCATCAACCATGGTTCTCAAAGAAACCTCAGTAACGGAAGAAAGGGGGGAAAGCATAGAAGAAACAGATGTAGAAATCGAAAACACTTCTGAAACGAAGGGGACTAAAGACGAACAAGAGGGATCCACCGAAGAAGATCCTTCCCCTTCCCTTTTGGAAGAAGATCCTTCTCCTTCCCTTTTGTCGGAAGAAAAGGAGGATCCGGACAACATCGATGAAACGGAAGAGATCCGAGTGAACGGAAAGGAAAAAACAAAGGATGAATTC------CACTTTACAGAGACATGCTATAAAAATAGCCCAGTTTATGAAACTTCGAAGTTAGAAATACTTAAAAAAAAAGAAAATAAATTAGGAAACAAATTAGAAACACTACATATAAGAAAAGATAAGAGGAAATACGTCCATTACCTACATATTTAAGCCCCTCTCCTACAAAGAAACTCATAACACCAACTCCATTTGTAATTCCATCAACTATTCGTCGATCAAAAAACTGAGTAAATTCAGCTAAGCCTCGTATACCGTTTGTGAAAAATTCTTTATAAAAAATATCGATGTAACCGCGATTATATGACCAATTATATATGATATTTTGAATTTTTTCCCTAAAAAGTTTCTTAGAAATCTTTTTAGTCAATAAATTAATTAAATTCAAATTTTTGAAAGATGAATAAACCGGTTTATATAAAAGAAACGCAATAAATATTCCAAAAAAGGCTATACTGATGGAAAAAATTGCATTTTTGACAAACTCATACCAATCCACAGAATTCGAAAAATTTTGATGTAACAAATTTATAGAAGAATTTAACCATTTTGATAATATATCCAAATCTTTTCCGTCTTGAGTGAAAGGAATTCCTATGACTCCAATAAAAAGCGTAAAGAAAACCAATATAAGCAATGGGAATAACATTGTATTGTCTACTTCATGAGGATAGGATAAAGCCGTTTTTGTATCAAAATGGTTAATCCTAATAAAGGGGTGGAATACACTATTATTTAGTCGAGACGTCTTTCTTGAAAAAAAAGAAGTGTCAGTGTTACTCTTCATTGGTAATGGTAATAAAGTTACTAAACTTATTTGCTTTTTTTTCATTTTTGGACTGTCTTTACCCCATAAAGATATGGAATAGGCCAAACTACCTGTTTTTCCACTATAATTTTGAAAATTAATGTTTAAATGCCCTTCAAAAGTAAGTAAATATATTCGAAACATATAAAATGCCGTCAATCCTGCCGTGGAACAAGCTAGTATTCCAACAATCTGTGAATACAACCAACTATCATTAAGAATTTCATCTTTGGACCAAAAACAAGCAAGAGGAGGAATACCACATAGAGAAAGTGTACCTAAAAAAAAAGCGGTTTTTGTAATTGGCACATATTTTATTAAACCACCCATAAGACCCATGTTTTGACTTTTATTTGGAGAATAGCCAACAATAGCCTCCATTGAATGAATAATGGAGCCAGAACCTAAAAACAATAATGCTTTGGAATAAGCATGAGTAATCAAATGAAATAAAGCCGTTCGATAAGACCCCATACCTAAGGCTAGCATCATATAACCCAATTGAGACATTGTAGAATAGGCTAAACTTCTTTTAATATCTTTTTGAGCAATAGCTAAAGTAGCTCCTAATAGTACTGTTAGTGTGCTTAGGAAAGATATGAAATTTAGTACATAGGGTACGGCTATGAAAAGGGGAAAAAGCCGAGCTACAAGAAAAATTCCAGCTGCTACCATAGTAGCAGCATGGATAAGAGCTGAAATAGGAGTAGGCCCCTCCATAGCATCAGGTAACCATACATGAAGGGGGAATTGGGCAGATTTAGCAACTGCACCAGAAAATAATAGTAAAACACAAAAAGTTCCAAAAACTAAATTGACCCCATTATTCGAAATCAAGTTATTGAAGATTTCAAACACATCTCGAAATTCGAAACTACCTGTTATCCAATAAAGACCTAAAATTCCTAATAATAAACCAAAATCCCCTACACGATTAGTCACAAATGCTTTTTGGCAAGCATTTGCAGCAAGTGGTCGTGTGAACCAAAAACCTATTAATAGATAAGAACACATTCCAACTAATTCCCAAAAAATATAAATTTGTATCAAATTAGAACTAGTAACTAATCCCAACATAGACGCATTGAAAAAACTCATATAAGCAAAAAATCTCAAGTATCCTTGATCATAAAACATATAATTATCACTATAAATAAGAACCAAAACTCCAATGGTAGTGATTAATATTGACATAATAGAAGTAAGTGGGTCGATCAAGTAGCCAAACTCTAAGGAAACATCATTATTGATGGTCCAAGACGATACATATTGAAATATGGAACTTCTATTGACTAGTTGAATAGATAAGTCGGCTGAAAAAACCATAACTATACTTAATAAAAAAACACTATGAAAAGACCACATACGACGAAGATTTTTTGTTGCCGTCGGAAAAAAGATAAGCCCTAATCCTATTCCCAGCGGAACTGGAAGTGGAAGCAGAGGTATGATCCATGCATATTCGTATGTATGTTCCATTGTATGTTCCATA--------------AAAAAATGTCTTTCAAAATGGGTTCTAATTCACCAGATCCTATACTAATACTAATTCTAAAAGAATTTCTAAAAATAGGTAAGAACTCAAAAATGTTTATTTTGAATTATTATCCATTTTTCTTCAAATCAAGAAATGGAAATTAA-----TCAAATAAGACAATGAAGTTATTAGTGAAAATAGACTATTTAGATTTAAAATAAAATGAATCTAAACTTTCTATTTTAA---AATCTAA------AATAGAAATTAGTTA-----AAAGTTGGGTTTTTAAACTTTTTGCTGAATTTTAAT---------ATATCATATATAAAGATAAACAACT-AAAAAAATGTAAATAGAAATATAAGCTTTGGTTCTT-TTTC-----------ATTTAAACCCATTTTTTAACATAGGATACTTTTTTATTTAGTAATTCTTTCAGTAAGCTTCGTATATCTTT--TTTTTTTTATCATGTTAGGATCTATTGATAGATAGAGAATGAAGAAGGATTAGTTTTGAACAATAGATGTCTTTCACATCCAACGATAATACTGAGAAATCTCTTAAATTTCGAATGGCAGTTCCAAAAAAACGTACTTCTATTACAAAAAAGCGTATTCATAAAAGTTTGTGGAAAAAGGAAGGATATTGGGCAGCGTTAAAAGCATTTTCATTAGCGAAATCTCTTTCTACTGGTAATTCAAAGGGTTTTTTTGTCCCGACAACTAAAT-------AATACAAGATTCAGATTAGAATAATCTGAAT-CGTACAGATATTAATTTAGTGTAGAAACAGATATTAATTTAGTGTAGAATATGACTACAAAATTTTTATTATCTAATGCAATCAATATTAAAGAGTAAATGGAACTTCTTTG----AGGGTATAAAAAAATTCTTCCATACTATACTATCCAATTATGAAAGCAATACTTTGTCGCG--AAAAAAATACACACAAGAAAAACGATAGAAGGTTTTAACAAACTTTTTTAGTATTTTTCTCATTTCGGAGGTGGGGATTTTGCTTTCTCCCATCTCCCCGTTTTGCACGA-TTTTTGAGTATTTCCTCGGGTAGGGGGTAGCGC-------TTTTTT-----------------------------------------------------------------TATTTACTCAACTGAATT-----------------------GATTAAATCTCGACACTTTCACAAAAAAAGCTTAGTATCATTTAAGCCGCTATGGTGAAATTGGTAGACACGCTGCTCTTAGGAAGCAGTGCTTGAGCATCTCGGTTCGAATCCGAGTAGCGGCACGTTATCGTCTAAAATAGATACTATAAGTCC-----TATAATAAATTCAATTCCGGTACATTATTTTTAAAATGGATATGATATTTTTTACTTTAGAACATATATTAATTCATATTTCCTTTTCCCTAGTTTCAATTGTAATTACTATTTATTTGATAACCTTAGTAGTCGATGAAATGAGAGTACTCTATAATTCGTCTGAACGAGGTATAATAGCTATTTTTTTCTGTATAACAGGATTATTAATTACTCGTTGGATTTATTCACAAAATTTTCCATTAAATGATTTATGTGAATCATTACTCTTTCTTTCGTGGAGTTTTTCTATTATTCATATGGTTCCCTATTTAAAAAAACACAAAAAAAACTTACGAGCAATAACCGCACCAAGCGCTATTTTTACTCAAGGATTTGCCACTTCGGGTCTTTTAACTGAAATGCATCAATCCACAATATTAGTACCTGCTCTTCAATCCCAGTGGTTAATGATGCACGTAAGCATGATGTTAGGTGGTTATGCAGCTCTTTTATGTGGATCATTATTATCAGTATCTCTTTTAGTCATTACATTTCGAAAAGACATCCAAATTTTTGGTAATAACTCCTTTTTTTTGAATGAGTTATTTGACTTTCGTGAGATCCAATATACGAATAAAAGAAGGAATATTTTACAAAACTTCTCTTTTGTTTATACTAAGAATTATTACCGATCCCAATTGATTCAACAATTGGATCATTGGAGTTATCGTCTTATTAGCCTAGGGTTTATCTTTTTAACTATGGGTATTCTTTCGGGAGCAGTCTGGGCTAATGAGGCCTGGGGATCGTATTGGAATTGGGACCCAAAAGAAACTTGGGCCTTTATTACTTGGACTATATTTGCGATTTATTTGCATACTCGAACAAATCCAAATAGGAAAGTGCAAAATTCTGCAATTGTAGCTTCTATGGGTTTTTTTATAATTTGGATATGTTATTTTGGGGTCAATCTCTTAGGAATAGGGCTTCATAGTTATGGTTCATTTCTATTAACATCTACGTAAAAAAAGGGTCTAATGATTAGAGATAGAAAATGACCTAGATACCTATACGAAATTATGGTCTAAGTCGTCAAGAGCCGTTTGAATCAATAAAATACTTGATTCAAATGGCTCTCACAAAACTTAACTATAATCCAGCTAAATTAGGTCTATATTAATGAGTTACTGAGTCAAAAAGATATCTTTTTCTTTTTTCTTGTCCAATGCACCATTTAAGAAATCATCACTTTTTTTCTAT--AAAAAAGTTATCTATAAAAATAGTTACATAAAATACTTTGAACCTTATCAACAGATAATGAAAAAACGAAATCTGGGTAAATACCAATACTTATTACGGGTATAAAGATGGAGATAGAAACAAATAATTCTCGTGGTCCCAAATCTAAAAACGAAAAGTTTGGAACATTAAATAGTTTGTATCCATAGAACATCTGGCGTGACATAGATAATGAATAAATAGGAGTTAATATCATTCCGATGGCCATTACACAAGCAATTAGTACTTTTGTCAGGAAAAGGTATTTTTGACTTGTTATTATTCCAAAAAATACTATGAATTCAGCAACAAAACCACTCATGCCCGGTAATGCAAGAGAAGCCATCGATAATATACTGAACATGGTGAATAGTTTTGGCATTAGGATAGCTATCCCACCCATTTGGTCGAGATAAATAAGACGTATTCGATCATAACCTGTTCCTGCCAAGAAAAAAAGTCCGGCACCAATAAATCCATGAGAGATTATTTGTAAAAGAGCTCCGTTGAGGCCCGTATCAGTACTAGCTCCAATTCCGATAATTATGAAACCCATATGAGATACAGAAGAATAAGCTATTCGTTTTTTTAAATTACGTTGGCCAAGGGACGTTAAAGCTGCATAGATTATTTGGATCGTACCTACTATTATCAACCATGGAGAAAATATAGAATGAGCGCGGGGTAATAATTCCATATTGATCCGAACCAACCCATATGCTCCCATTTTTAATAAAATTCCAGCTAGAAGCATACACGTACTGTAATGGGCTTCCCCATGGGTGTCTGGTAACCAAGTATGTAGGGGTATAATTGGTAATTTGACAGCAAAAGCAATAAGAAATAAAATATAGACTATTATTTCCAATGCTACAGGATACGATTGATTAGCTAATATTTCAAAATTTAATGTAGGTTCATTGGAACCATATAAACCAATACCCAGAACTCCCATTAATAGAAAAATGGAACCTCCTGCAGTGTACAAAATAAACTTTGTCGCGGAGTATAGACGTTTCTTTCCTCCCCATAAGGATACAAGTAAATAAACCGGAATCAATTCTAACTCCCACATGATGAAAAAAAGCAAAAGGTCTCGCGAAGAAAATAATCCTATTTGACCACTATACATTGCTAACATCAAGAAATGGAAAAATCGTGAATCTCGAGTAACGGGCCAAGCCGCTAAAGTAGCTAAAGTGGTAATAAATCCCGTCAATAAAATAGGCCCTATAGAAAGTCCATCTACTCCTAATCTCCAGTAAAAAGAAAAAAAACTAATCCATTTATACTCTTCTGCTAGTTGTATTAAAGGATCGTCGAATCGAAAATGATAACGGAATGCATAGGTCATTAAAAGAAGTTCTAAGATACATATAAATAAAGTATACCACCGAATTATTTTATTTCCTTTTTGGGGAAGAAAGAAAATTAAGGAACCCGCAGATATCGGAAAAGCTACAATTATTGTTAACCAAGGAAAAAAAGTCGTGGTAAAGATAAGATACATTTCGACCATAAAAAACCCGTACT------AAAAAAAAGTATAAACTATACATAATTTTGAGCACGGGTTTTTGTCGGTGAAAAAATGGATTAGTGCAGTTTTTTTGGAACGTATCAATAAGCTAGACCCATGCTACGAGTTGTTTCATGCCATAAATAAACCCGAACACTCAAGAAATCCGTTGGACAGGCGGACTCACATCGTTTACAACCAACACAGTCCTCTGTTCTTGGAGCGGATGCTATTTGTTTAGCTTTACACCCGTCCCAAGGGATCATTTCTAATACATCTGTGGGGCAAGCTCGAACACATTGAGTACATCCTATACATGTATCATAAATCTTTACTGAGTGTGACATTTTATCTCTAAATTTTTGAATGTCATAAATTTTCGATCGAATAAACTTGTAC---------ATGAATCATGTATTTAGGTATCAGATGAACCAATGATTTACCAAAAATGTTATCCAAAATGGATTTATGGGTCGGTTTATGGGAAAACACCAAAATACTTTTATTTAATAA------ATTTTCGAAAATAGGAATATGAACCCCTATTTTATATCATA-----------ATATTGAAGAATAAGTAATTAGATTTTCTATTTGATAAAGGTTGCTATTTGTGGAATGCATATTACCTATTTAACAAATTGGATTGATTGGTACGAGTTGATTTTCTATTACGATAAATTGATGAAACAATTGCTAGTCCAATAGCCGCTTCAGCGGCTGCAATAGCTATGACAAAAATTGAGAAAATATCTCCTACTAATTGGCGTCTATCAAAAAAATCAGAAAATGTTACGAAGTTTATATTAACTGCATTTAGGATAAGTTCAAGACACATAAGCGCTCTAACCATATTTCGGCTCGTGATCAATCCGTAGATACCGATGGAAAATAAATAGGCACTCAAAACAAGTACATACTCAAGCATCATTGACCGACTCCTTCTCAATCTTGATTCATTTCAATATAAACAACAACTCAATGGATTCGAGTGATTAGAATCTAAAAAAAGTACAGAACAAAGAC---------------------------------------------------------------------------------------------------------GAAGAATTTGAATTGATCGTTAGATTGTTACTGACGAGCTACAGCAATTGCACCTACCAAAGCAAATAAAAGAATTATTGAAATGAGTTCAAATGGAAGAAAGAAATCGGTTGATAAATGAATCCCAATTTGTTGACTATTACTTATCAAATCTTGTTCTAAAATCTGGTTGGATCTTGTAGTCCAAATAATCCCGTACCATGACGTATCTGGAATAGTAGTAATTAGTGAAACAAAAATACTTGTACAAATCACTGAAGTAATCCCATCTCCAATAGTCCAAAATTGGAAATCTCTGTAATATCCTGAACCATTAATAAACATTACAGCAAATATGATTAAAACATTTATAGCGCCTACATAAATAAGAAGTTGTGCAGCGGCTACAAAATGGGAATTTGATAAAATATAGAATAAGGATATACAAACAAGAACTAATCCCAATGAAAAGGCGGAATAAATTGGATTATTAAATAATACTACTCCTAGACCTCCTAATATAAGACCTAATCCCAGAAAGACTAAAATAAAATCATGTATTGGTCCCGGTAAATCCATTATATATAATAAAAAATAAGAAATAAAAAATCGAAATGTTTCATGACCTTATTGATCGGACCAGGAAAAAGTAAAATTATCCAGGGGAGATATTTTGAATTGAAAGAATGGATGTGTATATC------CAATAAATGGACCACCAATAGCCTTGTTTTTTAAGGGGGCAATTC----AGTAGTTCAAAAAGTTCCT-TTAGATCAAAAAAAGTCAAAATTTTTTCTAAAAGGGAGCTTATCCGTTTTTTATTGGGGGCGCATTCAAAATTGTTCGAATTGTGTAATCGTCAATTACTGGCATCGGTAAACGACCCAAAGCAATTTGATTATAATTCAATTCGTGACGATTAAAAGTTGAAAGTTCATATTCTTCAGTCATTGATAAACAATTTGTGGGACAATACTCAACGCAATTACCACAAAATATACAGATTCCAAAATCAATACTGTAATTAAGCAATTGTTTCTTGCGGATCGCAGTTTGTAGTTTCCAATCAACAACAGGTAAATTTATAGGACATACGCGAACGCATACTTCACAAGCAATGCATTTATCAAACTCAAAGTGAATTCGCCCACGGAAACGCTCCGATGGAATCAATTTCTCATAAGGATAGTGAATCGTTACAGGTAAACGATTTGCGTGGGATAAGGTAATCATAAAACCTTGACCGATGTACCTTGCAGCTCGTACTGTTTGTTGACCATAATTGATGAACCCAGTTACCATAGGGAACATAGAGTGAATAGATATGAATAATTATATGGTTTTTTCCTTCTCTTGTTTCAAATAAGGCTAAGTATAAACTCGGATAGTTAGAGCGAAAGGAGTTGAGAAGAAGTTGTTAATAATAGATTACCGAGAGAAATAGGTAAAAGAAATTTCCATCCAAGATTTAATAATTGGTCCATTCTCAGCCTAGGTAAAGTCCATCTTGTTGTAATAGGAATGAACAAAAACAAATAAGTTTTAACTAATGTAATAAAAATACCCAGTATCGTTCCAAAGACTCCGCCTGCTTTTTCAAAAAGTTCAGGAAGGAATATATATGGAATAGACAAATTCCAACCACCTAAGTAAAGAACTATTACAAAAAATGAAGAAACTAATAGATTTAGATAGGAAGCAACATAAAATAAACCAAATTTGATACCTGAATATTCGGTTTGATACCCGGCTACTAATTCTTCTTCTGCTTCTGGTAAATCGAAGGGTAACCTCTCACATTCTGCGAGGGAAGAAATTAGAAAAACGATAAACCCTATAGGTTGACGCCACAAATTCCACCCCCACAAACCATATTTTGATTGTGCTTCTACTATATCAACTGTACTTGAACTGTTAGATAATCATAGTCGGTGATAACATTACTGTCACTCTCGCTATTACAGAACCGTACATGAGATTTTCACCTCATACGGCTCCTCGAGGAGCTTAAAGAAATTTAAGGACTGGGTTAGTATT-----ATTTAAATTTAACGTGATATATTTGTATGCTAGATAGAGTCAAAGTCGATTAAAAAAGTCCTGAATTAGGCCAATGTAATTCTGTCTGCTCTAAAAATAGTATTTCTGAATTAATCTCATCCTTTATTTCAATTTT----TGATTTTTTGAGTAATAACTTAATCCGGCAATAAAATACTCTTT-TTAGTAATATTTTTAGTATTATTATAATATTATATAAATATTTCAACCCAGCCATTTTCGATTACGAAAAATAATTAATATTCCATTAACTTCTCAATTGTTACAGAACTTTTATCTCTAAAATAGATGGCTTATATACTAAATACTAATAGCAATTAATTACAAG-AAAAAAGATCGATCTTTTTTTCTTGTAATTTA------CTTTTTTTGTTCATTCCTATTCTTCTTTCTCAAAACAT----AAACAGGTGGGGTACTTTAAAAAAGGATTCTTTCGTTCCTGATAGTTTTTGTGTTTCAGTGGGTAGGGGCATACTCTGGATCGGAATCGTGGGAAGTACTACCTTATCATTTCTACCAATTAAAAGACCCAATGGGCATTCTTTATTATGCGAAAATGCTACTTTGTGTAATTTGCATAATCTCTATTACTAATCCTTTGTGTACCTTGGTGTTTCTAAACCACCCACTTA-GTTTTTATCAACTTATTCTT----AAATGGGAATATAGATCCAAACGATAGTAAAAACCACATCAAGTT----TTTTAAACCCGC-TTCAAGTCAGGATGATAAATCAACCAATCTTGGGGTAAACAA-------TGCTTATGTTTA-ATTTTATCCTTGTACATAGGAAATGAGACTTACTATTTTTACTGCAAATTTCTAAGCAG-TTTTCTTTCACTCATAGAACTATCTGATTGTGTTCATCATTCAAGTTGAAGAAC--AAAAAAATGAATTGATTTCTGTCATTAAGGTAATTTCTTTCCAACGATAAAGAAACTAGGGAAAATGTCTCAACGAATCGCACGTAGAGATATTGATAACACACATAGAGTTAATGGTATTTCATAACTAATAGATTGAGCAGCAGCTCGTAAACCACCTAAAAAAGAATATTTATTATTCGATCCATATCCTGACATAAGAAGGCCAATTGGAGAAATACTTGAAATAGCGATCCATAAAAAAACACCAATATCGAGATCGGCTAGAACAAGACGATAACCGAAAGGGATTACTGAATAACTTAATAGAATTGATATGACTGCTATGGATGGTCCGATAGTGAATAAATAAGTATCGCCTCTAGATGGAAGAAGGTTTTCTTTGAAAAGTAGTTTTGTACCATCTGCTAGAGCTTGGAGAATTCCAAAAGGTCCGGCATATTCAGGTCCAATACGTTGTTGTAGCCCTGCAGCAATTTCTCTTTCTAACCACACAATAACTAGTATACTTATTGTGATTCCCACTACAAGAGTCAAAATAGGGATAAGCATCCATAGGGTCTCATACACCTCTTTTAAGGATTCCAATTTTGAAAAAGAATTGATATCGTGTACTTCTGTTGTATCAATTATCATTTCAACGATCAACTTCTCCCATAATGATATCTATACTACCTAGTATCGTCATAATATCAGCCAATTTCATTCTTTTAACTAACTGAGGAAGAATTTGCAAATTGATAAAACCCGGTGGGCGAATTTTCCATCTCCAAGGAAAAATATTTTCATCTCCTAGCAGAAATATTCCCAATTCTCCCTTTGGGGCTTCGACTCTCGCATAAAGTTCTTGTTTCGCTAATTCAAAAGTGGGAGAGGTCTTTTTACTTATAAAACGATATTCAAAATCATTCCATTGGGGATCGTCTACTTTATCAAAACATCGTATTTCTAAATTTTCATAGGGGCCCCCTGGAATTCCTTCCAGAGCTTGTTGAATAATTTTGATAGATTCCTCCATTTCACTGATCCTTACTAAATAACGGGCTAACGAATCTCCTTCTTTTTGCCATTGGACTTCCCAGTCAAATTCATCGTAACACTCATAACGATCAACTTTACGCAGATCCCATTGTATTCCGGAAGCTCGGAGCATTGGTCCTGATAAGCCCCAATTTAGTGCTTCCTCTCTACTCAAAATTCCTACTCCCTCAACCCGTTCTAAAAAAATAGGATTGCGTGTAATAAGTTTTTGATATTCTGAAATTCCGGTTAAAAAATAGTCGCAGAAATCAAAGCATTTATCTATCCAACCATACGGTAAATCGGCCGCGACTCCTCCGATACGAAAATAATTATGCATCATTCTCATACCGGTAACAGCCTCGAACAGATCGTATATTAATTCTCGTTCTCTGAAAATGTAGAAGAAGGGGGTTTGTGCACCAATATCTGCCATAAAAGGGCCAAGCCATAATAAATGAGAAGCTATACGACTCAATTCTAACATAATTACTCTGATATAGCTGGCTCTTTTAGGTACTTGAATATTGCCTAACTGTTCCGGCGCATTTACGGTTATGGCTTCGGTGAACATAGTAGCCAAATAATCCCAACGCGTTACATAAGGTAGATATTGTATAATTGTTCTATTTTCTGCAATCTTTTCCATTCCTCTGTGCAAATACCCTAATATTGGTTCACAGTCAACAACATCTTCACCATCTAGAGTAATGATGAGTCGAAGAACGCCGTGCATTGATGGGTGGTGAGGACCCATACTTACTATCATAAGGTCATTTCTTATAACTGGTACATTCATAGGTTTTTCCTTGATTTCTTTTTCCAGGAATTGC-----AAAAAAACAAAAAGAAATTCATGATCCAATAACGAATAA---ATTAAATTAT-------AAAAAT----AAAAGTTACGTTCTTGAAATTAACGACTTTTTGGCTCCCGAATATCCAATCGATCAATTAATTCTTTATAACGTATTCCATTTTTTTTTGACAAATAAGCCAACAGACGTTGGCGTTTCCCCAGAATTTTTTTTAGACCTCTTTGAGATAAATAATCTTTTTTGTGCAATTCCAAATGTGAAGTAAGTCTTCGGATTTGATTAGTGAAATTAACTACTTGAAATTCAACGGATCCCTTGCTTTCTTCCTTTTTTTCTTCTTCTTTTGAAATAACTGAGAAAAATGAATTTTTTACCAT-AAAAGCAAATCTTCTCCAACCTTTTAAAAATATGATATGAATTTTACGGATCAGTAATA---------------------------------------------------------AT--AATATAATGTGGAACTTATAAC-------ATAAAAGATATTTTAAATTTAACTTAAAATAATAAAA------ATCTTTTGATTCATTTATAGATTGAATTAATTAATAATTGATAATCAGTGAATTACTATTCATGTATTCGAATACAATGCAAGATAA-----TACGTATCCACGTCTGTTTCTTTGTGTGTTTGTTTTTTATTTATTTGAATATAGAAGGTGGGTTACAGGA-ATAATATAAATAGAAAAATAGCTTATCATACATTTCTAATTTTCGAATTATGGATTATGGATACATATTTATTCTTAACATACTGAAAGAACTCCCATTATTAGTATTAAACCAATAGCGATTCATACAAGCTAAATCTTCTAATCGACAATTCGGCCAAACAAAAAATTTTAATCGATCAAGACAGTAGCTTTCAAACAAAAAATGACCATAAATTTTAACACTGTTTTCGCTGGAAAATATCCTATTTAGATCTAGACCTTTATTTTTTTTTGAATTGAAAGAAATTCGAATTCTTAACTCTCTTCGATGTCTCGGCGATAAAAGAGTTTCAAGAACAAGTAAACCATAATTTTTATTTTCTATGTCTCTATTTCCAATGTTTTTTTTCTGTTTTGCAATTGATTTTGAAAAAGAAATGTTTTCTCGATACCTTTCATTCGTTTTGGATTTATTCTTCTGAACCAAAGAAACATGTAGTGTTTGATACATAAGAAATTGTCCGGAATTATTTACAGACAGACGAACTGGCTCGATAAAAAATACTCCCTTTTGTAGCCATTCTGTAACATACTTAAAATTCGGCACTATATCCAGCTTCATTTCTCTTGTTTGAATAGCAGATAGAGCACTTTCTCTTGGATTTCTCAAACTAAGCAAGAGGCAATATACTTTGAGATTTTTCAATACACTTATCTCATAAGAATAGGGCCACCTCAATTGAACAATCAAATGTCTTGTTAGGAAGAAATCGAGGTCTTCGTCCATAGCGCTTTCAGTTATCCGATTTTTTATATCGGATTCCGCACCATAGTCGGAACCACCGTCTTCTTGTTTTAATAGAACAGACCCAAGATTCCGTGGGTATACGTTTCTTTTTTCTTCATTTCGATTTTCTAATTCATTAGA---TGCTATAAAAAAGGTAGGTTTTTTCTTTAAAGCGATATTCTTTTTTTCACTAAAAAGTGATTTTATTGGTATGATCCATGGTTTTAGTTTATATGTATTATAAAGGAGTATCAATTCGGGTAAGAACCAAAGTTCGAGATTCAAAATAGGAAAGTCTTTGTTCAGTCCCAGCCAATTCAAAAAG------------------------------------------------------CTTCTCTTATCGATTTTTTCAATTGGTTGATAATTCATTGTCTTAGTATTCTTGATATTGGCCTGTATCCAGGTTTCAATATCGACCCTTTTTCTAAGACAAAAGTAGAGCATTTCGGAATCAAAATAAGGCTTTTTCT---CCATATCCAGAATAGCACCTTCGTCTAGAGAATTATTACCTCCTAACCTAAACAGTTTTCTTTTATCGGTGTTGTAATTATAGGAAATTTTTTGGTTATTGTTTACTTTTGATGGTAAAAGAGAAATATATGCGTTCTTCTTATTTTCATAATTAATAGATTTATATGATAAGAGATCATATTGATAGTTTTTTTTGAAATTCTGCTTCCACTTTGATAATGAAGCTAATTCATA------ATAATTTTCTTTTTCATCTAA------ATTTGGATTTTGTCTACTAGAGTTGTGATTCATTTTTTTTTTCCATTTTTTTGGTACCAATCCCGACCATCTAATATGAGATATATTATATTGATAGTGATCCCGTAACCAATTTTTCCAGTGATTTCTTCCAGAATTCATAA---------GCATTAATTCTGCTCTATCTTGGACTCCAAAAGAATAACCC---TTTATTTCATCTTTAAGAACAAGAGATGTTTGATGATACTGAAGTCCTGATTTAAATCTTAGGTTGTCTAAGTTAATAGCTTGATTTTGGGATAATTTATATACTACATATGCTTGTGATAAAGAAGTTAAGTCATTTTTGGGTTTTGAATTTTTATTGCTAATAGAGATATAAAAAAATGACTTTTGAAAGTGAATTAC---TTTTTTTTTTGCTTCATTCTTGTAAATATAGTTATCCATTTTTTTCTTTCTGGATTCAAAAGAAAAAAAAAGTTTTGCTTTCATTTTTATTCTATTAATAGGGCCTAGCAGGTTCTGACTATATATTCTTTCAATGAAAACTTGGCTAAAATAATGAGAGTTAAAGCTTAATCGAGTAA------------------------------TTTGATATGCTAATCTTTTGATGATATTACTTTTTTTGTTAAACTTATTCTTTATCTGAGTAGTTCCAAATTTGTTTGTCTTATCTTTTATAATTTGTTCTAGTCGATTTCTTATTGTACGTGTGCGAGTATTCAGATCTTTCATTTTTTTTTCTGTTAGCGAATCTTTTGTCCAAGTTTTAGGTAGAGTTGGAATCGGCGATTCGTAAATTATCTCATTAGTTTTTATCAAATCTTTTTCATTTTTAGTTTTCCCCCATTCATCTATTTCACTTGACCCAAATAAAATAATTTGATTCTTTTTTGAGGGGCCATTTATTAGTCTGCTTATAAAGAGAACACCTTTGTTAATCCATTTTTTTCTTTCTTTCAACATTTTGAAATAAAAAAACAAATTTGTTTTCAATTTTAAAATTTTTCTTATGAGCTCTTTAAAAATAGGTAAAAAAAACGAAGGTTTTTTTTGGAGCGGCCCAGAAGGCTGTTCAGTTGTCCTTCCCCACACAGTTAAAAAACAAAACTTCT---TTTTTTTTTCTGTCTTTTTCCTTTTAAGTCCATCTATTTGAGGTGATTTTAGTTTCGATCTATACCAAGGCTTCAGATAAAAAGGAAATAGAATCTTTATCTGAATACCTGTGGTTAACCAGTCTTTTGGCAAATCTTTTTCAGATAATTGAACACCGTCGCAAGTACATTTAACATGCCTTTCCTTACTCCAATTTTCGAAATCCTTAGACCATTCGGGAAATTGGAATAATAAGATACGCCCAATATTTTTAGCTATTATCAATGATGGTAATATAATATATTTCCTAAGAATTGATTGTGTTATTAATATGGAAGTCCTTATTACTTGAGGATTTATAATCGGATTTTCCGGTTGGATGCTTATTTTTGCTTGTTTTATATACTTCTTTTTTTTTTCTTT---------TTTTTCTGAAATTTGAAATTCTGTGGTTTTTTCCATCCAATTTCGGAAAGTTAGTTTAATTAGTCCAGAAATATCAAAAAAAGAAAGGGGAGATTTTTCGAGTCTGTACAAAAATAGTGGGGAATGTACACTTTGAGACAGTTTAAAAATAGGGATTTTACGCCTTTGAGCACGTATAGAGCCCCTTATTATATTTCGACGAAAATCTGGTTCAGCTAAATGAACTCTCAAATCAAATTCTTCCGGGTCGTAATAATTATTATAAACGGGCTCATTTATAGTAAAAATTACTGATACAAATGCTTTTCTTGATCGAATTCCAGGTTCGTCTGCCATCGCCGCTTCCTCTTCTTGTTCTTGTCGCTCAACCTCATCAATTAATTTATATGACCATCTCGGTATTTTTTTACTAATTTCTTGTATTCCTTCTGATAAT------GTGTCTTTTTTTTTATTATACATATTCATTATCTGTTCAAATTCTATAAAATTATTATAAAAAAAAATACCATGGATTTTATTTATTAAAGAAATATCCCGAGAATTTATTATATCACTTAGGATTAGTGGTGAAATTTTTTTTTTTATTGGTCCGCGGTAGAAACCGTTTACTAAAGGATCTTTTTTTTTAATCAAATATTCTTTTTTAGTTTCATTCGTACACAATCTAGTTAGTCCATCTAGGGAAAGGGATCCATCTTCTAGAGCATTTATTCTATTTTTAAATTCCGTTCTTAGATTGGTTTCATTTTGTTCATTTTTATAAACCCAATTTTTTTCTAGTTCATCTTGAGCTGAATTTTCCAATCTGAAAAAAGATAGTTTTCTTTGTAAGATTTCCAAAAAAGTTTTCAAACTCGGTGGGTACGTAAAAGATATTCTTTTTTTTTCCATTATTTGGACATGAAAAAAAAAATATTGTGACATTTCATTTATTACACTGTTTTCAAATTTATTATTTTTTATGTATCTCAATGGGCGTTTCCATCGTTTATAGTCGAAAAGGGGAGTCAGTAGTGTTTCTAATTTGTTTCCTAATTTATTTTCTTTTTTTTTAAGTATTTCTAACTTCGAAGTTTCATAAACTGGGCTATTTTTATAGCATGTCTCTGTAAAGTG------GAATTCATCCTTTGTTTTTTCCTTTCCGTTCACTCGGATCTCTTCCGTTTCATCGATGTTGTCCGGATCCTCCTTTTCTTCCGACAAAAGGGAAGGAGAAGGATCTTCTTCCAAAAGGGAAGGGGAAGGATCTTCTTCGGTGGATCCCTCTTGTTCGTCTTTAGTCCCCTTCGTTTCAGAAGTGTTTTCGATTTCTACATCTGTTTCTTCTATGCTTTCCCCCCTTTCTTCCGTTACTGAGGTTTCTTTGAGAACCATGGTTGATGGTATTCTGCCTAAATAGTAGACACAGGTAATAAATAAGAAAATACTAAAGAGTCGAGCCATAGAATTTCTCACTTCTGACACAAGGTACTTATTAGATCTAATGTCCATATTCGATCTAATAGAGTGATTTTGCCGCATCCAGACTAATACCAACCCAACCCATTTCATGAATAAAACGTGACCAATTAACCAACCAACAAAACTACTTGTTACAAATAACATCTTGTTGTTGCATCGAAACATATAAATGTTGACTAATCTGGCTAACATTGAACTTGGTAAAATAAAATAGTTGAATAATTGAAAAAGGAGATTATTCAGGAATACACATTGAATGCTGAGATTACGCATTGAATTTCTGTTAGTAGATCTAGAATCAAAAAAGTGTTTTTGATTGTTCCAGAAGAAATGAAACAAAAGATAAGGTACAGCTAGGATAGTTATTGTATGAGGTCTACCCAATGCTAGATGCAGAGGCGCGTAATAGATCGATATGAACATCATGAGCTGTCCCGTAATAAAACCAGTTGTTGCTGATACCCTCTTCTCGGTTCCTTCTTCCATAACCTGAGCTCGGAGAAGAAGGAGATAAGAGGGCCCTATGGAGAATGTGGTCAGAAATCCATAATAGAGTCCGACCACAACGACCGAATTGATTATCTTCATGCATAAGGTTACTAGATTACCTAGTAGAAAAGATGTTAAAATCATCACAAACCTCCCTTTTTATTTTCTATTGCAATTTCTGGATTATTATATGACGATTTTTTCATTTCCATATATAGAAATAGAAACAGATAGACTAGAAAGGACATCTCTTATGTCAATGACAACAAAGGAATATTAAATAAATGGAATTGGGATATGGATGGAATATAATGAAATAGAACCACTTTGAGATTCCCTATGAAATGAGGCATGGAACGGAGCCACTACGAAGAATTTATGGAAGTTACGAAGGAAGCTTCGAGCTCGTATTGGTCATGGATTAAGAATGGGAATTGAACTCTATGAGATCTAATCTCTCGTTATTCCTCAGTAGCTCAGTGGTAGAGCGGTCGGCTGTTAACCGATTGGTCGTAGGTTCGAATCCTACTTGAGGAGATTTTATTCATTCTCAATTAAAGAATTCAGGATGAGATGAAAGGGCTCGCTTTGACCGTTAAGAGTAGGTAACCCGTTCCCTGTCTTCGTTTCTATTGGGTTCTATCTCATCATATCACATTCTGTTCTGCGATATTTGAGAATCACCGTCAATACCTCGGTGTAGGTCCGGGATAATCCTTTGTTCCATAGCCCTGGGGTTATTTACAACTAGCCAATTAAGAATTTTCAGATGTACTAGTACTAGCAGTGCATCAAAGGTGCAGTCATCGATTCTCCCGAGAGGCCACAGTTACCGCGAGCAAA---------------------------------------------------------CCTATTGGGGAAGAGTTACGGGGCGT----AAAAAAAAAATGCTGATTCGGGTTGGGCATACTATATGTAAGTATTGCCTCCTTTACGATAAATAA-------AAAGTAAGGCCATTCCATTTCGACAAAAGACCCACCCCCAAGTTTCATAGCTTTGGATCCGCTATCCCGATCATGATTTTCCTCCCCCCAGAGGGAAAGGTCCTTTCCCTCTGGGGCCGGCTGTGGGCGAGGAGGGATTCGAACCCCCGACACCGTGGTTCGTAGCCACGTGCTCTAATCCTCTGAGCTACAGGCCCCACCCCGTCTCCACTAGATCTGTTCCCGGGAGCACCAAAAAAGGAACCTTTTCTTTCCCCAGCCATTTCCGGGTTAAGAAGAT-TGAAAGAGCGCTTCTCTCTATAAGATCTATAAGAACGGTGCGCTCCGGGGTGTGAAGTGGGAGA--------GTCATAATCGGGGTTTTGAATAAGACGATTTTTTCA-------TTTTTTTTTTCAATATGAA-AAAGTAATAAGAATGAGAGGTGTTAAGCTTTTTATCATTCTGGCGTCGAGCTATTTTTCCGCAGGACCTCCCCTACAGTATCGTCACCGCAGTAGAGTTTAACCACCAAGTTCGGGATGGATTGGTGTGGTTCCTCTACGCCTAGGACACCAGAATATCGAACCACGATCGAAGAAAGGCATGAGAGAAAATAATATTCTATTGGCTAGTGATTGTGAGGCCCCAATTCTTAACTGGAATGGACACCAAAGGCCTCTGCCCTTCCCTCCTATAGAGGGAGGGCAGAAC--TTTTGGTTTTTCATGTTATCAAAGAGTTGAACAATGAAAATAGATGGCGAGTGCCTGATCGAATTGATCGGGTCATGTAGGAACAAGGTTCAAGTCTACCGGTCTGTTAGGATGCCTCAGCTGCATACATCACTGCACTTCCACTTGACACCTATCGTAATGATAAACGGCTCGTCTCGCCGTGACCTTCTCTTGAATTCTCAAAACTTCTGTCGCTCCATCCCCGTAGGGGCAGGGAACCCGTCGCTGTCTCGGCTGTGCTACCGGAGGCTCTGGGGAAGTCGGAATAGGAGAGCACTCATCTTGGGGTGGGCTTACTACTTAGATGCTTTCAGCAGTTATCCGCTCCGCACTTGGCTACCCAGCGTTTACCGTGGGCACGATAACTGGTACACCAGAGGTGCGTCCTTCCCGGTCCTCTCGTACTAGGGAAAGGTCCTCTCAATGCTCTAACGCCCACACCGGATATGGACCGAACTGTCTCACGACGTTCTGAACCCAGCTCACGTACCGCTTTAATGGGCGAACAGCCCAACCCTTGGAACATACTACAGCCCCAGGTGGCGAAGAGCCGACATCGAGGTGCCAAACCTTCCCGTCGATGTGAGCTCTTGGGGAAGATCAGCCTGTTATCCCTAGAGTAACTTTTATCCGTTGAGCGACGGCCCTTCCACTCGGCACCGTCGGATCACTAAGGCCGACTTTCGTCCCTGCTCGACGGGTGGGTCTTGCAGTCAAGCTCCCTTCTGCCTTTGCACTCGAGGGCCAATCTCCGTCCGGCCCGAGGAAACCTTTGCACGCCTCCGTTACTTTTTGGGAGGCCTACGCCCCATAGAAACTGTCTACCTGAGACTGTCCCTTGGCCCGTAGGTCCTGACACAAGGTTAGAATTCTAGCTCTTCCAGAGTGGTATCTCACTGACGGCTCGGGCCCCCCCGGAAGGAGGCCTTCTTCGCCTTCCACCTAAGCTGCGCAGGAAAAGCCCAAAGCCAATCCCAGGGAACAGTGAAGCTTCATAGGGTCTTTCTGTCCAGGTGCAGGTAGTCCGCATCTTCACAGACATGTCTATTTCACCGAGCCTCTCTCCGAGACAGTGCCCAGATCGTTACGCCTTTCGTGCGGGTCGGAACTTACCCGACAAGGAATTTCGCTACCTTAGGACCGTTATAGTTACGGCCGCCGTTCACCGGGGCTTCGGTCGCCGGCTTCCCTGTCATCAGGTCACCAACTTCCTTGACCTTCCGGCACTGGGCAGGCGTCAGCCCCCATACATGGTCTTACGACTTTGCGGAGACCTGTGTTTTTGGTAAACAGTCGCCCGGGCCTGGTCACTGCGACCCCCTTTGTGAGGGGGCACCCCTTCTCCCGAAGTTACGGGGCTATTTTGCCGAGTTCCTTAGAGAGAGTTGTCTCGCGCCCCTAGGTATTCTCTACCTACCCACCTGTGTCGGTTTCGGGTACAGGTACCCTTTTGTTGAAGGTCGTTCGAGCTTTTCCTGGGAGTATGGCATCGGTTACTTCAGCGCCGTAGCGCCTGGTACTCGAACATTGGCTCGAGGCATTTTCTCTACCCCTTCTTACCCTGCAAAAGCAGGGTCACCTTGCGTCCTTGAACCGATAACCATCGTTCGGCTAACCTAGCCTCCTCCGTCCCTCGGGACCAACAAAGGGTAGTACAGGAATATTCACCTGTTGTCCATCGACTACGCCTTTCGGCCTGATCTTAGGCCCTGACTCACCCTCCGTGGACGAACCTTGCGGAGGAACCCTTAGGTTTTCGGGGCATTGGATTCTCACCAATGTTTGCGTTACTCAAGCCGACATTCTCGCTTCCGCTTCGTCCACCCCCGCTCGCGCGATCGCTTCACTCTAAGGCGGAACGCTCCCCTACCGATGCATTTTTACATCCCACAGCTTCGGCAGATCGCTTAGCCCCGTTCATCTTCGGCGCAGGAGCGCTCGATCAGTGAGCTATTACGCACTCTTTCAAGGGTGGCTGCTTCTAGGCAAACCTCCTGGCTGTCTCTGCACCCCTACCTCCTTTATCACTTAGCGTTCATTTAGGGGCCTTAGCTGGTGATCCGGGCTGTTTCCCTCTCGACGATGAAGCTTATCCCCCATCGTCTCACTGGCCGACCTTGACCTC-----TATTGAGATCCTATCTAGTATTCAGAGTTTGCCTCGATTTGGTACCGCTCTCGCGGCCCGCACCGAAACAGTGCTTTACCCCTAGATGTCCAGTCAACTGCTGCGCCTCAACGCATTTCGGGGAGAACCAGCTAGCTCTGGGTTCGAGTGGCATTTCACCCCTAACCACAACTCATCCGCTGATTTTTCAACATCAGTCGGTTCGGACCTCCACTTAGTTTCACCCAAGCTTCATCCTGGTCATGGATAGATCACCCAGGTTCGGGTCCATAAGCAGTGACAATTGCCCTATGAAGACTCGCTTTCGCTACGGCTCCGGTGGGTTCCCTTAACCAAGCCACTGCCTATGAGTCGCCGGCTCATTCTTCAACAGGCACGCGGTCAGAGCCATGGCTCCTCCCACTGCTTGGGAGCTTACGGTTTCATGTTCTATTTCACTCCCCGATGGGGGTTCTTTTCACCCTTCCCTCACGGTACTACTTCGCTATCGGTCACCCAGGAGTATTTAGCCTTGCAAGGTGGTCCTTGCTGATTCACACGGGATTCCACGTGCCCCATGCTACTCGGGTCAGAGCGTAAGCTAGTGATGCTTTCGGTTACTGGACTATCACCATCTAGGGTACAGCACTCGACTGCTTCGCCTAGCAGCACGACGCTTGTATTGCTCTCCCACAACCCCGTTTTCACGGTTTAGGCTGCTCCCATTTCGCTCGCCGCTACTAAGGGAATCGCTTTTGCTTTCTTTTCCTCTGGCTACTAAGATGTTTCAGTTCGCCAGGTTGTCTCTTGCCTGCCCATGGATTCAGCAGCAGTTCGAAAGGTTGACCTATTCGGGAATCTCCGGATCAATGCTTATTTTCAACTCCCCGAAGCATTTCGTCGCTTACTACGCCCTTCCTCGTCTCTGGGTGCCTAGGTATCCACCGTAAGCCTTTCCTCGTTTGAACCTCGCCCTTAACTTGAAGGCTATGCCATCCTAAGGTGCTGCTAAATGGAAGGATCTTATCAACGTCCATGAATGATCAATTATAGATCGAACTGCGGAATACGCAAAATTGGGTGCTATCGTATAATATATCTTTGTATCGGCTAAGTTCACGAGTTGGAGATAAGCGGACTCGAACCGCTGACATCCGCCACAGGGTAAACCACCGCCTCTCGGGCCCCCCGACTGATTCTACCATAGAGGCCAACGATAGACAATAACTCCCCCCCGAACACAGCTTACAACTTTCATCGTACTGTGCTCTCCAAAGAGCAACTCTTCTCAAAAGGTGCTGAGTTGGAATCCCATTCTAACTAAGGATTCTTGTGGTTCCGGATGATCCAGCTACAGGAGAACCAGGAACGGAGAGCTTTCCCCCCTTTTTCTGCCCGACTCTTTGGTCTTAAGAATGCTGGTTTTAAGAATGAGTGATTGCCCTTCTCCGACCCTTACTGCCCAACCTGAGAGCGGACAGCTAATGCGTTCCACTTATTGAACAGGGTTCTATGGTCGGTCCGCGACCCCTGGATGCCGAAGGCCTCCTTGGGGTGATCTCGTAGTTCCTACGGGGTGGAGACGATGGGGTCGGTCCATGGATTTTCGTTCCTTTTTGCCGCATTTCGCTCAAAGGGTTGAAGGGAGATAGTGCATCAAGTTGTTCGCAAGGGCCAACTTGATCCTCTTCCCCAGAGATCCCAGATGAGGGAACCCTAGGAGAGCCGCCGACTCCAACTACCTTCCATGTACGATCCATACTAGATCTGACCAACTGCCCATCCTACCTCCTCTACGTTCTTGACAGCCCATCTTTGTCTCAGTAGAGTCTTTCAGTGGCATGTTTCGGTCCTCTTCCCCATTACTTAGAAAAAGTGAGCCACCGGTTCAGGTACAAGATACTATCATTACCGTCTGGACAATTAGACATCCAACCCGTAATCGCAACGACCCAATTGCAAGAGCGGAGCTCTACCAACTGAGCTATATCCCCCGAGCCAAGTGGAGCATGCCTGAAGGAGTCAGATGCTTCTTCTATTTATTCTTTTCCCTGGCGCAGCTGGGCCATCCTGGACTTGAACCAGAGACCTCGCCCGTGAAGTAAATCATCGCACCTACGGTCCAACC--AGAGAATCAATAGATTCCTTTTCGGGAGCGATTCATCCTTCCCGAACGCAGCATACAACTCTCCGTTGTACTGCGCTCTCCAAGTGTGCTTGTTCCCCCCTTCTTCCTTCCCATGGCAATTTTGAACTAACTCCGATGAGAAGAAAAAAG---GCGTTAAGAGACCCTCCTGGGCCTACCCTAGACACTCTAAGATCCTTTTTCAAACCTGCTCCCAGTTGGAGTCAAGAGACGGCTAGATCCAATCTCCTGGTCCCTGCGGAAAGGAAAAAGAATTT-CAGTTCTTCCTTTCGGGAGGGGAGGATTAGGACAATCCTATTGATTGCAGCTTTCTCCAGACCTCTGGGAAAAGCATGAAAAAAAGGCTCGAATGGTACGATCCCTCCGTCACCCCAGAATGAAAGGGGTGATCTCGTAGTTCTTGGTCTGTGAAGATGCGTTGTTAGGTGCTCCATTTTCTTTTCCCATTGAGGCCAAACCTAAACCTGTGCTCGAGAGATAGCTGTCCATACACTGATAAGGGATGTATGGATTCTCGAGAAGAGAGGAGCCGCGGTGGTCCCCTCCGGACCGCCCGGATCCCACGAGTGAATAGAAAGTTGGATCTACATTGGATCTCACCTGAATCGCCCCATCTATCCTCCTGAGGAGAAGTTTGGTTTCAAACCCCGGTTCGAACAGGAGGAGTACGCCATGCTAATGTGCCTTGGATGATCCACATCTCAGGGTCAGGCGCTGATGAGCACATTGAACTATCCATGTGGCTGAGAGCCCTCACAGCCCAGGCACAACGACGCAATTATCAGGGGCGCGCTCTACCACTGAGCTAATAGCCCGTCGTGCGGGCCTCCCACTGGGAGCCCGCTATGCCAAAAGCGAGAGAAACCCCATCCCTCTCTTTCCTTTTTTAGCCCCCATGTCGCCACAC-GGGGGGGACATCGGGACGTAAAAAAGGGGATCCTAT---CAACTTGTTCCGACCTAGGATAATAAGCTCGTGAGCTTGGTCTTACTTCACCGTCGATAAACGAAAGAAGACTTCCATCTCCAAGTTTCACTCAGATGTAGCTCGCTTCTTTTTGGGTGTGAAGCGGTGTCAAACCAAAATACCCAACAAGCATTAGCTTTCCCTGAAAAGGAGGTGATCCAGCCGCACCTTCCAGTACGGCTACCTTGTTACGACTTCACTCCAGTCACTAGCCCTGCCTTCGGCATCCCCCTCCTTGCGGTTAAGGTAACGACTTCGGGCATGGCCAGCTCCCATAGTGTGACGGGCGGTGTGTACAAGGCCCGGGAACGGATTCACCGCCGTATGGCTGACCGGCGATTACTAGCGATTCCGGCTTCATGCAGGCGAGTTGCAGCCTGCAATCCGAACTGAGGACGGGTTTTTGGGGTTAGCTCACCCTCGCGGGATCGCGACCCTTTGTCCCGGCCATTGTAGCACGTGTGTCGCCCAGGGCATAAGGGGCATGATGACTTGACGTCATCCTCACCTTCCTCCGGCTTATCACCGGCAGTCTGTTTAGGGTTCCAAACTCAATGATGGCAACTAAACACGAGGGTTGCGCTCGTTGCGGGACTTAACCCAACACCTTACGGCACGAGCTGACGACAGCCATGCACCACCTGTGTCCGCGTTCCCGAAGGCACTCCTCTCTTTCAAGAGGATTCGCGGCATGTCAAGCCCTGGTAAGGTTCTTCGCTTTGCATCGAATTAAACCACATGCTCCACCGCTTGTGCGGGCCCCCGTCAATTCCTTTGAGTTTCATTCTTGCGAACGTACTCCCCAGGCGGGATACTTAACGCGTTAGCTACAGCACTGCACGGGTCGATACGCACAGCGCCTAGTATCCATCGTTTACAGCTAGGACTACTGGGGTATCTAATCCCATTCGCTCCCCTAGCTTTCGTCTCTCAGTGTCAGTGTCGGCCCAGCAGAGTGCTTTCGCCGTTGGTGTTCTTTCCGATCTCTACGCATTTCACCGCTCCACCGGAAATTCCCTCTGCCCCTACCGTACTCCAGCTTGGTAGTTTCCACCGCCTATCCAGGGTTGAGCCCTGGGATTTGACGGCGGACTTAAAAAGCCACCTACAGACGCTTTACGCCCAATCATTCCGGATAACGCTTGCATCCTCTGTATTACCGCGGCTGCTGGCACAGAGTTAGCCGATGCTTATTCCCCAGATACCGTCATTGCTTCTTCTCCGGGAAAAGAAGTTCATGACCCGTGGGCCTTCTGCCTCCACGCGGCATTGCTCCGTCAGGCTTTCGCCCATTGCGGAAAATTCCCCACTGCTGCCTCCCGTAGGAGTCTGGGCCGTGTCTCAGTCCCAGTGTGGCTGATCATCCTCTCGGACCAGCTACTGATCATCGCCTTGGTAAGCTATTACCCCACCAACTAGCTAATCAGACGCGAGCCCCTCCTCGGGCGGATTCCTCCTTTTGCTCCTCAGCCTACGGGGTATTAGCAGCCGTTTCCAGCTGTTGTTCCCCTCCCAAGGGCAGGTTCTTACGCGTTACTCACCCGTCCGCCACTGGAAACACCACTTCCCGTCCGACTTGCATGTGTTAAGCATGCCGCCAGCGTTCATCCTGAGCCAGGATCGAACTCTCCATGAGATTCATAGTTGCATTACTTATAGCTTCCTTGTTCGTAGACAAAGCGGATTCGGAATTGTCTTTCATTCCAAAGCATAACTTGTATCCATGCGCTTCATATTCGCCTGGAGTTCGCTCCCAGAAATATAGCCATCCCTACCCCCTCACGTCAATCCCACGAGCCTCTTATACAATCTCATTCGATCACGGCGGGGCAGCAAGTCAAAATGGAAAAACTTCCATTGGGTTTAGGGATAATCAGGCTCGAACTGATGACTTCCACCACGTCAAGGTGACACTCTACCGCTGAGTTATATCCCTTCCCTGCCCCCATCGAGAAATAGAACTGACTAATCCTAAGGC-AAAGGGTCGAGAAACTCAATGCCACTATTCTTGAACAGCTTGGACACGGGCCTTTGAGACCCCGAAAAATTGACAAATT------------------------------------------------------AACATTAACTACTTCATTTATGAATTTCATAATAATAGAAATACATGTCCTACCGAGACAGAATTTGGAACTTGCTATACTCTTGCCTAGCAGGGAAAGATTGACCTCCGTGGAAAGGATGATTCATTCGGATCGACATGAGAGTCCAACTACATTGCATTGCCAGAATCCATGTTGTATATTTGAAAGAGGTTGACCTCCTTGCTTCTCTCATGCTAGAATCCTCTTACCGCTGAGCCCCTCTTCTCCTCAGTCCACAGAGACAAAATGTAGAACCGGTGCCAACAGTTCATCACGTAAGAAAGGACTCACTGAGACGGGATCACTAACTAATACTA-------ATCTAATAATACTAATAGTAATCGAATACTCATATTACTAATTGAATAGAAAAAGATAGAAAAAGAACTGTCTTTTCTGTATACTTTCCCCGGTTCCGTTGCTACCGCGGGCTTTACGCAATCGATCGGATCATATCCCTTCAACAC----AACATAGGTCATCGAAAGGATCTCAGAGACCCACCAAAGCACGAAAGCTAGGATCTGTCAGAAAATGGATTCCTATTCAAAGAGGGCATAACTGCATGGATAAGCTCACATTAACCCGTCAATTTGGGATCCAATTCAGGATTTTCGGATCGGGAAGGGATTGGAATGTAATAATATCGATTCATTC------ATACAGAAGAAAAGGTTCTCTATTGATTCAAACACTGTACC----TATCGGATAGAGGAAGAGGAAAAAATAGAAGATTTCACATAGTACTTTTGATCGAAAAAGAAATAAGATTTTTTTCGTATCCTTCGCTCAATGAGAAAATGGGTCAGATTCTACAGGATCAACCCTATGGGACTTAAGGAATGATGGAAGGGAAT---AAAAAAAGAAAAGAGAGGGAAGCATAAAAT----AATAAATAAGTAAATAAAAATGAAGTAGAATAACCCAGATTCCAGGAAACTTGAAAAGGATCTTTCGGATTCTCGAAGAATGAGGGGCAAAGGGGTTGATCCAGAAAGATCTCTTGTTCTTATTATAAGATTCTAAGATCGTGATTGGATCTGCATATGTTTGGTAAAAAGAAGAATCTTCTCCTTTCCTTTGAGAATAATAAAAAATGGAAAGTGTTCCATTGGAACATGAAAACGTGACTGAATTGATCCTGGTTACTCTTCGGAACGCAGTGGAAGAAGGAAGGAGATTCTTGAACGAGGAAAAGGAGCCAATAACTTCGAAAGAATTGAACGAGGAGCCATATGAGGTGAAAATCTCATGTATGGTTCTGTAGAGTGGCAGTAAGGGTAACTTATCTGTCAACTTTTCCACTATCACCCCCAAAAAACCAAACTCTGCCTTACGTAAAGTTGCCAGAGTACGATTAACCTCTGGATTTGAAATCACTGCTTATATACCTGGTATTGGCCATAATTCACAAGAACATTCTGTAGTCTTAGTAAGAGGGGGAAGGGTTAAGGATTTACCCGGTGTGAGATATCACATTGTTCGAGGAACCCTAGATGCTGTCGGAGTAAAAGATCGTCAACAAGGGCGTTCTAGTGCGTTGTAGATTCTTATCCAAGACTTGTATCATTTGATGATGCCATGTGAATCGCTAGAAACATGTAAAGTGTATGGCTAACCCAATAACGAAAGTTTGGTAAGGGGACTGGAGCAGGCTACCATGAGACAAAAGATCTTTTTTCTAAAGAGATTTGATTCGGAACTATTCTATGTCCAAGGTCCAATATTGAAATAATTTCAGAGGTTTTCCCTGACTTTGTCCGTGTCAACAAAGAATTCGAAATGCCTCGACTTTTTTAGAACAGGTCCGAGTCAAATAGCAATGATTCGAAGCACTTCTTTTTACACTATTTCGGAAACCCAAGGACTCAATCGTATGGATATGTAAAATACAGGATTTCCAATCCTAGCAGGAAAAGGAGGGAAAGGGATACTCAATTTAAAGTGAGTAAACAGAATTCCAGACTCGATCTCATAGATACATATAGAATTCTGTGGAAAGCCGTATTCGATGAAAGTCGTATGTACGGTTTGGAGGGAGATCTTTCATATCTTTTGAGATCCACCCTACAATATGGGGTCAAAAAGCCAAAATAAATGATTTTAGCCCTTATAAAAAGAAAACTGATTCTTGAA-----CCCCTTTCACGCTCATGTCACGTCGAGGTACTGCAGAAGAAAAAACTGTAAAATCCGATCCAATTTATCGTAATCGATTAGTTAACATGTTGGTTAACCGTATTCTGAAACACGGAAAAAAATCATTGGCTTATCAAATTATCTATCGAGCCATGAAAAAGATTCAACAAAAGACAGAAACAAATCCACTATCTGTTTTACGTCAAGCAATACGTGGAGTAACTCCCGATATAGCAGTAAAAGCAAGACGTGTAGGCGGATCGACTCAGCAAGTTCCCGTTGAAATAGGATCCACACAAGGAAAAGCACTTGCCATTCGTTGGTTATTAGGGGCATCCCGAAAACGTCCGGGTCGAAATATGGCTTTCAAATTAAGTTCCGAATTAGTGGATGCTGCCAAAGGGAGTGGTGATGCCATACGCAAAAAAGAAGAGACTCATAGAATGGCAGAGGCAAATAGAGCTTTTGCACATTTTCGTTAATCCATGAACAGCGAACAGAATCTATATAGACACATAGATC---GATGGATCCATAAATCTCGATCGGAAAAGAATCAATAGAAAAAGAAAGAATCGGAATTTATCGATCCATTTCTCGAAACAAACGAAAAGGAAAGATGAAAGATAAATCATGGATCAACTAAGCCCTCTCGGGGACTTGCTTAAGAATTAAGAATAAGAAAGAGGAATCTCATGTAAATACCATGGAATAGGGGTGGGTCCTATTCATGGGGATTCCGTAAATATTCCATTCCAAAAATAGAAAGATTGCTCTTTGTTTGGAGATGGGGTGCAGTTACTAATTCATGATCTGGCATGTACAGAATGAAAACTTCATTCTCGATTCTACGAGAATTTTTATGAAAGCCTTTCATTTGCTTCTCTTCGATGGAAGTTTGATTTTCCCAGAATATATCCTAATTTTTGGCCTAATTCTTCTCCTGATGATCGATTCAACCTCTGATCAAAAAGATATACCTTGGTTATATTTCATCTCTTCAACAAGTTTAGTAATGAGCATAGTGGCCCTATTGTTCCGATGGAGAGAAGAACCTATGATTCGTTTTTCGGGAAATTTTCAAACGAACAATTTCAACGAAATCTTTCAATTTCTTATTTTACTATGTTCAACTCTATGTATTCCTCTATCCGTAGAGTACATTGAATGTACAGAAATGGCTATAACAGAGTTTCTGTTATTCGTATTAACAGCTACTCTAGGAGGAATGTTCTTATGCGGTGCTAACGATTTAATAACGATCTTTGTAGCTCTAGAATGTTTCAGTTTATGCTCCTACCTATTATCCGGATATACCAAGAAAGATGTACGGTCTAATGAGGCTACTATGAAATATTTACTCATGGGTGGGGCAAGCTCTTCTATTCTGGTTCATGGTTTCTCTTGGCTATATGGTTCATCCGGGGGAGAGATCGAGCTTCAAGAAATAGTGAATGGTCTTATCAATACACAAATGTATAACTCCCCAGGAATTTCAATTGCACTTATATTCATCACTGTAGGAATTGGGTTCAAGCTTTCCCCAGCCCCTTCTCATCAATGGACTCCTGACGTATACGAAGGAGTGCGGTTCGTTCGATAAACTCCTACCTCTCTATCTCTCTCTGAGATGTTTGGATTTTTCAAAACTCCATGGACATGCAGAAAAGAAATGCTATCCACACTCGGACCAAGACATAACCTTTACTTGTTCAAATAACAATTAAGGTGAAGCAGGGTCAGGAACAACGAATCTCTTTATGATAAATAGATCCATTTTGGAAGTTCGTTATTAAGGGTAGTTCCTACAAAGGATCGGACTAATGACGTATACAATACTGGAATTCTTGATGCAGATGCTACATAGTTGGTTCTCATCCTTCAGAGACTACGAGTGTAATAGGCGCATCCGTCGACAAAAGGATCACCCTAAGATGATCATCTCATGGCTATTGAGAACGAATCAAATCAGATGGTTCTATTTCTCAATCTTTCTGACTGCTCCTA-GGAACCAAGGTCGAAAAGATTGAAAAAATCATTCATTCACAACCACTGATGAAGGATTCCTCGAAAAGTTAAGGATTACTAATCCTTTTTATAAATCGAATGGATTTGGTCTTATACATACGCGAGGAAGGTAAT-AAAAAAAGAAAGAAGATGAGTTCTTCTTTCTTTTATCACTTAGGAGCCGTGCGAGATGAAAGTCTCATGCACGGTTTTGAATGAGAGAAAGAAGTGAGGAATCCTCTTTTCGACTCTGACTCTCCCACTCCAGTCGTTGCTTTTCTTTCTGTTACTTCAAAAGTAGCTGCTTCAGCTTTAGCCACTCGAATTTTGGATATTCCTTTTTATTTCTCATCAAACGAATGGCATCTTCTTTTGGAAATCCTAGCTATTCTTAGCATGATATTGGGGAATCTCATTGCTATTACTCAAACAAGCATGAAACGTATGCTTGCATATTCATCCATAGGTCAAATCGGATATATAATTATTGGAATAATTGTTGGAGACTCGAATGGTGGATATGCAAGCATGATAACTTATATGCTGTTCTATATCTCCATGAATCTAGGAACTTTTGCTTGCATTGTATTATTTGGTCTACGTACCGGAACTGATAACATTCGAGATTATGCAGGATTATACACGAAAGATCCTTTTTTGGCTCTTTCTTTAGCCCTATGTCTCTTATCCCTAGGAGGTCTTCCTCCACTAGCAGGTTTTTTCGGAAAACTCCATTTATTCTGGTGTGGATGGCAGGCAGGCCTATATTTCTTGGTTTCAATAGGACTCCTTACGAGTGTTGTTTCTATCTACTATTATCTAAAAATAATCAAGTTATTAATGACTGAACGAAACCAAGAAATAACCCCTCAGGTGCGAAATTATAAAAGATCTCCTTTAAGATCAAACAATTCCATCGAATTGAGTATGATTGTATGTGTGATAGCATCTACTATACCAGGAATATCAATGAACCCCATTATTGCAATTGCTCAGGATACCCTTTTTTAGCTTCTCGGATCTATTTCTTAGTTCAAGATCTCTCTTACTAACTGGAATCAAAGAATTAG---------TAGATCTATTCCGCCCAAAATGGGAATAGGCTAGGGTTATGAACTTCTAATCTAGAATCTGATGATCGAGTCAATTCCATGATTAGAAGTTCATTCCATACCGGACCA------------GTTATATACATTCTCATTAGGAGCAAGGGTCATTCGATCGTATCTAAATAGATACTCTGTTTACATATGGATCCCTACGTCGTTCCATTCCATTTAGGATTAGGAATAGGCGTAATCCGACCTGCTTTTTACATATCTCTCTTGGGACCCTATTCGCCTCTTTGGGTTTCTATTGAATCGAGAAATAGGTTTGATTGTCCGCCTTTTTGATAATATATAAGACATCCTCCGGATAATTCAAATCGAAACAATTGTATGTCCGACTCGGACCTATATGACATGACCGATCAATAGAAATTCAATAGAAATACTACAACTTTGTCATATATTCCATACATCACACTAGATAGATATCATATTCATTGAATACGAGTCACTTTCAAGATGCCTTGGTGGTGAAATGGTAGACACGCGAGACTCAAAATCTCGTGCTCAAGAGCGTGGAGGTTCGAGTCCTCTTCAAG-----GCATAATATTGAGAATGCTCATGGAATGAGCAATTCCATAAGAGATCTTGAAATTGGAATAAATCCGCTAGTGGATCACGAAATCTTGGTGATCTTCTCTATCTAATGAATAGGGAGTCCGCTTTGAAATCGTCCGCCCCCGCGTATATGCTTCAACAGGAATTACACGAGGGTAGATTGATACAATAGAAACCTCTGGTAAAATGCCCCCCGTAACCC-----------AGTCCGTTTTAGGGATTGGCGACTTGCCCATTCAGTGACTTTGGCACTGGACGTTCCCAAAACGGGGACTCTCGGGTCGGGTGAATTCAATTCTAGACGCCTGTTGGCATTCCAGCCTTCTTTCCCTTTCAGGGCCTATCCGAAAAAGAATAAAGTACTTCTAAACCAACGATTCGTTATTGGAGCAGATAGCAACAACCATTTCATCAGACATGCGTATTTTTGATTTTCCAATGGATTTACATCTTTGATTAATGGAAATTTTTGGATGTAGTGAGTAATAGGCTCTGGTTTTTCGCTGTTCAAGAATTCTTGTTTAGGCAGTTCATACCATCGTTTTGATCTACGATTTCCATTTTTCCATGTTTCAGCAGTAACATATTTTTCCCCGGAGCGAAAGTCCAAAATATGGAAGAAACACGCGTTTCCACGACTCTACCGCCCAGTCAATTCTGTTCAACTCCCTC-TTATTTCATGGCCATATATCCTTCCGGCTAAGGAATGGGAAATCTTTCTCCTGTTACATGAATCCAATTTTCATTTCATCCGGAAAAAGCCATCTTTTTCTCAACAATGTCTTTGTCATTTGATCCAATAACCTTCCGTTAGATAGGAACAGATTTGATAAATACTGATAACTCTCGGATAGGGTATTAGAACGGAAAGATCCATTAGATAATGAACTCTTGGTTCTAAGCCATCTCTGGTGATGAATCAACAATTCGAAGTGCTTTTCTTGCGTATTCTTGAGAAACCAGCGTTTATATATAGATGTAGGAGGATCTGTTTGGGAAGTAAGAAGCCCCTTTGACATCTCTTCATCTGCAAAGAATTCTCGATGTGAAAACACAGAGACAGAGGGCTGATCTTTGAATAGGAAAAAGAGTGGATCTGCAGGGTCCCAAATGAATTGGCTTATTCGAAAAAAACCTTGTTCTTTGAAAGATCTATCTCGTGTCTGGTACTGCATGGTTCCACTCTGCAAGAACTCCGAATCATTCTCTTGAAGCTCATTCTCTTCATCATAAATGATCCGCTTGCCTCGAAATGACCTGGCCCAATAGGGAAATCCCAATTCATTGGGCCTTTCGATACAATCAAATAGAAAGCCCCAAGGGCGCCATATTCTAGGAGCCCAAACTATGTGATTGAATAAATCCTCTTCTATCTGTTGCGGGTCGAGGGCTCCTTCTACTTCCCCTTCTTCAAACTCCGATTCGTATTTTTCATAGAGAAATCTCTGATCAACGATAGAACAAGATCCATTTTTCATCATATCTAAAGGATTCCTTGGTTCGGGCCGAAGAAGCAATGTAACTCGATCATTATCAAACTGACTGCAATCTTTTTCTGTCCGTGAGGATCCCCCCAGAGCGCCTTCTACTTCTAATAGGCCATGAACTAGATCAGAATCATTCTCAACGAGTCCAAAAGAAGTGATACCATTTTTTTCATCGGGTCCGGGTAGAGACCAAAGGTCTTGGGCGATCGATCCGGCAGAACAACTCAAAAGATAAAGAAGTATCATTAATTGCTTCATGCTCGTTCCAAGTTCGAAGTACCATTTGTACAAATAAGAATCCCCTTCGTTACATGATTTCTTCTTCATATAGATAGATATAGGATCTATGGGGCAATTACTTAGAAGTACATTTTGTGCAACAGCCCTTCCTATCTGATAGAAAAGGATCCCATGATCCTGAACCGATCTTACCTGGGATCGCAAATCCCAAGTTTGTCTATGAAGAGCGGATCTAATTGTATTAGTGTCTATAATTGATTTCTTCTGTGTAATACTAATAGATAAGGCCTCGTTGGTAAGTGCTACAAGATCTCGTACATTGGAACCCATGGTTATGTACCCGAATTCATTAGTATGGAACATTTTATTTTCCAAGTGAAATCCCCTAGTATATGAAAGATTGAAAAAGTGCTTTCGTTGTTGTGGAATAAGAAGCCTTCGTATCTTAATGCATGTGTTTAATTTATTCGGAACTATTAGAGCGGGATCCACTTTTTGGGGAATATGAGTCGAAGCAATAACAAGAATATTTCTAGTGAAACATCTTTCACAATCCCTGGATAGATAGTTCACTAATAGACCGAGGGATAAGTAATTCGACTCATTCACATCCAGATCATGAATGTTTGGAATCCATATTATGCAAGGAGACATTGCTTTTGCTAATTCGAATTGCAGGGTGATAGAAAATCGGTCTATTTCCGGCATCATATCCATAGTTAGCGCATTCATCATAGTTAGCAGCTCCAGCTCCGTATCAAGGTCACGATCAATATCGTCACTAGCATCAATCTCGTCACTATCATCAATATTGTCACTATCATCAATATCGATATCATCAATAAGAAAACCTTTAGGCTTGTTATCCAGGAACTTGTTCAGAAATACCAAAGGAACATAGGAGTTTGTCGCTAGGTATTTGACCAAATAGGAGCGTCCAGTTCCTATAGAACCTATCACTAAAATACCCCTAGAGGGGGATAGGGCTAAGCGGAGCGAAAAGGGTTTTTCATGAGACGGGAAATGAAAACTATTAGCCCCCCACGAGGTTTGTGAATAAGTGATTGTCTGATAATGAGCAAGGAATATCCGTCTTTCTGCTAAACAGGATGTATTGAACTCATAATTCATTAGACACTTTTTATGAATGTCAACTAAATATCGTAAGTAAATTGATCCTGGGTGTTCAATCATTTGATAACCAGAGTCGTTCTTTGATAAATGATCACTAGATAAATAATCACTATGAGTCAGACTCAATAGAATTTGATCAATCCCTTTTTCTGTCGTTAAGGTGGAGAATTGAACCAAAAATTCTCTTTCTTCATCATCAATCGAATCACTGGTCGCGACCCAGGATTCTATTTTATCATCAATCCAATCACTGTTCACGTTTTTTCTTTTTCTTATCAATGAATAGATCTCTTTACTTGTATGACTTAGATGTCTAGTATTTCTCGAAAAAGTGATTCGATTGATGGGATTTGGTATGATACTTACGAGATCGATGAGATTGATATTCAAATATTTCTTC------TTAGAACGGATTGATTTGACCCCATAAGCGGGATCACCACCCAATAGCATGTTGCCGCCAGAAACAGAACCCCGTATTTCTTCTAGAGAATCTCCTAATTGTTCCAGAGCAACTAGAAAGAGATTCTTTAACCAGAAAGAATTCAGTTCAGATGTAGGATACCTATCCAGAAGTTTTCGCAACTCAATCATGTATGGTTGAATCATCAAAGATTTGACCTTTTCGAACTCTGTCTGTAACTTACTAGAGGCGCGGGAAACAAAGAGAAGATGTGTACGAACGAGATATCCAACAACAAGAAGAAGGAAAAGGATTGAATAGAGGAACTCATGAACATTTGGCAATCTCAGATGTGTCGATATCAACGGGGACTCATTATTTCTATGAATCATTTCTTCGAACATAAGAAAATTATGTAAACACTTTCTCGAAATCTCGCTTATCAGATTCCATTGTGGAAGACACCCTTTTTTCTGAAGAATTCGCCATGATATATCTGATCCATACATAATATCATGAAAAATGGATACAAATTTGTGACTGTTACTTAGTATCGGCAATAGGTCTGAAAAAGTATCTAAAAATAAAAAATTTAGATATTTGTACCCTGTCGAAGTAAGGAACCATGGCATATATGTTTGGAATAGATTCCATTTTGAAAGCGTTGAAAAAGCCCTATCTCGTTGAAAGGTTCTATACATCTGCCCTTTCTCAACGCATTTCTTTAGACAAAGACTCCGTTTTTTCCTATTTTCGGATGGGAAATCTTTCTCAGAACATGGAGTGTGAATCAAACTCATGTTTGAATTGAAATGGAGATACTGGTGCAAGTTCTTCCCTTCTGAATCAGATAGATTAAGATCTGAAAGAGGTTGACAATAAGGTCTTTCACAATGGACTATTTGTCCCTCTGTTAGAGGTGTTGCAGAAATGTCTGCGATCGAATAAATAGCTCTACGAACGAATGGATCGGATCGAATTGGAAAATGGAAAGATTTGTAAAAGTTATACGTTTCGTCAACACTTTGTGGAAAATCGTTAGGTATGAATATGTTAGATACCTGTGACTCGATTGGTGAAAGAGTCTCTCTCTCCAAAAAAGCATGTTTTTTTTTACCGCCGCACAAATCAAAGATTTTGTTGCGAATGAACAAGATATTGAGGAATTGTCCATACGTAAAATCAGAATTATTGATACGGGCCTTTTCCACATAAAAGGGGAATCTTTTGTTACAATAGAAGCAGAACTGATGTGGATTATTAAAGAATCGAAGTCGATTTGCTTTATAAAAAGAAGATATCAATGAACTTCCATGAAATGGTTTCACGGGATTCAGCCAATTGTCTTCATCGTGGGATATCGTTGATAAATAGGAATCCGTGTTATCAAAGGATTTCCTGCGATTATTTTGAGTATGGAATGAGTCAATCATCCACTTTGGTATCTTATTGAACAAAAATGGTGATATTGGTCCTCCATTGATCAAGAATTTCGAAGTATCATGATCATCCAATAAGAAGGGTTTCCATTTTTTCAAATGAACGATTTGAAGACCTATTGATTCTAACAACGGATTGCAGAGTTGATCATTCGGACCTTTCAATTCATAGATGTGGATCTCGGACCTATGAATCGGGATATTCCCGAAACTCACAAAGAAAAAAGGAAGTGAGTTAGACAAAAAGAGAAGCAACTTGGACAAATCTTTTTTGTCGATAACTTCAGACCAATCAATCGAATATTGATTACGTAGTAATCGATCGAACACTACTTGAAAATGGCTCTTCTGCTCAGAAACAAAATGTTCCTGGAAATTTTTGCTCCCATTGGACCCTTTGTATCTATCTGCATTAGGATCCCGATTCATGGATCTCTCGGTTCGAGAAATCCAAAGAAGAGGGTCGAACCATTTCTTCTGACTCTTTTTCAAATTCGATAAATGTTGGTTGATCGTATATTTCATTAGAGTTCTATGATTCAGAGTATCATTTCCTATTGGATCCCTTTGAATTCCATATTCGAAGTTGCGATCAGATCTATTCATTAAAAAGAATTGATTCAATACATTTCTTATGTACCCATGGGTGCTATATTGGATTTGAATCAGATTTCGGATCAATCCCGATTGATTGAATGCCT------------------------------------------------------------------CCATACGGACCCATTTTTTTCTCATCCTTCGGTAAAAAGATTCATTCTCTTCATAAAAAAGAGGAGGTAGAACCAATAAAGATTTCTTTTTCGATTCATCCCCGGCCTCACTCAAGAATTGGTTTTGATCCAATCCGTAGGAATCAATAGAAAAGGCAAATCCCTTATGATACACCAGATCTGGCTCGGTTATTGATAAAGTGAATAGATCTGCCTTTTCTTGAAATCTCTCTTCTGATTCAAAATCATGGCATAACGCGTATCCCCCCCTGTTCCGGGCATGGAATAGATGAAATAAATCAAAAAATGGATTTTTGTTCAAGATTGAAATCTTGTCCATATCTGGTTCGTCCTTCGGAACCATATCACATCCCGGATCTGATGAAATAAGATGAATTGAGACAGTATTTTGTAAATACGTAATTATCTTGAATATATTAACCATTTCTTTTTCTTTATTTTCCAATCGCCTGGAAGGGACAAAAGAAGGATCTTGCTCTTTCTTCAACAATTTCTGATCTCTAGTGGACCTCTCAGTAGGATTCGAACCCAGATGAAGTTCTGACCATCTGTCAGAGAAAAAAGAACGAATGGATCTTGTAGGATTCCCAAGAAC---------TTCTTCCGGAATCAGATGATTAGTCATCTGCTTCTCACGTTCCGTGAATAGCCGGGACATTGAAGAATATCCAGAAAGGCATTTCGGGAATCGGTCTGATTCTATCTCTGTTCGTTCCGTTTGAAGAAAGGAAGGATCCCCAAGAATCGAGCTTTCTTTTAGTTGGTGAATCTCTCTTTGATTGATCAATGTGTGATATTCCGAATCCTCATTACTAATGGAATCGAAATGATTTCTAGAAAGAAACTCCAGATATTTGATATCTTTCTCTTTGAATGAGATCTCAATTCCAGCGACGGTTTCATTAGATATCTTACAACTAGAATCCCTCTTTTTTCCGATCCAGTTCCTCCACCACCGCCAACCCCAGTTAGATTCAGGCATGATACACTTTTTAGTTATTGGGAGAACCCAAGTACTCTCTTTCGGATCCAGTAAAAAACTCTCAGAGATCTTTTTTCCTTTTGGAAGATACAGTAGCGAAACAATCAACCTATGGATATTGGAAGACCCAAAAGATTCTTCCAATGTATCATTTCTGGGTCCAATGGAATTCATAGGTATAGGAATAAGCCCTGTCAAATAGATATTTTTTCTTTCGACCATATTTCGATTGTTAATACGATATATAAGGACCGCTACTACAAATAGTACTGCACCCTTGATCGTGAAATATCGATTGCTTGTTGAACCCTGTGAATTGCGTGAAAGTAGGATACTCAAAATTCGGGGGTCAAAGAGTTTTAGAAAACGTTCTTGGTGGAAAAAAATGTGAATGAAAGATCCCACTGAATTGAATTGGGTCCATGAATCTAAGAAAGAGCGAGAATTCTTGATCTCTCTCAATTCGAAAATCCAGGATTTGAATTGATGTCCTTTCATTGATTCCTCCTAAATTGCATTGATTTATCCTAAAGATTTCATTTCAATTGGAATTTGGTTATTCACCATGTACGAAGATCCCCGCTAAGCATCCATGGCTGAATGGTTAAAGCGCCCAACTCATAATTGGCGAATTCGTAGGTTCAATTCCTACTGGATGCACGCCAATGGGACCCTCCAATAAGTCTATTGGAATTGGCTCGGTATCAATGGAATCTCATCATCCATA-ATAACGAATTGGTGTGGTATATTCATATCATAACATATGAACAGTAAGAACTAGCATTCTTATTGAGACTAGAACTCATAGGGAAGAAAATAGATTTATGGATGGAATCAAATATGCAGTATTTACAGACAAAAGTATTCGGTTATTGGGGAAAAATCAATATACTTCTAATGTCGAATCAGGATCAACTAGGACAGAAATAAAGCATTGGGTCGAACTCTTCTTTGGTGTCAAGGTAATAGCTATGAATAGTCATCGACTCCCGGGAAAGGGTAGAAGAATGGGACCTGTTATGGGACATACAATGCATTATAAACGTATGATCATTACGCTTCAACCGGGTTATTCTATTCCACCTCTTAGAAAGAAAAGAACTTAAATCAAAATACTTAATAGCATGGCGATACATTTATACAAAACTTCTACCCCGAGCACACGCAAAGGAGCCGTAGACAGTCAAGTGAAATCCAATCCAGAAAAAAATTTGATCTCTGGACAGCATCATTGTGGTAAAGGTCGTAATGCCAGAGGGATCATTACCGCAGGGCATAGAGGGGGGGGTCATAAACGTCTATACCGTAAAATAGATTTTCGACGGAATAAAAAAGACATATATGGTAGAATCATAACCATAGAATACGACCCTAATCGAAATGCATACATTTGTCTCATACACTATGGGGATGGTGAGAAAAGATATATTTTACATCCCAGAGGGGCTATAATTGGAGATACCATTGTTTCTGGTACAGAAGTTCCTATCAAAATGGGAAATGCCCTACCTTTGAGTGCGGTTTGAACTATTGATTTACGTAATTGGAAGTAACCAATTAGGTTTACGACGAAACCTAGAAATCGATCACTGATCCAATTTGAGTACCTCTACAGGATAGACCTCAACAGAAAACTGAAGAGTAACGGCAGCAAGTGATTGAGTTCAGTAGTTCCTCATATCAAATTATTGACTCTAAAGATATAGTAATATGGAGAAGACAAAATTGTTTCAAGCACCGACAGAACCAGAAGCGCCCAGAGAGGAGGACGGGTTATTCACATTTCATTTGATGGTCAGAGGCGAATTGAAAGCTAAGCAGTGGTAATTCGAAAAATTCCCCCCGGGAAAAATAGAGATGTCTCCTACGTTACCCGTAATATGTGGAAGTATCAACGTAATTTCATAGAGTCATTCGGTCTGAATGCTACATGAAGAACATAAGCCAGATGACGGAACGGGAAGACCTAGGATATAGAAGATCATAACATGAGTGATTCGGCAGATTTGGATTGCTTCCACTCATGGGGTACTTCATTGTACGATATATATAAGATATAAGATCCATCTGT-------------ATCCAGAAAGCCGTATGCTTTGGAAGAAGCTTGTACAGTTTGGGAAGGGGTTTTTTGATTGATCAAAAAGAAGAATCTACTTCAACCGATATGCCCTTAGGCACAGCCATACATAACATAGAAATCACACTTGGAAAGGGGGGACAATTAGCTAGAGCAGCGGGTGCTGTAGCGAAACTGATTGCAAAAGAGGGGAAATCGGCCACATTAAAATTACCTTCTGGGGAGGTCCGTTTGATATCCAAAAACTGCTCAGCAACAGTAGGACAGGTGGGGAATGTTGGAGTGAACCAGAAAAGTTTGGGTAGAGCCGGATCTAAGTGTTGGCTAGGTAAGCGCCCTGTAGTAAGAGGAGTAGTTATGAACCCTGTAGACCATCCTCATGGGGGCGGTGAAGGGAGGGCCCCAATTGGTAGAAAAAGACCCACAACCCCTTGGGGTTATCCTGCACTTGGAAGAAGAAGTAGAAAAAGGAATAAATATAGTGATAATTTGATTCTTCGTCGCCGTAGTAAATAGAATTTGTTTCTTCGTCTTTACACTTTACAAAAGAAAAAACAGGAGTAATTAACTGTGACACGTTCACTAAAAAAAAATCCTTTTGTCGCAGATCATTTATTAAGAAAAATTGATAAGCTTAATATAAAAGCTGAAAAAGAAATAATAGTAACTTGGTCCCGGGC
>Crassula_columella
GAACGACGGGAATTGAACCCGCGCGTGGTGGATTCACAATCCACTGCCTTGATCCACTTGGCTACATCCGCCCCTATTATATTTATTATTGTTTTTT-----------------------AGTATCAA-------------------ATCAAATAGAAATACAGCAAATAAATTAGAAAATTTTTAGTTTGAGTCAAGTTTA----------GGAATTAACATACATATGTATAAATATACATATAAATAAATATAAAAATATCCAGCAAAAGTATGCTACTCAACTAGAAACCATACCAATCTTTTGTTTAATT-------TAAAAAAAAATAAGTAAAGGGCTACAAAATAACGGAGCACTAATCAATTTC------------------------TTGATTAGTGCTCCG----TTATTTTCAAAAACTCGTATACACTAAAACCGAAGTTTTATCCATTTATAGATGGAACTTCAACAGCAGCTAGGTCTAGAGGGAAGTTGTGAGCGTTACGTTCATGCATAACTTCCATACCAAGATTAGCACGGTTAATAATATCAGCCCAGGTATTAATTACACGACCTTGACTATCAACTACAGATTGGTTGAAATTGAAACCATTTAGGTTGAAAGCCATAGTGCTGATACCTAAAGCAGTGAACCAGATACCAACTACAGGCCATGCAGCTAGAAAGAAGTGTAAAGAACGAGAGTTGTTGAAACTAGCATATTGGAAAATCAATCGGCCAAAATAACCATGAGCAGCTACAATGTTATAAGTTTCTTCCTCTTGACCGAATCTGTAACCTTCGTTAGCAGATTCATTTTCTGTAGTTTCCCTAATCAAACTAGAAGTTACCAAAGAACCATGCATAGCACTAAATAGGGAGCCGCCGAATACACCGGCTACACCTAGCATATGAAATGGGTGCATAAGGATGTTGTGCTCAGCCTGGAATACGATCATGAAGTTGAAAGTACCAGAGATTCCTAAAGGCATACCATCCGAAAAGCTTCCTTGACCGATTGGGTAGATCAAGAAAACCGCAGTCGCAGCAGCAACAGGAGCTGAATATGCAACAGCAATCCAAGGACGCATACCCAGACGGAAACTAAGTTCCCACTCACGACCCATGTAACAAGCTACACCAAGTAAAAAGTGTAGAACAATTAGCTCATAAGGACCGCCGTTATATAACCATTCATCAACAGATGCTGCTTCCCAGATCGGGTAAAAGTGCAAACCTATAGCTGCAGAAGTAGGAATAATGGCACCAGAAATAATATTGTTTCCGTAAAGTAGAGATCCAGAAACAGGTTCACGAATACCATCAATATCTACTGGAGGCGCAGCAATGAAGGCAATAATAAATACAGAAGTTGCGGTCAATAAGGTAGGGATCATCAAAACACCAAACCATCCAATGTAAAGACGGTTTTCAGTGCTGGTTATCCAGTTACAAAAACGACCCCATAGGCTTTCAGTTTCGCGTCTCTCTAAAATTGCAGTCATGGTAAAATTTTGGTTTATTTAATTATCAGGGACTCCCAAGCAGACAAAAAAGGAACTCTATATTCTAG---------TTAGATAGAATATAGACTTGAAGGCTTGTTATTCAACAGTATAACATGAATTATATGCCCGTGTCAACCAATATGAATATCTTCTAGATGTAGAAATATA----------GATCTATCTAGATCCATCACCA-TTTTTGCTCAATAAGTGAC-TTTTTTTATTATTTATAACAATAGAAAAGGAATTTCCCTTTCGATTTTCTAAAATAACAAACAATTTGAATATTTGAATAATGGGTTGCCCGGGACTCGAACCCGGAACTAGTCGGATGGAGTAGATAATTTTCTTGTTCAAAAAGAAATTTAAAAAGATAAAAAATCTCTCCCCAAGCCGTGTTTGCATTTTTCATTGCACACAGCTTTCCCTATGTATACATCTAAAATGAAGTTCCTTTCTTCTATGGAACTCTAAGAACGTTCTTAAATAGTGAGTTGATTCAACCCCTACCACATAAACACTT-------AAAAAAAATCCATTTTTTTGTTATCTCTTTAGAGCTCCTTTTTCTTAGTTCATAAAAAATCATTCATGATTGGCCATATTATTGATAGAAATAATATCCAAATACCAAACCCGATCTTGATCTAAGCTAGACGAAGTATTTCTAGCTCTTGGGACGATCAAAGCCAAAACTTGTTCTTCTTCCATAAGGAATTCGTCCAATAAGTCCGAACCTAACTTTTTCAAAAAAGCACGTACAGTGCTTTTATGTTTCCGAGCCAAAGTTCTGGCACAAGACAGTCTCAATATATACTTTATTCGATAGAAACTATTTTTTTTTGAGGATCCACTGTAATAATAATGCGAAAGATTTCGGCATATCCACACAAATCGTTCGATAATATCCGAATCCGCTGAATCGGTCCAGGCCGGTTTGCTAATGGGATGTCCAAATACATTACAAAATTTGGCTTTCGCTAAGGATGGAATCAGAGAAAGAATTGGAACTATAATATATAACTGCTTAATAGCATTATTAATTAATAATGAATTGTCTAATAGCTGACTCCGTACAACCGAAAGATTGAATCCCAGATTCGACAAATAACCCATAAAATCGAGGGGATGGTTGGATAATTGGTTTATATGAATCCTTCCCGGGTTAACCCACACGTAAAAATGGCATTGCCAAAAATGGATAAGGTAATATTTCCATTGATTCATCACAAGGGGCGTCCCTTTTGATGCCAAAAGGGCTTTTCCTTGATACCTAACATAATGTATGAAAGGGTCCTTGAACAGCCCTAGCTTGGTTTGAAAATTATTATAAACAATT---------TGTTTTTTTATTTTACCATAGAAATAGATTCGCTCAAAAAGGACTCCAAAAGATGTTGATCGTAAATGAAAAGACTGGTTACGAAGAAACCCCAGGAGAAATTCGTATTCACATACATAATAATTATAGAGGAACAAGAAAAATCTTTGATTTCTTTTTCTTGATTTTTTTACCGTAAGAAAACTATCCCAACT---ATAATACTTGTACAAAAAGAGGCGTACTAAATGTAAAGAAGAAGCATCTTTAACCCAGTAGCGTAGGGTTTGCACAACTATTTCAAAATGGATGGGGGGAGGTATTTCTATATGTGACACATAAGTTAAATGTAAAAATTGATCTTCTAAAAAAGGAAATAGGGAATGAATTGAGCGTAAATTCTGAAATTTTACTAGCTCTTTCCTTTCTAAAAAAGCTTCTACTCGTAGGGAAAAAAAGAATTCGATAATTACTGAAAAAGTATCTGATAGCATTTGAGAATACAAACTTTTGTTGTACCCCAAAAATTCATTTTGGTTAGAACCTTTACTAAAAATAACCAAATGATTCCGTGGATACATTTGATTAATTAAACGTTTCCGAAGTAGGAAACTCAATTTTTTGTCATAATCCACATCCACATTTTCCAACAAAGTAGATCTATGATCGTGAGCAAATGCATAAATATACTCCTGAAAGATAAGCGGATAGAGAAAGTCACGTTGACGAGACTTATCGAGTTCGAAATATTCTTTAACTTCCTCCATGAAAAATGGAAATTCAATTTGAACA----GTAATAGATTTCGT-GATTATCAAATGATACATAGTGCGATACAATCAAAACAAGGTATTAGAGGAAT----------------------CTAAAG---AATAAACACCTTGGAGAGATG---------ACTCATCAACGGACTCTCTATCCTCTCTTTTCCATCTAGTAA-----ATTCATTA-GAGGATCAGAAAATGGTTTGAAATCCTTTATTTTTGAAACTCAATCGCTCTTTTGATTTTGGAAAATTA-TTATTTATCAACAATCAATATACGGCTTCTTCTACACAACCATCTCCAGGGAGAATAGCGA-ATAGTTAGGATTTTCGTTTTAATGGATCATTCATTCATGGGGAGAATATTTTCCCGCAGCAGGCACTAATATATTTTTAACGTATAATTAGATCGGGGAGTCATTCAAATTCCGAACATAAGCACGTGGCTTTTTGTTTCCCTAAAATTGGAGCCAAAAGGCTCTATCCATTTATTCACTTGACCCAACTGAAAATTCCTTTTGTTTTGCTCTACAAATTTCAATCAGCACTGAGCTTTTCAAAATCAAATATTCTTAGA-------ATTATCTATTGATACGACATGCTATTTTTTCCAGTCATTCCCATTTAGGATCAGTCGTGGTCGTACAAACTCTACCGATGGTATGGATGAATCCTTTGCTTCATCGAAATATGTAAAAGATCCTAGTCGCACTTAAAAGCCGAGTACTCTACCGTTGAGTTAGCAACCCGAAGAAAAAAAATTAGAGTCTATAGATCTAGTCAAAACCAAATTAAAAATTTCATTACACAATCACAACATTGAACTAAG-AAAAACGGAAAACAAAACGTTTTTGAACCAAGACGTCACTGAACAGAAACCCGGTAAAATCAAACCAAATCACATAAAAATTTTAATTCTAGCTAAATGTAAAAATGGATAAAGCACCTCTTATCTTATGTTA------TCTTTTA---------CTTTGATTCA-----------------TAAAAAAATCTATGGAACGCAGATAAATAGATC---TTTTTTTTATCCACGATCTAATTATATTTGTTCCATACACTGTTGTCAAGATAAATACTGTGAAAAATAGAATAAAAAACGACAACAAATTCCAGTCTAAAAAACTAAGAAAAACGGAAGGACTTGTGTTGGATGGGCACTACATG----------------------------------------------------------------------------------------------------------------------------------------------------------------------------------------------------------------ATTAAAGGGAATATCGCAATATTCTA--------TTTATAGATTGACATTTTTGAGCTATTCTATCTGAATTTTTCTATCAAAAAGGGGTCTTTTTGTCGTTCTCGTGTTATTTTATAAATATA-----AAATGGGT------TATGAATAGAGTAAGAGG------GTAAATTAGTAAATAAAACTTAG-AAAAAATCAAAAAGATAAGGGACATCCCTACACTCTATTTTTCGGTTGATTATGGAGAAGTTCTCTAAAAACCTCCGCCTTCTTTGAAATATCATGAACAGTTCCTGTCGGTTTAGCACCTTTTTCAAGGAAATAGATAATAGCCGGAACATTTAAATAAGTTTGATTCTTTATAGGGTCATAAAAACCCACTTTACAAAGATCTCTTCCTTCTCTTCTAGATCGAACATCAATTGCAACAATTCGATAGACGGCTCATTGGGATAGATGTAGATGAA--CCCCCCCCCCTAGAAACGTATAAGAAGTTTTCCCCTCGTACGGCTCGAGAAAAAA----TGATTTGAATTCTATCTTTTAT-----AGTATGGAATATATGGAAATTGAATTACAAATAGATTCC--------TAAAATCAAATAAATTATAGAATAGAATCAAAAGAAAG-CCTTTTTTTGTTTCGTTTTACCCCAAAAAGAAAAGCCATTCGTACTCATAACTCAAGTTAGATAATTATCAAATAGTTCAAAGAACATTCTTAGGAATTTCCTTTATTGAGTAGTCTTTAATCTTTTTCTGTCTCTCGTTTATAAT-----------TTTTTTTTTCTTCTCTAGTTATTAAC------------------GTTATTAAGACAATTGAAAATAGTATTTTCTTGTTCCAAGATCTTTTCTTTTTACTTTGAATCCTTAGGTTTAGACATTACTTCGGTGATCCTTAATCATTTCAAAATGGCAGCAACATACCCCTTTTTATGA-TTCGGTGTATTAAGGAATCATTCGAATGGTTGATTCCCACTTTCTACACTTTGAATCAAAA--GAGTTTTACAAATTCGAAAAAATAGTACTTGTGGATTTGAAACGTGTTCGAATTAGATCCTTTCAATTTATATCTTAAAGATATACTTCTACTTACGAAGTTGTTCCAACGTATTCATTGGCACTAACCCTAGATCCTTGCCCCTGAGAACTAACTTAATACTTTACTTTATACTCGAGCTCCATCATATTATCTTCTACTATTCGATTGTAATTACAATCGATATAGAACAGAACAAAAGATGTCGAGCCAAGGGCACCTTCATTGATATCTAAAATGACGGATGTAAGAATCCACATAAGATCATGTCCTTCAAGTCGCACGTTGCTTTCTACCACATCGTTTTAAACGAAGTTTTACCATAACATCCTGTAGTTTAGAAATGGAATCATGAGTAGTCATTGGTTTGGGTCAACACTGGGTATATCGTAATCCATTTTCCTTGTATACGGAGTTGCTCTATATATATATTTTTCAAAGGAAGTCTCACTAAGAATGAAACTTAAATACCAAATTTCTTTTAATTTTATTGTATTTGTATAAGATATATTCTTATTCTTAATATAGAAAAATGTAGAAT--AGAAAGAAACTCAAAACAAGAAGTTCTTT-------TTTATGAATTCCCACCGAGAATTCACAGGAAATCAGTTAAAATCTTGAATTTCCTATTTCGACATCGGTATTTGCATACAGTCCATTTTGTCATCCTA--TCCTAAGATAGATAAATCT----AGTTTTCTTTTCTAATTTCACCATCGATAGCCGGAAAG---AGATAAGT----AAAAAAACTGTTGTTATT--------------GAATCTAGAACAACATATA-CATTCTCCATCTTTACTTTAAGTAATTTTTCTATAATCC---------------------------TTACAT----------------AAAGAGACTAGAATGTATGAATACCCTCCTCTCCAAATTGTTATCTAGCTTTATAATTATCAAT------------TCATTTTTTGAATTATTGAATTAGAGTAAAAATAGAAATGCTTAAAAGGGGGGATTCAAAAACTAAGAATCCGT-------TATATGTTATATATGGAATTT-------ACTTAATCTTTTATTA---------------ATTATTTTATTTATGATGAGATTCAAGCAGATTAAAGAAATGAAACTGGATACTTTTTATTACGGGGGATGATAAAGCATAAAG-AAAAAAAACAT--CTATTTTTCCGAGATACTTTATGTGAACTAGTCTAGGTATAAA------GTCAAAGAAAACTGACTTGTTCTTAATTTTACATT--------------------------------------------------------------------------CTAGAGAATTACTAATTAATCGATCCATGCCTTTCAATTAAAGGATCCAGGGAAAAGTTTTCTAAGGCCTTCTTACCTTCAGTATGAATAGAAAAGGTCGCCGGGCCTATAACGAAAGGAG-----TATAAATGACTTC------TTTTTTTTATTCAAACTATTGGAATCGAAATTAACTATACTTGACTA---AAAAAATGTAGCTATATCTATGTGTCAGTTGAACTCACTTAAGTTTGTAAA-----AAAATATGGTTCGGAAAAAAATTAGTA---------------ATTAAAGAAGAATCCCACTTTATCCAAGAATCTATTACTCTCTTATTTTAAC--TAAATGACGGTTTATTCAAAAAAAAAAAA------TTTATTCGGATATAACACATCTGGGACGGAAGGATTCGAACCTCCGCATAGCGGGACCAAAACCCGTTGCCTTACCACTTGGCCACGCCCCACTTCTATTTCTATTGTTCACTCCTAAACACTACTCTTGGTATGGGTTGTTCGTCAATTCGAGATAAAATATCTATGGAATATGTTTTGATAGA--TTTTAACACATGTCGAGATAGAATTATCTAAAAATTGATTGATCATTACATATAATTTAATTAAGATATAAGATATTGTATGAAAGTAGAATTTCTTCTATTTTGAATTGAAAATAGAAGGATTTTTGATTGGGTGAGTTTAAAGA----AAAAGAAAGATTTTTAAGTCT-------------ATTTTACTTTAACTCAATCAAAATGCAATTATCTCTAACCAAGAACAAAAAACCTTTTGTTATGCTTAATATCTTCAGTTTGAGCGGTATCTGTCTTAATTCTGACCTTTATTCGATTCATTTTTTATTTGCCAAATTACCCGAGGCCTATGCTTTTTTAAATCCAATTGTAGATCTTATGCCAGTTATACCTCTTTTATTTTTTCTCTTAGCCTTTGTTTGGCAAGCTGCTGTAAGTTTTCGATGATCTATTTAATACTGCCCTAAAAAAATGAATGATTTATTCGAA-----CATAAGATCAGATAATTCTTATCTTAGAAGAATGAATCCTTGGTTCAAACACTGAAATTCTTAGAT-AGGTGCGCGAACACCTCATTTATTCATTCTGACCCGAT-----TTCAGTTGAAAAACTCGAGTAAGTTACCCCACAATTAGCTATTTTTGTT--TTGGATAGTAAAGACAATTTTAGTACTGA--------------------------TGAATTTATGAAAATTCG-----TTTTTTTAGAACCCACTTAATTTCTGAGTATCAAAATAGGATAGTAGGATATATGTTATAAAAATGGCAAATCTATTCTCTTTTTT----ACAAAAAAA-----AAATGATATTGGAGATTGTGTAATGCTTACTCTCAAACTCTTCGTTTACACAGTAGTGATATTCTTTGTTTCTCTCTTCATCTTCGGATTCCTATCTAACGATCCAGGACGTAATCCGGGACGGGAAGAATAGAATA-AAAAAATAGGATAAGGCTTTTTTCTTTTGTTTTCTTACTAATATTTTTATAGACT-TTTTTGGATTTACTCCTTTAACTAATAACTAA---AACAAAATGGAAAGTTGACTTTCCGTGAAATTGAAAAGAAAACAAAAATAGAAATTCAATATAAACGGAAAGAGAGGGATTCGAACCCTCGGTACGAATCACTCGTACAACGGATTAGCAATCCGACGCTTTAGTCCACTCAGCCATCTCTCCTTTTGAAAAAGAATAAGTAC----TATGTTACACTAC-----ATATAATGTATTAGATAAGGATTGAAAAAAGCATTTCTTCTTTATTTT-------ATTATATTAATCTAAAGAGGGTTTAGCAGCAATTCCCGAATTTTATA---TTTTTTTTTATTTCGATC-AAGTAAGAGTAAGTGCTTAAACGAGATCTTTCTAATAAAC--AAAAAAAAAAAAGAGAATACTTCTCTAATCTCG-TCTGATTACAATCTTTTTCATTCCCCATAGCCTGGCCGGGTTAATACCTAGCCGGGCCTCTTGGTTTTCATAAT-------------AAAAAAACTCTTC-----TTT-ATTTTTGTTTTTGAATAGA--------TATAGAGGTATGGATAGTTCGAACTAATTCAGAAAATTTGCCCAAAACCGTCCACCAACAAAAGCTCGTTAAACTAAG-CCCTTTCTTAATATTAAAATCACTAAGTGACCTGACAAAAGAAAT-CAAGACTCTAAATTTCATGATTTTTGCTAATAACCTTGGGATTACCTTTTGGTCGACAAAAATCCATTTCTATACAATAATGACATTGTAGCGGGTATAGTTTAGTGGTAAAAGTGAGATTCGTTATATTAACCCCTTTATAGTTAAGGGGTCCTTCGGTATTATTTGTATTCCGATCAAAAACTTTATTTCGTAAAAAGGATTTAGCCCCCTTTACCTCGCAATGACAAATTCGAGGATAAATCCACATTCTCATGATTTTTATCCAAAGTTCAATTTGAAAATTGGATTCTGAAATTATGAAACAGAATTGTTATTGAATTGGATCAATACTTCCAATTGAATAAGTATGAGTAAGGAATCCATGGATAAAGAAAA--------TTTTTTTTTCTAATCGTAACTAAATCTTCTCTTTTTGCGAGAAATTTGAAGCAAAATAGCTAT-AAATGATGACTTTGGTTTACTATAGACATCAACATATTGTTTTATCTCGGTAGAAAAAAAGACTTTTCCTCAAGATTCTCGCCACTCGAAATAGAGAACGAACTAACTAGAAAGGTTTTTCTAATCTTCCCCTTCTATGGGGGTCATCTATAAAGCAAGCC-TCTTGAATGTATTCAAGATAGAAAAGCTGACATAGATGTTATGGGTCAA--TTTTTTTTTTGCTTTTTTCCTTCACAGCTTAGATCATGGACTTTATCCATCTTCCATAAAGGAGCCGAATGAAACCAAAGTTTCATGTTCGGTTTTGAATTAGAGACGTTCAAAATCCAGAATTGACGTCGACTATAACCACTAGCCTTCCAAGCTGCCGATGCGGGTTCGATTCCCGCTACCCGCTATT-----------TCTTG-------AATTCTCTTATCTATATA----------------------------------TAAAGTGAATAAATATAGAATTCATAATTTATTAATG-----TATTAT----TTTC-TTTTTTTCCCGAATAAGAGATAGAAAAGAAAAACTCACAATGAAACGCGTCCATTGTCTAATGGATAGGACATAGGTCTTCTAAACCTTTGGTATAGGTTCAAATCCTATTGGACGCAATTTCGTTCCATTT------TTTTTTTTTTTTACTAT-AGATACTTCGTTTAATTGTTTAAAAGATTACTGCACTCTACTTGAGTTTCATTTAAATAATTTAAAATTTATGGTTA----AACTGAAATTGAAATTTCAGTGTTGAAGTTTTTTATGCTTGTTCCTGAAGGACAAATCGTTCCAACTGTTCCTGAATAGCTTCTTTCAAAAGGGTTTTTGCTTCGTCAGTGAATACTTTGGTCGAAGATATAATTTCTTGGAATTGAGGTTTATTCGTTTTTAAATAAGTACGTAATTCAACGAGAAATTTTCTTACTTGTCCAATTTCTAATGAATCAAGATAACCAGTCGTTCCAGTATAAATAGTCATTATTTGTTCTTCCACGGTAAGAGGGGCAGATTGGGATTGTTTAAGTAATTCACGTAATCGTTGACCTCTTGCCAATTGATTTTGGGTAGCTTTATCGAGATCAGAAGCGAATTGTGCAAAGGCTTCTAATTCTGCGAATTGCGCCAGTTCCAATTTTAATGTACCAGCTACCTGTTTCATGGCTTTAATTTGAGCTGCAGATCCTACTCTGGAGACAGAAATACCCACATTAATAGCAGGTCTGATTCCAGCATTGAATAGATCCGCAGATAAGAAAATTTGTCCATCTGTAATGGAAATGACATTAGTAGGAATATAAGCCGAAACATCTCCTGATTGGGTCTCAACTATCGGTAAAGCGGTCATACTGCCTTCACCTAAACTAGTACTTAATTTAGCGGCTCTTTCTAAAAGGCGCGAATGTAAATAAAAAACATCTCCTGGATAAGCTTCACGGCCTGGGGGTCTTCGTAATAGAAGAGACATTTGTCGATAAGCTTGTGCTTGCTTGGACAGATCATCATAAATGATTAAAGTGTGTCGTTCACGATACATAAAATACTCAGCCAAAGCTGCTCCAGTATAAGGGGCGAGATATTGTAATGTAGCAGGGGAATCCGCCGTTTCGGCTACCACAATAGTATATTCCAGCGCTCCCCTTTCCTGGAAAGTTGTGACTACCTGGGCCACAGAAGATGCCTTTTGACCAATAGCTACATAAACACATATTACATTTTTGCCTTGTTGATTTAGAATTGTATCTGTGGCTACTGCGGTTTTCCCGGTCTGTCTGTCCCCAATAATTAATTCTCGCTGACCTCGTCCTATAGGGATCATCGAATCAATAGCGATAAGCCCTGTTTGAAGGGGCTCATATACGGACCGTCTTGAAATAATACCGGGAGCGGGAGATTCAATTAACCGAGATTCAGAAGCTGAAATTTCGCCTCTACCATCAATTGGTTTAGCCAGAGCATTTACAACACGACCCAAATAACCGTCACTCACCGGTATCTGAGCAATTCTTCCTGTTGCTTTTACAGAACTTCCTTCTTGTATCCTCAAACCGTCGCCCATTAATACAACACCAACATTGTTGGATTCCAAATTCAAGGCAATACCTACTGTACCTTCATCAAATTCTACTAATTCGCCCGCCATAACTTCATCAAGACCATTAATACGCGCAATGCCGTCGCCTACTTGAAGTACAGTACCAGTATTTACAATCTTAACTTCTCTATTATATTGCTCAATACGTTCGCGAATAATATTACTAATTTCGTCGGCTCGAATGGTTACCATAAATATTTCGTAATACTGCTTTTAGAG-----AAAAAAGGTAATGCCTTTACAGTAGAAAGCCTAATCGGTTATTTCTTTCATTGCTCCAAAGATGCCAATATTAGTACTTATAGTCCTTAAATGTATGTCATTGTTCAAAGAACTAGTCAGCGTTCCTAGAGCTCCTTGTAAAGCTTGTTGGAAAACAAGTTGTCGGACTTGATTAATGGCTCTTTGTTGTTCAAAATTAATAGTTTCATTTTTGTAATTTTCTAATTGTTCCAAAGTATTATAAGTTGAATTAATCAAATTCAATTTTTCTTGCTCTATTTCGGAGTATCCATTCGCTCGAAATTGAGCTGCTTCCAGTTCTACTTGCTGTAAGCGCGCCCGCACTTTTTCCAGCTGTTCGATAGCCCCTTCACGTAATTCTTCGGAATTTTGAATAGTATTCAATATTTTCTGTTTTCGATTATCTAATAAATCACTTAATGAAAGTAGATTTTCTTTCCATTCATTTCAAAACTTTCACGATCCCTTCCCGAACCAAACGTGAATCTTTCGCTTCATTTGGCTCTCACGCTCAAATATTTCAACTCGTTTTCCCTATTTTTGTTGAATAGACTGAGCCTATCCTCTCTAAATAGTAAAATGGATTCCTAATCCAAGACCACAATAGTCGGAGGACTCTTCTAACCACAG---AAAAATATGTATATCTAATTGTCAGCAAAGTTGTTTC-----TTTTTTTTTTATCCAAAAAGGCTTCTTACGTTATTTTATATATAGGTCATCCCATCTCGTCAGCATTGGATAACAAAAAGCATATGAAACACCCGTTTTTACAAAAAACGGTTCAAATTAGTTTATCGACATGAGTGTTATATATCGAAAAAAAAATTCCAAGATAGTAAAAACCATCTTTGGATGAAGATAAGATAATGGTAGAAAGAGTACCATGCTGTGCTGGATTTCAAGCAGTTTCGCTTTAACCATGCTATTAGCCTACATTATTGGTTCAGAGAGAATCAAAATAGATTTACCAAAAACGCACGAAATGCTATGGTTCTTCCATATGATTTTAAAAATTATTCAGAAGTAATTCGTGGAATTATGCACTTTATGTTATAAATAAAGTGCAGCTGGTTGAATCCAGCAC-TTTTTTTGAAATAAACAACTCGCACACACTCCCTTTCCAAAAAAGATCAATACACCAAGTACTACACTTAGATTTATTGGATTTGTTGCTAAAATATCGGTATTAAATCCGAAACTCCCGGCGGATGACCAGTGACCCAAATAAACGACAGAATCGGTTACATTTTTCATATGATCTCCCTAAGAATTAGAATAAAAAAGTTCTTTTTATATCACTTCGTCCCCCCC--TTTTGTCTTTATTTATTAATTTTATAACCAGCGTCAAAAATCTATTATAGGTAGAACTCGATTTGACTTTTCTAATTCCAATTTCCACTATGAACGCGAATTAGATACTAGGACTGATGTTACTTGTAAAATAGTTTGTTGAAACATTTCAGTTCTAATGGACTAAGAAGGGGCAGGAAAAAGGCGAATTGCTATGCGAACACTCTCAAACTAAGTTCGTTGATTTTTA----------TTATTGTGGTAACGAATAAGTAATTCTAGGAGTGAAATCTTG-----GATGGAAAGTCTAGGGGAAT--AACAAAATACATATTTTTTCTATTTCTAGGATTAGATTAAACAAAAGGATTTGCAAATAAAAGTGCTAATGCTACAACTAGTCCATAAATTGTTAAAGCTTCCATGAAAGCCAGACTAAGCAATAAAGTCCCTCTTATTTTTCCCTCTGCCTCGGGTTGTCTCGCAATACCTTCTACAGCTTGGCCCGCAGCAGTACCCTGACCAACTCCAGGTCCAATAGAAGCAAGTCCGACGGCTAATCCAGCAGCAATAACAGAAGCAGCAGAAATCAGTGGATTCATTAGAAGTTCCTCACACCAAAATAAAGAAATGGTTAATGATACAAGCAACCAATGAATTAGAACTTAATTATTATTATTC-----GCTGGCGACAATTGGTCCGGGCGAAGTAAGTAAGAACTCGGATTTGAATTCCCTCAACTTTACTTCCTACGGTGCTTTGTCCCGAACCATTTT----TTGTCTGCTTCCTTCTTT-TGCTTGATTTAGTTTATTATTCAATTCACAGGCATAGATCAAATGGGAAGATTTCTATTTGAATCCCCGTCTAAATTCATAGCAATAAATCCAATT-CTATCTATCTTTAGGCCATATAGACCCAATCCATTAC-ACATATACAAGCCCGTCTTGGATAATGTAAACTTACTATTTCTATCATTCCTATCTTAGAGTG-------------------------------------------------------------------------------------------------------------------------------------------------------------------------------------------------------------------AAAGATTGTCATA----------------AGGCTTAAAAGCTCTTATTTCGAAATAAAAAAAAATAAAAAACAAGTTAATGATGCCCTTCCATAGATTCTCCTATATAAGCCGCAGCTAAAGTTGCAAAAATAAGAGCTTGAATACCACTTGTAAATAATCCAAGAAACATAACGGGAATAGGAACCACTAAAGGTACTAAAGAAACAAGAACAACAACTACTAATTCATCAGCTAATATATTCCCGAAAAGTCGAAAACTAAGTGATAAAGGTTTTGTGAAATCTTCTAAGATATTAATAGGTAAAAGAATTGGGGTTGGTTGAATATATTTACCAAAATAACCCAATCCCTTTTTGCTAAGACCCGCATAAAAATATGCTATTGACGTGAGTAAAGCTAAAGCAACAGTAGTATTTATATCATTCGTAGGTGCAGCTAACTCCCCTTGCGGTAACTCTATAAGTTTCCAAGGTAAAAGAGCCCCGGACCAATTCGAAACAAAAATAAATAAAAACATGGTTCCAATAAAGGGAACCCAAGGACCGTATTCTTCTCCAATCTGAGTTTTGCTCAAGTCTCGAATGAATTCAAGAATGTATTCGAAAAAATTCTGACTGCTAGTCGGGATAGTTTGTGGATTCCGAATAGCGATAGCGGTTGACCCTAATAAGATAGCAATTACAACCCAAGAAGTGATAAGTACCTGGGCATGCACTTGGAAACCCCCGATTTGCCAATATAAATGTTGGCCTACTTCCACACCGGATATAGCATAGAATGTGTTGATGGAAC------------TCATATTGCCCTCTGACAGAAATAGAACTTGAAAAGGAATTATTTTGATTCAATCAGCGCTTTTTTAAATTTTGTATACCAACAAATCACATAATATACCCATAGATTTTTATCCTTTTCATTCCAGATCCGTATAAGCAATTGTAAAAATATATGGAGGTCTAAAAGTCATTTTTTATTAATTATTAATCAAGGCTTTTTTATATATCTCGAACGGCCCTCACAAATAGCAAATACTAGTTTGTTAAGAATTAATCGGATCGAAGCTATAGCATCATCATTCGCTGGAATCGAAATATCTGCAAGATGGGGGTCACAATTTGTATCGATTAAACAAATCGTTGGAATTCCCAAAGTGATACATTCTCGAAGAGCCGTGTCTTCTTCTTGCTGATCAACGATGATTACAATATCAGGTAAACTCGTCATATATTTAATCCCACCGAGATATGTTTGCAAGTGAGATAATTGTCTCTTCAGCATAGCTGCATCTCGTTTCGGAAGACGGTTATTGAGCCCCCCTTCCATTCTTAAGTCCCGAAACTTATGAAGTCGTGTTTCGGTCGTGGACCAATTCGTTAACATACCGCCGAGCCATTTTTTATTAACATAATGACAGCGAGCCTTTATTGCAGCTCGAGCTACTGAATCCGCTGCTTTATTTTTGGTACCAACAATTAAGAATTGTTTTTCCTTACTTGCTGCATTAAAAACTAAATCACAAGCTTCTGATAAAAAACGCGCCGTTGTAGTAAGATTTGTAATATGAATACCCTTACGCTTTGCAGAGATATAAGGTGCCATTTTCGGATTCCACTTTCTAGTACCATGACCAAAATGAACTCCCGCTTCCATCATCTCTTCCAAATTGATGTTCCAATATCTTTTTGTCATTTCTCTCCACACTTCCTCTCTTTTTTTATT-------------AAAAAAAAGACGAGGTACCTCGAAAATAAAATAAATAATTGTTCCGATGGAACCTT----------------TACCGAAGATTGGCTGTTGATACACGATCCAAGCCAGTAATTCCTTTCTATTTGGATTGTCTTTTCTTTT-----------TTCTTACTTAATTAAAAATTAACAACAAATAACCGGACCAACTCCAGACCAGTTAAAAAGAGTTATAAAGGATGAATCCGACCTCAGGAAT----CAGTAACTCCCAGAAATGATTTTTCTGATGTATCATGGGAACTCTT---TGAAATGGGAGAATGAAAGAAATCTCGGTGGTGGACCAAAATATCTTTTATTTTACCCTCAAATAACTTTTTCTTTTTCTTCGTCTGTTGCCTTGAATGATGTACTAATTCTTTGAATCCAGTACCGACGGGTATCATACTTCCCAAAACAACGTTCTCTTTCAGGCCCTTCAACCAATCGATACGACCCCGTAGAGCAGCTTTTGCTAAAACTCGAGCGGTTTCTTGAAAACTCGCTTCGGATATGAAACTTTGAGTATTCAGAGATGCTCTTGTTATTCCCAATAAAATAGCTCGGTAAGAGATTGGTTCTTCCAAAGCACGTCCCGTTCGTTCCGCGCGCAACACTCCAATAAGTTCTCCGGGTAAAAAAACATTCGACATTCCGTCTTCTGAAACTAATACTTTTGATGTTATTTGACGTACAATAATTTCTAGATGCCTGTTATGAATCTGCACACCTTGGGATCGATAAACCTTTTGTATCTTGTTAACTAACGAGATACGACTTTGCACTATAGTTAGCTCGACACCAATCAAGAATCCCCAAGGAATTCCAAGAATTCTTGTTATATGCTCATTCCAACCCTCCACTCTCTTTTCCAGGTTCATCGATATGGAGTCAATCGAACGTACTTCCAAGACCTGTTCTACTTTTGGAAGACCCTGCGTTATATCACCCGATCTTGATTTTTCATATATAAATGTAACAAAAGTATCTCCCGTAGAAAGGATTTCTCCATAATGGCCATGAACAGTTGCCCCTGGCGTGGCCAAATAGGGCTTAGCCGATCTAATTATTATAGAATCCACTTGAACAATTAAAACTTGGCCCAATTTTAGGTGGGGTCTGTTTTTCGCTATACACCCATTTTCACAAATAAACTGACCAAGACTAATTGTTGTGGGTCTCTCTTCACAAAAAGTACAATGGATAAAATACCAAGTCAAATGAAATGGATTCAAAATTATTTTACTGCATAGATCGGGATTCGAAACCCCTCCATTTTCATCCATTAAATAGTAGTTAATTATTTCAAAAGGATCTTTCAAATTGTCAAGTTGAAAATATTTCATTACCGAGATTTGATTATGGGTTAGTAAATGGTAAAAATTAGTAATTTGAAGGGCTGTTCCTATGGGACCCAATGATTTCAATTTGCTAACGGAAACTCTAGGGGGTTCAGCTTCTTTTATTATATTGTTATATTTTTCACTGTTGAATGGCCCTAGTCGAGAACAGTTGGATGATGACAAAATTATCAAAGATTGATATTCTTTTTTTCTATTCAACAGGGTACGAATAGTTACTTGATTTTGGATAGGCGGTTGTTGACTCTCTGCCTTGGAATAAAACGGATTGATATAGGCGCAACCGGCTCCAGTAGTATTATAGATCAACCCTGAACTCGATGAATCGTTCCTTTTTCCAGTGTATTCAAGGGGGGAGTTGACTAAGTCGATTCTTATAAAATCTCGCACGAGATCCTTTGTTTTTACTTGAACAAAAGAAGCAGGGGCCTCTCCGACATAAGAACGTTTTTTAGCGTGAGTCCAATTCAACACGAAACAAGTCCGAACTAATTGACTGCTTGTTTCCGGGATTCCAAAAATGGCTTTGCCATTTCCATAAAGAATATAATTGACAACGCGAAGGTTCATGTTATCCCTTTCCTTCAACGGATCCTGAGGGAAAAGTGTTGAAAAATTTATACCATCTGCTATTTCATATGTTTCTACAGGTCGAAGCAAAACAAAATACTTTGTCTTGGTTGGTGTGATCCCTTGGACATAGATCCAATTTTTGACTTTTTTTTTTGATTCCTTA------------GGATTTGTTTTTCCCATTCCTGGTGGTATTAAGATGCTGCTGTGTCGGACTATCCTA---TGAGCTGTATCTCCAGGAAAATAGATATCTCCAGAAAAGATTTGAAGTTCAATCCTTTTTTTTTTTCT---CTCTACTCGGACTAATCCGCCGACTCGGCTTCTTGTATTTAAAGTGATTGGGGTATCTACTCCAATGATACTATTATTCCGCACCATTATATAAGAAGATCCAGGCAAAATATGTACTTCCTCGGGAATGAAAAATAATAGATCTAATTTCATTTGGTATCGTGGCTTCAATGCCCCTCGATAATCAGACAAATCCTCTTTTTTTTCGGTTGACTGTACCTCCATAGTCCCATATTTAGTAATTCCTGAACTGTTTCTTCTGTATTGAGGATCGTCGAAATAAGCAAGAATACTATTTCTACGGAAAATACCATTTATGGGTATTTCAACCACCATACCTGAATCCGAATAGAGCATTGTTTCTTTCTCTCGGTCTTGAATCAATTGGAATGGAATGATGAATCTATTTCTTCGCCTCTTTGACAATAAATTAGAATTCTCATAGAGAATAGCAGGATATAGTCCAGTGCAACGATCAGTATATAAGATTTGCTTAAATTCTGAATTTGAATAAGCAGGAACAATTCCTTTGTTTTTACCAGAAAGATCGGAACTAAAAAGTTTCTGTTTCACTTGCTCATTAGTCACTGAATGGCCCGAACTATATCTTCGTTCAACGGAAAGTGAATGAATGTTCAGTTGATCTTGATCTTTGTGAAGCGAAAAAGGGACTACACTGGATTTGCACGAACCTCCTGCTAATATCCATAAATGGCTTGTTTTTGGTAACAGATGAACATTACTATATGTAAATTCAGATGCATGGTACACATTGGTACTCCAGTGCATTTCTCCCTCTGAATCAGAATAAATATGTTTTCGAACCTTCTCTTTAAAATTTAAAGTGTATGTTCCCGCGCGAATTTCCGCAATTACTTGTTCGGATTCTACATATTGATCATTTTGAACTAAAAGAAAACTTTTAGGTGGAATATTTACATTATGTAGAATGCCTTCACGCTCAATAGTTATATAGAAGTCTATATAACAAAGAAAAGCAGGATGTCCGTGACGTGTGCGTGTGGGATGAAGCAAATTCTCCTTGAATTTGATTTTCCCATTAGAGGGGGCTCTTACATGCTCTGCAGTACCCCCAGTGAATACTCCACCGGTATGAAAAGTTCTTAATGTTAGTTGAGTACCCGGTTCTCCGATAGATTGACCCGCAATAATACCTACAGCTTCCCCCAATTCGACCAGGTCACCATGCGTAGGACTCCGTCCATAACATAATCGACAAATCCAAAAAGTACTCCTACAAGTAAAAGGAGTTCGAATAGATATTGGTTGTATTCGAAAAGTTAAGAATCGATTGGCAAGTCCAATACCAATATCCTTATTTCGAATGGCAATGCATCGTGGACCCATATATATATCGTCTGCTAGTACACGACCAATTAATGTTTGAATAAAAACTTTTTCCGACATCATCCCATTTTGAGGGCTCACTGAAAAACTGCGGGTGGTTCCACAATCTGTTCTACGCACAACAATGTGTTGAACTACTTCAACAAGTCTGCGGGTCAGATATCCAGCATCTGATGTTCGTACAGCAGTATCCACAACCCCCTTGCGTGCTCCGTAGCAAGAAATAATATATTCCGTTAAAGAGAGTCCCTCGCGTAAATTGCTTTGAATGGGTAAATCAATCATTTGTCCTTGGGGATCCGACATTAATCCTCTCATACCTACTAATTGATGGACTTGAGATGCATTTCCTCTAGCTCCCGAAAAAGACATTATATAGACTGGATTAAAAGGGTCGGTCATCCTGAAATTCGGATTCATTTCTTGTCGTAAATATTCACTTGTAGCATACCATATTTCAATGGATTGGCGTAATTTTTCTACCGCGTGTACATTCCCATAATGATGGTTTTTTTCCAAAATGAAACTTTGTTGTTCAGCATCCTGGACTAGCCATCCTTTCGACGGTATTGTTAAAAGATCGTCAATTCCTAATGAAATAGATGTAGCAGTGGCTTGCTGGAAACCCAGAGTCTTTACTTGATCCAAGATGTGTGATGTGTATGCCATTCCGAAGTGATCTATTAATCTGCTAATAAGTCGTTTCATGGCAGTTCCATCTATCACTTTATTGTGAAAGACCAGATTGGCCCGTTCTGCCATAAGTACCTCCATATTCCACTGAGTAGGATTCGACAATGGGTTTGAGTCAGTGATTGGAAAACTTCCTTTTCTCGATCTTGATTCGTGGATAAATTTATAAACGAGTATCCTAGTTGAACTGGAAAAGCAAAAACGCACACTCTATTCTATAATTTTTC-CGAAGTACTAT----AAAAATGATACTATGTAAATGATTAGGTACGATATGAACAGGCACGACAAAACCCTTGGATAGCTTCTTCGATTTCTCGATAAAGAGAAATATGACCAACCGTGGTTCGAATGTATATACAAAGGTTTTTTTTTTTTTTTACACTTTTTACTATTAGATAGTGCTCATAAATCTCATGATAAGTACCCAAAGACTCATAATGAACTTCGATAGGAGCTTTTCTTGAAGCAATAATGCGTTGATCTAGTCGCCAACGAAGCCATAAAGGACTATTTAAATTGATTTTTTTCTGTCGATAAGCTCCAATTGCATCATAGGAATTACAAAAAAAGGGTTTTTTTTCGTTCGTATAGATATAGTGATAATCATCATCAATAGATTCATTTTTAGAGTTTATACGATTTCGCGGATTATATCTATTTGCACAAATACCTCGGTGATTTCCACTCGTTAATACATAGAGCCCAATAAGCATATCTTGAGTTGGTATGGAAATGGGATCTCCAATAGCCGGTGACAAGAGATTCATATGAGAAAACATAAGTAAACGAGCCTCTGCTTGAGCCTCCAAAGATAAAGGGACATGAACAGCCATTTGATCCCCGTCAAAGTCTGCATTGAATCCTTTACGAACTAATGGATGTAAACAAATAGCACGTCCTTCCACTAAAACCGGTTGGAATGCCTGGATACCTAATCTATGCAGAGTTGGTGCTCTATTCAGCAATACAGGATGCCCCTGCATAACTTCCTGAAGTATTTCCCACACAATCGGTTCTTTTTCCCTAATTTGACTCTTCGCAATTCCTATATTCGAAGCAAATCGGTGTCTAATCAGACCATGAATTACGAATGTCTGGAAAAGCTCTATTGCTATTTCGCGAGGCAATCCACATTGATGCAATGAAAGCGAAGGCCCTACAACAATGACGGACCGGCCCGAATAATCGACCCGTTTGCCAAGCAGAGTCTCACGAAATCTTCCCTCTTTACCTTCAATTACATCTGAAAATGACTTGTAAACCTTGTTATGACCATCCCTCATTGGTTGTCCACGGATTCCGTTATCAAGAAGTGTATCCACGGCTTCTTGTACTAATTTTTCTTGACACATTACCAATTCCCCCGGCGTGGACCTACTTGTTGTTAATAGATCGGTAAGAGTATTGTTCCTATAGATAACTCGTCTATAGAGCTCATTAATATCCGAGCTCATTAGTTTACCCCCATCTATCTGAATGATTGGTCTCAACTCGGGCGGAAGAACAGGTAATAGACATAAAACCATCCATTCTGGTTCTATATTTGTTCGAATAAAATGTTTAGCTAATTCCATACGTCTAACCAAAAAATCTTTTCGTCTTCCTATTTTTCGATCGTCCCATTCATTGCCTGTGATCGCGTCTTCCCCCAATTCTTTCCATTCTACTAACGAATAATCGATAATCATTCGCAAATCCAGATCGGCTAATTGTTCTCGGATAGCGCCCGCTCCAGTCGAAATTTCTCTATTTCGAAACAGATCGAAGCCCTGGGTCGTAAAAAAAAGAGGAATGCTGTATTTCCAGGATTGTATTTCATATTCAAATGAACCTCGTAATCGTAAGAAAGTAGGTTTTTTAGCTATGGGCCTAGCAAAAGAAAAATTGGGATAGGATCCTGTTGAATCTCCCCCCTTCAAAATCGGACGTGAAAATTTCCTTTCATCCGGCTCAAGTAGTTAGACTAAATAAAAAAATCTACTTCTTACTCAAGTTCCCAGTGAAGATTAACCAAAATTTCCTTCTTCCTTATTTTATTTCATTTTTTATTCAATTCCGACATAAATGAAATGTGAAATTCTTGAGTAATCTACCTCCCTTTGAATGTTCAAGCTCCTTACTTAAATTTAAGGAGTGCCGTACAATTCTTCATAAGGGATTTACTTGTCTATATATAGTTCTCTTTGATCTTTTAGGTCCCGACTTCGCCTCGACGGTTATGGCATGATACCTTTAAAGCCTATATGCGATGGATAGACTCCTGAAACCATGTGATAATGGCTTACTTGAACAAAACCTTTTCCTAAAATAAAAGGGAATGCTTAATTCTACATACAAAAGAAAAAGTATTTTTCACGAGGTACAGCTCTAAAATTCTTTACGGAATTGACCATAGATCCATTCCCCCTTTTAGGAGTATTGACAATTCTGAGCTTCATGTTACTCCCCCACGAGACATGTCAGAGCGGGGGCATCCCCATCGGATTAACCAGGATGACAGATTTTTCAATTCCAAATCTGTAAAATCAAAAGTTAGAACAAATCACACATCGCAGTAGACTAGGCCTTCTAATTCTTTAAGAGGTTTATCTAAAAGATTCGCAATATAACTCGGAAGACGTTTCAAATACCACACATGAGTTACTGGGCATGCCAGTTTGATGTAGCCCATTTTATATCTTCGTACCCGAGAATCAACAAATTCGACTCCGCATTGTTCACAAAATTTCAAGTCGTCTTTTTCATCTCCGATTACTCGATAATTTCCACAAGCACAAATTCCACTTTTTATAGGCCCAAAAATTCTTTCACAAAATAATCCATCTTTTTCTGGTTTATTCGTTTTGTAATGAAAAGTATAAGGTTTTGTCACCTCGCCAACTATTTCTCCATTAGGTAAAATTTTATTGGACCAAGCGCTTATTTGTTGAGGAGAAACTGATCCAATTCGGAGTTGTTGATGTTTATACCGATCGATCATAGAAGAAAAATTTCGATTCATTTCGATTAAGCTTCCTTTCTATTAATCTGGAAAGTTTTCTCAGATACAAGGAAATGGTTCAGTTCCAAAGCCAAAGATCGTAGTTCTCGAACGAGCAATCTAAAAGATTCTGGAGCATCCTCGGGATTCGGTATTATTCCTCCAACGATCGTAGTCCCAAGTACTTCCTGGCGAGCTCTAATATGATCAGATTTATAAGTAAGCATTTCTTGTAAAATATGAGCAACACCAAATCCCTCTAGAGCCCAAACCTCCATTTCTCCTACCCGCTGCCCCCCTTGCTTAGCCCTTCCTCTAAGGGGCTGTTGTGTAACAAGTGCATAATGTCCGCTGGAACGTCCGTGGATTTTATCATCAACTTGATGAATTAATTTCAAAATATAAGGCTTTCCTATTATAACAGGCTGTTCAAAAGGCTCGCCCGTTCTCCCATCAAATATTCTACTTTTTCCCGGATATTCGGGTTCAAAGACCCAGGGATTCCCTGTTTGCTTACTGGCTTCATATAATTCCGAAAAGACTAATTTTCTCGACGCTTCTTGTTCATATCTCTCATCAAAAGGTGCTATTCGATAATGTCTGTTTAGCAGATTCCCCGCTAATCCAAGTGAGCATTCAAATATCTGTCCTACATTCATTCGTGAAGGTACTCCTAATGGATTGAAGACCATATCAACAGGTCTTCCATCTTGCAAAAAAGGCATATCTTGTCTAGGCAAAATTTTTGAAATAATACCCTTATTTCCATGTCTTCCAGCTACTTTATCGCCGACTTTAATTTCACGTTTCTGTAAGATATATACACGAATAATTTCTGGATTATAACTAGAAACCCCCTTTTTCCGGATCCATCTCACATCAATAACTCGGCCCCTACCACCTATAGGCAGTTTTAAACAAGTTTCCTTTGAAGTGGATACCTGAATGCCGAGTATTGCTCGTAATAATCTATCTTCCGGTGCATACGATGATTCTTTCGCCACCTGAGGCGTTAATTTACCTACTAAAATCTCGCCCGTCTCGACCCAAGATCCAAGCATCACAATTCCATTTTTGTCTAAATTGCGGAGGAAATGGGCCTCTAAATGCGGTATTTCATTAGTGATCCTTTCGGGGCCTTGACTGGTCACATGAGTCTTAATTTCATATTTACGTATGTGAAAAGAAGTATAAATATCTTCATATACCAGACGTTCACTAATAAGTACCGCATCTTCAAAATTGTAACCTTCCCACGGCATATAAGCTACTAATACGTTTTTCCCCAAAGCGAGTTCCCCACCAACGATAGCAGCACCATCCGCTAAAATTTGTCCCTTTTTTGTGCATTGACCCTGCTGAACCTGGGGGTTTTGGTGCATACACGTATTTTTGTTGGACCGTTCATACATAACTAATGGAATGCTTCGAGTATCTCCATTACCTGATAAAATGATCTTATTAGTATTGGTATAAATGATCTTTCCCTCGTGTTTGGCTATTGCGGGAACCCCTGAATCTAGAGCCACCTGCCGTTCCAGCCCGGTTCCAACAATACACTTTTCAGACTTAGAAAGCGGAACTGCTTGACGTTGCATATTCGAACTCATTAAAGCCCGATTCGCATCATTATGCTCGATAAAAGGAATGAGGGAAGCTCCAACAGAAAAATATTGGAAGGGAAAAATACTTCGAAGATGAGCTCGTTCCCATGCAATAGTCAGGAATTCTTGCCGGTATCTAGCTGGAACAACTTGTTCCTCCTGAATACCTGGATTCAGCGACAAAGAATTTCCCGCCGCTATCATATAGTATTCATCTCTACTTGGTGATAAATAATGCATTCGTATCTTTTTTGATCTCTCATAAATTTCATAAAATGGGCTTTCTAGAGATCCCCAATGACCAATTCGTGCATGAATTGCTAAGGATCCAATAAGTCCAACATTGATTCCTTCAGACGTGTCGATGGGACAAATGCGTCCATAGTGACTAGGATGGATATCTCGTATCCGAAAACTCGCCGTTCGCCCCGTCAATCCTCCAGGGCCCAAATAACTCAATTTTCTACCATGAACTATTTGTGTTAATGGGTTTGTTCGATCCAAAACTTGAGATAATGGGTGTAAGCCGAAAAAAGATTCATAAGTGGTTGTTAATGGAGTCGAAGTTACCAAATTTTGAGGAGTCGGTATCAATTTATGTCTAATTGCTCCACATATAGTTCCTCGCACCACATTTTCTAAACGAGCCAGAGCCAATCCAAATTGATCTTGTAAGAGATCCGCTACAGAACGAATACGTTTATTTTTCAAATGATTCATATCGTCAAGTGTACCCATTCCAAATTTCATGGCAATCAACTGATCCGCAGCTGCCAATATATCTCGGGGTAACAAAAATGTATTGTTCTGAGGTATATCAATATTGAGTCTCCGGTTCATATTTCGTCGCCCAATCCTTCCTAATTCACATCTTTGTTGAAAGAATTTCTTTTGTAATTCCTTACATAAAGATTCAGAAAATACCGGATCTCCACCTACACAAGCAAATTGTTGATAAAATTCCAAAATGGCATTCTCTTTTGACCCAATTTTTTTTTCCTCCTTATCATTAAGGAAAGACAAAAAAATTTCAGGATAGCAAACATTATCTATGATTTCGCGTAAATTTGACCCCATAGCTGATGATAGAACTAGAATAGATATTTTCTGTTTCCTACTTACACGAGCCCATATCCTTGCTTTTCGATCAATCTCTAATTCTAATCTTCCCCCCCAATCGGATATGATGGTACCGGTATAGACCGAAATTCCATTATGGTCCAATTCTGAACGGTAATAAATTCCGGGACTTTGCAATATTTGATTGATCACAATTCTGTATATTCCATTTACTATAAAAGTTCCAAGAGAGTTCATTAGGGGGATGTTTCCAATAAAAATTGTTTGTTCGTTCATATCCCTACTGGTTTTCCAAATTAATCCGGCGGATACATATAATTCAGAAGAATATGTGAGTGATTCATACACAGCATCTCGTTCATTTATACACGGTTCTACCAATTGATATGTTTCTACAAATAATTGAAATTCAATTTCTTGATCTGTATCTTCAATTTTTGGAAACTTATAAAGTTCTTCCGTCAAGCCATGACCAAGAAACCTACAAAATCCTTCAAATTGGATCTGATTCAAACCAGGTATTGTGGACATTCCCTCATTTCCATCCCGGAACATTTTAACTTTCCCATTTATCGAAAAAATCCCATTTATTGGCTCATTCTTTATCGAATCTTATGGATCGATCTAGTAATGATGGAATTAATATCTTTGTATTTTTACTGAATCGCATAAAATTTGAAGTAACGTTTACAATAAACGAGATGTTTCTGTTCAAGAATTTCGAATAGATCCAAATGAAAAGGATTGATAAATGCTACTTAAACTTCGACAGTTTTGTTATAGAATAGCAAAA-AAAGTGATT-------------------------CCATTATTATGATATTCCATATTTTAAGCCCCGTGGATAGAAG-AAAAATAAATGGATAAAAGATTGGATAGAGATTTTCTTTTTTCTCATTTAACTTCCTTCAGAGATTGCTCTGTTCAAAAT---AAAAAAAAAAAAAAATTCCCATAGAAGAGGGATATTTTTAGCAGAATT---------GATAGAATATCAAGCGCGAAAGAGATGTTTTTTTTATTAAACACGGAAAGATATCTA-----TAGATCCCTATTAGATCTCCCCTCCTGTAACAATTTCTAGGGTTTACATATACGCCTAATTGCTGTTATAATTCAAATTGCGAACATTTTTTTTTTTTTATTGAAACGAATCAATATCAATTAGTTCTATATCCATTGTCAATTTCTTATGTTATTGTTATTTAAGT--AAAAAAAAGGGATTCAAATCAAATATTTATTGAATAT-----ATAGTAATTCAGAAT-----------TTAAGAATGAAGAGTTAATGGTTCAATTTGTCCTGATTTTTTCTTTTGTGAATAAAAACGAGTAATTTCCCCTAGGGT-AAAATGTTAGTCTATTTTTTATCCTTTTGGCGGCATGGCCGAGTGGTAAGGCGGGGGACTGCAAATCCTTTTTCCCCAGTTCAAATCCGGGTGTCGCCTGATCAACATAAGACTCAAAATTATATAAAAACTTGTTCTAAGTGTATTTATTG--------TATTGATTTATCAAGAGTCTTGGCTCATAATCCCTTTTGACTGTTCACTATTGATCCACTATTATTAGTTATTAGTGAACAATAATGGACTAATTCCTTCATATTTATAGAGATAGGGGACATCATTCACATGGATATAGTAAGTCTTGCTTGGGCTGCTTTAATGGTAGTCTTTACATTTTCCCTTTCACTGGTAGTGTGGGGACGAAGTGGACTCTAAGTACTACTAATTAA-----------GTCGATGAATCAAACTGTATCAATTGTTTTCTAGATAGTTTCTCGAAATC------CTTTTTTATTATATTATTACTTTTTTTACATCTTTG--TTTTTTTTTTTCAAAGTTTCATTGTAATCTGGTCTGGTATAGTAATGTATTATACTGAATAATACC-CTTTTTCAAT-------TAATCAATTAAACAGAT-------ATTTCATATGATTCTCCTGTTCGTATTTCTAAAATCAAGGGG--ACATAAGGGGATTCCAACCTAATTTTTCCTAAACTTTCTATTGTGAATTGTGATAAATCCACCCACTCTTACCGCATATATTGACAATCGGGAAGAGCGGATTCCCCCCC-----TTTTTATTGTTCAGAGAGAAACAGGTGCTTTTCTGAAATGAAATAGATATGACCTTTCTCTATGTTCAAGTA--TTTTTTTTTTAGGCTCCTTTTCCAAACCAAACCCGAAAAAGGTCCATTCCCATAGACTTCCTTGAATTATGGGCCAGTGGTTTAATCACTTACTTCTTTATAATGCCAAAAAAATGACTAGGTTTTATATATGCTCATACTGCTTTGAATTTCAGCGATTCGGATTTTATTCTCTCGATGTATAGCAGGATTCCAAATTCCTATTTGAATGAAAAAAAAATACAAGAAAGCCAGGAATTCGAACCGTAAGAATAAGACCCAATTTGTCTTTTGTTTTTCTTTTTGAATCTTGATTGGCATCAATCAATCTTCAAATAAAATAGATGAAACAAAGAACTAGAATGAGGTGCTATTAAGATTCGATCTACCTAGTTCATATCACATATATGAAATATGAAGATCAATATTTTCGATTGATCCATA---------AGAATCCTACTTTAA------TATACTTCACCAAGACTC---AAAAAAATAAATAGTATAGTAGTATGGTAGAAAGAAATGAATTCACTTTTCTTTCTACCATACTATCAGATCTCATAGAATACTGCGGATTGTAGTCTGCTCATCTTAATTTTCAT------------------------------------------------------TAAGAACTAAGAAGTCAAGTTTCATTCAAATTAATTATTTTGACTTACTGTTTTTACATATATAATAAGTAAAAAGGCAGTAGGAACTAAAATGAACAGTGTAGTAGCAATAAATGCAAGAATATTTACTTCCATAATACCA--TCGTTTC-----TTTTTTTTTTACTGCGCAATAACTCGGGATTTAATCCCATAGAGATGAGGAATCAATCTTTCACCGGTAAATTCAATCAGATAAATTACATTGCGATGATATTGAATCAGATCAATATCATGAATAAGAATATCTGATGTATCAAATGGATTAATCGTCAAGAATTAAATAGTATAACATAGGAGGGTCCTTTATCCATACCGAATCCAAAATTCAATTTTTAAATTCATGATTCTATTAAGAATTTATTTCTTATCCTTATTTTGATTCTTAACTTTATATACCATAAAATATGCCGTATTCTTTATTCTTTGTAGAATCATCTGATCAAGTATTATTTGTCCATTTAGACAGCCTATTGGTTACCAACCCACCGA-AATGAAACGAAAAAAGGACGGAGTTAAGTTCGAAATTCCTTTTTTAATGTTACTAATCAAGTTTTCTTGGAAACCAAATAAAGTGTAAGAAAACTGAACCTTAGTCTAAAAGATCTAATATCCCATAAAATTCACTCTTTTTTGTTGTTTCT-TTGGACCCGAAGGAGAAAATCTTTCTTG--------GTAGTTATTCAAATTCCACATAATTGGAACC-AAAAAAGGGGATAGGTTTAACCTGAATGGGTTCTATCAGGTTAA-----TTATGTTTAATTCATTTTAGAATGTTATTCTAAAAAATGCCCCAGGAAAAATAAAGATTATAGTATTGTTATAC----------ATTAGAAGGATCAGGAACAAT-AAAAAAATGAAGTTAGAGTATATTTTTGGAAATTAGGATACAGGCTGCCCCCCAATAATTATACTAATTCACACGGGTCTCTCCTCCATTTATTGAAATATATATAACGGACTTCTCTTGTGGGTTTCCCCTACCCTTTGCCTCCGAAAGAGGGATA-----AGATGGATTGAGTATTTATTGTATACGTCGGGACTGACGGGGCTCGAACCCGCAGCTTCCGCCTTGACAGGGCGGTGCTCTTACCAATTGAACTACAATCCCCATAAA----AAGTATATAACTCTTATTTATTCTTGTT-ATTTCATTCAAAGCATATCTATTTTGCATTATCACCCCGGTGTAACAGAGATACATGAATATATTGATAGGA-----AATGCTTAGTGAAAACA----ACATGGATTACTAGTAGTCCATGTTGTTATTCTCAAATCGATTGATACTACATTTTAAAACAAAAAATCCAACCTTGTTAT-----TTTCTACCTGCGTGTCGGTTCTTTCTGGAAAACAAA-----TGGGTCATATCCATTCATGGTGGATCAGCGCATTTTTGGGCCGAGCTGGATTTGAACCAGCGTAGACATATTGCCAACGAATTTACAGTCCGTCCCCATTAACCGCTCGGGCATCGACCCAGGAAAAATCACTTCTAAGGTTATTTAGAATCCATGATCAACTTCCTTTCATAGTACCCTACCCCCAGGGGAAGTCGAATCCCCGCTGCCTCCGTGAAAGGGAGATGTCCTGAACCACTAGACGATGGGGGCATGTTTTCCTGACCGCCGCAGACTCTACTATGCTCATAGTATGATTAGTTTTTCAAAATTGTCAATAT-AAAAGTAATTAGGGCCTTTTTGAAACTGAAACAATTCATGACATTGATATCAATAAACCTTTTCTTTTTGAATAAAAACAGAATATCGCAGAAAC--CACTCTGAGTCTATTGCATATACTT--ATGTATAGAATATATGTACATATATCTAGTTTATCCGTATAGTGACTCATTCAGTAATTG-AATAAAAAGGGCCCTTTTAACTCAGTGGTAGAGTAACGCCATGGTAAGGCGTAAGTCATCGGTTCAAATCCGATAAGGGGCTTTCGGTTTTTTCATAACCCCACGTATTAGTATTCCTATTTTGAGAAAAGAGATAGTTCTTCGATTTT-----TAGTAGTATTTATGAAATTACT-AAAAAAAAAA--------GAATCAACCGTACAATTTTATGCCAATAATAAGTTAGTATTCTTATGGATTATATTAAAGTAATTAGAGTTCGAAATTTTGAA-GTTTGTTTATTCTATTTTTTTATTTTTGATTCGAATCTTTTTTCTATAATTGGAAATGAATAATGGATAAGTCGTCTCTGAAATTTCCATACAGTCTTAATATTCCTATTTTCCATTATTCTAAGCAAATCGATTTCTAAATCAACAAAAAAAGTAAGTGGACCTGACCCATTGCATCCGGGCTTTATCCACTATTCTGATATTCAAAATCGAGAGAGATAAAATTGGAACAGTGGGTCTTTTTTTTTTTTTTTATGATTTCTTTGGACTCCGCAGGAATTGGTCGCTATTTT--CGATTCAATCTTTTTATTCCTAGATGTTATGTAGGAATCAATTGCTATTTCTTTTTTCTACAGAGATAAACCAAGTCATAATAGAAGAACCATAACAAGATCAATTTCTAGTTAGATTAGAAAGGATTTTTATCTTCGAAACCCGTTAGGTAGAAGGGCAGTATGCGAGAAATTAAATAAGATCGAATCCTCGAATGCCCTGAAAATGCTA-TGAGGTGTTCGAAAATGGTTGAAGTAGTTGAATAGGAGGATCGCTATGACTATAGCCCTTGGTAAATTCACCAAAGACGAACCTGATTTATTTGATATTATGGATGACTGGTTACGGAGGGACCGGTTCGTTTTTGTAGGGTGGTCCGGTCTATTGCTCTTTCCGTGCGCCTATTTTGCTTTAGGGGGTTGGTTCACAGGTACTACTTTTGTAACTTCATGGTATACACATGGATTAGCTAGCTCTTATTTGGAAGGCTGCAATTTTTTAACTGCTGCTGTTTCTACTCCTGCTAACAGTTTAGCACATTCTTTGTTGTTACTATGGGGGCCTGAAGCGCAGGGAGATTTTACTCGGTGGTGTCAATTAGGCGGTCTTTGGACTTTTGTTGCTCTACATGGCGCTTTCGGACTAATAGGTTTCATGTTACGTCAATTCGAACTTGCTCGATCTGTACAATTGCGCCCTTATAATGCAATCGCATTTTCTGGTCCGATTGCCGTTTTTGTTTCTGTATTCTTGATTTATCCACTAGGTCAGTCTGGTTGGTTCTTTGCGCCTAGTTTTGGTGTAGCAGCTATCTTTCGATTCATCCTATTTTTCCAAGGGTTTCATAATTGGACCTTGAACCCATTTCATATGATGGGGGTTGCAGGTGTATTAGGTGCTGCTCTACTATGCGCTATTCATGGTGCTACTGTAGAAAATACTTTATTTGAAGACGGTGATGGTGCAAATACATTTCGTGCTTTTAACCCAACTCAAGCTGAAGAAACTTATTCAATGGTCACTGCTAACCGCTTTTGGTCTCAAATCTTTGGGGTTGCTTTTTCCAATAAACGTTGGTTACATTTCTTTATGTTATTTGTACCAGTAACGGGTTTATGGATGAGTGCTCTTGGAGTCGTCGGTCTAGCTCTGAACTTACGTGCCTATGACTTCGTTTCCCAGGAAATCCGTGCAGCGGAAGATCCTGAATTTGAGACTTTCTACACCAAAAATATTCTCTTAAATGAAGGTATTCGTGCTTGGATGGCAGCTCAAGATCAGCCTCATGAAAACCTTATATTCCCTGAGGAGGTTCTACCACGTGGAAACGCTCTTTAATGGAACTTTAGCTTTAGCTGGTCGTGACCAAGAAACCACCGGTTTCGCTTGGTGGGCCGGGAATGCCCGACTTATCAATTTATCCGGTAAACTACTTGGAGCTCATGTAGCTCATGCTGGATTAATCGTATTCTGGGCTGGAGGAATGAACCTATTTGAAGTGGCTCATTTCGTACCAGAAAAGCCCATGTATGAACAAGGATTAATTTTACTTCCCCACCTAGCTACCCTAGGTTGGGGGATAGGTCCTGGTGGGGAAGTTCTAGATACCTTTCCTTACTTTGTATCTGGCGTACTTCACTTGATTTCCTCTGCAGTATTAGGCTTCGGCGGTATTTATCATGCACTTCTTGGACCGGAAACTCTTGAAGAATCTTTTCCATTCTTCGGTTATGTATGGAAAGATAGAAATAAAATGACCACAATTTTAGGTATTCACTTAATCTTGTTAGGTATAGGTGCTTTTCTTCTAGTCTTCAAGGCTCTCTATTTTGGGGGCGTATATGATACCTGGGCTCCTGGTGGGGGAGATGTAAGAAAAATTACCAACTTGACCCTTAGCCCAAGTGTTATTTTTGGTTATTTACTAAAATCGCCCTTTGGAGGAGAAGGATGGATTGTTAGTGTGGATGATTTGGAAGATATAATTGGGGGACATGTATGGTTAGGTTCCATTTGTATACTTGGTGGAATTTGGCACATCTTAACTAAACCCTTTGCATGGGCTCGACGGGCACTTGTATGGTCTGGAGAGGCTTATTTGTCTTATAGTTTAGCGGCGTTGTCTGTCTTTGGTTTCATTGCTTGTTGCTTTGTCTGGTTCAATAATACCGCTTATCCTAGTGAGTTTTACGGACCCACCGGACCAGAAGCTTCTCAGGCTCAAGCATTTACTTTTCTAGTTAGAGACCAGCGTCTTGGGGCTAACGTGGGATCCGCTCAAGGACCTACAGGTTTAGGTAAATATCTAATGCGTTCCCCTACCGGGGAAGTCATTTTTGGAGGCGAAACTATGCGTTTTTGGGATCTGCGTGCTCCCTGGTTAGAACCGCTAAGGGGACCTAACGGTTTGGACTTGAGTAGGCTGAAAAAAGACATACAACCTTGGCAAGAACGAAGGTCTGCGGAATATATGACTCATGCTCCTTTGGGTTCTTTAAATTCTGTGGGCGGCGTAGCTACAGAGATCAATGCAGTTAATTATGTTTCTCCGAGAAGTTGGTTAGCTACCTCACATTTTGTTCTAGGATTCTTTCTATTTGTAGGTCATTTATGGCACGCAGGAAGAGCCCGTGCAGCTGCAGCAGGATTTGAAAAAGGAATTGATCGTGATTTTGAACCTGTTCTTTCCATGACCCCTCTTAACTGAGACAGAAGATCTAACGTTTAAATTAAAAG-TTTTAAGTAGGAATCCATTTGATTCTATCACATATA------TTGGGGTCGGGCCCTACTTAAAAAAGCATTGTTTCCTTTTTTTCTGGCTCGGCTATTCCACCTAGCCGAGCCATTTTTCATAAAGGGC-CGTAAAAAAATCAAGAAAGAAAAAAGGTCTTCATCGCGCTAAGGAGAGAGAGGGATTCGAACCCTCGATAGTTCTGAACAAAGAACTATACCGGTTTTCAAGACCGGAGCTATCAACCACTCAGCCATCTCTCCGAAAGACAATTGCTATTTTATTTTTTATTTCCCCGAATAG-----AACCCTATGAGTTGATATCATCA------GTATCTATATAAAGATATCAAGTACGAATCTACAGTTCTATCTAGATATCTGGATATACATACATTAAGATCTACCATGTCCATTTGTAAAGTAAAAAAGGGGCAATAGG----TCATATAGAATCACGAGGTT----CATGGTC--AAAAATCCCTCCATGATACATTTTATTACACCTTTTCGGCTAATAGAGGGATCAAATGGTATAGTCTTTTGTTGTTGGTAAGCTTGGAGGATTAGAAGTATGACTATTGCTTTCCAATTAGCTGTTTTTGCATTAATTGCTACTTCATCAATCTTACTGATTAGTGTACCTGTTGTATTTGCTTCTCCTGATGGTTGGTCAAGTAATAAAAATATTGTATTTTCCGGGACATCATTATGGATTGGATTAGTCTTTCTGGTGGGTATCCTTAATTCTCTGATTTCTTGAGCCTCTTCATCCCATGCCCAACGTCCA----------------------------------------------------------------------------------------------------------------AAAATAAAAATTCACGGGGTGGGATTAAACTCCTTAAATTAAAACTTCTTGAATG-------AAAAAAGTCCAAAA-----TACTGTCTATTTCATTACTAACTATTAATTACTA---AATATTCGATTATATA--------------------------ATTCTAATATAT-----ATTA----GAATGGATAGATAAATAGAAT------ATATTCTTTTATTAAATTGAAATTAGATAATTAGATAATAATATTCTATTAATATTATTATCTAATTT----ATTATTTTTCTTCGGTTAGAATATTAAGAATTTTCTTTTTATATTAAT--CAAAAATATCTTGAATATAGAAAGCGAATCGAA------TATCCTTATTAATAATAAGGAAAATTTATTAATATTAATAAGATATTTTTTTTTTTATTATTTGAATAG----------TTTTAATATATATATTCTATTAAAAAATTCTATTTATT-------CTAGTAGATGGATATATATAATA-------AAAAAAATAATTAAAATTAATTGGATTGGAATTGTCCTAA-----ATAGTATATCTAGGGGGGTTCTGCGAAAAA---AGATCTAGAC--ATATA------TATTATATATATGGGCGTATCAAGAATGATAAAAGCA------GATGCGGATATGGTCGAATGGTAAAATTTCTCCTTGCCAAGGAGAAGACGCGGGTTCGATTCCCGCTATCCGCCCAATACG----TTTTTATTTAAATAGGATAAAAGATTAAGTATAGTTGATCAGGATAGTCT-AGGGATTCTATCCTTCCACCCTTTAATCTCATATCT----AAAAATAAAAAAGAATAAAAAATGACTATACTCAGTTTTTTGACAAAGACAAAGAAATGTTGCGGAGACAGGATTTGAACCCGTGACCTCAAGGTTATGAGCCTTGCGAGCTACCAGGCTGCTCTACCCCGCGCTGAAGAGAAGAACGAGGAACTTCTGGACAAAGAGAAAGATTGAATGTACCCCTTTACCATATCTGTACAAATAGAATAGCCCATTTATACAGAATGGTAAAGGGGCCTCTCTATGATTGATGATCATAGAAATGGAAATGAATAATGAAAGGC---TTTTTTTTAATCCTTACCAACTTGATCTTGTTGCCCCTGGCAACAAACATGTGTGAACCATTTCACGAAGTATGTGTCCGGATAGACCAAAGTCCCGATAGTTAGCTCTCGGTCTCCCGGTCGAAAAACAGCGTCGATGAAGACGTGTAGGAGCACTATTACGTGGTAGTGATTGTAACTTTCCATGAATTTTCCATTTGTCACTCAACGAAGGAACTTTGCTTATTTCTTCTTTTGAAGATCGACGAATCAAATGATATTTCTGTTCCAATTTTTGCCTCTTTTTCTCCCTCTCAATCAAACTTTTCCTTGCCATATCAGTTCCTCTTAGTATCAATGATACAAGTCATATCCTAGATGTAAAAATAGAATGAAGTAGGGCCCCTTCTGCACCGAAAGAAATGAGATTCTCGTAGATACAAGAATTAACCAAATTTACCAGATGTAGAGGCAATCAAGAAAGCTGCATAAGTAAATATATAACCTACAGAAAAGTGGGCTAATCCAACCAATCGTGCTTGCACAATAGAAAGAGCCACCGGTTTATCTCTCCATCGAATTAAATTGGCCAACGGTGTACGTTCATGAGCCCATGCTAAAGTTTCAATTAATTCCTGCCAATAGCCACGCCAAGAAATTAAAAACATAAATCCAGTAGCCCAAACAAGATGTCCGAACAAGAACATCCACGCCCAAACTGATAAACTATTCATACCAAAAGGGTTATATCCATTGATAAGTTGTGAAGAGTTTAACCATAGATAATCTCTTAACCAGCCCATCAAATACGTGGAAGATTCATTAAACTGTGAAACGTTACCCTGCCATAATGTGATATGTTTCCAATGCCAATAAAAAGTCACCCACCCAATGGTATTTAACATCCAGAAAACCGCCAAATAAAAAGCGTCCCAAGCGGAAATATCACAAGTACCGCCTCGACCCGGACCATCACAAGGAAAACTATAACCAAAATCTTTTTTATCTGGCATTAACTTGGAACCACGTGCATCTAAAGCCCCTTTTACTAAAATCAATGTAGTTGTATGTAAACCTAGAGCAATCGCATGATGAACCAAGAAGTCCCCAGGACCTATTGTTAAAAATAGTGAATTACTATTCTCATTAATCGCACTTAACCAGCCAGGCAACCAGATGCTTCGACCCGCATTGAATGCTGGTCCACTGGTTGAAGATAAAAGTACATCAAATCCATATAAAGTTTTTCCATGGGCGGATTGTATCCATTGTGCAAATATAGGTTCAATCAATATTTGTTTTTCTGGAGTACCAAAAGCAAGCATGACATCGTTATGAACATAAAGTCCCAGGGTATGAAAACCTAGAAAAAGGCTGGCCCAACTTAAATGAGATATGATAGCTTCTTTATGGTCTAACATTCTTGCCAATACATTATCCTCATTCTGCTCCGGATTGTAATCTCTAATGAAAAATATAGCTCCGTGCGCAAAAGCTCCTGTCATGATGAACCCTGCGATATATTGGTGATGTGTATATAAAGCAGCTTGAGTAGTAAAGTCTTGTGCTAGGAATGCATAAGGAGGTAAAGAGTACATGTGTTGAGCTACCAAAGAAGTAATAACCCCTAAAGAGGCTAGAGCAAGGCCTAATTGAAAATGAATCGAATTATTGATTGTGTCATAAAGACCCTTATGTCCACGTCCCAATCGGCCTCCTGGCGGAATATGTGCTTCTAAAAGATCTTTCATACTGTGCCCAATCCCGAAGTTCGTTCTATACATATGACCGGCAACGAGAAAAAGAAATGCAATAGCCAAATGATGATGAGCCATATCAGTAAGCCATAAACTTTGCGTTTGTGGATGAAATCCCCCGAGAAGAGTTAGAATAGCAGTTCCTGCCCCTTGCGAAGTACCAAATAAATGACTGCTGGAATCGGGATTTTGAGCATAAAGATTCCACTGACCGCTAAAAAGAGGACCTAACCCCTGGGGATGTGGTAAGACGGATAAGAAATTATTCCATCGAACAGACTCACCTCGGGATGCAGGAATAGCGACATGGACTAAGTGCCCTGTCCAAGCTAAAGAACTTACCCCGAAAAGTCCTGACAAATGATGATTAAGACGGGATTCGGCATTTTTAAACCAAGAAACGCTCGGTTTCCATTTCGGTTGTAAGTGTAACCAACCTGCTATTAAAGATATGGCCGAAAGAAAAAGAAGAAACAAAGCTCCAGTATAAAGATCTTCATTCGTACGTAAACCAATTGTATACCACCACTGATAAACACCAGAATAAGCGATATTGACTGGTCCAAGAGCACCCCCTCGAGTAAAAGCTTCTACAGCCGGTTGACCAAAATGAGGATCCCAAATTGCATGAGCAATAGGTCTTACGTGTAAAGGATCTTGTACCCACGATTCAAAATTTCCTTGCCAAGCTACATGAAACAGATTTCCGGAAGTCCACAGAAAAATTATTGCTAATTGCCCGAAGTGAGAAGCAAAAATATTCTGATAAAGACGTTCTTCAGTAATATCATCATGACTCTCGAAGTCATGTGCGGTAGCAATACCAAACCAAATACGACGAGTAGTGGGGTCCTGAGCTAAGCCTTGGCTAAACCTTGGAAATCTTAATGCCATAATGCCTTTCAAATCCTCCTAGCCATTATCCTACTGCAATAATTCTTGCTAAGAAGAATGCCCATGTTGTGGCAATTCCACCCAGAAGGTAATGGGTTACTCCTACAGCACGTCCTTGTACAATGCTCAAGGCTCTAGGCTGAGTAGCAGGAGCAACTTTTAATTTATTATGAGCCCAAACAATGGATTCAATAAGTTCTTGCCAATAACCGCGCCCGCTGAATAGAAACATTAAACTAAAAGCCCATACAAAATGAGCACCTAGGAAAAAAAGTCCATATGCAGATAATGACGAACCATAAGACTGAATTACCTGAGACGCCTGTGCCCATAAGAAATCACGTAGCCACCCATTAATAGTAATAGAACTCTGGGCAAAGTTTCCTCCCGTAATATGAGTTACTACCCCTTGATCACTTATACTACCCCAAACATCTGACTGCATTTTCCAACTGAAATGGAATATTACCACCGAAATTGCATTATACATCCAGAATAGCCCTAAGAAGACATGATCCCAAGCGGATACTTGACATGTCCCTCCTCTTCCAGGTCCATCACAAGGGAAACGAAAACCAAGATTTGCTTTATCGGGTATCAAACGAGAACTCCGTGCAAATAGAACACCTTTCAGGAGTATCAACACTGTTACATGAATCGTAAATGCATGAATATGATGTACCAAAAAATCTGCGGTTCCTAGTGGAATAGGTAACAAAGCGACTTTGCCGCCTACTGCTACTAAATCACCCCCTCCCCAAGTCAAACTGGTGCCAGTTGTTGCACCCGGAGCCGTTGCACCCGGTGCTAAAGCATGGGTATTTTGTATCCATTGAGCGAAAACCGGTTGTAATTGTATAGCGGTATCTGAAAACATATCTTGGGGACGCCCTAAAGCACTCATGGTATCATTATGAATATACAAACCAAAGCTATGAAAACCCAGAAATATACATACCCAGTTAAGATGTGATATTATTGCATCACGATGTCTAAGGACACGATCTAATAGATCGTTGTATCTAGTAGTTGGATCATAGTCTCTTACCATAAAAATCGCTGCATGCGCTGCAGCACCAACTATGAGAAAGCCGCCAATCCACATGTGATGTGTGAACAATGACAGTTGTGTACCATAGTCAGTAGCTAAATATGGATAAGGTGGCATGGAATACATATGATGAGCTACAACAATGGTTAAAGAGCCTAACATAGCAAGGTTAAGAGATAACTGAGCATGCCATGACGTTGTTAGAATCTCATATAGTCCTTTATGGCCCTGGCCTGTAAATGGACCTTTATGCGCTTCTAAAATATCTTTTAGACCGTGCCCGATTCCCCAATTGGTCCTATACATGTGACCTGCTATCAGAAACAGAATTGCAATAGCTAAATGATGGTGTGCAATATCGGTCAGCCATAGACCTCCAGTTACTGGATCTAATCCTCCACGAAAAGTAAGAAATTCTGCATATTTTGACCAATTCAAGGTAAAAAAAGGAGTTGCTCCCTCAGCAAAACTGGGATAAAGTTGAGCCAAAAGATCACGATTTAAGATAAATTCGTGAGGAAGTGGGATCTCTTTCGGATCTACTCCCGCGTTTAAAAATTGGTTAATCGGCAAAGATACATGTACTTGATGTCCCGCCCACGAAAGAGACCCTAGTCCTAGTAACCCCGCTAAATGGTGATTCAACATAGATTCTACGTCTTGGAACCAAGCCAATTTGGGCGCAGCTTTGTGATAGTGGAACCAACCAGCAAAAAGCATTAAGGCTGCAAAAACCAATGCACCGATTGCGGTACAATAGAGTTGTAATTCACTGGTTATTCCGGATGCTCGCCAAATTTGAAAAAAACCAGAGGTTATTTGTATTCCTCGAAACCCCCCACCTACATCACCATTCAATATTTCTTGGCCCACTATTGGCCAAACCACCTGAGCACTAGGTCGAATGTGAGTAGGATCACTTAGCCATGCTTCATAATTGGAAAAACGAGCACCGTGGAAATACATGCCACTCAGCCAAAGAAAGATAATGGAGAGTTGGCCGAAATGCGCACTAAATACTTTTCGAGAGATCTCCTCCAAATCACTAGTATGACTATCGAAATCGTGAGCATCAGCATGTAGGTTCCAGATCCAAGTGGTAGTATCAGGGCCCTTAGCTATTGTTCTTGAGAAATGACCTGGTCTGGCCCATTCCTCGAAAGAAGTTTTTACAGGATCCCTATCTACCAAAATTTTTACTTCTGGTTCCGGCGAACGAATAATCATTGAGTCCTCCTCTTTCCGGACAACACATACAAAGAGACCTGCCAACAGTCAAGAAATTAGTGAACCGACGAGAGATATTTCAAATTTGTTTC-TTTCTCGTCGATCTCCCATTTTCTTTAGTTATTCACTAGAGCAATTATCATCTGGAAATTGATCCGGGGCAAGTGTTCGGATCTATTATGACATAGCGGGGAGGCGCTCAACGGACC-TTTTTTTCCTATAAAATATTTTATGGATAGAGAAACTAGATATATCTAGTTTCTCTACTCTACCTGTCTCTCATTTATCCC--TAGGAAATACCAGACAAAATAGAAA-------AATCTTAGAAGGGCTCTAAGGAAATTTATTCATTTTTCCAAGAAGAATGATCATACTG-ATAGGGCCAGCAAACAATTCATTTTAACAAAAAATGAGGCTTATTCTTTTAGTCGAATCGTCGCGTGATCTTCAACCAATTATGAGCTTCAATATAATTCCCGGGAGTAAGTGCTATAGCTTGTTTCCAATACTCAGCGGCTTGGTCGAACCAAGCCTCCGCAATTTCAGAATCTCCCTGTCGAATGGCCTGTTCTCCCCGGTCGGAATAGGTCGATCAATTCCTTCCCTTAGAACCGTACTTGAGAGTTTACTACCTCATACGGCTCAGCAGTCAATTCGTTTTTTGTTACCCCGTTGAAATCTACCATATCTAAATCAAAGATATTTATCATAGATCCATCTCCTTTTTCTCGGGTTAACTAAAAGAGGTTAATTACATAAGTTTGAAACTAAAATTTGGATTACTAATC-TTTTTTGTTTTATCTTTTATCCCACCTTTAGATTCATAAGATAAGAATAAAGCATGG-------------TATTTTATTTAAATATTTTATTCTTCTAATTTTCTGAAAGGTAACTCTCTCAATTTCATAGAGAAATTTTTATTTA-TATAGAATCTTTGAAAAAGACTTTTCCTTCATTAAGAAAGAAAAGACTTACTCTCTTTGGGATCTGATACTACACCGCTGCTCGCTAGTGGATCAACTCTATTACATAAGTTGATTCCTAACTTTTTTCATATGATGACAATGATATAAGTAAGCAGTTCTTATTGTATATTGGATCGGCCCAAAACCTCGCAAATTGATCTTTACGGTGCTTTCTCTATCAATTAGATCCTTTATCCATAGAATAAAGTATCTAGGCATATCGATTTCTTAATATTTTGACTTTTAGAAAGTGTTTTTCTTTGCTACAGCTGATAAAAATCGTTATTTTGGACGATTTTTATGTAGAAAGCCTTTTTTCTAGTAGAGTATTTAA-TTTTTT----------TTCTATAGTAGAGAGAGTCGCACGTAATGACAGATCACGGCCATATTATTAAAAGCTTGGGGTAAGAATGGATTTCGTTCTAGTGCTCGAAAATAATATTCCAAAGCTTTGGTATGTTCTCCATTACTTGTGTGGATAAGTCCTATATTATAGAGTATATAACTTCGATCATAGGGATCTATTTCTAGGCGCATAGCTTCATAATAATTCTGCAAAGCTTCCGCATAATTTCCTTCGGATTGAGCCGACATCCGTTACGGTCGTCGTTTGATTCCACGAATCTCCGTTCCAGAACCGTACATGAAATTATCATCTCATACGG---CTCCTCCTTTATGTACATAAAAAGAATAATAACTTTAAAAGCTTAAAATATTCTCGTTATAAACTGAGCGGGGCTAGTGTTTTTAGAATAAATCTCTAGCCAACCTTTCTGTAAAAGATTTTTTCTTACCATCAAGCGTGTTAGGATTAAATA-----GAAATGGTAACTTCAACAATTTCTTTGTCCTCAACACTTTCTAATTTCCAGGAATTAGTCACTTCAACAATCTTCGACGGTTATACGGGTATCCAAAGTACCAACGAGATGGATGTTTGTTGTCCCAACCGTTCTTGTTAGCCCTCACCCTCATAAGGAGTAAAGAGTTCATCTTTCATTTTATT------------------TTAATAAATAACTAAAGTTTTTTTGTTGTTGATTTCTAGGTGTAGTGCTTCTTCCCATATGCCCCCCATTGGTACTAGTGAAGTAAGATTGAACTCTACTATGAGAACCTATAGGTGTAACCTTTCGCTCAAT-------ACTCCAATCGACAATTGAAGCATCTGAGGCGGCATTACTCGAGGATACACGACAGAAGGAATTGTTCTATTTCTAAACTTCACCTTCAACAAGTGTAGATTTCTTTCAATAATCTTTTTTCTTTCTATCCCAAATCTCGTGTCTTTGGGTGATCAAAAAGAATCAAATCGCACCATCTCTATAGTAAGTAAATGCCTCTTTTTCTCCTGAAGTTGTCGGAATTATTCGTAATAAGATATTGGCTATAATTGAAAAGGTTTTATCAATAAAATTTCCATTTATCTGCGATCTAGGCATAGATAACAATACATTCTATAATTCTTTTCATTACCTCGCGTAGGAAAAAGATCCCACAA-------ACAAAGGAAAAGGAATTGGACAGTACGAAATAACATAAAAACACACTAATAAAATGAAATTCTCTTT-------------------ATTACCATTACCTAAACTGTGCAGCAAAGATCTTTCTTTATCTATTTTTCTAAGGTTAATGTGATAGGTACCAACAATAAAGTTATCAAATATCTAATTATGAATAACTCGCTATTCCCTCGGGTTTTGGGCCATAATCATTATGTAGGAAAGATGGCCGAGTGGTTGAAGGTGTAGCATTGGAACTGCTATGTAGGCGTTTGTTTACCGAGGGTTCGAATCCCTCTCTTTCCCTACTTTAACCCAATTCAGCAATGCCCTTCCCCCTAATGTAACAAATAAAGGAAAATGGAATTCT-ACCAGTTAGATGCTATGGATTTTCTATTACTAAATTAAAT------AGTGGAACAAAATTCCTTCGTAC----AAAGTGAAGAAAGTGCTGTAACCCTTCTTATTTGATTGACTGAGGTTTACGTTTGACGCGAATAATATTCTACCACTAGCAATTCATTTATTTTCAAACCGACTCCCTTACTATCTATTATTTGATTGACCAATCCTTTATATTGGACTGAGTGAAGAGTCAAATGTTTTGGTAATTCCTCATGAGGAGTTGAATCAAGATAATTTTGAATCAGAGCTCGGGATTTTTTATCATCCTTCGCCGTAATAATATCGCTGGGTTTGCAACGATAACTTGGTATATCTACTATACGCCCATTAACTAAAATATGCCTGTGGTTAACTAATTGGCGGGCGCCAGGAATAGTCGGAGCCATGCTCAACCGAAAAAGGATATTATCCAAACGCATTTCAAGTAATTGTAGTAAAACCTGACCTGTTGAACCTTTCGCTTTTCCGGCAATACGGACATATTTAAGCAATTGCCGTTCGGTAAGACCATAATGAAAACGCAATTTTTGTTTTTCTTCTAGACGAATACGATATTGGGATCTTTTACCGGAACGCGAATTGTTTCTAAGATCACTCCCAACTCTAGGTCTTTTACTAGTTAGTCCCGGTAAAGCCCCCAGACGGCGTATTTTTTTGAAACGAGGCCCTCGGTAACGCGACATAAAGACTCCTTATTTGAAATTCCAATAAGACTCAATTAAAACTGAACTAAATAATAACT------------AAAGCGAAATAGTGTACTACAAAGAATAATGAGATAAATTGTATCAGACTCTGTTATTGTATATATGAAATCTATAAATAAAAAAGGATCTTTTTATGTCTTGATTTGATCTGTAGAGATCCAATCGAACTCCTACTAT-TTTTATTTTTTTATTCCTAG-TGAAAGCTCCTACGAAATAATAGATTGGGGACTCTTGAAAAAAGAAGAGTGAGTGTTTTAAAAAGATTTTCATTTCAAAGAGACATTCTA--------AATCGTGTAAACAATAAAAAAAGATGGAAAAGCCCGATATCGGAATCGAACCGATGACCACCGCATTACAAATGCGGTGCTCTAACCTCTGAGCTAAGCGGGCTCACATAAACATAAACAATTTGTACATGTATAAGAATTTACTAAACTACTAGTATCTTATCCTCCCTAGTAACTAG--TCAGATTCATTCTTAGTTATTCATACTTCAATTATTATTATAGCAACAAAGAAATAAAAAAATCGACCGTTCAAGTATTCCACATTGAACTATGAAATTCGAGGGAAATAAAAATCTATATGTGGTACAGACCCCTCTATATTGAATTCAAGATATAGAAATGATAGAATTATTTTTGATCCACCAAAACAGGTTCCGCCGATAGAGATGAAAGAAGATAGGTGCAAAATATGAGGAAACACGATTCAATATAGGAATGGGCATCTGATGAATTAAAAGGTTCCATTG---AAAGAATCAAATGAC---ATCATAATAAGACCCCAATCG--AAAAAAAAAGGGGGATATGGCGAAATTGGTAGACGCTACGGACTTAATTGTATTGAGCCTTGGTATGGAAACCTGCTAAGTGAAAACTTTCAAATTCAGAGAAACCCTGGAATTAAAAACGGGCAATCCTGAGCCAAATCTTCTTTTCCAAAACCAAACCCCACTCCAGGGGTTAACAAA--GCGAAAAAGGGGATAGGTGCAGAGACTAAACGGAAGTTGTTCTAACAAATAGAGTTTACTACGTTGCATTGGCAAAGGAGTCTTTCCATCCAAAATCCAG-AAAGGATGGCGGATAAACCTTAATATACATATGTAACCATACTGAAATAGTATATCAAATGATTGTTAGGAATCGATTCCGAGTTGAAGAAAGAATCGACTATTCATTCATAAAATAAGTCACTCCACAGTCTGATATATCTTTTGACGAACTGAGATTAATTGGACGAGAATAAAGATAGAGTCCCATTATACATGTCAATACTGACAACAAGGAGATTTATAGTAAAAGGAAAATCCGTCGACTTTAGAAATCATGAGGGTTCAAGTCCCTCTATCCCCAAATCCCCTAAAGAAGCTCTTTTGAATAACTAGATATTCTAGTTAGATCATA--CTCTCTTTTCTTTTCATTAGTGGTTTCGAGTTTGTTATGTTTTTTATTCACTTTATTGTTTCACAAGTAGATCCGAGCAAAATGAGATTCTCTTATCACAGATTTACAAAGTATAGGGGCTGGATAAGACTTTGATAAATACCTTTTCGTCTTATTAATTGACATAGCCCCAAGTCATCTAGTAAAATGATACTAATGTGTAGGGGATGGTCGGGATAGCTCAGTTGGTAGAGCAGAGGACTGAAAATCCTCGTGTCACCAGTTCAAGCCTGGTTCCTGGCACATGAT--TCAATAGATACTTTGATATATAT----------ATATAT-ATTTTATTTTAATTGTA-------------ACATATGAATAAAAATGCCTAGGGATCAACGGA-GATATATTCTATAGCAAGATACCTATGTAACCATCTAGTTGTCTGGAAATATATTCTCCATTTTCTATCGGGGAAAAGAGTCTATTTAAAGTTCAAGTACT-TAAAAGAAAAATTTTTT-----------------ATTCAT-------ATAAAAGGATTACTTTA-------AAATATGTAAAA-GTTAGTTAGTTAAAATAACT----------------------AAATTGTAATTTCAGATACAATACAAATAGGATGAAGTCTATCCTATCCCCTTTTTATTTCTTTGTAA--TTTTTT-TTTTTACGCCTATGTTA-----------TCCATCTAAGCTCTGTACGCGGTACATTGGTTAGGTTTATCCCAACCAAATATTTTTCAAAAATGGAGAATTTCAATGAATCCCTAATTCTCTTTTCTTTTTTAGAAT-------------TTAGTTAAGTTATATATTATATAACTCTAGATATATAACTCTAGATAGTTAGAATTTGTTAATTATTAATATTCTTATAAG----ATATATATAAGACTAAATTTACCCTATCCATAGAGGCTTGAATTACTCTGTTTGAGCTATAACAGAGCGTAAAAATATT------CTTTGAA---CGGGAGTTGTGAGAGTGAAAATTCGTTTCTTAGCATTCAATGAGCATCTTGGATTTCATAAAAATTGGGGGCAATATAATCCTTACGCAAGGGCCATCCTATCCAACTTTCAGGCATTAAGATACGTTTCAAGCGGGGATGATTATCATAATAAATTCCTAACATATCATAAGATTCCCGCTCTTGAAAATCGGAACTTTTCCAAACCCAGAAAACAGAAGGAATTCTAGGGCTCTTTCTCGGGACAAATACTTTGATGCATACTTCTTCTGGTTGATCTACACCATACTCTATTCTTGTAAGATGATACACGCTAGCTAAAAGCCCGCCTGGTGCTACATCATAGGCGCATTGGGAACGTAGATAATTGTAACCATATACATATAAAATGACAGCAATGGAATGCCAATCCTCAGACTTTATTTGTAAAGTCTCTATTCCTTGGTAATCGAAGCCCAAAGATCTATGAACTAACCCGTGCTTCACGAGCCAAGCAGACAAACGACCCTGCATCTTTTTTATATCCCCCGCA------TTTTTTTATTAAGCATTTCATTTCCTATTTCTTTGCGATGAAATTGATGAAAAGTAACCCGTTGCTTGTTATTTTTTATTATGCCCAACAAAAGAATGCTACTTAATTCACCAATTTTTGTGAAGATACTAAACTTTTGTATTTAAAAAATGTTTCAAGAGAGATCTCTGAAGTATATGGCGATTGATAGAGCAATCCTTGATCATAATTTCCAGTATTAGGACTGCGTCCAACATGAAACTTATGATTCGTAGTAAAACACCGACTCCCTTGTTGAAACCTAATTCTATCTTCATAGATTTCTCGAGATATTTTCTTACGAAGTTTTGTTAAAGCATCTATAATGGCCTCTGGTTTAGGTGGACAGCCCGGCAAATAGACATCCACCGGAATGAGCTTATCAACTCCCCGAACCGTACTATAAGAATCGGTACTGAACATCCCCCCTGTAATTGTACAGGCCCCCATAGCAATAACATATTTTGGTTCGGGCATTTGCTCATACAATCTCACTAAAGAGGGAGCCATTTTCATCGTTACTGTACCCGCTGTTAAAATAAGGTCCGCTTGTCTAGGACTCGACCTTGGTACTAGCCCAAAACGATCGAAGTCGAATCGTGAACCTATTAATGAAGCAAATTCAATGAAACAACAACTGGTACCGTAGAGAAGCGGCCATAAACTGGAAAGTCTTGACCAATTGGAAAGATCATTTGATGTAGTTGAAATAACTGAATTTTGGGTTGTTCGATTAAGTAAAGGAAACTCTCTTGAATTCATAACTATCTCAATCTTTTTTTTTGTTACTTTATTCTTTTGATTTTTATTGTCTGAATATTCTGGAGCTAAGACCATTCCAATGCTCCTTTTCGCCATGCATAAACTGAACCAACAATTAGGATAAGCACAAAAATTAAAGCTTCTATAAATACAGATATACCCACTACATCAAAACTCATTGCCCATGGATAAAGAAAAACTGTTTCAACATCAAAAACAACAAAAACTAGAGCAAACATATAATAACGGATTCGAAATTGTAACCAAGCATCGCCCATCGGTTCTATACCCGATTCATAGCTAGAAAGTTTTTCTGGTCCTTTACTAATTGGAGCTAAAACTCCGGAAATTAGAAATGCCAATATCGGAATAACGCTTGATATTATTAGAAATGCCCAGAAAATATCATATTCATAAAGCAGAAACATAGATGTACTCCTATGAATGTGGAAAATAGATCGGATTCGTGGATTTA-----AATTGGAATTTTCAAG-------TAATAGTTTAAACAATTGAATATAATCAAACTATTGAATTTGCTGCTGTACATATCTCATTTCAAGATTGGAATATTATTTCCGTTACACT------------TTCCC---TTTTTTTTTAGTCTTTTCCTCCGCTGTAAATAATCTCCACGAGCGAACAT----------------CTGGAAATCGACGTTTTTCCGCTAAACCAAGCCCCGCGCAGTTCCAAACAATACAAGAATCTGGAAATGAAAACTCTACAATTTTTGGATCCTTTTATTTCATTTAGGGCTATACGGACTCGAACCGTAGACCTTCTCGGTAAAACAGATCAAACTTGTTATTATCAAAATGAGTTGAACTGTTTCAAAAACCCAACATGCA---TTTTTTTTGCATTGGGCTCTTTCATTAACTAATAGAAATATCAGCCAGTCTGCCATAC-----TTTTTTTGAAATAAAGATTAAGGAGATGGCTCCATGCCCTTTGATTCATTACTGATCTAGGAGCACTGTCAAAGTGTTTCAAAGAAGGGTTATTTTGACGTAGGTCTGCTCTGGCCTTGATCAACCTAAGTTAAATGGAGTCTCTCTCGGC------TCGGCTTAAAGCATAAAATATGCAACTTTATACACCTTAAAGCTCATAAGGACGAAAAGAGATTTTGTTGAGGTACTTGTGCTCAGTCTGCCTAGCATTGAATAAACTTCATTTTTACCTTATCAATATCTCAAATCAAAGGCGGGTTTTATTTGGGACCTAACTAAATAGGCACTCCAGGTAGACCGAACCTTTTGTCAGGCTATTGTTCCCGCATAGTCATGGAGTAAGACATTGATTTGATTACATGATGGACTTCTCTGAAAAACATTGGCGCACGTGTAAACGAGTTGCTCTACCAACTGAGCTATAGCCCTTGTGCTTGTAATAGATATTTTATTATGTAGATAATTTCTTGTCAAGATGAATATTCCGGAATCCAACATCATAGCTCTTTGATCTTTTTGATTGGTATTGCTTATAAATAATATTCCACTTATAATCTATCGAAGAGCTGGGGCCCATTTGTTTCTCTTTGTCATGATAAATGACCTACTTAACTCAGTGGTTAGAGTATTGCTTTCATACGGCAGGAGTCATTGGTTCAAATCCAATAGTAGGTAGAACTTATTAGATACCGTTGATTCTGATATCTAATAAGTTGTTCTATTC----ATCTATTCTATTTATTCTATTTAATATATAAATAGAAATATAATATGTTCTATTATAG-----AATATAATAAAA-----TTAATTAATTGACATTTGCATCAGAACCTAATTTCACTTGATTCTATTCAATCGGCACAAA--ATGGAGTTTGATTATTAGCCGGGGTACACAAACAAGTTATGAAATTGGATTGATAGCCTCTACTCGTGTCCTAGCTCGTCTGAGAGCTAGATTTGCCTCAATTGTTTGTCTCTTACCTTCAGCTTTCTTCAAATTCGTTTCCGCTTTTTCAAGAGTTTCTTGAGCTTCTTGGGGATCAATGTCACTACCCTTCTCTGCATCATTTACTAAAATGGTAATCTCATTATTACCTATTCGAGCAAAACCGCCCATCAGAGCCATCGTTAACCATTGGTTGTTAAGGCGTATTCTTAAAATACCTATATCTACAGCTGTAGCAATAGGGGCGTGGTTTGGTAATACGCCAATTTGTCCACTATTAGTGGATAAAATTATTTCTTTCACTTCGGAATCCCAAACAATTCGATTAGGGGTCAGTACACAAAGATTTAGGGTCATTTCTTCGATTTGCTCTCCATTTCTAATTCTAAGTTTATAGCCTTCGCGGTAGCTTCGTCGATGGTACCTACCAAATAAAAAGCCTGCTCAGGAAGACCGTCTAATTCCCCCGAAAGGATTAATTTAAACCCTCTAATTGTTTCTGCTAAACCAACATATTTTCCCGGAGACCCGGTAAAAACTTCTGCTACAAAAAAGGGTTGGGAGAAAAAACGTTCAATTTTTCTTGCTCTTGCTACGGTTAAACGATCCTCTTCGGATAATTCGTCCAGCCCAAGGATAGCTATAATATCTTGCAGTTCTTTGTAACGTTGTAAAGTCTCCTTAACTCTTTGAGCAGTTTCATAATGCTCCTCGCCAACAATCCGAGGTTGGAGCATAGTTGACGTTGAATCTAAGGGATCTACTGCTGGATAGATCCCTTTGGCAGCTAATCCTCTTGATAGTACAGTAGTAGCATCTAAATGTGCAAATGTTGTGGCAGGAGCAGGGTCAGTCAAATCGTCCGCAGGTACATAAACAGCTTGAATAGAAGTTATAGACCCCTGTTTAGTAGAAGTAATTCTTTCTTGTAAAGAACCCATTTCGGTACTAAGGGTGGGCTGATAACCCACAGCCGAAGGCATTCTACCCAATAAGGCGGATACTTCGGAGCCGGCTTGGACGAAACGGAAGATATTGTCGATAAATAAAAGTACGTCTTGTTCATTAACATCTCGGAAATATTCCGCCATAGTTAGAGCAGTCAAACCAACTCTCATACGAGCTCCAGGCGGTTCATTCATTTGACCATAAACTAGAGCGACTTTTGATTCTGCAATATTTTTTTCATTAATAACACCAGATTCTTTCATCTCCATGTAAAGATCATTACCTTCACGAGTACGTTCCCCTACCCCACCAAACACGGATACACCACCGTGAGCTTTGGCAATGTTGTTGATCAATTCCATAATTAGTACTGTTTTACCCACTCCGGCTCCACCAAACAGCCCTATTTTTCCTCCACGACGATAAGGGGCTAAAAGATCTACTACTTTAATTCCTGTTTCAAAAATAGATAATTTTGTATCTAACTGTATAAAGGCAGGCGCAGATCTATGAATAGGAGATGTTATGCCAGTATCTACCGGCCCTAAATTATCAACAGGCTCTCCAAGTACGTTGAAAATTCGTCCAAGAGTTGCTCCCCCAACTGGAACACTTAGAGGAGCTCCGGTATCAATCACTTCCATTCCTCTCATTAGACCATCTGTAGCACTCATAGCTACCGCTCTAACTCGATTATTTCCTAATAATTGTTGTACCTCGCAAGTTACATTAATTTGTTGGCCAGTAATATCTCGACCCTTAACTACTACAGCGTTGTAAATATTGGGCATGTTACCTGGGGAAAAAACTACATCCAGTACCGGACCAATGATTTGGGCAATACGACCCAGTTTTTTCTTTCCAAGCGTTGAAATCCCAGGATCAGAAGTAGTAGGAGTGATTCCCATAGTAAAAAGTAAAAAAGGAAA------------ATTTTTTGCGAAAAGTAG--AAAAAAAAATATTCGATAGCGCATGGATCAATTAATTCAATAAGAAATGGGAATTAGTAC--TCAATTTCGTTGGTACCAGAATCAGGTTGATTAAATTATTTGTTGATTCAATGAGTCCATTTTCAAAGTAAACTAATTCGTAGAATCCCAGAATATTCTCTATGGAATTCTC----CTATGAACTCTATTTACTATTC--TTTCTATCTCTTGGTCCCTTATTTCTTATTTTCTTATTTGATCCTATCTG---------------------TTTTTTTTATAACTTTTCGTGCCTGAATTTCGCATATTTTTTCTATC-ATAGGATTTACATACATATACAAGATATATCGCTGTCAAGAGTTAATTTAGTATTATTTATTTATTTTAAATTTGAATTTAAACAAAATTCAGGGATTAGAAACCCG----AAAAAAAAGATTGGGTTGCGGGATACATATGAAAGAGTATACAATAATGATGTGTTTGGGTATTTGGCGAATCAAATACATCGTCCAATAACAAATCT--TTTGATTTGTTGATAATCTTAGTTGAGAA----TTTTGTTAAAGATTCCTTCAAGGGTTTCATTAACGTATAATTCGAATTCATGTCGAGTAGACCTTGTTCTTGTGAGAATTCTTAATTCGTGAGTTATAAGGAGGGACCTATGTCACCACAAACAGAAACTAAAGCAAGTGTTGGATTCAAAGCTGGTGTTAAAGATTATAAATTGACTTATTATACTCCTGACTATGAAACTAAGGATACCGATATCCTAGCAGCATTCCGAGTAACTCCTCAACCTGGAGTTCCACCTGAGGAAGCAGGGGCTGCAGTAGCTGCTGAGTCTTCTACTGGTACATGGACAACTGTATGGACTGATGGACTTACCAGTCTTGATCGTTATAAAGGACGATGCTACCACATCGAGCCTGTTGCTGGAGAAGAAAACCAATATATTGCTTATGTAGCTTATCCTTTAGACCTTTTTGAAGAAGGTTCTGTTACTAACATGTTTACTTCCATTGTAGGTAATGTCTTTGGGTTCAAAGCTTTACGTGCTCTACGTCTGGAGGATCTGCGAATTCCTGTTGCTTATGTTAAAACTTTCCAAGGACCGCCTCATGGTATTCAGGTTGAAAGAGATAAATTAAACAAGTATGGGCGTCCTCTATTGGGATGTACTATTAAACCGAAATTAGGATTATCTGCTAAGAACTATGGTAGAGCAGTTTATGAATGTCTACGTGGTGGACTTGATTTTACCAAAGATGATGAAAACGTGAACTCTCAACCATTCATGCGTTGGAGAGACCGTTTCTTATTTTGTGCCGAAGCTATTTATAAATCACAAGCTGAAACCGGTGAAATCAAAGGGCATTACTTAAATGCTACTGCAGGGACATGTGAAGAAATGATGAAAAGAGCAATATTTGCTCGAGAATTGGGAGCTCCTATCGTAATGCATGATTACTTAACCGGGGGCTTCACCGCAAATACTAGCTTGTCTCATTATTGCAGAGACAACGGTCTACTTCTTCACATCCACCGTGCAATGCATGCAGTTATTGATAGACAGAAGAATCATGGTATCCACTTCCGTGTACTAGCTAAAGCCCTACGTATGTCTGGGGGAGATCATATTCACTCTGGTACCGTAGTAGGTAAACTTGAAGGGGAAAGAGATATCACTTTAGGTTTCGTTGATTTATTACGTGATGATTTTATTGAAAAAGACCGAAGCCGTGGTATTTATTTCACTCAAGATTGGGTCTCTCTACCGGGTGTTTTACCTGTAGCTTCAGGGGGTATTCATGTTTGGCATATGCCTGCTCTGACCGAGATCTTTGGAGATGATTCTGTACTACAGTTCGGTGGCGGAACTTTAGGCCACCCTTGGGGAAATGCACCAGGTGCTGTAGCTAACCGAGTAGCTCTAGAAGCATGTGTACAAGCTCGTAATGAAGGGCGTGATCTTGCTCGCGAGGGTAATGAAATTATCCGTGAAGCTTGCAAATGGAGTCCTGAACTAGCTGCTGCTTGTGAAGTATGGAAAGAGATCAAATTTGAATTTGAAGCAATGGATACTTTGTAATCTAGTAATTAATGTTGATTCCCTTAATCGACTCACCCCTTT-TATTTTTATTTAGTAATTTAGTATTAGATT-----ACTAAACAACTAAAAGATTGGGTCG--ACTACAAAGATCTTGTCTATCTAGTATATCTAGATAGACAAGATCTTTAATATAAAATT------------CTATTAAAAGAGAAGAAAAAAGAGCAATTCAAATTCGTCTATTATTGTGTTGGGTTGAATCCACAAGGAATTTTCTGTATGGATCGGGGTTGG----ATTCTTTCTATTCCGGAATTTTGGGCCCTTGGATCAAACTAAGTAGCCCAACTTTTTTTACTCACCCTATATATTGTCCTTTTCGTTCCGTGTTGACTTATTATTAGACGAGATTTTACGAAAAAACTATTCGCTTGAATAG-AACTTTTTTACTGAGAATTTAATAGACGCGGACTCCTTACTCATCTCTCTCCTATTTCCTGTATTCT-----------------ATAACTATAATTTAT--------ATAGTAGAAACGGGGTTCTATACATATGAAG------TGATTTTCCGGATCCTACCAAAAGACACGAA----TTACTCATTATTAGTTAATAATTAAGAATCCTATTAATCTGATAGGAAATGAAATATTCAAATTGTTTTTCATCAAATGACTATTCATC----TATTGTATTTTCGTATAAAAAGGGGGCAAGAAAGCTCTATGGAAAAACGGCGGTTCAATTTGATGTTATCTAACGCGGAGGAGTTCAAATACAAGTGTAGGTTAAGTAAATCAATCGATAGTCTTGGGCCTCTTGAAAATAATGGTGGAAACGAAAATAAGGTTCTAACTGAGACAGATAACAAAATTCCTCATTGGAGTGATACTTCTAGTTACAGTACTGATGATGATTTTTTTGGCATCAGGGACATTAGGAATTCCATTGCTGAGGACACCTATTTAGTTAGCGATACTAATGGGGACCATTATTCAATATATTTTGATATTGAAAATCAGACTTTTGAGATTGACAACGAGCATTCTTTACGGGGTGACGTAGAGGGTTCTTTTTATAGTTATAGGAATTTTAGTTTTTTTAATAATGCAGACAAGAGTGATGATCCTCACTACGATCATTACATGTACAATACTAAATATAGTTGGAATAATCACATTACTAATTGTATTCACAATTATCTTGATTCTAAAATCCGTATTGATAGTTCCATTTATAGTTACATTTGTGATGACAGTGGAAATCATACTCAAAGCGAGAATGCCAGCGTAACAGCTAGCACGAATGAGAGTGATTTAACTAACAGTTCTAATGATCTCGATGTAACTCAAAAATACAGGCATTTGTGGGTGCAATGTGAAAACTGTTATGGATTAAATTATAAGAAATTTTTTAAGTCAAAAATGAATATTTGTGAACAATGTGGATATCATTTGAAAATGAGCAGTTCCGACCGAATAGACCTTTTGATTGATGCGGGTACTTGGGATCCGTTGGATGAAGACATGGTCTCTCTGGATCCCATTGAATTTCATTCGGAGGAGGAACCCTATAAAGATCGTGTTGATTCTTATCAAACAAACACAGGACTAACTGAAGCTGTTCAAACAGGTACAGGCCAACTAAATGGTATTCCCCTAGCAATTGCTGTTATGGATTTTCAGTTTATGGGGGGTAGTATGGGATCTGCAGTAGGCGAGAAAATCACCCGTTTGATTGAGTATGCTACTAAGAAATTTCTACCTCTTATTATAGTGTGTGCTTCCGGAGGAGCACGGATGCAAGAAGGAAGTTTGAGCTTAATGCAAATGGCTAAAATATCTTCTGCTTTATATGATTATCAATTAAATAAAAAGTTATTCTATGTATCAATCCTTACATCTCCGACTACTGGTGGGGTGACAGCAAGTTTTGGTATGTTGGGGGATATCATTATTGCTGAACCTAATGCCTACATTGCATTTGCAGGTAAACGAGTAATTGAACAAACATTGAATAAGACAGTACCCGAAGGTTCACAAGCGGCTGAATATTTATTCCAAAAGGGCTTATTCGATTTAATCGTACCACGTAATCTTTTAAAGGGTGTTCTGAGTGAGTTATTGGAACTCCATGCTTTCGTTCCCTTGAAACAAAAAAATAAAGAAGTAGAATTTTAGGTTTAATTAGTTTATTTGAATTAAAATGAAAATATGAGA---------------------------------------------------CTTCATTTTTTGCGA------TATCTTTTTGGAGTCATATTAATGATTAGTCATCAGAATCTTCTCCTTATATCTATAG------AGA-AAAATTGTCTCTATAGATATAGAGAGTCTTGCATCCTTGTATAATTTACTGAGAATACTCATTATTACTAATAATCCCTGTTGGATCATTCATATCATTTTTGTAGAAAGCTAAAAGAAAAAGAAGTCCATTTATTTAGTTCTATACCTCTTTGCACTTA-TTCAATACTCCAT---TATTATATATGTTCACTTATCGCTTATATTAGAGTTTAATTTATTACAAATTAGAATTATTTATTAAATATTATATATTAATATATTATATTCTAAAAT-AAAAAAATAAAAATACCTT--TATAACAATATATAACAGGTAC-------AAATATTAAATAAATCGAGGTATCCATTCTATGACAACTCTCAACTTACCCTCTATTTTTGTGCCCTTAGTGGGCCTAGTTTTTCCGGCAATGGCAATGGCTTCCTTATTTCTTTATATTCAAAAAAACAAGATTTTTTAGATCCGAT-GGGACTAAATCTCAGTTC--TTTTTTTTTCAAGACTTAGATTTAGAACATAACACAGATATCTATTTAGTCTAATATGATAGAAAGAGGGTGCGGCTTCCGCCGAGCCTAACCTAAATTAAAGAATTCGTATGCATGTCTAAATTCA---TTTTTTTTTAGCTATTTTCACAAAGCGATCTGGACTGACATATTCGGCAGATGTATGAAGTGTAAAGTCAATGTATCTAAATGGGTGTAGATCTTTACAAAGGATCAGAAGCGGGGGAG---GTTTTTTCGATCTAAAGAATTAGATCAATGACTTCTAAAGATTCACATTAGAAGAAGGCTAGTTGATGCGAGTTCCTTCGGAAAC----AAAAAGAGTAAAGTCAAAAATTTTTTATTCTTTAACTTCCAATAAAATAAAACTGGATCTAGTATGAGTTGTCGATCAGAACATATATGGATAGAACTTATAACAGGGTCTCGAAAAACAAGTAATTTCTTTTGGGCCTTTATCCTTTTTTTAGGGTCAGTAGGATTTTTATTAGTTGGAACTTCCAGCTATCTTGGTAGGAATTTAATATCTTTATTTCCATATCAGGAAATCTCTTTTTTTCCACAAGGGATAGTGATGGCTTTCTATGGTAGCGCGGGTCTCTTTATTAGTTCGTATTTGTGGTGCACAATTTCGTGGAATGTGGGGAGTGGTTATGATCGATTCGATAGAAAAGAGGGAATAGTTTGTATTTTTCGTTGGGGATTTCCTGGAAAAAATCGTCGCATTTTCCTACGATTCCTTATGAAAGATATTCAGTCCATAAGAATAGAAGTTAAAGAGGGTATTTATGCCCGCCATGTTCTTTATATGGAAATCAGGGGCCAGGGGGACATTCCCTTGACTCGTACTGATGAGAATTTGACTCCCCGAGAGATTGAACAAAAAGCTGCTGAATTAGCCTATTTCTTGCGCGTACCGATTGAAATTTTTTG---AAAAATCAACGACGAACGGTCTTATTTGATTTTGGTATTCTTTTTAGGGGGCGGGGGCGAAACACAAAAAAGGGGGATTCATATCTTGTAATATAACGCATGCTTGATCGAAAGAGGCTATCACATAGAGTCGACGAATAGGGGGGTTCATAAATAATTCAAAGATGAAAAAAATATCAAAAAAGAAAGAATTGACTCCTTTTATATATCTTGCATCTTTAGTATTTTTGCCCTGGTTGATCTCTCTTTTATTTCAAAAGAGTATTGTGGAGTCTTGGGTTACTAATTGGTGGAATACTAGTCAATCTGAAAATTTTATGAATCATATTCAAGAAAAAAGTATTCTAGAAAAATGTATAGAATTAAAGGAACTTTTCTTGTTAGAAGAAATGATAAAAGAATTTTCGGAGACACATCCACAAAAGTGGAGTATAGGAATACAAAAAGAAACAACCCAACTGATCAAGATGTATAATGAAAATTGTATTCATATGATTTTACACTTCTCGACAAATCTAACCTGTTTCTTTATTCTAAGCGGTTATTCTCTTCTGGCTAATAAAGAACTTATTATTTTGAACTCTTGGGTTCAGGAATTCGTCTATAACTTAAGCGACACAATCAAAGCTTTTTCTATTCTTTTATTAACAGATTTATGTATCGGATTCCATTCACCCCACGGTTGGGAACTTCTGCTTAGCTTTGTTTACAAAGATTTGGGATTTGCTTATAATGATCAAATTATATCTGCCCTTGTTTCCACTTTTCCAGTCATTATAGACACAATTTTTAAATATTGGATTTTCCGGTATTTAAATCGTATATCTCCGTCACTTGTAGTTATTTATCATTCAATGAATGATTGAAAAAGGGTTTACTGTAATCTTAATCCAATGCAAATGGTTGTTACTTTCTAAGATAGTAACATAGGAAAAGCGCGTTAAAAATCATATTGACTCTTTCGATCCATCCAGG---GTTATATATATATTGAAGTTGAGTTGAGTAAATAGCAGAATCGTGGATAGGCAACTATACCAGAAACCTACCTAATTTATTGTAGAAATTTTCGGGATCAATGATTGGACCATGCAAACTAGAACTATCCTTTCTTGGATAAAGGAACAGATTACTCGATCTATTTCCCTATCCCTCATGATATATGTAATAACTCGGACATACATTTCAAATGCATACCCCATTTTTGCACAACAGGGTTATGAAAATCCACGAGAAGCGACTGGGCGTATTGTATGTGCCAATTGCCATTTAGCTAACAAGCCCGTGGATATTGAGGTGCCACAAGCAGTACTTCCTGATACTGTATTTGAGGCAGTTGTTCGAATTCCTTATGATCTCCAAGTGAAACAAGTTCTTGCTAATGGTAAAAAGGGTGGTTTGAATGTAGGAGCTGTTCTTATTTTACCTGAGGGGTTTGAATTAGCCCCCCCCGATCGGATTTCCCCCGAGATGAAAGAAAAGATAGGAAATCTTTCTTTTCAGAGTTATCGCCCTACTAAAAAAAATATTCTTGTGATAGGCCCTGTTCCGGGTCAGAAATATAGTGAAATTACCTTTCCTATTCTTTCCCCCGACCCTGCAACTAATAAAGATGCTCACTTCTTAAAATATCCCATATATGTAGGTGCTAACAGGGGGAGGGGGCAGATTTATCCGGACGGGAGCAAGAGTAATAATACGGTTTATAATGCTACAGCAGCAGGTATAATAAATAAAATTATACGAAAGGAAAAAGGGGGATATGAAATAACTATAGTGGATCCTTCGGATGGGCGTCAAGTAGTTGATATTATTCCTCCCGGACCAGAACTTCTTGTTTCAGAGAGTGAATCTATCAAACTGGATCAACCATTAACAAGTAATCCGAATGTGGGTGGATTTGGTCAGGGAGATGCGGAAATAGTACTTCAAGATCCATTACGTGTTCAAGGTCTTTTGTTCTTCCTGGCATCTGTTATTTTGGCACAAATATTTTTGGTTCTTAAAAAGAAACAGTTTGAGAAAGTTCAATTATCCGAAATGAATTTCTAGGTCCGTG-------AATTTATCAACATTAAGTTCGTCTAAAAAGGACCCAATTTTTCTTGGAATTTTTGTTATTATAATAGAATGAAAAAAAAATAATGCAAAGTCTTT-----------------------------------------------------------------------------------------------------------------------------------------------------------------------------------------TTTT---ATATTGTAATCTAATAGAATAAAATTGACTAGATACTAATAGGAAACAGAAATAAGCGGAGAATAGAAAAGAAAGAATAAATGGGGTGAATTTTTTTTGTTAGGCAGGACTA--GTCGTTTTAATAGTCTTCGACACAAGAAAGGGAT-TATAAAATTCTTTTCTTGTGTCGAAATCATA-----TTTTGA--------------------------------TGAAGTTTTGCAGAATATGTTTTTACACATAACAAACCGTGGACAACCCAAACCAAAAAAGAAAGGGAATTTCTTCAATGAATTACAAAAGAAAT----TTGCGATTAATC----------GATTAAAGAGAGTGGGGTTTTGAGT-------ATAGAAAATAAAGGGTTTGCATGGTATATGATCTCTATAATATAAACCCTATGAAATTAATTAATCCCCCTTTTTTCTTTTCTAACTTTGTAAGTTTCAATAGGTACTAGAC------------------TAAGAAATTGATGTTAGGAAGTAATCAAGAAAATTCATCAAAATAAAAAGAATCTTTTGGTAAAT----ATCAAAAGTGATCC------------ATTTTGTCATTT-------ATCTGACATCGGAATAAACTGAAAATATTATGAAAGCGTGTAAGAACTCAACGGCACCTTACCCATCTTTGTTTTTCTGATTC-----------GAGGGGTAAGGTGCCGTTGAGTTCTTACACGCTTTCATATCTACAACTCAGTTCATCTCATTATTACAAGGATGAACCCAATCCTGAATAGGAACCATAAAAGAAAATACCTAGTAAACCGATCACAGCAATACCAGTTACCGTACCTATTATCCAAAGAGGAATCCTTCCAGTAGTATCGGCCATTTACCCCACTTCCCTCCCCATTTTTATCAAGTGGTCGTGCTAGAGACATAAACAGCCATGGATAATTATGAGATGAGATCCTTCCGAATGGTATAAGAGAA------------GTTGGTATTCTCTTTCGTTCTCTTAATTGAAGAAATAATTGGAAAATAAAACAGCAAGTACAAAAATGAGTAATAACCCCCAGTAAAGACTGGTACGATTCAATTCAACATTTTGTTCGTTTGGATTTGATTGTGTCGTAGCTCTATAATTCGGATTAGGTTTATCGTTGGATGAACTGCATTGCTGATATTGAACCCAAAAAAGAAACGGTAGGTACAGCTAGTCCGTGAATAGCCAACCATCGCACTGTAAAAATTGGATAGGTTCGATCTATGGTCATTGGGGCCTCCTAAAAGGATCTACTAAATTCATCAAGTTGTTCCAAAGAATCAAAACGGCCAGTTATTAATGGAATTCCTTGTCGGCTCTCTGTAAAATACTCGTTTGGTCGAGGGCTTCCAAACACATCATAAGCTAACCCTGTACTGACGAATAACCAACCCGCAATGAATAGGGAGGGTATAGTAATGCTATGAATGACCCAGTATCGAATACTGGTAATAATATCAGCAAAAGAACGTTCTCCTGTGCTTCCAGACATGGCGAGCTCCGCATATTCTTGTACAGTCAAATAAGGATCGATTCCGTAAAAGATTAGATCAGTAAAGGGGAAGTCACTGAAATTTTTTCCTTGTTGGATCGTCAATATTGTACCGAGGGTTTTTTTAGAGTATACCGAATCAGTATAGCTATCCTTCTTCTGACACAGCAATGCGTTTTCACTCAGTATCCAAATTACATGCTATATGCTTTTTTCTTCC-TTTTTTGTTGTTTGTCAATATAGAACCCGGCATTATTCAATAGAAAATTCCTGCCTGTAGTAGTAGTAGAGGAATTCTTTCCAGTATTGGCTTAGACCGAGAACTCGAAACCGAGGATCCGTAAATCCAACGCGCGAATTTTGACTAATTTAGAGGAGGGAGATTTTCATACTTCCCTAATAGAATTAGATGTAAATTTATTGCCTTTGCATTATTGTAGAAAAAAGTTTTGGAA--TTTTTTTTTTAGAAATTGATTATGGGTCTAGTA-AAAGTAGCAAGAGAGAGTAGTCTTTGATTAAAGAAAGAGAAGAATGACT-AAAAAAAAATTGTAACTTATC-TTCGCACATTTTTATATTTTTGTTTGGATTAG--------ATCTCAGGATTCTTTCTTGACCTAACTAGAAGTATGGGGCTTTACTTTATAATATAGAACGAAAAAGAGAATTTGAATTCCTATTAATTACTAGTAGTAGAAATCGAGTTGGAATCCAAAAAGAGTTGATCTTTTCAAATAATAAGATTGTGCAATCCTTTTTCCGATTCAAGATATTGGCTGACTGACTGAACCCCTTGTTGAATCTAAGGAGT---A-AAAAAAAAAACAAAGAGTCTTATCTTAAAT-------TAATCTATGGAATCGAAATCATTGGATGCGTAGATCTTACAGACGAGAAGA-AATTTATTATTCTATCTCTGTCACTCTACACTCTATTAGTGTTAATGATTGATGATTCAAAAACTTT----------GGGAAACTTTAGGTAAATGCTTTCTATACATATGTATAAAAAACATATTTGATTTAGCTCTTTCATGCCTACTATAACTGGTTATTTCGGGTTTCTACTAGCAGCTTTAACTATAACTTCAGGCCTTTTTATTGGTCTGAGCAAGATAAGACTTATTTGAAATTAATTGAATGAAGAATTAAAAAAAGAACTCTTTCTGTAGGATTCGGTGTATTATATCG--TTTCTTGCCCTATCAATTGCCGATTCTCAGTCATTGAGATTCGTGGGTAATTCCGATTAATATTTAGTGATAGATATTACCTCTCTTTTTCCCTTTCAAATAAAAAAAAAAAAAATGATTGAAGTTTCTCTTTTTGGAATCGTGTTGGGTTTAATTCCTATTACTCTAGCTGGATTATTCGTAACTGCATTTTTACAATACAAACGTGGTGATCAGTTGGACTTT----------------------------------TAATTAATATCTCGGGACCTCTTTTGTTTAATACGCAGGATGTAAAATTAAGATAGGTGTTCGCGTTAGTGAAGTTATTTCAGTGTAATTAGAATTTAGTCACCTTAACAAAAAAGGAATCACGCTCTGTAGGACTTGAACCTACGACATTGGGTTTTGGAGACCCACGTTCTACCAAACTGAACTAAGAGCGCTTTCGTATCTTAA-TTTTTTTTTTAATTCATCGTGTCTGTATAATCCTGCAT----GTCG---------AGTATAAAAAAGGAAAGCCAATTTAATCTTAATCAATCTCTATGGATCCCTCATTACTGCTCAAAAGAGAAGTAATAGGTAGGGATGACAGGATTTGAACCTGTGACATTTTGTACCCAAAACAAACGCGCTACCAAGCTGCGCTACATCCCTTTCAATTGGTCTACAGTGTCATTGTAGAGAATTCTTGCCTTATTTTCCATATCCTT---TTTTCATTGA-----TATATTATAT---CAATTTATAATGCCCCTTCTTCTTAC-CAATTTGATATTC---------------------ATATTTTTACATTTTA-------ATTTGAATTAGGGATTGGGCGTACAAATACAAGTGGTTATTCATCTTTAAATGCAACTAT----CTACGCATCTGATCATATATATCTTACCCCTA---TGTA-TAAAGAAGGAGGATTTGCAATGCGAGATCTAAAAACATATTTATCTGTGGCACCAGTACTAAGTACTATATGGTTCGCATCTTTAGCAGGTCTATTAATAGAGATCAATCGTTTATTCCCAGATGCGCTAACATTTCCATTTTTTTAATTCTAGTGATTGACGTGGGAGAGGTTGAGTAAGATTAGAGATACACTAAAATTTCCTGAACTACATCTCACCCTCCCTCTTTTTTTCTTTTCTCTTTTTTTCTTTTCTCTTTTTTCCCTTTTTATAATTCTAAGAAAGGGATGAAAGAGAAAGAATAAAAGTGGATTCAATTGCAGATAAAATCAAAGTAGGGTTTAAGATTGGAATCCTCTTAATAA---------TAGAGTGAAAGT--GGCATACAAGACCCTTAACT-AAATGTAATGGAATACCACTAGAAATAGAGTTAATTGT-----------------------ATTATTTATTA------ATTATACAACCTATTGAT---------TTGCAACGAAATCTTTCCTAAT---------------TTTTTCC---TTTTTCTTTAG----------ATAAAAAAAGAGAAGAGTTGAGTCAATCAAAAATACAAGAGGAGTTTCATGGCCAAGAGCAAAGATGTACGAGTAAAGATTATTTTGGAATGTATCAGTTGTGTTCGAAACAGTGTTAATAAAGACTCAAGAGGCATTTCCCGGTATATTACGCAAAAGAATCGATCCAATACACCTAGTCGATTGGAATTGAGAAAATTCTGCCCCTGCTGTTACAAACATACAATTCATGGGGAGATAAAAAAATAAATAGATAGAATA-------AAAAACTCGTCTGTCAC--CCCCTATTCCAAGGAACGGTAAAAATGACATATTATAATATATAA--------AATAAATTCTAATAAAGACACCAAACCCTCTATTTTGAATTCGAATTCA---TTTTTTTTTAATCCGACCAAAATAGGATTTCGGGAGAAGGAATAAACAAACCATGGATAAACCCAAGCGACCCTTTCTTAAATCTAAGCGATCTTTTCGTAGGCGTTTGCCCCCGATTCAATCGGGGGATCGAATTGATTATAGAAACATCAGTTTAATTAGTCGATTTATTAGTGAACAAGGAAAAATATTATCAAGACGGGTAAATAAATTGACCTTGAAACAACAACGATTAATTACTAGTGCTATAAAACAAGCTCGTATTTTATCTTCGTTACCCTTTCTTAATAATGAGAAACAGTTTGAAAGAACTGAGTCGACTGCTCAAACAATAGGTTTTAGAACCAGAAATAAATAGGCTTAGCTTACTTTTCAATTGAATCAAATCAAAATTCCAATTAGAACTAAAAATAG-----------GTTGGTGTTTTTGCGATAATCTAAATTGGATTCTTGTGTCAGAAT---------AAAAAAAAAGAATCGGGAAAGAAGAAATCTTTTTTTATTGAATTCCTTTGTTCATTTTGACAACTT-TATCTTAATCTTATCCTGTTTTATCATACTATTTTCTACTCTACCTTCCCGGAGTTCAGTCTCCGGGGACTTCAACTCAAATTACTCCAATGGATCCAAGATTTCATTGGAAATCATATAAAGACAATTCCTATTTAATATAGCTATTTGTGCAAGTATTTTACGATTTAGAAGCAATTGACTTTTGTACAGATCATTTATTAGTCTACTATAACTTAAGGATACCCCTTTCTCACGAATTACTGCATTTATCCGAGTAATCCACAAACGACGAAAGTCTCTCTTTTTCTTATTTCTATCGCGATGAGCCGAAATTAAAGCTCGTATTTTCTGTTGAATAATAGTTCGAGTAAGTCTTGAATGAGCCCCCCGAAAACTGGATGCAAATAAACGCATTTTTGTTCTACGTCTTCGAGCTATATATCCTCGTTTAATTCTAGTCATTGAATAAATGAAACTTTGATGAATAACTAATTGAGTTCCTGTCTTTCAGTTATTCTTTTTCCCCTTACTTTATTTATTAATAACAAAACGGATTCTTCGGATGTATAAAATAAAAATTCCAATGACTTTTGCTACTATAACCTTCCCAACCACAATTTTTTCTTATTTTGAAGTGAACTGTATAGAAATAAGAAAT--------------TTTTATTGATATCTAGTATCAATAACATAGATTAGATCTA-TATAGAATAGA--TAAATAGAAATGGATTAAAGAATAGAGTGGTTCCATCGTTTCTATGGTGACTTCTTAAACGGTGAGGTCCTCTCTATACACCGGAGCTTCTTCCTTCGTTTAATGAATCTTATTTTTATTGGTAACTTGTACAGTTCACACCTTTGTGTGGCTCTACCTATGCATTATCCAGTAATAGGTCTTTCACAATGAGATCTACCTATATAGTAACGGTATTTAATTCTGAAGGTTAGCTAGGTAGCTGATCCTGTTAGGCCGTTCTTGCAAGCATAATATTTCAT--------TTTAAAAATGAAATAAGATTTCCCCGCTTAATGAATAACCTTTTGTTACCAATGGGGAATTGCTTCTCAGCTTAAATTAAGGTGATTGGATTTGCACCAACGGAAACCATAAATTTCATACGCAATACGGGGATATAATATATTTTATCCAGTGAATGGAAAA--TTCATTTTTGTATCCTC----TTTATTTGTACTGATCATGCATACAGATTAATACTGGTTGTTATTGGTTCCTTTCTTTTTGTTCCAGTCCATGATCTGAACGAGTCGCACATACACCCTAGTACATGTTCCTCGGCGCTGAGGACACCCCTTAAGGGCGGGGGATTTCGTAACATTTCGGATTGGCTGTCTTGTGTTTCTAATAAGTTGTTTAATAGTTGGCATGCTGAATGATATACAGACTGAGCTGGTTTAGATCGTTCCTAACCGGATGCTTATGCTTATGAATTTCTTCTGTTTA------------AT---------------------TTAATAAT------------AGAATAGTAATATAGTAAATGGGGTAAGAAGAT-AAAGAAAATCTCAATCCAATGGAGAATTTTTGTGAAATCCTTGATATTTTCAGTCAACTGCTACAAGATCTACAATTCCGTGAGCTTGGGCTTCTGTTGCTGACATAAAAACATCCCTTTCCATGTCCTCGGATACAACCCAAAAAGATTTACCTGTTCTTTGGACATAAACCATTGTGATGGTTTCGCGCAAGTTCAGTAGTTCTTCCGCTTCCAGGATAAATTCTCCCGTTTGTGACTCATAAAAAGAACTCGCAGGTTGATGTATCATTACCCTGATG------ATATAAGATACAAAGGGGTTCTACTAGCTCGCGGAATGAGAAAGAGACTAACACAAGAAAAAGATAGAACTGTACAAGCATCTTTTGGGTATTGCATACAGCTCAAGAATGGAATTTCCTACCGAAAATAAAATAGGATTTATCAGACCCAGATCGATAAATGATCCAATTACCACCCTTCCTTTTGGAGGAGTTTTAAATACTATGATGGTTCCGTTGCTTTCTATATTTATAT----TAGAATTTCTATTTAGTCCGTCTGTGATTCAGCAATCCCAAAGTTTCTTTTTGATCCGAGCAAATATGGAAAAGTGGTTCATAAC------ATAAATATTATATTATTAAGAGCTTTTTCGGCGTGAAAAAAGTTTGTGACACTGAGATTCCGATAGATAAAATCGGAAATACCT--TAGTATTTCATACTACTCTTTCGATACATAATTGAATGTTTTGAGAAAATTATTTTCTCATATCGAATTCGAAGTGCCATGCTATTATTACTCAAGATTCTTATTTCATATGGCGAAGGCATAGGCTTCTTTTTTCTCTCAAATAAAAAACTCATTGGCGCCAAGCGTGAGGGAATGCTAGACGTTTGGTAATTGCTCCCCCAACTAGGACAAAAGATCCCATTGAAGCGGCTAATCCCATGCATATTGTATGTACGTCTGGTGGCACAAATTGTATGGTATCATAAACTGCTATTCCGGGTATTACCCATCCACCGGGAGAGTTTATAAACACATAAAGCTCTCTGTTACGGTCCTCTATAGTGAGATATACCAGAAGACCAATAAGTTGATTCGAGACCTCATTATCAACCTCTTGCCCTAAAAAAAGTAATCTTTCTCGATAAAGTCGGTTGATTAGGATAAAATTATATCCCTTAGGAACCGTACACGCACCTTTTGATGCATACGGGTCAAAAGAACCGTG---AAAAAAAAGACTC-------AATGTATAGATTACGTTTACTGTTC-------TTTTTTTTTTCAAAATAACAA---------------------------TCTTTTTTAAGAAAGAAAAGGTTGTGAACCTTTCACTCTAATACTA----------ATATATATATATAAAGGATTCATTAAATCCGTTGAATTTACTTCTCATTGATTTATTGTTTCATCGGGATAGACTCCTCATCACGATGTCATTTTCTTGTTCCTGAATGGGCCTATTGAAT---TTTTTTAGGTTTATGCTCTACTCCAGGTAA-AAAAAGATAGGTCCGATTTTGGTTTGCGCATATAGGACAAATTCGCTATTACCACGTCTTTGTTGCTACTCATTCAATTTATCCT-GTTTTATTTA----------ATGGATTAACAGAGATCATTC----TTTTTTTTTTCGTATATTATA------AGAAATAAAATAATTTAGAACGAGGTATCACTAATCAATAAACTAGTAAAATATATACTATGGTAATAAAGAAAAGGATAATTAGAAATAGAAGCCGCAATCATCGGTATATTACTAAGTTGGGTTTTTCTAAACAGAGCCTTTAGAATTTGATTGGTACAACCAAGTCAACCATAAATTTATCTAATTGATAATGTTAATCTGGATTCCCCTAAAATGGATCTAATTTCATTTCACGCTCCAAATTATTGATAATTCAATCAATCTTTCTTGGGCGAATAAGAGAATATCTCGATCGGCGGAGAGAATGGGGAAATACCATATGACCCAATATATCTGACAAGTCGCACTATATGTCAACCCAGGATGCGTCTTCCTCTCCAGGACTTCGAAAAGGTACTTTTGGAACACCAATAGGCATTAAAT-AAAAAAAAAATGAAGTACTCTATTTTACTTTGATGTGGAAACGTAATAGTGGGTTTATTTTATTAGCCTCATAATAGAATAGTGGTCTTTAGCATCTGATATTTTATCTTTTTATCTTATAGATTGGA-----TAAGTTACTTCATAACGGAAGTCGGAATGACTAACTCAAAATTATTACAAATACACTCGTGGAATGATGAACAAGTAGGGATCCATTTGCTCCTAGAAAATAGGGTAAACCACCCATTGCATATTGATACTTATCGGGTATAGAATAGATCTGCTTCTCTTTGTTCCTACAAACAGAATTGTTCCATTATTCCCAATAGAATCGAACAAATAGGAATACGATAATTCACAGAAA-GGGGGGTCCCTAGTATCAATTTTTCCAATGCAATAAAGTTACATAGTGTCTATTTTTCTTTCAGAAAGGGGTATTTACATGGGTTTGCCTTGGTATCGTGTTCATACTGTTGTATTAAATGATCCTGGTCGGTTGCTTGCTGTCCATATAATGCATACAGCTCTGGTTGCTGGTTGGGCCGGTTCAATGGCTTTATATGAATTAGCAGTTTTTGATCCCTCTGACCCCGTTCTTGATCCAATGTGGAGACAAGGTATGTTTGTTATCCCCTTCATGACTCGTTTAGGAATAACCAATTCATGGGGCGGTTGGAGTATTACAGGAGGAACTGTAACAAATCCGGGTATTTGGACTTATGAAGGAGTCGCTACGGCACATATTCTGTTTTCGGGCTTGTGCTTCCTGGCCGCTATTTGGCATTGGGTATATTGGGATCTAGAAATCTTTTCTGATGAACGTACAGGAAAACCCTCTTTGGATTTGCCCAAGATCTTTGGAATTCATTTATTTCTTTCAGGAGTAGCGTGCTTTGGTTTTGGCGTCTTTCATGTAACCGGTTTGTATGGTCCTGGAATATGGGTGTCTGATCCTTATGGACTAACTGGAAAAGTACAATCTGTAAACCCAGCCTGGGGCGTGGAAGGTTTTGATCCTTTTGTTCCGGGAGGAATAGCCTCGCATCATATTGCAGCAGGGACGCTGGGTATATTAGCGGGCCTATTCCATCTTAGTGTCCGTCCGCCCCAACGTCTATACAAAGGATTGCGTATGGGTAATATTGAAACCGTCCTTTCCAGTAGTATCGCTGCTGTCTTTTTTGCTGCTTTTGTTGTTGCAGGAACTATGTGGTATGGTTCCGCAACTACCCCAATCGAATTATTTGGCCCTACTCGTTATCAATGGGATCAGGGATACTTCCAGCAAGAAATATATCGAAGAGTCAGTGTTGGGCTAGCCGAAAATCAAAGTTTAACAGAAGCTTGGTCTAAAATCCCTGAAAAATTGGCTTTTTATGATTACATCGGCAATAATCCGGCAAAAGGGGGATTATTCAGAGCGGGTTCAATGGACAGCGGGGATGGAATAGCTGTTGGGTGGTTAGGGCACCCCGTCTTTAGAGATAAAGAAGGGCGTGAACTTTTTGTCCGTCGTATGCCTACTTTTTTTGAAACATTTCCAGTTGTTTTGGTAGATGGAGACGGAATTGTGAGAGCCGACGTTCCTTTTAGAAGGGCAGAATCGAAGTACAGTGTTGAACAAGTCGGTGTAACTGTTGAGTTCTACGGCGGCGAACTTAACGGAGTCAGTTACAGCGACCCCGCTACTGTGAAAAAATATGCTAGACGTGCTCAATTAGGGGAAATTTTTGAATTAGATCGTGCTACTTTGAAATCCGATGGTGTTTTTCGTAGCAGTCCAAGAGGTTGGTTTACTTTTGGACATGCGTCGTTTGCTTTGCTCTTCTTCTTCGGACACATTTGGCATGGTGCTAGAACCCTGTTTAGAGATGTTTTTGCGGGTATTGACCCAGATTTGGATTCTCAAGTAGAGTTTGGTGCATTCCAAAAACTTGGAGATCCAACTACCAGAAAACAAGCTGTCTGATACAACATTCCTGGCGTATCTTTTGCTTCTTTAAATTTCTTTATTTATT-----------------TTAGAGAAATCCTAATTTGAATCATTGCCATTTCTTTGACTCTTGCTTTTCCTTATCCGGAAGATGATTCAAAATAAGCAGGTATGGAAGTTATAATTGTAAACTACGATCGAACCTATGGAAGCATTGGTTTATACATTCCTCTTAGTATCGACTCTAGGGATAATTTTTTTCGCTATCTTTTTTCGAGAACCGCCGAAAATTCAAACTAAGAAATGATTTTTCCTTATCTCAATCTCAAGTGAAGTAATGAGCCTCCCAAAATGGGAGGCTCATTACTTCAACTAGTCTCCGTGTTCCTCGAATGGATCTCTTAGTTGTTGAGCGGGTTGCCCAAAAGCGGTATATAAGGCGTACCCAGTAAAACTTACAAGTAAACCAGATACAGAGATGGCGACTAAGGTTGCTGTTTCCATTATTATAGAATTTCAAGATCATAATGAATCTATGATAAGATCGTTCGTTTATTTACAACAGAATAGCATACAAAGTCAACAGATCTCAATTACTACAATAAGATTTATGGCTACACAAACCGTTGAGGAGAGTTCAAAAGCACGTCCAAAACAAACAGGTCTAGGAGGGTTATTGAAACCGTTGAATTCGGAATATGGTAAAGTCGCTCCTGGATGGGGAACTACTCCTTTGATGGGTGTCGCAATGGCTCTTTTTGCCGTATTCTTATCTATTATTTTGGAGATTTATAATTCTTCCGTTTTACTGGACGGAATTTCAATGAATTAAATC-----CGCCAAAATAATTAAGGCCTGGTTTTTCAATA-AAACTGACTAATTTAGGGCTCGTATTTCTACCCCATTCTATTTTGGTAGTTCGACCGCGGAA-TTTTTTTTCTTTCTGTATTTCCGGAATATGAGTGTGTGACTTGTTAAAATGGATCCTAGTGTTAGTACAGAGAATAGGTCTGTCATCTTGATAAAGATAGGTTTTTACCTCGTCGGATATTTATTTATAGTAAGTATTTGAAACACGAAATCGATGAAATA---AATCATTAAAT-----AGTGGAACTATGATTTATA-TGAATTAGACCCCGTGGCCGGCCTTTAAATAAAAATAATTTTC------AAAGAATAAGAAACTAGAAAATAAGAAATGAAAAGATTTTTATGCT----------------------TATTTTAAGCAAAGGATAAACATTTCTTTGCTTTGGATTTTA--TTATATATGGATTCAGTAAATAAATGATGATCT-AATGGTTCTTACTCAGAGAATCTTTGGGCAAAACTTTTAGTTTTTCTTTCGAATCATCAGGGGTGTAGTATGAATCTGAGGTTTTA----------AATCATTCATAGGGTCTTAACAAGAGAATTCCTATCAATAAAAAACAAAAACCGCGTTACATCTAAATCAAAATAATAATCAACGAAAACGAAATTGGGAACGAGAAGATTCAAGAGGCCTTTAACGAGCACCCTAAATAAAAATGAGCCAACTTGATGC-TTGGCACTATCACCACAAAGAAGAGTTGTTGGGTTTATTTATTCTTTCGTCTAGTCAAAGAAGATTGAATC--------AAAAAAAAGTAAGAAGTTTCCAACTTTATATTACATACCTATTGCAATTAGTTTTTGTGTGTTTATGCTTGAGCTGTACGAGATGAAATTTTCCTATACAGTTCTCGGAGGGGGAGTCCTTTTGGTTTACCTATCTCAATAAAGTGTATGATTGGTTCGAAGAACGTCTCGAGATTCAGGCGATCGCAGATGATATAACTAGTAAATACGTTCCTCCCCATGTCAATATCTTTTATTGTTTAGGAGGAATTACGCTTACCTGTTTTTTAGTACAAGTAGCTACCGGATTTGCTATGACTTTCTACTACCGTCCAACTGTTACTGAGGCTTTTTCTTCTGTTCAATACATAATGACTGAAGCTAATTTTGGTTGGTTAATACGATCAGTTCATCGATGGTCGGCAAGTATGATGGTCCTAATGATGATCCTGCATGTATTTCGTGTTTATCTCACTGGCGGATTTAAAAGGCCCCGTGAATTAACTTGGGTTACAGGTGTGGTTCTGGGTGTATTGACTGCATCTTTTGGTGTAACTGGGTATTCTTTACCCTGGGACCAAATAGGTTATTGGGCAGTCAAAATTGTAACAGGTGTACCTGACGCTATTCCTGTAATAGGATCCCCTTTAGTAGAGTTATTACGCGGAAGTGCAAGTGTGGGCCAATCTACTTTAACTCGGTTTTATAGTTTACACACCTTTGTATTACCCCTTCTTACTGCCGTGTTTATGTTAATGCACTTCCTAATGATACGTAAACAAGGTATTTCTGGCCCTTTATAGAGAAGAGAGACCATAGATATTTCAAATAAATCTTTTATCGCTTGGTAGAGGAACAACAGCATTTTATTGCTACACATATGGATTATTGAAAAGAATAAGACATGTATTTGGATATTTCCCTTCAACTATT--TATTATTGTTAATCAATCCAAATATGGAGTTAAAGGGAATTGTATAAAGATAAAATGGATTATGGGAGTGTGTGACTTGAACTATTGATTGTTCCATGTAGATATATGTTATCTGCCACATTAGAACTCACAACCGAATGTGTCTTTGTTCTAAGCACCGCCGTGTAAGTCCCGATAGGCCGGTTCGCTTGAAGAGAATTTTTTCTATGATCAAAAACTAAAATCTACTAGTGTCGTGCGCGAATAGGCTTCGTAAGATCCAGTATATTTCTATTAGAA-------TACTAAAAAATGTGGCATGAGCCAAATTTCC------TTTGTATTCTTATTTAGATAGTATGGAAATGCATCCATTTCCTTTGCATATCGACCTGGGT-----TATGATACTATCGGAGTGAAACAAGGGATCTAACGGAGAAAAAGGGACTCGACTTTATTAGTAACAAGTAAATTCTTTGCTTTG---TATGTAAAAAGGGGTTCGAGGTTTTTGGGGGAT--AAACACCCATTCATTGCAAGATTTGAGACGACCCAGCAAGCACTTGATCCTAATCAACTTTGTTTTGTAGTTAAGCCTACTTGGGTATTGAGCATTTAATTAGAATATATTACGCACTGAAGTGCTTGGAATGAATAGTTGCAACTCCGGGACGATCGGTTCTTACACTAAGATCATTCATATATGTCTAGATATCTATAAACATATAGATTTTTCATTTTATATTCTTGCTCGAGCCGGATGATGAAAAATTATCATGTCCGGTTCCTTCGGGGGATGGATCTATAAGAATTCACCTATCCCAATAACAAAAAAACCTGACTTGAATGATCCTGTATTACGAGCTAAATTAGCTAAAGGGATGGGGCATAATTATTACGGAGAACCTGCATGGCCTAATGATCTTTTATATATTTTTCCAGTGGTCATTTTAGGTACTATTGCGTGTAACGTAGGATTAGCGGTTCTAGAACCATCAATGATTGGTGAACCCGCGGATCCATTTGCAACTCCTTTGGAAATATTACCGGAATGGTATTTCTTTCCGGTATTTCAAATACTTCGGACCGTACCCAATAAGTTATTAGGTGTTCTTTTAATGGTTTCAGTACCGGCGGGATTATTAACAGTACCTTTTTTGGAGAATGTTAATAAATTCCAAAACCCATTTCGTCGTCCTGTAGCAACAACGGTCTTTTTGATTGGTACTGTAGTGGCCCTTTGGTTGGGTATTGGAGCAACGTTACCTATTGATAAATCCTTAACTTTAGGTCTTTTTTAAATTTTAATTGAGCCAATTGTGAAATAAAATAGCATGATGTTTGTATCTAGGGAATAATCACTTTAAAGTGAATTCTCCCTAGATACATCTATTCCGAGGATATGGATTCTCTTTCTATTAAAGATTCAAAAGAAATTTGCATTGTTTT-------TATAAATAAAAAATGAAATAAACCTAATGGGTTGAAAATTCATTTTTTGGTAAATCAATTGTGAAATGTTTTTCGAGAACGTCCAATATATGTTTGATATCTTCTATGCTAAAATGGTCCATTTTCATAAGATCCTCTTGACTGTTATTCAAAAGGTCCAACAATGTATGGATATTAGACCTTTTGAGGCAAGTATAGATCTGGGGAGACAATTCTAATTGGTCAATAAAAATAGAATTTAATACTTTTGTATTCTTTCTTAGTTTAGTCCATTTTTTATGGAAAATAAAAAAAGGTAAAGTAACCTTATGTTGATTGTTCTCTAAGTGTAAATTTTCTTCTTCCCCATGGATAAAAGGAATCAAAAAATCAATCAAATTCCGAGAGGCCTCATGAAGTGCTTCTTTAGGAGTTAAACTTCCATTTGTCCATATTTCTAGAAAAAGTATTTCTTGTTTTTCATTATCATTTCCATAAGAATGAATACTATGATTCGCGTTTCGAACAGGCATGAATACAGCATCTATAGGATAACTTCCATTTTGAAAGTTATTTGGCGTTTTTATACAATATCCTCGACTCCTTTCAATTTGTAATCCAATACATAAATCAATTGGTTCCGTCAAGGTCACTATATGCTGTGTATTATCCACGATTTCCACAGAAGGTGGTAAGATGATGTCTTGAGCAGTTACAGATCCAGGACCCCTGACACAAATAGACGCGTTGCGAATTCCATAAAGATTACTTCTCAATACAACTTCTTTCAAATTCATTAAAATTTCATGTACTGTTTCTTGAATACCTACTAGGGTAGAATATTCGTGTGGTATTTTCTCAGATTTTGCACGTGTGATACATGTTCCTTCTAGTTCTCCAAGTAAAGTTCTTCGCATTGCAATACCTATTGTGTCGGCTTGACCCTTCCTAAGCGGAGACAGAATAAATCGTCCATAATAAAGCCGCTTACTGTCTGCTCTTGATTCAACACATTTCCACTGGAGTGTCCGAGTAGATACTGTTACTTTCTCTCGAACCATAGTGATATTATTTGATCAGATCATTGAATCATTTATTTCTCTTGAAATATCTTCAGTGTTTAGTTTTACACGCGCCGTTTTTTCGGGGGTCTACAGCCATTATGTGGCATGGGGGTTACATCTCGTACGAAACTTAAGAGTATACCGCTTCTACGAATAGCTCGTAATGCTGCATCTCTTCCAAGACCGGGCCCTTTTATCATAACTTCTGCGCGTTGCATACCTTGATCCACTGCTGTACGAATAGCATTTCCTGCTGCGGTTTGAGCAGCAAATGGTGTCCCCCTTCTTGTACCCCTGAATCCACAAGTACCAGCCGAAGACCAAGAAATCACCCGACCGCGTACATCTGTAACAGTAACAATGGTATTGTTGAAACTTGCTTGAACATGAATAACTCCTTTTGGAATTCTACGTCCACTCTTACGTGAGCCAAGACGGCCAGTTTTTCGTGAACCAATTTTTGGTATAGGTTTTGCCATATTTTATCATCTCATAAATCTGAATCAGAGGTATATGGATATATCCATTTCAGGTCAAAACAAATCTTTTTTGTGTCCTTAGGGTTCTTTCTAGAGTTCTTTTCGAGAGGTTAGATTAGCCTTGTCGTTGCTTATGTCTCGGATTGGAACAAATTACTATAATTCGTCCGCGCCTGCGGATCAGTCGACAGTTTTCACAAATTTTACGAACGGAGGCTCTTATTTTCATATTTTTCATTCCTTACCTGAACCTTAATTACGTATTTATTCTTGGAAGAAAATAAGTTTTCTTGAAATTTTCAATCTGGAATTCTATACTCCCGAAAAGACTTTTG-AAGGTAAAAAACCATCTAATCGATCGAATCCTTATTGCGAATTCTATAAATTATACGCCCTCTAGTTGAATCATAACGACTTACTTCAATTTTCACTCTATCTCCTGGTAGGATCCGTATAAAACTACGCCGTATCCTTCCTGAAACATAACCAAGAATTAAGTCTTCATTATCTAAACGAACCCGGAACATACCATTGGGAAGTGATTCAGTAATTAAACCTTCATGAACCCACTTTTGTTCTTTCATTCCAGGTAAAACCTCCTTGACGTATCAACTAATGGAGGAAGAGTGATATTAGACAACCCGTCCTTTGGA------TTTTTTTTTTTTTTCACAAAAGAGAAGTTTCGGATCTAATTGGGATATTAGAAGGATTACCATATATAACACAAAATCTCTCCTCCGATTCTTTCTCGGCGAGCCTCTCGGTCTGTCATTATACCTTGAGAAGTAGAAAGGATTACAATCCCCATCCCACCTAAAATTCTAGGAATGCCTTGGTAGTTAGAATAGATTCGTAGACCAAGTCGACTTATCCGTTTTAAATTTAAAACCGTTCTATATCGCCCTTTAATATTTCGTCTATGTTTCAGGGTTAAAACCAAAAAAAAATTGTTCTTTTCTCGATGTTTCCTCACGTTTTGTATAAAACCTTCTTGTAAAAGTATTTTAACAATGTTTTCAGTAATATTAGTAGATACTATTCGAACAGTTCCTTTTCTATTTATGTCAGCATTTCGTATAGAAGTTATTATATCAGCAATAGTGTCTATACCCATGATGAACTAAAATTTGTGGTTTCTCACAAGTTGGATATAATAAACATGTTCTTTATTTGTTTTAAGGAAAGGTATATACGTGAGATACAATCTACTAAAAAATTAATTAA------TCTATTTCAGTCAAGTAAACTTAAGTATAACTTCTTACAGTACCTAATATTTTATAATACTTCTGGGGCTAATGAAACTATTTTAGTAAAATTTAACTGTCTCAATTCTCGTGCAATCGCGCCAAAAATTCTCGTTCCTTTAGGATTTCCTTCTTGATCAATTACAACTGCAGCATTGTCATCATATCGTATTATCATACCGTTATCACGTTTGAGTTCTTTACAAGTACGTACAATTACAGCTCTGATCACTTCGGATCTTTCTAGAGGCATATTTGGTACTGCTTCTTTGATCACAGCAACAATAATGTCACCAATATGAGCATATCGACGATTACTAGCTCCTATGATTCGAATACACATCAATTTTCGCGCCCCGCTGTTGTCCGCTACATTCAAAAGGGTCTGGGGTTGAATCATATCATTTTGTA-----ATCTATTTTTAAAATGCAAACTGGGCGCAG-AAAAAAAAAAAAGAAATATTTTTTGTCC-AAAAAAAGAA------ACTCGCAATTGGTTTTTGTTAGTCCAAAGGAAGGAAAGACTTCTTGCCGTTCATTTTAC----ATTGTTATTGGGAAAGAATAAATTGAGTTCGTATAGGCATTTTTGATGCTGCTATTTGAATAGCTTTTCTGGCTACATTTTCTGCTACTCCCCCCATTTCATAAAGTATTCTACCCGGTTTAACGACAGCTACCCAATATTCGGGAGATCCTTTACCCGATCCCATACGTGTTTCTGCGGGTCTTACTGTAACGGGTTTGTCTGGAAATATACGTACCCATATTTTTCCACCACGACGTACATTTCGTGTCATTGCTCGTCTTCCCGCTTCTATTTGTCTAGATGTGATCCAAGTGGGTTCAAGTGCCTGAAGAGCATATCTACCGAAGCAAAGACTATTACCTCTAGAAGATATCCCCTTCATTCTTCCTCGATGTTGTTTACGGAATCTGGTTCTTTTGGGGTTATAGTTGATGGTTGTTTCGCAATTCCATCTCTACTACAGAACTGGACATGAGAGTTTCTTCTCATCCAGCTCCTCGCGAATCAAAGGA----AAAGATTGACAA-ATAGTTAATTAAATTCAGATATATGTATGTAAGTAATGAAG---------AATATACTAAATAATATAATAATACACTGAATCCGTAGGATTCTTGAATATTTTCGCTAGTTTATTTA-AAAAGTATTTTCTACACTT-------TATATATAGTATAGTC-TAAAGAATTTCTATTTAGTTTACTTTCTTTTTATTGTA------TTATCATATCGGCGGTCCTAAAATCGAACAAT---CCAATAAAATTCAACTTTCGCGGGCGAATATTTACTCTTTCAATACTTT-TTTAGTTG--TTGGGTGACGTTTCAGAGTCAATGAAAAGGTCCCTGGTTTGTTCCGCCATCCCCCCCAATGAATCATTAGGAGTCATGTTCAAGAGAATCTTATGCATTCATAGGTTCCGTCGTTCCCATCGCTTCTCTATTAATGGTTAGGTCTGAATTTGACAATGGAGCTCTTCGTGCAATTTGTTGTTGAGTCAATCTTCTTAATCTTTCTTGGCTCGAAGCTCTTTTTGTTGTTCTATCAACAAATTAGGGATCAATCTCAATCTTGATGCTTTATTACATACATTGTTTTTTCTTAGATAACTTATAGACCTTACATATTAGCTTGGAATCATATATCATTGCTATTTTTTCTCTCTTTCTCTCACCCTTCCACTTATCCACATCCTTGGAAATTGCGCTTTCCAAGTCATAATCCAACTACAATGATATTTCTTTATGCAAAAAAGGATTTCAGTTGCTACAATGATATGACCAATAGATCCTATCTTAACTGGTTCCTTTGATTCAGATAATGCGAAGCGATGAGTTGGTTATTATATTAGTTCTATAGTTAGTAGTTCATACTATGGGTCAGTC-TTTT----------ATATATATAGATAAAACCAACGAGTCACACACTAAGCATAGCAATTTGATTTAATGATTAATCTAATTTTTATTTAACCCTATAGAATTTCCGAAGTTTTA--------TTTGCTTGATCAGACAAAGAATGAAAGAGTTTTT-TCTTCAAGCATTACAGAAAATAACTTGAAAGTTTCTTATGCTTCGTCTACAAATATCCAAATTTTGATGCCTAATACCCCATAGATAGTTCGAACTGGATAGGAACAATAATCAATTTTTGCTCGAATGGTTTGTAGGGGAACTCTACCTTCTCGGATCCATTCAACACGTGCAATTTCTTTTCCGTCAATACGACCTGCAATTTGTACTTGAATTCCTTTTGTATCCGCCTGTTCCGTCAATTCAATAGCTTTTTTCATTGCCTTGCGAAATGAAACTCTATTTTTTAATTGTCCAGCTATAAATTCGGCAAGAATAGTAGGGTTTCCATAAGGCTTTGCAATTCTTGTAATAGCAATGTTGAGTTTACGATTTACACAATTTAATTCTTTTTGTACATTCATCTGTAATTCTTCGAGTCTTCGCGATTTACCTTCTATTAATAACTTCGGAAATCCCATATAGATTATGATTTGAATCAGATCGATTCTTTTTTGAATCTCTATACGTGCAATTCCCTCGACACCAGAAGATATTTTCATATTTTTTTGTACATAATTTTTGATAAAATCCCGTATTTTTTTATCTTCTTGTAGACCTTCCGAATAATTTTTTGCTTGTGTAAACCAAAGGGAATGATGACTTTGGGTTGTACCAAGTCTGAAACCAAGTGGATTTATTTTTTGTCCCATGCTCCCTCACTACTATACATATCATGATACGACATATCCGTGTACTTACTTTCTTTATATATTTATATATACATTCT-----------TTTTTTTTTACCTTAAACTATATTTACCCT---------------------------AATATAGAATACTAGTAATTTTATATATTTCTAATCCTATTTTTAAGCTAAGGATATATTTTTCAACGCAATGGTTATATGACAAGTAGTTCTTTTTATTGGATAACCGCGTCCTCGAGCTCGGGGTTTCAATTTTTTTACAGTAGTACCTTCGTTGACTTCGGCTTTACTAATAATTAAATCCCCTTTCTTGAAACCTTTATTGTGACTAGCATTTGCTGCAGCAGAATAAACCAATTTAAAAATAGGATAACATGCTCGATAAGGCATGAGTTCTAGTATCATAAGTGTTTCTTCATAGGAACGACCACGAATCTGATCAATAACTTTTCGTGCTTTGTGAGCAGACATACATATATGTTGACCCGAAGCGTATACTTGGGTATCCCTTTTCTTGGACCAAATTATCATAAGGTTCACCTCCCACTAATCAATGATAAGCATTTATTAACGACGCGATTTTGTATCATTTTTTGCATGTCCCCGAAAATTCAGAGTAACTGCAAATTCTCCCAATTTATGGCCGACCATACGATCCGTTATATAAATAGGCAAATGTTCTTTGCCATTATGGATAGCAATAGTATGTCCAATCATTGCGGGGATAATGGTAGATGCCCGGGACCAAGTTACTATTATTTCTTTTTCAGCTTTTATATTAAGCTTATCAATTTTTCTTAATAAATGATCTGCGACAAAAGGATTTTTTTTTAGTGAACGTGTCACAGTTAATTACTCCTGTTTTTTCTTTTGTAAAGTGTAAAGACGAAGAAACAAATTCTATTTACTACGGCGACGAAGAATCAAATTATCACTATATTTATTCCTTTTTCTACTTCTTCTTCCAAGTGCAGGATAACCCCAAGGGGTTGTGGGTCTTTTTCTACCAATTGGGGCCCTCCCTTCACCGCCCCCATGAGGATGGTCTACAGGGTTCATAACTACTCCTCTTACTACAGGGCGCTTACCTAGCCAACACTTAGATCCGGCTCTACCCAAACTTTTCTGGTTCACTCCAACATTCCCCACCTGTCCTACTGTTGCTGAGCAGTTTTTGGATATCAAACGGACCTCCCCAGAAGGTAATTTTAATGTGGCCGATTTCCCCTCTTTTGCAATCAGTTTCGCTACAGCACCCGCTGCTCTAGCTAATTGTCCCCCCTTTCCAAGTGTGATTTCTATGTTATGTATGGCTGTGCCTAAGGGCATATCGGTTGAAGTAGATTCTTCTTTTTGATCAATCAAAAAACCCCTTCCCAAACTGTACAAGCTTCTTCCAAAGCATACGGCTTTCTGG-------------ATACAGATGGATCTTATATCTTATATATATCGTACAATGAAGTACCCCATGAGTGGAAGCAATCCAAATCTGCCGAATCACTCATGTTATGATCTTCTATATCCTAGGTCTTCCCGTTCCGTCATCTGGCTTATGTTCTTCATGTAGCATTCAGACCGAATGACTCTATGAAATTACGTTGATACTTCCACATATTACGGGTAACGTAGGAGACATCTCTATTTTTCCCGGGGGGAATTTTTCGAATTACCACTGCTTAGCTTTCAATTCGCCTCTGACCATCAAATGAAATGTGAATAACCCGTCCTCCTCTCTGGGCGCTTCCGGTTCTGTCGGTGCTTGAAACAATTTTGTCTTCTCCATATTACTATATCTTTAGAGTCAATAATTTGATATGAGGAACTACTGAACTCAATCACTTGCTGCCGTTACTCTTCAGTTTTCTGTTGAGGTCTATCCTGTAGAGGTACTCAAATTGGATCAGTGATCGATTTCTAGGTTTCGTCGTAAACCTAATTGGTTACTTCCAATTACGTAAATCAATAGTTCAAACCGCACTCAAAGGTAGGGCATTTCCCATTTTGATAGGAACTTCTGTACCAGAAACAATGGTATCTCCAATTATAGCCCCTCTGGGATGTAAAATATATCTTTTCTCACCATCCCCATAGTGTATGAGACAAATGTATGCATTTCGATTAGGGTCGTATTCTATGGTTATGATTCTACCATATATGTCTTTTTTATTCCGTCGAAAATCTATTTTACGGTATAGACGTTTATGACCCCCCCCTCTATGCCCTGCGGTAATGATCCCTCTGGCATTACGACCTTTACCACAATGATGCTGTCCAGAGATCAAATTTTTTTCTGGATTGGATTTCACTTGACTGTCTACGGCTCCTTTGCGTGTGCTCGGGGTAGAAGTTTTGTATAAATGTATCGCCATGCTATTAAGTATTTTGATTTAAGTTCTTTTCTTTCTAAGAGGTGGAATAGAATAACCCGGTTGAAGCGTAATGATCATACGTTTATAATGCATTGTATGTCCCATAACAGGTCCCATTCTTCTACCCTTTCCCGGGAGTCGATGACTATTCATAGCTATTACCTTGACACCAAAGAAGAGTTCGACCCAATGCTTTATTTCTGTCCTAGTTGATCCTGATTCGACATTAGAAGTATATTGATTTTTCCCCAATAACCGAATACTTTTGTCTGTAAATACTGCATATTTGATTCCATCCATAAATCTATTTTCTTCCCTATGAGTTCTAGTCTCAATAAGAATGCTAGTTCTTACTGTTCATATGTTATGATATGAATATACCACACCAATTCGTTAT-TATGGATGATGAGATTCCATTGATACCGAGCCAATTCCAATAGACTTATTGGAGGGTCCCATTGGCGTGCATCCAGTAGGAATTGAACCTACGAATTCGCCAATTATGAGTTGGGCGCTTTAACCATTCAGCCATGGATGCTTAGCGGGGATCTTCGTACATGGTGAATAACCAAATTCCAATTGAAATGAAATCTTTAGGATAAATCAATGCAATTTAGGAGGAATCAATGAAAGGACATCAATTCAAATCCTGGATTTTCGAATTGAGAGAGATCAAGAATTCTCGCTCTTTCTTAGATTCATGGACCCAATTCAATTCAGTGGGATCTTTCATTCACATTTTTTTCCACCAAGAACGTTTTCTAAAACTCTTTGACCCCCGAATTTTGAGTATCCTACTTTCACGCAATTCACAGGGTTCAACAAGCAATCGATATTTCACGATCAAGGGTGCAGTACTATTTGTAGTAGCGGTCCTTATATATCGTATTAACAATCGAAATATGGTCGAAAGAAAAAATATCTATTTGACAGGGCTTATTCCTATACCTATGAATTCCATTGGACCCAGAAATGATACATTGGAAGAATCTTTTGGGTCTTCCAATATCCATAGGTTGATTGTTTCGCTACTGTATCTTCCAAAAGGAAAAAAGATCTCTGAGAGTTTTTTACTGGATCCGAAAGAGAGTACTTGGGTTCTCCCAATAACTAAAAAGTGTATCATGCCTGAATCTAACTGGGGTTGGCGGTGGTGGAGGAACTGGATCGGAAAAAAGAGGGATTCTAGTTGTAAGATATCTAATGAAACCGTCGCTGGAATTGAGATCTCATTCAAAGAGAAAGATATCAAATATCTGGAGTTTCTTTCTAGAAATCATTTCGATTCCATTAGTAATGAGGATTCGGAATATCACACATTGATCAATCAAAGAGAGATTCACCAACTAAAAGAAAGCTCGATTCTTGGGGATCCTTCCTTTCTTCAAACGGAACGAACAGAGATAGAATCAGACCGATTCCCGAAATGCCTTTCTGGATATTCTTCAATGTCCCGGCTATTCACGGAACGTGAGAAGCAGATGACTAATCATCTGATTCCGGAAGAAGTCGAAGAAGTTCTTGGGAATCCTACAAGATCCATTCGTTCTTTTTTCTCTGACAGATGGTCAGAACTTCATCTGGGTTCGAATCCTACTGAGAGGTCCACTAGAGATCAGAAATTGTTGAAGAAAGAGCAAGATCCTTCTTTTGTCCCTTCCAGGCGATTGGAAAATAAAGAAAAAGAAATGGTTAATATATTCAAGATAATTACGTATTTACAAAATACTGTCTCAATTCATCTTATTTCATCAGATCCGGGATGTGATATGGTTCCGAAGGACGAACCAGATATGGACAAGATTTCAATCTTGAACAAAAATCCATTTTTTGATTTATTTCATCTATTCCATGCCCGGAACAGGGGGGGATACGCGTTATGCCATGATTTTGAATCAGAAGAGAGATTTCAAGAAAAGGCAGATCTATTCACTTTATCAATAACCGAGCCAGATCTGGTGTATCATAAGGGATTTGCCTTTTCTATTGATTCCTACGGATTGGATCAAAACCAATTCTTGAGTGAGGCCGGGGATGAATCGAAAAAGAAATCTTTATTGGTTCTACCTCCTCTTTTTTATGAAGAGAATGAATCTTTTTACCGAAGGATGAGAAAAAAATGGGTCCGT------------------------------------------------------------------ATGGAGGCATTCAATCAATCGGGATTGATCCGAAATCTGATTCAAATCCAATATAGCACCCATGGGTACATAAGAAATGTATTGAATCAATTCTTTTTAATGAATAGATCTGATCGCAACTTCGAATATGGAATTCAAAGGGATCCAATAGGAAATGATACTCTGAATCATAGAACTCTAATGAAATATACGATCAACCAACATTTATCGAATTTGAAAAAGAGTCAGAAGAAATGGTTCGACCCTCTTCTTTGGATTTCTCGAACCGAGAGATCCATGAATCGGGATCCTAATGCAGATAGATACAAAGGGTCCAATGGGAGCAAAAATTTCCAGGAACATTTAGTTTCTGAGCAGAAGAGCCATTTTCAAGTAGTGTTCGATCGATTACTACGTAATCAATATTCGATTGATTGGTCTGAAGTTATCGACAAAAAAGATTTGTCCAAGTTGCTTCTCTTTTTGTCTAACTCACTTCCTTTTTTCTTTGTGAGTTTCGGGAATATCCCGATTCATAGGTCCGAGATCCACATCTATGAATTGAAAGGTCCGAATGATCAACTCTGCAATCCGTTGTTAGAATCAATAGGTCTTCAAATCGTTCATTTGAAAAAATGGAAACCCTTCTTATTGGATGATCATGATACTTCGAAATTCTTGATCAATGGAGGACCAATATCACCATTTTTGTTCAATAAGATACCAAAGTGGATGATTGACTCATTCCATACTCAAAATAATCGCAGGAAATCCTTTGATAACACGGATTCCTATTTATCAACGATATCCCACGATGAAGACAATTGGCTGAATCCCGTGAAACCATTTCATGGAAGTTCATTGATATCTTCTTTTTATAAAGCAAATCGACTTCGATTCTTTAATAATCCACATCAGTTCTGCTTCTATTGTAACAAAAGATTCCCCTTTTATGTGGAAAAGGCCCGTATCAATAATTCTGATTTTACGTATGGACAATTCCTCAATATCTTGTTCATTCGCAACAAAATCTTTGATTTGTGCGGCGGTAAAAAAAAACATGCTTTTTTGGAGAGAGAGACTCTTTCACCAATCGAGTCACAGGTATCTAACATATTCATACCTAACGATTTTCCACAAAGTGTTGACGAAACGTATAACTTTTACAAATCTTTCCATTTTCCAATTCGATCCGATCCATTCGTTCGTAGAGCTATTTATTCGATCGCAGACATTTCTGCAACACCTCTAACAGAGGGACAAATAGTCCATTGTGAAAGACCTTATTGTCAACCTCTTTCAGATCTTAATCTATCTGATTCAGAAGGGAAGAACTTGCACCAGTATCTCCATTTCAATTCAAACATGAGTTTGATTCACACTCCATGTTCTGAGAAAGATTTCCCATCCGAAAATAGGAAAAAACGGAGTCTTTGTCTAAAGAAATGCGTTGAGAAAGGGCAGATGTATAGAACCTTTCAACGAGATAGGGCTTTTTCAACGCTTTCAAAATGGAATCTATTCCAAACATATATGCCATGGTTCCTTACTTCGACAGGGTACAAATATCTACATTTTTTATTTTTAGATACTTTTTCAGACCTATTGCCGATACTAAGTAACAGTCACAAATTTGTATCCATTTTTCATGATATTATGTATGGATCAGATATATCATGGCGAATTCTTCAGAAAAAAGGGTGTCTTCCACAATGGAATCTGATAAGCGAGATTTCGAGAAAGTGTTTACATAATTTTCTTATGTTCGAAGAAATGATTCATAGAAATAATGAGTCCCCGTTGATATCGACACATCTGAGATTGCCAAATGTTCATGAGTTCCTCTATTCAATCCTTTTCCTTCTTCTTGTTGTTGGATATCTCGTTCGTACACATCTTCTCTTTGTTTCCCGCGCCTCTAGTAAGTTACAGACAGAGTTCGAAAAGGTCAAATCTTTGATGATTCAACCATACATGATTGAGTTGCGAAAACTTCTGGATAGGTATCCTACATCTGAACTGAATTCTTTCTGGTTAAAGAATCTCTTTCTAGTTGCTCTGGAACAATTAGGAGATTCTCTAGAAGAAATACGGGGTTCTGTTTCTGGCGGCAACATGCTATTGGGTGGTGATCCCGCTTATGGGGTCAAATCAATCCG------TTCTAAGAAGAAATATTTGAATATCAATCTCATCGATCTCGTAAGTATCATACCAAATCCCATCAATCGAATCACTTTTTCGAGAAATACTAGACATCTAAGTCATACAAGTAAAGAGATCTATTCATTGATAAGAAAAAGAAAAAACGTGAACAGTGATTGGATTGATGATAAAATAGAATCCTGGGTCGCGACCAGTGATTCGATTGATGATGAAGAAAGAGAATTTTTGGTTCAATTCTCCACCTTAACGACAGAAAAAGGGATTGATCAAATTCTATTGAGTCTGACTCATAGTGATTATTTATCTAGTGATCATTTATCAAAGAACGACTCTGGTTATCAAATGATTGAACACCCAGGATCAATTTACTTACGATATTTAGTTGACATTCATAAAAAGTGTCTAATGAATTATGAGTTCAATACATCCTGTTTAGCAGAAAGACGGATATTCCTTGCTCATTATCAGACAATCACTTATTCACAAACCTCGTGGGGGGCTAATAGTTTTCATTTCCCGTCTCATGAAAAACCCTTTTCGCTCCGCTTAGCCCTATCCCCCTCTAGGGGTATTTTAGTGATAGGTTCTATAGGAACTGGACGCTCCTATTTGGTCAAATACCTAGCGACAAACTCCTATGTTCCTTTGGTATTTCTGAACAAGTTCCTGGATAACAAGCCTAAAGGTTTTCTTATTGATGATATCGATATTGATGATAGTGACAATATTGATGATAGTGACGAGATTGATGCTAGTGACGATATTGATCGTGACCTTGATACGGAGCTGGAGCTGCTAACTATGATGAATGCGCTAACTATGGATATGATGCCGGAAATAGACCGATTTTCTATCACCCTGCAATTCGAATTAGCAAAAGCAATGTCTCCTTGCATAATATGGATTCCAAACATTCATGATCTGGATGTGAATGAGTCGAATTACTTATCCCTCGGTCTATTAGTGAACTATCTATCCAGGGATTGTGAAAGATGTTTCACTAGAAATATTCTTGTTATTGCTTCGACTCATATTCCCCAAAAAGTGGATCCCGCTCTAATAGTTCCGAATAAATTAAACACATGCATTAAGATACGAAGGCTTCTTATTCCACAACAACGAAAGCACTTTTTCAATCTTTCATATACTAGGGGATTTCACTTGGAAAATAAAATGTTCCATACTAATGAATTCGGGTACATAACCATGGGTTCCAATGTACGAGATCTTGTAGCACTTACCAACGAGGCCTTATCTATTAGTATTACACAGAAGAAATCAATTATAGACACTAATACAATTAGATCCGCTCTTCATAGACAAACTTGGGATTTGCGATCCCAGGTAAGATCGGTTCAGGATCATGGGATCCTTTTCTATCAGATAGGAAGGGCTGTTGCACAAAATGTACTTCTAAGTAATTGCCCCATAGATCCTATATCTATCTATATGAAGAAGAAATCATGTAACGAAGGGGATTCTTATTTGTACAAATGGTACTTCGAACTTGGAACGAGCATGAAGCAATTAATGATACTTCTTTATCTTTTGAGTTGTTCTGCCGGATCGATCGCCCAAGACCTTTGGTCTCTACCCGGACCCGATGAAAAAAATGGTATCACTTCTTTTGGACTCGTTGAGAATGATTCTGATCTAGTTCATGGCCTATTAGAAGTAGAAGGCGCTCTGGGGGGATCCTCACGGACAGAAAAAGATTGCAGTCAGTTTGATAATGATCGAGTTACATTGCTTCTTCGGCCCGAACCAAGGAATCCTTTAGATATGATGAAAAATGGATCTTGTTCTATCGTTGATCAGAGATTTCTCTATGAAAAATACGAATCGGAGTTTGAAGAAGGGGAAGTAGAAGGAGCCCTCGACCCGCAACAGATAGAAGAGGATTTATTCAATCACATAGTTTGGGCTCCTAGAATATGGCGCCCTTGGGGCTTTCTATTTGATTGTATCGAAAGGCCCAATGAATTGGGATTTCCCTATTGGGCCAGGTCATTTCGAGGCAAGCGGATCATTTATGATGAAGAGAATGAGCTTCAAGAGAATGATTCGGAGTTCTTGCAGAGTGGAACCATGCAGTACCAGACACGAGATAGATCTTTCAAAGAACAAGGTTTTTTTCGAATAAGCCAATTCATTTGGGACCCTGCAGATCCACTCTTTTTCCTATTCAAAGATCAGCCCTCTGTCTCTGTGTTTTCACATCGAGAATTCTTTGCAGATGAAGAGATGTCAAAGGGGCTTCTTACTTCCCAAACAGATCCTCCTACATCTATATATAAACGCTGGTTTCTCAAGAATACGCAAGAAAAGCACTTCGAATTGTTGATTCATCACCAGAGATGGCTTAGAACCAAGAGTTCATTATCTAATGGATCTTTCCGTTCTAATACCCTATCCGAGAGTTATCAGTATTTATCAAATCTGTTCCTATCTAACGGAAGGTTATTGGATCAAATGACAAAGACATTGTTGAGAAAAAGATGGCTTTTTCCGGATGAAATGAAAATTGGATTCATGTAACAGGAGAAAGATTTCCCATTCCTTAGCCGGAAGGATATATGGCCATGAAAT-AAGAGGGAGTTGAACAGAATTGACTGGGCGGTAGAGTCGTGGAAACGCGTGTTTCTTCCATATTTTGGACTTTCGCTCCGGGGAAAAATATGTTACTGCTGAAACATGGAAAAATGGAAATCGTAGATCAAAACGATGGTATGAACTGCCTAAACAAGAATTCTTGAACAGCGAAAAACCAGAGCCTATTACTCACTACATCCAAAAATTTCCATTAATCAAAGATGTAAATCCATTGGAAAATCAAAAATACGCATGTCTGATGAAATGGTTGTTGCTATCTGCTCCAATAACGAATCGTTGGTTTAGAAGTACTTTATTCTTTTTCGGATAGGCCCTGAAAGGGAAAGAAGGCTGGAATGCCAACAGGCGTCTAGAATTGAATTCACCCGACCCGAGAGTCCCCGTTTTGGGAACGTCCAGTGCCAAAGTCACTGAATGGGCAAGTCGCCAATCCCTAAAACGGAC-----------TGGGTTACGGGGGGCATTTTACCAGAGGTTTCTATTGTATCAATCTACCCTCGTGTAATTCCTGTTGAAGCATATACGCGGGGGCGGACGATTTCAAAGCGGACTCCCTATTCATTAGATAGAGAAGATCACCAAGATTTCGTGATCCACTAGCGGATTTATTCCAATTTCAAGATCTCTTATGGAATTGCTCATTCCATGAGCATTCTCAATAT-----TATGCCTTGAAGAGGACTCGAACCTCCACGCTCTTGAGCACGAGATTTTGAGTCTCGCGTGTCTACCATTTCACCACCAAGGCATCTTGAAAGTGACTCGTATTCAATGAATATGATATCTATCTAGTGTGATGTATGGAATATATGACAAAGTTGTAGTATTTCTATTGAATTTCTATTGATCGGTCATGTCATATAGGTCCGAGTCGGACATACAATTGTTTCGATTTGAATTATCCGGAGGATGTCTTATATATTATCAAAAAGGCGGACAATCAAACCTATTTCTCGATTCAATAGAAACCCAAAGAGGCGAATAGGGTCCCAAGAGAGATATGTAAAAAGCAGGTCGGATTACGCCTATTCCTAATCCTAAATGGAATGGAACGACGTAGGGATCCATATGTAAACAGAGTATCTATTTAGATACGATCGAATGACCCTTGCTCCTAATGAGAATGTATATAA------------CTGGTCCGGTATGGAATGAACTTATAATCATGGAATTGACTCGATCATCAGATTCTAGATTATAAGTTCATAACCCTAGCCTATTCCCATTTTGGGCGG---------AATAGATCTACTAATTCTTTGATTCCAGTTAGTAAGAGAGATCTTGAACTAAGAAATAGATCCGAGAAGCTAAAAAAGGGTATCCTGAGCAATTGCAATAATGGGGTTCATTGATATTCCTGGTATAGTAGATGCTATCACACATACAATCATACTCAATTCGATGGAATTGTTTGATCTTAAAGGAGATCTTTTATAATTTCGCACCTGAGGGGTTATTTCTTGGTTTCGTTCAGTCATTAATAACTTGATTATTTTTAGATAATAGTAGATAGAAACAACACTCGTAAGGAGTCCTATTGAAACCAAGAAATATAGGCCTGCCTGCCATCCACACCAGAATAAATGGAGTTTTCCGAAAAAACCTGCTAGTGGAGGAAGACCTCCTAGGGATAAGAGACATAGGGCTAAAGAAAGAGCCAAAAAAGGATCTTTCGTGTATAATCCTGCATAATCTCGAATGTTATCAGTTCCGGTACGTAGACCAAATAATACAATGCAAGCAAAAGTTCCTAGATTCATGGAGATATAGAACAGCATATAAGTTATCATGCTTGCATATCCACCATTCGAGTCTCCAACAATTATTCCAATAATTATATATCCGATTTGACCTATGGATGAATATGCAAGCATACGTTTCATGCTTGTTTGAGTAATAGCAATGAGATTCCCCAATATCATGCTAAGAATAGCTAGGATTTCCAAAAGAAGATGCCATTCGTTTGATGAGAAATAAAAAGGAATATCCAAAATTCGAGTGGCTAAAGCTGAAGCAGCTACTTTTGAAGTAACAGAAAGAAAAGCAACGACTGGAGTGGGAGAGTCAGAGTCGAAAAGAGGATTCCTCACTTCTTTCTCTCATTCAAAACCGTGCATGAGACTTTCATCTCGCACGGCTCCTAAGTGATAAAAGAAAGAAGAACTCATCTTCTTTCTTTTTTT-ATTACCTTCCTCGCGTATGTATAAGACCAAATCCATTCGATTTATAAAAAGGATTAGTAATCCTTAACTTTTCGAGGAATCCTTCATCAGTGGTTGTGAATGAATGATTTTTTCAATCTTTTCGACCTTGGTTC-CTAGGAGCAGTCAGAAAGATTGAGAAATAGAACCATCTGATTTGATTCGTTCTCAATAGCCATGAGATGATCATCTTAGGGTGATCCTTTTGTCGACGGATGCGCCTATTACACTCGTAGTCTCTGAAGGATGAGAACCAACTATGTAGCATCTGCATCAAGAATTCCAGTATTGTATACGTCATTAGTCCGATCCTTTGTAGGAACTACCCTTAATAACGAACTTCCAAAATGGATCTATTTATCATAAAGAGATTCGTTGTTCCTGACCCTGCTTCACCTTAATTGTTATTTGAACAAGTAAAGGTTATGTCTTGGTCCGAGTGTGGATAGCATTTCTTTTCTGCATGTCCATGGAGTTTTGAAAAATCCAAACATCTCAGAGAGAGATAGAGAGGTAGGAGTTTATCGAACGAACCGCACTCCTTCGTATACGTCAGGAGTCCATTGATGAGAAGGGGCTGGGGAAAGCTTGAACCCAATTCCTACAGTGATGAATATAAGTGCAATTGAAATTCCTGGGGAGTTATACATTTGTGTATTGATAAGACCATTCACTATTTCTTGAAGCTCGATCTCTCCCCCGGATGAACCATATAGCCAAGAGAAACCATGAACCAGAATAGAAGAGCTTGCCCCACCCATGAGTAAATATTTCATAGTAGCCTCATTAGACCGTACATCTTTCTTGGTATATCCGGATAATAGGTAGGAGCATAAACTGAAACATTCTAGAGCTACAAAGATCGTTATTAAATCGTTAGCACCGCATAAGAACATTCCTCCTAGAGTAGCTGTTAATACGAATAACAGAAACTCTGTTATAGCCATTTCTGTACATTCAATGTACTCTACGGATAGAGGAATACATAGAGTTGAACATAGTAAAATAAGAAATTGAAAGATTTCGTTGAAATTGTTCGTTTGAAAATTTCCCGAAAAACGAATCATAGGTTCTTCTCTCCATCGGAACAATAGGGCCACTATGCTCATTACTAAACTTGTTGAAGAGATGAAATATAACCAAGGTATATCTTTTTGATCAGAGGTTGAATCGATCATCAGGAGAAGAATTAGGCCAAAAATTAGGATATATTCTGGGAAAATCAAACTTCCATCGAAGAGAAGCAAATGAAAGGCTTTCATAAAAATTCTCGTAGAATCGAGAATGAAGTTTTCATTCTGTACATGCCAGATCATGAATTAGTAACTGCACCCCATCTCCAAACAAAGAGCAATCTTTCTATTTTTGGAATGGAATATTTACGGAATCCCCATGAATAGGACCCACCCCTATTCCATGGTATTTACATGAGATTCCTCTTTCTTATTCTTAATTCTTAAGCAAGTCCCCGAGAGGGCTTAGTTGATCCATGATTTCTCTTTCATCTTTCCTTTTCGTTTGTTTCGAGAAATGGATCGATAAATTCCGATTCTTTCTTTTTCTATTGATTCTTTTCCGATCGAGATTTATGGATCCAT---CGATCTATGTGTCTATATAGATTCTGTTCGCTGTTCATGGATTAACGAAAATGTGCAAAAGCTCTATTTGCCTCTGCCATTCTATGAGTCTCTTCTTTTTTGCGTATGGCATCACCACTCCCTTTGGCAGCATCCACTAATTCGGAACTTAATTTGAAAGCCATATTTCGACCCGGACGTTTTCGGGATGCCCCTAATAACCAACGAATGGCAAGTGCTTTTCCTTGTGTGGATCCTATTTCAACGGGAACTTGCTGAGTCGATCCGCCTACACGTCTTGCTTTTACTGCTATATCGGGAGTTACTCCACGTATTGCTTGACGTAAAACAGATAGTGGATTTGTTTCTGTCTTTTGTTGAATCTTTTTCATGGCTCGATAGATAATTTGATAAGCCAATGATTTTTTTCCGTGTTTCAGAATACGGTTAACCAACATGTTAACTAATCGATTACGATAAATTGGATCGGATTTTACAGTTTTTTCTTCTGCAGTACCTCGACGTGACATGAGCGTGAAAGGG-----GTTCAAGAATCAGTTTTCTTTTTATAAGGGCTAAAATCATTTATTTTGGCTTTTTGACCCCATATTGTAGGGTGGATCTCAAAAGATATGAAAGATCTCCCTCCAAACCGTACATACGACTTTCATCGAATACGGCTTTCCACAGAATTCTATATGTATCTATGAGATCGAGTCTGGAATTCTGTTTACTCACTTTAAATTGAGTATCCCTTTCCCTCCTTTTCCTGCTAGGATTGGAAATCCTGTATTTTACATATCCATACGATTGAGTCCTTGGGTTTCCGAAATAGTGTAAAAAGAAGTGCTTCGAATCATTGCTATTTGACTCGGACCTGTTCTAAAAAAGTCGAGGCATTTCGAATTCTTTGTTGACACGGACAAAGTCAGGGAAAACCTCTGAAATTATTTCAATATTGGACCTTGGACATAGAATAGTTCCGAATCAAATCTCTTTAGAAAAAAGATCTTTTGTCTCATGGTAGCCTGCTCCAGTCCCCTTACCAAACTTTCGTTATTGGGTTAGCCATACACTTTACATGTTTCTAGCGATTCACATGGCATCATCAAATGATACAAGTCTTGGATAAGAATCTACAACGCACTAGAACGCCCTTGTTGACGATCTTTTACTCCGACAGCATCTAGGGTTCCTCGAACAATGTGATATCTCACACCGGGTAAATCCTTAACCCTTCCCCCTCTTACTAAGACTACAGAATGTTCTTGTGAATTATGGCCAATACCAGGTATATAAGCAGTGATTTCAAATCCAGAGGTTAATCGTACTCTGGCAACTTTACGTAAGGCAGAGTTTGGTTTTTTGGGGGTGATAGTGGAAAAGTTGACAGATAAGTTACCCTTACTGCCACTCTACAGAACCATACATGAGATTTTCACCTCATATGGCTCCTCGTTCAATTCTTTCGAAGTTATTGGCTCCTTTTCCTCGTTCAAGAATCTCCTTCCTTCTTCCACTGCGTTCCGAAGAGTAACCAGGATCAATTCAGTCACGTTTTCATGTTCCAATGGAACACTTTCCATTTTTTATTATTCTCAAAGGAAAGGAGAAGATTCTTCTTTTTACCAAACATATGCAGATCCAATCACGATCTTAGAATCTTATAATAAGAACAAGAGATCTTTCTGGATCAACCCCTTTGCCCCTCATTCTTCGAGAATCCGAAAGATCCTTTTCAAGTTTCCTGGAATCTGGGTTATTCTACTTCATTTTTATTTAC----TTATTTATTATTTTATGCTTCCCTCTCTTTT---CTTTTTTTATTCCCTTCCATCATTCCTTAAGTCCCATAGGGTTGATCCTGTAGAATCTGACCCATTTTCTCATTGAGCGAAGGATACGAAAAAAATCTTATTTCTTTTTCGATCAAAAGTACTATGTGAAATCTTCTATTTTTTCCTCTTCCTCTATCC----GATAGGTACAGTGTTTGAATCAATAGAGAACCTTTTCT------TCTGTATGAATGAATCGATATTATTACATTCCAATCCCTTCCCGATCCGAAAATCCTGAATTGGATCCCAAATTGACGGGTTAATGTGAGCTTATCCATGCAGTTATGCCCTCTTTGAATAGGAATCCATTTTCTGACAGATCCTAGCTTTCGTGCTTTGGTGGGTCTCTGAGATCCTTTCGATGACCTA----TGTTGTGTTGAAGGGATATGATCCGATCGATTGCGTAAAGCCCGCGGTAGCAACGGAACCGGGGAAAGTATACAGAAAAGACAGTTCTTTTTCTATCTTTTTCTATTCAATTAGTAATATGAGTATTCGATTACTATTAGTATTATTA-------GATTAGTATTAGTTAGTGATCCCGTCTCAGTGAGTCCTTTCTTACGTGATGAACTGTTGGCACCGGTTCTACATTTTGTCTCTGTGGACTGAGGAGAAGAGGGGCTCAGCGGTAAGAGGATTCTAGCATGAGAGAAGCAAGGAGGTCAACCTCTTTCAAATATACAACATGGATTCTGGCAATGCAATGTAGTTGGACTCTCATGTCGATCCGAATGAATCATCCTTTCCACGGAGGTCAATCTTTCCCTGCTAGGCAAGAGTATAGCAAGTTCCAAATTCTGTCTCGGTAGGACATGTATTTCTATTATTATGAAATTCATAAATGAAGTAGTTAATG------------------------------------------------------TTAATTTGTCAATTTTTCGGGGTCTCAAAGGCCCGTGTCCAAGCTGTTCAAGAATAGTGGCATTGAGTTTCTCGACCC-TTTGCCTTAGGATTAGTCAGTTCTATTTCTCGATGGGGGCAGGGAAGGGATATAACTCAGCGGTAGAGTGTCACCTTGACGTGGTGGAAGTCATCAGTTCGAGCCTGATTATCCCTAAACCCAATGGAAGTTTTTCCATTTTGACTTGCTGCCCCGCCGTGATCGAATGAGATTGTATAAGAGGCTCGTGGGATTGACGTGAGGGGGTAGGGATGGCTATATTTCTGGGAGCGAACTCCAGGCGAATATGAAGCGCATGGATACAAGTTATGCTTTGGAATGAAAGACAATTCCGAATCCGCTTTGTCTACGAACAAGGAAGCTATAAGTAATGCAACTATGAATCTCATGGAGAGTTCGATCCTGGCTCAGGATGAACGCTGGCGGCATGCTTAACACATGCAAGTCGGACGGGAAGTGGTGTTTCCAGTGGCGGACGGGTGAGTAACGCGTAAGAACCTGCCCTTGGGAGGGGAACAACAGCTGGAAACGGCTGCTAATACCCCGTAGGCTGAGGAGCAAAAGGAGGAATCCGCCCGAGGAGGGGCTCGCGTCTGATTAGCTAGTTGGTGGGGTAATAGCTTACCAAGGCGATGATCAGTAGCTGGTCCGAGAGGATGATCAGCCACACTGGGACTGAGACACGGCCCAGACTCCTACGGGAGGCAGCAGTGGGGAATTTTCCGCAATGGGCGAAAGCCTGACGGAGCAATGCCGCGTGGAGGCAGAAGGCCCACGGGTCATGAACTTCTTTTCCCGGAGAAGAAGCAATGACGGTATCTGGGGAATAAGCATCGGCTAACTCTGTGCCAGCAGCCGCGGTAATACAGAGGATGCAAGCGTTATCCGGAATGATTGGGCGTAAAGCGTCTGTAGGTGGCTTTTTAAGTCCGCCGTCAAATCCCAGGGCTCAACCCTGGATAGGCGGTGGAAACTACCAAGCTGGAGTACGGTAGGGGCAGAGGGAATTTCCGGTGGAGCGGTGAAATGCGTAGAGATCGGAAAGAACACCAACGGCGAAAGCACTCTGCTGGGCCGACACTGACACTGAGAGACGAAAGCTAGGGGAGCGAATGGGATTAGATACCCCAGTAGTCCTAGCTGTAAACGATGGATACTAGGCGCTGTGCGTATCGACCCGTGCAGTGCTGTAGCTAACGCGTTAAGTATCCCGCCTGGGGAGTACGTTCGCAAGAATGAAACTCAAAGGAATTGACGGGGGCCCGCACAAGCGGTGGAGCATGTGGTTTAATTCGATGCAAAGCGAAGAACCTTACCAGGGCTTGACATGCCGCGAATCCTCTTGAAAGAGAGGAGTGCCTTCGGGAACGCGGACACAGGTGGTGCATGGCTGTCGTCAGCTCGTGCCGTAAGGTGTTGGGTTAAGTCCCGCAACGAGCGCAACCCTCGTGTTTAGTTGCCATCATTGAGTTTGGAACCCTAAACAGACTGCCGGTGATAAGCCGGAGGAAGGTGAGGATGACGTCAAGTCATCATGCCCCTTATGCCCTGGGCGACACACGTGCTACAATGGCCGGGACAAAGGGTCGCGATCCCGCGAGGGTGAGCTAACCCCAAAAACCCGTCCTCAGTTCGGATTGCAGGCTGCAACTCGCCTGCATGAAGCCGGAATCGCTAGTAATCGCCGGTCAGCCATACGGCGGTGAATCCGTTCCCGGGCCTTGTACACACCGCCCGTCACACTATGGGAGCTGGCCATGCCCGAAGTCGTTACCTTAACCGCAAGGAGGGGGATGCCGAAGGCAGGGCTAGTGACTGGAGTGAAGTCGTAACAAGGTAGCCGTACTGGAAGGTGCGGCTGGATCACCTCCTTTTCAGGGAAAGCTAATGCTTGTTGGGTATTTTGGTTTGACACCGCTTCACACCCAAAAAGAAGCGAGCTACATCTGAGTGAAACTTGGAGATGGAAGTCTTCTTTCGTTTATCGACGGTGAAGTAAGACCAAGCTCACGAGCTTATTATCCTAGGTCGGAACAA---GTTGATAGGATCCCCTTTTTTACGTCCCGATGT-CCCCCCCGTGTGGCGACATGGGGGCTAAAAAAGGAAAGAGAGGGATGGGGTTTCTCTCGCTTTTGGCATAGCGGGCTCCCAGTGGGAGGCCCGCACGACGGGCTATTAGCTCAGTGGTAGAGCGCGCCCCTGATAATTGCGTCGTTGTGCCTGGGCTGTGAGGGCTCTCAGCCACATGGATAGTTCAATGTGCTCATCAGCGCCTGACCCTGAGATGTGGATCATCCAAGGCACATTAGCATGGCGTACTCCTCCTGTTCGAACCGGGGTTTGAAACCAAACTTCTCCTCAGGAGGATAGATGGGGCGATTCAGGTGAGATCCAATGTAGATCCAACTTTCTATTCACTCGTGGGATCCGGGCGGTCCGGAGGGGACCACCGCGGCTCCTCTCTTCTCGAGAATCCATACATCCCTTATCAGTGTATGGACAGCTATCTCTCGAGCACAGGTTTAGGTTTGGCCTCAATGGGAAAAGAAAATGGAGCACCTAACAACGCATCTTCACAGACCAAGAACTACGAGATCACCCCTTTCATTCTGGGGTGACGGAGGGATCGTACCATTCGAGCCTTTTTTTCATGCTTTTCCCAGAGGTCTGGAGAAAGCTGCAATCAATAGGATTGTCCTAATCCTCCCCTCCCGAAAGGAAGAACTG-AAATTCTTTTTCCTTTCCGCAGGGACCAGGAGATTGGATCTAGCCGTCTCTTGACTCCAACTGGGAGCAGGTTTGAAAAAGGATCTTAGAGTGTCTAGGGTAGGCCCAGGAGGGTCTCTTAACG---CCTTTTTTCTTCTCATCGGAGTTAGTTCAAAATTGCCATGGGAAGGAAGAAGGGGGGAACAAGCACACTTGGAGAGCGCAGTACAACGGAGAGTTGTATGCTGCGTTCGGGAAGGATGAATCGCTCCCGAAAAGGAATCTATTGAT--TCTCTGGTTGGACCGTAGGTGCGATGATTTACTTCACGGGCGAGGTCTCTGGTTCAAGTCCAGGATGGCCCAGCTGCGCCAGGGAAAAGAATAAATAGAAGAAGCATCTGACTCCTTCAGGCATGCTCCACTTGGCTCGGGGGATATAGCTCAGTTGGTAGAGCTCCGCTCTTGCAATTGGGTCGTTGCGATTACGGGTTGGATGTCTAATTGTCCAGACGGTAATGATAGTATCTTGTACCTGAACCGGTGGCTCACTTTTTCTAAGTAATGGGGAAGAGGACCGAAACATGCCACTGAAAGACTCTACTGAGACAAAGATGGGCTGTCAAGAACGTAGAGGAGGTAGGATGGGCAGTTGGTCAGATCTAGTATGGATCGTACATGGAAGGTAGTTGGAGTCGGCGGCTCTCCTAGGGTTCCCTCATCTGGGATCTCTGGGGAAGAGGATCAAGTTGGCCCTTGCGAACAACTTGATGCACTATCTCCCTTCAACCCTTTGAGCGAAATGCGGCAAAAAGGAACGAAAATCCATGGACCGACCCCATCGTCTCCACCCCGTAGGAACTACGAGATCACCCCAAGGAGGCCTTCGGCATCCAGGGGTCGCGGACCGACCATAGAACCCTGTTCAATAAGTGGAACGCATTAGCTGTCCGCTCTCAGGTTGGGCAGTAAGGGTCGGAGAAGGGCAATCACTCATTCTTAAAACCAGCATTCTTAAGACCAAAGAGTCGGGCAGAAA-AGGGGGGAAAGCTCTCCGTTCCTGGTTCTCCTGTAGCTGGATCATCCGGAACCACAAGAATCCTTAGTTAGAATGGGATTCCAACTCAGCACCTTTTGAGAAGAGTTGCTCTTTGGAGAGCACAGTACGATGAAAGTTGTAAGCTGTGTTCGGGGGGGAGTTATTGTCTATCGTTGGCCTCTATGGTAGAATCAGTCGGGGGGCCCGAGAGGCGGTGGTTTACCCTGTGGCGGATGTCAGCGGTTCGAGTCCGCTTATCTCCAACTCGTGAACTTAGCCGATACAAAGATATATTATACGATAGCACCCAATTTTGCGTATTCCGCAGTTCGATCTATAATTGATCATTCATGGACGTTGATAAGATCCTTCCATTTAGCAGCACCTTAGGATGGCATAGCCTTCAAGTTAAGGGCGAGGTTCAAACGAGGAAAGGCTTACGGTGGATACCTAGGCACCCAGAGACGAGGAAGGGCGTAGTAAGCGACGAAATGCTTCGGGGAGTTGAAAATAAGCATTGATCCGGAGATTCCCGAATAGGTCAACCTTTCGAACTGCTGCTGAATCCATGGGCAGGCAAGAGACAACCTGGCGAACTGAAACATCTTAGTAGCCAGAGGAAAAGAAAGCAAAAGCGATTCCCTTAGTAGCGGCGAGCGAAATGGGAGCAGCCTAAACCGTGAAAACGGGGTTGTGGGAGAGCAATACAAGCGTCGTGCTGCTAGGCGAAGCAGTCGAGTGCTGTACCCTAGATGGTGATAGTCCAGTAACCGAAAGCATCACTAGCTTACGCTCTGACCCGAGTAGCATGGGGCACGTGGAATCCCGTGTGAATCAGCAAGGACCACCTTGCAAGGCTAAATACTCCTGGGTGACCGATAGCGAAGTAGTACCGTGAGGGAAGGGTGAAAAGAACCCCCATCGGGGAGTGAAATAGAACATGAAACCGTAAGCTCCCAAGCAGTGGGAGGAGCCATGGCTCTGACCGCGTGCCTGTTGAAGAATGAGCCGGCGACTCATAGGCAGTGGCTTGGTTAAGGGAACCCACCGGAGCCGTAGCGAAAGCGAGTCTTCATAGGGCAATTGTCACTGCTTATGGACCCGAACCTGGGTGATCTATCCATGACCAGGATGAAGCTTGGGTGAAACTAAGTGGAGGTCCGAACCGACTGATGTTGAAAAATCAGCGGATGAGTTGTGGTTAGGGGTGAAATGCCACTCGAACCCAGAGCTAGCTGGTTCTCCCCGAAATGCGTTGAGGCGCAGCAGTTGACTGGACATCTAGGGGTAAAGCACTGTTTCGGTGCGGGCCGCGAGAGCGGTACCAAATCGAGGCAAACTCTGAATACTAGATAGGATCTC-----AATAGAGGTCAAGGTCGGCCAGTGAGACGATGGGGGATAAGCTTCATCGTCGAGAGGGAAACAGCCCGGATCACCAGCTAAGGCCCCTAAATGAACGCTAAGTGATAAAGGAGGTAGGGGTGCAGAGACAGCCAGGAGGTTTGCCTAGAAGCAGCCACCCTTGAAAGAGTGCGTAATAGCTCACTGATCGAGCGCTCCTGCGCCGAAGATGAACGGGGCTAAGCGATCTGCCGAAGCTGTGGGATGTAAAAATGCATCGGTAGGGGAGCGTTCCGCCTTAGAGTGAAGCGATCGCGCGAGCGGGGGTGGACGAAGCGGAAGCGAGAATGTCGGCTTGAGTAACGCAAACATTGGTGAGAATCCAATGCCCCGAAAACCTAAGGGTTCCTCCGCAAGGTTCGTCCACGGAGGGTGAGTCAGGGCCTAAGATCAGGCCGAAAGGCGTAGTCGATGGACAACAGGTGAATATTCCTGTACTACCCTTTGTTGGTCCCGAGGGACGGAGGAGGCTAGGTTAGCCGAACGATGGTTATCGGTTCAAGGACGCAAGGTGACCCTGCTTTTGCAGGGTAAGAAGGGGTAGAGAAAATGCCTCGAGCCAATGTTCGAGTACCAGGCGCTACGGCGCTGAAGTAACCGATGCCATACTCCCAGGAAAAGCTCGAACGACCTTCAACAAAAGGGTACCTGTACCCGAAACCGACACAGGTGGGTAGGTAGAGAATACCTAGGGGCGCGAGACAACTCTCTCTAAGGAACTCGGCAAAATAGCCCCGTAACTTCGGGAGAAGGGGTGCCCCCTCACAAAGGGGGTCGCAGTGACCAGGCCCGGGCGACTGTTTACCAAAAACACAGGTCTCCGCAAAGTCGTAAGACCATGTATGGGGGCTGACGCCTGCCCAGTGCCGGAAGGTCAAGGAAGTTGGTGACCTGATGACAGGGAAGCCGGCGACCGAAGCCCCGGTGAACGGCGGCCGTAACTATAACGGTCCTAAGGTAGCGAAATTCCTTGTCGGGTAAGTTCCGACCCGCACGAAAGGCGTAACGATCTGGGCACTGTCTCGGAGAGAGGCTCGGTGAAATAGACATGTCTGTGAAGATGCGGACTACCTGCACCTGGACAGAAAGACCCTATGAAGCTTCACTGTTCCCTGGGATTGGCTTTGGGCTTTTCCTGCGCAGCTTAGGTGGAAGGCGAAGAAGGCCTCCTTCCGGGGGGGCCCGAGCCGTCAGTGAGATACCACTCTGGAAGAGCTAGAATTCTAACCTTGTGTCAGGACCTACGGGCCAAGGGACAGTCTCAGGTAGACAGTTTCTATGGGGCGTAGGCCTCCCAAAAAGTAACGGAGGCGTGCAAAGGTTTCCTCGGGCCGGACGGAGATTGGCCCTCGAGTGCAAAGGCAGAAGGGAGCTTGACTGCAAGACCCACCCGTCGAGCAGGGACGAAAGTCGGCCTTAGTGATCCGACGGTGCCGAGTGGAAGGGCCGTCGCTCAACGGATAAAAGTTACTCTAGGGATAACAGGCTGATCTTCCCCAAGAGCTCACATCGACGGGAAGGTTTGGCACCTCGATGTCGGCTCTTCGCCACCTGGGGCTGTAGTATGTTCCAAGGGTTGGGCTGTTCGCCCATTAAAGCGGTACGTGAGCTGGGTTCAGAACGTCGTGAGACAGTTCGGTCCATATCCGGTGTGGGCGTTAGAGCATTGAGAGGACCTTTCCCTAGTACGAGAGGACCGGGAAGGACGCACCTCTGGTGTACCAGTTATCGTGCCCACGGTAAACGCTGGGTAGCCAAGTGCGGAGCGGATAACTGCTGAAAGCATCTAAGTAGTAAGCCCACCCCAAGATGAGTGCTCTCCTATTCCGACTTCCCCAGAGCCTCCGGTAGCACAGCCGAGACAGCGACGGGTTCCCTGCCCCTACGGGGATGGAGCGACAGAAGTTTTGAGAATTCAAGAGAAGGTCACGGCGAGACGAGCCGTTTATCATTACGATAGGTGTCAAGTGGAAGTGCAGTGATGTATGCAGCTGAGGCATCCTAACAGACCGGTAGACTTGAACCTTGTTCCTACATGACCCGATCAATTCGATCAGGCACTCGCCATCTATTTTCATTGTTCAACTCTTTGATAACATGAAAAACC--AAAAGTTCTGCCCTCCCTCTATAGGAGGGAAGGGCAGAGGCCTTTGGTGTCCATTCCAGTTAAGAATTGGGGCCTCACAATCACTAGCCAATAGAATATTATTTTCTCTCATGCCTTTCTTCGATCGTGGTTCGATATTCTGGTGTCCTAGGCGTAGAGGAACCACACCAATCCATCCCGAACTTGGTGGTTAAACTCTACTGCGGTGACGATACTGTAGGGGAGGTCCTGCGGAAAAATAGCTCGACGCCAGAATGATAAAAAGCTTAACACCTCTCATTCTTATTACTTT-TTCATATTG-AAAAAAAAAAAAAAAATGAAAAAATCGTCTTATTCAAAACCCCGATTATGA--------CTCTCCCACTTCACACCCCGGAGCGCACCGTTCTTATAGATCTTATAGAGAGAAGCGCTCTTTCA-ATCTTCTTAACCCGGAAATGGCTGGGGAAAGAAAAGGTTCCTTTTTTGGTGCTCCCGGGAACAGATCTAGTGGAGACGGGGTGGGGCCTGTAGCTCAGAGGATTAGAGCACGTGGCTACGAACCACGGTGTCGGGGGTTCGAATCCCTCCTCGCCCACAGCCGGCCCCAGAGGGAAAGGACCTTTCCCTCTGGGGGGAGGAAAATCATGATCGGGATAGCGGATCCAAAGCTATGAAACTTGGGGGTGGGTCTTTTGTCGAAATGGAATGGCCTTA-------CTTTTTATTTATCGTAAAGGAGGCAATACTTACATATAGTATGCCCAACCCGAATCAGCA---TTTTTTTTTTTACGCCCCGTAACTCTTCCCCAATAGG---------------------------------------------------------TTTGCTCGCGGTAACTGTGGCCTCTCGGGAGAATCGATGACTGCACCTTTGATGCACTGCTAGTACTAGTACATCTGAAAATTCTTAATTGGCTAGTTGTAAATAACCCCAGGGCTATGGAACAAAGGATTATCCCGGACCTACACCGAGGTATTGACGGTGATTCTCAAATATCGCAGAACAGAATGTGATATGATGAGATAGAACCCAATAGAAACGAAGACAGGGAACGGGTTACCTACTCTTAACGGTCAAAGCGAGCCCTTTCATCTCATCCTGAATTCTTTAATTGAGAATGAATAAAATCTCCTCAAGTAGGATTCGAACCTACGACCAATCGGTTAACAGCCGACCGCTCTACCACTGAGCTACTGAGGAATAACGAGAGATTAGATCTCATAGAGTTCAATTCCCATTCTTAATCCATGACCAATACGAGCTCGAAGCTTCCTTCGTAACTTCCATAAATTCTTCGTAGTGGCTCCGTTCCATGCCTCATTTCATAGGGAATCTCAAAGTGGTTCTATTTCATTATATTCCATCCATATCCCAATTCCATTTATTTAATATTCCTTTGTTGTCATTGACATAAGAGATGTCCTTTCTAGTCTATCTGTTTCTATTTCTATATATGGAAATGAAAAAATCGTCATATAATAATCCAGAAATTGCAATAGAAAATAAAAAGGGAGGTTTGTGATGATTTTAACATCTTTTCTACTAGGTAATCTAGTAACCTTATGCATGAAGATAATCAATTCGGTCGTTGTGGTCGGACTCTATTATGGATTTCTGACCACATTCTCCATAGGGCCCTCTTATCTCCTTCTTCTCCGAGCTCAGGTTATGGAAGAAGGAACCGAGAAGAGGGTATCAGCAACAACTGGTTTTATTACGGGACAGCTCATGATGTTCATATCGATCTATTACGCGCCTCTGCATCTAGCATTGGGTAGACCTCATACAATAACTATCCTAGCTGTACCTTATCTTTTGTTTCATTTCTTCTGGAACAATCAAAAACACTTTTTTGATTCTAGATCTACTAACAGAAATTCAATGCGTAATCTCAGCATTCAATGTGTATTCCTGAATAATCTCCTTTTTCAATTATTCAACTATTTTATTTTACCAAGTTCAATGTTAGCCAGATTAGTCAACATTTATATGTTTCGATGCAACAACAAGATGTTATTTGTAACAAGTAGTTTTGTTGGTTGGTTAATTGGTCACGTTTTATTCATGAAATGGGTTGGGTTGGTATTAGTCTGGATGCGGCAAAATCACTCTATTAGATCGAATATGGACATTAGATCTAATAAGTACCTTGTGTCAGAAGTGAGAAATTCTATGGCTCGACTCTTTAGTATTTTCTTATTTATTACCTGTGTCTACTATTTAGGCAGAATACCATCAACCATGGTTCTCAAAGAAACCTCAGTAACGGAAGAAAGGGGGGAAAGCATAGAAGAAACAGATGTAGAAATCGAAAACACTTCTGAAACGAAGGGGACTAAAGACGAACAAGAGGGATCCACCGAAGAAGATCCTTCCCCTTCCCTTTTGGAAGAAGATCCTTCTCCTTCCCTTTTGTCGGAAGAAAAGGAGGATCCGGACAACATCGATGAAACGGAAGAGATCCGAGTGAACGGAAAGGAAAAAACAAAGGATGAATTC------CACTTTACAGAGACATGCTATAAAAATAGCCCAGTTTATGAAACTTCGAAGTTAGAAATACTTAAAAAAAAAGAAAATAAATTAGGAAACAAATTAGAAACACTAAATATAAGAAAAGATAAGAGGAAATACGTCCATTACCTACATATTTAAGCCCCTCTCCTACAAAGAAACTCATAACACCAACTCCATTTGTAATTCCATCAACTATTCGTCGATCAAAAAACTGAGTAAATTCAGCTAAGCCTCGTATACCGTTTGTGAAAAATTCTTTATAAAAAATATCGATGTAACCGCGATTATATGACCAATTATATATGATATTTTGAATTTTTTCCCTAAAAAGTTTCTTAGAAATCTTTTTAGTCAATAAATTAATTAAATTCAAATTTTTGAAAGATGAATAAACCGGTTTATATAAAAGAAACGCAATAAATATTCCAAAAAAGGCTATACTGATGGAAAAAATTGCATTTGTGACAAACTCATACCAATCCACAGAATTCGAAAAATTTTGATGTAACAAATTTATAGAAGAATTTAACCATTTTGATAATATATCCAAATCTTTTCCGTCTTGAGTGAAAGGAATTCCTATGACTCCAATAAAAAGCGTAAAGAAAACCAATATAAGCAATGGGAATAACATTGTATTGTCTACTTCATGAGGATAGGATAAAGCCGTTTTTGTATCAAAATGGTTAATCCTAATAAAGGGGTGGAATACACTATTATTTAGTCGAGACGTCTTTCTTGAAAAAAAAGAAGTGTCAGTGTTACTCTTCATTGGTAATGGTAATAAAGTTACTAAACTTATTTGCTTTTTTTTCATTTTTCGACTGTCTTTACCCCATAAAGATATGGAATAGGCCAAACTACCTGTTTTTCCACTATAATTTTGAAAATTAATGTTTAAATGCCCTTCAAAAGTAAGTAAATATATTCGAAACATATAAAATGCCGTCAATCCTGCCGTGGAACAAGCTAGTATTCCAACAATCTGTGAATACAACCAACTATCATTAAGAATTTCATCTTTGGACCAAAAACAAGCAAGAGGAGGAATACCACATAGAGAAAGTGTACCTAAAAAAAAAGCGGTTTTTGTAATTGGCACATATTTTATTAAACCACCCATAAGACCCATGTTTTGACTTTTATTTGGAGAATAGCCAACAATAGCCTCCATTGAATGAATAATGGAGCCAGAACCTAAAAACAATAATGCTTTGGAATAAGCATGAGTAATCAAATGAAATAAAGCCGTTCGATAAGACCCCATACCTAAGGCTAACATCATATAACCCAATTGAGACATTGTAGAATAGGCTAAACTTCTTTTAATATCTTTTTGAGCAATAGCTAAAGTAGCTCCTAATAGTACTGTTAGTGTGCTTAGGAAAGATATGAAATTTAGTACATAGGGTACGGCTATGAAAAGGGGAAAAAGCCGAGCTACAAGAAAAATTCCAGCTGCTACCATAGTAGCAGCATGGATAAGAGCTGAAATAGGAGTAGGCCCTTCCATAGCATCAGGTAACCATACATGAAGGGGGAATTGGGCGGATTTAGCAACTGCACCAGAAAATAATAGTAAAACACAAAAAGTTCCAAAAACTAAATTGACCCCATTATTCGAAATCAAGTTATTGAAGATTTCAAACACATCTCGAAATTCGAAACTACCTGTTATCCAATAAAGACCTAAAATTCCTAATAATAAACCAAAATCCCCTACACGATTAGTCACAAATGCTTTTTGGCAAGCATTTGCAGCAAGTGGTCGTGTGAACCAAAAACCTATTAATAGATAAGAACACATTCCAACTAATTCCCAAAAAATATAAATTTGTATCAAATTAGAACTAGTAACTAATCCCAACATAGACGCATTGAAAAAACTCATATAAGCAAAAAATCTCAAGTATCCTTGATCATAAAACATATAATTATCACTATAAATAAGAACCAAAACTCCAATGGTAGTGATTAATATTGACATAATAGAAGTAAGTGGGTCGATCAAGTAGCCAAACTCTAAGGAAACATCATTATTGATGGTCCAAGACGATACATATTGAAATATGGAACTTCTATTGACTAGTTGAATAGATAAGTCGGCTGAAAAAACCATAACTATACTTAATAAAAAAACACTATGAAAAGACCACATACGACGAAGATTTTTTGTTGCCGTCGGAAAAAAGATAAGCCCTAATCCTATTCCCAGCGGAACTGGAAGTGGAAGCAGAGGTATGATCCATGCATATTCGTATGTATGTTCCATTGTATGTTCCATA--------------AAAAAATGTCTTTCAAAATGGGTTCTAATTCACCAGATCCTATACTAATACTAATTCTAAAAGAATTTCTAAAAATAGGTAAGAACTCAAAAATGTTTATTTTGAATTATTATCCATTTTTCTTCAAATCAAGAAATGGAAATTAA-----TCAAATAAGACAATGAAGTTATTAGTGAAAATAGACTATTTAGATTTAAAATAAAATGAATCTAAACTTTCTATTTTAA---AATCTAA------AATAGAAATTAGTTA-----AAAGTTGGGTTTTTAAACTTTTTGCTGAATTTTAAT---------ATATCATATATAAAGATAAATAACT-AAAAAAATGTAAATAGAAATATAAGCTTTGGTTCTT-TTTC-----------ATTTAAACCCATTTTTTAACATAGGATACTTTTTTATTTAGTAATTCTTTCAGTAAGCTTCGTATATCTTT----TTTTTTATCATGTTAGGATCTATTGATAGATAGAGAATGAAGAAGGATTAGTTTTGAACAATAGATGTCTTTCACATCCAACGATAATACTGAGAAATCTCTTAAATTTCGAATGGCAGTTCCAAAAAAACGTACTTCTATTACAAAAAAGCGTATTCATAAAAGTTTGTGGAAAAAGGAAGGATATTGGGCAGCGTTAAAAGCATTTTCATTAGCGAAATCTCTTTCTACTGGTAATTCAAAGGGTTTTTTTGTCCCGACAACTAAAT-------AATACAAGATTCAGATTATTCTAATCTGAAT-CGTACAGATATTAATTTAGTG-----------------------TAGAATATGACTACAAAATTTTTATTATCTAATGCAATCAATATTAAAGAGTAAATGGAACTTCTTTG----AGGGTATAAAAAAATTCTTCCATACTATACTATCCAATTATGAAAGCAATACTTTGTCGCG--AAAAAAATACACACAAGAAAAACGATAGAAGGTTTTAACGAACTTTTTTAGTATTTTTCTCATTTCGGAGGTGGGGATTTTGCTTTCTCCCATCTCCCCGTTTTGCACGA-TTTTTGAGTATTTCCTCGGGTAGGGGGTAGCGCTTTTTTTTTTTTT-----------------------------------------------------------------TATTTACTCAACTGAATT-----------------------GATTAAATCTCGACACTTTCACAAAAAAAGCTTAGTATCATTTAAGCCGCTATGGTGAAATTGGTAGACACGCTGCTCTTAGGAAGCAGTGCTTGAGCATCTCGGTTCGAATCCGAGTAGCGGCACGTTATCGTCTAAAATAGATACTATAAGTCC-----TATAATAAATTCAATTCCGGTACATTATTTTTAAAATGGATATGATATTTTTAACTTTAGAACATATATTAATTCATATTTCCTTTTCCCTAGTTTCAATTGTAATTACTATTTATTTGATAACCTTAGTAGTCGATGAAATGAGAGTACTCTATAATTCGTCTGAACGAGGTATAATAGCTATTTTTTTCTGTATAACAGGATTATTAATTACTCGTTGGATTTATTCACAAAATTTTCCATTAAATGATTTATGTGAATCATTACTCTTTCTTTCGTGGAGTTTTTCTATTATTCATATGGTTCCCTATTTAAAAAAACACAAAAAAAACTTACGAGCAATAACCGCACCAAGCGCTATTTTTACTCAAGGATTTGCCACTTCGGGTCTTTTAACTGAAATGCATCAATCCACAATATTAGTACCTGCTCTTCAATCCCAGTGGTTAATGATGCACGTAAGCATGATGTTAGGTGGTTATGCAGCTCTTTTATGTGGATCATTATTATCAGTATCTCTTTTAGTCATTACATTTCGAAAAGACATCCCAATTTTTGGTAATAACTCCTTTTTTTTGAATGAGTTATTTGACTTTCGTGAGATCCAATATACGAATAAAAGAAGGAATATTTTACAAAACTTCTCTTTTGTTTATACTAAGAATTATTACCGATCCCAATTGATTCAACAATTGGATCATTGGAGTTATCGTCTTATTAGCCTAGGGTTTATCTTTTTAACTATGGGTATTCTTTCGGGAGCAGTCTGGGCTAATGAGGCCTGGGGATCGTATTGGAATTGGGACCCAAAAGAAACTTGGGCCTTTATTACTTGGACTATATTTGCGATTTATTTGCATACTCGAACAAATCCAAATAGGAAAGTGCAAAATTCTGCAATTGTAGCTTCTATGGGTTTTTTTATAATTTGGATATGTTATTTTGGGGTCAATCTCTTAGGAATAGGGCTTCATAGTTATGGTTCATTTCTATTAACATCTACGTAAAAAAAGGGTCTAATGATTAGAGATAGAAAATGACCTAGATACCTATACGAAATTATGGTCTAAGTCGTCAAGAGCCGTTTGAATCAATAAAATACTTGATTCAAATGGCTCTCACAAAACTTAACTATAATCCAGCTAAATTAGGTCTATATTAATGAGTTACTGAGTTAAAAAGATATCTTTTTCTTTTTTCTTGTCCAATGCACCATTTAAGAAATCATCACTTTTTTTCTAT--AAAAAAGTTATCTATAAAAATAGTTACATAAAATACTTTGAACCTTATCAACAGATAATGAAAAAACGAAATCTGGGTAAATACCAATACTTATTACGGGTATAAAGATGGAGATAGAAACAAATAATTCTCGTGGTCCCAAATCTAAAAACGAAAAGTTTGGAACATTAAATAGTTTGTATCCATAGAACATCTGGCGTGACATAGATAATGAATAAATAGGAGTTAATATCATTCCGATGGCCATTACACAAGCAATTAGTACTTTTGTCAGGAAAAGGTATTTTTGACTTGTTATTATTCCAAAAAATACTATGAATTCAGCAACAAAACCACTCATGCCCGGTAATGCAAGAGAAGCCATCGATAATATACTGAACATGGTGAATAGTTTTGGCATTAGGATAGCTATCCCACCCATTTGGTCGAGATAAATAAGACGTATTCGATCATAACCTGTTCCTGCCAAGAAAAAAAGTCCGGCACCAATAAATCCATGAGAGATTATTTGTAAAAGAGCTCCGTTGAGGCCCGTATCAGTACTAGCTCCAATTCCGATAATTATGAAACCCATATGAGATACAGAAGAATAAGCTATTCGTTTTTTTAAATTACGTTGGCCAAGGGACGTTAAAGCTGCATAGATTATTTGGATCGTACCTACTATTATCAACCATGGAGAAAATATAGAATGAGCGCGGGGTAATAATTCCATATTGATCCGAACCAACCCATATGCTCCCATTTTTAATAAAATTCCAGCTAGAAGCATACACGTACTGTAATGGGCTTCCCCATGGGTGTCTGGTAACCAAGTATGTAGGGGTATAATTGGTAATTTGACAGCAAAAGCAATAAGAAATAAAATATAGACTATTATTTCCAATGCTACAGGATACGATTGATTAGCTAATATTTCAAAATTTAATGTAGGTTCATTGGAACCATATAAACCAATACCCAGAACTCCCATTAATAGAAAAATGGAACCTCCTGCAGTGTACAAAATAAACTTTGTCGCGGAGTATAGACGTTTCTTTCCTCCCCATAAGGATACAAGTAAATAAACCGGAATCAATTCTAACTCCCACATGATGAAAAAAAGCAAAAGGTCTCGCGAAGAAAATAATCCTATTTGACCACTATACATTGCTAACATCAAGAAATGGAAAAATCGTGAATCTCGAGTAACGGGCCAAGCCGCTAAAGTAGCTAAAGTGGTAATAAATCCCGTCAATAAAATAGGCCCTATAGAAAGTCCATCTACTCCTAATCTCCAGTAAAAAGAAAAAAAACTAATCCATTTATACTCTTCTGCTAGTTGTATTAAAGGATCGTCGAATCGAAAATGATAACGGAATGCATAGGTCATTAAAAGAAGTTCTAAGATACATATAAACAAAGTATACCACCGAATTATTTTATTTCCTTTTTGGGGAAGAAAGAAAATTAAGGAACCCGCAGATATCGGAAAAGCTACAATTATTGTTAACCAAGGAAAAAAAGTCGTGATAAAGATAAGATACATTTCGACCATAAAAAACCCGTACT------AAAAAAAAGTATAGACTATACATAATTTTGAGCACGGGTTTTTGTCGGTGAAAAAATGGATTAGTGCAGTTTTTTTGGAACGTATCAATAAGCTAGACCCATGCTACGAGTTGTTTCATGCCATAAATAAACCCGAACACTCAAGAAATCCGTTGGACAGGCGGACTCACATCGTTTACAACCAACACAGTCCTCTGTTCTTGGAGCGGATGCTATTTGTTTAGCTTTACACCCGTCCCAAGGGATCATTTCTAATACATCTGTGGGGCAAGCTCGAACACATTGAGTACATCCTATACATGTATCATAAATCTTTACTGAGTGTGACATTTTATCTCTAAATTTTTGAATGTCATAAATTTTCGATCGAATAAACTTGTAC---------ATGAATCATGTATTTAGATATCAGATGAACCAATGATTTACCAAAAATGTTATCCAAAATGGATTTATGGGTCGGTTTATGGGAAAACACCAAAATACTTTTATTTAATAA------ATTTTCGAAAATAGGAATATGAACCCCTATTTTATATCATA-----------ATATTGAAGAATAAGTAATTAGATTTTCTATTTGATAAAGGTTGCTATTTGTGGAATGCATATTACCTATTTAACAAATTGGATTGATTGGTACGAGTTGATTTTCTATTACGATAAATTGATGAAACAATTGCTAGTCCAATAGCTGCTTCAGCGGCTGCAATAGCTATGACAAAAATTGAGAAAATATCTCCTACTAATTGGCGTCTATCAAAAAAATCAGAAAATGTTACGAAGTTTATATTAACTGCATTTAGGATAAGTTCAAGACACATAAGCGCTCTAACCATATTTCGGCTCGTGATCAATCCGTAGATACCGATGGAAAATAAATAGGCACTCAAAACAAGTACATACTCAAGCATCATTGACCGACTCCTTCTCAATCTTGATTCATTTCAATATAAACAACAACTCAATGGATTCGAGTGATTAGAATCTAAAAAAAGTACAGAACAAAGAC---------------------------------------------------------------------------------------------------------GAAGAATTTGAATTGATCGTTAGATTGTTACTGACGAGCTACAGCAATTGCACCTACCAAAGCAAATAAAAGAATTATTGAAATGAGTTCAAATGGAAGAAAGAAATCGGTTGATAAATGAATCCCAATTTGTTGACTATTACTTATCAAATCTTGTTCTAAAATCTGGTTGGATCTTGTAGTCCAAATAATCCCGTACCATGACGTATCTGGAATAGTAGTAATTAGTGAAACAAAAATACTTGTACAAATCACTGAAGTAATCCCATCTCCAATAGTCCAAAATTGGAAATCTCTGTAATATCCTGAACCATTAATAAACATTACAGCAAATATGATTAAAACATTTATAGCGCCTACATAAATAAGAAGTTGTGCAGCGGCTACAAAATGGGAATTTGATAAAATATAGAATAAGGATATACAAACAAGAACTAATCCCAATGAAAAGGCGGAATAAATTGGATTATTAAATAATACTACTCCTAGACCTCCTAATATAAGACCTAATCCCAGAAAGACTAAAATAAAATCATGTATTGGTCCCGGTAAATCCATTATATATAATAAAAAATAAGAAATAAAAAATCGAAATGTTTCATGACCTTATTGATCGGACCAGGAAAAAGTAAAATTATCCAGGGGAGATATTTTGAATTGAAAGAATGGATGTGTATATC------CAATAAATGGACCACCAATAGCCTTGTTTTTTAAGGGGGCAATTC----AGTAGTTCAAAAAGTTCCT-TTAGATCAAAAAAAGTCAAAATTTTTTCTAAAAGGGAGCTTATCCGTTTTTTATTGGGGGCGCATTCAAAATTGTTCGAATTGTGTAATCGTCAATTACTGGCATCGGTAAACGACCCAAAGCAATTTGATTATAATTCAATTCGTGACGATTAAAAGTTGAAAGTTCATATTCTTCAGTCATTGATAAACAATTTGTGGGACAATACTCAACGCAATTACCACAAAATATACAGATTCCAAAATCAATACTGTAATTAAGCAATTGTTTCTTGCGGATCGCAGTTTGTAGTTTCCAATCAACAACAGGTAAATTTATAGGACATACGCGAACGCATACTTCACAAGCAATGCATTTATCAAACTCAAAGTGAATTCGCCCACGGAAACGCTCCGATGGAATCAATTTCTCATAAGGATAGTGAATCGTTACAGGTAAACGATTTGCGTGGGATAAGGTAATCATAAAACCTTGACCGATGTACCTTGCAGCTCGTACTGTTTGTTGACCATAATTGATGAACCCAGTTACCATAGGGAACATAGAGTGAATAGATATGAATAATTATATGGTTTTTTCCTTCTCTTGTTTCAAATAAGGCTAAGTATAAACTCGGATAGTTAGAGCGAAAGGAGTTGAGAAGAAGTTGTTAATAATAGATTACCGAGAGAAATAGGTAAAAGAAATTTCCATCCAAGATTTAATAATTGGTCCATTCTCAGCCTAGGTAAAGTCCATCTTGTTGTAATAGGAATGAACAAAAACAAATAAGTTTTAACTAATGTAATAAAAATACCCAGTATCGTTCCAAAGACTCCGCCTGCTTTTTCAAAAAGTTCAGGAAGGAATATATATGGAATAGACAAATTCCAACCACCTAAGTAAAGAACTATTACAAAAAATGAAGAAACTAATAGATTTAGATAGGAAGCAACATAAAATAAACCAAATTTGATACCTGAATATTCGGTTTGATACCCGGCTACTAATTCTTCTTCTGCTTCTGGTAAATCGAAGGGTAACCTCTCACATTCTGCGAGGGAAGAAATTAGAAAAACGATAAACCCTATAGGTTGACGCCACAAATTCCACCCCCACAAACCATATTTTGATTGTGCTTCTACTATATCAACTGTACTTGAACTGTTAGATAATCATAGTCGGTGATAACATTACTGTCACTCTCGCTATTACAGAACCGTACATGAGATTTTCACCTCATACGGCTCCTCGAGGAGCTTAAAGAAATTTAAGGACTGGGTTAGTATT-----ATTTAAATTTAACGTGATATATTTGTATGCTAGATAGAGTCAAAGTCGATTAAAAAAGTCCTGAATTAGGCCAATGTAATTCTGTCTGCTCTAAAAATAGTATTTCTGAATTAATCTCATCCTTTATTTCAATTTT----TTATTTTTTGAGTAATAACTTAATCCGGCAATAAAATACTCTTT-TTAGTAATATTTTTAGTATTATTATAATATTATATAAATATTTCAACCCAGCCATTTTCGATTACGAAAAATAATTACTATTCCATTAACTTCTCAATTGTTACAGAACTTTTATCTCTAAAATAGATGGCTTATATACTAAATACTAATAGCAATTAATTACAAG-AAAAAAGATCGATCTTTTTTTCTTGTAATTTA------CTTTTTTTGTTCATTCCTATTCTTCTTTCTCAAAACAT----AAACAGGTGGGGTACTTTAAAAAAGGATTCTTTCGTTCCTGATAGTTTTTGTGTTTCAGTGGGTAGGGGCATACTCTGGATCGGAATCGTGGGAAGTACTACCTTATCATTTCTACCAATTAAAAGACCCAATGGGCATTCTTTATTATGCGAAAATGCTACTTTGTGTAATTTGCATAATCTCTATTACTAATCCTTTGTGTACCTTGGTGTTTCTAAACCACCCACTTA-GTTTTTATCAACTTATTCTT----AAATGGGAATATAGATCCAAACGATAGTAAAAACCACATCAAGTT----TTTTAAACCCGC-TTCAAGTCAGGATGATAAATCAACCAATCTTGGGGTAAACAA-------TGCTTATGTTTA-ATTTTATCCTTGTACATAGGAAATGAGACTTACTATTTTTACTGCAAATTTCTAAGCAG-TTTTCTTTCACTCATAGAACTATCTGATTGTGTTCATCATTCAAGTTGAAGAAC--AAAAAAATGAATTGATTTCTGGCATTAAGGTAATTTCTTTCCAACGATAAAGAAACTAGGGAAAATGTCTCAACGAATCGCACGTAGAGATATTGATAACACACATAGAGTTAATGGTATTTCATAACTAATAGATTGAGCAGCAGCTCGTAAACCACCTAAAAAAGAATATTTATTATTCGATCCATATCCTGACATAAGAAGGCCAATTGGAGAAATACTTGAAATAGCGATCCATAAAAAAACACCAATATCGAGATCGGCTAGAACAAGACGATAACCGAAAGGGATTACTGAATAACTTAATAGAATTGATATGACTGCTATGGATGGTCCGATAGTGAATAAATAAGTATCGCCTCTAGATGGAAGAAGGTTTTCTTTGAAAAGTAGTTTTGTACCATCTGCTAGAGCTTGGAGAATTCCAAAAGGTCCGGCATATTCAGGTCCAATACGTTGTTGTAGCCCTGCAGCAATTTCTCTTTCTAACCACACAATAACTAGTATACTTATTGTGATTCCCACTACAAGAGTCAAAATAGGGATAAGCATCCATAGGGTCTCATACACCTCTTTTAAGGATTCCAATTTTGAAAAAGAATTGATATCGTGTACTTCTGTTGTATCAATTATCATTTCAACGATCAACTTCTCCCATAATGATATCTATACTACCTAGTATCGTCATAATATCAGCCAATTTCATTCTTTTAACTAACTGAGGAAGAATTTGCAAATTGATAAAACCCGGTGGGCGAATTTTCCATCTCCAAGGAAAAATATTTTCATCTCCTAGCAGAAATATTCCCAATTCTCCCTTTGGGGCTTCGACTCTCGCATAAAGTTCTTGTTTCGCTAATTCAAAAGTGGGAGAGGTCTTTTTACTTATAAAACGATATTCAAAATCATTCCATTGGGGATCGTCTACTTTATCAAAACATCGTATTTCTAAATTTTCATAGGGGCCCCCTGGAATTCCTTCCAGAGCTTGTTGAATAATTTTGATAGATTCCTCCATTTCACTGATCCTTACTAAATAACGGGCTAACGAATCTCCTTCTTTTTGCCATTGGACTTCCCAGTCAAATTCATCGTAACACTCATAACGATCAACTTTACGCAGATCCCATTGTATTCCGGAAGCTCGGAGCATTGGCCCTGATAAGCCCCAATTTAGTGCTTCCTCTCTACTCAAAATTCCTACTCCCTCAACCCGTTCTAAAAAAATAGGATTGCGTGTAATAAGTTTTTGATATTCTGAAATTCCGGTTAAAAAATAGTCGCAGAAATCAAAGCATTTATCTATCCAACCATATGGTAAATCGGCCGCGACTCCTCCGATACGAAAATAATTATGCATCATTCTCATACCGGTAACAGCCTCGAACAGATCGTATATTAATTCTCGTTCTCTGAAAATGTAGAAGAAGGGGGTTTGTGCACCAATATCTGCCATAAAAGGGCCAAGCCATAATAAATGAGAAGCTATACGACTCAATTCTAACATAATTACTCTGATATAGCTGGCTCTTTTAGGTACTTGAATATTGCCTAACTGTTCCGGCGCATTTACGGTTATGGCTTCGGTGAACATAGTAGCCAAATAATCCCAACGCGTTACATAAGGTAGATATTGTATAATTGTTCGATTTTCTGCAATCTTTTCCATTCCTCTGTGCAAATACCCTAATATTGGTTCACAGTCAACAACATCTTCACCATCTAGAGTAATGATGAGTCGAAGAACGCCGTGCATTGATGGGTGGTGAGGACCCATACTTACTATCATAAGGTCATTTCTTATAACTGGTACATTCATAGGTTTTTCCTTGATTTCTTTTTCCAGGAATTGC-----AAAAAAACAAAAAGAAATTCATGATCCAATAACGAATAA---ATTAAATTATAAAAATAAAAAAT----AAAAGTTACGTTCTTGAAATTAACGACTTTTTGGCTCCCGAATATCCAATCGATCAATTAATTCTTTATAACGTATTCCATTTTTTTTTGACAAATAAGCCAACAGACGTTGGCGTTTCCCCAGAATTTTTTTTAGACCTCTTTGAGATAAATAATCTTTTTTGTGCAATTCCAAATGTGAAGTAAGTCTTCGGATTTGATTAGTGAAATTAACTACTTGAAATTCAACGGATCCCTTGCTTTCTTCCTTTTTTTCTTCTTCTTTTGAAATAACTGAGAAAAATGAATTTTTTACCAT-AAAAGCAAATCTTCTCCAACCTTTTAAAAATATGATATGAATTTTACGGATCAGTAATA---------------------------------------------------------AT--AATATAATGTGGAACTTATAAC-------ATAAAAGATATTTTAAATTTAACTTAAAATAATAAAA------ATCTTTTGATTCATTTATAGATTGAATTAATTAATAATTGATAATCAGTGAATTACTATTCATGTATTCGAATACAATGCAAGATAA-----TGCGTATCCACGTCTGTTTCTTTGTGTGTTTGTTTTTTATTTATTTGAATATAGAAGGTGGGTTACAGGA-ATAATATAAATAGAAAAATAGCTTATCATACATTTCTAATTTTCGAATTATGGATTATGGATACATATTTATTCTTAACATACTGAAAGAACTCCCATTATTAGTATTAAACCAATAGCGATTCATACAAGCTAAATCTTCTAATCGACAATTCGGCCAAACAAAAAATTTTAATCGATCAAGACAGTAGCTTTCAAACAAAAAATGACCATAAATTTTAACACTGTTTTCGCTGGAAAATATCCTATTTAGATCTAGACCTTTATTTTTTTTTGAATTGAAAGAAATTCGAATTCTTAACTCTCTTCGATGTCTCGGCGATAAAAGAGTTTCAAGAACAAGTAAACCATAATTTTTATTTTCTATGTCTCTATTTCCAATGTTTTTTTTCTGTTTTGCAATTGATTTTGAAAAAGAAATGTTTTCTCGATACCTTTCATTCGTTTTGGATTTATTCTTCTGAACCAAAGAAACATGTAGTGTTTGATACATAAGAAATTGTCCGGAATTATTTACAGACAGACGAACTGGCTCGATAAAAAATACTCCCTTTTGTAGCCATTCTGTAACATACTTAAAATTCGGCACTATATCCAGCTTCATTTCTCTTGTTTGAATAGCAGATAGAGCACTTTCTCTTGGATTTCTCAAACTAAGCAAGAGGCAATATACTTTGAGATTTTTCAATACACTTATCTCATAAGAATAGGGCCACCTCAATTGAACAATCAAATGTCTTGTTAGGAAGAAATCGAGGTCTTCGTCCATAGCGCTTTCAGTTATCCGATTTTTTATATCGGATTCCGCACCATAGTCGGAACCACCGTCTTCTTGTTTTAATAGAACAGACCCAAGATTCCGTGGGTATACGTTTCTTTTTTCTTCATTTCGATTTTCTAATTCATTAGA---TGCTATAAAAAAGGTAGGTTTTTTCTTTAAAGCGATATTCTTTTTTTCAATAAAAAGTGATTTTATTGGTATGATCCATGGTTTTAGTTTATATGTATTATAAAGGAGTATCAATTCGGGTAAGAACCAAAGTTCGAGATTCAAAATAGGAAAGTCTTTGTTCAGTCCCAGCCAATTCAAAAAG------------------------------------------------------CTTCTCTTATCGATTTTTTCAATTGGTTGATAATTCATTGTCTTAGTATTCTTGATATTGGCCTGTATCCAGGTTTCAATATCGACCCTTTTTCTAAGACAAAAGTAGAGCATTTCGGAATCAAAATAAGGCTTTTTCT---CCATATCCAGAATAGCACCTTCGCCTAGAGAATTATTACCTCCTAACCTAAACAGTTTTCTTTTATCGGTGTTGTAATTATAGGAAATTTTTTGGTTATTGTTTACTTTTGATGGTAAAAGAGAAATATATGCGTTCTTCTTATTTTCATAATTAATAGATTTATATGATAAGAGATCATATTGATAGTTTTTTTTGAAATTCTGCTTCCACTTTGATAATGAAGCTAATTCATA------ATAATTTTCTTTTTCATCTAA------ATTTGGATTTTGTCTACTAGAGTTGTGATTCATTTTTTTTTTCCATTTTTTTGGTACCAATCCCGACCATATAATATGAGATATATTATATTGATAGTGATCCCGTAACCAATTTTTCCAGTGATTTCTTCCAGAATTCATAA---------GCATTAATTCTGCTCTATCTTGGACTCCAAAAGAATAACCC---TTTATTTCATCTTTAAGAACAAGAGATGTTTGATGATACTGAAGTCCTGATTTAAATCTTAGGTTGTCTAAGTTAATAGCTTGATTTTGGGATAATTTATATACTACATATGCTTGTGATAAAGAAGTTAAGTCATTTTTGGGTTTTGAATTTTTATTGCTAATAGAGATATAAAAAAATGACTTTTGAAAGTGAATTAC---TTTTTTTTTTGCTTCATTCTTGTAAATATAGTTATCCATTTTTTTCTTTCTGGATTCAAAAGAAAAAAAAAGTTTTGCTTTCATTTTTATTCTATTAATAGGGCCTAGCAGGTTCTGACTATATATTCTTTCAATGAAAACTTGGCTAAAATAATGAGAGTTAAAGCTTAATCGAGTAA------------------------------TTTGATATGCTAATCTTTTGATGATATTACTTTTTTTGTTAAACTTATTCTTTATCTGAGTAGTTCCAAATTTGTTTGTCTTATCTTTTATAATTTGTTCTAGTCGATTTCTTATTGTACGTGTGCGAGTATTCAGATCTTTCATTTTTTTTTCTGTTAGCGAATCTTTTGTCCAAGTTTTAGGTAGAGTTGGAATCGGCGATTCGTAAATTATCTCATTAGTTTTTATCAAATCTTTTTCATTTTTAGTTTTCCCCCATTCATCTATTTCACTTGACCCAAATAAAATAATTTGATTCTTTTTTGAGGGGCCATTTATTAGTCTGCTTATAAAGAGAACACCTTTGTTAATCCATTTTTTTCTTTCTTTCAACATTTTGAAATAAAAAAACAAATTTGTTTTCAATTTTAAAATTTTTCTTATGAGCTCTTTCAAAATAGGTAAAAAAAACGAAGGTTTTTTTTGGAGCGGCCCAGAAGGCTGTTCAGTTGTCCTTCCCCACACAGTTAAAAAACAAAACTTCT---TTTTTTTTTCTGTCTTTTTCCTTTTAAGTCCATCTATTTGAGGTGATTTTAGTTTCGATCTATACCAAGGCTTCAGATAAAAAGGAAATAGAATCTTTATCTGAATACCTGTGGTTAACCAGTCTTTTGGCAAATCTTTTTCAGATAATTGAACACCGTCGCAAGTACATTTAACATGCCTTTCCTTACTCCAATTTTCGAAATCCTTAGACCATTCGGGAAATTGGAATAATAAGATACGCCCAATATTTTTAGCTATTATCAATGATGGTAATATAATATATTTCCTAAGAATTGATTGTGTTATTAATATGGAAGTCCTTATTACTTGAGGATTTATAATCGGATTTTCCGGTTGGATGCTTATTTTTGCTTGTTTTATATACTTCTTTTTTTTTTCTTT---------TTTTTCTGAAATTTGAAATTCTGTGGTTTTTTCCATCCAATTTCGGAAAGTTAGTTTAATTAGTCCAGAAATATCAAAAAAAGAAAGGGGAGATTTTTCGAGTCTGTACAAAAATAGTGGGGAATGTACACTTTGAGACAGTTTAAAAATAGGGATTTTACGCCTTTGAGCACGTATAGAGCCCCTTATTATATTTCGACGAAAATCTGGTTCAGCTAAATGAACTCTCAAATCAAATTCTTCCGGGTCGTAATAATTATTATAAACGGGCTCATTTATAGTAAAAATGACTGATACAAATGCTTTTCTTGATCGAATTCCAGGTTCGTCTGCCATCGCCGCTTCCTCTTCTTGTTCTTGTCGCTCAACCTCATCAATTAATTTATATGACCATCTCGGTATTTTTTTACTAATTTCTTGTATTCCTTCTGATAAT------GTGTCTTTTTTTTTATTATACATATTCATTATCTGTTCAAATTCTATAAAATTATTATAAAAAAAAATACCATGGATTTTATTTATTAAAGAAATATCCCGAGAATTTATTATATCACTTAGGATTAGTGGTGAAATTTTTTTTTTTATTGGTCCGCGGTAGAAACCGTTTACTAAAGGATCTTTTTTTTTTATCAAATATTCTTTTTTAGTTTCATTCGTACACAATCTAGTTAGTCCATCTAGGGAAAGGGATCCATCTTCTAGAGCATTTATTCTATTTTTAAATTCCGTTCTTAGATTGGTTTCATTTTGTTCATTTTTATAAACCCAATTTTTTTCTAGTTCATCTTGAGCTGAATTTTCCAATCTGAAAAAAGATAGTTTTCTTTGTAAGATTTCCAAAAAAGTTTTCAAACTCGGTGGGTACGTAAAAGATATTCTTTTTTTTTCCATTATTTGGACATGAAAAAAAAAATATTGTGACATTTCATTTATTACACTGTTTTCAAATTTATTATTTTTTATGTATCTCAATGGGCGTTTCCATCGTTTATAGTCGAAAAGGGGAGTCAGTAGTGTTTCTAATTTGTTTCCTAATTTATTTTCTTTTTTTTTAAGTATTTCTAACTTCGAAGTTTCATAAACTGGGCTATTTTTATAGCATGTCTCTGTAAAGTG------GAATTCATCCTTTGTTTTTTCCTTTCCGTTCACTCGGATCTCTTCCGTTTCATCGATGTTGTCCGGATCCTCCTTTTCTTCCGACAAAAGGGAAGGAGAAGGATCTTCTTCCAAAAGGGAAGGGGAAGGATCTTCTTCGGTGGATCCCTCTTGTTCGTCTTTAGTCCCCTTCGTTTCAGAAGTGTTTTCGATTTCTACATCTGTTTCTTCTATGCTTTCCCCCCTTTCTTCCGTTACTGAGGTTTCTTTGAGAACCATGGTTGATGGTATTCTGCCTAAATAGTAGACACAGGTAATAAATAAGAAAATACTAAAGAGTCGAGCCATAGAATTTCTCACTTCTGACACAAGGTACTTATTAGATCTAATGTCCATATTCGATCTAATAGAGTGATTTTGCCGCATCCAGACTAATACCAACCCAACCCATTTCATGAATAAAACGTGACCAATTAACCAACCAACAAAACTACTTGTTACAAATAACATCTTGTTGTTGCATCGAAACATATAAATGTTGACTAATCTGGCTAACATTGAACTTGGTAAAATAAAATAGTTGAATAATTGAAAAAGGAGATTATTCAGGAATACACATTGAATGCTGAGATTACGCATTGAATTTCTGTTAGTAGATCTAGAATCAAAAAAGTGTTTTTGATTGTTCCAGAAGAAATGAAACAAAAGATAAGGTACAGCTAGGATAGTTATTGTATGAGGTCTACCCAATGCTAGATGCAGAGGCGCGTAATAGATCGATATGAACATCATGAGCTGTCCCGTAATAAAACCAGTTGTTGCTGATACCCTCTTCTCGGTTCCTTCTTCCATAACCTGAGCTCGGAGAAGAAGGAGATAAGAGGGCCCTATGGAGAATGTGGTCAGAAATCCATAATAGAGTCCGACCACAACGACCGAATTGATTATCTTCATGCATAAGGTTACTAGATTACCTAGTAGAAAAGATGTTAAAATCATCACAAACCTCCCTTTTTATTTTCTATTGCAATTTCTGGATTATTATATGACGATTTTTTCATTTCCATATATAGAAATAGAAACAGATAGACTAGAAAGGACATCTCTTATGTCAATGACAACAAAGGAATATTAAATAAATGGAATTGGGATATGGATGGAATATAATGAAATAGAACCACTTTGAGATTCCCTATGAAATGAGGCATGGAACGGAGCCACTACGAAGAATTTATGGAAGTTACGAAGGAAGCTTCGAGCTCGTATTGGTCATGGATTAAGAATGGGAATTGAACTCTATGAGATCTAATCTCTCGTTATTCCTCAGTAGCTCAGTGGTAGAGCGGTCGGCTGTTAACCGATTGGTCGTAGGTTCGAATCCTACTTGAGGAGATTTTATTCATTCTCAATTAAAGAATTCAGGATGAGATGAAAGGGCTCGCTTTGACCGTTAAGAGTAGGTAACCCGTTCCCTGTCTTCGTTTCTATTGGGTTCTATCTCATCATATCACATTCTGTTCTGCGATATTTGAGAATCACCGTCAATACCTCGGTGTAGGTCCGGGATAATCCTTTGTTCCATAGCCCTGGGGTTATTTACAACTAGCCAATTAAGAATTTTCAGATGTACTAGTACTAGCAGTGCATCAAAGGTGCAGTCATCGATTCTCCCGAGAGGCCACAGTTACCGCGAGCAAA---------------------------------------------------------CCTATTGGGGAAGAGTTACGGGGCGT---AAAAAAAAAAATGCTGATTCGGGTTGGGCATACTATATGTAAGTATTGCCTCCTTTACGATAAATAA-------AAAGTAAGGCCATTCCATTTCGACAAAAGACCCACCCCCAAGTTTCATAGCTTTGGATCCGCTATCCCGATCATGATTTTCCTCCCCCCAGAGGGAAAGGTCCTTTCCCTCTGGGGCCGGCTGTGGGCGAGGAGGGATTCGAACCCCCGACACCGTGGTTCGTAGCCACGTGCTCTAATCCTCTGAGCTACAGGCCCCACCCCGTCTCCACTAGATCTGTTCCCGGGAGCACCAAAAAAGGAACCTTTTCTTTCCCCAGCCATTTCCGGGTTAAGAAGAT-TGAAAGAGCGCTTCTCTCTATAAGATCTATAAGAACGGTGCGCTCCGGGGTGTGAAGTGGGAGA--------GTCATAATCGGGGTTTTGAATAAGACGATTTTTTCA-TTTTTTTTTTTTTTTTCAATATGAA-AAAGTAATAAGAATGAGAGGTGTTAAGCTTTTTATCATTCTGGCGTCGAGCTATTTTTCCGCAGGACCTCCCCTACAGTATCGTCACCGCAGTAGAGTTTAACCACCAAGTTCGGGATGGATTGGTGTGGTTCCTCTACGCCTAGGACACCAGAATATCGAACCACGATCGAAGAAAGGCATGAGAGAAAATAATATTCTATTGGCTAGTGATTGTGAGGCCCCAATTCTTAACTGGAATGGACACCAAAGGCCTCTGCCCTTCCCTCCTATAGAGGGAGGGCAGAAC--TTTTGGTTTTTCATGTTATCAAAGAGTTGAACAATGAAAATAGATGGCGAGTGCCTGATCGAATTGATCGGGTCATGTAGGAACAAGGTTCAAGTCTACCGGTCTGTTAGGATGCCTCAGCTGCATACATCACTGCACTTCCACTTGACACCTATCGTAATGATAAACGGCTCGTCTCGCCGTGACCTTCTCTTGAATTCTCAAAACTTCTGTCGCTCCATCCCCGTAGGGGCAGGGAACCCGTCGCTGTCTCGGCTGTGCTACCGGAGGCTCTGGGGAAGTCGGAATAGGAGAGCACTCATCTTGGGGTGGGCTTACTACTTAGATGCTTTCAGCAGTTATCCGCTCCGCACTTGGCTACCCAGCGTTTACCGTGGGCACGATAACTGGTACACCAGAGGTGCGTCCTTCCCGGTCCTCTCGTACTAGGGAAAGGTCCTCTCAATGCTCTAACGCCCACACCGGATATGGACCGAACTGTCTCACGACGTTCTGAACCCAGCTCACGTACCGCTTTAATGGGCGAACAGCCCAACCCTTGGAACATACTACAGCCCCAGGTGGCGAAGAGCCGACATCGAGGTGCCAAACCTTCCCGTCGATGTGAGCTCTTGGGGAAGATCAGCCTGTTATCCCTAGAGTAACTTTTATCCGTTGAGCGACGGCCCTTCCACTCGGCACCGTCGGATCACTAAGGCCGACTTTCGTCCCTGCTCGACGGGTGGGTCTTGCAGTCAAGCTCCCTTCTGCCTTTGCACTCGAGGGCCAATCTCCGTCCGGCCCGAGGAAACCTTTGCACGCCTCCGTTACTTTTTGGGAGGCCTACGCCCCATAGAAACTGTCTACCTGAGACTGTCCCTTGGCCCGTAGGTCCTGACACAAGGTTAGAATTCTAGCTCTTCCAGAGTGGTATCTCACTGACGGCTCGGGCCCCCCCGGAAGGAGGCCTTCTTCGCCTTCCACCTAAGCTGCGCAGGAAAAGCCCAAAGCCAATCCCAGGGAACAGTGAAGCTTCATAGGGTCTTTCTGTCCAGGTGCAGGTAGTCCGCATCTTCACAGACATGTCTATTTCACCGAGCCTCTCTCCGAGACAGTGCCCAGATCGTTACGCCTTTCGTGCGGGTCGGAACTTACCCGACAAGGAATTTCGCTACCTTAGGACCGTTATAGTTACGGCCGCCGTTCACCGGGGCTTCGGTCGCCGGCTTCCCTGTCATCAGGTCACCAACTTCCTTGACCTTCCGGCACTGGGCAGGCGTCAGCCCCCATACATGGTCTTACGACTTTGCGGAGACCTGTGTTTTTGGTAAACAGTCGCCCGGGCCTGGTCACTGCGACCCCCTTTGTGAGGGGGCACCCCTTCTCCCGAAGTTACGGGGCTATTTTGCCGAGTTCCTTAGAGAGAGTTGTCTCGCGCCCCTAGGTATTCTCTACCTACCCACCTGTGTCGGTTTCGGGTACAGGTACCCTTTTGTTGAAGGTCGTTCGAGCTTTTCCTGGGAGTATGGCATCGGTTACTTCAGCGCCGTAGCGCCTGGTACTCGAACATTGGCTCGAGGCATTTTCTCTACCCCTTCTTACCCTGCAAAAGCAGGGTCACCTTGCGTCCTTGAACCGATAACCATCGTTCGGCTAACCTAGCCTCCTCCGTCCCTCGGGACCAACAAAGGGTAGTACAGGAATATTCACCTGTTGTCCATCGACTACGCCTTTCGGCCTGATCTTAGGCCCTGACTCACCCTCCGTGGACGAACCTTGCGGAGGAACCCTTAGGTTTTCGGGGCATTGGATTCTCACCAATGTTTGCGTTACTCAAGCCGACATTCTCGCTTCCGCTTCGTCCACCCCCGCTCGCGCGATCGCTTCACTCTAAGGCGGAACGCTCCCCTACCGATGCATTTTTACATCCCACAGCTTCGGCAGATCGCTTAGCCCCGTTCATCTTCGGCGCAGGAGCGCTCGATCAGTGAGCTATTACGCACTCTTTCAAGGGTGGCTGCTTCTAGGCAAACCTCCTGGCTGTCTCTGCACCCCTACCTCCTTTATCACTTAGCGTTCATTTAGGGGCCTTAGCTGGTGATCCGGGCTGTTTCCCTCTCGACGATGAAGCTTATCCCCCATCGTCTCACTGGCCGACCTTGACCTC-----TATTGAGATCCTATCTAGTATTCAGAGTTTGCCTCGATTTGGTACCGCTCTCGCGGCCCGCACCGAAACAGTGCTTTACCCCTAGATGTCCAGTCAACTGCTGCGCCTCAACGCATTTCGGGGAGAACCAGCTAGCTCTGGGTTCGAGTGGCATTTCACCCCTAACCACAACTCATCCGCTGATTTTTCAACATCAGTCGGTTCGGACCTCCACTTAGTTTCACCCAAGCTTCATCCTGGTCATGGATAGATCACCCAGGTTCGGGTCCATAAGCAGTGACAATTGCCCTATGAAGACTCGCTTTCGCTACGGCTCCGGTGGGTTCCCTTAACCAAGCCACTGCCTATGAGTCGCCGGCTCATTCTTCAACAGGCACGCGGTCAGAGCCATGGCTCCTCCCACTGCTTGGGAGCTTACGGTTTCATGTTCTATTTCACTCCCCGATGGGGGTTCTTTTCACCCTTCCCTCACGGTACTACTTCGCTATCGGTCACCCAGGAGTATTTAGCCTTGCAAGGTGGTCCTTGCTGATTCACACGGGATTCCACGTGCCCCATGCTACTCGGGTCAGAGCGTAAGCTAGTGATGCTTTCGGTTACTGGACTATCACCATCTAGGGTACAGCACTCGACTGCTTCGCCTAGCAGCACGACGCTTGTATTGCTCTCCCACAACCCCGTTTTCACGGTTTAGGCTGCTCCCATTTCGCTCGCCGCTACTAAGGGAATCGCTTTTGCTTTCTTTTCCTCTGGCTACTAAGATGTTTCAGTTCGCCAGGTTGTCTCTTGCCTGCCCATGGATTCAGCAGCAGTTCGAAAGGTTGACCTATTCGGGAATCTCCGGATCAATGCTTATTTTCAACTCCCCGAAGCATTTCGTCGCTTACTACGCCCTTCCTCGTCTCTGGGTGCCTAGGTATCCACCGTAAGCCTTTCCTCGTTTGAACCTCGCCCTTAACTTGAAGGCTATGCCATCCTAAGGTGCTGCTAAATGGAAGGATCTTATCAACGTCCATGAATGATCAATTATAGATCGAACTGCGGAATACGCAAAATTGGGTGCTATCGTATAATATATCTTTGTATCGGCTAAGTTCACGAGTTGGAGATAAGCGGACTCGAACCGCTGACATCCGCCACAGGGTAAACCACCGCCTCTCGGGCCCCCCGACTGATTCTACCATAGAGGCCAACGATAGACAATAACTCCCCCCCGAACACAGCTTACAACTTTCATCGTACTGTGCTCTCCAAAGAGCAACTCTTCTCAAAAGGTGCTGAGTTGGAATCCCATTCTAACTAAGGATTCTTGTGGTTCCGGATGATCCAGCTACAGGAGAACCAGGAACGGAGAGCTTTCCCCCC-TTTTCTGCCCGACTCTTTGGTCTTAAGAATGCTGGTTTTAAGAATGAGTGATTGCCCTTCTCCGACCCTTACTGCCCAACCTGAGAGCGGACAGCTAATGCGTTCCACTTATTGAACAGGGTTCTATGGTCGGTCCGCGACCCCTGGATGCCGAAGGCCTCCTTGGGGTGATCTCGTAGTTCCTACGGGGTGGAGACGATGGGGTCGGTCCATGGATTTTCGTTCCTTTTTGCCGCATTTCGCTCAAAGGGTTGAAGGGAGATAGTGCATCAAGTTGTTCGCAAGGGCCAACTTGATCCTCTTCCCCAGAGATCCCAGATGAGGGAACCCTAGGAGAGCCGCCGACTCCAACTACCTTCCATGTACGATCCATACTAGATCTGACCAACTGCCCATCCTACCTCCTCTACGTTCTTGACAGCCCATCTTTGTCTCAGTAGAGTCTTTCAGTGGCATGTTTCGGTCCTCTTCCCCATTACTTAGAAAAAGTGAGCCACCGGTTCAGGTACAAGATACTATCATTACCGTCTGGACAATTAGACATCCAACCCGTAATCGCAACGACCCAATTGCAAGAGCGGAGCTCTACCAACTGAGCTATATCCCCCGAGCCAAGTGGAGCATGCCTGAAGGAGTCAGATGCTTCTTCTATTTATTCTTTTCCCTGGCGCAGCTGGGCCATCCTGGACTTGAACCAGAGACCTCGCCCGTGAAGTAAATCATCGCACCTACGGTCCAACC--AGAGAATCAATAGATTCCTTTTCGGGAGCGATTCATCCTTCCCGAACGCAGCATACAACTCTCCGTTGTACTGCGCTCTCCAAGTGTGCTTGTTCCCCCCTTCTTCCTTCCCATGGCAATTTTGAACTAACTCCGATGAGAAGAAAAAAG---GCGTTAAGAGACCCTCCTGGGCCTACCCTAGACACTCTAAGATCCTTTTTCAAACCTGCTCCCAGTTGGAGTCAAGAGACGGCTAGATCCAATCTCCTGGTCCCTGCGGAAAGGAAAAAGAATTT-CAGTTCTTCCTTTCGGGAGGGGAGGATTAGGACAATCCTATTGATTGCAGCTTTCTCCAGACCTCTGGGAAAAGCATGAAAAAAAGGCTCGAATGGTACGATCCCTCCGTCACCCCAGAATGAAAGGGGTGATCTCGTAGTTCTTGGTCTGTGAAGATGCGTTGTTAGGTGCTCCATTTTCTTTTCCCATTGAGGCCAAACCTAAACCTGTGCTCGAGAGATAGCTGTCCATACACTGATAAGGGATGTATGGATTCTCGAGAAGAGAGGAGCCGCGGTGGTCCCCTCCGGACCGCCCGGATCCCACGAGTGAATAGAAAGTTGGATCTACATTGGATCTCACCTGAATCGCCCCATCTATCCTCCTGAGGAGAAGTTTGGTTTCAAACCCCGGTTCGAACAGGAGGAGTACGCCATGCTAATGTGCCTTGGATGATCCACATCTCAGGGTCAGGCGCTGATGAGCACATTGAACTATCCATGTGGCTGAGAGCCCTCACAGCCCAGGCACAACGACGCAATTATCAGGGGCGCGCTCTACCACTGAGCTAATAGCCCGTCGTGCGGGCCTCCCACTGGGAGCCCGCTATGCCAAAAGCGAGAGAAACCCCATCCCTCTCTTTCCTTTTTTAGCCCCCATGTCGCCACAC-GGGGGGGACATCGGGACGTAAAAAAGGGGATCCTAT---CAACTTGTTCCGACCTAGGATAATAAGCTCGTGAGCTTGGTCTTACTTCACCGTCGATAAACGAAAGAAGACTTCCATCTCCAAGTTTCACTCAGATGTAGCTCGCTTCTTTTTGGGTGTGAAGCGGTGTCAAACCAAAATACCCAACAAGCATTAGCTTTCCCTGAAAAGGAGGTGATCCAGCCGCACCTTCCAGTACGGCTACCTTGTTACGACTTCACTCCAGTCACTAGCCCTGCCTTCGGCATCCCCCTCCTTGCGGTTAAGGTAACGACTTCGGGCATGGCCAGCTCCCATAGTGTGACGGGCGGTGTGTACAAGGCCCGGGAACGGATTCACCGCCGTATGGCTGACCGGCGATTACTAGCGATTCCGGCTTCATGCAGGCGAGTTGCAGCCTGCAATCCGAACTGAGGACGGGTTTTTGGGGTTAGCTCACCCTCGCGGGATCGCGACCCTTTGTCCCGGCCATTGTAGCACGTGTGTCGCCCAGGGCATAAGGGGCATGATGACTTGACGTCATCCTCACCTTCCTCCGGCTTATCACCGGCAGTCTGTTTAGGGTTCCAAACTCAATGATGGCAACTAAACACGAGGGTTGCGCTCGTTGCGGGACTTAACCCAACACCTTACGGCACGAGCTGACGACAGCCATGCACCACCTGTGTCCGCGTTCCCGAAGGCACTCCTCTCTTTCAAGAGGATTCGCGGCATGTCAAGCCCTGGTAAGGTTCTTCGCTTTGCATCGAATTAAACCACATGCTCCACCGCTTGTGCGGGCCCCCGTCAATTCCTTTGAGTTTCATTCTTGCGAACGTACTCCCCAGGCGGGATACTTAACGCGTTAGCTACAGCACTGCACGGGTCGATACGCACAGCGCCTAGTATCCATCGTTTACAGCTAGGACTACTGGGGTATCTAATCCCATTCGCTCCCCTAGCTTTCGTCTCTCAGTGTCAGTGTCGGCCCAGCAGAGTGCTTTCGCCGTTGGTGTTCTTTCCGATCTCTACGCATTTCACCGCTCCACCGGAAATTCCCTCTGCCCCTACCGTACTCCAGCTTGGTAGTTTCCACCGCCTATCCAGGGTTGAGCCCTGGGATTTGACGGCGGACTTAAAAAGCCACCTACAGACGCTTTACGCCCAATCATTCCGGATAACGCTTGCATCCTCTGTATTACCGCGGCTGCTGGCACAGAGTTAGCCGATGCTTATTCCCCAGATACCGTCATTGCTTCTTCTCCGGGAAAAGAAGTTCATGACCCGTGGGCCTTCTGCCTCCACGCGGCATTGCTCCGTCAGGCTTTCGCCCATTGCGGAAAATTCCCCACTGCTGCCTCCCGTAGGAGTCTGGGCCGTGTCTCAGTCCCAGTGTGGCTGATCATCCTCTCGGACCAGCTACTGATCATCGCCTTGGTAAGCTATTACCCCACCAACTAGCTAATCAGACGCGAGCCCCTCCTCGGGCGGATTCCTCCTTTTGCTCCTCAGCCTACGGGGTATTAGCAGCCGTTTCCAGCTGTTGTTCCCCTCCCAAGGGCAGGTTCTTACGCGTTACTCACCCGTCCGCCACTGGAAACACCACTTCCCGTCCGACTTGCATGTGTTAAGCATGCCGCCAGCGTTCATCCTGAGCCAGGATCGAACTCTCCATGAGATTCATAGTTGCATTACTTATAGCTTCCTTGTTCGTAGACAAAGCGGATTCGGAATTGTCTTTCATTCCAAAGCATAACTTGTATCCATGCGCTTCATATTCGCCTGGAGTTCGCTCCCAGAAATATAGCCATCCCTACCCCCTCACGTCAATCCCACGAGCCTCTTATACAATCTCATTCGATCACGGCGGGGCAGCAAGTCAAAATGGAAAAACTTCCATTGGGTTTAGGGATAATCAGGCTCGAACTGATGACTTCCACCACGTCAAGGTGACACTCTACCGCTGAGTTATATCCCTTCCCTGCCCCCATCGAGAAATAGAACTGACTAATCCTAAGGC-AAAGGGTCGAGAAACTCAATGCCACTATTCTTGAACAGCTTGGACACGGGCCTTTGAGACCCCGAAAAATTGACAAATT------------------------------------------------------AACATTAACTACTTCATTTATGAATTTCATAATAATAGAAATACATGTCCTACCGAGACAGAATTTGGAACTTGCTATACTCTTGCCTAGCAGGGAAAGATTGACCTCCGTGGAAAGGATGATTCATTCGGATCGACATGAGAGTCCAACTACATTGCATTGCCAGAATCCATGTTGTATATTTGAAAGAGGTTGACCTCCTTGCTTCTCTCATGCTAGAATCCTCTTACCGCTGAGCCCCTCTTCTCCTCAGTCCACAGAGACAAAATGTAGAACCGGTGCCAACAGTTCATCACGTAAGAAAGGACTCACTGAGACGGGATCACTAACTAATACTA-------ATCTAATAATACTAATAGTAATCGAATACTCATATTACTAATTGAATAGAAAAAGATAGAAAAAGAACTGTCTTTTCTGTATACTTTCCCCGGTTCCGTTGCTACCGCGGGCTTTACGCAATCGATCGGATCATATCCCTTCAACAC----AACATAGGTCATCGAAAGGATCTCAGAGACCCACCAAAGCACGAAAGCTAGGATCTGTCAGAAAATGGATTCCTATTCAAAGAGGGCATAACTGCATGGATAAGCTCACATTAACCCGTCAATTTGGGATCCAATTCAGGATTTTCGGATCGGGAAGGGATTGGAATGTAATAATATCGATTCATTC------ATACAGAAGAAAAGGTTCTCTATTGATTCAAACACTGTACC----TATCGGATAGAGGAAGAGGAAAAAATAGAAGATTTCACATAGTACTTTTGATCGAAAAAGAAATAAGATTTTTTTCGTATCCTTCGCTCAATGAGAAAATGGGTCAGATTCTACAGGATCAACCCTATGGGACTTAAGGAATGATGGAAGGGAAT---AAAAAAAGAAAAGAGAGGGAAGCATAAAAT----AATAAATAAGTAAATAAAAATGAAGTAGAATAACCCAGATTCCAGGAAACTTGAAAAGGATCTTTCGGATTCTCGAAGAATGAGGGGCAAAGGGGTTGATCCAGAAAGATCTCTTGTTCTTATTATAAGATTCTAAGATCGTGATTGGATCTGCATATGTTTGGTAAAAAGAAGAATCTTCTCCTTTCCTTTGAGAATAATAAAAAATGGAAAGTGTTCCATTGGAACATGAAAACGTGACTGAATTGATCCTGGTTACTCTTCGGAACGCAGTGGAAGAAGGAAGGAGATTCTTGAACGAGGAAAAGGAGCCAATAACTTCGAAAGAATTGAACGAGGAGCCATATGAGGTGAAAATCTCATGTATGGTTCTGTAGAGTGGCAGTAAGGGTAACTTATCTGTCAACTTTTCCACTATCACCCCCAAAAAACCAAACTCTGCCTTACGTAAAGTTGCCAGAGTACGATTAACCTCTGGATTTGAAATCACTGCTTATATACCTGGTATTGGCCATAATTCACAAGAACATTCTGTAGTCTTAGTAAGAGGGGGAAGGGTTAAGGATTTACCCGGTGTGAGATATCACATTGTTCGAGGAACCCTAGATGCTGTCGGAGTAAAAGATCGTCAACAAGGGCGTTCTAGTGCGTTGTAGATTCTTATCCAAGACTTGTATCATTTGATGATGCCATGTGAATCGCTAGAAACATGTAAAGTGTATGGCTAACCCAATAACGAAAGTTTGGTAAGGGGACTGGAGCAGGCTACCATGAGACAAAAGATCTTTTTTCTAAAGAGATTTGATTCGGAACTATTCTATGTCCAAGGTCCAATATTGAAATAATTTCAGAGGTTTTCCCTGACTTTGTCCGTGTCAACAAAGAATTCGAAATGCCTCGACTTTTTTAGAACAGGTCCGAGTCAAATAGCAATGATTCGAAGCACTTCTTTTTACACTATTTCGGAAACCCAAGGACTCAATCGTATGGATATGTAAAATACAGGATTTCCAATCCTAGCAGGAAAAGGAGGGAAAGGGATACTCAATTTAAAGTGAGTAAACAGAATTCCAGACTCGATCTCATAGATACATATAGAATTCTGTGGAAAGCCGTATTCGATGAAAGTCGTATGTACGGTTTGGAGGGAGATCTTTCATATCTTTTGAGATCCACCCTACAATATGGGGTCAAAAAGCCAAAATAAATGATTTTAGCCCTTATAAAAAGAAAACTGATTCTTGAA-----CCCCTTTCACGCTCATGTCACGTCGAGGTACTGCAGAAGAAAAAACTGTAAAATCCGATCCAATTTATCGTAATCGATTAGTTAACATGTTGGTTAACCGTATTCTGAAACACGGAAAAAAATCATTGGCTTATCAAATTATCTATCGAGCCATGAAAAAGATTCAACAAAAGACAGAAACAAATCCACTATCTGTTTTACGTCAAGCAATACGTGGAGTAACTCCCGATATAGCAGTAAAAGCAAGACGTGTAGGCGGATCGACTCAGCAAGTTCCCGTTGAAATAGGATCCACACAAGGAAAAGCACTTGCCATTCGTTGGTTATTAGGGGCATCCCGAAAACGTCCGGGTCGAAATATGGCTTTCAAATTAAGTTCCGAATTAGTGGATGCTGCCAAAGGGAGTGGTGATGCCATACGCAAAAAAGAAGAGACTCATAGAATGGCAGAGGCAAATAGAGCTTTTGCACATTTTCGTTAATCCATGAACAGCGAACAGAATCTATATAGACACATAGATC---GATGGATCCATAAATCTCGATCGGAAAAGAATCAATAGAAAAAGAAAGAATCGGAATTTATCGATCCATTTCTCGAAACAAACGAAAAGGAAAGATGAAAGAGAAATCATGGATCAACTAAGCCCTCTCGGGGACTTGCTTAAGAATTAAGAATAAGAAAGAGGAATCTCATGTAAATACCATGGAATAGGGGTGGGTCCTATTCATGGGGATTCCGTAAATATTCCATTCCAAAAATAGAAAGATTGCTCTTTGTTTGGAGATGGGGTGCAGTTACTAATTCATGATCTGGCATGTACAGAATGAAAACTTCATTCTCGATTCTACGAGAATTTTTATGAAAGCCTTTCATTTGCTTCTCTTCGATGGAAGTTTGATTTTCCCAGAATATATCCTAATTTTTGGCCTAATTCTTCTCCTGATGATCGATTCAACCTCTGATCAAAAAGATATACCTTGGTTATATTTCATCTCTTCAACAAGTTTAGTAATGAGCATAGTGGCCCTATTGTTCCGATGGAGAGAAGAACCTATGATTCGTTTTTCGGGAAATTTTCAAACGAACAATTTCAACGAAATCTTTCAATTTCTTATTTTACTATGTTCAACTCTATGTATTCCTCTATCCGTAGAGTACATTGAATGTACAGAAATGGCTATAACAGAGTTTCTGTTATTCGTATTAACAGCTACTCTAGGAGGAATGTTCTTATGCGGTGCTAACGATTTAATAACGATCTTTGTAGCTCTAGAATGTTTCAGTTTATGCTCCTACCTATTATCCGGATATACCAAGAAAGATGTACGGTCTAATGAGGCTACTATGAAATATTTACTCATGGGTGGGGCAAGCTCTTCTATTCTGGTTCATGGTTTCTCTTGGCTATATGGTTCATCCGGGGGAGAGATCGAGCTTCAAGAAATAGTGAATGGTCTTATCAATACACAAATGTATAACTCCCCAGGAATTTCAATTGCACTTATATTCATCACTGTAGGAATTGGGTTCAAGCTTTCCCCAGCCCCTTCTCATCAATGGACTCCTGACGTATACGAAGGAGTGCGGTTCGTTCGATAAACTCCTACCTCTCTATCTCTCTCTGAGATGTTTGGATTTTTCAAAACTCCATGGACATGCAGAAAAGAAATGCTATCCACACTCGGACCAAGACATAACCTTTACTTGTTCAAATAACAATTAAGGTGAAGCAGGGTCAGGAACAACGAATCTCTTTATGATAAATAGATCCATTTTGGAAGTTCGTTATTAAGGGTAGTTCCTACAAAGGATCGGACTAATGACGTATACAATACTGGAATTCTTGATGCAGATGCTACATAGTTGGTTCTCATCCTTCAGAGACTACGAGTGTAATAGGCGCATCCGTCGACAAAAGGATCACCCTAAGATGATCATCTCATGGCTATTGAGAACGAATCAAATCAGATGGTTCTATTTCTCAATCTTTCTGACTGCTCCTA-GGAACCAAGGTCGAAAAGATTGAAAAAATCATTCATTCACAACCACTGATGAAGGATTCCTCGAAAAGTTAAGGATTACTAATCCTTTTTATAAATCGAATGGATTTGGTCTTATACATACGCGAGGAAGGTAAT-AAAAAAAGAAAGAAGATGAGTTCTTCTTTCTTTTATCACTTAGGAGCCGTGCGAGATGAAAGTCTCATGCACGGTTTTGAATGAGAGAAAGAAGTGAGGAATCCTCTTTTCGACTCTGACTCTCCCACTCCAGTCGTTGCTTTTCTTTCTGTTACTTCAAAAGTAGCTGCTTCAGCTTTAGCCACTCGAATTTTGGATATTCCTTTTTATTTCTCATCAAACGAATGGCATCTTCTTTTGGAAATCCTAGCTATTCTTAGCATGATATTGGGGAATCTCATTGCTATTACTCAAACAAGCATGAAACGTATGCTTGCATATTCATCCATAGGTCAAATCGGATATATAATTATTGGAATAATTGTTGGAGACTCGAATGGTGGATATGCAAGCATGATAACTTATATGCTGTTCTATATCTCCATGAATCTAGGAACTTTTGCTTGCATTGTATTATTTGGTCTACGTACCGGAACTGATAACATTCGAGATTATGCAGGATTATACACGAAAGATCCTTTTTTGGCTCTTTCTTTAGCCCTATGTCTCTTATCCCTAGGAGGTCTTCCTCCACTAGCAGGTTTTTTCGGAAAACTCCATTTATTCTGGTGTGGATGGCAGGCAGGCCTATATTTCTTGGTTTCAATAGGACTCCTTACGAGTGTTGTTTCTATCTACTATTATCTAAAAATAATCAAGTTATTAATGACTGAACGAAACCAAGAAATAACCCCTCAGGTGCGAAATTATAAAAGATCTCCTTTAAGATCAAACAATTCCATCGAATTGAGTATGATTGTATGTGTGATAGCATCTACTATACCAGGAATATCAATGAACCCCATTATTGCAATTGCTCAGGATACCCTTTTTTAGCTTCTCGGATCTATTTCTTAGTTCAAGATCTCTCTTACTAACTGGAATCAAAGAATTAG---------TAGATCTATTCCGCCCAAAATGGGAATAGGCTAGGGTTATGAACTTATAATCTAGAATCTGATGATCGAGTCAATTCCATGATTATAAGTTCATTCCATACCGGACCA------------GTTATATACATTCTCATTAGGAGCAAGGGTCATTCGATCGTATCTAAATAGATACTCTGTTTACATATGGATCCCTACGTCGTTCCATTCCATTTAGGATTAGGAATAGGCGTAATCCGACCTGCTTTTTACATATCTCTCTTGGGACCCTATTCGCCTCTTTGGGTTTCTATTGAATCGAGAAATAGGTTTGATTGTCCGCCTTTTTGATAATATATAAGACATCCTCCGGATAATTCAAATCGAAACAATTGTATGTCCGACTCGGACCTATATGACATGACCGATCAATAGAAATTCAATAGAAATACTACAACTTTGTCATATATTCCATACATCACACTAGATAGATATCATATTCATTGAATACGAGTCACTTTCAAGATGCCTTGGTGGTGAAATGGTAGACACGCGAGACTCAAAATCTCGTGCTCAAGAGCGTGGAGGTTCGAGTCCTCTTCAAG-----GCATAATATTGAGAATGCTCATGGAATGAGCAATTCCATAAGAGATCTTGAAATTGGAATAAATCCGCTAGTGGATCACGAAATCTTGGTGATCTTCTCTATCTAATGAATAGGGAGTCCGCTTTGAAATCGTCCGCCCCCGCGTATATGCTTCAACAGGAATTACACGAGGGTAGATTGATACAATAGAAACCTCTGGTAAAATGCCCCCCGTAACCC-----------AGTCCGTTTTAGGGATTGGCGACTTGCCCATTCAGTGACTTTGGCACTGGACGTTCCCAAAACGGGGACTCTCGGGTCGGGTGAATTCAATTCTAGACGCCTGTTGGCATTCCAGCCTTCTTTCCCTTTCAGGGCCTATCCGAAAAAGAATAAAGTACTTCTAAACCAACGATTCGTTATTGGAGCAGATAGCAACAACCATTTCATCAGACATGCGTATTTTTGATTTTCCAATGGATTTACATCTTTGATTAATGGAAATTTTTGGATGTAGTGAGTAATAGGCTCTGGTTTTTCGCTGTTCAAGAATTCTTGTTTAGGCAGTTCATACCATCGTTTTGATCTACGATTTCCATTTTTCCATGTTTCAGCAGTAACATATTTTTCCCCGGAGCGAAAGTCCAAAATATGGAAGAAACACGCGTTTCCACGACTCTACCGCCCAGTCAATTCTGTTCAACTCCCTC-TTATTTCATGGCCATATATCCTTCCGGCTAAGGAATGGGAAATCTTTCTCCTGTTACATGAATCCAATTTTCATTTCATCCGGAAAAAGCCATCTTTTTCTCAACAATGTCTTTGTCATTTGATCCAATAACCTTCCGTTAGATAGGAACAGATTTGATAAATACTGATAACTCTCGGATAGGGTATTAGAACGGAAAGATCCATTAGATAATGAACTCTTGGTTCTAAGCCATCTCTGGTGATGAATCAACAATTCGAAGTGCTTTTCTTGCGTATTCTTGAGAAACCAGCGTTTATATATAGATGTAGGAGGATCTGTTTGGGAAGTAAGAAGCCCCTTTGACATCTCTTCATCTGCAAAGAATTCTCGATGTGAAAACACAGAGACAGAGGGCTGATCTTTGAATAGGAAAAAGAGTGGATCTGCAGGGTCCCAAATGAATTGGCTTATTCGAAAAAAACCTTGTTCTTTGAAAGATCTATCTCGTGTCTGGTACTGCATGGTTCCACTCTGCAAGAACTCCGAATCATTCTCTTGAAGCTCATTCTCTTCATCATAAATGATCCGCTTGCCTCGAAATGACCTGGCCCAATAGGGAAATCCCAATTCATTGGGCCTTTCGATACAATCAAATAGAAAGCCCCAAGGGCGCCATATTCTAGGAGCCCAAACTATGTGATTGAATAAATCCTCTTCTATCTGTTGCGGGTCGAGGGCTCCTTCTACTTCCCCTTCTTCAAACTCCGATTCGTATTTTTCATAGAGAAATCTCTGATCAACGATAGAACAAGATCCATTTTTCATCATATCTAAAGGATTCCTTGGTTCGGGCCGAAGAAGCAATGTAACTCGATCATTATCAAACTGACTGCAATCTTTTTCTGTCCGTGAGGATCCCCCCAGAGCGCCTTCTACTTCTAATAGGCCATGAACTAGATCAGAATCATTCTCAACGAGTCCAAAAGAAGTGATACCATTTTTTTCATCGGGTCCGGGTAGAGACCAAAGGTCTTGGGCGATCGATCCGGCAGAACAACTCAAAAGATAAAGAAGTATCATTAATTGCTTCATGCTCGTTCCAAGTTCGAAGTACCATTTGTACAAATAAGAATCCCCTTCGTTACATGATTTCTTCTTCATATAGATAGATATAGGATCTATGGGGCAATTACTTAGAAGTACATTTTGTGCAACAGCCCTTCCTATCTGATAGAAAAGGATCCCATGATCCTGAACCGATCTTACCTGGGATCGCAAATCCCAAGTTTGTCTATGAAGAGCGGATCTAATTGTATTAGTGTCTATAATTGATTTCTTCTGTGTAATACTAATAGATAAGGCCTCGTTGGTAAGTGCTACAAGATCTCGTACATTGGAACCCATGGTTATGTACCCGAATTCATTAGTATGGAACATTTTATTTTCCAAGTGAAATCCCCTAGTATATGAAAGATTGAAAAAGTGCTTTCGTTGTTGTGGAATAAGAAGCCTTCGTATCTTAATGCATGTGTTTAATTTATTCGGAACTATTAGAGCGGGATCCACTTTTTGGGGAATATGAGTCGAAGCAATAACAAGAATATTTCTAGTGAAACATCTTTCACAATCCCTGGATAGATAGTTCACTAATAGACCGAGGGATAAGTAATTCGACTCATTCACATCCAGATCATGAATGTTTGGAATCCATATTATGCAAGGAGACATTGCTTTTGCTAATTCGAATTGCAGGGTGATAGAAAATCGGTCTATTTCCGGCATCATATCCATAGTTAGCGCATTCATCATAGTTAGCAGCTCCAGCTCCGTATCAAGGTCACGATCAATATCGTCACTAGCATCAATCTCGTCACTATCATCAATATTGTCACTATCATCAATATCGATATCATCAATAAGAAAACCTTTAGGCTTGTTATCCAGGAACTTGTTCAGAAATACCAAAGGAACATAGGAGTTTGTCGCTAGGTATTTGACCAAATAGGAGCGTCCAGTTCCTATAGAACCTATCACTAAAATACCCCTAGAGGGGGATAGGGCTAAGCGGAGCGAAAAGGGTTTTTCATGAGACGGGAAATGAAAACTATTAGCCCCCCACGAGGTTTGTGAATAAGTGATTGTCTGATAATGAGCAAGGAATATCCGTCTTTCTGCTAAACAGGATGTATTGAACTCATAATTCATTAGACACTTTTTATGAATGTCAACTAAATATCGTAAGTAAATTGATCCTGGGTGTTCAATCATTTGATAACCAGAGTCGTTCTTTGATAAATGATCACTAGATAAATAATCACTATGAGTCAGACTCAATAGAATTTGATCAATCCCTTTTTCTGTCGTTAAGGTGGAGAATTGAACCAAAAATTCTCTTTCTTCATCATCAATCGAATCACTGGTCGCGACCCAGGATTCTATTTTATCATCAATCCAATCACTGTTCACGTTTTTTCTTTTTCTTATCAATGAATAGATCTCTTTACTTGTATGACTTAGATGTCTAGTATTTCTCGAAAAAGTGATTCGATTGATGGGATTTGGTATGATACTTACGAGATCGATGAGATTGATATTCAAATATTTCTTC------TTAGAACGGATTGATTTGACCCCATAAGCGGGATCACCACCCAATAGCATGTTGCCGCCAGAAACAGAACCCCGTATTTCTTCTAGAGAATCTCCTAATTGTTCCAGAGCAACTAGAAAGAGATTCTTTAACCAGAAAGAATTCAGTTCAGATGTAGGATACCTATCCAGAAGTTTTCGCAACTCAATCATGTATGGTTGAATCATCAAAGATTTGACCTTTTCGAACTCTGTCTGTAACTTACTAGAGGCGCGGGAAACAAAGAGAAGATGTGTACGAACGAGATATCCAACAACAAGAAGAAGGAAAAGGATTGAATAGAGGAACTCATGAACATTTGGCAATCTCAGATGTGTCGATATCAACGGGGACTCATTATTTCTATGAATCATTTCTTCGAACATAAGAAAATTATGTAAACACTTTCTCGAAATCTCGCTTATCAGATTCCATTGTGGAAGACACCCTTTTTTCTGAAGAATTCGCCATGATATATCTGATCCATACATAATATCATGAAAAATGGATACAAATTTGTGACTGTTACTTAGTATCGGCAATAGGTCTGAAAAAGTATCTAAAAATAAAAAATGTAGATATTTGTACCCTGTCGAAGTAAGGAACCATGGCATATATGTTTGGAATAGATTCCATTTTGAAAGCGTTGAAAAAGCCCTATCTCGTTGAAAGGTTCTATACATCTGCCCTTTCTCAACGCATTTCTTTAGACAAAGACTCCGTTTTTTCCTATTTTCGGATGGGAAATCTTTCTCAGAACATGGAGTGTGAATCAAACTCATGTTTGAATTGAAATGGAGATACTGGTGCAAGTTCTTCCCTTCTGAATCAGATAGATTAAGATCTGAAAGAGGTTGACAATAAGGTCTTTCACAATGGACTATTTGTCCCTCTGTTAGAGGTGTTGCAGAAATGTCTGCGATCGAATAAATAGCTCTACGAACGAATGGATCGGATCGAATTGGAAAATGGAAAGATTTGTAAAAGTTATACGTTTCGTCAACACTTTGTGGAAAATCGTTAGGTATGAATATGTTAGATACCTGTGACTCGATTGGTGAAAGAGTCTCTCTCTCCAAAAAAGCATGTTTTTTTTTACCGCCGCACAAATCAAAGATTTTGTTGCGAATGAACAAGATATTGAGGAATTGTCCATACGTAAAATCAGAATTATTGATACGGGCCTTTTCCACATAAAAGGGGAATCTTTTGTTACAATAGAAGCAGAACTGATGTGGATTATTAAAGAATCGAAGTCGATTTGCTTTATAAAAAGAAGATATCAATGAACTTCCATGAAATGGTTTCACGGGATTCAGCCAATTGTCTTCATCGTGGGATATCGTTGATAAATAGGAATCCGTGTTATCAAAGGATTTCCTGCGATTATTTTGAGTATGGAATGAGTCAATCATCCACTTTGGTATCTTATTGAACAAAAATGGTGATATTGGTCCTCCATTGATCAAGAATTTCGAAGTATCATGATCATCCAATAAGAAGGGTTTCCATTTTTTCAAATGAACGATTTGAAGACCTATTGATTCTAACAACGGATTGCAGAGTTGATCATTCGGACCTTTCAATTCATAGATGTGGATCTCGGACCTATGAATCGGGATATTCCCGAAACTCACAAAGAAAAAAGGAAGTGAGTTAGACAAAAAGAGAAGCAACTTGGACAAATCTTTTTTGTCGATAACTTCAGACCAATCAATCGAATATTGATTACGTAGTAATCGATCGAACACTACTTGAAAATGGCTCTTCTGCTCAGAAACTAAATGTTCCTGGAAATTTTTGCTCCCATTGGACCCTTTGTATCTATCTGCATTAGGATCCCGATTCATGGATCTCTCGGTTCGAGAAATCCAAAGAAGAGGGTCGAACCATTTCTTCTGACTCTTTTTCAAATTCGATAAATGTTGGTTGATCGTATATTTCATTAGAGTTCTATGATTCAGAGTATCATTTCCTATTGGATCCCTTTGAATTCCATATTCGAAGTTGCGATCAGATCTATTCATTAAAAAGAATTGATTCAATACATTTCTTATGTACCCATGGGTGCTATATTGGATTTGAATCAGATTTCGGATCAATCCCGATTGATTGAATGCCT------------------------------------------------------------------CCATACGGACCCATTTTTTTCTCATCCTTCGGTAAAAAGATTCATTCTCTTCATAAAAAAGAGGAGGTAGAACCAATAAAGATTTCTTTTTCGATTCATCCCCGGCCTCACTCAAGAATTGGTTTTGATCCAATCCGTAGGAATCAATAGAAAAGGCAAATCCCTTATGATACACCAGATCTGGCTCGGTTATTGATAAAGTGAATAGATCTGCCTTTTCTTGAAATCTCTCTTCTGATTCAAAATCATGGCATAACGCGTATCCCCCCCTGTTCCGGGCATGGAATAGATGAAATAAATCAAAAAATGGATTTTTGTTCAAGATTGAAATCTTGTCCATATCTGGTTCGTCCTTCGGAACCATATCACATCCCGGATCTGATGAAATAAGATGAATTGAGACAGTATTTTGTAAATACGTAATTATCTTGAATATATTAACCATTTCTTTTTCTTTATTTTCCAATCGCCTGGAAGGGACAAAAGAAGGATCTTGCTCTTTCTTCAACAATTTCTGATCTCTAGTGGACCTCTCAGTAGGATTCGAACCCAGATGAAGTTCTGACCATCTGTCAGAGAAAAAAGAACGAATGGATCTTGTAGGATTCCCAAGAACTTCTTCGACTTCTTCCGGAATCAGATGATTAGTCATCTGCTTCTCACGTTCCGTGAATAGCCGGGACATTGAAGAATATCCAGAAAGGCATTTCGGGAATCGGTCTGATTCTATCTCTGTTCGTTCCGTTTGAAGAAAGGAAGGATCCCCAAGAATCGAGCTTTCTTTTAGTTGGTGAATCTCTCTTTGATTGATCAATGTGTGATATTCCGAATCCTCATTACTAATGGAATCGAAATGATTTCTAGAAAGAAACTCCAGATATTTGATATCTTTCTCTTTGAATGAGATCTCAATTCCAGCGACGGTTTCATTAGATATCTTACAACTAGAATCCCTCTTTTTTCCGATCCAGTTCCTCCACCACCGCCAACCCCAGTTAGATTCAGGCATGATACACTTTTTAGTTATTGGGAGAACCCAAGTACTCTCTTTCGGATCCAGTAAAAAACTCTCAGAGATCTTTTTTCCTTTTGGAAGATACAGTAGCGAAACAATCAACCTATGGATATTGGAAGACCCAAAAGATTCTTCCAATGTATCATTTCTGGGTCCAATGGAATTCATAGGTATAGGAATAAGCCCTGTCAAATAGATATTTTTTCTTTCGACCATATTTCGATTGTTAATACGATATATAAGGACCGCTACTACAAATAGTACTGCACCCTTGATCGTGAAATATCGATTGCTTGTTGAACCCTGTGAATTGCGTGAAAGTAGGATACTCAAAATTCGGGGGTCAAAGAGTTTTAGAAAACGTTCTTGGTGGAAAAAAATGTGAATGAAAGATCCCACTGAATTGAATTGGGTCCATGAATCTAAGAAAGAGCGAGAATTCTTGATCTCTCTCAATTCGAAAATCCAGGATTTGAATTGATGTCCTTTCATTGATTCCTCCTAAATTGCATTGATTTATCCTAAAGATTTCATTTCAATTGGAATTTGGTTATTCACCATGTACGAAGATCCCCGCTAAGCATCCATGGCTGAATGGTTAAAGCGCCCAACTCATAATTGGCGAATTCGTAGGTTCAATTCCTACTGGATGCACGCCAATGGGACCCTCCAATAAGTCTATTGGAATTGGCTCGGTATCAATGGAATCTCATCATCCATA-ATAACGAATTGGTGTGGTATATTCATATCATAACATATGAACAGTAAGAACTAGCATTCTTATTGAGACTAGAACTCATAGGGAAGAAAATAGATTTATGGATGGAATCAAATATGCAGTATTTACAGACAAAAGTATTCGGTTATTGGGGAAAAATCAATATACTTCTAATGTCGAATCAGGATCAACTAGGACAGAAATAAAGCATTGGGTCGAACTCTTCTTTGGTGTCAAGGTAATAGCTATGAATAGTCATCGACTCCCGGGAAAGGGTAGAAGAATGGGACCTGTTATGGGACATACAATGCATTATAAACGTATGATCATTACGCTTCAACCGGGTTATTCTATTCCACCTCTTAGAAAGAAAAGAACTTAAATCAAAATACTTAATAGCATGGCGATACATTTATACAAAACTTCTACCCCGAGCACACGCAAAGGAGCCGTAGACAGTCAAGTGAAATCCAATCCAGAAAAAAATTTGATCTCTGGACAGCATCATTGTGGTAAAGGTCGTAATGCCAGAGGGATCATTACCGCAGGGCATAGAGGGGGGGGTCATAAACGTCTATACCGTAAAATAGATTTTCGACGGAATAAAAAAGACATATATGGTAGAATCATAACCATAGAATACGACCCTAATCGAAATGCATACATTTGTCTCATACACTATGGGGATGGTGAGAAAAGATATATTTTACATCCCAGAGGGGCTATAATTGGAGATACCATTGTTTCTGGTACAGAAGTTCCTATCAAAATGGGAAATGCCCTACCTTTGAGTGCGGTTTGAACTATTGATTTACGTAATTGGAAGTAACCAATTAGGTTTACGACGAAACCTAGAAATCGATCACTGATCCAATTTGAGTACCTCTACAGGATAGACCTCAACAGAAAACTGAAGAGTAACGGCAGCAAGTGATTGAGTTCAGTAGTTCCTCATATCAAATTATTGACTCTAAAGATATAGTAATATGGAGAAGACAAAATTGTTTCAAGCACCGACAGAACCGGAAGCGCCCAGAGAGGAGGACGGGTTATTCACATTTCATTTGATGGTCAGAGGCGAATTGAAAGCTAAGCAGTGGTAATTCGAAAAATTCCCCCCGGGAAAAATAGAGATGTCTCCTACGTTACCCGTAATATGTGGAAGTATCAACGTAATTTCATAGAGTCATTCGGTCTGAATGCTACATGAAGAACATAAGCCAGATGACGGAACGGGAAGACCTAGGATATAGAAGATCATAACATGAGTGATTCGGCAGATTTGGATTGCTTCCACTCATGGGGTACTTCATTGTACGATATATATAAGATATAAGATCCATCTGT-------------ATCCAGAAAGCCGTATGCTTTGGAAGAAGCTTGTACAGTTTGGGAAGGGGTTTTTTGATTGATCAAAAAGAAGAATCTACTTCAACCGATATGCCCTTAGGCACAGCCATACATAACATAGAAATCACACTTGGAAAGGGGGGACAATTAGCTAGAGCAGCGGGTGCTGTAGCGAAACTGATTGCAAAAGAGGGGAAATCGGCCACATTAAAATTACCTTCTGGGGAGGTCCGTTTGATATCCAAAAACTGCTCAGCAACAGTAGGACAGGTGGGGAATGTTGGAGTGAACCAGAAAAGTTTGGGTAGAGCCGGATCTAAGTGTTGGCTAGGTAAGCGCCCTGTAGTAAGAGGAGTAGTTATGAACCCTGTAGACCATCCTCATGGGGGCGGTGAAGGGAGGGCCCCAATTGGTAGAAAAAGACCCACAACCCCTTGGGGTTATCCTGCACTTGGAAGAAGAAGTAGAAAAAGGAATAAATATAGTGATAATTTGATTCTTCGTCGCCGTAGTAAATAGAATTTGTTTCTTCGTCTTTACACTTTACAAAAGAAAAAACAGGAGTAATTAACTGTGACACGTTCACTAAAAAAAAATCCTTTTGTCGCAGATCATTTATTAAGAAAAATTGATAAGCTTAATATAAAAGCTGAAAAAGAAATAATAGTAACTTGGTCCCGGGC
>Crassula_dejecta
[truncated: 1,352,086 more chars]
