# Supplementary material for: Ten Plastomes of Crassula (Crassulaceae) and Phylogenetic Implications
Source: Biology (Basel). 2022 Dec 7;11(12):1779. doi: 10.3390/biology11121779 (PMC9775174; doi:10.3390/biology11121779)
Supplement: Supplementary file 1 [file biology-11-01779-s001.zip › Supplements/Data S2/HVR1.fas]

>Crassula_alstonii
CTTAATACTTTACTTTATACTCGAGCTCCATCATATTATCTTCTACTATTCGATTGTAATTACAATCGATATAGAACAGAACAAAAGATGTCGAGCCAAGGGCACCTTCATTGATATCTAAAATGACGGATGTAAGAATCCACATAAGATCATGTCCTTCAAGTCGCACGTTGCTTTCTACCACATCGTTTTAAACGAAGTTTTACCATAACATCCTGTAGTTTAGAAATGGAATCATGAGTAGTCATTGGTTTGGGTCAACACTGGGTATATCGTAATCCATTTTCCTTGTATACGGAGTTGCTCTATATATATATTTTTCAAAGGAAGTCTCACTAAGAATGAAACTTAAATACCAAATTTCTTTTAATTTTATTGTATTTGTATAAGATATATTCTTATTCTTAATATAGAAAAATGTAGAAT--AGAAAGAAACTCAAAACAAGAAGTTCTTT-------TTTATGAATTCCCACCGAGAATTCACAGGAAATCAGTTCCAATCTTGAATTTCCTATTTCGACATCGGTATTTGCATACAGTCCATTTTGTCATCCTA--TCCTAAGATAGATAAATCT----AGTTTTCTTTTCTAATTTCACCATCGATAGCCGGAAAG---AGATAAGT----AAAAAAACTGTTGTTATT--------------GAATCTAGAACAACATATA-CATTCTCCATCTTTACTTTAAGTAATTTTTCTATAATCCTTACTTTAAGTAATTTTTCTATAATCCTTACAT----------------AAAGAGACTAGAATGTATGAATACCCTCCTCTCCAAATTGTTATCTAGCTTTATAATTATCAAT------------TCATTTTTTGCATTATTGAATTAGAGTAAAAATAGAAATGCTTAAAAGGGGGGATTCAAAAACTAAGAATCCGT-------TATATGTTATATATGGAATTT-------ACTTAATCTTTTATTAATTATTTTATATTTTATTATTTTATTTATGATGAGATTCAAGCAGATTAAAGAAATGAAACTGGCTACTTTTTATTACGGGGGATGATAAAGCATAAAGAAAAAAAAACAT--CTATTTTTCCGAGATACTTTATGTGAACTAGTCTAGGTATAAA------GTCAAAGAAAACTGACTTGTTCTTAATTTTACATT--------------------------------------------------------------------------CTAGAGAATTACTAATTAATCGATCCATGCCTTTCAATTAAAGGATCCAGGGAAAAGTTTTCTAAGGCCTTCTTACCTTCAGTATGAATAGAAAAGGTCGCCGGGCCTATAACGAAAGGAG-----TATAAATGACTTC-----TTTTTTTTTATTCAAACTATTGGAATCGAAATTAACTATACTTGACTA---AAAAAATGTAGCTATATCTATGTGTCAGTTGAACTCACTTAAGTTTGTAAA-----AAAATATGGTTCGGAAAAAAATTAGTA---------------ATTAAAGAAGAATCCCACTTTATCCAAGAATCTATTACTCTCTTATTTTAAC--TAAATGACGGTTTATTC--AAAAAAAAAA------TTTATTCGGATATAACACATCTGGGACGGAAGGATTCGAACCTCCGCATAGCGGGACCAAAACCCGTTGCCTTACCACTTGGCCACGCCCCACTTCTATTTCTATTGTTCACTCCTAAACACTACTCTTGGTATGGGTTGTTCGTCAATTCGAGATAAAATATCTATGGAATATGTTTTGATAGA--TTTTAACACATGTCGAGATAGAATTATCTAAAAATGGATTGATCATTACATATAATTTAATTAAGATATAAGATATTGTATGAAAGTAGAATTTCTTCTATTTTGAATTGAAAATAGA
>Crassula_columella
CTTAATACTTTACTTTATACTCGAGCTCCATCATATTATCTTCTACTATTCGATTGTAATTACAATCGATATAGAACAGAACAAAAGATGTCGAGCCAAGGGCACCTTCATTGATATCTAAAATGACGGATGTAAGAATCCACATAAGATCATGTCCTTCAAGTCGCACGTTGCTTTCTACCACATCGTTTTAAACGAAGTTTTACCATAACATCCTGTAGTTTAGAAATGGAATCATGAGTAGTCATTGGTTTGGGTCAACACTGGGTATATCGTAATCCATTTTCCTTGTATACGGAGTTGCTCTATATATATATTTTTCAAAGGAAGTCTCACTAAGAATGAAACTTAAATACCAAATTTCTTTTAATTTTATTGTATTTGTATAAGATATATTCTTATTCTTAATATAGAAAAATGTAGAAT--AGAAAGAAACTCAAAACAAGAAGTTCTTT-------TTTATGAATTCCCACCGAGAATTCACAGGAAATCAGTTAAAATCTTGAATTTCCTATTTCGACATCGGTATTTGCATACAGTCCATTTTGTCATCCTA--TCCTAAGATAGATAAATCT----AGTTTTCTTTTCTAATTTCACCATCGATAGCCGGAAAG---AGATAAGT----AAAAAAACTGTTGTTATT--------------GAATCTAGAACAACATATA-CATTCTCCATCTTTACTTTAAGTAATTTTTCTATAATCC---------------------------TTACAT----------------AAAGAGACTAGAATGTATGAATACCCTCCTCTCCAAATTGTTATCTAGCTTTATAATTATCAAT------------TCATTTTTTGAATTATTGAATTAGAGTAAAAATAGAAATGCTTAAAAGGGGGGATTCAAAAACTAAGAATCCGT-------TATATGTTATATATGGAATTT-------ACTTAATCTTTTATTA---------------ATTATTTTATTTATGATGAGATTCAAGCAGATTAAAGAAATGAAACTGGATACTTTTTATTACGGGGGATGATAAAGCATAAAG-AAAAAAAACAT--CTATTTTTCCGAGATACTTTATGTGAACTAGTCTAGGTATAAA------GTCAAAGAAAACTGACTTGTTCTTAATTTTACATT--------------------------------------------------------------------------CTAGAGAATTACTAATTAATCGATCCATGCCTTTCAATTAAAGGATCCAGGGAAAAGTTTTCTAAGGCCTTCTTACCTTCAGTATGAATAGAAAAGGTCGCCGGGCCTATAACGAAAGGAG-----TATAAATGACTTC------TTTTTTTTATTCAAACTATTGGAATCGAAATTAACTATACTTGACTA---AAAAAATGTAGCTATATCTATGTGTCAGTTGAACTCACTTAAGTTTGTAAA-----AAAATATGGTTCGGAAAAAAATTAGTA---------------ATTAAAGAAGAATCCCACTTTATCCAAGAATCTATTACTCTCTTATTTTAAC--TAAATGACGGTTTATTCAAAAAAAAAAAA------TTTATTCGGATATAACACATCTGGGACGGAAGGATTCGAACCTCCGCATAGCGGGACCAAAACCCGTTGCCTTACCACTTGGCCACGCCCCACTTCTATTTCTATTGTTCACTCCTAAACACTACTCTTGGTATGGGTTGTTCGTCAATTCGAGATAAAATATCTATGGAATATGTTTTGATAGA--TTTTAACACATGTCGAGATAGAATTATCTAAAAATTGATTGATCATTACATATAATTTAATTAAGATATAAGATATTGTATGAAAGTAGAATTTCTTCTATTTTGAATTGAAAATAGA
>Crassula_dejecta
CTTAATACTTTACTTTATACTCGAGCTCCATCATATTATCTTCTACTATTCGATTTTAATTACAATCGATATAGAACAGAACAAAAGATGTCGAGCCAAGGGCACCTTCATTGATATCTAAAATGACGGATGTAAGAATCCACATAAGATCATGTCCTTCAAGTCGCACGTTGCTTTCTACCACATCGTTTCAAACGAAGTTTTACCATAACATCCTGTAGTTTAGAAATGGAATCATGAGTAGTCATTGGTTTGGGTCAACACTGGGTATATCGTAATCCATTTTCCTTGTATACAGAGTTGCTCTATGTTT-----------------TTTTAATAAGAATGAAACTTAAATACCAAATTTATTTTAATTTTATTGTATTTGTATAAGATATATTCTTATTCTTAATATAGAAAAATGTAGAAT--AGAAAGAAACTCAAAACAAGAACTTCTTT-------TTTATGAATTCCCGCCGAGAATTCACAGGAAATCAGTTAAAATCTTGAATTTCCTATTTCGACA--------------------------------------------------------------------------------------------------------------------------------------------------------------------------------------AAAGTAATTTTTCTATAATCC---------------------------TTACAT----------------AAAGAGACTAGAATGTATAAATGCCCTCCTCCCCAAATTGTTATCTAACTTTATAATTATCAAT------------TCATTTTTTGAATTATTGAATTAGAGTAAAAATAGAAATGCTTAAAAGGGGGGATTCAAAAAATAAGCATCTGTTATATGGTATATGTTATATATGGAATTT-------ACTTAATCTTTTATTA---------------ATTATTTTATTTATGATGAGATTCAACCAGATTAAAGAACTGAAACTGTATACTTTTTATTACGAGGGATGATAAAGCATAAAG--AAAAAAACAT--CTATTTTTCCGAGATACTTTATGTGAACTAGTCTAGGTATAAA------GTCAAAGAAAACTGACTTGTTCTT-ATTTTCCATT--------------------------------------------------------------------------CTAGAGAATTACTAATTAATCGATCCATGCCTTTCAATTAAAGGATCCAGGGGAAAGTTTTCTAAGGCCTTCTTACCTTCAGTATGAATAGAAAAGGTCGCCGGGCCTATAACGAAAGGAGTGTACTATAAATGACTTA-----TTTTTTTTTATTCAAACTATTGCAATCTAAATTAACTATACTGGACTC---AAAAAATGTAGCTATATCTATGTGTCAGTTGAACTCACTTAAGTTTGTAAAAAAAGAAAATATGGTTCGGAAAAAAATTAGTA---------------ATTAAAGAAGAATCCCACTTTATCCAAGAATCTATTACTCTCTTATTTTAAC--TAAATGGCGGTTTATTC---AAAAAAAAA------TTTATTCGGATATAACACATCTGGGACGGAAGGATTCGAACCTCCGCATAGCGGGACCAAAACCCGTTGCCTTACCACTTGGCCACGCCCCATTTCTATTTCTATTGTTCACTCCTAAACACTACTCTTGGTATGGGTTGTTCGTCAATTCGAGATAAAATATCTATGGAATATATTTTGATAGA--TTTTAACACATGTCGAGATAGAATTATCTAAAAATTGATTGATCATTACATATAATTTAATTAAGATATAAGATATTGTATGAAAGTAGAATTTCTTCTATTTTGAATTGAAAATAGA
>Crassula_deltoidea
ATCAATACTTTACTTTATACTCGAGCTCCACCCTATTTT------CTATTGGATTTGAATTACAATCAATATAGAACAAAACAAAAGATGTCGAGCCAAGGGCACCTTCATTGCTATCTAAAATGACGGATGTAAGAATCCACAGCGGATCATGTCCTTCAAGTCGCACGTTGCTTTCTACCACATCGTTTCAAACGAAGTTTTACCATAACATCCTATAGTTTAGAAATGAAATCATGAGTAGTCATTGGTTT-GGCCAGTACTTGGTATATAGTAATTAATTTTCCGTGTATAAGGAGTTACTCTCTTTTTTTGATC-----AGGAAGTCTAACTAAAAATTGAACTGAAATCCCAA----CTTTTACTTTTTTTGTAAAAGTCTAAGATATATTCTTATTCTTAATATAGACAAATGTAGAATATAAATCAAAAAATGCAAAAAGGAGCTCTTTATTTCTGTTTAGGAATCCGCATCAAGAACTCGCAGGAAAGAAGTGAAAATCTTGAATTTCCGATTTCGACATCGTTATTTGCATATAGTCCATTCTGTCATCCTACCCCCTAAGATAGATTAATCTCCAGCTTTCTTTTTTCTAATTGAATCACCGATAGGCCGTAGATTCAGTCAAACAGATAAGTAAACTTTTGTTATTGAGATAGAACACAATGAGATAGAACACAATATAGAATTCCCCATCTTTACTTGAAGTAATTTTTCTCTAATCC---------------------------TTACATAAAACATAAAT----AAAGGAGAGTAGAATGTATGACTCACCTCCTCTCAAAATGATTATCTAGCTTTCTAATTATAAACTAATTAGAAATTTTTTTTTTTGAATTAGTGAATTAGAGCAAAAATAGAAGCGCCTACAAAGGGAAATTCAAAGAATAAGCCTCTGT--------------TATATATGGAATTTGGAATTGACTTAATCTTTCATTAA---------------------TATTAATGATGAGATTCAAACAGA-TAAAGAAATTCAAATGGATACTTATTGATTGCGGAGATGATAAGATATAAATAAAA--AATCATC-CCTTTTTTCAAAGATACTTTATGTGAGCTAGTCTAGGTATAAAAAACGGATTGAATGAAGTT--CTTATTTCT-ACTTTGAATTCTTTTTATTTGACCCCCTGTCTGAAAACACGTAATTCCCGTGATTGAATTTAATTCCTACCAAGAAAAAATAAGCTATAGAATTAGTAATTAATGGATCTCCGTCTTTCATTGAAAGAGTCTGGAGGGG----TTCTAAG---TACTTACCTTAAGTATGAATATGAAAGGG-GGTGAACCTACAAAAAAAGAGTTA---CAATAATGACTTTG----------TTGATTCAAACTAT---AATTGATGTTACCTCTACCTCAATA---CAAAAACACAGCTATATCTAGGTGTCATTTGAACTCCCTGGATTTTACAAAAA---AACGGATGGTTCAGAAAAGAATGAGTATTAGTAATAATTAGTACTAAAGAAGAATCCCGCTCTATCCAATAGTCTATTACTCTGTTCGTTTAACCACAAAAAGTGGTTTATTC----AAAAAACCCCCTTTTTTATTCGTATAGACTACAGCTGGGACGGAAGGATTCGAACCTCCGCATAGCGGGACCAAAACCCGTTGCCTTACCACTTGGCCACGCCCCATTTCTATTTCAATTCTTTACTACTAAACACTACTCTTCCTATTGGTTTTTCGTCAATTCCAGATAAACTATCTATGGAATGGATTTTGATAGA--TTTTAACACACGCCCAGATAGAATTCTATCAAAATTGATTGATCATTACATATAATTTAATTAAGATATAGGATATTGTATGAAAGTAGAATTTCTTCTATTTTGAATTGAAAATAGA
>Crassula_expansa_subsp_fragilis
ATCAATACTTTACTTTATACTCGAGCTCCACCACATTTTC-TGTACTATCGGATTTGAATGAAAATCAATATAGAACAAAACAAAAGATGTCGAGACAAGGGCACCTTCATTGCTATCTAAAATGGCGGATGTAAGAATCCACAGCGGATCATGTCCTTCAAGTCGCACGTTGCTTTCTACCACATCGTTTCAAACGAAGTTTTACCATAACATCCTATAGTTTAGAAATGGAATAATGAGTAGTCATTGGTTT-GGCTAGTACTCGGTATATAGTAATTAATTTTCCGTGTATAAAGGGTTACTCTCTTTTTTTGATC-----GGGAAGTCTAACTAAAAATTGAACTTAAATCCCAA----CTTAGAC-TTTTTTGTAAAAGTCTAAGATATATTCTTATTCTTAATATAGACAAATGTAGAAT--AAAAAAAAAAATGCAAAAAGGAGTTCGTTATTTCTGTTTATGAATCCGCATCAAGAACTCGCAGGAAAGAAGTGAAAATCTTGAATTTCCGCTTGCGACATCCTTATTTGTATACAGTCCATTCTGTCATCCTA--CCCTAAGATAAATTAATCCCCAGCTTTCTTTTTTCTAATTGAATCACCGATAGGCCGTAGATTCAGGCAAACAGATAAGTAAACTTTTGTTAT---------------TGAGATAGAACACAATATAGAATTCCCCATCTTTACTTGAAGTAATTTTTGTCTAATCCTTACATAAAA-----------------TTACATAAAACATAAATAAAAAAAGGAGAGTAGAATGTATGACTCACCCCCTCTCGAAATAGTTATCTAACTTTCTAATTCTAA--------------TTTTTTTTTGAATTAGTTAATTAGAGCAAAAATAGAAGCGCCTACAAAGGGGAATTCAAAGAATAAGCCTCTAT--------------TATATATGGAATTT-------ACTTGATCTTTCATTCA---------------------TATTAATGATGAGATTCAAACAGA-TAAAGAAATTAAAATGGATACTTATCCATTGCGGAGATGATAAGCCAGAAAGAAAAACAATTATCTCTTTTTTCCGAAGATACTTTATGTGAGCTAGTCTAGGTAG-------------------------------------------------------------------------------------------------------------------------------------------------------------------------------------------------------------------------------------------------------------------------------------------------------------------------------------------------------------------------AAAAA---AACGGATGGTTCAGAAAAGAATGCGTATTAG---TAATTAGTACTAAACAAGAATCCCGCTCTATCCAACAGTCTATTATTCCGCTCTTTTAAC--CAAAAAGTGGTTGATTC----AAAAAACACCCTTTTTTATTCGTATATACTACAGCTGGGACGGAAGGATTCGAACCTCCGCATAGCGGGACCAAAACCCGTTGCCTTACCACTTGGCCACGCCCCATTTTGATTTCAATTCTTTACTACTAAACACTAATCTTCCTATTGGTTTTTCGTCAATTCCAGAGAAACTATCTATGGAATGGATTTTGATCGA--TTTTAAAACACGCCCAGATCGAATTCTATTAAAATTGATTGATCATTACATATAATTTAATTAAGATATAGGATATTGTATGAAAGTAGAATTTCTTCTATTTTGAATTGAAAATAGA
>Crassula_mesembrianthemopsis
CTTAATACTTTACTTTATACTCGAGCTCCATCATATTATCTTCTACTATTCGATTTTAATTACAATCGATATAGAACAGAACAAAAGATGTCGAGCCAAGGGCACCTTCATTGATATCTAAAATGACGGATGTAAGAATCCACATAAGATCATGTCCTTCAAGTCGCACGTTGCTTTCTACCACATCGTTTCAAACGAAGTTTTACCATAACATCCTGTAGTTTAGAAATGGAATCATGAGTAGTCATTGGTTTGGGTCAACACTGGGTATATCGTAATCCATTTTCCTTGTATACAGAGTTGCTCTATGTTT-----------------TTTTAATAAGAATGAAACTTAAATACCAAATTTATTTTAATTTTATTGTATTTGTATAAGATATATTCTTATTCTTAATATAAAAAAATGTAGAAT--AGAAAGAAACTCAAAACAAGAAGTTCTTT-------TTTATGAATTCCCGCCGAGAATTCACAGGAAATAAGTTAAAACCTTGAATTTCCTATTTCGACATCGGTATTTGCATACAGTCCATTTTGTCATCCTA--TCCTAAGATAGATAAATCG----AGTTTTCTTTTCTAATTTCACCATCGATAGCCGGAAAT---AGATAAGT---AAAAAAAATTGTTGTTATT--------------GAATCTAGAACAACATATA-CATTCTCCATCTTTACTTTAAGTAATTTTTCTATAATCC---------------------------TTACAT---------------CAAAGAGACTAGAATGTATAAATGCCCTCCTCTCCAAATTGTTATCTAGCTTTATAATTATCAAT------------TCATTTTTTGAATTATTGAATTAGAGTAAAAATAGAAATGCTTAAAAGGGGGGATTCAAAAAATAAGCATCTGTTATATGGTATATGTTATATATGGAATTT-------ACTTAATCTTTTATTA---------------ATTATTTTATTTATGATGAGATTCAACCAGATTAAAGAAATGAAACTGTATACTTTTTATTACGGGGGATGATAAAGCATAAAG--AAAAAAACAT--CTATTTTTCCGAGATACTTTATGTGAACTAGTCTAGGTATAAA------GTCAAAGAAAACTGACTTGTTCTT-ATTTTACATT--------------------------------------------------------------------------CTAGAGAATTACTAATTAATCGATCCATGCCTTTCAATTAAAGGATCCAGGGGAAAGTTTTCTAAGGCCTTCTTACCTTCAGTATGAATAGAAAAGGTCGCCGGGCCTATAACGAAAGGAGTGTACTATAAATGACTTA------TTTTTTTTATTCAAACTATTGCAATCTAAATTAACTATACTGGACTC---AAAAAATGTAGCTATATCTATGTGTCAGTTGAACTCACTTAAGTTTGTAAAAAAAGAAAATATGGTTCGGAAAAAAATTAGTA---------------ATTAAAGAAGAATCCCACTTTATCCAAGAATCTAGTACTCTCTTATTTTAAC--TAAATGGCGGTTTATTC---AAAAAAAAA------ATTATTCGGATATAACACATCTGGGACGGAAGGATTCGAACCTCCGCATAGCGGGACCAAAACCCGTTGCCTTACCACTTGGCCACGCCCCATTTCTATTTCTATTGTTCACTCCTAAACACTACTCTTGGTATGGGTTGTTCGTCAATTCGAGATAAAATATCTATGGAATATATTTTGATAGA--TTTTAACACATGTCGAGATAGAATTATCTAAAAATTGATTGATCATTACATATAATTTAATTAAGATATAAGATATTGTATGAAAGTAGAATTTCTTCTATTTTGAATTGAAAATAGA
>Crassula_mesembryanthoides
CTTAATACTTTACTTTATACTCGAGCTCCATCATATTATCTTCTACTATTCGATTTTAATTACAATCGATATAGAACAGAACAAAAGATGTCGAGCCAAGGGCACCTTCATTGATATCTAAAATGACGGATGTAAGAATCCACATAAGATCATGTCCTTCAAGTCGCACGTTGCTTTCTACCACATCGTTTCAAACGAAGTTTTACCATAACATCCTGTAGTTTAGAAATGGAATCATGAGTAGTCATTGGTTTGGGTCAACACTGGGTATATCGTAATCCATTTTCCTTGTATACAGAGTTGCTCTATGTTT-----------------TTTTAATAAGAATGAAACTTAAATACCAAATTTATTTTAATTTTATTGTATTTGTATAAGATATATTCTTATTCTTAATATAGAAAAATGTAGAAT--AGAAAGAAACTCAAAACAAGAAGTTCTTT-------TTTATGAATTCCCGCCGAGAATTCACAGGAAATCAGTTAAAATCTTGAATTTCCTATTTCGACATCGGTATTTGCATACAGTCCATTTTGTCATCCTA--TCCTAAGATAGATAAATCG----AGTTTTCTTTTCTAATTTCACCATTGATAGCCGGAAAT---AGATAAGTAAAAAAAAAAATTGTTGTTATT--------------GAATCTAGAACAACATATA-CATTCTCCATCTTTACTTTAAGTAATTTTTCTATAATCC---------------------------TTACAT----------------AAAGAGACTAGAATGTATAAATGCCCTCCTCTCCAAATTGTTATCTAGCTTTATAATTATCAAT------------TCATTTTTTGAATTATTGAATTAGAGTAAAAATAGAAATGCTTAAAAGGGGGGATTCAAAAAATAAGCATCTGTTATATGGTATATGTTATATATGGAATTT-------ACTTAATCTTTTATTA---------------ATTATTTTATTTATGATGAGATTCAACCAGATTAAAGAAATGAAACTGTATACTTTTTATTACGGGGGATGATAAAGCATAAAG--AAAAAAACAT--CTATTTTTCCGAGATACTTTATGTGAACTAGTCTAGGTATAAA------GTCAAAGAAAACTGACTTGTTCTT-ATTTTACATT--------------------------------------------------------------------------CTAGAGAATTACTAATTAATCGATCCATGCCTTTCAATTAAAGGATCCAGGGGAAAGTTTTCTAAGGCCTTCTTACCTTCAGTATGAATAGAAAAGGTCGCCGGGCCTATAACGAAAGGAGTGTACTATAAATGACTTATTTTTTTTTTTTTTATTCAAACTATTGCAATCTAAATTAACTATACTGGACTC---AAAAAATGTAGCTATATCTATGTGTCAGTTGAACTCACTTAAGTTTGTAAAAAAAGAAAATATGGTTCGGAAAAAAATTAGTA---------------ATTAAAGAAGAATCCCACTTTATCCAAGAATCTATTACTCTCTTATTTTAAC--TAAATGGCGGTTTATTC----AAAAAAAA------TTTATTCGGATATAACACATCTGGGACGGAAGGATTCGAACCTCCGCATAGCGGGACCAAAACCCGTTGCCTTACCACTTGGCCACGCCCCATTTCTATTTCTATTGTTCACTCCTAAACACTACTCTTGGTATGGGTTGTTCGTCAATTCGAGATAAAATATCTATGGAATATATTTTGATAGATTTTTTAACACATGTCGAGATAGAATTATCTAAAAATTGATTGATCATTACATATAATTTAATTAAGATATAAGATATTGTATGAAAGTAGAATTTCTTCTATTTTTAATTGAAAATAGA
>Crassula_perforata
CTTAATACTTTACTTTATACTCGAGCTCCATCATATTATCTTCTACTATTCGATTTTAATTACAATCGATATAGAACAGAACAAAAGATGTCGAGCCAAGGGCACCTTCATTGATATCTAAAATGACGGATGTAAGAATCCACATAAGATCATGTCCTTCAAGTCGCACGTTGCTTTCTACCACATCGTTTCAAACGAAGTTTTACCATAACATCCTGTAGTTTAGAAATGGAATCATGAGTAGTCATTGGTTTGGGTCAACACTGGGTATATCGTAATCCATTTTCCTTGTATACGGAGTTGCTCTATGTTT-----------------TTTTAATAAGAATGAAACTTAAATACAAAATTTCTTTTAATTTTATTGTATTTGTATAAGATATATTCTTATTCTTAATATAGAAAAATGTAGAAT--AGAAAGAAACTCAAAACAAGAAGTTCTTT-------TTTAGGAATTCCCGCCGAGAATTCACAGGAAATCAGTTAAAATCTTGAATTTCCTATTTCGACATCGGTATTTGCATACAGTCCATTTTGTCATCCTA--TCCTAAGATAGATAAATAT----AGTTTTCTTTTCTAATTTCACCATCGATAGCCGGA--------ATAAGTAAAAAAAAAAATTGTTGTTATT--------------GAATCTAGAACAACATATA-CATTCTCCATCTTTACTTTAAGTAATTTTTCTAGAATCC---------------------------TTACAT----------------AAAGAGACTAGAATGTATGAATGCCCTCCTCTCCAAATTGTTATCTAGCTTTATAATTATCAAT------------TCATTTTTTGAATTATTGAATTAGATTAAAAATAGAAATGCTTAAAAGGGGGGATTCAAAAAATAAGCATATGTTATATGGTATATGTTATATATGGAATTT-------ACTTAATCTTTTATTA---------------ATTATT--------------ATTCAACCAGATTAAAGAAATGAAATTGTATACTTTTTATTACGGGGGATGATAAAGCATAAAG--AAAAAAACAT--CTATTTTTCCGAGATACTTTATGTGAACTAGTCTAGGTATAAA------GTCAAAGAAAACTGACTTGTTCTT-ATTTTACATT--------------------------------------------------------------------------CTAGAGAATTACTAATTAATCGATCCATGCCTTTCAATTAAAGGATCTAGGGGAAAGTTTTCTAAGGCCTTCTTACCTTCAGTATGAATAGAAAAGGTCGCCGGGCCTATAACGAAAGGAGTGTACTATAAATGACTTA------TTTTTTTTATTCAAACTATTGCAATCTAAATTAACTATACTTGACTA---AAAAAATGTAGCTATATCTATGTGTCAGTTGAACTCACTTAAGTTTGTCAAAAAAGAAAATATGGTTCGGAAAAAAATTAGTA---------------ATTAAAGAAGAATCCCACTTTATCCAAGAATCTATTACTCTCTTATTTTAAC--TAAATGGCGGTTTATTC----AAAAAAAA------TTTATTCGGATATAACACATCTGGGACGGAAGGATTCGAACCTCCGCATAGCGGGACCAAAACCCGTTGCCTTACCACTTGGCCACGCCCCATTTCTATTTCTATTGTTCACTCCTAAACACTACTCTTGGTATGGGTTGTTCGTCAATTCGAGATAAAATATCTATGGAATATATTTTGATAGA--TTTTAACACATGTCGAGATAGAATTATCTAAAAATGGATTGATCATTACATATAATTTAATTAAGATATAAGATATTGTATGAAAGTAGAATTTCTTCTATTTTGAATTGAAAATAGA
>Crassula_socialis
CTTAATACTTTACTTTATACTCGAGCTCCATCATATTATCTTCTACTATTCGATTTTAATTACAATCGATATAGAACAGAACAAAAGATGTCGAGCCAAGGGCACCTTCATTGATATCTAAAATGACGGATGTAAGAATCCACATAAGATCATGTCCTTCAAGTCGCACGTTGCTTTCTACCACATCGTTTCAAACGAAGTTTTACCATAACATCCTGTAGTTTAGAAATGGAATCATGAGTAGTCATTGGTTTGGGTCAACACTGGGTATATCGTAATCCATTTTCCTTGTATACAGAGTTGCTCTATGTTT-----------------TTTTAATAAGAATGAAACTTAAATACCAAATTTATTTAAATTGTATTGTATTTGTATAAGATATATTCTTATTCTTAATATAGAAAAATGTAGAAT--AGAAAGAAACTCAAAACAAGAAGTTCTTT-------TTTATGAATTCCCGCCGAGAATTCACAGGAAATCAGTTAAAATCTTGAATTTCCTATTTCGACATCGGTATTTGCATACAGTCCATTTTGTTATCCTA--TCCTAAGATAGATAAATCT----AGTTTTCTTTTCTAATTTTACCATCGATAGCCGGAAAT---AGATAAGT---AAAAAAAATTGTTGTTATT--------------GAATCTAGAACAACATATA-CATTCTCCATCTTTACTTTAAGTAATTTTTCTATAATCC---------------------------TTACAT----------------AAAGAGACTAGAATGTATAAATGCCCTCCTCTCCAAATTGTCATCTAGCTTTATAATTATCAAT------------TCATTTTTTGAATTATTGAATTAGAGTAAAAATAGAAATGCTTAAAAGGGGGGATTCAAAAAATAAGCATCTGTTATATGGTATATGTTATATATGGAATTT-------ACTTAATCTTTTATTA---------------ATTATTTTATTTATGATGAGATTCAACCAGATTAAAGAAATGAAACTGTATACTTTTTATTACGGGGGATGATAAAGCATAAAG--AAAAAAACAT--CTATTTTTCCGAGATACTTTATGTGAACTAGTCTAGGTATAAA------GTCAAAGAAAACTGACTTGTTCTT-ATTTTACATT--------------------------------------------------------------------------CTAGAGAATTACTAATTAATCGATCCATGCCTTTCAATTAAAGGATCCAGGGGAAAGTTTTCTAAGGCCTTCTTACCTTCAGTATGAATAGAAAAGGTCGCCGGGCTTATAACGAAAGGAGTGTACTATAAATGACTTA------TTTTTTTTATTCAAACTATTGCAATCTAAATTAACTATACTGGACTCAAAAAAAAATGTAGCTATATCTATGTGTCAGTTGAACTCACTTAAGTTTGTAAAAAAAGAAAATATGGTTCGG-AAAAAATTAGTA---------------ATTAAAGAAGAATCCCACTTTATCCAAGAATCTATTACTCTCTTATTTTAAC--TAAATGGTGGTTTATTC---AAAAAAAAA------TTGATTCGGATATAACACATCTGGGACGGAAGGATTCGAACCTCCGCATAGCGGGACCAAAACCCGTTGCCTTACCACTTGGCCACGCCCCATTTCTATTTCTATTGTTCACTCCTAAACACTACTCTTGGTATGGGTTGTTCGTCAATTCGAGATAAAATATCTATGGAATATATTTTGATAGA-TTTTTAACACATGTCGAGATAGAATTATCTAAAAATTGATTGATCATTACATATAATTTAATTAAGATATAAGATATTGTATGAAAGTAGAATTTCTTCTATTTTCAATTGAAAATAGA
>Crassula_tecta
CTTAATACTTTACTTTATACTCGAGCTCCATCATATTATCTTCTACTATTCGATTTTAATTACAATCGATATAGAACAGAACAAAAGATGTCGAGCCAAGGGCACCTTCATTGATATCTAAAATGACGGATGTAAGAATCCACATAAGATCATGTCCTTCAAGTCGCACGTTGCTTTCTACCACATCGTTTCAAACGAAGTTTTACCATAACATCCTGTAGTTTAGAAATGGAATCATGAGTAGTCATTGGTTTGGGTCAACACTGGGTATATCGTAATCCATTTTCCTTGTATACAGAGTTGCTCTATGTTT-----------------TTTTAATAAGAATGAAACTTAAATACCAAATTTATTTTAATTTTATTGTATTTGTATAAGATATATTCTTATTCTTAATATAAAAAAATGTAGAAT--AGAAAGAAACTCAAAACAAGAAGTTCTTT-------TTTATGAATTCCCGCCGAGAATTCACAGGAAATAAGTTAAAACCTTGAATTTCCTATTTCGACATCGGTATTTGCATACAGTCCATTTTGTCATCCTA--TCCTAAGATAGATAAATCG----AGTTTTCTTTTCTAATTTCACCATCGATAGCCGGAAAT---AGATAAGT---AAAAAAAATTGTTGTTATT--------------GAATCTAGAACAACATATA-CATTCTCCATCTTTACTTTAAGTAATTTTTCTATAATCC---------------------------TTACAT---------------CAAAGAGACTAGAATGTATAAATGCCCTCCTCTCCAAATTGTTATCTAGCTTTATAATTATCAAT------------TCATTTTTTGAATTATTGAATTAGAGTAAAAATAGAAATGCTTAAAAGGGGGGATTCAAAAAATAAGCATCTGTTATATGGTATATGTTATATATGGAATTT-------ACTTAATCTTTTATTA---------------ATTATTTTATTTATGATGAGATTCAACCAGATTAAAGAAATGAAACTGTATACTTTTTATTACGGGGGATGATAAAGCATAAAG--AAAAAAACAT--CTATTTTTCCGAGATACTTTATGTGAACTAGTCTAGGTATAAA------GTCAAAGAAAACTGACTTGTTCTT-ATTTTACATT--------------------------------------------------------------------------CTAGAGAATTACTAATTAATCGATCCATGCCTTTCAATTAAAGGATCCAGGGGAAAGTTTTCTAAGGCCTTCTTACCTTCAGTATGAATAGAAAAGGTCGCCGGGCCTATAACGAAAGGAGTGTACTATAAATGACTTA------TTTTTTTTATTCAAACTATTGCAATCTAAATTAACTATACTGGACTC---AAAAAATGTAGCTATATCTATGTGTCAGTTGAACTCACTTAAGTTTGTAAAAAAAGAAAATATGGTTCGGAAAAAAATTAGTA---------------ATTAAAGAAGAATCCCACTTTATCCAAGAATCTAGTACTCTCTTATTTTAAC--TAAATGGCGGTTTATTC---AAAAAAAAA------ATTATTCGGATATAACACATCTGGGACGGAAGGATTCGAACCTCCGCATAGCGGGACCAAAACCCGTTGCCTTACCACTTGGCCACGCCCCATTTCTATTTCTATTGTTCACTCCTAAACACTACTCTTGGTATGGGTTGTTCGTCAATTCGAGATAAAATATCTATGGAATATATTTTGATAGA--TTTTAACACATGTCGAGATAGAATTATCTAAAAATTGATTGATCATTACATATAATTTAATTAAGATATAAGATATTGTATGAAAGTAGAATTTCTTCTATTTTGAATTGAAAATAGA
>Crassula_volkensii
ATCAATACTTTACTTTATACTCGAGCTCCACCATATTTTC-TGTACTATCGGATTTGAATGAAAATCAATATAGAACAAAACAAAAGATGTCGAGCCAAGGGCACCTTCATTGCTATCTAAAATGGCGGATGTAAGAATCCACATCGGATCATGTCCTTCAAGTCGCACGTTGCTTTCTACCACATCGTTTCAAACGAAGTTTTACCATAACATCCTATAGTTTAGAAATGGAATAATGAGTAGTCATTGGTTT-GTCTAGTACTCGGTATATAGTAATTCATTTTCCGTGTATAAAGGGTTACTCTCTTTTTTTGATC-----AGGAAGTCTAACTAAAAATTGAACTTAAATCCCAA----CTTAGAC-TTTTACAAAAAAGTCTAAGATATATTCTTATTCTTAATATAGACAAATGTAGAATA-AAAAAAAAAAATGCAAAAAGGAGTTCGTTATTTCTGTTTATGAATCCGCATCAAGAACTCGCAGGAAAGAAGTGAAAATCTTGAATTTCCGCTTTCGACATCCTTATTTGTATACAGTCCATTCTGTCATCCTA--CCCTAAGATAGATTAATCTCCAGCTTTCTTTTTTCTAATTGAATCACCGATAGGCCATAGATTCAGGCAAACAGATAAGTAAACTTTTGTTAT---------------TGAGATAGAACACAATATAGAATTCCCCATCTTTACTTGAAGTAATTTTTGTCTAATCC---------------------------TTACATAAAACATAAATAACGAAAGGAGAGTAGAATGTATGACTCACCTCCTCTCAAAATAGTTATCTAACTTTCTAATTCTAA--------------TTTTTTTT---AGTAGTTAATTAGAGCAAAAATAGAAGCGCCTACAAAAGGGAATTCAAAGAATAAGCCTCTAT--------------TATATATGGAATTT-------ACTTGATCTTTCATTCA---------------------TATTAATGATGAGATTCAAACAGA-TAAAGAAATTAAAATGGATACTTATCCATTGCGGAGATGATAAGACAGAAAGAAAAACAATCATCTCCTTTTTCCGAGGCTACTTTATGTGAGCTAGTCTAGGTAGA------------------------------------------------------------------------------------------------------------------------------------------------------------------------------------------------------------------------------------------------------------------------------------------------------------------------------------------------------------------------AAAAA---AACAGATGGTTCAGAAAAGAATGAGTATTAG---TAATTATTACTAAACAAGAATCCCGCTCTATCCAACAGTCTATTATTCCGCTCTTTTAAC--CAAAAAGTGGTTGATTC----AAAAAACACCCTTTTTAATTCGTATATACTACAGCTGGGACGGAAGGATTCGAACCTCCGCATAGCGGGACCAAAACCCGTTGCCTTACCACTTGGCCACGCCCCATTTTGATTTCAATTCTTTACTACTAAACACTAATCTTCCTATTGGTTTTTCGTCAATTCCAGATAAACTATCTATGGAATGGATTTTGATCGA--TTTTAAAACACGCCCAGATCGAATTCTATTAAAATTGATTGATCATTACATATAATTTAATTAAGATATAGGATATTGTATGAAAGTAGAATTTCTTCTATTTTGAATTGAAAATAGA
