# Supplementary material for: Ten Plastomes of Crassula (Crassulaceae) and Phylogenetic Implications
Source: Biology (Basel). 2022 Dec 7;11(12):1779. doi: 10.3390/biology11121779 (PMC9775174; doi:10.3390/biology11121779)
Supplement: Supplementary file 1 [file biology-11-01779-s001.zip › Supplements/Data S2/HVR10.fas]

>Crassula_alstonii
TCTTTTTTGTGCAATTCCAAATGTGAAGTAAGTCTTCGGATTTGATTAGTGAAATTAACTACTTGAAATTCAACGGATCCCTTGCTTTCTTCCTTTTTTTCTTCTTCTTTTGAAATAACTGAGAAAAATGAATTTTTTACCAT-AAAAGCAAATCTTCTCCAACCTTTTAAAAATATGATATGAATTTTACGGATCAGTAATA---------------------------------------------------------AT--AATATAATGTGGAACTTATAAC-------ATAAAAGATATTTTAAATTTAACTTAAAATAATAAAA------ATCTTTTGATTCATTTATAGATTGAATTAATTAATAATTGATAATCAGTGAATTACTATTCATGTATTCGAATACAATGCAAGATAA-----TACGTATCCACGTCTGTTTCTTTGTGTGTTTGTTTTTTATTTATTTGAATATAGAAGGTGGGTTACAGGA-ATAATATAAATAGAAAAATAGCTTATCATACATTTCTAATTTTCGAATTATGGATTATGGATACATATTTATTCTTAACATACTGAAAGAACTCCCATTATTAGTATTAAACCAATAGCGATTCATACAAGCTAAATCTTCTAATCGACAATTCGGCCAAACAAAAAATTTTAATCGATCAAGACAGTAGCTTTCAAACAAAAAATGACCATAAATTTTAACACTGTTTTCGCTGGAAAATATCCTATTTAGATCTAGACCTTTATTTTTTTTTGAATTGAAAGAAATTCGAATTCTTAACTCTCTTCGATGTCTCGGCGATAAAAGAGTTTCAAGAACAAGTAAACCATAATTTTTATTTTCTATGTCTCTATTTCCAATGTTTTTTTTCTGTTTTGCAATTGATTTTGAAAAAGAAATGTTTTCTCGATACCTTTCATTCGTTTTGGATTTATTCTTCTGAACCAAAGAAACATGTAGTGTTTGATACATAAGAAATTGTCCGGAATTATTTACAGACAGACGAACTGGCTCGATAAAAAATACTCCCTTTTGTAGCCATTCTGTAACATACTTAAAATTCGGCACTATATCCAGCTTCATTTCTCTTGTTTGAATAGCAGATAGAGCACTTTCTCTTGGATTTCTCAAACTAAGCAAGAGGCAATATACTTTGAGATTTTTCAATACACTTATCTCATAAGAATAGGGCCACCTCAATTGAACAATCAAATGTCTTGTTAGGAAGAAATCGAGGTCTTCGTCCATAGCGCTTTCAGTTATCCGATTTTTTATATCGGATTCCGCACCATAGTCGGAACCACCGTCTTCTTGTTTTAATAGAACAGACCCAAGATTCCGTGGGTATACGTTTCTTTTTTCTTCATTTCGATTTTCTAATTCATTAGA---TGCTATAAAAAAGGTAGGTTTTTTCTTTAAAGCGATATTCTTTTTTTCACTAAAAAGTGATTTTATTGGTATGATCCATGGTTTTAGTTTATATGTATTATAAAGGAGTATCAATTCGGGTAAGAACCAAAGTTCGAGATTCAAAATAGGAAAGTCTTTGTTCAGTCCCAGCCAATTCAAAAAG------------------------------------------------------CTTCTCTTATCGATTTTTTCAATTGGTTGATAATTCATTGTCTTAGTATTCTTGATATTGGCCTGTATCCAGGTTTCAATATCGACCCTTTTTCTAAGACAAAAGTAGAGCATTTCGGAATCAAAATAAGGCTTTTTCT---CCATATCCAGAATAGCACCTTCGTCTAGAGAATTATTACCTCCTAACCTAAACAGTTTTCTTTTATCGGTGTTGTAATTATAGGAAATTTTTTGGTTATTGTTTACTTTTGATGGTAAAAGAGAAATATATGCGTTCTTCTTATTTTCATAATTAATAGATTTATATGATAAGAGATCATATTGATAGTTTTTTTTGAAATTCTGCTTCCACTTTGATAATGAAGCTAATTCATA------ATAATTTTCTTTTTCATCTAA------ATTTGGATTTTGTCTACTAGAGTTGTGATTCATTTTTTTTTTCCATTTTTTTGGTACCAATCCCGACCATCTAATATGAGATATATTATATTGATAGTGATCCCGTAACCAATTTTTCCAGTGATTTCTTCCAGAATTCATAA---------GCATTAATTCTGCTCTATCTTGGACTCCAAAAGAATAACCC---TTTATTTCATCTTTAAGAACAAGAGATGTTTGATGATACTGAAGTCCTGATTTAAATCTTAGGTTGTCTAAGTTAATAGCTTGATTTTGGGATAATTTATATACTACATATGCTTGTGATAAAGAAGTTAAGTCATTTTTGGGTTTTGAATTTTTATTGCTAATAGAGATATAAAAAAATGACTTTTGAAAGTGAATTAC---TTTTTTTTTTGCTTCATTCTTGTAAATATAGTTATCCATTTTTTTCTTTCTGGATTCAAAAGAAAAAAAAAGTTTTGCTTTCATTTTTATTCTATTAATAGGGCCTAGCAGGTTCTGACTATATATTCTTTCAATGAAAACTTGGCTAAAATAATGAGAGTTAAAGCTTAATCGAGTAA------------------------------TTTGATATGCTAATCTTTTGATGATATTACTTTTTTTGTTAAACTTATTCTTTATCTGAGTAGTTCCAAATTTGTTTGTCTTATCTTTTATAATTTGTTCTAGTCGATTTCTTATTGTACGTGTGCGAGTATTCAGATCTTTCATTTTTTTTTCTGTTAGCGAATCTTTTGTCCAAGTTTTAGGTAGAGTTGGAATCGGCGATTCGTAAATTATCTCATTAGTTTTTATCAAATCTTTTTCATTTTTAGTTTTCCCCCATTCATCTATTTCACTTGACCCAAATAAAATAATTTGATTCTTTTTTGAGGGGCCATTTATTAGTCTGCTTATAAAGAGAACACCTTTGTTAATCCATTTTTTTCTTTCTTTCAACATTTTGAAA
>Crassula_columella
TCTTTTTTGTGCAATTCCAAATGTGAAGTAAGTCTTCGGATTTGATTAGTGAAATTAACTACTTGAAATTCAACGGATCCCTTGCTTTCTTCCTTTTTTTCTTCTTCTTTTGAAATAACTGAGAAAAATGAATTTTTTACCAT-AAAAGCAAATCTTCTCCAACCTTTTAAAAATATGATATGAATTTTACGGATCAGTAATA---------------------------------------------------------AT--AATATAATGTGGAACTTATAAC-------ATAAAAGATATTTTAAATTTAACTTAAAATAATAAAA------ATCTTTTGATTCATTTATAGATTGAATTAATTAATAATTGATAATCAGTGAATTACTATTCATGTATTCGAATACAATGCAAGATAA-----TGCGTATCCACGTCTGTTTCTTTGTGTGTTTGTTTTTTATTTATTTGAATATAGAAGGTGGGTTACAGGA-ATAATATAAATAGAAAAATAGCTTATCATACATTTCTAATTTTCGAATTATGGATTATGGATACATATTTATTCTTAACATACTGAAAGAACTCCCATTATTAGTATTAAACCAATAGCGATTCATACAAGCTAAATCTTCTAATCGACAATTCGGCCAAACAAAAAATTTTAATCGATCAAGACAGTAGCTTTCAAACAAAAAATGACCATAAATTTTAACACTGTTTTCGCTGGAAAATATCCTATTTAGATCTAGACCTTTATTTTTTTTTGAATTGAAAGAAATTCGAATTCTTAACTCTCTTCGATGTCTCGGCGATAAAAGAGTTTCAAGAACAAGTAAACCATAATTTTTATTTTCTATGTCTCTATTTCCAATGTTTTTTTTCTGTTTTGCAATTGATTTTGAAAAAGAAATGTTTTCTCGATACCTTTCATTCGTTTTGGATTTATTCTTCTGAACCAAAGAAACATGTAGTGTTTGATACATAAGAAATTGTCCGGAATTATTTACAGACAGACGAACTGGCTCGATAAAAAATACTCCCTTTTGTAGCCATTCTGTAACATACTTAAAATTCGGCACTATATCCAGCTTCATTTCTCTTGTTTGAATAGCAGATAGAGCACTTTCTCTTGGATTTCTCAAACTAAGCAAGAGGCAATATACTTTGAGATTTTTCAATACACTTATCTCATAAGAATAGGGCCACCTCAATTGAACAATCAAATGTCTTGTTAGGAAGAAATCGAGGTCTTCGTCCATAGCGCTTTCAGTTATCCGATTTTTTATATCGGATTCCGCACCATAGTCGGAACCACCGTCTTCTTGTTTTAATAGAACAGACCCAAGATTCCGTGGGTATACGTTTCTTTTTTCTTCATTTCGATTTTCTAATTCATTAGA---TGCTATAAAAAAGGTAGGTTTTTTCTTTAAAGCGATATTCTTTTTTTCAATAAAAAGTGATTTTATTGGTATGATCCATGGTTTTAGTTTATATGTATTATAAAGGAGTATCAATTCGGGTAAGAACCAAAGTTCGAGATTCAAAATAGGAAAGTCTTTGTTCAGTCCCAGCCAATTCAAAAAG------------------------------------------------------CTTCTCTTATCGATTTTTTCAATTGGTTGATAATTCATTGTCTTAGTATTCTTGATATTGGCCTGTATCCAGGTTTCAATATCGACCCTTTTTCTAAGACAAAAGTAGAGCATTTCGGAATCAAAATAAGGCTTTTTCT---CCATATCCAGAATAGCACCTTCGCCTAGAGAATTATTACCTCCTAACCTAAACAGTTTTCTTTTATCGGTGTTGTAATTATAGGAAATTTTTTGGTTATTGTTTACTTTTGATGGTAAAAGAGAAATATATGCGTTCTTCTTATTTTCATAATTAATAGATTTATATGATAAGAGATCATATTGATAGTTTTTTTTGAAATTCTGCTTCCACTTTGATAATGAAGCTAATTCATA------ATAATTTTCTTTTTCATCTAA------ATTTGGATTTTGTCTACTAGAGTTGTGATTCATTTTTTTTTTCCATTTTTTTGGTACCAATCCCGACCATATAATATGAGATATATTATATTGATAGTGATCCCGTAACCAATTTTTCCAGTGATTTCTTCCAGAATTCATAA---------GCATTAATTCTGCTCTATCTTGGACTCCAAAAGAATAACCC---TTTATTTCATCTTTAAGAACAAGAGATGTTTGATGATACTGAAGTCCTGATTTAAATCTTAGGTTGTCTAAGTTAATAGCTTGATTTTGGGATAATTTATATACTACATATGCTTGTGATAAAGAAGTTAAGTCATTTTTGGGTTTTGAATTTTTATTGCTAATAGAGATATAAAAAAATGACTTTTGAAAGTGAATTAC---TTTTTTTTTTGCTTCATTCTTGTAAATATAGTTATCCATTTTTTTCTTTCTGGATTCAAAAGAAAAAAAAAGTTTTGCTTTCATTTTTATTCTATTAATAGGGCCTAGCAGGTTCTGACTATATATTCTTTCAATGAAAACTTGGCTAAAATAATGAGAGTTAAAGCTTAATCGAGTAA------------------------------TTTGATATGCTAATCTTTTGATGATATTACTTTTTTTGTTAAACTTATTCTTTATCTGAGTAGTTCCAAATTTGTTTGTCTTATCTTTTATAATTTGTTCTAGTCGATTTCTTATTGTACGTGTGCGAGTATTCAGATCTTTCATTTTTTTTTCTGTTAGCGAATCTTTTGTCCAAGTTTTAGGTAGAGTTGGAATCGGCGATTCGTAAATTATCTCATTAGTTTTTATCAAATCTTTTTCATTTTTAGTTTTCCCCCATTCATCTATTTCACTTGACCCAAATAAAATAATTTGATTCTTTTTTGAGGGGCCATTTATTAGTCTGCTTATAAAGAGAACACCTTTGTTAATCCATTTTTTTCTTTCTTTCAACATTTTGAAA
>Crassula_dejecta
TCTTTTTTGTGCAATTCCAAATGTGAAGTAAGTCTTCGGATTTGATTAGTGAAATTAACTACTTGAAATTCAACGGATCCCTTGCTTTCTTCTTTTTTTTCTTCTTCTTGTGAAATAACTGAGAAAAATGAATTTTTTACCAT-AAAAGCAAATCTTCTCCAACCTTTTAAAAATATGATATGAATTTTACGGATCAGTAATA---------------------------------------------------------AT--AATATAATGTGGAACTTATAAC-------ATAAAAGATATTTAAAATTTAACTTAAAATAATAAAA------ATCTTTTGATTCATTTATAGATTGAATTAATTAATAATTGATAATCAGTGAATTACTATTCATGTATTCGAATACAATGCAAGATAA-----TACGTATCCACGTCTGTTTCTTTGTGTGTTTGTTTTTTATTTATTTGAATATAGAAGGTGGGTTACAGGACATAATATAAATAGAAAAATAGCTTATCATACATTTCTAATTTTCGAATTATGGATTATGGATACATATTTATTCTTAACATACTGAAAGAACTCCCATTATTAGTATTAAACCAATAGCGATTCATACAAGCTAAATCTTCTAATCGACAATTCGGCCAAACAAAAAATTTTAATCGATCAAGACAGTAGCTTTCAAACAAAAAATGACCATAAATTTTAACACTGTTTTCGCTGGAAAATACCCTATTTAGATCTATACCTTTATTTTTTTTTGAATTGAAAGAAATTCGAATTCTTAACTCTCTTCGATGTCTCGGCGATAAAAGAGTTTCAAGAACAAGTAAACCATAATTTTTATTTTCTATGTCTCTATTTCCAATGTTTTTTTGCTGTTTTGCAATTGATTTTGAAAAATAAATGTTTTCTCGATACCTTTCATTCGTTTTGTATTTCTTCTTCTGAACCAAAGAAACATCTAGTGTTTGATACATAAGAAATTGTCCGGAATTATTTACAGACAGACGAACTGGCTCGATAAAAAATACTCCCTTTTGTAGCCATTCTGTAACATACTTAAAATTCGGCACTATATCCAGCTTCATTTCTCTTGTTTGAATAGCAGATAGAGCGCTTTCTCTTGGATTTCTCAAACTAAGCAAGAGGCAATATACTTTGATATTTTTCAATACGCTTATCTCATAAGAATAGGGCCACCTCAATTGAACAATCAAATGTCTTGTTAGGAAGAAATCGAGGTCTTCGTCCATAGCACTTTCAGTTATCCGATTTTTTATATCGGATTCCGCACCATAGTCTGAACCACCGTCTTCTTGTTTTAATAGAACAGACCCAAGATTCCGTGGGTATACCTTTCTTTTTTCTTCATTTCGATTTTCTAATTCATTAGA---TGCTATAAAAAAACGAGGTTTTTTCTTTAAAGCGATATTCTTTTTTTCAATAAAAAGTGATTTTATTGGTATGATCCATGGTTTTAGTTTATATGTATTATAAAGGAGTATCAATTCGGGTAAGAACCAAAGTTCCAGATTCAAAATAGGAAATTCTTTGTTCAGTCCCAGCCAATTAAAAAAG------------------------------------------------------CTTCTCTTATCGATTTTTTCAATTAGTTGATAATTCATTGTCTTAGTATTCTTGATATTGGCCTGTATCCAGGTTTCAATATCGACTCTTTTTCTAAGACAAAAGTAGAGCATTTCGGAATCAAAATAAGGCTGTTTCT---CCATACCCAGAATAGCACCTTCGCCTAGATAATTATTACCTCCTAACCTAAACAATTTTCTTTTATCGGTGTTGTAATTATAGGAAATTTTTTGGTTATTGTTTACTTTTGATGGTAAAAGAGAAATATATGCGTTCTTCTTATTTTCATAATTAATAGATTTATATGATAAAAGATCATATTGATAGTTTTTTTTTAGATTCTGCTTCCGCTTTGATAATGAAGCTAATTCATA------ATAATTTTCTTTTTCATCTAA------ATTTTGATTTTGTCTACTAGAGTTGTGATTCAGTTTTTTTTTCCATTTTTTTGGTACCAATCCCGACCATCTAATATGAGATATATTATATTGATAGTGATCCCGTAACCAATTTTTCCAGTGATTTCTTCCATAATTCAGAA---------GCATTAATTCTGCTCTATCTTGGACTCCAAAAGAATAACCC---TTTATTTCATCCTTAAGAACAAGAGATGTTTGATGATATTGAAGTGCGGATTTAAATCTTAGGTTGTCTAAGTTAATAGCTTGATTTTGGGATAATTTATATACTACATATGCTTGTGATAAAGAAGTTAAGTCATTTTTGGGTTTTGCATTTTTATTACTAATAGAGATATAAACAAATGACTTTTGAAAGTGAATTAC---TTTTTTTTTTGCTTCATTCTTGTAAATATAGTTATCCATTTTTTTCTTTCTGGATTCAAAAGAAAAAAAAAGTTTTGCTTTCATTATTATTCTATTAATAGGGCCTAGCAGGTTCTGACTATATATTCTTTCAATGAAAACTTGGCTAAAATAATGAGAGTTAAAGCTTAATCGAGTAA------------------------------TTTGATATGCTAATCTTTTGATGATATTACTTTTTTTGTTAAACTTCTTTTTTATCTGAGTAATTCCAAATTCGTTTGTCTTATCTTTTATAATTTGTTCTAGTCGATTTCTTATTGTACGTGTGCGAGTATTCAGATCTTTCATTTTTTTTTCTGTTAGCGAATCTTTTGTCCAAGTTTTAGGTAGAGTTGGAATAGGCGATTCGTAAATTATCTCATTAGTTTTTATCAAATTTTTTTCATTTTTAGTTTCCCCCCATTCATTTATTTCATTTAACCCAAATAAAATAATTTGATTCTTTTTTGAGGGGCCATTTATTAGTCTGGTTATAAAGAGAACACCTTTGTTAATCCATTTTTTTCTTTCTTTCAACATTTTGAAA
>Crassula_deltoidea
TCTTTTTTGTGCAATTCCAAGTGTGAAGTAAGTCTTCTAATTTGATTAGTGAAATTCACTACTTGAAATTCAACGGATCCCTTGGTTTCTTCCTTTTTTTCTTGTTCGTGTGAAATATCTGGGAAAAATAAATTTTTTATCAT-AAAAGCAAATCCTCTCCAACTTTTTAAAAATATGATATTAATTTTACGGATCAGTAATAATAATAGAATAATGTGTAACATTTTAATCTGGTAGAC-------TTTATTTTGAAAAA---GAAAAAATGCGGGATTTAGAAC-------ATAAAAGAGAGAATAAATTGAACTGAAAAGAATCAAAATCTTTATCTTTTGATTCTTTTATAGATTGAATTGATAATCATTCAATTTTC----AATTACTATCTATGTATTCGATTCCAATGTCAGACAGACAATAAAGTATCTGCGTCTTTTTGTTTGTGTGTGTTTTTT----GTATTTGAATCTAGGGCTTATGTTACAGAC-----GATAAATCGAAAAATATACTACGATACATTTCTAATTTTAGA-------ATTATGGGTACATACGTATTCTTAACATACTAAAAGAACTCCCATTAGTAGTATTAAACCAATAACGATTCATACAAGCTAAATCTTCTAATCGAGAACTTGGCCAAACAAAAAATTTTAATCTATCAAAATAGTAGCTGTCAACCAAAAAAGGACCATAAATTGTGCCACTCTTTCCGCTGGAGAATACCCGATTTAGATCTATGCCTCGATTTTTTTTTGAATTAAAAGAAATTCGAATTCTTAACTCTCTTCGACGTCTCGGCGATAAAAGAGTTTCAAGAACAAGCAAACGA------TCATTTTTTATGTCTCTATTTCCTATTATTTTTTCTGGTTTTTCAATTGATTTTTCAAAATCTCTTTTTTCTCGATACCTTTGATTAGTTTTACAGTTATTCTTCTGAACCAATGAAACATGTAGTGTTTGATACATAAGAAATTGTCCAGAATTATTCACAGACAGACGAACTGGCTCGATAAAAAAGATTCCCTTTTGTAGCCACTCTGTAACATATTTATAACTCGGTACTATATCAAGTTTTATTTCTCTTGTTTGAATAGCTGATAGAGCGCTTTCTCTTGGATTTCTCAAGCTAAGCAGTAGGCAATATACCTTGATATTTTTCATTATTCTTAGCTTGCAAGAATATGGCCATCTCAATTGAACAAGCAAATGCCTTGTTAGGAAGAAATCTAGGTCTTCTTCTGTAGTGCTTTCAGTTTTCCGCTTTTTTAGATCTGAGTCCGTACCATATTCTGAAACACCGCCTTCTTGTTTTAAGAAAGCGGACCCAAGATTACGTTGGTATACGTTTCTTTTTTCTTTATTTTTATTTTCAAATTTATTTGATGATGATATAAAAAAATTATGTTTTTTCTTTAAACCGATATTCTCTTTTTCAACAAAAAGTGATTTGATTGGTATGATCCACGGTTTGAGTTTATATATATTATAAAGCAGTATCAATTCAGGGAAAAACCAAAGTTCGAGATTCAAAATAGGAAAATCTTTGTTCATTTCCAGCCAGCTGAAAAAGCTGTGAATCATTAAGTGGGCTTGCTTAGTATGAGGAGTTGTGATAGCAAAAAGACTTCTCTTATCCATTTTCTCAATGAGTTGATAATTCCTTGTTTTAGTATTCTTGATATTGTTCTGTATACAGGTTTCAATATCGACCCTTTTTCT---ACAAAAATAGAGCATTCCAAAATCAAAATAAGTTTTTTTTTTTTCCACACCCGGAACAGTATCTTCACCTATAGAATTCTTACCTCCTAACTTAAAATGGTTTCTTTTATCGGCGGTGTAATTATAGGAAATTTTTTGATTCTTTTTAAAATTAGATGGTACAACAGAAATAGAGGAGTTCTTCTTATTTTCATAGTTAATGGATTTAAATGAGAAGCGATCATATTGATAGTTTTTTTTACAATTCTGTTTCTGATTTGATAATGGGATCAATTCATAATCATTATCATTTTCTTTTTCACCGAAATCTCTATTTTCATTTTGTATCATAGAGTGGTGATTTAGTTTATTTTTCCATTTTTTTGGTACAAATCCAGACCATCTAATATGAGATATATTATATTGATAGTGATTTCGTAACCAAGTGTTCCATTGATTTATTGCAGAATTCAGAAGTGTCGTATGTATAAATTCTGCTCTATCTTGGACGCCAAAAGAATAATCGGGTCTTCTTTTATCCTTAAGAAAAAGGGATTTTTCATCATATTGAAGTGCAGAGTTTAATCTTAAGTTGTCTAAGTAAATAGCCTTGTTTTGTGATAATTTATATACTACATATGCTTGTGATAAAGAGGTTAAGTCAATTTTTGTTTTTGAATTTTTATTAGTAATATAAATATAAAAAAAAGACTTTCGAAAGTGAATCCCCCCCTCTTTTTTTTGCTTTTTATTGGAACTGTATTTATCCATTTTGTTCTTTCTTAATTCAAAAGAAAAAAATAGTTTTGCCTTCATCTTCATTCTATTAATGGGGCCGAGAAGGACCTTACTATAAAGTTTTTGAAGGAAAAATCGGCTAAAAAACTGATAGTTAAAGATTAATCGAGTAATTCTTTTTTTTACTATTTGAAAAGAGGGTTTTTTATATGGTAATTTTTTTCCGACATTACTTTTA------AACTTATTCATTCTCTCAGGAGTTTGAAATTCTTTTGTCTTATCTTTTAGAATTTGTTCTAGTTGATTTCTTATTGCGGTTGTTCTAGTATTCAGATCTTTCATTTTTTTTTCAGTTAGCGAATCTTTTGTCCAGGTTTTAGGTCGAGTTCGAATCGGCGTGTCGTAAATTATCTCCTTATTTTTTATCAAATGGTTTTCATTTTGAGTTTCACCCCATTCATCTATTTCACTTAACCCAAATACACTAATTTGATTCTTTTTTGCGGGGCCATTTATTAGTCTGTTTATAAAGAGAACACTTTTGTTAATCCATTTTTTTCTTTCTTTTAACATTTTTAAA
>Crassula_expansa_subsp_fragilis
TCTTTTTTGTGCAATTCCAAGTGTGAAGTAAGTCTTCTAATTTGATTAGTGAAATTCACTACTTGAAATTCAACGGATCCCTTGGTTTCTTCCTTTTTTTCTTGTTCGTGTGAAATATCAGGGAAAAATTCATTTTTTACCAT-AAAAGCAAATCCTCTCCAACTTTTTTAAAATATGATATGAATTTTACGAATCAGTAATAATAATAGAATAGTGTGTAACATTTTATTCCGGTAGACTTTTTTCATTATTTTGAAAAATAAAAAAAAATGCGGGATTTATAAT-------ATAAAATAGAGAATAAATTGAACTGAAAAGAATCAAAAGATAAAGATTTTGATTCTTTTATAGATTGAATTGATA---TATCAATTTTC----AATTACTATCCATGTATTTGACTCGAATGTAAGACAGACAATAAAGTATCTCCGTCTTTTTGTTTGTGTGTGTTTTT------TATTTGAATCTAGAGCTTATGTTACAGAC-----GATAAAT-AAAAAAAATACTACGATAAATTTCGAATTTTAGA-------ATTATGGGTACATACGTATTCTTAACATACTAAAAGAACTCCCATTAGTAGTATTAAACCAGTAACGATTCATACAAGCTAAATCTTCTAATCTAGAATTTGGCCAAACAAAAAATTTTAATCTATCAAAATAGTAGCTTTCAACCAAAAAAGGACCATCAATTATGCCGCTCTTTTCGCTGGAAAATACCCGATTTAGATATATACCTCCAGTTTTTTTTGAATTAAAAGAAATTCGAATTCTTAACTCTCTTCGACGTCTCGGGGATAAAAGAGTTTCAAGAACAAGCAAACCA------TCATTTTTTATGTCTCTATTTCCTAGTATTTTTTCTTGTTTTGCAATTGATTTTTCAAAATCCATTTTTTCTCGATACCCCTGATTCGTTTTACATTTATTGTTCTGAACCAATGAAATATGTAGTGTTTGATACATAAGAAATTGTCCAGAATTATTCACAGATAGACGAACTGGCTCGATAAAAAAGATTCCCTTTTGTAGCCACTCTGTAACATATTTATAACTTGGTAGTATATCAAGTTTGATTTCTCTTGTTTGAATAGCAGATAGAGCGCTTTCTCTTGGATTTCTCAAGCTAAGCAGTAGGCAATATACCTTTATATTTTTCATTATTCTTAGCTTGCAAGAATATGGCCATCTCAATTGAACAAGCAAATGCCTTGTTAGGAAGAAATCTAGGTCTTCTTCCGTAGTGCTTTCAGTTATCCGTTTTTTTAGATCTGATTCCGTACTATATTCTGAAACACCGCCTTCTTGTTTTAAGAAAGCGGACCCAAGATTCCATTGGTATACGTTTCGTTTTTCTTCATTTCTCTTTTCAAATCCATTTGATGGTGATATAAAAAAATTATGTTTTTTCTTTAAAACGATATTCTTTTTTTCAACAAAAAGTGATTTGATTGGTATGATCCACGGTTTGAGTTTATATGTATTATAAAGCAGTATCAATTCGGGTAAAAACCAAAGTTCGAGATTCAAAATAGGCAATTCTTTGTTCATTTCCAGCCAATTGAAAAAGCTTTGAATCATTAAGCGGGTTTGCTTAGTATGAGGAGTTGTGATAGCAAAAGGACTTCTCTTATCCATTTTCTCAATGAGTTGATAATTCCTTGTCTTCGTATTCTTGCTATTGGTCTGTATCCAGGTTTCAATATCAACCATTTTTCT---ACAAAAAGAGAGCATTCCAAAATCAAAATAAGGTTTTTTCTCCCCCACACCCGGAACAGTATCTTCGCCTAGAGAATTCTTACACCCTAACTTAAAATGGTTTCTTTTATCGGTGGTGTAATTATAGGAAATTTTTTGATTCTTTTTTAAGTTTGATGTTACAACAGAAATATAGGAGTTCGTCTTATTTTCATAGTTAATGGATTTAAATGCGAAGAGATCATATTGACAGTTTTTTTTATAATTCTGTTTCTGATTTGATAATAGAATCAATTCATA------ATCATTCTCTTTTTCACCTAAATCCTTATTTTCATTTTGTATGATAGAGTGGTGATTTAGTTTATTTTTCCATTTTTTTGGTACAAATCCAGACCATCTAATATGAGATATATTATATTGATAGTGATCCCGTAACCAAGTGTTCCATTGATTTCTTGCCGAATTCCGAAGTGTCGTCTGTATTAATTCTACTCGATCTTGGACGCCAAAAGAATAATCCCTTCTTCTTTTATCCTTAAGAAAAAGAGATTTTTCATGATATTGAAGTGCAGAGTTTAATCTTAAGTTGTCTAAGTGAATAGCCTTATTTTGTGATAATTTATATACTACATATGCTTGTGATAAAGAGGTTAAGTCAATTTTTGTTTTTGAATTTTTATTAGTAATATAAATATAAAAAAATGACTTTCGAAAGTGAATCCCCCCCCCTTTTTTTTCCTTTTTATTGGAAATGGATTTATCCATTTTGTTCTTTCTTGATTCAAAAGAAAAAAAAAGTTTTGCCTTCATCTTAATTCTATTAATGGGGCTTAGAAGCAACTGACTATAAAGTCTTTGAAGGAAAAATCGGGTCAAAAAATGATAGTTAAAGATTAATCGAGTAATTCTTTTTTTTACTATTTGAAAAAAGGGTTTTTTATATGTTAATTTTTTTCCGACATTACTTTTT------AACTTATTGATTCTCTCAGGAGTTTGAAATTCTTTTGTCTTATCTTTTAGAATTTGTTCTAGTTGATTTCTTATTGCGGTTGTTCTAGTATTCAGATCTTTCATTTTTTTTTCAGTTAGCGAATCATTTGTCCAGGTTTTAGGTCGAGTTGGAATCGGCGTGTTGTAAATTATCTCCTTTTTTGTTATTAAATGGTTCTCGTTTTGAGTTTCACCCCATTCATCTATTTCACTTAACCCAAATACAATAATTTGATTGTTTTTTGATGCGCCATTTAGTAGTCTGTTTAGAAAGAGAACACTTTTGTTAATCCATTTTTTTCTTTCTTTTAACATTTTTAAA
>Crassula_mesembrianthemopsis
TCTTTTTTGTGCAATTCCAAATGTGAAGTAAGTCTTCGGATTTGATTAGTGAAATTAACTACTTGAAATTCAACGGATCCCTTGCTTTCTTCTTTTTTTTCTTCTTCTTGTGAAATAACTGAGAAAAATGAATTTTTTACCAT-AAAAGCAAATCTTCTCCAACCTTTTAAAAATATGATATGAATTTTACGGATCAGTAATA---------------------------------------------------------AT--AATATAATGTGGAACTTATAAC-------ATAAAAGATATTTAAAATTTAACTTAAAATAATAAAA------ATCTTTTGATTCATTTATAGATTGAATTAATTAATAATTGATAATCAGTGAATTACTATTCATGTATTCGAATACAATGCAAGATAA-----TACGTATCCACGCCTGTTTCTTTGTGTGTTTGTTTTTTATTTATTTGAATAAAGAAGGTGGGTTACAGGACATAATATAAATAGAAAAATAGCTTATCATACATTTCTAATTTTCGAATTATGGATTATGGATACATATTTATTCTTAACATACTGAAAGAACTCCCATTATTAGTATTAAACCAATAGCGATTCATACAAGCTAAATCTTCTAATCGACAATTCGGCCAAACAAAAAATTTTAATCGATCAAGACAGTAGCTTTCAAACAAAAAATGACCATAAATTTTAACACTGTTTTCGCTGGAAAATACCCTATTTAGATCTATACCTTTATTTTTTTTTGAATCGAAAGAAATTCGAATTCTTAACTCTCTTCGATGTCTCGGCGATAAAAGAGTTTCAAGAACAAGTAAACCATAATTTTTATTTTCTATGTCTCTATTTCCAATGTTTTTTTGCTGTTTTGCAATTGATTTTGAAAAAGAAATGTTTTCTCGATACCTTTCATTCGTTTTGGATTTCTTCTTCTGAACCAAAGAAACATGTAGTGTTTGATACATAAGAAATTGTCCAGAATTATTTACAGACAGACGAACTGGCTCGATAAAAAATACTCCCTTTTGTAGCCATTCTGTAACATACTTAAAATTCGGCACTATATCGAGCTTCAGTTCTCTTGTTTGAATAGCAGATAGAGCGCTTTCTCTTGGATTTCTCAAACTAAGCAAGAGGCAATATACTTTGATATTTTTCAATACGCTTATCTCATAAGAATAGGGCCACCTCAATTGAACAATCAAATGTCTTGTTAGGAAGAAATCGAGGTCTTCGTCCATAGCGCTTTCCGTTATCCGATTTTTTATATCGGATTCCGCACCATAGTCTGAACCACCGTCTTCTTGTTTTAATAGAACAGACCCAAGATTCCGTGGGTATACCTTTCTTTTTTCTTCATTTCGATTCTCTAATTCATTAGA---TGCTATAAAAAAATGAGGTTTTTTCTTTAAAGCGATATTCTTTTTTTCAATAAAAAGTGATTTTATTGGTATGATCCATGGTTTTAGTTTATATGTATTATAAAGGAGTATCAATTCGGGTAAGAACCAGAGTTCGAGATTCAAAATAGGAAATTCTTTGTTCAGTCCCAGCCAATTAAAAAAG------------------------------------------------------CTTCTCTTATCGATTTTTTCAATTAGTTGATAATTCATTGTCTTAGTATTCTTGATATTGGCCTGTATCCAGGTTTCAATATCGACCCTTTTTCTAAGACAAAAGTAGAGCATTTCGGAATCAAAATAAGGCTGTTTCT---CCATACCCAGAATAGCACCTTCGCCTAGATAATTATTACCTCCTAACCTAAACAATTTTCTTTTATCGGTGTTGTAATTATAGGAAATTTTTTGGTTATTGTTTACTTTTGATGGTAAAAGAGAAATATATGCGTTCTTCTTATTTTCATAATTAATAGATTTATATGATAAGAGATCATATTGATAGTTTTTTTTTAGATTCTGCTTCCGCTTTGATAATGAAGCTAATTCATA------ATAATTTTCTTTTTCATCTAA------ATTTTGATTTTGTCTACTAGAGTTGTGATTCAGTTTTTTTTTCCATTTTTTTGGTACCAATCCCGACCATCTAATATGAGATATATTATATTGATAGTGATCCCGTAACCAATTTTTCCAGTGATTTCTTCCATAATTCAGAA---------GCATTAATTCTGCTCTATCTTGGACTCCAAAAGAATAACCC---TTTATTTCATCCTTAAGAACAAGAGATGTTTGATGATATTGAAGTGCGGATTTAAATCTTAGGTTGTCTAAGTTAATAGCTTGATTTTGGGATAATTTATATACTACATACGCTTGTGATAAAGAAGTTAAGTCATTTTTGGGTTTTGAATTTTTATTACTAATAGAGATATAAAAAAATGACTTTTGAAAGTGAATTAC---TTTTTTTTTTGCTTCATTCTTGTAAATATAGTTATCCATCTTTTTCTTTCTGGATTCAAAAGAAAAAAAAAGTTTTGCTTTCATTATTATTCTATTAAGAGGGCCTAGCAGGTTCTGACTATATATTCTTTCAATGAAAACTTGGCTAAAATAATGGGAGTTAAAGCTTAATCGAGTAA------------------------------TTTGATATGCTAATCTTTTGATGATATTACTTTTTTTGTTAAACTTATTTTTTATCTGAGTAGTTCCAAATTCGTTTGTCTTATCTTTTATAATTTGTTCTAGTCGATTTCTTAGTGTACGTGTGCGAGTATTCAGATCTTTCATTTTTTTTTCTGTTAGCGAATCTTTTGTCCAAGTTTTAGGTAGAGTTGGAATAGGCGATTCGTAAATTATCTCATTAGTTTTTATCAAATTTTTTTCATTTTTAGTTTCCCCCCATTCATCTATTTCACTTAACCCAAATAAAATAATTTGATTCTTTTTTGAGGGGCCATTTATTAGTCTGGTTATAAAGAAAACACCTTTGTTAATCCATTTTTTTCTTTCTTTCAACATTTTGAAA
>Crassula_mesembryanthoides
TCTTTTTTGTGCAATTCCAAATGTGAAGTAAGTCTTCGGATTTGATTAGTGAAATTAACTACTTGAAATTCAACGGATCCCTTGCTTTCTTCTTTTTTTTCTTCTTCTTGTGAAATAACTGAGAAAAATGAATTTTTTACCAT-AAAAGCAAATCTTCTCCAACCTTTTAAAAATATGATATGAATTTTACGGATCAGTAATAAT----------------------------------------------------AATAT--AATATAATGTGGAACTTATAAC-------ATAAAAGATATTTAAAATTTAACTTAAAATAATAAAA------ATCTTTTGATTCATTTATAGATTGAATTAATTAATAATTGATAATCAGTGAATTACTATTCATGTATTCGAATACAATGCAAGATAA-----TACGTATCCACGTCTGTTTCTTTGTGTGTTTGTTTTTTATTTATTTGAATATAGAAGGTGGGTTACAGGACATAAT----ATAGAAAAATAGCTTATCATACATTTCTAATTTTCGAATTATGGATTATGGATACATATTTATTCTTAACATACTGAAAGAACTCCCATTATTAGTATTAAACCAATAGCGATTCATACAAGCTAAATCTTCTAATCGACAATTCGGCCAAACAAAAAATTTTAATCGATCAAGACAGTAGCTTTCAAACAAAAAATGACCATAAATTTTAACACTGTTTTCGCTGGAAAATACCCTATTTAGATCTATACCTTTATTTTTTTTTGAATTGAAAGAAATTCGAATTCTTAACTCTCTTCGATGTCTCGGCGATAAAAGAGTTTCAAGAACAAGTAAACCATAATTTTTATTTTCTATGTCTCTATTTCCAATGTTTTTTTGCTGTTTTGCAATTGATTTTGAAAAATAAATGTTTTCTCGATACCTTTCATTCGTTTTGGATTTCTTCTTCTGAACCAAAGAAACACGTAGTGTTTGATACATAAGAAATTGTCCGGAATTATTTACAGACAGACGAACTGGCTCGATAAAAAATACTCCCTTTTGTAGCCATTCTGTAACATACTTAAAATTCGGCACTATATCCAGCTTCATTTCTCTTGTTTGAATAGCAGATAGAGCGCTTTCTCTTGGATTTCTCAAACTAAGCAAGAGGCAATATACTTTGATATTTTTCAATACGCTTATCTCATAAGAATAGGGCCACCTCAATTGAACAATCAAATGTCTTGTTAGGAAGAAATCGAGGTCTTCGTCCATAGTGCTTTCAGTTATCCGATTTTTGATATCGGATTCCGCACCATAGTCTGAACCACCGTCTTCTTGTTTTAATAGAACAGACCCAAGATTCCGTGGGTATACCTTTCTTTTTTCTTCATTTCTATTTTCTAATTCATTAGA---TGCTATAAAAAAATGAGGTTTTTTCTTTAAAGCGATATTCTTTTTTTCAATAAAAAGTGATTTTATTGGTATGATCCATGGTTTTAGTTTATATGTATTATAAAGGAGTATCAATTCGGGTAAGAACCAAAGTTCGAGATTCAAAATAGGAAATTCTTTGTTCAGTCCCAGCCAATTAAAAAAG------------------------------------------------------CTTCTCTTATCCATTTTTTCAATTAGTTGATAATTCATTGTCTTAGTATTCTTGATATTGGCCTGTATCCAGGTTTCAATATCAACCCTTTTTCTAAGACAAAAGTAGAGCATTTCGGAATCAAAATAAGGCTGTTTCT---CCATACCCAGAATAGCACCTTCGCCTAGATAATTATTACCTCCTAACCTAAACAATTTTCTTTTATCGGTGTTGTAATTATAGGAAATTTTTTGGTTATTGTTTACTTTTGAAGGTAAAATAGAAATATATGCGTTCTTCTTATTTTCATAATTAATAGATTTATATGATAAGAGATCATATTGATAGTTTTTTTTTAGATTCTGCTTCCGCTTTGATAATGAAGCTAATTCATA------ATAATTTTCTTTTTCATCTAA------ATTTTGATTTTGTCTACTAGAGTTGTGATTCAGTTTTTTTTTCCATTTTTTTGGTACCAATCCCGACCATCTAATATGAGAAATATTATATTGATAGTGATCCCGTAACCAATTTTTCCAGTGATTTCTTCCATAATTCAGAA---------GCATTAATTCTGCTCTATCTTGGACTCCAAAAGAATAACCC---TTTATTTCATCCTTAAGAACAAGAGATGTTTGATGATATTGAAGGGCGGATTTAA---------TGTCTAAGTTAATAGCTTGATTTTGGGATAATTTATATACTACATATGCTTGTGATAAAGAAGTTAAGTCATTTTTGGGTTTTGAATTTTTATTACTAATAGAGATATAAAAAAATGACTTTTGAAAGTGAATTAC---TTTTTTTTTTGCTTCATTCTTGTAAATATAGTTATCCATTTTTTTCTTTCCGGATTCAAAAGAAAAAATAAGTTTTGCTTTCATTATTATTCTACTAATAGGGCCTAGCAGGTTCTGACTATATATTCTTTCAATGAAAACTTGGCTAAAATAATGAGAGTTAAAGCTTAATCGAGTAA------------------------------TTTGATATGCTAATCTTTTGATGATATTACTTTTTTTGTTAAACTTATTTTTTCTCTGAGTAGTTCCAAATTCGTTTGTCTTATCTTTTATAATTTGTTCTAGTCGATTTCTTATTGTACGTGTGCGAGTATTCAGATCTTTCATTTTTTTTTCTGTTAGCGAATCTTTTGTCCAAGTTTTAGGTAGAGTTGGAATAGGCGATTCGTAAATTATCTCATTAGTTTTTATCAAATTTTTTTCATTTTTAGTTTCCCCCCATTCATCTATTTCACTTAACCCAAATAAAATAATTTGATTCTTTTTTGAGGGGCCATTTATTAGTCTGGTTATAAAGAGAACACCTTTGTTAATCCATTTTTTTCTTTCTTTCAACATTTTGAAA
>Crassula_perforata
TCTTTTTTGTGCAATTCCAAATGTGAAGTAAGTCTTCGGATTTGATTAGTGAAATTAACTATTTGAAATTCAACGGATCCCTTGGTTTCTTCTTTTTTTTCTTCTTCTTGTGAAATAACTGAGAAAAATGAATTTTTTACCATAAAAAGCAAATCTTCTCCAACCTTTTAAAAATATGATATGAATTTTGCGGATCAGTAATA---------------------------------------------------------AT--AATATAATGTGGAACTTATAAC-------ATAAAAGATATTTCAAATTTAACTTAAAATAATAAAA------ATCTTTTGATTCATTTATAGATTGAATTAATTAATAATTGATAATCAGTGAATTCCTATTCATCTATTCGAATACAATGCAAGATAA-----TACGTATCCACGTCTGTTTCTTTGTGTGTTTGTTTTGTATTTATTTGAATATAGAAGGTGGGTTCCAGGACATAATAGAAATAGAAAAATAGCTTATCATATATTTCGAATTTTCGAATTATGGATTATGGATACATATTTATTCTTAACATACTGAAAGAACTCCCATTATTAGTATTAAACCAATAGCGATTCATACAAGCTAAATCTTCTAATCGACAATTCGGCCAAACAAAAAATTTTAATCGATCAAGACAGTAGCTTTCAAACAAAAAATGACCATAAATTTGAACACTGTTTTCGCTGGAAAATACCCTATTTAAATCTATACCTTTATTTTTTTTTGAATTGAAAGAAATTCGAATTCTTAACTCTCTTCGATGTCTCGGCGATAAAAGAGTTTCAAGAACAAGTAAACCATAATTTTTATTTTCTATGTCTCTATTTCCAATGTTTTTTTGCTGTTTTGCAATTGATTTTGAAAAATAAATGTTTTCTCGATACCTTTCATTCGTTTTGGATTTCTTCTTCTGAACCAAAGAAACATATAGTGTTTGATACATAAGAAATTGTCCGGAATTATTTACAGACAGACGAACTGGCTCGATAAAAAATACTCCCTTTTGTAGCCATTCTGTAACATACTTAAAATTCGGCACTATATCCAGCTTCATTTCTCTTGTTTGAATAGCAGATAGAGCGCTTTCTCTTGGATTTCTCAAACTAAGCAAGAGGCAATATACTTTGATATTTTTCAATACGCTTATCTCATAAGAATAGGGCCACCTCAATTGAACAATCAAATGTCTTGTTAGGAAGAAATCGAGGTCTTCGTCCATAGCGCTTTCAGTTATCCGATTTTTTATATCGGATTCCGCACCATAGTCTGAACCACCGTCTTCTTGTTTTAATAGAACAGACCCAAGATTCCGTGGGTATACCTTTCTTTTTTTTTCATTTCGATTTTCTAATTCATTAGG---TGCTATAAAAAAATGAGGTTTTTTCTTTAAAGCGATATTCTTTTTTTCAATAAAAAGTGATTTTATTGGTATGATCCATGGTTTTAGTTTATATGTATTATAAAGTAGTATCAATTCGGGTAAGAACCAAAGTTCGAGATTCAAAATAGGAAATTCTTTGTTCAGTCCCAGCCAATTAAAAAAG------------------------------------------------------CTTCTCTTATCAATTTTTTCAATTAGTTGATAATTCATTGTCTTAGTATTCTTGATATTGGCCTGTATCCAGGTTTCAATATCGACCCTTTTTCTAAGAGAAAAGTAGAGCATTTCGGAATCAAAATAAGGCAGTTTCT---CCATACCCAGAATAGCACCTTCGCCTAGAGAATTATTACCTCCTAACCTAAACAATTTTCTTTTATCGGTGTTGTAATTATAGGAAATTTTTTGGTTATTGTTTACTTTTGATGGTAAAAGAGAAATATATGCGTTCTTCTTATTTTCATAATTAATAGATTTATATGATAAGAGATCATATTGATAGTTTTTTTTAAAATTCTGCTTCCGCTTTGATAATGAAGTTAATTCATA------ATAATTTTCTTTTTCATCTAA------ATTTTGATTTTGTCTACTAGAGTTGTGATTCAGTTTTTTTTTCCATTTTTTTGGTACCAATCCCGACCATCTAATATGAGACATATTATATTGATAGTGATCCCGTAACCAATTTTTCCAGTGATTTCTTCCATAATTCAGAA---------GCATTAATTCTGTTCTATCTTGGACTCCAAAAGAATAACCC---TTTATTTCATCCTTAAGAACAAGAGATGTTTGATGATATTGAAGTGCGGATTTAAATCTTAGGTTGTCTAAGTTAATAGCTTGATTTTGGGATAATTTATATACTACATATGCTTGTGATAAAGAAGTTAAGTCATTTTTGGGTTTTGAATTTTGATTACTAATAGAGATATAAAAAAATGACTTTTGAAAGTGAATTAC---TTTTTTTTTTGCTTCATTATTGTAAATATAGTTATCCATTTTTTTCTTTCTGGATTCAAAAGAAAAAAAAAGTTTTGCTTTCATTATTATTCTATTAATAGGTCCTAGCAGGTTCTGATTATATATTCTTTCAATGAAAACTTGGCTAAAATAATGAGAGTTAAAGCTTAATCGAGTAA------------------------------TTTGATATGCTAATCTTTTGATGATATTACTTTTTTTGTTAAACTTATTTTTTATCTGAGTAGTTCCAAATTCGTTTGTCTTATCTTTTATAATTTGTTCTAGTCGATTTCTTATTGTACGTGTGCGAGTATTCAGATCTTTCATTTTTTTTTCTGTTAGCGAATCTTTTGTCCAAGTTTTAGGTAGAGTTGGAATAGGCGATTCGTAAATTATCTCATTAGTTTTTATCAAATTTTTTTCATTTTTAGTTTCCCCCCATTCATCTATTTCACTTAACCCAAATAAAATAATTTGATTCTTTTTTGAGGGGCCATTTATTAGTCTGGTTATAAAGAGAACACCTTTGTTAATCCATTTCTTTCTTTCTTTCAACATTTTGAAA
>Crassula_socialis
TCTTTTTTGTGCAATTCCAAATGTGAAGTAAGTCTTCGGATTTGATTAGTGAAATTAACTACTTGAAATTCAACGGATCCCTTGCTTTCTTCTTTTTTTTCTTCTTCTTGTGAAATAACTGAGAAAAATGAATTTTTTACCAT-AAAAGCAAATCTTCTCCAACCTTTTAAAAATATGATATGAATTTTACGGATCAGTAATA---------------------------------------------------------AT--AATATAATGTGGAACTTATAACATAAAAGATAAAAGATATTTAAAATTTAACTTAAAATAATAAAA------ATCTTTTGATTCATTTATAGATTGAATTAATTAATAATTGATAATCAGTGAATTACTATTCATGTATTCGAATACAATGCAAGATAA-----TACGTATCCATGTCTGTTTCTTTGTGTGTTTGTTTTTTATTTATTTGAATATAGAAGGTGGGTTACAGGACATAATATAAATAGAAAAATAGCTTATCATACATTTCTAATTTTCGAATTATGGATTATGGATACATATTTATTCTTAACATACTGAAAGAACTCCCATTATTAGTATTAAACCAATAGCGATTCATACAAGCTAAATCTTCTAATCGACAATTCGGCCAAACAAAAAATTTTAATTGATCAAGACAGTAGCTTTCAAACAAAAAATGACCATAAATTTTAACACTGTTTTCGCTGGAAAATACCCTATTTAGATCTATACCTTTATTTTTTTTTGAATTGAAAGAAATTCGAATTCTTAACTCTCTTCGATGTCTCGGCGATAAAAGAGTTTCAAGAACAAGTAAACCATAATTTTTATTTTCTATGTCTCTATTTCCAATGTTTTTTTGCTGTTTTGCAATTGATTTTGAAAAATAAATGTTTTCTCGATACCTTTCATTCGTTTTGGATTTCTTCTTCTGAACCAAAGAAACATGTAGTGTTTGATACATAAGAAATTGTCCGGAATTATTTACAGACAGACGAACTGGCTCGATAAAAAATACTCCCTTTTGTAGCCATTCTGTAACATACTTTAAATTCGGCACTATATCCAGCTGCATTTCTCTTGTTTGAATAGCAGATAGAGCGCTTTCTCTTGGATTTCTCAAACTAAGCAAGAGGCAATATACTTTGATATTTTTCAATACGCTTATCTCATAAGAATAGGGCCACCTCAATTGAACAATCAAATGTCTTGTTAGGAAGAAATCGAGGTCTTCGTCCATAGCGCTTTCAGTTATCCGATTTTTTATATCGGATTCCGCACCATAGTCTGAACCACCGTCTTTTTGTTTTAATAGAACAGACCCAAGATTCCGTGGGTATACCTTTCTTTTTTCTTCATTTCGATTTTCTAATTCATTAGA---TGCTATAAAAAAATGAGGTTTTTTCTTTAAAGCGATATTCTTTTTTTCAATAAAAAGTGATTTTATTGGTATGATCCATGGTTTTAGTTTATATGTATTATAAAGGAGTATCAATTCGGGTAAGAACCAAAGTTCGAGATTCAAAATAGGAAATTCTTTGTTCAGTCCCAGCCAATTAAAAAAG------------------------------------------------------CTTCTCTTATCGATTTTTTCAATTAGTTGATAATTCATTGTCTTAGTATTCTTGATATTGGCCTGTATCCAGGTTTCAATATCGACCCTTTTTCTAAGACAAAAGTAGAGCATTTCGGAATCAAAATAAGGCTGTTTCT---CCATACCCAGAATAGCACCTTCGCCTAGATAATTATTACCTCCTAACCTAAACAATTTGCTTTTATCGGTGTTGTAATTATAGGAAATTTTTTGGTTATTGTTTACTTTTGATGGTAAAAGAGAAATATATGCGTTCTTCTTATTTTCATAATTAATAGATTTATATGATAAGAGATCATATTGATAGTTTTTTTTTAGATTCTGCTTCCGCTTTGATAATGAAGCTAATTCATA------ATAATTTTCTTTTTCATCTAA------ATTTTGATTTTGTCTACTAGAGTTGTGATTCAGTTTTTTTTTCCATTTTGTTGGTACCAATCCCGACCATCTAATATGAGATATATTATATTGATAGTGATCCCGTAACCAATTTTTCCAGTGATTTCTTCCATAATTCAGAA---------GCATTAATTCTGCTCTATCTTGGACTCCAAAAGAATAACCC---TTTATTTCATCCTTAAGAACAAGAGATGTTTGATGATATTGAAGTGCGGATTTAAATCTTAGGTTGTCTAAGTTAATAGCTTGATTTTGGGATAATTTATATACTACATACGCTTGTGATAAAGAAGTTAAGTCATTTTTGGGTTTTGAATTTTTATTACTAATAGAGATATAAAAAAATGACTTTTGAAAGTGAATTAC---TTTTTTTTTTGCTTCATTCTTGTAAATATAGTTATCCATTTTTTTCTTTCTGGATTCAAAAGAAAAAAAAAGTTTTGCTTTCATTATTATTCTATTAATAGGGCCTAGCAGGTTCTGACTATATATTCTTTCAATGAAAACTTGGCTAAAATAATGAGAGTTAAAGCTTAATCGAGTAA------------------------------TTTGATATGCTAATCTTTTGATGATATTACTTTTTTTGTTAAACTTATTTTTTATCTGAGTAGTTCCAAATTCGTTTGTCTTATCTTTTATAATTTGTTCTAGTCGATTTCTTATTGTACGTGTGCGAGTATTCAGATCTTTCATTTTTTTTTCTGTTAGCGAATCTTTTGTCCAAGTTTTAGGTAGAGTTGGAATAGGCGATTCGTAAATTATCTCATTAGTTTTTATCAAATTTTTTTCATTTTTAGTTTCCCCCCATTCATCTATTTCACTTAACCCAAATAAAATAATTTGATTCTTTTTTGAGGGGCCATTTATTAGTCTGGTTATAAAGAGAACACCTTTGTTAATCCATTTTTTTCTTTCTTTCAACATTTTGAAA
>Crassula_tecta
TCTTTTTTGTGCAATTCCAAATGTGAAGTAAGTCTTCGGATTTGATTAGTGAAATTAACTACTTGAAATTCAACGGATCCCTTGCTTTCTTCTTTTTTTTCTTCTTCTTGTGAAATAACTGAGAAAAATGAATTTTTTACCAT-AAAAGCAAATCTTCTCCAACCTTTTAAAAATATGATATGAATTTTACGGATCAGTAATA---------------------------------------------------------AT--AATATAATGTGGAACTTATAAC-------ATAAAAGATATTTAAAATTTAACTTAAAATAATAAAA------ATCTTTTGATTCATTTATAGATTGAATTAATTAATAATTGATAATCAGTGAATTACTATTCATGTATTCGAATACAATGCAAGATAA-----TACGTATCCACGCCTGTTTCTTTGTGTGTTTGTTTTTTATTTATTTGAATAAAGAAGGTGGGTTACAGGACATAATATAAATAGAAAAATAGCTTATCATACATTTCTAATTTTCGAATTATGGATTATGGATACATATTTATTCTTAACATACTGAAAGAACTCCCATTATTAGTATTAAACCAATAGCGATTCATACAAGCTAAATCTTCTAATCGACAATTCGGCCAAACAAAAAATTTTAATCGATCAAGACAGTAGCTTTCAAACAAAAAATGACCATAAATTTTAACACTGTTTTCGCTGGAAAATACCCTATTTAGATCTATACCTTTATTTTTTTTTGAATCGAAAGAAATTCGAATTCTTAACTCTCTTCGATGTCTCGGCGATAAAAGAGTTTCAAGAACAAGTAAACCATAATTTTTATTTTCTATGTCTCTATTTCCAATGTTTTTTTGCTGTTTTGCAATTGATTTTGAAAAAGAAATGTTTTCTCGATACCTTTCATTCGTTTTGGATTTCTTCTTCTGAACCAAAGAAACATGTAGTGTTTGATACATAAGAAATTGTCCAGAATTATTTACAGACAGACGAACTGGCTCGATAAAAAATACTCCCTTTTGTAGCCATTCTGTAACATACTTAAAATTCGGCACTATATCGAGCTTCAGTTCTCTTGTTTGAATAGCAGATAGAGCGCTTTCTCTTGGATTTCTCAAACTAAGCAAGAGGCAATATACTTTGATATTTTTCAATACGCTTATCTCATAAGAATAGGGCCACCTCAATTGAACAATCAAATGTCTTGTTAGGAAGAAATCGAGGTCTTCGTCCATAGCGCTTTCCGTTATCCGATTTTTTATATCGGATTCCGCACCATAGTCTGAACCACCGTCTTCTTGTTTTAATAGAACAGACCCAAGATTCCGTGGGTATACCTTTCTTTTTTCTTCATTTCGATTCTCTAATTCATTAGA---TGCTATAAAAAAATGAGGTTTTTTCTTTAAAGCGATATTCTTTTTTTCAATAAAAAGTGATTTTATTGGTATGATCCATGGTTTTAGTTTATATGTATTATAAAGGAGTATCAATTCGGGTAAGAACCAGAGTTCGAGATTCAAAATAGGAAATTCTTTGTTCAGTCCCAGCCAATTAAAAAAG------------------------------------------------------CTTCTCTTATCGATTTTTTCAATTAGTTGATAATTCATTGTCTTAGTATTCTTGATATTGGCCTGTATCCAGGTTTCAATATCGACCCTTTTTCTAAGACAAAAGTAGAGCATTTCGGAATCAAAATAAGGCTGTTTCT---CCATACCCAGAATAGCACCTTCGCCTAGATAATTATTACCTCCTAACCTAAACAATTTTCTTTTATCGGTGTTGTAATTATAGGAAATTTTTTGGTTATTGTTTACTTTTGATGGTAAAAGAGAAATATATGCGTTCTTCTTATTTTCATAATTAATAGATTTATATGATAAGAGATCATATTGATAGCTTTTTTTTAGATTCTGCTTCCGCTTTGATAATGAAGCTAATTCATA------ATAATTTTCTTTTTCATCTAA------ATTTTGATTTTGTCTACTAGAGTTGTGATTCAGTTTTTTTTTCCATTTTTTTGGTACCAATCCCGACCATCTAATATGAGATATATTATATTGATAGTGATCCCGTAACCAATTTTTCCAGTGATTTCTTCCATAATTCAGAA---------GCATTAATTCTGCTCTATCTTGGACTCCAAAAGAATAACCC---TTTATTTCATCCTTAAGAACAAGAGATGTTTGATGATATTGAAGTGCGGATTTAAATCTTAGGTTGTCTAAGTTAATAGCTTGATTTTGGGATAATTTATATACTACATACGCTTGTGATAAAGAAGTTAAGTCATTTTTGGGTTTTGAATTTTTATTACTAATAGAGATATAAAAAAATGACTTTTGAAAGTGAATTAC---TTTTTTTTTTGCTTCATTCTTGTAAATATAGTTATCCATCTTTTTCTTTCTGGATTCAAAAGAAAAAAAAAGTTTTGCTTTCATTATTATTCTATTAAGAGGGCCTAGCAGGTTCTTACTATATATTCTTTCAATGAAAACTTGGCTAAAATAATGGGAGTTAAAGCTTAATCGAGTAA------------------------------TTTGATATGCTAATCTTTTGATGATATTACTTTTTTTGTTAAACTTATTTTTTATCTGAGTAGTTCCAAATTCGTTTGTCTTATCTTTTATAATTTGTTCTAGTCGATTTCTTAGTGTACGTGTGCGAGTATTCAGATCTTTCATTTTTTTTTCTGTTAGCGAATCTTTTGTCCAAGTTTTAGGTAGAGTTGGAATAGGCGATTCGTAAATTATCTCATTAGTTTTTATCAAATTTTTTTCATTTTTAGTTTCCCCCCATTCATCTATTTCACTTAACCCAAATAAAATAATTTGATTCTTTTTTGAGGGGCCATTTATTAGTCTGGTTATAAAGAAAACACCTTTGTTAATCCATTTTTTTCTTTCTTTCAACATTTTGAAA
>Crassula_volkensii
TCTTTTTTGTGCAATTCCAAGTGTGAAGTAAGTCTTCTAATTTGATTAGTGAAATTCACTACTTGAAATTCAACGGATCCCTTGGTTTCTTCCTTTTTTTCTTGTTCGTGTGAAATATCTGGGAAAAATGAATTTTTTACCAT-AAAAGCAAATCCTCTCCAACTTTTTAAAAATATGATATGAATTTTACGAATCAGTAATAATAATAGAATAGTGTGTGACATTTTACTCCGGTAGACTTTTTT-ATTATTTTGAAAAAT--AAAAAAATGCGGGATTTATAAT-------ATAAAATAGAGAATAAATTGAACTGAAAAGAATGAAAATCTTTATCTTTTGATTCTTTTATAGATTGAATTGATA---TATCAATTTTC----AATTACTATCCATGTATTTGACTCGAATGTAAGACAGACAATAAAGTATCTCCGTCTTTTTGTTTGTGTGTGTTTTT------TATTTGAATCTAGAGCTTATGTTACAGAC-----GATAAATCGAAAAAAATACTACGATAAATTTCGAATTTTAGA-------ATTATGGGTACATACGTATTCTTAACATACTAAAAGAACTCCCATTAGTAGTATTAAACCAGTAACGATTCATACAAGCTAAATCTTCTAATCTAGAATTTGGCCAAACAAAAAATTTTAATCTATCAAAATAGTATCTTTCAACCAAAAAAGGACCATAAATTATGCCGCTCTTTTCGCTGGAAAATACCCGATTTAGATATATACCTCCAGTTTTTTTTGAATTAAAAGAAATTCGAATTCTTAACTCTCTTCGACGTCTCGGGGATAAAAGAGTTTCAAGAACAAGCAAACCA------TCATTTTTTATGTCTCTATTTCCTAGTATTTTTTCTTGTTTTGCAATTGATTTTTTAAAATCCATTTTTTCTCGATACCCTTGATTCGTTTTACATTTATTGTTCTGAACCAATGAAATATGTAGTGTTTGATACATAAGAAATTGTCCAGAATTATTCACAGATAGACGAACTGGCTCGATAAAAAAGATTCCCTTTTGTAGCCACTCTGTAACATATTTATAACTTGGTAGTATATCAAGTTTGATTTCTCTTGTTTGAATAGCAGATAGAGCGCTTTCTCTTGGATTTCTCAAGCTAAGCAGTAGGCAATATACCTTTATATTTTTCATTATTCTTAGCTTGCAAGAATATGGCCATCTCAATTGAACAAGCAAATGCCTTGTTAGGAAGAAATCTAGGTCTTCTTCCGTAGTGCTTTCAGTTATCCGTTTTTTTAGATCTGATTCCGTACCATATTCTGAAACACCGCCTTCTTGTTTTAAGAAAGCGGACCCAAGATGCCATTGGTATACGTTTCTTTTTTCTTCATTTCTCTTTTCAAATCCATTTGATGATGATAGAAAAAAATTCTGTTTTTTCTTTAAAACGATATTCTTTTTTTCAACAAAAAGCGATTTGATTGGTATGATCCACGGGTTGCGTTTATATGTATTATAAAGCAGTATCAATTCGGGTAAAAACCAAAGTTCGAGATTCAAAATAGGCAATTCTTTGTTCATTTCCAGCCAATTGAAAAAGCTGTGAATCATTAAGCGGGTTTGCTTAGTATGAGGAGTTGTGATAGCAAAAGGACTTCTCTTATCCATTTTCTCAATGAGTTGATAATTCCTTGTCTTCGTATTCTCGCTATTGGTCTGTATCCAGGTTTCAATATCAACCCTTTTTCT---ACAAAAAGAGAGCATTCCAAAATCAAAATAAGGTTTTTTCTCCCCCACACCCGGAACAGTATCTTCGCCTAGAGAATTCTTACACCCTAACTTAAAATGGTTTCTTTTATCGGTGGTGTAATTATAGAAAGTTTTTTGATTCTTTTTTAAGTTTGATGTTACAACAGAAATATAGGAGTTCATCTTATTTTCATAGTTAATGGATTTAAATGTGAAGAGATCATATTGACAGTTTTTTTTATAATTCTGTTTCTGATTTGATAATGGAATCAATTCATA------ATCATTCTCTTTTTCACCTAAATCCTTATTTTCATTTTGTATGATAGAGTGGTGATTTAGTTTATTTTTCCATTTTTTTGGTACAAATACAGACCATCTAATATGAGATATATTATATTGATAGTGATCCCGTAACCAAGTGTTCCATTGATTTCTTGCAGAATTCCGAAGTGTCGTCTGTATTAATTCTACTCGATCTTGGACGCCAAAAGAATAATCCCTTCTTCTTTTATCCTTAAGAAAAAGAGATTTTTCATGATATTGAAGTGCAGAGTTTAATCTTAAGTTGTCTAAGTGAATAGCCTTATTTTGTGATAATTTATATACTACATATGCTTGTGATAAAGAGGTTAAGTCAATTTTTGTTTTTGAATTTTTATTAGTAATATAAATATAAAAAAATGACTTTCGAAAGTGAATCCCCCTCCCCTTTTTTTCCTTTTTATTGGAAATGGATTTATCCATTTTGTTCTTTCTTGATTCAAAAGAAAAAAAAAGTTTTGCCTTCATCTTAATTCTATTAATGGGGCTTAGAAGGACCTGACTATAAAGTCTTTGAAGGAAAAATCGGTTCCAAAAATGATAGTTAAAGATTAATCGAGTAATTCTTTTTTTTACTATTTGAAAAAAGGGTTTTTTATATGTTAATTTTTTTCCGACATTACTTTTT------AACTTATTGATTCTCTCAGGAGTTTGAAATTCTTTTGTCTTATCTTTTAGAATTTGTTCTATTTGATTTCTTATTGCGGTTGTTCTAGTATTCAGATCTTTCATTTTTTTTTCAGTTAGCGAATCGTTTGTCCAGGTTTTAGGTCGAGTTGGAATCGGCGTGTTGTAAATTATCTCCTTTTTTGTTATTAAAAGGTTCTCGTTTTGAGTTTCACCCCATTCATCTATTTCACTTAACCCAAATACAATAATTTGATTGTTTTTTGATGGGCCATTTAGTAGTCTGTTTATAAAGAGAACACTTTTGTTAATCCATTTTTTTCTTTCTTTTAACATTTTTAAA
