# Supplementary material for: Ten Plastomes of Crassula (Crassulaceae) and Phylogenetic Implications
Source: Biology (Basel). 2022 Dec 7;11(12):1779. doi: 10.3390/biology11121779 (PMC9775174; doi:10.3390/biology11121779)
Supplement: Supplementary file 1 [file biology-11-01779-s001.zip › Supplements/Data S2/HVR11.fas]

>Crassula_alstonii
ATTATTATAAACGGGCTCATTTATAGTAAAAATTACTGATACAAATGCTTTTCTTGATCGAATTCCAGGTTCGTCTGCCATCGCCGCTTCCTCTTCTTGTTCTTGTCGCTCAACCTCATCAATTAATTTATATGACCATCTCGGTATTTTTTTACTAATTTCTTGTATTCCTTCTGATAAT------GTGTCTTTTTTTTTATTATACATATTCATTATCTGTTCAAATTCTATAAAATTATTATAAAAAAAAATACCATGGATTTTATTTATTAAAGAAATATCCCGAGAATTTATTATATCACTTAGGATTAGTGGTGAAATTTTTTTTTTTATTGGTCCGCGGTAGAAACCGTTTACTAAAGGATCTTTTTTTTTAATCAAATATTCTTTTTTAGTTTCATTCGTACACAATCTAGTTAGTCCATCTAGGGAAAGGGATCCATCTTCTAGAGCATTTATTCTATTTTTAAATTCCGTTCTTAGATTGGTTTCATTTTGTTCATTTTTATAAACCCAATTTTTTTCTAGTTCATCTTGAGCTGAATTTTCCAATCTGAAAAAAGATAGTTTTCTTTGTAAGATTTCCAAAAAAGTTTTCAAACT
>Crassula_columella
ATTATTATAAACGGGCTCATTTATAGTAAAAATGACTGATACAAATGCTTTTCTTGATCGAATTCCAGGTTCGTCTGCCATCGCCGCTTCCTCTTCTTGTTCTTGTCGCTCAACCTCATCAATTAATTTATATGACCATCTCGGTATTTTTTTACTAATTTCTTGTATTCCTTCTGATAAT------GTGTCTTTTTTTTTATTATACATATTCATTATCTGTTCAAATTCTATAAAATTATTATAAAAAAAAATACCATGGATTTTATTTATTAAAGAAATATCCCGAGAATTTATTATATCACTTAGGATTAGTGGTGAAATTTTTTTTTTTATTGGTCCGCGGTAGAAACCGTTTACTAAAGGATCTTTTTTTTTTATCAAATATTCTTTTTTAGTTTCATTCGTACACAATCTAGTTAGTCCATCTAGGGAAAGGGATCCATCTTCTAGAGCATTTATTCTATTTTTAAATTCCGTTCTTAGATTGGTTTCATTTTGTTCATTTTTATAAACCCAATTTTTTTCTAGTTCATCTTGAGCTGAATTTTCCAATCTGAAAAAAGATAGTTTTCTTTGTAAGATTTCCAAAAAAGTTTTCAAACT
>Crassula_dejecta
ATTATTATAAACGGGCTCATTTATAGTAAAAATTACTGATACAAATGCTTTTCTTGATCGAATTCCAGGTTCGTCTGCCATCGCAGATTGCTCTTCTTGTTCTTGTCGCTCAACCTCATCAATTAATTTATATGACCATCTCGGTATTTTTTTACTAATTTCTTGTATTCCTGCTGATAATAAGAACGTGTCTTTTTTTTCATTATACATATTCATTATCTGTTCAAATTCTATAAAATTATTAGAAAAAAAAATACCATGGATTTTATTTATTAAAAAAATATCCCGAGAATTTATTATATCACTTAGGATTAGTGGTGAAATTTTTTTTTTTATTGGTCCGCGGTAGAAACCGTTTACTAAAGGATCTTTTTTTTTTATCAAATATTCTTTTTTAGTTGTATTCGTACGCAATCTAGTTAGTCCATCTAGGGAAAGGGATCTATCTTCTAGAGCATTTATTCTATTTTTAAATTCCGTTCTTAGATTGGTTTCATTTTGTTCATTTTTATAAACCCAGTTTTTTTCTAATTCATCTCGAGCTGAATTTTCCAATCTGAAAAAAGATAGTTTTTTTTGTAAGATTTCCAAAAAAGTTTTCAAACT
>Crassula_deltoidea
ATTATTATAAACGGGTTCATTGATAGTAAAAATTACTGACATAAGTGCTTTTCTTGACCGAATTCCAGGCTCTTCTGCCGCGGTTGCTTCCTCTTCTTGTTGTTGTCTCTCAACCTCGTCAATTAATTTATATGACCAGCGCGGGATTTTTTTACTAATTTCTTGTATTCCCACTGATAATAAGAATGTTTTTCTTTTTTTATTATACATACTCATTATCTGTTCAAATTCTATCAAATTATTAGCAAAAAACAGACCATGAATTTTATTTATAAAAAAAAGATCTCGACGATTTATTATATCACTTAGGATTAGTGGTGAAAGGTTGTTCTTTATTGGTCCACGGTCCAGACCCTTTAATAAAGGATCCTTTTTTTTTATCAAATATTCTTTTTTAGTTAAAGCAGTACGCAATCTAGTTAGTCCATCGAGAGAAAGAGATCCCCTTTCTAGAGCATATATTCTATTTATAAATTCAGTTCTTAGATTGGTTTCCGTTTGTTCATTTTGATAAACCCAGATATTTTCAATTTCATCCAGGTCTAAATTTTCCGATTTGAATAAAGAAAGCTTTCTTTGTAGGATTTCCAAAAAAGTTTTCAAACT
>Crassula_expansa_subsp_fragilis
ATTATTATAAACGGGTTCATTGATAGTAAAAATTACTGACATAAATGCTTTTCTTGACCGAATTCCGGGGTCTTCTGGCACAGTTGCTTGCTCTTCTTGTTCTTGTCGCTCAATCTCGTCAATTAATTTGTATGACCAGCGCGGGATTTTTTTACTAATTTCTTGTATTCCCACCGATAATAAGAAGGTTTTTCTTTTTTTATTATACATATTCATTATCTGTTCAAATTCTAGAAAATTATTAGCAAAAAAAAGACCATGAATTTGATTTATAAAAAAAAGATCTCGACAATTTATTATATCGCTTAGGATTAGTGGTGAAACGTTGTTCTTTATTGGTCCACGGTCCAGACCCTTTAATAAAGGGTCCTTTTTTTTTATCAAAGATTCTTTTTTAGTTAAAGCAATACGCAATCTAGTTAGTCCATCGAGAGAAAGAGATCCCCCTTCTAGAGCATCTATTCGATTTATAAATTCAGTTCTTATATTGGTTTCGCTTTGTTCATTTTGATAAACCCAGTTATTTTCAATTTTATCCAGGTCTAAATTTTCCGATCTGAATAAAGAAAGTTTTCTTTGTAAGATTTCCAAAAAAGTTTTCAAACT
>Crassula_mesembrianthemopsis
ATTATTATAAACGGGCTCATTTATAGTAAAAATTACTGATACAAATGCTTTTCTTGATCGAATTCCAGGTTCGTCTGCCATCGCCGATTGCTCTTCTTGTTCTTGTCGCTCAACCTCATCAATTAATTTATATGACCATCTCGGTATTTTTTTACTAATTTCTTGTATTCCTGCTGATAATAAGAACGTGTCTTTTTTTTCATTATACATATTCATTATCTGTTCAAATTCTATAAAATTATTAGAAAAAAAAATACCATGGATTTTATTTATTAAAAAAATATCCCGAGAATTTATTATATCACTTAGGATTAGTGGTGAAATTTTTTTTTTTATTGGTCCGCGGTAGAAACCGTTTACTAAAGGATCTTTTTTTTTTATCAAATATTCTTTTTTAGTTGTATTCGTACGCAATCTAGTTAGTCCATCTAGGGAAAGGGATCCATCTTCTAGAGCATTTATTCTATTTTTAAATTCCGTTCTTAGATTGGTTTCATTTTGTTCATTTTTATAAACCCAGTTTTTTTCTAATTCATCTCGAGCTGAATTTTCCAATCTGAAAAAAGATAGTTTTTTTTGTAAGATTTCCAAAAAAGTTTTCAAACT
>Crassula_mesembryanthoides
ATTATTATAAACGGGCTCATTTATAGTAAAAATTACTGAAACAAATGCTTTTCTTGATCGAATTCCAGGTTCGTCTGCCATCGCCGATTGCTCTTCTTGTTCTTGTCGCTCAACCTCATCAATTAATTTATATGACCATCTCGGTATTTTTTTACTAATTTCTTGTATTCCTGCTGATAATAAGAACGTGTCTTTTTTTTCATTATACAGATTCATTATCTGTTCAAATTCTATAAAATTATTAGAAAAAAAAATACCATGGATTTTATTTATTAAAAAAATATCCCGAGAATTTGTTATATCACTTAGGATTAGTGGTGAAATTTTTTTTTTTATTGCTCCGCGGTAGAAACCGTTTACTAAAGGATCTTTTTTTTTTATCAAATATTCTTTTTTAGTTGTATTCATACGCAATCTAGTTAGTCCATCTAGGGAAAGGGATCCATCTTCTAGAGCATTTATTCTATTTTTAAATTCCGTTCTTAGATTGGTTTCATTTTGTTCATTTTTATAAACCCAGTTTTTTTCTAATTCATCTCGAGCTGAATTTTCCAATCTGAAAAAAGATAGTTTTTTTTGTAAGATTTCCAAAAAAGTTTTCAAACT
>Crassula_perforata
ATTATTATAAACGGGCTCATTTATAGTAAAAATGACTGATACAAATGCTTTTCTTGATCGAATTCCAGGTTCGTCTGCCATCGCCGCTTGCTCTTCTTGTTCTTGTCGCTCAACCTCATCAATTAATTTATATGACCATCTCGGTATTTTTTTACTAATTTCTTGTATTCCTGATGATAATAAGAACGTGTCTTTTTTTTCATTATACATATTCATTATCTGTTCAAATTCTATAAAATTATTAGAAAATAAAATACCATGGATTTTATTTATTAAAAAAATATCTCGAGAATTTATGATATCACTTAGGATTAGTGGTGAAATTTTTTTTTTTATTGGTCCGCGGTAGAAACCGTTTACTAAAGGATCTTTTTTTTTTATCAAATATTCTTTTTTAGTTGTATTCGTACGCAATCTAGTTAGTCCATCTAGGGAAAGGGATCCATCTTCTAGAGCATTTATTCTATTTTTGAATTCCGTTATTAGATTGGTTTCATTTTGTTCATTTTTATAAACCCAGTTTTTTTCTAGTTTATCTCGAGCTGAATTTTCCAATCTGAAAAAAGATAGTTTTCTTTGTAAGATTTCCAAAAAAGTTTTCAAACT
>Crassula_socialis
ATTATTATAAACGGGCTCATTTATAATAAAAATTACTGATACAAATGCTTTTCTTGATCGAATTCCAGGTTCGTCTGCCATCCCCGATTGCTCTTCTTGTTCTTGTCGTTCAACCTCATCAATTAATTTATATGACCATCTCGGTATTTTTTTACTAATTTCTTGTATTCCTGCTGATAATAAGAACGTGTCTTTTTTTTCATTATACATATTCATTATCTGTTCAAATTCTATAAAATTATTAGAAAAAAAAATACCATGGATTTTATTTATTAAAAAAATATCCCGAGAATTTATTATATCACTTAGGATTAGTGGTGAAAATTTTTTTTTTATTGGTCCGCGGTAGAAACCGTTTACTAAAGGATCTTTTTTTTTTATCAAATATTCTTTTTTAGTTGTATTCGTACGCAATCTAGTTAGTCCATCTAGGGAAAGGGATCCATCTTCTAGAGCATTTATTCTATTTTTAAATTCCGTTCTTAGATTGGTTTCATTTTGTTCATTTTTATAAACCCAGTTTTTTTCTAATTCATCTCGAGCTGAATTTTCCAATCTGAAAAAAGATAGTTTTTTTTGTAAGATTTCCAAAAAAGTTTTCAAACT
>Crassula_tecta
ATTATTATAAACGGGCTCATTTATAGTAAAAATTACTGATACAAATGCTTTTCTTGATCGAATTCCAGGTTCGTCTGCCATCGCCGATTGCTCTTCTTGTTCTTGTCGCTCAACCTCATCAATTAATTTATATGACCATCTCGGTATTTTTTTACTAATTTCTTGTATTCCTGCTGATAATAAGAACGTGTCTTTTTTTTCATTATACATATTCATTATCTGTTCAAATTCTATAAAATTATTAGAAAAAAAAATACCATGGATTTTATTTATTAAAAAAATATCCCGAGAATTTATTATATCACTTAGGATTAGTGGTGAAATTTTTTTTTTTATTGGTCCGCGGTAGAAACCGTTTACTAAAGGATCTTTTTTTTTTATCAAATATTCTTTTTTAGTTGTATTCGTACGCAATCTAGTTAGTCCATCTAGGGAAAGGGATCCATCTTCTAGAGCATTTATTCTATTTTTAAATTCCGTTCTTAGATTGGTTTCATTTTGTTCATTTTTATAAACCCAGTTTTTTTCTAATTCATCTCGAGCTGAATTTTCCAATCTGAAAAAAGATAGTTTTTTTTGTAAGATTTCCAAAAAAGTTTTCAAACT
>Crassula_volkensii
ATTATTATAAACGGGTTCATTGATAGTAAAAATTACTGACATAAATGCTTTTCTTGACCGAATTCCAGGTTCTTCTGGCACAGTTGCTTGCTCTTCTTGTTCTTGTCGCTCAACCTCGTCAATTAATTTGTATGACCATCGCGGGATTTTTTTACTAATTTCTTGTATTCCCACCGATAATAAGAAGATTTTTCTTTTTTTATTATACATATTCATTATCTGTTCAAATTCTAGAAAATTATTAGCAAAAAAAAGACCATGAATTTGATTTATAAAAAAAAGATCTTGACAATTTATTATATCGCTTAGGATTAGTGGTGAAACGTTGTTCTTTATTGGTCCACGGCCCAGACCCTTTAATAAAGGATCCTTTTTTTTTATCAAATATTCTTTTTTAGTTAAAGCAATACGCAATCTAGTTAGTCCATCGAGAGAAAGAGATCCCCCTTCTAGAGCATCTATTCGATTTATAAATTCAGTTCTTAGATTGCTTTCGCTTTGTTCATTTTGATAAACCCAGTTATTTTCAATTTTATCCAGGTCCAAATTTTCCGATCTGAATAAAGAAAGTTTTCTTTGTAAGATTTCCAAAAAAGTTTTCAAACT
