# Supplementary material for: Ten Plastomes of Crassula (Crassulaceae) and Phylogenetic Implications
Source: Biology (Basel). 2022 Dec 7;11(12):1779. doi: 10.3390/biology11121779 (PMC9775174; doi:10.3390/biology11121779)
Supplement: Supplementary file 1 [file biology-11-01779-s001.zip › Supplements/Data S2/HVR2.fas]

>Crassula_alstonii
AACTGTATCAATTGTTTTCTAGATAGTTTCTCGAAATC------CTTTTTTATTATATTATTACTTTTTTTACATCTTTGTTTTTTTTTTTTTCAAAGTTTCATTGTAATCTGGTCTGGTATAGTAATGTATTCTACTGAATAATACC-CTTTTTCAAT-------TAATCAATTAAACAGAT-------ATTTCATATGATTCTCCTGTTCGTATTTCTAAAATCAAGGGG--ACATAAGGGGATTCCAACCTAATTTTTCCTAAACTTTCTATTGTGAATTGTGATAAATCCACCCACTCTTACCGCATATATTGACAATCGGGAAGAGCGGATTCCCCCCCC---TTTTTTATTGTTCAGAGAGAAACAGGTGCTTTTCTGAAATGAAATAGATATGACCTTTCTCTATGTTCAAGTA---TTTTTTTTTAGGCTCCTTTTCCAAACCAAACCCGAAAAAGGTCCATTCCCATAGACTTCCTTGAATTATGGGCCAGTGGTTTAATCACTTACTTCTTTATAATGCCAAAAAAATGACTAGGTTTTATATATGCTCATACTGCTTTGAATTTCAGCGATTCGGATTTTATTCTCTCGATGTATAGCAGGATTCCAAATTCCTATTTGAATG-AAAAAAAATACAAGAAAGCCAGGAATTCGAACCGTAAGAATAAGACCCAATTTGTCTTTTGTTTTTATTTTTGAATCTTGATTGGCATCAATCAATCTTCAAATAAAATAGATGAAACAAAGAACTAGAATGAGGTGCTATTAAGATTCGATCTACCTAGTTCATATCACATATATGAAATATGAAGATCAATATTTTCGATTGATCCATA---------AGAATCCTACTTTAA------TATACTTCACCAAGACTC---AAAAAAATAAATAGTATAGTAGTATGGTAGAAAGAAATGAATTCAC--TTCTTTCTACCATACTATCAGATCTCATAGAATACTGCGGATTGTAGTCT
>Crassula_columella
AACTGTATCAATTGTTTTCTAGATAGTTTCTCGAAATC------CTTTTTTATTATATTATTACTTTTTTTACATCTTTG--TTTTTTTTTTTCAAAGTTTCATTGTAATCTGGTCTGGTATAGTAATGTATTATACTGAATAATACC-CTTTTTCAAT-------TAATCAATTAAACAGAT-------ATTTCATATGATTCTCCTGTTCGTATTTCTAAAATCAAGGGG--ACATAAGGGGATTCCAACCTAATTTTTCCTAAACTTTCTATTGTGAATTGTGATAAATCCACCCACTCTTACCGCATATATTGACAATCGGGAAGAGCGGATTCCCCCCC-----TTTTTATTGTTCAGAGAGAAACAGGTGCTTTTCTGAAATGAAATAGATATGACCTTTCTCTATGTTCAAGTA--TTTTTTTTTTAGGCTCCTTTTCCAAACCAAACCCGAAAAAGGTCCATTCCCATAGACTTCCTTGAATTATGGGCCAGTGGTTTAATCACTTACTTCTTTATAATGCCAAAAAAATGACTAGGTTTTATATATGCTCATACTGCTTTGAATTTCAGCGATTCGGATTTTATTCTCTCGATGTATAGCAGGATTCCAAATTCCTATTTGAATGAAAAAAAAATACAAGAAAGCCAGGAATTCGAACCGTAAGAATAAGACCCAATTTGTCTTTTGTTTTTCTTTTTGAATCTTGATTGGCATCAATCAATCTTCAAATAAAATAGATGAAACAAAGAACTAGAATGAGGTGCTATTAAGATTCGATCTACCTAGTTCATATCACATATATGAAATATGAAGATCAATATTTTCGATTGATCCATA---------AGAATCCTACTTTAA------TATACTTCACCAAGACTC---AAAAAAATAAATAGTATAGTAGTATGGTAGAAAGAAATGAATTCACTTTTCTTTCTACCATACTATCAGATCTCATAGAATACTGCGGATTGTAGTCT
>Crassula_dejecta
AACTGTATCAATTGTTTTCTAGATAGTTTCTCGAAATC------CTTTTTTATTATATTATTACTTTTTTTACATCTTTA------TTTTTTTCAAAGTTTCATTGTAATCTGGTCTGGTATAGTAATGTATTATACTGAATAATACC-CTTTTTCAAT-------TAATCAATTAAACAGAT-------ATTTCATATGATTCTCCTGTTCGTATTTCTAAAATCAAGGGG--ACATAAAGGGATTCCAACCTAATTTTTCCTAAACTTTCTATTGTGAATTGTGATAAATCAACCCACTCTTACCGCATATATTGACAATCGGGAAGAGCGGATTCCTCCCT----TTTTTTCTTGTTCAGAGAGAAACCGGTGCTTTTCTGAAATGAAATAGATATGCCCTTTCTCTATGTTCAAGCATTTTTTTTTTTTAAGCTCCTTTTCCAAACCAAACCCGAAAAAGGTTCGTTCCCATAGACTTCCTTGAATTATGGGCCAGTGGTTTAATCACTTACTTCTTTATAATGCCAAAAAAATGACTAGGTTTTATATATGCTCATACTGCTTTGAATTTCAGTGATTCGGATTTTATTCTCTCGATGTATAGCAGGATTCAAAATTCCTATTTGAATG-AAAAAAACTACAAGAAAGCCAGGAATTCGAACCGTAAGAATAAGATCCAATTTGTCTTTTGTTTTTCTTTTTTAATCTTGATTGGCATCAATCAATCTTCAAATAAAATAGATGAAACAAAGAACTAGAATGAGGTGCTATTAAGATTCGATCTACCTAGTTCATATCACATATATGAAATATGAAGATCAATATTTTCGATTGATCCATA---------AGAATCCTACTTT-A------TATACTTCACCAAGACTC---AAAAAAGTAAATAGTATAGTAGTATGGTAGAAAGAAATGAATTCACTTTTCTTTCTACCATACTATCAGATCTTATAGAATACTGCGGATTGTAGTCT
>Crassula_deltoidea
AACTGTATCAATAGTTTTCTAGATAGTTTCTGTAAATC------ATTTTTAAATTGATTATTGC-ATTTTTACATCTTTA------TTTATTTCAAAGTTTCATTATATTCTGGTCTGGTATAGTAATGTACTATAGGAAGAATTGCC-TTTTTTCAATTAATCAATAATCAATTAAACAGAT-------ATTTAAAATGATTCTCCTGTTCGTATTTCTAAAGGAAAGGGGATACAAAAAGAGATTCCAACCAAATTAGTCCTGAACTTTCGATTTTGAATTGTGATAAACCAACTCACTCTTACCGCATATATCAAAAATAAGGAAGAGCGGCTTCCCGTTTAGTTATTTTTTTTGTTCAAAGAGAAACTTGTGCTTTTTTGAG-------------------------------------------------------------------------------------------------------------------------------------------------------------------------------------------------------------------------------------------------------------------------------------------------------------------------------------CTTGATTGCCATCAATCAATATTCAAATCAAATAGATGAAGCAAAGAACTAGAATAAGGTACTATTAAGATTGCATCTACTTAATTAATATCACATATATGAAATAGGAAGACTCATATTTTCGATTGATCCAGATTAATCTATAGAATCCTACTTTAGATATTAAATATTTCACTAAGACTCAAAAAAAAAGTAAAGAGTAT---AGTATGGTAGAAAGA----AATTTATTTTTCTTTCTACCATACTCTCAGATCTCATAGAAGATTAT-GATTGCAGTCT
>Crassula_expansa_subsp_fragilis
AACTGTATCAATAGTTTTCTAGATAGTTTCTGTAAATC------ATTTTTAAATCTATTATTAC-ATTTTGACATCTTTA------TTTATTTCAAAGTTTCATTATATTCTGGTCTGATATAGTAATGTACTATAGGAAGAATATCCTTTTTTTCAAT-------TAATCAATTAAACAGATATTTTAAATTTTAAATGATTCTCCTGTGCGTATTTCTAACGTAAAGGAGATACAAAAAGAGATTCCAACCAAATTAGTCTTAAACTTTCTATTTTGAATTGTGAGAAACCAACTCATTCTTACCGCATATATCAAAAATAAGGAAGGGCGGCTTCCCGTTTAGTTATTTTATTTGTTCAAAGAGAAACTGTTGCTTTTTTGAG-------------------------------------------------------------------------------------------------------------------------------------------------------------------------------------------------------------------------------------------------------------------------------------------------------------------------------------CTCGATTGGCATCAATCAATATTCAAATCAAATAGATGAAGCAAATAACTAGAATAAGGTACTATTAAGATTACATCTACTTAATTAATATCACATATATGAAATATGAAGACTCATATTTTCGATTGATCCAGATTAATCTATAGAATCCTGCTTTAG-------ATACTTCACTAAGACTC---AAAAAAGTAAAGAATAT---AGTATGGTAGAAAGA----AAAATGAATTTCTTTCTACCATACTCTCAGATCTCATAGAAGATTCT-GATTGCAGTCT
>Crassula_mesembrianthemopsis
AACTGTATCAATTGTTTTCTAGATAGTTTCTCGAAATCCTTTTTCTTTTTTATTATATTATTACTTTTTTTACATCTTTAT-T---TTTTTTTCAAAGTTTCATTGTAATCTGGTCTAGTATAGTAATGTATTATACTGAATAATACC-CTTTTTCAAT-------TAATCAATTAAACAGAT-------ATTTCATATGATTCTCCTGTTCGTATTTCTAAAATCAAGGGG--ACATAAAGGGATTCCAACCTAATTTTTCCTAAACTTTCTATTGTGAATTGTGATAAATCAACCCACTCTTACCGCATATATTGACAATCGGGAAGAGCGGATTCCTCCCT----TTTTTTCTTGTTCAGAGATAAACAGGTGCTTTTCTGAAATGAAATAGATATGCCCTTTCTCTATGTTCAAGCA--TTTTTTTTTTAAGCTCCTTTTCCAAACCAAACCCGAAAAAGGTTCGTTCCCATAGACTTCCTTGAATTATGGGCCAGTGGTTTAATCACTTACTTCTTTCTAATGCCAAAAAAATGACTAGGTTTTATATATGCTCATACTGCTTTGAATTTCAGTGATTCGGATTTTATTCTCTCGATGTATAGCAGGATTCAAAATTCCTATTTGAATG-AAAAAAACTACAAGAAAGCCAGGAATTCGAACCGTAAGAATAAGATCCAATTTGTCTTTTGTTTTTCTTTTTTAATCTTGATTGGCATCAATCAATCTTCAAATAAAATAGATGAAACAAAGAACTAGAATGAGGTGCTATTAAGATTCGATCTACCTAGTTCATATCACATATATGAAATAGGAAGATCCATATTTTCGATTGATCCATA---------AGAATCCTACTTT-A------TATACTTCACCAAGACTC---AAAAAAGTAAATAGTATAGGAGTATGGTAGAAAGAAATGAATTCACTTTTCTTTCTACCATACTATCAGATCTCATAGAATACTGCGGATTGTAGTCT
>Crassula_mesembryanthoides
AACTGTATCAATTGTTTTCTAGATAGTTTCTCGAAATC------CTTTTTTATTATATTATTACTTTTTTTACATCTTTA------TTTTTTTCAAAGTTTCATTGTAATCTGGTCTGGTATAGTAATGTATTATACTGAATAATACC-CTTTTTCAAT-------TAATCAATTAAACAGAT-------ATTTCATATGATTCTCCTGTTCGTATTTCTAAAATCAAGGGG--ACATAAAGGGATTCCAACCTAATTTTTCCTAAACTTTCTATTGTGAATTGTGATAAATTAACCCACTCTTACCGCATATATTGACAATCGGGAAGAGCGGATTCCCCCCT----TTTTTTCTTGTTCAGAGAGAAACAGGTGCTTTTCTGAAATGAAATAGATATGCCCTTTCTCTATGTTCAAGCA---TTTTTTTTTAAGCTCCTTTTCCAAACCAAACCCGAAAAAGGTTCGTTCCCATAGACTTCCTTGAATTATGGGCCAGTGGTTTAATCACTTACTTCTTTATAATGCCAAAAAAATGACTAGGTTTTATATATGCTCATACTGCTTTGAATTTCAGTGATTCGGATTTTATTCTCTCGATGTATAGCAGGATTCAAAATTCCTATTTGAATG-AAAAAAACTACAAGAAAGCCAGGAATTCGAACCGTAAGAATAAGATCCAATTTGTCTTTTGTTTTTCTTTTTTAATCTTGATTGGCATCAATCAAGATTAAAATAAAATAGATGAAACAAAGAACTAGAATGAGGTGCTATTAAGATTCGATTTACCTAGTTGATATCACATATATGAAATATGAAGATCAATATTTTCGATTGATCCATA---------AGAATCCTACTTT-A------TATACTTCACCAAGACTC---AAAAAAGTAAATAGTATAGTAGTATGGTAGAAAGAAATGAATTCACTTTTCTTTCTACCATACTATCAGATCTCATAGAATACTGCGGATTGTAGTCT
>Crassula_perforata
AACTGTATCAATTGTTTTCTAGATAGTTTCTCGAAATC------CTTTTTTATTATATTATTCCTTTTTTTACATCTTTA------TTTTTTTCAAAGTTTCATTGTAATCTGGTCTGGTATAGTAATGTATTATACTGAATAATACC-CTTTTTCAAT-------TAATCAATTAAACAGAT-------ATTTCATATGATTCTCCTGTTCATATTTCTAAAATCAAGG-------TAAAGGGATTCCAACCTAATTTTTCCTAAACTTTCTATTGTGAATTGTGATAAATTAACCCACTCTTACCGCATATATTGACAATCGGGAAGAGCGGATTCCCCCCT----TTTTTTCTTGTTCAGAGAGAAACAGGTGCTTTTCTGAAATGAAATAGATATGCCCTTTCTCTATGTTCAAGCA-TTTTTTTTTTAAAGCTCCTTTT-----CCAAATCCGAAAAAGGTCCGTTCCCATAGACTTCCTTGAATTATGGGCCAGTGGTTTAATCACTTACTTCTTTATAATGCCAAAAAAATGACTAGGTTTTATATATGCTCATACTGCTTTGAATTTCAGTGATTCGGATTTTATTCTCTCGATGTATAGCAGGATTCAAAATTCCTATTTGAATG-AAAAAAACTACAAGAAAGCCAGGAATTCGAACCGTAAGAATAAGATCCAATTTGTCTTTTGTTTTTCTTTTTTAATCTTGATTGGCATCAATCAATCTTCAAATAAAATAGATGAAACAAAGAACTAGAATGAGGTGCTATTAAGATTCGATCTACCTAGTTCATATCACATATATGAAATATGAAGATCAATATTTTCGATTGATCCATA---------AGAATCCTACTTT-A------TATACTTCACCAAGACTC---AAAAAAGTAAATAGTATAGTAGTATGGTAGAAAGAAATGAATTCACTTTTCTTTCTACCATACTATCAGATCTCGTAGAATACTGCGGATTGTAGTCT
>Crassula_socialis
AACTGTATCAATTGTTTTCTAGATAGTTTCTCGAAATC------CTTTTTTATTATATTATTACTTTTTTTACATCTTTA------TTTTTTTCAAAGTTTCATTGTAATCGGGTCTGGTATAGTAATGTATTATACTGAATAATACC-CTTTTTCAAT-------TAATCAATTAAACAGAT-------ATTTCATATGATTCTCCTGTTCGTATTTCTAAAATCAAGGGG--ACATAAAGGGATTCCAACCTAATTTTTCCTAAACTTTCTATTGTGAATTGTGATAAATCAACCCACTCTTACCGCATATATTGACAATCGGGAAGAGCGGATTCCTCCCC----TTTTTTCTTGTTCAGAGAGAAACAGGTGCTTTTCTGAAATGAAATAGATATGCCCTTTCTCTATGTTCAAGCA-TTTTTTTTTTTAAGCTCCTTTTCCAAACCAAACCCGAAAAAGGTTCGTTCCCATAGACTTCCTTGAATTATGGGCCAGTGGTTTAATCACTTACTTCTTTATAATGCCAAAAAAATGACTAGGTTTTATATATGCTCATACTGCTTTGAATTTCAGTGATTCGGATTTTATTCTCTCGATGTATAGCAGGATTCAAAATTCCTATTTGAATG-AAAAAAACTACAAGAAAGCCAGGAATTCGAACCGTAAGAATAAGATCCAATTTGTCTTTTGTTTTTCTTTTTTAATCTTGATTGGCATCAATCAATCTTCAAATAAAATAGATGAAACAAAGAACTAGAATGAGGTGCTATTAAGATTCGATCTACCTAGTTCATATCACATATATGAAATATGAAGATCAATATTTTCGATTGATCCATA---------AGAATCCTACTTT-A------TATACTTCACCAAGACTC---AAAAAAGTAAATAGTATAGTAGTATGGTAGAAAGAAATGAATTCACTTTTCTTTCTACCATACTATCAGATCTCATAGAATACTGCGGATTGTAGTCT
>Crassula_tecta
AACTGTATCAATTGTTTTCTAGATAGTTTCTCGAAATCCTTTTTCTTTTTTATTATATTATTACTTTTTTTACATCTTTAT-TTTTTTTTTTTCAAAGTTTCATTGTAATCTGGTCTAGTATAGTAATGTATTATACTGAATAATACC-CTTTTTCAAT-------TAATCAATTAAACAGAT-------ATTTCATATGATTCTCCTGTTCGTATTTCTAAAATCAAGGGG--ACATAAAGGGATTCCAACCTAATTTTTCCTAAACTTTCTATTGTGAATTGTGATAAATCAACCCACTCTTACCGCATATATTGACAATCGGGAAGAGCGGATTCCTCCCT----TTTTTTCTTGTTCAGAGATAAACAGGTGCTTTTCTGAAATGAAATAGATATGCCCTTTCTCTATGTTCAAGCA--TTTTTTTTTTAAGCTCCTTTTCCAAACCAAACCCGAAAAAGGTTCGTTCCCATAGACTTCCTTGAATTATGGGCCAGTGGTTTAATCACTTACTTCTTTCTAATGCCAAAAAAATGACTAGGTTTTATATATGCTCATACTGCTTTGAATTTCAGTGATTCGGATTTTATTCTCTCGATGTATAGCAGGATTCAAAATTCCTATTTGAATG-AAAAAAACTACAAGAAAGCCAGGAATTCGAACCGTAAGAATAAGATCCAATTTGTCTTTTGTTTTTCTTTTTTAATCTTGATTGGCATCAATCAATCTTCAAATAAAATAGATGAAACAAAGAACTAGAATGAGGTGCTATTAAGATTCGATCTACCTAGTTCATATCACATATATGAAATAGGAAGATCCATATTTTCGATTGATCCATA---------AGAATCCTACTTT-A------TATACTTCACCAAGACTC---AAAAAAGTAAATAGTATAGGAGTATGGTAGAAAGAAATGAATTCACTTTTCTTTCTACCATACTATCAGATCTCATAGAATACTGCGGATTGTAGTCT
>Crassula_volkensii
AACTGTATGAATAGTTTTCTAGATAGTTTCTGTAAATC------ATTTTTAAATCTATTATTAC-ATTTTGACATCTTTA------TTTATTTCAAAGTTTCATTATATTCTGGTCTGATATAGTAATGTACTATAGGAAGAATATCC-TTTTTTCAAT-------TAATCAATTAAACAGATATTTTAAATTTTAAATGATTCTCCTGTGCGTATTTCTAACGTAACGGAGATACAAAAAGAGATTCCAACCAAATTAGTCTTAAACTTTCTATTTTGAATTGTGAGAAACCAACTCATTCTTACCGCATCTATCAAAAATAAGGAAGGGCGGCTTCCCATTTAGTTATTTTATTTGTTCAAAGAGAAACTGGTGCTTTTTTGAG-------------------------------------------------------------------------------------------------------------------------------------------------------------------------------------------------------------------------------------------------------------------------------------------------------------------------------------CTCGATTGGCATCAATCAATATTCAAATCAAATAGATGAAGCAAATAACTAGAATAAGGTACTATTAAGATTACATCTACTTAATTAATATCACATATATGAAATATGAAGACTCATATTTTCGATTGATCCAGATTAATCTATAGAATCCTGCTTTAG-------ATACTTCACTAAGACTC---AAAAAAGTAAAGAATAT---AGTATGGTAGAAAAA----AATTCATTTTTCTTTCTACCATACTCTCAGATCTCATAGAAGATTCT-GATTGCAGTCT
