# Supplementary material for: Ten Plastomes of Crassula (Crassulaceae) and Phylogenetic Implications
Source: Biology (Basel). 2022 Dec 7;11(12):1779. doi: 10.3390/biology11121779 (PMC9775174; doi:10.3390/biology11121779)
Supplement: Supplementary file 1 [file biology-11-01779-s001.zip › Supplements/Data S2/HVR3.fas]

>Crassula_alstonii
CCCATAGAGATGAGGAATCAATCTTTCACCGGTAAATTCAATCAGATAAATTACATTGCGATGATATTGAATCAGATCAATATCATGAATAAGAATATCTGATGTATCAAATGGATTAATCGTCAAGAATTTAATAGTATAACATAGGAGGGTCCTTTATCCATACCGAATCCAAAATTCAATTTTTAAATTCATGATTCTATTAAGAATTTATTTCTTATCCTTATTTTGATTCTTAACTTTATATACCATAAAATATGCCGTATTCTTTATTCTTTGTAGAATCATCTGATCAAGTATTATTTGTCCATTTAGACAGCCTATTGGTTACCAACCCACCGA-AATGAAACGAAAAAAGGACGGAGTTAAGTTCGAAATTCCTTTTTTAATGTTACTAATCAAGTTTTCTTGGAAACCAAATAAAGTGTAAGAAAACTGAACCTTAGTCTAAAAGATCTAATATCCCATAAAATTCACTCTTTTTTGTTGTTTCT-TTGGACCCGAAGGAGAAAATCTTTCTTG--------GTAGTTATTCAAATTCCACATAATTGGAACC-AAAAAAGGGGATAGGTTTAACCTGAATGGGTTCTATCAGGTTAA-----TTATGTTTAATTCATTTTAGAATAACATTCTAAAAAATGCCCCAGGAAAAATAAAGATTATAGTATTGTTATAC----------ATTATAAGGATCAGGAACAAT-AAAAAAATGAAGTTAGAGTATATTTTTGGAAATTAGGATACAGGCTGCCCCCCAATAATTATACTAATTCACACGGGTCTCTCCTCCATTTATTGAAATATATATAACGGACTTCTCTTGTGGGTTTCCCCTACCCTTTGCCTCCGAAAGAGGGATA-----AGATGGATTGAGTATTTATTGTATACGTCGGGACTGACGGGGCTCGAACCCGCAGCTTCCGCCTTGACAGGGCGGTGCTCTTACCAATTGAACTACAATCCCCATAAA----AAGTATATAACTCTTATTTATTCTTGTT-ATTTCATTCAAAGCATATCTATTTTGCATTATCACCCCGGTGTAACAGAGATACATGAATATATTGATAGGA-----AATGCTTAGTGAAAACA----ACATGGATTACTAGTAGTCCATGTTGTTATTCTCAAATCGATTGATACTACATTTTAAAACAAAAAATCCAACCTTGTTAT-----TTTCTACCTGCGTGTCGGTTCTTTCTGGAAAACAAA-----TGGGTCATATCCATTCATGGTGGATCAGCGCATTTTTGGGCCGAGCTGGATTTGAACCAGCGTAGACATATTGC
>Crassula_columella
CCCATAGAGATGAGGAATCAATCTTTCACCGGTAAATTCAATCAGATAAATTACATTGCGATGATATTGAATCAGATCAATATCATGAATAAGAATATCTGATGTATCAAATGGATTAATCGTCAAGAATTAAATAGTATAACATAGGAGGGTCCTTTATCCATACCGAATCCAAAATTCAATTTTTAAATTCATGATTCTATTAAGAATTTATTTCTTATCCTTATTTTGATTCTTAACTTTATATACCATAAAATATGCCGTATTCTTTATTCTTTGTAGAATCATCTGATCAAGTATTATTTGTCCATTTAGACAGCCTATTGGTTACCAACCCACCGA-AATGAAACGAAAAAAGGACGGAGTTAAGTTCGAAATTCCTTTTTTAATGTTACTAATCAAGTTTTCTTGGAAACCAAATAAAGTGTAAGAAAACTGAACCTTAGTCTAAAAGATCTAATATCCCATAAAATTCACTCTTTTTTGTTGTTTCT-TTGGACCCGAAGGAGAAAATCTTTCTTG--------GTAGTTATTCAAATTCCACATAATTGGAACC-AAAAAAGGGGATAGGTTTAACCTGAATGGGTTCTATCAGGTTAA-----TTATGTTTAATTCATTTTAGAATGTTATTCTAAAAAATGCCCCAGGAAAAATAAAGATTATAGTATTGTTATAC----------ATTAGAAGGATCAGGAACAAT-AAAAAAATGAAGTTAGAGTATATTTTTGGAAATTAGGATACAGGCTGCCCCCCAATAATTATACTAATTCACACGGGTCTCTCCTCCATTTATTGAAATATATATAACGGACTTCTCTTGTGGGTTTCCCCTACCCTTTGCCTCCGAAAGAGGGATA-----AGATGGATTGAGTATTTATTGTATACGTCGGGACTGACGGGGCTCGAACCCGCAGCTTCCGCCTTGACAGGGCGGTGCTCTTACCAATTGAACTACAATCCCCATAAA----AAGTATATAACTCTTATTTATTCTTGTT-ATTTCATTCAAAGCATATCTATTTTGCATTATCACCCCGGTGTAACAGAGATACATGAATATATTGATAGGA-----AATGCTTAGTGAAAACA----ACATGGATTACTAGTAGTCCATGTTGTTATTCTCAAATCGATTGATACTACATTTTAAAACAAAAAATCCAACCTTGTTAT-----TTTCTACCTGCGTGTCGGTTCTTTCTGGAAAACAAA-----TGGGTCATATCCATTCATGGTGGATCAGCGCATTTTTGGGCCGAGCTGGATTTGAACCAGCGTAGACATATTGC
>Crassula_dejecta
CCCATAGAGATGAGGAATCAATCTTTCACCGGTAAATTCAATCAGATAAATTACATTGCGATGATATTGAATCAGATCAATATCATGAATAAGAATATCTGATGTATCAAATGGATTAATCGTCAAGAATTTAATAGTATAACATAGGAGGGTCCTTTATCCATACCGAATCCAAAATTAAATTGTTAAATTCATGATTCTATTAAGAATTTATTTCTTATCCTTATTTTGATTCTTAACTTTATATACCCTAAAATATGCCATATTCTTTATTCTTTGTAGAATCATCTGATCAAGTATTATTTGTCCATTTAGACAGCCTATTGGTTACCAACCC------ATCGAAATGAAAAAAGGACGGAGTTAAGTTCGAAATTCCTTTTTTAATGTTACTAATCAAGTTTTCTTGGAAACCAAATAAAGTGTAAGAAAACTGAACCTTAGTCTAAAAGATCTAATATCCCATAAAATTCACTCTTTTTTGTTGTTTCT-TTGGACCCGAAGGAGAAAATCTTTCTTG--------GTAGTTATTAAAATTCCACATAATTGGAACC-AAAAAAGGGGATAGGTTTAACCTGAATGGGTTCTATCAGGTTAA-----TTATGTTTAATTCATTTTAGAATGTTATTCTAAAAAATGCCCCAGTAAAAATAAAGATTATAGTATTGTTATAC----------ATTATAAGGATCAGGAACAAT-AAAAAAATGAAGTTAGAGTATATTTTTGGAAATTATGATACAGGCTGCCCTCCAATAATTATACTAATTCACATGGGTCTCTCCTCCATTTATTGAA----ATCTAACGGACTTCTCTTGTGGGTTTCCCCTACCCTTTGCCTCCGAAGGAGGGATA-----AGATGGATTGATTATTTATTGTATACGTCGGGACTGACGGGGCTCGAACCCGCAGCTTCCGCCTTGACAGGGCGGTGCTCTTACCAATTGAACTACAATCCCCATAAA----AAGTATATAACTCTTATTTATTCTTGTT-ATTTCATTCAAAGCATATCTATTTTGCATTATCACCCCGGTGTAACAGAGATACATGAATATATTGATAGGACCCTCAATGTTTAGTGAAAACA----ACATGGATTACTAGTAGTCCATGTTGTTATTCTCAAATCGATTGATACTACATTTTAAAACAAAAAATCCAACCTTGTTAT-----TTTCTACCTGCGTGTTGGTTCTTTCTGGAAAACAAA-----TGGGTCATATCCATTCATGGTGGATCAGCGCATTTTTGGGCCGAGCTGGATTTGAACCAGCGTAGACATATTGC
>Crassula_deltoidea
CCCATAGAGATGAGGAATCAATCTTTCGCCGGTAAATTCAATC----TAATTACATAGGGATGATATTGAATCAGATCAATAGCATTAATATGAGTATCTGATCTATCAAATGGATTAATCGTCAAGAATTGAATAGTATAACATAGTAAGGCCTTTTATCCATACTGAATCCAAAATTGGATT-TGAGATTCATGATTCTATCAAT--AATTTTTCTTATCCATGTTTCGATTCATAAATCTA-----------------------CTAAATTCTTTGTAGAATCAT------------------------------------------------------------------------------------------------------------------------------------------------------------------------------------GAAAATTGAC--TTTTTTATTTCTTTGGTTGGACCCGAAGGATAAAATTCTTATTG--------GTAGTAATTACAATTCCACATAATTGGAACC-AAAAAAGGGAAGAGGTTTAACCAGAATGGGTTCTATCGGGTTAA-----TTCTATTTAATTCATTTTATAATCTTAATTTAAAAAATACTCTCAGGAAAAAGATGATC------------TAC----------ATTATAAGCATCGGGAGCAAT--AAAAATT--AGTTCGAGTTCCTTTTTGAAA--TGAAGTATCGGCTGCCCCCCAATAATGAAATTA--TACTAAAGATCCCTCTTCTATTATTGGGA----ATTCAAT------------TATCTTCCCCCAATCCTTTGCCTCTGAAAAGGGGGGGTTGTGAGATGGATTGAGTATTTATTGGATA-GTCGGGACTGACGGGGCTCGAACCCGCAGCTTCCGCCTTGACAGGGCGGTGCTCTTACCAATTGAACTACAATCCCCATAAAAAGTAAGTATATCACTATTCTTTATTTCTTTTGATTTCCGTTAAAGCCTCCCCATTTTGCATTACCA---CGTTGTAAAAGAGATATGTGAATCTATTGAGACTCCCCTTAATGCTTAGTGAAACCA----ACATGGATTACTTGGAATCCATGTTGTTATTCTCAAATGGATTGATACTCTATTTTTAAACAAAAAAGCCACCCTTGTTATTTTCTTTTCTTCCTGCGTGTAGGTTCTTTATGTAAAAGAAATAAAATGGGTCATATCCATTCGTGTTGGATCAGCGCATTTTTGGGCCGAGCTGGATTTGAACCAGCGTAGACATATCGC
>Crassula_expansa_subsp_fragilis
CCCATAGAGATGAGGAATCAATCTTTCGCCGGTAAATTCAATCAGATAAATTACATCGGGATGATATTGAATCAGATCAATAGCATGAATAAGAGTATCTGATCTATCAAATGGATTAATCGTCAAGAATTGAATAGTATAACATAGGAAGGCCTTTTATCCATACCGAATCCAAAATTGGATT-TGAGATTAATGATTCTATCAATTCTTTTTTTCTTATCCATGTTTCAATTCATAAGTCTA-----------------------CTAAATTATTTGTACAATCAT------------------------------------------------------------------------------------------------------------------------------------------------------------------------------------TAAAATTTAC-TTTTTTTATTTCT----TTGGAACCCAAGGAGAAAATTATTCTTAGTAGTAATGTAGTAATTACAATTCCACAGAATTGGAACC-AAAAAAGGGAAGAGGTTTAACTAGAATGGGTTCTATCGGGTTAA-----TTCTATTTAATTCATTTTATAATGTTAGTAGAAAAAAGACTCTCAGGAAAAAGATGATC------------TAC----------ATTATAAGCATCGGGAGCAAT--AAAAATTTAAGTTCGAGTTCATTTTTGAAA--TGAAGTATCGACTGCCCCCCAAAAATTAAATTA--TACTAAAGATCCCTCTTCTAT-AATGGGA----ATAAAAT------------TATGTTCCCCCAATCCTTTGCCTCTGAAAAGGGGGGA-TGTGAGATGGATTGAGTATTTATTGGATA-GTCGGGACTGACGGGGCTCGAACCCGCAGCTTCCGCCTTGACAGGGCGGTGCTCTTACCAATTGAACTACAATCCCCATAAA----AAGTATATAACTATTCTTTATTTCTTTTGATTTCCGTTAAAGCCTACCCATTTTGCATTACCA---CGTTGTAAAATAGATATGTGAATCTATTGAGACTCACCTTAATGCTTAGTGAAACCAACATACATGGATTACTCGGAATCCATGTTGTTATTCTCAAATGGATTGATACTCTATTTTTAAACAAAAAAGCCACCCCTGTTAT-----TTTTTTCCTGCGTGTCGGTTCTTTCTGTAAAAGAAATGAAATGGGTCA----------TGGTGGATCAGCGCATTTTTGGGCCGAGCTGGATTTGAACCAGCGTAGACATATCGC
>Crassula_mesembrianthemopsis
CCCATAGAGATGAGGAATCAATCTTTCACCGGTAAATTCAATCAGATAAATTACATTGCGATGATATTGAATCAGATCAATATCATGAATAAGAATATCTGATGTATCAAATGGATTAATCGTCAAGAATTTAATAGTATAACATAGGAGGGTCCTTTATCCATACCGAATCCAAAATGAAATTTTTAAATTCATGATTCTATTAAGAATTTATTTCTTATCCTTATTTTGATTCTTAACTTTATATACCATAAAATAAGCCATATTCTTTATTCTTTGTAGAATCATCTGATCAAGTATTATTTGTCCATTTAGACAGCCTATTGGTTACCAACCCATCGAAATCGAAATGAAAAAAGGACGGAGTTAAGTTCGAAATTCCTTTTTTAATGTTACTAATCAAGTTTTCTTGGAAACCAAATAAAGTGTACGAAAACTGAACCTTAGTCTAAAAGATCTAATATCCCATAAAATTCACTCTTTTTTGTTGTTTCT-TTGGACCCGAAGGAGAAAATCTTTCTTG--------GTAGTTATTAAAATTCCACATAATTGGAACC-AAAAAAGGGGATAGGTTTAACCTGAATGGGTTCTATCAGGTTAA-----TTATGTTTAATTCATTTTAGAATGTTATTCTCAAAAATGCCCCAGGAAAAATAAAGATTATAGTATTGTTATACATTAT-----ATTATAAGGATCAGGAACAAT-AAAAAAATGAAGTTAGAGTATATTTTTGGAAATTATGATACAGGCTGCCCCCCAATAATTATACTAATTCACATGGGTCTCTCCTCCATTTATTGAA----ATCTAACGGACTTCTCTTGTGGGTTTCCCCTACCCTTTGCCTCCGAAAGAGGGATA-----AGATGGATTGATTATTTATTGTATACGTCGGGACTGACGGGGCTCGAACCCGCAGCTTCCGCCTTGACAGGGCGGTGCTCTTACCAATTGAACTACAATCCCCATAAA----AAGTATATAACTCTTATTTATTCTTGTT-ATTTCATTCAAAGCATATCTATTTTGCATTATCACCCCGGTGTAACAGAGATACATGAATATATTGATAGGACCCTCAATGCTTAGTGAAAACA----ACATGGATTACTAGTAGTCCATGTTGTTATTCTCAAATCGATTGATACTACATTTTAAAACAAAAAATCCAACCTTGTTAT-----TTTCTACCTGCGTGTCGGTTCTTTCTGGAAAACAAA-----TGGGTCATATCCATTCATGGTGGATCAGCGCATTTTTGGGCCGAGCTGGATTTGAACCAGCGTAGACATATTGC
>Crassula_mesembryanthoides
CCCATAGAGATGAGGAATCAATCTTTCACCGGTAAATTCAATCAGATAAATTACATTGCGATGATATTGAATCAGATCAATATCATGAATAAGAATATCTGATGTATCAAATGGATTAATCGTCAAGAATTTAATAGTATAACATAGGAGGGTCCTTTATCCATACCGAATCCAAAATTTAATTTTTAAATTCATGATTCTATTAAGAATTTATTTCTTATCCTTATTTTGATTCTTAACTTTATATACCATAAAATATGCCATATTCTTTATTCTTTGTAGAATCATCTGATCAAGTATTATTTGTCCATTTAGACAGCCTATTGGTTACCAACCC------ATCGAAATGAAAAAAGGACGGAGTTAAGTTCGAAATTCCTTTTTTAATGTTACTAATCAATTTTTCTTGGAAACCAAATAAAGTGTAAGAAAACTGAACCTTAGTCTAAAAGATCTAATATCCCATAAAATTCACTCTTTTTTGTTGTTTCT-TTGGACCCGAAGGAGAAAATCTTTCTTG--------GTAGTTATTAAAATTCCACATAATTGGAACCAAAAAAAGGGGATAGGTTTAACCTGAATGGGTTCTATCAGGTTAAT----TTATGTTTAATTCATTTTAGAATGTTATTCTAAAAAATGCCCCAGGAAAAATAAAGATTATAGTATTGTTATACATTGTTATACATTATAAGGATCAGGAACAAT-AAAAAAATGAAGTTAGAGTATATTTTTGGAAATTATGATACAGGCTGCCCCCCAATAATTATACTAATTCACATGGGTCTCTCCTCCATTTATTGAA----ATCTAACGGACTTCTCTTGTGGGTTTCCCCTACCCTTTGCCTCCGAAAGAGGGATA-----AGATGGATTGATTATTTATTGTATACGTCGGGACTGACGGGGCTCGAACCCGCAGCTTCCGCCTTGACAGGGCGGTGCTCTTACCAATTGAACTACAATCCCCATAAA----AAGTATATAACTCTTATTTATTCTTGTT-ATTTCATTCAAAGCATATCTATTTTGCATTATCACCCCGGTGTAACAGAGATACATGAATATATTGATAGGACCCTCAATGCTTAGTGAAAACA----ACATGGATTACTAGTAGTCCATGTTGTTATTCTCAAATCGATTGATACTACATTTTAAAACAAAAAATCCAACCTTGTTAT-----TTTCTACCTGCGTGTCGGTTCTTTCTGGAAAACAAA-----TGGGTCATATCCATTCATGGTGGATCAGCGCATTTTTGGGCCGAGCTGGATTTGAACCAGCGTAGACATATTGC
>Crassula_perforata
CCCATAGAGATGAGGAATCAATCTTTCACCGGTAAATTCAATCAGATAAATTACATTGCGATGATATTGAATCAGATCAATATCATGAATAAGAATATCTGATGTATCAAATGGATTAATCGTCAAGAATTTAATAGTATAACATAGGAGGGTCCTTTATCCATACCGAATCCAAAATTAAATTTTTAAATTCATGATTCTATTAAGAATTTATTTCTTATCCTTATTTTGATTCTTAACTTTATATACCATAAAATATGCCATATTCTTTATTCTTTGTAGAATCATCTGATCAAGTATTATTTGTCCATTTAGACAACCTATTGGTTACCAACCC------ATCGAAATGAAAAAAGGACGGAGTTAAGTTCGAAATTCCTTTTTTCATGTTACTAATCAAGTTTTCTTGGAAACCAAATAAAGTGTAAGAAAACTGAACCTTAGTCTAAAAGATCTAATATCCCATAAAATTCACTCTTTTTTGTTGTTTCT-TTGGACCCGAAGGAGAAAATCTTTCTTG--------GTAGTTATTAAAATTCCACATAATGGGAACC-AAAAAAGGGGATAGGTTTAACCTGAATGGGTTCTATCAGGTTAATTTAATTATGTTTAATTCATTTTATAATGTTATTCTAAAAAATGCCCCAGGAAAAATAAAGATTATAGTATTGTTATAC----------ATTATAAGGATCAGGAACAATAAAAAAAATGAAGTTAGAGTATATTTTTGGAAATTATGATACAGGCTGCCCCCCAATAATTATACTAATTCACATGGGTCTCTCCTCCATTTATTGAA----ATATAACGGACTTCTCTTGTGGGTTTCCCCTACCCTTTGCCTCCGAAAGAGGGATA-----AGATGGATTGAGTATTTATTGTATACGTCGGGACTGACGGGGCTCGAACCCGCAGCTTCCGCCTTGACAGGGCGGTGCTCTTACCAATTGAACTACAATCCCCATAAA----AAGTATATAACTCTTATTTATTCTTGTT-ATTTCATTCAAAGCATATCTATTTTGCATTATCACCCCGGTGTAACAGAGATACATGAATATATTGATAGGATCCTCAATGCTTAGTGAAAACA----ACATGGATTACTAGTAGTCCATGTTGTTATTCTCAAATCGATTGATACTACATTTTAAAACAAAAAATCCAACCTTGTTAT-----TTTCTACCTGCGTGTCGGTTCTTTCTGGAAAACAAA-----TGGGTCATATCCATTCATGGTGGATCAGCGCATTTTTGGGCCGAGCTGGATTTGAACCAGCGTAGACATATTGC
>Crassula_socialis
CCCATAGAGATGAGGAATCAATCTTTCACCGGTAAATTCAATCAGATAAATTACATTGCGATGATATTGAATCAGATCAATATCATGAATAAGAATATCTGATGTATCAAATGGATTAATCGTCAAGAATTTAATAGTATAACATAGGAGGGTCCTTTATCCATACCGAATCCAAAATTAAATTTTTAAATTCATGATTCTATTAAGAATTTATTTCTTATCCTTATTTTGATTCTTAACTTTATATACCATAAAATATGCCATATTCTTTATTTTTTGTAGAATCATCTGATCAAGTATTATTTGTCCATTTAGACAGCCTATTGGTTACCAACCC------ATCGAAATGAAAAAAGAACGGAGTTAAGTTCGAAATTCCTTTTTTAATGTTACTAATCAAGTTTTCTTGGAAACCAAATAAAGTGTAAGAAAACTGAACCTTAGTCTAAAAGATCTAATATCCCATAAAATTCACTCTTTTTTGTTGTTTCT-TTGGACCCGAAGGAGAAAATCTTTCTTG--------GTAGTTATTAAAATTCCACATAATTGGAACC-AAAAAAGGGGATAGGTTTAACCTGAATGGGTTCTATCAGGTTAA-----TTATGTTTAATTCATTTTAGAATGTTATTCTAAAAAATGCCCCAGGAAAAATAAAGATTATAGTATTGTTATAC----------ATTATAAGGATCAGGAACAAT-AAACAAATGAAGTTAGAGTATATTTTTGGAAATTATGATACAGGCTGCCCCCCAATAATTATACTAATTCACATGGGTCTCTCCTCCATTTATTGAA----ATCTAACGGACTTCTCTTGTGGGTTTCCCCTACCCTTTGCCTCCGAAAGAGGGATA-----AGATGGATTGATTATTTATTGTATACGTCGGGACTGACGGGGCTCGAACCCGCAGCTTCCGCCTTGACAGGGCGGTGCTCTTACCAATTGAACTACAATCCCCATAAA----AAGTATATAACTCTTATTTATTCTTGTT-ATTTCATTCAAAGCATATCTATTTTGCATTATCACCCCGGTGTAGCAGAGATACATGAATATATTGATAGGACCCTCAATGCTTAGTGAAAACA----ACATGGATTACTAGTAGTCCATGTTGTTATTCTCAAATCGATTGATACTACATTTTAAAACAAAAAATCCAACCTTGTTAT-----TTTCTACCTGCGTGTCGGTTCTTTCTGGAAAACAAA-----TGGGTCATATCCATTCATGGTGGATCAGCGCATTTTTGGGCCGAGCTGGATTTGAACCAGCGTAGACATATTGC
>Crassula_tecta
CCCATAGAGATGAGGAATCAATCTTTCACCGGTAAATTCAATCAGATAAATTACATTGCGATGATATTGAATCAGATCAATATCATGAATAAGAATATCTGATGTATCAAATGGATTAATCGTCAAGAATTTAATAGTATAACATAGGAGGGTCCTTTATCCATACCGAATCCAAAATGAAATTTTTAAATTCATGATTCTATTAAGAATTTATTTCTTATCCTTATTTTGATTCTTAACTTTATATACCATAAAATAAGCCATATTCTTTATTCTTTGTAGAATCATCTGATCAAGTATTATTTGTCCATTTAGACAGCCTATTGGTTACCAACCCATCGAAATCGAAATGAAAAAAGGACGGAGTTAAGTTCGAAATTCCTTTTTTAATGTTACTAATCAAGTTTTCTTGGAAACCAAATAAAGTGTACGAAAACTGAACCTTAGTCTAAAAGATCTAATATCCCATAAAATTCACTCTTTTTTGTTGTTTCT-TTGGACCCGAAGGAGAAAATCTTTCTTG--------GTAGTTATTAAAATTCCACATAATTGGAACC-AAAAAAGGGGATAGGTTTAACCTGAATGGGTTCTATCAGGTTAA-----TTATGTTTAATTCATTTTAGAATGTTATTCTCAAAAATGCCCCAGGAAAAATAAAGATTATAGTATTGTTATACATTAT-----ATTATAAGGATCAGGAACAAT-AAAAAAATGAAGTTAGAGTATATTTTTGGAAATTATGATACAGGCTGCCCCCCAATAATTATACTAATTCACATGGGTCTCTCCTCCATTTATTGAA----ATCTAACGGACTTCTCTTGTGGGTTTCCCCTACCCTTTGCCTCCGAAAGAGGGATA-----AGATGGATTGATTATTTATTGTATACGTCGGGACTGACGGGGCTCGAACCCGCAGCTTCCGCCTTGACAGGGCGGTGCTCTTACCAATTGAACTACAATCCCCATAAA----AAGTATATAACTCTTATTTATTCTTGTT-ATTTCATTCAAAGCATATCTATTTTGCATTATCACCCCGGTGTAACAGAGATACATGAATATATTGATAGGACCCTCAATGCTTAGTGAAAACA----ACATGGATTACTAGTAGTCCATGTTGTTATTCTCAAATCGATTGATACTACATTTTAAAACAAAAAATCCAACCTTGTTAT-----TTTCTACCTGCGTGTCGGTTCTTTCTGGAAAACAAA-----TGGGTCATATCCATTCATGGTGGATCAGCGCATTTTTGGGCCGAGCTGGATTTGAACCAGCGTAGACATATTGC
>Crassula_volkensii
CCCATAGAGATGAGGAATCAATCTTTCGCCGGTAAATTCAATCAGATAAATTACATCGGGATGATATTGAATCAGATCAATAGCATGAATAAGAGTATCTGATCTATCAAATGGATTAATCGTCAAGAATTGAATAGTATAACATAGGAAGGCCTTTTATCCATACCGAATCCAAAATTGGATT-TGAGATTAATGATTCTATCAATTCTTTTTTTCTTATCCATGTTTCAATTCATAAGTCTA-----------------------CTAAATTATTTGTACAATCAT------------------------------------------------------------------------------------------------------------------------------------------------------------------------------------TAAAATTTACTTTTTTTTATTTCT----TTGGAACCCAAGGAGAAAATTCTTCTTAGTAGTAATGTAGTAATTACAATTCCACAGAATTGGACCC-AAAAAAGGGAAGAGGTTTAACTAGAATGGATTCTATCGGGTTAA-----TTCTATTTAATTCATTTTATAATGTTAGTAGAAAAAAGACTCTCAGGAAAAAGATGATC------------TAC----------ATTATAAGCATCGGGAGCAAT--AAAAATTTAAGTTCGAGTTCATTTTTGAAA--TGAAGTATCGACTGCCCCCCAAAAATTAAATTA--TACTAAAGATCCCTCTTCTAT--CTGGGA----ATTCAAT------------TATGTTCCCCCAATCCTTTGCCTCTGAAAAGGGGGGA-TGTGAGATGGATTGAGTATTTATTGGATA-GTCGGGACTGACGGGGCTCGAACCCGCAGCTTCCGCCTTGACAGGGCGGTGCTCTTACCAATTGAACTACAATCCCCATAAA----AAGTATATAACTATTCTTTATTTCTTTTGATTTCCGTTAAAGCCTACCCATTTTGCATTACCA---CGTTGTAAAAGAGATATGTGAATCTATTGAGACTCACCTTAATGCTTAGTGAAACCAACATACATGGATTACTCGGAATCCATGTTGTTATTCTCAAATGGATTGATACTCTATTTTTAAACAAAAAAGCCACCCCTGTTAT-----TTTCTTTCTGCGTGTCGGTTCTTTCTGTAAAAGAAATGAAATGGGTCA----------TGGTGGATCAGCGCATTTTTGGGCCGAGCTGGATTTGAACCAGCGTAGACATATCGC
