# Supplementary material for: Ten Plastomes of Crassula (Crassulaceae) and Phylogenetic Implications
Source: Biology (Basel). 2022 Dec 7;11(12):1779. doi: 10.3390/biology11121779 (PMC9775174; doi:10.3390/biology11121779)
Supplement: Supplementary file 1 [file biology-11-01779-s001.zip › Supplements/Data S2/HVR4.fas]

>Crassula_alstonii
TCTTACTGATTAGTGTACCTGTTGTATTTGCTTCTCCTGATGGTTGGTCAAGTAATAAAAATATTGTATTTTCCGGGACATCATTATGGATTGGATTAGTCTTTCTGGTGGGTATCCTTAATTCTCTGATTTCTTGAGCCTCTTCATCCCATGCCCAACGTCCA----------------------------------------------------------------------------------------------------------------AAAATAAAAATTCACGGGGTGGGATTAAACTCCTTAAATTAAAACTTCTTGAATG-------AAAAAAGTCCAAAA-----TACTGTCTATTTCATTACTAACTATTAATTACTA---AATATTCGATTATATA--------------------------ATTCTAATATAT-----ATTA----GAATGGATAGATAAATAGAAT------ATATTCTTTTATTAAATTGAAATTAGATAATTAGATAATAATATTCTATTAATATTATTATCTAATTT----ATTATTTTTCTTCGGTTAGAATATTAAGAATTTTCTTTTTATATTAAT--CAAAAATATCTTGAATATAGAAAGCGAATCGAA------TATCCTTATTAATAATAAGGAAAATTTATTAATATTAATAAGATA--TTTTTTTTTATTATTTGAATAG----------TTTTAATATATATATTCTATTAAAAAATTCTATTTATT-------CTAGTAGATGGATATATATAATA-------AAAAAAATAATTAAAATTAATTGGATTGGAATTGTCCTAA-----ATAGTATATCTAGGGGGGTTCTGCAAAAAA---AGATCTAGAC--ATATA------TATTATATATATGGGCGTATCAAGAATGATAAAAGCA------GATGCGGATATGGTCGAATGGTAAAATTTCTCCTTGCCAAGGAGAAGACGCGGGTTCGATTCCCGCT
>Crassula_columella
TCTTACTGATTAGTGTACCTGTTGTATTTGCTTCTCCTGATGGTTGGTCAAGTAATAAAAATATTGTATTTTCCGGGACATCATTATGGATTGGATTAGTCTTTCTGGTGGGTATCCTTAATTCTCTGATTTCTTGAGCCTCTTCATCCCATGCCCAACGTCCA----------------------------------------------------------------------------------------------------------------AAAATAAAAATTCACGGGGTGGGATTAAACTCCTTAAATTAAAACTTCTTGAATG-------AAAAAAGTCCAAAA-----TACTGTCTATTTCATTACTAACTATTAATTACTA---AATATTCGATTATATA--------------------------ATTCTAATATAT-----ATTA----GAATGGATAGATAAATAGAAT------ATATTCTTTTATTAAATTGAAATTAGATAATTAGATAATAATATTCTATTAATATTATTATCTAATTT----ATTATTTTTCTTCGGTTAGAATATTAAGAATTTTCTTTTTATATTAAT--CAAAAATATCTTGAATATAGAAAGCGAATCGAA------TATCCTTATTAATAATAAGGAAAATTTATTAATATTAATAAGATATTTTTTTTTTTATTATTTGAATAG----------TTTTAATATATATATTCTATTAAAAAATTCTATTTATT-------CTAGTAGATGGATATATATAATA-------AAAAAAATAATTAAAATTAATTGGATTGGAATTGTCCTAA-----ATAGTATATCTAGGGGGGTTCTGCGAAAAA---AGATCTAGAC--ATATA------TATTATATATATGGGCGTATCAAGAATGATAAAAGCA------GATGCGGATATGGTCGAATGGTAAAATTTCTCCTTGCCAAGGAGAAGACGCGGGTTCGATTCCCGCT
>Crassula_dejecta
TCTTACTGATTAGTGTACCTGTTGTATTTGCTTCTCCTGATGGTTGGTCAAGTAATAAAAATATTGTATTTTGCGGGACATCATTATGGATTGGATTAGTCTTTCTGGTGGGTATCCTTAATTCTCTGATTTCTTGAGCCTCTTCATCCCATGCCCAATGTCCA----------------------------------------------------------------------------------------------------------------AAAAGAAAAATTCACGGGGTGGGATTAAACTCCTTAAATTCAAACTTCTTGAATAA------AAAAAAGTCCAAAA-----TACTGTCTATTTCGTTGATAACTATTAATTACTA---AATATTCGATTATATA--------------------------ATTCTAATATAT-----ATTA----GAATGGATAGATAAATAGAAT------ATATTCTTTTATTAAATTGAAATTAGATAATTAGATAATAATATTCTATTAATATTATTATCTAATTT----ATTATTTTTCTTCGGTTAGAATATTAAGAATTTTATTTTTATATTAAT--CAAAAATATCTTGAATATAGAAAGCGAATCTAATATCCTTATCCTTATTAATAATAAGGAAAATTTATTAATATTAATAAGATA--TTTTTTTTTATTATTTGAATAG----------TTTTA--ATATATATTCTATTAAAAAATTCTATTTATT-------CTAGTAGATGGATATATATAATG-AAAAAAAAATAAATAATTAAAATGAATTGGATTGGAATTGTCCTAA-----ATAGTATATCCAGGGGGGTTCTGCAAAAAA---AGATCTAGAC--ATATA------TATTATATATATGGGCGTATCAAGAACGATAAAAGCA------GATGCGGATATGGTCGAATGGTAAAATTTCTCCTTGCCAAGGAGAAGACGCGGGTTCGATTCCCGCT
>Crassula_deltoidea
TCTTACTGATTAGTGTACCTGTTGTATTTGCTTCTCCTGATGGTTGGTCAAGTAATAAAAATATTGTATTTTCCGGTACATCATTATGGCTTGGATTAGTCTTTCTGGTAGGTATCCTTAATTCTCTTATTTCTTGAGCCTCTTCATACCAC-----------------------------------------------------------------------------------------------------------------------------------------------------------------------------------------------------------------------------------------------------AGTCTATTATAGACTATTATATAGAATTTTAATTCTACTATTCTAGTAGATATGATATGATAATGAACGTATAGAAAAATAAAATAGAATAATATTCTTTTATTTAATTGA--------AATTAGATAATAATATTAATAGAATATTATTATCTAATTTTTTGATTATTTTTAAAAAGTTAGAATAGTAAGAA------TTTGATATTAAT--AAATAGTATCTTGACTATATAACTTTAATCTAA-----------TAATTAATTAATTCAAAA----ATTAAGATTAATAAGAGAA------TTGTCTAGTTTGAATAGTGTTTGAATCTCTCTATATATTATTTTTATTAAAAAATTCTATTTCTT-------ATCCTAGATGGAC------------------------TGAAAAAAATGAAAATAATTGGAATTGCCCTAA-----AAATTATATCTAGGCCGGTTCTGCAAAAAAGCGAGATAGAGAT--ATATATTATAATATTATATATAGGAGCCTATGACAAACGAGAAAAGCA------GATGCGGATATGGTCGAATGGTAAAATTTCTCCTTGCCAAGGAGAAGACGCGGGTTCGATTCCCGCT
>Crassula_expansa_subsp_fragilis
TCTTACTTATTAGTGTACCTGTTGTATTTGCTTCTCCTGATGGGTGGTCAAGTAATAAAAATATTGTATTTTCCGGTACATCATTATGGCTTGGATTGGTCTTTCTGGTAGGTATCCTTAATTCTCTTATTTCTTGAGCCTCTTCATACCACGCCCAATGTCCAAAAAGAAAAAGGAAATGACCTCCCTTAAAGAAACGATTCAGGATTGCGCGACACATTCAATTTTCGAATTTAATATAATTTCCAAAATTGTAAATAAAGAAATATAACTCAAAAAAGAAAAATTCACGGC-CGGGATTAAACTCC---------AACTTCTTAAATGAAAATTGAAAAAATTCCAAAATCAAATAGTGTTTATTTCGTTGAGAACTATTAATTACTATTCTATAGTCTATTATAGA-----ATATAGAATTCGAATTCGACTATTCTAGTAGATATGATATGATAATGAACGTATAGAAAAATAAAATAGAATAATATT-TTTTATTTAATTCA--------AATTAGATAATAATATTAATAGAATATTATTATCTAATTTATTGATTATTTTTATTAAGTTAGAATAGTAAGAA------TTTGATATGAATAAAAAAAAAATCTTGCCTATAGAACTCGAATCTAA-----------TAACTAATGAATT--AAA----ATTAAGATTAATAAGAGAA------TTGTCTAGTGTGACTA-----------TCTCTATCTATTATTTTTGTTAAAAATTTCTATTTCTT-------C---------------------------------------AAAAAATGAAAACAATTGGAATTGCCCTAATTAATATAGTATATCTAGACCGGCTCGTCAAAAAAGCGAGATCGAGAT--ATATA--------TTATATATAGGGGCATATGACAAACGACAAAAGCA------GATGCGGATATGGTCGAATGGTAAAATTTCTCCTTGCCAAGGAGAAGACGCGGGTTCGATTCCCGCT
>Crassula_mesembrianthemopsis
TCTTACTGATTAGTGTACCTGTTGTATTTGCTTCTCCTGATGGTTGGTCAAGTAATAAAAATATTGTATTTTCCGGGACATCATTATGGATTGGATTAGTCTTTCTGGTGGGTATCCTTAATTCTCTGATTTCTTGAGCCTCTTCATCCCATGCCCAATGTCCA----------------------------------------------------------------------------------------------------------------AAAAGAAAAATTCACGGAGTGGGATTAAACTCCTTAAATTAAAACTTCTTGAATGA------AAAAAAGTCCAAAA-----TACTGTCTATTTCGTTGATAACTTTTAATTACTA---AATATTCGATTATATA--------------------------ATTCTAATATAT-----ATTA----GAATGGATAGATAAATAGAAT------ATATTCTTTTATTAAATTGAAATTAGATAATTAGATAATAATATTCTATTAATATTATTATCTAAATT----ATTATTTTTCTTCGGTTAGAATATTAAGAATTTTATTTTTATATTAAT--CAAAAATATCTTGAATATAGAAAGCGAATCTAATATCCTTATCCTTATTAATAATAAGGAATGGGTATTAATATTAATAATATA--TTTTTTTTTATTATTTGAATAG----------TTTTA--ATATATATTCTCTTAAAAAATTCTATTTATTCTAGTAGCTAGTAGATGGATATATATAATG--AAAAAAAATAAATAATTAAAATGAATTGGATTGGAATTGTCCTAA-----ATAGTATATCTAGGGGGGTTCTGCAAAAAA---AGATCTAGAC--ATATA------TATTATATATATGGGCGTATCAAGAACGATAAAAGCA------GATGCGGATATGGTCGAATGGTAAAATTTCTCCTTGCCAAGGAGAAGACGCGGGTTCGATTCCCGCT
>Crassula_mesembryanthoides
TCTTACTGATTAGTGTACCTGTTGTATTTGCTTCTCCTGATGGTTGGTCAAGTAATAAAAATATTGTATTTTCCGGGACATCATTATGGATTGGATTAGTCTTTCTGGTGGGTATCCTTAATTCTCTGATTTCTTGAGCCTCTTCATCCCATGCCCAATGTCCA----------------------------------------------------------------------------------------------------------------AAAAGAAAAATTCACGGGGTGGGATTAAACTCCTTAAATTAAAACTTCTTGAATGA------AAAAAAGTCCAAAA-----TACTGTCTATTTCGTTGATAACTATTAATTACTA---AATATTCGATTATATA--------------------------ATTCTAATATATATTAGATTA----GAATGGATAGATAAATAGAAT------ATATTCTTTTATTAAATTGAAATTAGATAATTAGATAATAATATTCTATTAATATTATTATCTAATTT----ATTATTTTTCTTCGGTTAGAATATTAAGAATTTTATTTTTATATTAAT--CAAAAATATCTTGAATATAGAAAGCGAATCTAATATCCTTATCCTTATTAATAATAAGGAAAATTTATTAATATTAATAAGATA----TTTTTTTATTATTTGAATAG----------TTTTA--ATATATATTCTATTAAAAAATTCTATTTATT-------CTAGTAGATGGATATATATAATG--AAAAAAAATAAATAATTAAAATGAATTGGATTGGAATTGTCCTAA-----ATAGTATATCTAGGGGGGTTCTGCAAAAAA---AGATCTAGAC--ATATA------TATTATATATATGGGCGTATCAAGAACGATAAAAGCA------GATGCGGATATGGTCGAATGGTAAAATTTCTCCTTGCCAAGGAGAAGACGCGGGTTCGATTCCCGCT
>Crassula_perforata
TCTTACTGATTAGTGTACCTGTTGTATTTGCTTCTCCTGATGGTTGGTCAAGTAATAAAAATATTGTATTTTCCGGAACATCATTATGGATTGGATTAGTCTTTCTGGTGGGTATCCTTAATTCTCTGATTTCTTGAGCCTCTTCATCCCGTGCCCAATGTCTA----------------------------------------------------------------------------------------------------------------AAAAGAAAAATTCACGGGGTGGGATTAAACTCCTTAAATTAAAACTTCTTGAATGA------AAAAAAGTCCAAAA-----TACTGTCTATTTCGTTGATAACTATTAATTACTA---AATATTCGATTATATA--------------------------ATTCTAATATAT-----ATTA----GAATGGATAGATAAATAGAAT------ATATTCTTTTATTAAATTGAAATTAGATAATTAGATAATAATATTAATAGAATATTATTATCTAATTT----ATTATTTTTCTTCAATTAGAATATTAAGAATTTTATTTTTATATTAAT--CAAAAGTATCTTGAATATAGAAAGCGAATCTAA------TATCCTTATTAATAATAAGGAAAATTTATTAATATTAATAAGATAT-TTTTTTTTTATTATTTGAATAG----------TTTTA--ATATATATTCTATTAAAAAATTCTATTTATT-------CTAGTAGATGGATATATATAATG--AAAAAAAATAAATAATTAAAATTAATTGGATTGGAATTGTCCTAA-----ATAGTATATCTAGGGGGGTTCTGCAAAAAA---AGATCTAGACATATATA------TATAATATATATGGGCGTATCAAGAACGATAAAAGCA------GATGCGGATATGGTCGAATGGTAAAATTTCTCCTTGCCAAGGAGAAGACGCGGGTTCGATTCCCGCT
>Crassula_socialis
TCTTACTGATTAGTGTACCTGTTGTATTTGCTTCTCCTGATGGTTGGTCAAGTAATAAAAATATTGTATTTTCCGGGACATCATTATGGATTGGATTAGTCTTTCTGGTGGGTATCCTTAATTCTCTGATTTCTTGAGCCTCTTCATCCCATGCCCAATGTCCA----------------------------------------------------------------------------------------------------------------AAAAGAAAAATTCACGGGGTGGGATTAAACTCCTTAAATTAAAACTTCTTGAATGA------AAAAAAGTCCAAAA-----TACTGTCTATTTCGTTGATAACTATTAATTACTA---AATATTCGATTATATA--------------------------GTTCTAATATAT-----ATTA----GAATCGATAGATAAATAGAAT------ATATTCTTTTATTAAATTGA--------AATTAGATAATAATATTCTATTAATATTATTATCTAATTT----ATTATTTTTCTTCGGTTAGAATATTAAGAATTTTATTTTTATATTAAT--CAAAAATATCTTGAATATAGAAAGCGAATCTAATATCCTTATCCTTATTAATAATAAGGAAAATTTATTAATATTAATAAGATA--TTTTTTTTTATTATTTGAATAG----------TTTTA--ATATATATTCTATTAAAAAATTCTATTTATT-------CTAGTAGATGGATATATATAATGAAAAAAAAAATAAATAATTAAAATGAATTGGGTTGGAATTGTCCTAA-----ATAGTATATCTAGGGGGGTTCTGCAAAAAA---AGATCTAGAC--ATATA------TATTATATATATGGGCGTATCAAGAACGATAAAAGCA------GATGCGGATATGGTCGAATGGTAAAATTTCTCCTTGCCAAGGAGAAGACGCGGGTTCGATTCCCGCT
>Crassula_tecta
TCTTACTGATTAGTGTACCTGTTGTATTTGCTTCTCCTGATGGTTGGTCAAGTAATAAAAATATTGTATTTTCCGGGACATCATTATGGATTGGATTAGTCTTTCTGGTGGGTATCCTTAATTCTCTGATTTCTTGAGCCTCTTCATCCCATGCCCAATGTCCA----------------------------------------------------------------------------------------------------------------AAAAGAAAAATTCACGGAGTGGGATTAAACTCCTTAAATTAAAACTTCTTGAATGA------AAAAAAGTCCAAAA-----TACTGTCTATTTCGTTGATAACTTTTAATTACTA---AATATTCGATTATATA--------------------------ATTCTAATATAT-----ATTA----GAATGGATAGATAAATAGAAT------ATATTCTTTTATTAAATTGAAATTAGATAATTAGATAATAATATTCTATTAATATTATTATCTAATTT----ATTATTTTTCTTCGGTTAGAATATTAAGAATTTTATTTTTATATTAAT--CAAAAATATCTTGAATATAGAAAGCGAATCTAATATCCTTATCCTTATTAATAATAAGGAAAATTTATTAATATTAATAATATAT-TTTTTTTTTATTATTTGAATAG----------TTTTA--ATATATATTCTATTAAAAAATTCTATTTATTCTAGTAGCTAGTAGATGGATATATATAATG--AAAAAAAATAAATAATTAAAATGAATTGGATTGGAATTGTCCTAA-----ATAGTATATCTAGGGGGGTTCTGCAAAAAA---AGATCTAGAC--ATATA------TATTATATATATGGGCGTATCAAGAACGATAAAAGCA------GATGCGGATATGGTCGAATGGTAAAATTTCTCCTTGCCAAGGAGAAGACGCGGGTTCGATTCCCGCT
>Crassula_volkensii
TCTTACTTATTAGTGTACCTGTTGTATTTGCTTCTCCTGATGGGTGGTCAAGTAATAAAAATATTGTATTTTCCGGTACATCATTATGGCTTGGATTGGTCTTTCTGGTAGGTATCCTTAATTCTCTTATTTCTTGAGCCTCTTCATACCACGCCCAATGTCCAAAAAGAAAAAGGAAATGACCTCCCTTAAAGAAATAATTCAGGATTGCGCGACACATTCAATTTTCGAATTTAATATAATTTCCAAAATTGTAAATAAAGAAATCTAACTCAAAAAAGAAAAATTCACGGA-CGGGATTAAACTCC---------AACTTCTTAAATGAAAATTGAAAAAATTTCAAAATCAAATAGTGTTTATTTCGTTGAGAACTATTAATTACTATTCTATAGTCTATTATAGA-----ATATAGAATTCGAATTCGACTATTCTAGTAGATATGATATGATAATGAACGTATAGAAAAATAAAATAGAATAATATTCTTTTATTTAATTCA--------AATTAGATAATAATATTCTATTAATATTATTATCTAATTTATTGATTTTTTTTATTAAGTTAGAATAGTAAGAA------TTTGATATGAAT-AAAAAAAAATCTTGCCTATAGAACTCTAATCTAA-----------TAACTAATGAATT--CAA----ATTAAGATTAATAAGAGAA------TTGTCTAGTGTGAATA-----------TCTATATCTATTATTTTTGTTAAAAATTTCTATTTCTT-------CTCCTAGATGGAC------------------------TGAAAAAAATGAAAACAATTGGAATTGCCCGAATTAATATAGTATATCTAGACCGGCTCTTCAAAAAAGCGAGATCGAGAT--ATATA--------TTATATATAGGGGCATATGACAAACGAGAAAAGCAGATGCGGATGCGGATATGGTCGAATGGTAAAATTTCTCCTTGCCAAGGAGAAGACGCGGGTTCGATTCCCGCT
