# Supplementary material for: Ten Plastomes of Crassula (Crassulaceae) and Phylogenetic Implications
Source: Biology (Basel). 2022 Dec 7;11(12):1779. doi: 10.3390/biology11121779 (PMC9775174; doi:10.3390/biology11121779)
Supplement: Supplementary file 1 [file biology-11-01779-s001.zip › Supplements/Data S2/HVR5.fas]

>Crassula_alstonii
GCTCTTTTGAATAACTAGATATTCTAGTTAGATCATA--CTCTCTTTTCTTTTCATTAGTGGTTTCGAGTTTGTTATGTTTTTTATTCACTTTATTGTTTCACAAGTAGATCCGAGCAAAATGAGATTCTCTTATCACAGATTTACAAAGTATAGGGGCTGGATAAGACTTTGATAAATACCTTTTCGTCTTATTAATTGACATAGCCCCAAGTCATCTAGTAAAATGATACTAATGTGTAGGGGATGGTCGGGATAGCTCAGTTGGTAGAGCAGAGGACTGAAAATCCTCGTGTCACCAGTTCAAGCCTGGTTCCTGGCACATGAT--TCAATAGATACTTTGATATATAT----------ATATAT-ATTTTATTTTAATTGTA-------------ACATATGAATAAAAATGCCTAGGGATCAACGGA-GATATATTCTATAGCAAGATACCTATGTAACCATCTAGTTGTCTGGAAATATATTCTCCATTTTCTATCGGGGAAAAGAGTCTATTTAAAGTTCAAGTACT-TAAAAGAAAAATTTTTTATTCATAT-------AAATTCAT-------ATAAAAGGATTACTTTA-------AAATATGTAAAA-GTTAGTTAGTTAAAATAACT----------------------AAATTGTAATTTCAGATACAATACAAATAGGATGAAGTCTATCCTATCCCCTTTTGATTTCTTTGTAA--TTTTTTTTTTTTACGCCTATGTTA-----------TCCATCTAAGCTCTGTACGCGGTACATTGGTTAGGTTTATCCCAACCAAATATTTTTCAAAAATGGAGAATTTCAATGAATCCCTAATTCTCTTTTCTTTTTTAGAAT-------------TTAGTTAAGTTATATATTATATAACTCTAGATATATAACTCTAGATAGTTAGAATTTGTTAATTATTAATATTCTTATAAG----ATATATATAAGACTAAATTTACCCTATCCATAGAGGCTTGAATTACTCTGTTTGAGCTATAACAGAGCGTAAAAATATT------CTTTGAA---CGGGAGTTGTGAGAGTGAAAATTCGTTTCTTAGCATTCAATGAGCATCTTGGATTTCATAAAAATTGGGGGCAATATAATCCTTACGCAAGGGCCATCCTATCCAACTTTCAGGCATTAAGATACGTTTCAAGCGGGGATGATTATCATAATAAATTCCTAACATATCATAAGATTCCCGCTCTTGAAAATCGGAACTTTTCCAAACCCAGAAAACAGAA
>Crassula_columella
GCTCTTTTGAATAACTAGATATTCTAGTTAGATCATA--CTCTCTTTTCTTTTCATTAGTGGTTTCGAGTTTGTTATGTTTTTTATTCACTTTATTGTTTCACAAGTAGATCCGAGCAAAATGAGATTCTCTTATCACAGATTTACAAAGTATAGGGGCTGGATAAGACTTTGATAAATACCTTTTCGTCTTATTAATTGACATAGCCCCAAGTCATCTAGTAAAATGATACTAATGTGTAGGGGATGGTCGGGATAGCTCAGTTGGTAGAGCAGAGGACTGAAAATCCTCGTGTCACCAGTTCAAGCCTGGTTCCTGGCACATGAT--TCAATAGATACTTTGATATATAT----------ATATAT-ATTTTATTTTAATTGTA-------------ACATATGAATAAAAATGCCTAGGGATCAACGGA-GATATATTCTATAGCAAGATACCTATGTAACCATCTAGTTGTCTGGAAATATATTCTCCATTTTCTATCGGGGAAAAGAGTCTATTTAAAGTTCAAGTACT-TAAAAGAAAAATTTTTT-----------------ATTCAT-------ATAAAAGGATTACTTTA-------AAATATGTAAAA-GTTAGTTAGTTAAAATAACT----------------------AAATTGTAATTTCAGATACAATACAAATAGGATGAAGTCTATCCTATCCCCTTTTTATTTCTTTGTAA--TTTTTT-TTTTTACGCCTATGTTA-----------TCCATCTAAGCTCTGTACGCGGTACATTGGTTAGGTTTATCCCAACCAAATATTTTTCAAAAATGGAGAATTTCAATGAATCCCTAATTCTCTTTTCTTTTTTAGAAT-------------TTAGTTAAGTTATATATTATATAACTCTAGATATATAACTCTAGATAGTTAGAATTTGTTAATTATTAATATTCTTATAAG----ATATATATAAGACTAAATTTACCCTATCCATAGAGGCTTGAATTACTCTGTTTGAGCTATAACAGAGCGTAAAAATATT------CTTTGAA---CGGGAGTTGTGAGAGTGAAAATTCGTTTCTTAGCATTCAATGAGCATCTTGGATTTCATAAAAATTGGGGGCAATATAATCCTTACGCAAGGGCCATCCTATCCAACTTTCAGGCATTAAGATACGTTTCAAGCGGGGATGATTATCATAATAAATTCCTAACATATCATAAGATTCCCGCTCTTGAAAATCGGAACTTTTCCAAACCCAGAAAACAGAA
>Crassula_dejecta
GCTCTTTTGAATAACTAGATATTCTAGTTAGATCATA--CTCTCTTTTCTTTTCATTAGTGGTTTCGAGTTTGTTATGTTTTTTATTCACTTTATTATTTCACAAATAGATCCGAGCAAAATGAGGTTCTCTTATCACAGACTTACAAAGTAGAGGGTCTGGATAAGACTTTGATAAATACCTTTTCGTCTTATTAATTGACATAGCCCCAAGTCATCGAGTAAAATGATACTACTGCGTAGGGGATGGTCGGGATAGCTCAGTTGGTAGAGCAGAGGACTGAAAATCCTCGTGTCACCAGTTCAAGCCTGGTTCCTGGCACATGAT--TCAATAGATTATA---TATATAT----------ATATAT-TTTTTCTTTTAATTGTA-------------ACATATGAATAAAAATGCATAGGGATCAACGGA-GATATATTCTATAGCAAGATACCTATGTAACCATCTAGTTGTCTGGAAATATATTCACCATTTTCTATCGGGGAAAAGAGTCTATTTAAAGTTCAAGTACT-TAAAAGAAAAATTTTTTATTCATA----------TCTCAT---AAAAAAAAAAGGAGTACTTTA-------AAATATGTAAAA-GTTAGTTAGTTAAAATAACGA-----AATTGTAGGGTGGGAAAAATTGTAATTTCAGATACAATACAAATAGGATGAAGTCTATCCTATCCCCTTTTGATTTCTTTGTAAT-TTTTTTTTTTTTACGCCTATGTTA-----------TCCATCTAAGCTCTGTACGCGGTACATTGGTTAGGTTTATCCCAACCAAATATTTTTCAAAAATGGAGAATTTCAATGAATCCCTAATTCTCTTTTCTTTTTTAGAAT-------------TTAGTTAAGTTATATATTATATAACTC--------TATCTCTATATAGTTAGAATTTGTTAATTATTAATATTCTTATAAGATATATATATATAAGACTAAATTTACCCTATCCATAGAGGCTTGAATTACTCTGTTTGAGCTATAACAGAGCGTACAAATATT------CTTTGAATACCGGGAGTTGTGAGAGTGAAAATTCGTTTCTTAGCATTCAATGAGCATCTTGGATTTCATAAAAATTGGGAGCAATATAATCCTTACGCAAGGGCCATCCTATCCAACTTTCAGGCATTAAGATACGTTTCAAGCGGGGATGATTATCATAATAAATTCCTAACATATCATAAGATTCCCGCTCTTGAAAATCGGAACTTTTCCAAACCCAGAAAACAGAA
>Crassula_deltoidea
GCTACTTTGAATAACTCGATGTTATAGTTATATGATACCCTTTCTTTTCATTTGATTAGCAATTTCAAGTTTGTTATTTTTTTT-TTCATTCTAGTCTTTCACAAATCGATTTGAGAAAAATGGGATTCTCTTATCACATACTTTCAAATGAAAGGGATTGGATAAGACTTTCATAACTACCTTTTAGTCTTATTCATTGACATAGCCCCAAGTCATCTAGTAAAATGAGACTGATGCGCAGGGGGTGGTCGGGATAGCTCAGCTGGTAGAGCAGAGGACTGAAAATCCTCGTGTCACCAGTTCAAATCTGGTTCCTGGCACACGGTTCTCAATAAATATTTTGATATAT------------ATATCTATTTTAATTAAAATGTTACATATTTACACTTACATATGAATAAAAATGCATAGGGATCAACAGA-CATCTATTCTATAGCAAAATCCCTATGTACCCATCGAGGCGTCTGGAAATATACCCGCTATAAAATAGCGGGTAAGGGGGAATA-TTATAGTTAAACTTTT-TTCTTATTCTTTTTTTTATTCATAGTATGTCTATGGTCAT-TAAAAAAAGAATGACTTTCTTTATCTTTATACGCATTTGAAA----AGTTAGTTAAAAGATCCAAAAGAAAGGGTAGGATGGGAAAAAT--GAATTTCAGATCCAATACAAATTGGCTGAAGCCTATCCT-CCCCCCTTGGATTTCTTTTGATTTTATATTTTTTCCATACCCCTGTTACTTTAATAGAGTCCATCTAAGTTCTGTACGCGGTACAAAG-------------------------------------------------------TGAATGTTCCTTCTTTTCGCTCAT---------CCTATTGGTTAGG----------------------------------------------------------------CTTAGCCGAA--CCACAAATAAAACT------------------GAGGCTTGAACTCCTCTATTTGATCTATAACAGAGCGCACAAAGAGC------CCTTGAATATTTGGAGTTGTCAGAGTGCAGATTCATTTCTTATCATTCAATGTGCATCTTGGATTTCATAAAAATTGGGGGCAATATAATCCTTACGTAAGGGCCACCCTATCCAACTTTCAGGCATCAAGATACGTTTCAAGCGGGGATGATTATCATAATGGATTCCTAACATATCATAAGATTCCCGCTCTTGAAAATCAGAACTTTTCCAAACCCAGAAAACAGAA
>Crassula_expansa_subsp_fragilis
GCTACTTTGAATAACTAGATGGTAGAGTTATATCATATCCTTTCTTTTTATTTAATTAGCAATTTCAAGTTTATTATCTTTTTCATTCATTCTATTCTTTCACAAATAGATCTGAAAAAGG-GGGATTCTCTTATGACAGACTTCAAAATGAAGGGGATTGGATAAGACTTTCATAACTACCTTTTAGTCTTATTCATTGACATAGCCCCAAGTCATCTAGTAAAATGAGACTGATGCGCAGGGGGTGGTCGGGATAGCTCAGCTGGTAGAGCAGAGGACTGAAAATCCTCGTGTCACCAGTTCAAATCTGGTTCCTGGCACATGGT--TCAATAGGTATTTTGATATATATCTATTTTAGAATATATATTTTCATTCCAATTTTACATATTTACACTTACATATGAATAAAAATCGATAGGGATCAACAGACCATAGATTCTATAGCAAAATACCTACGTACCCATCGAGGCGTCTGGAAATATACCCGCTAGAAAATAGCGGGTAAGGGAGAATA-TTATAGTTAAACTTTTGTTTCTTCTTCTTTTTTTATTCATAGTATGTCTATGGTCAT-TAAAAAAAGAATGACATTCTTTA-----ATACGCATTTGAAAAGTTAGTTAGTTAAAAGATCCAAAAGAAACGGTAGGATGGGAAAAAT--GAATTTCAGATCCAATACAAATTGGCTGAAGCCTATCCT-CCCCCCTTGGATTTCTTTTTATTTTCTATTTTTTCCACACCCCTGTTACTTTAATAGAGTCCATCTAAGTTCTGTACGCGGTACAACG-------------------------------------------------------TGAATGTTCCTTCTTTTAGCTCAT---------CCTATTGGTTAGG----------------------------------------------------------------CTTATCCGAA--CCACAAATAAAACT------------------GAGGCTTGAACCCCTCTCTTTGATCTATAACCGAGCGCACAAAGGCC------CTTTGAATATTTGGAGTTGTCAGAGTGAAGATTCGTTTCTTATCATTTAATGCGCATCTTGGATTTCATAAAAATTAGGGGCAATATAATCCTTACGTAACGGCCATCCTATCCAACTTTCAGGCATTAAGATACGTTTCAAGCGGGGATGATTATCATAATAGATTCCTAACATATCATAAGATTCCCGCTCTTGAAAATCGGAACTTTTCCAAACCCAGAAAACAGAA
>Crassula_mesembrianthemopsis
GCTCTTTTGAATAACTAGATATTCTAGTTAGATCATC--CTCTCTTTTCTTTTCATTAGTGGTTTCGAGTTTGTTATGTTTTTTATTCACTTTATTATTTCACAAATAGATCCGAGCAAAATGAGGTTCTCTTATCACAGACTTACAAAGTAGAGGGTCTGGATAAGACTTTGATAAATACCTTTTCGTCTTATTAATTGACATAGCCCCAAGTCATCGAGTAAAATGATACTACTGCGTAGGGGATGGTCGGGATAGCTCAGTTGGTAGAGCAGAGGACTGAAAATCCTCGTGTCACCAGTTCAAGCCTGGTTCCTGGCACATGAT--TCAATAGATACTT---TATATAT----------ATATA--TTTTTCTTTTAATTGTA-------------ACATATGAATAAAAATGCATAGGGATCAACGGA-GATATATTCTATAGCAAGATACCTATGTAACCATCTAGTTGTCTGGAAATATATTCACCATTTTCTATCGGGGAAAAGAGTCTATTTAAAGTTCAAGTACT-TAAAAGAAAAATTTTTTATTCATA----------TCTCAT--AAAAAAAAAAAGGATTACTTTA-------AAATATGTAAAA-GTTAGTTAGTTAAAATAACTA-----AATTGTAGGGTGGGAAAAATTGTAATTTCAGATACAATACAAATAGGATGAAGTCTATCCTATCCCCTTTTGATTTCTTTGTAA----TTTTTTTTTTACGCCTATGTTA-----------TCCATCTAAGCTCTGTACGCGGTACATTGGTTAGATTTATCCCAACCAAATCTTTTTCAAAAATGGAGAATTTCAATGAATCCCTAATTCTCTTTTCTTTTTTAGATTAGATTAGATTAGATTAGTTAAGTTATATATTATATAACTC--------TATCTCCATATAGTTAGAATTTGTTAATTATTAATACTCTTATAAG----ATATATATAAGACTAAATTTACCCTATCCATAGAGGCTTGAATTACTCTGTTTGAGCTATAACAGAGCGTACAAATATT------CTTTGAATACGGGGAGTTGTGGGAGTGAAAATTCGTTTCTTAGCATTCAATGAGCATCTTGGATTTCATAAAAATTGGGGGCAATATAATCCTTACGCAAGGGCCATCCTATCCAACTTTCAGGCATTAAGATACGTTTCAAGCGGGGATGATTATCATAATAAATTCCTAACATATCATAAGATTCCCGCTCTTGAAAATCGGAACTTTTCCAAACCCAGAAAACAGAA
>Crassula_mesembryanthoides
GCTCTTTTGAATAACTAGATATTCTAGTTAGATCATA--CTCTCTTTTCTTTTCATTAGTGGTTTCGAGTTTGTTATGTTTTTTATTCACTTTCTTATTTCACAAATAGATCCGAGCAAAATGAGGTTCTCTTATCACAGACTTACAAAGTAGAGGGTCTGGATAAGACTTTGATAAATACCTTTTCGTCTTATTAATTGACATAGCCCCAAGTCATCGAGTAAAATGATACTACTGCGTAGGGGATGGTCGGGATAGCTCAGTTGGTAGAGCAGAGGACTGAAAATCCTCGTGTCACCAGTTCAAGCCTGGTTCCTGGCACATGAT--TCAATAGATACTT---TCTATAT----------ATATATATTTTTCTTTTAATTGTA-------------ACATATGAATAAAAATGCATAGGGATCAACGGA-GATATATTCTATAGCAAGATACCTATGTAACCATCTAGTTGTCTGGAAATATATTCACCATTTTCTATCGGGGAAAAGAGTCTATTTAAAGTTCAAGTACT-TAAAAGAAAAATTTTTTATTCATA----------TCTCAT----AAAAAAAAAGGATTACTTTA-------AAATATGTAAA-----AGTTAGTTAAAATAACTA-----AATTGTAGGGTGGGAAAAATTGTAATTTCAGATACAACACAAATAGGATGAAGTCTATCCTATCCCCTTTTGATTTCGTTGTAA----TTTTTTTTTTACGCCTATGTTA-----------TCCATCTAAGCTCTGTACGCGGTACATTGGTTAGGTTTATCCCAACCAAATATTTTTCAAAAATGGAGAATTTCAATGAATCCCTAATTCTCTTTTCTTTTTTAGAAT-------------TTAGTTAAGTTATATATTATATAACTC--------TATCTCTATATAGTTAGAATTTGTTAATTATTAATATTCTTATAAG----ATATATATAAGACTAAATTTACCCTATCCATAGAGGCTTGAATTACTCTGTTTGAGCTATAACAGAGCGTACAAATATT------CTTTGAATACCGGGAGTTGTGAGAGTTAAAATTCGTTTCTTAGCATTCAATGAGCATCTTGGATTTCATAAAAATTGGGGGCAATATAATCCTTACGCAAGGGCCATCCTATCCAACTTTCAGGCATTAAGATACGTTTCAAGCGGGGATGATTATCATAATAAATTCCTAACATATCATAAGATTCCCGCTCTTGAAAATCGGAACTTTTCCAAACCCAGAAAACAGAA
>Crassula_perforata
GCTCTTTTGAATAACTAGATATTCTAGTTAGATCATA--CTCTCTTTTCCTTTCATTAGTGGTTTCGAGTTTGTTATGTTTTTTATTCACTTTATTATTTCACAAATAGATCCGAGCAAAATGAGGTTCTCTTATCACAGACTTACAAAGTAGAGGGGCTGGATAAGACTTTGATAAATACCTTTTCGTCTTATTAATTGACATAGCCCCAAGTCATCGAGTAAAATGATACTAATGCGTAGGGGATGGTCGGGATAGCTCAGTTGGTAGAGCAGAGGACTGAAAATCCTCGTGTCACCAGTTCAAGCCTGGTTCCTGGCACATGAT--TCAATAGATACTT---TATATAT----------ATATAT-ATTTTATTTTAATTGTA-------------ACATATGAATAAAAATGCATAGGGATCAACGGA-GATATATTCTATAGCAAGATACCTATGTAACCATCTAGTTGTCTGGAA----ATTCGCCATTTTCTATCGGGGAAAAGAGTCTATTTAAAGTTCAAGTACT-TAAAAGAAAAATTTTTTATTCATA----------TCTCATAAAAAAAAAAAAAGGATTACTTTA-------AAATATGTAAAA-GTTAGTTAGTTAAAATAACTA-----AATTGTAGGGTGGGAAAAATTGTAATTTCAGATACAATACAAATAGGATGAAGTCTATCCTATCCCCTTTTGATTTCTTTGTAA-----TTTTTTTTTACGCCTATGTTA-----------TCCATCTAAGTTCTGTACGCGGTACATTGGTTAGGTTTATCCCAACCAAATATTTTTCAAAAATGGAGAATTTCAATGAATCCCTAATTCTCTTTTCTTTTTTAGAAT-------------TTAGTTAAGTTATATATTATATAACTC--------TATCTCTATATAGTTCGAATTTGTTAATTATTAATATTCTTATAAGAT--ATATATATAAGACTAAATTTACCCTATCCATAGAGGCTTGAATTACTCTGTTTGAGCTATAACAGAGCGTACAAATATTCTTTGACTTTGAATACCGGGAGTTGTGAGAGTGAAAATTCGTTTCTTAGCATTCAATGAGCATCTTGGATTTCATAAAAATTGGGGGCAATATAATCCTTACGCAAGGGCCATCCTATCCAACTTTCAGGCATTAAGATACGTTTCAAGCGGGGATGATTATCATAATAAATTCCTAACATATCATAAGATTCCCGCTCTTGAAAATCGGAACTTTTCCAAACCCAGAAAACAGAA
>Crassula_socialis
GCTCTTTTGAATAACTAGATATTCTAGTTAGATCATA--CTCTCTTTTCTTTTCATTATTGGTTTCGAGTTTGTTATGTTTTTTATTCACTTTATTATTTCACAAATAGATCCCAGCAAAATGAGGTTCTCTTATCACAGACTTACAAAGTAGAAGGTCTGGATAAGACTTTGATAAATACCTTTTCGTCTTATTAATTGACATAGCCCCAAGTCATCGAGTAAAATGATACTACTGCGTAGGGGATGGTCGGGATAGCTCAGTTGGTAGAGCAGAGGACTGAAAATCCTCGTGTCACCAGTTCAAGCCTGGTTCCTGGCACATGAT--TCAATAGATACTT---TATATAT----------ATATTT-TTTTTCTTTTAATTGTA-------------ACATATGAATAAAAATGCATAGGGATCAACGGA-GATATATTCTATAGCAAGATACCTATGTAACCATCTAGTTGTCTGGAAATATATTCGCCATTTTCTATCGGGGAAAAGAGTCTATTTAAAGTTCAAGTACT-TAAAAGAAAAATTTTTTATTCATA----------TCTCATA-AAAAAAAAAAAGGATTACTTTA-------AAATATGTAAAA-GTGAGTTAGTTAAAATAACTA-----AATTGTAGGGTGGGAAAAATTGTAATTTCAGATACAATACAAATAGGATGAAGTCTATCCTATCCCCTTTTGATTTCTTTGTAA----TTTTTTTTTTACGCCTATGTTA-----------TCCATCTAAGCTCTGTACGCGGTACATTGGTTAGGTTTATCCCAACCAAATATTTTTCAAAAATGGAGAATTTCAATGAATCCCTAATTCTCTTTTCTTTTTTAGAAT-------------TTAGTTAAGTTATATATTATATAACTC--------TATCTCTATATAGTTAGAATTTGTTAATTATTAATATTCTTATAAGAT--ATATATATAAGACTCAATTTACCCTATCCATAGAGGCTTGAATTACTCTGTTTGAGCTATAACAGAGCGTACAAATATT------CTTTGAATACCGGGAGTTGTGAGAGTGAAAATTCGTTTCTTAGCATTCAATGAGCATCTTGGATTTCATAAAAATTGGGGGCAATATAATCCTTACGCAAGGGCCATCCTATCCAACTTTCAGGCATTAAGATACGTTTCAAGCGGGGATGATTATCATAATAAATTCCTAACATATCATAAGATTCCCGCTCTTGAAAATCGGAACTTTTCCAAACCCAGAAACCAGAA
>Crassula_tecta
GCTCTTTTGAATAACTAGATATTCTAGTTAGATCATC--CTCTCTTTTCTTTTCATTAGTGGTTTCGAGTTTGTTATGTTTTTTATTCACTTTATTATTTCACAAATAGATCCGAGCAAAATGAGGTTCTCTTATCACAGACTTACAAAGTAGAGGGTCTGGATAAGACTTTGATAAATACCTTTTCGTCTTATTAATTGACATAGCCCCAAGTCATCGAGTAAAATGATACTACTGCGTAGGGGATGGTCGGGATAGCTCAGTTGGTAGAGCAGAGGACTGAAAATCCTCGTGTCACCAGTTCAAGCCTGGTTCCTGGCACATGAT--TCAATAGATACTT---TATATAT----------ATATA--TTTTTCTTTTAATTGTA-------------ACATATGAATAAAAATGCATAGGGATCAACGGA-GATATATTCTATAGCAAGATACCTATGTAACCATCTAGTTGTCTGGAAATATATTCACCATTTTCTATCGGGGAAAAGAGTCTATTTAAAGTTCAAGTACT-TAAAAGAAAAATTTTTTATTCATA----------TCTCAT--AAAAAAAAAAAGGATTACTTTA-------AAATATGTAAAA-GTTAGTTAGTTAAAATAACTA-----AATTGTAGGGTGGGAAAAATTGTAATTTCAGATACAATACAAATAGGATGAAGTCTATCCTATCCCCTTTTGATTTCTTTGTAA----TTTTTTTTTTACGCCTATGTTA-----------TCCATCTAAGCTCTGTACGCGGTACATTGGTTAGATTTATCCCAACCAAATCTTTTTCAAAAATGGAGAATTTCAATGAATCCCTAATTCTCTTTTCTTTTTTAGATTAGATTAGATTAGATTAGTTAAGTTATATATTATATAACTC--------TATCTCCATATAGTTAGAATTTGTTAATTATTAATACTCTTATAAG----ATATATATAAGACTAAATTTACCCTATCCATAGAGGCTTGAATTACTCTGTTTGAGCTATAACAGAGCGTACAAATATT------CTTTGAATACGGGGAGTTGTGGGAGTGAAAATTCGTTTCTTAGCATTCAATGAGCATCTTGGATTTCATAAAAATTGGGGGCAATATAATCCTTACGCAAGGGCCATCCTATCCAACTTTCAGGCATTAAGATACGTTTCAAGCGGGGATGATTATCATAATAAATTCCTAACATATCATAAGATTCCCGCTCTTGAAAATCGGAACTTTTCCAAACCCAGAAAACAGAA
>Crassula_volkensii
GCTACTTTGAATAACTAGATGGTAGAGTTATATCATATCCTTTCTTTTTATTTAATTAGCAATTTCAAGTTTATTATCTCTTTAATTCATTCTATTCTTTCACAAATCGATCTGAAAAAAA-GGGATTCTCTTATGACAGACTTCAAAATGAAGGGGATTGGATAAGACTTTCATAACTACCTTTTAGTCTTATTCATTGACATAGCCCCAAGTCATCTAGTAAAATGAGACTGATGCGCGGGGGGTGGTCGGGATAGCTCAGCTGGTAGAGCAGAGGACTGAAAATCCTCGTGTCACCAGTTCAAATCTGGTTCCTGGCACATGGT--TCAATAGCTATTTTGATATATATCTATTTTAGAATATATATTTTCATTCCAATTTTACATATTTACACTTACATATGAATAAAAATCGATAGGGATCAACAGA-CATATATTCTATAGCAAAATACCTACGTACCCATCGAGGCGTCTGGAAATATACCCGCTATAAAATAGCGGGTAAGGGAGAATA-TTATAGTTAAACTTTTTTTTCTTCTTCTTTTTTTATTCATAGTATGTCTATGGTCAT-TAAAAAA--AATGACATTCTTTA-----ATACGCATTTGAAAAGTTAGTTAGTTAAAAGATCCAAAAGAAACGGTAGGATGGGAAAAAT--GAATTTCAGATCCAATACAAATTGGCTGAAGCCTATCCT--CCCCCTTGGATTTCTTTTTATTTTCTATTTTTTCCACACCCCTGTTACTTTAATAGAGTCCATCTAAGTTCTGTACGCGGTACAACG-------------------------------------------------------TGAATGTTCCTTCTTTTAGCTCAT---------CCTATTGGTTAGG----------------------------------------------------------------CTTATCCGAA--CCACAAATAAAACT------------------GAGGCTTGAACCCCTCTCTTTGATCTATACCAGAGCGCACAAAGGCC------CTTTTAATATTTGGAGTTGTCAGAGTGAAGATTCGTTTCTTATCATTTAATGCGCATCTTGGATTTCATAAAAATTAGGGGCAATATAATCCTTACGTAACGGCCATCCTATCCAACTTTCAGGCATTAAGATACGTTTCAAGCGGGGATGATTATCATAATAGATTCCTAACATATCATAAGATTCCCGCTCTTGAAAATCGGAACTTTTCCAAACCCAGAAAACAGAA
