# Supplementary material for: Ten Plastomes of Crassula (Crassulaceae) and Phylogenetic Implications
Source: Biology (Basel). 2022 Dec 7;11(12):1779. doi: 10.3390/biology11121779 (PMC9775174; doi:10.3390/biology11121779)
Supplement: Supplementary file 1 [file biology-11-01779-s001.zip › Supplements/Data S2/HVR6.fas]

>Crassula_alstonii
CTAGTAATTAATGTTGATTCCCTTAATCGACTCACCCCTTT-TATTTTTATTTAGTAATTTAGTATTAGATT-----ACTAAACAACTAAAAGATTGGGTCG--ACTACAAAGATCTTGTCTATCTAGATATACTAGATAGACAAGATCTTTAATATAAAATT------------CTATTAAAAGAGAAGAAAAAAGAGCAATTCAAATTCGTCTATTATTGTGTTGGGTTGAATCCACAAGGAATTTTCTGTATGGATCGGGGTTGG----ATTCTTTCTATTCCGGAATTTTGGGCCCTTGGATCAAACTAAGTAGCCCAACTTTTTTTACTCACCCTATATATTGTCCTTTTCGTTCCGTGTTGACTTATTATTAGACGAGATTTTACGAAAAAACTATTCGCTTGAATAG-AACTTTTTTACTGAGAATTTAATAGACGCGGACTCCTTACTCATCTCTCTCCTATTTCCTGTATTCT-----------------ATAACTATAATTTAT--------ATAGTAGAAACGGGGTTCTATACATATGAAG------TGATTTTCCGGATCCTACCAAAAGACACGAA----TTACTCATTATTAGTTAATAATTAAGAATCCTATTAATCTGATAGGAAATGAAATATTCAAATTCTTTTTCATCAAATGACTATTCATC----TATTGTATTTTCGTATAAAAAGGGGGCAAGAAAGCTCTATGGAAAAACGGCGGTTCAATTTGATGTTATCTAACGCGGAGGAGTTCAAATACAAGTGTAGGTTAAGTAAATCAATCGATAGTCTTGGGCCTCTTGAAAATAATGGTGGAAACGAAAATAAGGTTCTAACTGAGACAGATAACAAAATTCCTCATTGGAGTGATACTTCTAGTTACAGTACTGATGATGATTTTTTTGGCATCAGGGACATTAGGAATTC
>Crassula_columella
CTAGTAATTAATGTTGATTCCCTTAATCGACTCACCCCTTT-TATTTTTATTTAGTAATTTAGTATTAGATT-----ACTAAACAACTAAAAGATTGGGTCG--ACTACAAAGATCTTGTCTATCTAGTATATCTAGATAGACAAGATCTTTAATATAAAATT------------CTATTAAAAGAGAAGAAAAAAGAGCAATTCAAATTCGTCTATTATTGTGTTGGGTTGAATCCACAAGGAATTTTCTGTATGGATCGGGGTTGG----ATTCTTTCTATTCCGGAATTTTGGGCCCTTGGATCAAACTAAGTAGCCCAACTTTTTTTACTCACCCTATATATTGTCCTTTTCGTTCCGTGTTGACTTATTATTAGACGAGATTTTACGAAAAAACTATTCGCTTGAATAG-AACTTTTTTACTGAGAATTTAATAGACGCGGACTCCTTACTCATCTCTCTCCTATTTCCTGTATTCT-----------------ATAACTATAATTTAT--------ATAGTAGAAACGGGGTTCTATACATATGAAG------TGATTTTCCGGATCCTACCAAAAGACACGAA----TTACTCATTATTAGTTAATAATTAAGAATCCTATTAATCTGATAGGAAATGAAATATTCAAATTGTTTTTCATCAAATGACTATTCATC----TATTGTATTTTCGTATAAAAAGGGGGCAAGAAAGCTCTATGGAAAAACGGCGGTTCAATTTGATGTTATCTAACGCGGAGGAGTTCAAATACAAGTGTAGGTTAAGTAAATCAATCGATAGTCTTGGGCCTCTTGAAAATAATGGTGGAAACGAAAATAAGGTTCTAACTGAGACAGATAACAAAATTCCTCATTGGAGTGATACTTCTAGTTACAGTACTGATGATGATTTTTTTGGCATCAGGGACATTAGGAATTC
>Crassula_dejecta
CTAGTAATTAATGTTGATTCCCTTAATCGACTCAACCCTTTATATTTTTATTTAGTAATTTAGTATTAGATT-----ACTAAACAACTAAAAGATTGGGTCG--ACTACAAAGATCTTGTCTATCTAGTATATCTAGATAGACAAGATCTTTAATATAAAATT------------CTATTAAAAGAGAAGAAAAAAGAGCAACTCAAATTCGTCTATTATTGTGTTGGGTTGAATCCACAAGGAATTTTCTGTATGGATCAGGATTGG----ATTCTTTCTATTACGGAATTTTGGGCCCTTGGATCAAACTAAGTAGCCCAAC-TTTTTTACTCACCCTGTATATTGTCCTTTTCGTTCCGTGTTGACTTATTATTAGACGAGATTTTACGAAAAAACTATTCGCTTGAATAG-AACTTTTTTACTGAGAATTTAATAGACGCGGACTCCTTACTCATCTCTCTCCTATTTCCTTTATTCT-----------------ATAACTAGAATTTAT--------ATAGTAGAAACGGGGTTCTATACATATGAAG------TGATTTTCCGGATCCTACCAAAAGACACGAA----TTACTCATTATTAGTTAATAATTAAGAATCCTATTAATCTGATAGGAAATGAAATATTCAAATTCTTTTTCATCAAATGACTATTCATC----TATTGTATTTTCGTATAAAAAGGGGGCAAGAAAGCTCTATGGAAAAACGGCGGTTCAATTTGATGTTATCTAACGCGGAGGAGTTCAAATACAAGTGTAGGTTAAGTAAATCAATCGATAGTCTTGGGCCTCTTGAAAATAATGGTGGAAACGAAAAAAAGGTTCTAACTGAGACAGATAACAAAATTCCTCATTGGAGTGATACTTCTAGTTACAGTACTGATGATGATTTTTTTGGCATCAGGGACATTAGGAATTC
>Crassula_deltoidea
CTAGTAATTAACGCTGATTCTCTTAATCAACTCAACC-TTT-------TCGTGAATAATTTAGTATTCGATTACTAAACTAAAAAACTAAAAGATAGGGTCGAAAAAAAAAAGATCTTGTATATCTAGTATATCCAGATATACAAGATCTTTAATATAAAAAAAATGAAATTTTAAAATTAAAATATAAGAATAAAGACCAACTCAAA-------------------------------AAGGAATCTTGTGTGTGGATTGGGATTGGTGTCTTTGTTTCTATTCCGGAATTTTGGGCCCTTGGATCAAACTAAGTGGCCCAACTTTT-TGACTCACCCTGTATATTGTCCTTTTCGTTCCGTGTTGACTTATTATTAGGCGAGATTTTCCGAAAAAACTATTCAATTTAATAT-AAATTTTTTAATA-AAATTTAACATG-----ACCCCCTGCTTA--TAGCTCCTATTTCCTAGATTCGATTTATATAATTTATATATTTATATAATTTATATAATAGAATAATAGAAAGGGAGTTCTATAGATATGAGGGTTCTTTCATTTCTCGTGTACTCACAAAAGGCACTAAAGACTCCTTTATTAATCGTTGTTAGTTAATAATCCTAGTGGTCTAATAGGAAATAAAATATTCGAATT-TTTTTCATCGAATGACTATTCATCTATTTATTGTATTTTCGTATAAAAAGGGGGCAAGAAAGCTCTATGGAAAACCGGTGGTTCAAT------TTATCTAATGGGGAGG---TCAATTACAAGTGTAGGTTTAGTAAATCCATGGACAGTCTTGGGCCTATTGAAAATACCGGCGGAAGCGAAAATAAGGCTCTAAGTGATACAGCGAACAAAATTCCTCGTTGGAGTGATAATTCTAGTTACAGTAACGCTGATGATTTTTTTGTCGTCGAGGGCATTAGGAATTT
>Crassula_expansa_subsp_fragilis
CTAGTAATTAATGCTGATTCTCTTAATCAACTCAACCTTTT-------TCTTTAATAATTTAGTATTC-----TTCGATTACTAAACTAAAAGAAAGGGTCG---AAAAAAAGATCTTGTATATCTAGATATACTAGATATACAAGATCTTTAATATAAATATAAAGAAAATTAAATATTAAAATCTAAGAAGAAAGACCAAGTCAAA-------------------------------AAGGAATCTTGTGTGTGGATCAGGATTGGCGTCTTTGTTTCTATTCCGTAATTTTGGGCCCTTGGATCAAACTAAGTAGCCCAACTTT-----CTCACCCTGTATATTGTCCTTTTCGTTCCGTGTTG------TATTAGGCGAGATTTTCCGAAAAAACCATTCAATTTAATATAAAATTTTATAATACAAATTTAACACA-----ACCCCCGGCTCA--TAGTTCCTATTTCCTAGATTCG--------------------------ATTTATATAATAGAATAATAGAAAGGGAGTTATATAGATATGAAGGTTCTTTCATTTCTCGTATCCGCACAAAAGGCACTAAATACTCACTCATTAATCATTGTTAGTTAATAATCCTAGTGGTCTAATAGGAAATAAAATATTCGAATT-TTTTTCATCGAATGACTATTCATC----TATTGTATTTTCGTATAAAAAGGGGGCAAGAAAGCTCTATGGAAAAACGGCGGTTCAATTTGATGTTATCTAATGGGGAGA---TCAACGACAAGTGTCGATTTAGTAAATCCATGGACAGTCTTGGGCCCATTGAAAATACCGGCGGAAGTGAAAATAAGGCTCTAAGTGATATAGCGAACAAAATTCCTCGTTGGAGTGATAATTCTAGTTACAGTAACGCTGATGATTTTTTTGTCGTCGAGGGCATTAGGAATTT
>Crassula_mesembrianthemopsis
CTAGTAATTAATGTTGATTCCCTTAATCGACTCAACCCTTT-TATTTTTATTTAGTAATTTAGTATTCGATT-----ACTAAACAACTAAAAGATTGGGTCG--ACTACAAAGATCTTGTCTATCTAGATATACTAGATAGACAAGATCTTTAATATAAAATT------------CTATTAAAAGAGAAGAAAAAAGAGCAACTCAAATTCGTCTATTATTGTGTTGGGTTGAATCCACAAGGAATTTTCTGTATGGATCAGGATTGG----ATTCTTTCTATTCCGGAATTTTGGGCCCTTGGATCAAACTAAGTAGCCCAACTTTTTTGACTCACCCTGTATATTGTCCTTTTCGTTCCATGTTGACTTATTATTAGACGAGATTTTACGAAAAAACTATTCGCTTGAATAG-AACTTTTTTACTGAGAATTTAATAGACGCGGACTCCTTACTCATCTCTCTCCTATTTCCTGTATTCT-----------------ATAACTAGAATTTAT--------ATAGTAGAAACGGGGTTCTATACATATGAAG------TGATTTTCCGGATCCTACCAAAAGACACGAA----TTACTCATTATTAGTTAATAATTAAGAATCCTATTAATCTGATAGGAAATGAAATATTCAAATTCTTTTTCATCAAATGACTATTCATC----TATTGTATTTTCGTATAAAAAGGGGGCAAGAAAGCTCTATGGAAAAACGGCGGTTCAATTTGATGTTATCTAACGCGGAGGAGTTCAAATACAAGTGTAGGTTAAGTAAATCAATCGATAGTCTTGGGCCTCTTGAAAATAATGGTGGAAACGAAAATAAGGTTCTAACTGAGACAGATAACAAAATTCCTCATTGGAGTGATACTTCTAGTTACAGTACTGATGATGATTTTTTTGGCATCAGGGACATTAGGAATTC
>Crassula_mesembryanthoides
CTAGTAATTAATGTTGATTCCCTTAATCGACTCAACCCTTT-TATTTTTATTTAGTAATTTAGTATTAGATT-----ACTAAACAACTAAAAGATTGGGTCG--ACTACAAAGATCTTGTCTATCTAGATATACTAGATAGACAAGATCTTTAATATAAAATT------------CTATTAAAAGAGAAGAAAAAAGAGCAACTCAAATTCGTCTATTATTGTGTTGGGTTGAATCCACAAGGAATTTTCTGTATGGATCAGGATTGG----ATTCTTTCTATTCCGGAATTTTGGGCCCTTGGATCAAACTAAGTAGCCCAACTTTTTTTACTCACCCTGTATATTGTCCTTTTCGTTCCGTGTTGACTTATTATTAGACGAGATTTTACGAAAAAACTATTCGCTTGAATAG-AACTTTTTTACTGAGAATTTAATAGACGCGGACTCCTTACTCATCTCTCTCCTATTTCCTGTATTCT-----------------ATAACTAGAATTTAT--------ATAGTAGAAACGGGGTTCTATACATATGAAG------TTATTTTCCGGATCCTACCAAAAGACACGAA----TTACTCATTATTAGTTAATAATTAAGAATCCTATTAATCTGATAGGAAATGAAATATTCAAATTCTTTTTCATCAAATGACTATTCATC----TATTGTATTTTCGTATAAAAAGGGGGCAAGAAAGCTCTATGGAAAAACGGCGGTTCAATTTGATGTTATCTAACGCGGAGGAGTTCAAATACAAGTGTAGGTTAAGTAAATCAATCGACAGTCTTGGGCCTCTTGAAAATAATGGTGGAAACGAAAATAAGGTTCTAACTGAGACAGATAACAAAATTCCTCATTGGAGTGATACTTCTAGTTACAGTACTGATGATGATTTTTTTGGCATCAGGGACATTAGGAATTC
>Crassula_perforata
CTAGTAATTAATCTTGATTCCCTTAATCGACTCAACCCTTT-TATTTTTATTTAGTAATTTAGTATTAGATT-----ACTAAACAACTAAAAGATTGGGTCG--ACTACAAAGATCTTGTCTATCTAGTATATCTAGATAGACAAGATCTTTAATATAAAATT------------CTATTAAAAGAGAAGAAAAAAGAGCAACTCAAATTCGTCTATTATTGTGTTGGGTTGAATCCACAAGGAATTTTCTGTATGGATCAGGATTGG----ATTCTTTCTATTCCGGAATTTTGGGCCCTTGGATCAAACTAAGTAGCCCAACTTTTTTTACTCACCCTGTATATTGTCCTTTTCGTTCCGTGTTGACTTATTATTAGACGAGATTTTACGAAAAAACTATTCGCTTGAATAG-AACTTTTTTACTGAGAATTTAATAGACGCGGACTCCTTACTCATCTCTCTCCTATTTCCTGTATTCT-----------------ATAACTATAATTTAT--------ATAGTAGAAACGGGGTTCTATACATATGAAG------TGATTTTCCGGATCCTACCAAAAGACACGAA----TTACTCATTATTAGTTAATAATTAAGAATCCTATTAATCTGATAGGAAATGAAATATTCAAATTCTTTTTCATCAAATGACTATTCATC----TATTGTATTTTCGTATAAAAAGGGGGCAAGAAAGCTCTATGGAAAAACGGCGGTTCAATTTGATGTTATCTAACGCGGAGGAGTTAAAATACAAGTGTAGGTTAAGTAAATCAATCGATAGTCTTGGGCCTCTTGAAAATAATGGTGGAAACGAAAATAAGGTTCTAACTGAGACAGATAACAAAATTCCTCATTGGAGTGATACTTCTAGTTACAGTACTGATGATGATTTTTTTGGCATCAGGGACATTAGGAATTC
>Crassula_socialis
CTAGTAATTAATGTTGATTCCCTTAATCGACTCAACCCTTT-TATTTTTATTTAGTAATTTAGTATTAGATT-----ACTAAACAACTAAAAGATTGGGTCG--ACTACAAAGATCTTGTCTATCTAGTATATCTAGATAGACAAGATCTTTAATATAAAATT------------CTATTAAAAGAGAAGAAAAAAGAGCAACTCAAATTCGTCTATTATTGTGTTGGGTTGAATCCACAAGGAATTTTCTGTATGGATCAGGATTGG----ATTCTTTCTATTCCGGAATTTTGGGCCCTTGGATCAAACTAAGTAGCCCAACTTTTTTTCCTCACCCTGTATATTGTCCTTTTCGTTCCGTGTTGACTTATTATTAGACGAGATTTTACGAAAAAACTATTCGCTTGAATAG-AACTTTTTTACTGAGAATTTAATAGACGCGGACTCCTTACTCATCTCTCTCCTATTTCCTCTATTCT-----------------ATAACTCGAATTTAT--------ATAGTAGAAACGGGGTTCTATACATATGAAG------TGATTTTCCGGATCCTACCAAAAGACACGAA----TTACTCATTATTAGTTAATAATTAAGAATCCTATTAATCTGATAGTAAATGAAATATTCAAATTCTTTTTCATCAAATGACTATTCATC----TATTGTATTTTCGTATAAAAAGGGGGCAAGAAAGCTCTATGGAAAAACGGCGGTTCAATTTGATGTTATCTAACGCGGAGGAGTTCAAATACAAGTGTAGGTTAAGTAAATCAATCGAGAGTCTTGGGCCTCTTGAAAATAATGGTGGAAACGAAAATAAGGTTCTAACTGAGACAGATAACAAAATTCCTCATTGGAGTGATACTTCTAGTTACAGTACTGATGATGATTTTTTTGGCATCAGGGACATTAGGAATTC
>Crassula_tecta
CTAGTAATTAATGTTGATTCCCTTAATCGACTCAACCCTTT-TATTTTTATTTAGTAATTTAGTATTCGATT-----ACTAAACAACTAAAAGATTGGGTCG--ACTACAAAGATCTTGTCTATCTAGATATACTAGATAGACAAGATCTTTAATATAAAATT------------CTATTAAAAGAGAAGAAAAAAGAGCAACTCAAATTCGTCTATTATTGTGTTGGGTTGAATCCACAAGGAATTTTCTGTATGGATCAGGATTGG----ATTCTTTCTATTCCGGAATTTTGGGCCCTTGGATCAAACTAAGTAGCCCAACTTTTTTGACTCACCCTGTATATTGTCCTTTTCGTTCCATGTTGACTTATTATTAGACGAGATTTTACGAAAAAACTATTCGCTTGAATAG-AACTTTTTTACTGAGAATTTAATAGACGCGGACTCCTTACTCATCTCTCTCCTATTTCCTGTATTCT-----------------ATAACTAGAATTTAT--------ATAGTAGAAACGGGGTTCTATACATATGAAG------TGATTTTCCGGATCCTACCAAAAGACACGAA----TTACTCATTATTAGTTAATAATTAAGAATCCTATTAATCTGATAGGAAATGAAATATTCAAATTCTTTTTCATCAAATGACTATTCATC----TATTGTATTTTCGTATAAAAAGGGGGCAAGAAAGCTCTATGGAAAAACGGCGGTTCAATTTGATGTTATCTAACGCGGAGGAGTTCAAATACAAGTGTAGGTTAAGTAAATCAATCGATAGTCTTGGGCCTCTTGAAAATAATGGTGGAAACGAAAATAAGGTTCTAACTGAGACAGATAACAAAATTCCTCATTGGAGTGATACTTCTAGTTACAGTACTGATGATGATTTTTTTGGCATCAGGGACATTAGGAATTC
>Crassula_volkensii
CTAGTAATTAATGCTGATTCTCTTAATCAACTCAACCTTTT-------TCTTTAATAATTTAGTATTC-----TTCGATTACTAAACTAAAAGAAAGGGTCG--AAAAAAAAGATCTTGTATATCTAGTATATCTAGATATACAAGATCTTTAATATAAATATAAAGAAAATTAAATATTAAAATCTAAGAAGAAAGACCAACTAAAA-------------------------------AAGGAATCTTGTGTGTGGATCAGGATTGGCGTCTTTGTTTCTATTCCGTAATTTTGGGCCCTTGGATCAAACTAAGTAGCCCAACTTT-----CTCACCCTGTATATTGTCCTTTTCGTTCCGTGTTG------TATTAGGCGAGATTTTCCGAAAAAACCATTCAATTTAATATCAAATTTTATAATACAAATTTAACACA-----ACCCCCGGCTCA--TAGTTCCTATTTCCTAGATTCG--------------------------ATTTATATAATAGAATAATAGAAAGGGAGTTATATAGATATGAAGGTTCTTTCATTTCTCGTATCCGCACAAAAGGCACTAAATACTCACTCATTAATCATTGTTAGTTAATAATCCTAGTGGTCTAATAGGAAATAAAATAGTCGAATT-TTTTTCATCGAATGACTATTCATC----TATTGTATTTTCGTATAAAAAGGGGGCAAGAAAGCTCTATGGAAAAACGGCGGTTCAATTTGATGTTATCTAATGGGGAGA---TCAACGACAAGTGTCGGTTTAGTAAATCCATGGACAGTCTTGGGCCTATTGAAAATACCGGCGGAAGTGAAAATAAGGCTCTAAGTGATATAGCGAACAAAATTCCTCGTTGGAGTGAGAATTCTAGTTACAGTAACGCGGATGATTTTTTTGTCGTCGAGGGCATTAGTAATTT
