# Supplementary material for: Ten Plastomes of Crassula (Crassulaceae) and Phylogenetic Implications
Source: Biology (Basel). 2022 Dec 7;11(12):1779. doi: 10.3390/biology11121779 (PMC9775174; doi:10.3390/biology11121779)
Supplement: Supplementary file 1 [file biology-11-01779-s001.zip › Supplements/Data S2/HVR7.fas]

>Crassula_alstonii
TATGCTTTTTTCTTCC-TTTTTTGTTGTTTGTCAATATAGAACCCGGCATTATTCAATAGAAAATTCCTGCCTGTAGTAGTAGTAGAGGAATTCTTTCCAGTATTGGCTTAGACCGAGAACTCGAAACCGAGGATCCGTAAATCCAACGCGCGAATTTTGACTAATTTAGAGGAGGGAGATTTTCATACTTCCCTAATAGAATTAGATGTAAATTTATTGCCTTTGCATTATTGTAGAAAAAAGTTTTGGAATTTTTTTTTTTTAGAAATTGATTATGGGTCTAGTA-AAAGTAGCAAGAGAGAGTAGTCTTTGATTAAAGAAAGAGAAGAATGACT-AAAAAAAAATTGTAACTTATC-TTCGCACATTTTTATATTTTTGTTTGGATTAG--------ATCTCAGGATTCTTTCTTGACCTAACTAGAAGTATGGGGCTTTACTTTATAATATAGAACGAAAAAGAGAATTTGAATTACTATTAATTACTAGTAGTAGAAATCGAGTTGGAATCCAAAAAGAGTTGATCTTTTCAAATAATAAGATTGTGCAATCCTTTTTCCGATTCAAGATATTGGCTGACTGAATGAACCCCTTGTTGAATCTAAGGAGT---AAAAAAAAAAAACAAAGAGTCTTATCTTAAAT-------TAATCTATGGAATCGAAATCATTGGATGCGTAGATCTCACAGACGAGAAGA-AATTTATTATTCTATCTCTGTCACTCTACACTCTATTAGTGTTAATGATTGATGATTCAAAAACTTT----------GGGAAACTTTAGGTAAATGCTTTCTATACATATGTATAAAAAACATATTTGATTTAGCTCTTTCATGCCTACTATAACTGGTTATTTCGGGTTTCTAC
>Crassula_columella
TATGCTTTTTTCTTCC-TTTTTTGTTGTTTGTCAATATAGAACCCGGCATTATTCAATAGAAAATTCCTGCCTGTAGTAGTAGTAGAGGAATTCTTTCCAGTATTGGCTTAGACCGAGAACTCGAAACCGAGGATCCGTAAATCCAACGCGCGAATTTTGACTAATTTAGAGGAGGGAGATTTTCATACTTCCCTAATAGAATTAGATGTAAATTTATTGCCTTTGCATTATTGTAGAAAAAAGTTTTGGAA--TTTTTTTTTTAGAAATTGATTATGGGTCTAGTA-AAAGTAGCAAGAGAGAGTAGTCTTTGATTAAAGAAAGAGAAGAATGACT-AAAAAAAAATTGTAACTTATC-TTCGCACATTTTTATATTTTTGTTTGGATTAG--------ATCTCAGGATTCTTTCTTGACCTAACTAGAAGTATGGGGCTTTACTTTATAATATAGAACGAAAAAGAGAATTTGAATTCCTATTAATTACTAGTAGTAGAAATCGAGTTGGAATCCAAAAAGAGTTGATCTTTTCAAATAATAAGATTGTGCAATCCTTTTTCCGATTCAAGATATTGGCTGACTGACTGAACCCCTTGTTGAATCTAAGGAGT---A-AAAAAAAAAACAAAGAGTCTTATCTTAAAT-------TAATCTATGGAATCGAAATCATTGGATGCGTAGATCTTACAGACGAGAAGA-AATTTATTATTCTATCTCTGTCACTCTACACTCTATTAGTGTTAATGATTGATGATTCAAAAACTTT----------GGGAAACTTTAGGTAAATGCTTTCTATACATATGTATAAAAAACATATTTGATTTAGCTCTTTCATGCCTACTATAACTGGTTATTTCGGGTTTCTAC
>Crassula_dejecta
TATGCTTTTTTCTTCC-TTTTTTGTTGTTTGTCAATATAGAACCCGGCATTATTCAATAGAAAATTCCTGCCTGTAGTAGTAGTAGAGGAATTCTTTCCAGTATTGGCTTAGACCGAGAATTCGAAACCGAGGATCCGTAAATCCAACGCGCGAATTTTGACTAATTTAGAGGAGGGAGATTTTCATATTTCCCTAATAGAATTAGATGTAAATTTATTGCCTTTGCATTATTGTAGAAAAAAGTTTTGGAAT-TTTTTTTTTTAGAAATGGATTGTAGGTCTAGTATAAAGTAGCAAGAGAGAATAGTCTTTGATTAAAGAAAGAGAAGAATGACT-AAAAAAAAATTGTAACTTATC-TTCGCACATTTTTCTATTTTTGTTTGGATTAG--------ATCTCAAGATTCTTTCTTGACCTAACTAGAAGTATGGGGCTTTACTTTATAATATAGAACGAAAAAGATAATTTTAATTACTATTAATTACTAGTAGTAGAAATCAAGTTGGAATCCAAAAAGAGTTGATCTTTTCAAATAATAAGATTGTGCAATCCTTTTTCCGATTCAAGATATTGGCTGACTGAATGAACCCCTTGTTGAATCTAAGGAGTAAAAAAAAAAAAAAACAAAGAGTCTTATCTTAAAT-------TAATCTATGGAATCGAAATCATGGGATGCGTAGATCTCACAGACGAGAAGA-AATTTATTATTCTATCTTTGTCACTCTACACTCGATTAGTGTTAATGATTGATGATTCAAAAACTTT----------GGGAAACTTTAGGTAAATGCTTTCTATACATATGTATAAAAAATATATTTGATTTAGCTCTTTCATGCCTACTATAACTGGTTATTTCGGGTTTCTAC
>Crassula_deltoidea
TATCATTTTTTCTTCCTTTTTTGGTTGCTTGTCGATATAGAACCGGGCATTATTCAATAGAAAATTCCTGCCTGTAGTAGAGGTA-----TTTTTTTCCATTATT-GTTTAGACCAACAATTACAAACCGAGGGCCCATAAATCCGACGCGTGTATTTTGAATAATTT--AGGGGGGAGTCTTGCAGATTTCCCTAATGCAATTCGATGTAAATTTAGTGGTTTTTCGGTGTTGTAGAAAAGAGTTTTGGAA--TTTTTTTTTTTCAAATTGATTA-CTCTATAGTA-AAAGTAGCAAGAGGGGATAGTCTTTGCTTTCAGAAAGAGAAGAATGAAT---AAAAAAACTGTTACTTCTCATTCACACATTTTTGTATTTTTGTTTGGATTAGATCTAAAAATCTTAAGATTCTTTCTTGACCTAACTAGAAGTATGGGACTTTACTTTATAATATACAACGAAAAAGATAATT----------TGAATTAATAGTCTTAAGAATCCTGTTGGAATACCAAAAGAGTTTAGCTTTTCAAATAATACCATTGTGCAATCC-TTTTCCGATTCAAGATTT----CAAGATATTGGATCCATTATTGAACCTAATGAGT-------TAAAAAAATTAAGAGTGTTATCTTAAATGAATAAGGAATCTCTTGAATCCAAATTATGGGATATGTAGATGTCGCGGATGAGGAAG-AATTTCTGATTCTAGTTCTTCCACTCTACACTCTAGTAGTGTTAATGATTTTTGATTCAAAAACCTCCAATCAAAAAGGTAAACTTTAGGTAAATGCTTTCTATACATATGTATAAAAACCATATTTGATTTAGCTCTTTCATGCCTACTATAACTGGTTATTTCGGTTTTCTAC
>Crassula_expansa_subsp_fragilis
TATCATTTTTTCTTCCTTTTTTGGTTGATTGCCGATATAGAACCGGGCATTATTCAATAGAAAATTACTGCCTGGAGTAGAGGTC-----TTTTTTTCCATTATTGGTTTAGACCAACAATTACAGGCTGA-GGCCCATAAATCCGACGCGTGCATTTTGAATAATTT--AGGGGGGAGCTTTTCAGATTTCCCTAATGCAATTAGATGTAAATTTAGTGGTTTTTCGGTGTTGTAGAAAAGAGTTTTGGAA--TTTTTTTCAC---AATTGATTA-GTCTATAGTA-AAAAGAGCAAGAGGGGGTAGTCTTTGCTTTCAGAAAGAGAATAATGAAT---AAAAAAACGGTTACTTCTCATTCGCACATTTTTGTATTTTTGTTTGGATTAGATATAAAAATATCAAGATTCTTTCTTGACCTAACTAGAAGTATGGGACTTTACTTTATAATATACGACAAAAAAGATAATT----------TGAATTAATAGTCTTAATAATCCTGTTGGAATACCAAAAGAGTTTATCTTTTCAAATAATACCCTTGTGCAATCCTTTTTCCGATTCAAGATTT----CAAGATATTGGCCCCATTATTGAATCTAATGAAT-------TAAAAA----AAGAGTGTTATCTTAAATGAATAAGGAATCGCTTGAATCAAAATCGTGGGATGTGTAGATGTCACAGATGACGAAGCAATTTCTGATTCTAGCTCGGCCACTCTACACTCTATTAGTTTTAATGATTTTTGATTC-AAAACCCTCAATCAAAAAGGGAAACTTTAGGTAAATGCTTTCTATACATATGTAT-AAAACCGTATTTGATTTAGCTCTTTCATGCCTACTATAACTGGTTATTTCGGTTTTCTAC
>Crassula_mesembrianthemopsis
TATGCTTTTTTCTTCC-TTTTTTGTTGTTTGTCAATATAGAACCCGGCATTATTCAATAGAAAATTCCTGCCT---GTAGTAGTAGAGGAATTCTTTCCAGTATTGGCTTAGACCGAGAACTCGAAACCGAGGATCCGTAAATCCAACGCGCGAATTTTGACTAATTTAGAGGAGGGAAATTTTCATACTTCCCTAATAGAATTAGATGTAAATTTATTGCCTTTGCATTATTGTAGAAAAAAGTTTTGGAAT-TTTTTTTTTTAGAAATGGATTGTGGGTCTAATA-AAAGTAGCAAGAGAGAGTAGTCTTTGATTAAAGAAAGAGAAGAATGACTAAAAAAAAAATTGTAACTTATC-TTCGCACATTTTTATATTTTTGTTTGGATTAG--------ATCTCGAGATTCTTTCTTGACCTAACTAGAAGTATGGGGCTTTACTTTATAATATAGAACGAAAAAGATAATTTTAATTACTATTAATTACTAGTAGTAGAAATCGAGTTGGAATCCAAAAAGAGTTGATCTTTTCAAATAATAAGATTGTGCAATCCTTTTTCCGATTCAAGATATTGGCTGACTGAATGAACCCCTTGTTGAATCTAAGGAGT-AAAAAAAAAAAAAACAAAGAGTCTTATCTTAAAT-------TAATCTATGGAATCGAAATCATGGGATGCGTAGATCTCACAGACGAGAAGA-AATTTATTATTCTATCTTTGTCACTCTACACTCGATTAGTGTTAATGATTGATGATTCAAAAACTTT----------GGGAAACTTTAGGTAAATGCTTTCTATACATATGTATAAAAAACATATTTGATTTAGCTCTTTCATGCCTACTATAACTGGTTATTTCGGGTTTCTAC
>Crassula_mesembryanthoides
TATGCTTTTTTCTTCCTTTTTTTGTTGTTTGTCAATATAGAACCCGGCATTATTCAATAGAAAATTCCTGCCT---GTAGTAGTAGAGGAATTCTTTCCAGTATTGGCTTAGACCGAGAACTCGAAACCGAGGATCCGTAAATCCAACGCGCGAATTTTGACTAATTTAGAGGAGGGAGATTTTCATACTTCCCTAATAGAATGAGATGTAAATTTATTGCCTTTGCATTATTGTAGAAAAAAGTTTTGGAA--TTTTTTTTTTAGAAATGGATTGTGGGTCTAGTA-----AAGCAAGAGAGAATAGTCTTTGATTAAAGAAAGAGAAGAATGACT-AAAAAAAAATTGTAACTTATC-TTCGCACATTTTTATATTTTTGTTTAGATTAG--------ATCTCAAGATTCTTTCTTGACCTAACTAGAAGTATGGGGCTTTACTTTATAATATAGAACGAAAAAGATAATTGTAATTACTATTAATTACTAGTAGTAGAAATCGAGTTGGAATCCAAAAAGAGTTGATCTTTTCAAATAATAAGATTGTGCAATCCTTTTTCCGATTCAAGATATTGGCTGACTGAATGAACCCCTTGTTGAATCTAAGGAGT---AAAAAAAAAAAACAAAGAGTCTTATCTTAAAT-------TAATCTATGGAATCGAAATCATGGGATGCGTAGATCTCACAGACGAGAAGA-AATTTATTATTCTATCTTTGTCACTCTACACTCGATTAGTGTTAATGATTGATGATTCAAAAACTTT----------GGGAAACTTTAGGTAAATGCTTTCTATACATATGTATAAAAAACATATTTGATTTAGCTCTTTCATGCCTACTATAACTGGTTATTTCGGGTTTCTAC
>Crassula_perforata
TATGCTTTTTTCTTCC-TTTTTTGTTGTTTGTCAATATAGAACCCGGCATTATTCAATAGAAAATTCCTGCCTGTAGTAGTAGTAGAGGAATTCTTTCCAGTATTGGCTTAGACCGAGAACTCGAAATCGAGGATCCGTAAATCCAACGCGCGAATTTTGACTAATTTAGAGGAGGGAGATTTTCATACTTCCCTAATAGAATTAGATGTAAATTTATTGCCTTTGCATTATTGTAGAAAAAAGTTTTGGAA--TTTTTTTTTTAGAAATTGATTGTGGGTCTAGTA-AAAGTAGCAAGAGAGAATAGTCTTTGATTAAAGAAAGAGAAGAATGACT--AAAAAAAATTGTAACTTATC-TTCGCACATTTTTCTATTTTTGTTTGGATTAG--------ATCTCAAGATTCTTTCTTGACCTAACTAGAAGTATGGGGCTTTACTTTATAATATAGAACGAAAAAGATAATT----------TTAATTACTAGTAGTAGAAATCGAGTTGGAATCCAAAAAGAGTTGATCTTTTCAAATAATAAGATTGTGCAATCCTTTTTCCGATTCAAGATATTGGCTGACTGAATGAACCCCTTGTTGAATCTAAGGAGT-------AAAAAAAACAAAGAGTCTTATCTTAAAT-------TAATCTATGGAATCGAAATCATGGGATGCGTAGGTCTCACAGACGAGAAGA-AATTTATTATTCTATCTCTGTCACTCTACACTCGATTAGTGTTAATGATTGATGATTCAAAAACTTT----------GGGAAACTTTAGGTAAATGCTTTCTATACATATGTCTAAAAAACATATTTGATTTAGCTCTTTCATGCCTACTATAACTGGTTATTTCGGGTTTCTAC
>Crassula_socialis
TATGCTTTTTTCTTCC-TTTTTTGTTGTTTGTCAATATAGAACCCGGCATTATTCAATAGAAAATTCCTGCCTGTAGTAGTAGTAGAGGAATTCTTTCCAGTATTGGCTTAGACCGAGAACTCGAAACCGAGGATCCGTAAATCCAACGCGCGAATTTTGACTAATTTAGAGGAGGGAGATTTTCATACTTCCCTAATAGAATTAGATGTAAATTTATTGCCTTTGCATTATTGTAGAAAAAAGTTTTGGAA---TTTTTTTTTAGAAATGGATTGTGGGTCTAGTA-AAAGTAGCAAGAGAGAATAGTCTTTGATTAAAGAAAGAGAAGAATGACTAAAAAAAAAATTGTAACTTATC-TTCGCACATTTTTATATTTTTGTTTGGATTAG--------ATCTCAAGATTCTTTCTTGACCTAACTAGAAGTATGGGGCTTTACTTTATAATATAGAACGAAAAAGATAATTTTAATTACTATTAATTACTAGTAGTAGAAATCGAGTTGGAATCCAAAAATAGTTGATCTTTTCAAATAATAAGATTGTGCAATCCTTTTTCCGATTCAAGATATTGGATGACTGAATGAACCCCTTGTTGAATCTAAGGAGT-AAAAAAAAAAAAAACAAAGAGTCTTATCTTAAAT-------TAATCTATGGAATCGAAATCATGGGATGCGTAGATCTCACAGACGAGAAGA-AATTTATTATTCTATCTTTGTCACTCTACACTCGATTAGTGTTAATGATTGATGATTCAAAAACTTT----------GGGAAACTTTAGGTAAATGCTTTCTATACATATGTATAAAAAACATATTTGATTTAGCTCTTTCATGCCTACTATAACTGGTTATTTCGGGTTTCTAC
>Crassula_tecta
TATGCTTTTTTCTTCC-TTTTTTGTTGTTTGTCAATATAGAACCCGGCATTATTCAATAGAAAATTCCTGCCT---GTAGTAGTAGAGGAATTCTTTCCAGTATTGGCTTAGACCGAGAACTCGAAACCGAGGATCCGTAAATCCAACGCGCGAATTTTGACTAATTTAGAGGAGGGAAATTTTCATACTTCCCTAATAGAATTAGATGTAAATTTATTGCCTTTGCATTATTGTAGAAAAAAGTTTTGGAAT-TTTTTTTTTTAGAAATGGATTGTGGGTCTAATA-AAAGTAGCAAGAGAGAGTAGTCTTTGATTAAAGAAAGAGAAGAATGACTAAAAAAAAAATTGTAACTTATC-TTCGCACATTTTTATATTTTTGTTTGGATTAG--------ATCTCAAGATTCTTTCTTGACCTAACTAGAAGTATGGGGCTTTACTTTATAATATAGAACGAAAAAGATAATTTTAATTACTATTAATTACTAGTAGTAGAAATCGAGTTGGAATCCAAAAAGAGTTGATCTTTTCAAATAATAAGATTGTGCAATCCTTTTTCCGATTCAAGATATTGGCTGACTGAATGAACCCCTTGTTGAATCTAAGGAGTAAAAAAAAAAAAAAACAAAGAGTCTTATCTTAAAT-------TAATCTATGGAATCGAAATCATGGGATGCGTAGATCTCACAGACGAGAAGA-AATTTATTATTCTATCTTTGTCACTCTACACTCGATTAGTGTTAATGATTGATGATTCAAAAACTTT----------GGGAAACTTTAGGTAAATGCTTTCTATACATATGTATAAAAAACATATTTGATTTAGCTCTTTCATGCCTACTATAACTGGTTATTTCGGGTTTCTAC
>Crassula_volkensii
TATCATTTTTTCTTCTTTTTTTGGTTGCTTGCCGATATAGAACCAGGCATTATTCAATAGAAAATTACTGCCTTTAGTAGAGGTC----TTTTTTTTCCATTATTGGTTTAGACCAACAATTACAGACTGAGGGCCCATAAATCCGACGCGTGCATTTTGAATAATTT--AGGGGGGAGCTTTTCAGATTTCCCTAATGCAATTAGATGTAAATTTAGTGGTTTTTCGGTGTTGTCGAAAAGAGTTTTGGAA--TTTTTTTCAC---AATTGATTA-GTCTATAGTA-AAAATAGCAAGAGGGGGTAGTCTTTGCTTTCAGAAAGAGAATAGTGAAT---AAAAAAATGGTTACTTCTCATTCGCACATTTTTGTATTTTTGTTTGGATTAGATATAAAAATCTCAAGATTCTTTCTTGACCTAACTAGAAGTATGGGACTTTACTTTATAATATACGACAAAAAAGATAATT----------TGAATTAATAGTCTTAATAATCCTGTTGGAATACCAAAAGAGTTTATCTTTTCAAATAATACCCTTGTGCAATCTTTTTTCCGATTCAAGATTT----CAAGATATTGGCCCCATTATTGAATCTAATGAAT-------TAAAAA----AAGAGTGTTATCTTAAATGAATAAGGAATCTCTTGAATCAAAATCGTGGGATCTATAGAT-TCACAGATGACGAAGCAATTTCTGATTCTAGCTCGGTCACTCTACACTCTATTAGTTTTAATGATTTTTGATTCAAAAACCCTCAATCAAAAAGGTAAACTTTAGGTAAATGCTTTCTATACATATGTAT-AAAACCATATTTGATTTAGCTCTTTCATGCCTACTATAACTGGTTATTTCGGTTTTCTAC
