# Supplementary material for: Ten Plastomes of Crassula (Crassulaceae) and Phylogenetic Implications
Source: Biology (Basel). 2022 Dec 7;11(12):1779. doi: 10.3390/biology11121779 (PMC9775174; doi:10.3390/biology11121779)
Supplement: Supplementary file 1 [file biology-11-01779-s001.zip › Supplements/Data S2/HVR8.fas]

>Crassula_alstonii
ACACGCACCTTTTGATGCATACGGGTCAAAAGAACCGTG---AAAAAAAAGACTC-------AATGTATAGATTACGTTTACTGTTC-------TTTTTTTTTTCAAAATAACAA---------------------------TCTTTTTTAAGAAAGAAAAGGTTGTGAACCTTTCACTCTAATACTAATA------TATATATATATATAAAGGATTCATTAAATCCGTTGAATTTACTTCTCATTGATTTATTGTTTCATCGGGATACACTCCTCATCACGATGTCATTTTCTTGTTCCTGAATGGGCCTATTGAAT---TTTTTTAGGTTTATGCTCTACTCCAGGTAA-AAAAAGATAGGTCCGATTTTGGTTTGCGCATATAGGACAAATTCGCTATTACCACGTCTTTGTTGCTACTCATTCAATTTATCCT-GTTTTATTTA----------ATGGATTAACAGAGATCATTCTTTTTTTTTTTTTTCGTATATTATA------AGAAATAAAATAATTTAGAACGAGGTATCACTAATCAATAAACTAGTAAAATATATACTATGGTAATAAAGAAAAGGATAATTAGAAATAGAAGCCGCAATCATCGGTATATTACTAAGTTGGGTTTTTCTAAACAGAGCCTTTAGAATTTGATTGGTACAACCAAGTCAACCATAAATTTATCTAATTGATAATGTTAATCTGGAT
>Crassula_columella
ACACGCACCTTTTGATGCATACGGGTCAAAAGAACCGTG---AAAAAAAAGACTC-------AATGTATAGATTACGTTTACTGTTC-------TTTTTTTTTTCAAAATAACAA---------------------------TCTTTTTTAAGAAAGAAAAGGTTGTGAACCTTTCACTCTAATACTA----------ATATATATATATAAAGGATTCATTAAATCCGTTGAATTTACTTCTCATTGATTTATTGTTTCATCGGGATAGACTCCTCATCACGATGTCATTTTCTTGTTCCTGAATGGGCCTATTGAAT---TTTTTTAGGTTTATGCTCTACTCCAGGTAA-AAAAAGATAGGTCCGATTTTGGTTTGCGCATATAGGACAAATTCGCTATTACCACGTCTTTGTTGCTACTCATTCAATTTATCCT-GTTTTATTTA----------ATGGATTAACAGAGATCATTC----TTTTTTTTTTCGTATATTATA------AGAAATAAAATAATTTAGAACGAGGTATCACTAATCAATAAACTAGTAAAATATATACTATGGTAATAAAGAAAAGGATAATTAGAAATAGAAGCCGCAATCATCGGTATATTACTAAGTTGGGTTTTTCTAAACAGAGCCTTTAGAATTTGATTGGTACAACCAAGTCAACCATAAATTTATCTAATTGATAATGTTAATCTGGAT
>Crassula_dejecta
ACACGCACCTTTTGATGCATACGGGTCAAAAGAACCGTGAAAAAAAAAAAGACTC-------AATGTATAGATTACGTTTACTGTTC------TTTTTTTTTTTCAAAATAACAA---------------------------TCTTTTTTAAGAAAGAAAAGGTTGTGAACCTTTCACTCTAATACTA------------ATATATATATAAAGGATTCATTAAATCCGTTGAATTTACTTCTCATTGATTTATTGTTTCATCGGGATCCACTCCTCATCACGATGTCATTTTCTTGTTCCTGAATGGGCCTATTGAAT---TTTTTTAGGTTTATGCTCTACTCCAGGTAA-AAAAAGATAGGTCCGATTTTGGTTTGCGCATATAGGACAAATTCGCTATTACCACGTCTTTGTTGCTACTCATTCAATTTATCCT-GTTTTATTTAATGGATTAATATGGATTAACAGAGATCATTCC-----TTTTTTTTCGTATATTATATATAGTAGAAATAAAATAATTTAGAACGAGGTATCACTAATCAATAAACTAGTCAAATATATACTATGGTAATAAAGAAAAAGATAATTAGAAATAGAAGCCGCAATCATCGGTATATTACTAAGTTGGGTTTTTCTAAACAGAGCCTTTAGAATTTGATTGGTACAACCAAGTCAACCATAAATTTATCTAATTGATAATATTAATCTAGAT
>Crassula_deltoidea
ACATGCACCTTTTGATGCATACGGCTCAAAAGAATTGTT----AAAAGAAGACTCAATGTATAATGTATAGATTAGGGTTCCTGCTCGTTTTTGATTTTCTTTTCAAAAGAAAAATATTTCTAATGAAAGCGTTTTTTCTTCCTTTTTTTAAGAAAGACAAATTTGTGAACCTTCAACTCTAATACTAATCTATAATCAGATATAGAAATAAAGGAATCATTAAAATCGTCGAGTTTATTTCTCATTGATTTATTGTTTCATCGAGATCCCCTCTCAATCACGATGTCATTTTCTTGTTCCTGAATGGGTCGATTGAATTCTTTTTTTAGGTTTATGCTCTACTCCAGGTAACGAAAAAAGAGGTCCGATTTTGATTTGTGCATATAGGACAAATGTCCTTACCGCCGCTTCTTTTTGCTACTCATTCAATGAATCCTAATTTTACTCA----------ATCACTTCACAGAAATCATTCTT--TTTTTTTTTTAGTA--------GTTGTATAAAGAATCTTATTTAGAACGAGGTATCA--------------AATAGAAT-------ATGGTAATAAACAAATGAATAATTATAAATAGCAGCGGTAGTCGTCGGTATATTACTAAGTTGGGTTTTTCTAAACAGAGCCTCAATAATTTGATTGGTACAACCAAGTCAACCATAAATGATTCTAATTGATAATAGTAATCTGGAT
>Crassula_expansa_subsp_fragilis
ACATGCACCTTTTGATGCATACGGCTCAAAATAATTGTT----AAAAGAAGACTC-------AATGTATAGATTAGGGTTCTTGATCGTTTTTGATTTTGTGTTCAAAAGAAAAATATTTCTAATGAAAGCGTTTGTTCTTCCATTTTTTAAGAAAGAAAAATTTGTGAACCTTCAACTAGAATACTAATATATACTCAGATAT----ATAAAGGATTCATTAAAATCGTCGAGTTTATTTCTCATTGATTTATTGTTTCATCGAGATCCACTCTCAATCACGATGTAATTTTCTTGTTCCTGAATGGGCCAATTGAATTC-TTTTTTAGGTTTATGCTCTACTCCAGGTAACGAAAAAATAGGTCCGATTTTGATTTGTGCATATAGGACAAATGTGCCTACCGCCCCTTCTTTTTGCTACTCATTCAATGAATCCTAATTTTACTCA----------ATCGATTCACAGAGACCATTC-----TTTTTTTATAGTA--------GTAATATAAAGA--CTTATTTAGAACGAGGTATCA--------------AATAGAATATG-GTAATGGTAATAAACAAATGAATAATTATAAATAGCAGCGGCAGTCGTCGGTATATTACTAAGTTGGGTTTGTCTAAACAGAGCCTCAATAATTTGATTGGTACAACCAAGTCAACCATAAATGAGTCTAATTGTTAATAGTCATCTGGAT
>Crassula_mesembrianthemopsis
ACACGCACCTTTTGATGCATACGGGTCAAAAGAACCGTG----AAAAAAAGACTC-------AATGTATAGATTACGTTTACTGTTC------TTTTTTTTTTTCAAAATAACAA---------------------------TCTTTTTTAAGAAAGAAAAGGTTGTGAACCTTTCACTCTAATACTA------------ATATATATATAAAGGATTCATTAAATCCGTTGAATTTACTTCTCATTGATTTATTGTTTCATCGGGATCCACTCCTCATCACGATGTCATTTTCTTGTTCCTGAATGGGCCTATTGAAT---TTTTTTAGGTTTATGCTCTACTCCAGGTAA-AAAAAGATAGGTCCGATTTTGGTTTGCGCATATAGGACAAATTCGCTATTACCACGTCTTTGTTGCTACTCATTCAATTTATCCT-GTTTTATTTAATGGATTAATATGGATTAACAGAGATCATTCC-----TTTTTTTTCGTATATTATATATAGTAGAAATAAAATAATTTAGAACGAGGTATCACTAATCAATAAACTAGTCAAATATATACTATGGTAATAAAGAAAAAGATAATTAGAAATAGAAGCCGCAATCATCGGTATATTACTAAGTTGGGTTTTTCTAAACAGAGCCTTTAGAATTTGATTGGTACAACCAAGTCAACCATAAATTTATCTAATTGATAATATTAATCTAGAT
>Crassula_mesembryanthoides
ACACGCACCTTTTGATGCATACGGGTCAAAAGAACCGTG-AAAAAAAAAAGACTC-------AATGTATAGATTATGTTTACTGTTCT-----TTTTTTTTTTTCAAAATAACAA---------------------------TCTTTTTTAAGAAAGAAAAGGTTGTGAACCTTTCACTCTAATACTA------------ATATATATATAAAGGATTCATTAAATCCGTTGAATTTACTTCTCATTGATTTATTGTTTCATCGGGATTCACTCCTCATCACGATGTCATTTTCTTGTTCCTGAATGGGCCTATTGAAT---TTTTTTAGGTTTATGCTCTACTCCAGGTAA-AAAAAGATAGGTCCGATTTTGGTTTGCGCATATAGGACAAATTCGCTATTACCACGTCTTTGTTGCTACTCATTCCATTTATCCT-GTTTTATTTAATGGATTAATATGGATTAACAGAGATCATTCCT--TTTTTTTTTTCGTATATTATATATAGTAGAAATAAAATAATTTAGAACGAGGTATCACTAATCAATAAACTAGTCAAATATATACTATGGTAATAAAGAAAAAGATAATTAGAAATAGAAGCCGCAATCATCGGTATATTACTAAGTTGGGTTTTTCTAAACAGAGCCTTTAGAATTTGATTGGTACAACCAAGTCAACCATAAATTTATCTAATTGATAATATTAACCTAGAT
>Crassula_perforata
ACACGCACCTTTTGATGCATACGGGTCAAAAGAACCGTG--AAAAAAAAAGACTC-------AATGTATAGATTACGTTTACTGTTCT-----TTTTTTTTTTTCAAAATAATAA---------------------------TCTTTTTTAAGAAAGAAAAGGTTGTGAACCTTTCACTCTAATACTA------------ATATATATATAAAGGATTCATTAAATCCGTTGAATTTACTTCTCATTGATTTATTGTTTCATCGGGATCCACTCCTCATCACGATGTCATTTTCTTGTTCCTGAATGGGCCTATTGAAT---TTTTTTAGGTTTATGCTCTACTCCAGGTAA-AAAAAGATAGGTCCGATTTTGGTTTGCGCATATAGGACAAATTCGCTATTACCACGTCTTTGTTGCTACTCATTCAATTTATCCT-GTTTTATTTA----------ATGGATTAACAGAGATCATTCC---TTTTTTTTTTCGTATATTATATATAGTAGAAATAAAATAATTTAGAACGAGGTATCACTAATCAATAAACTAGTTAAATATATACTATGGTAATAAAGAAAAAGATAATTCGAAATAGAAGCCGCAATCATCGGTATATTACTAAGTTGGGTTTTTCTAAACAGAGCCTTTAGAATTTGATTGGTACAACCAAGTCAACCATAAATTTATCTAATTGATAATATTAATCTGGAT
>Crassula_socialis
ACACGCACCTTTTGATGCATACGGGTCAAAAGAACCGTG--AAAAAAAAAGACTC-------AATGTATAGATTACGTTTACTGTTC------TTTTTTTTTTTCAAAATAACAAT-----------------------CTTTCTTTTTTAAGAAAGAAAAGGTTGTGAACCTTTCACTCTAATACTA------------ATATATATATAAAGGATTCATTAAATCCGTTGAATTTACTTCTCATTGATTTATTGTTTCATCGGGATCCACTCCTCATCACGATGTCATTTTCTTGTTCCTGAATGGGCCTATTGAAT---TTTTTTAGGTTTATGCTCTACTCCAGGTAA-AAAAAGCTAGGTCCGATTTTGGTTTGCGCATATAGGACAAATTCGCTATTACCACGTCTTTGTTGCTACTCATTCAATTTATCCT-GTTTTATTTAATGGATTAATATGGATTAACAGAGATCATTCC-----TTTTTTTTCGTATATTATATATAGTAGAAATAAAATAATTTAGAACGAGGTATCACTAATCAATAAACTAGTCAAATATATACTATGGTAATAAAGAAAAAGATAATTAGAAATAGAAGCCGCAATCATCGGTATATTACTAAGTTGGGTTTTTCTAAACAGAGCCTTTAGAATTTGATTGGTACAACCAAGTCAACCATAAATTTATCTAATTGATAATATTAATCTAGAT
>Crassula_tecta
ACACGCACCTTTTGATGCATACGGGTCAAAAGAACCGTG----AAAAAAAGACTC-------AATGTATAGATTACGTTTACTGTTC-------TTTTTTTTTTCAAAATAACAA---------------------------TCTTTTTTAAGAAAGAAAAGGTTGTGAACCTTTCACTCTAATACTA------------ATATATATATAAAGGATTCATTAAATCCGTTGAATTTACTTCTCATTGATTTATTGTTTCATCGGGATCCACTCCTCATCACGATGTCATTTTCTTGTTCCTGAATGGGCCTATTGAAT---TTTTTTAGGTTTATGCTCTACTCCAGGTAA-AAAAAGATAGGTCCGATTTTGGTTTGCGCATATAGGACAAATTCGCTATTACCACGTCTTTGTTGCTACTCATTCAATTTATCCT-GTTTTATTTAATGGATTAATATGGATTAACAGAGATCATTCC-----TTTTTTTTCGTATATTATATATAGTAGAAATAAAATAATTTAGAACGAGGTATCACTAATCAATAAACTAGTCAAATATATACTATGGTAATAAAGAAAAAGATAATTAGAAATAGAAGCCGCAATCATCGGTATATTACTAAGTTGGGTTTTTCTAAACAGAGCCTTTAGAATTTGATTGGTACAACCAAGTCAACCATAAATTTATCTAATTGATAATATTAATCTAGAT
>Crassula_volkensii
ACATGCACCTTTTGATGCATACGGCTCAAAAGAATTGTT----AAAAGAAGACTC-------AATGTATAGATTAGGGTTCTTGATCTTTTTTGATTTTGTGTTCAAAAGAAAAATATTTCTAATGAAAGCGTTTGTTCTTCCATTTTTTAAGAAAGAAAAATTTGTGAACCTTCAACTATAATACTAATATATACTCAGATAT----ATAAAGGATTCATTAAAATAGTCGAGTTTATTTCTCATTGATTTATTGTTTCATCGAGATCCACTCTCAATCACGATGTAATTTTCTTGTTCCTGAATGGGCCAATTGAATTC-TTTTTTAGGTTTATGCTCTACTCCAGGTAACGAAAAAATAGGTCCGATTTTTATTTGTGCATATAGGACAAATGTGCCTACCGCCCCTTCTTTTTGCTACTCATTCAATGAATCCTAATTTTACTCA----------ATCGATTCACAGAGACCATTC----TTTTTTTTATAGTA--------GTAATATAAAGAATCTTAGTTAGAACGAGGTATCA--------------AATAGAATATG-GTAATGGTAATAAACAAATGAATAATTATAAATAGCAGCGGCAGTCGTCGGTATATTACTAAGTTGGGTTTGTCTAAACAGAGCCTCAATAATTTGATTGGTACAACCAAGTCAACCATAAATGAGTCTAATTGCTAATAGTCATCTGGAT
