# Supplementary material for: Ten Plastomes of Crassula (Crassulaceae) and Phylogenetic Implications
Source: Biology (Basel). 2022 Dec 7;11(12):1779. doi: 10.3390/biology11121779 (PMC9775174; doi:10.3390/biology11121779)
Supplement: Supplementary file 1 [file biology-11-01779-s001.zip › Supplements/Data S2/HVR9.fas]

>Crassula_alstonii
AAAAGACCACATACGACGAAGATTTTTTGTTGCCGTCGGAAAAAAGATAAGCCCTAATCCTATTCCCAGCGGAACTGGAAGTGGAAGCAGAGGTATGATCCATGCATATTCGTATGTATGTTCCATTGTATGTTCCATA--------------AAAAAATGTCTTTCAAAATGGGTTCTAATTCACCAGATCCTATACTAATACTAATTCTAAAAGAATTTCTAAAAATAGGTAAGAACTCAAAAATGTTTATTTTGAATTATTATCCATTTTTCTTCAAATCAAGAAATGGAAATTAA-----TCAAATAAGACAATGAAGTTATTAGTGAAAATAGACTATTTAGATTTAAAATAAAATGAATCTAAACTTTCTATTTTAA---AATCTAA------AATAGAAATTAGTTA-----AAAGTTGGGTTTTTAAACTTTTTGCTGAATTTTAAT---------ATATCATATATAAAGATAAACAACT-AAAAAAATGTAAATAGAAATATAAGCTTTGGTTCTT-TTTC-----------ATTTAAACCCATTTTTTAACATAGGATACTTTTTTATTTAGTAATTCTTTCAGTAAGCTTCGTATATCTTT--TTTTTTTTATCATGTTAGGATCTATTGATAGATAGAGAATGAAGAAGGATTAGTTTTGAACAATAGATGTCTTTCACATCCAACGATAATACTGAGAAATCTCTTAAATTTCGAATGGCAGTTCCAAAAAAACGTACTTCTATTACAAAAAAGCGTATTCATAAAAGTTTGTGGAAAAAGGAAGGATATTGGGCAGCGTTAAAAGCATTTTCATTAGCGAAATCTCTTTCTACTGGTAATTCAAAGGGTTTTTTTGTCCCGACAACTAAAT-------AATACAAGATTCAGATTAGAATAATCTGAAT-CGTACAGATATTAATTTAGTGTAGAAACAGATATTAATTTAGTGTAGAATATGACTACAAAATTTTTATTATCTAATGCAATCAATATTAAAGAGTAAATGGAACTTCTTTG----AGGGTATAAAAAAATTCTTCCATACTATACTATCCAATTATGAAAGCAATACTTTGTCGCG--AAAAAAATACACACAAGAAAAACGATAGAAGGTTTTAACAAACTTTTTTA
>Crassula_columella
AAAAGACCACATACGACGAAGATTTTTTGTTGCCGTCGGAAAAAAGATAAGCCCTAATCCTATTCCCAGCGGAACTGGAAGTGGAAGCAGAGGTATGATCCATGCATATTCGTATGTATGTTCCATTGTATGTTCCATA--------------AAAAAATGTCTTTCAAAATGGGTTCTAATTCACCAGATCCTATACTAATACTAATTCTAAAAGAATTTCTAAAAATAGGTAAGAACTCAAAAATGTTTATTTTGAATTATTATCCATTTTTCTTCAAATCAAGAAATGGAAATTAA-----TCAAATAAGACAATGAAGTTATTAGTGAAAATAGACTATTTAGATTTAAAATAAAATGAATCTAAACTTTCTATTTTAA---AATCTAA------AATAGAAATTAGTTA-----AAAGTTGGGTTTTTAAACTTTTTGCTGAATTTTAAT---------ATATCATATATAAAGATAAATAACT-AAAAAAATGTAAATAGAAATATAAGCTTTGGTTCTT-TTTC-----------ATTTAAACCCATTTTTTAACATAGGATACTTTTTTATTTAGTAATTCTTTCAGTAAGCTTCGTATATCTTT----TTTTTTATCATGTTAGGATCTATTGATAGATAGAGAATGAAGAAGGATTAGTTTTGAACAATAGATGTCTTTCACATCCAACGATAATACTGAGAAATCTCTTAAATTTCGAATGGCAGTTCCAAAAAAACGTACTTCTATTACAAAAAAGCGTATTCATAAAAGTTTGTGGAAAAAGGAAGGATATTGGGCAGCGTTAAAAGCATTTTCATTAGCGAAATCTCTTTCTACTGGTAATTCAAAGGGTTTTTTTGTCCCGACAACTAAAT-------AATACAAGATTCAGATTATTCTAATCTGAAT-CGTACAGATATTAATTTAGTG-----------------------TAGAATATGACTACAAAATTTTTATTATCTAATGCAATCAATATTAAAGAGTAAATGGAACTTCTTTG----AGGGTATAAAAAAATTCTTCCATACTATACTATCCAATTATGAAAGCAATACTTTGTCGCG--AAAAAAATACACACAAGAAAAACGATAGAAGGTTTTAACGAACTTTTTTA
>Crassula_dejecta
AAAAGACCACATACGACGAAGATTTTTTGTTGCCGTCGGAAAAAAGATAAGCCCTAATCCTATTCCCAGCGGAACTGGAAGTGGAAGCAGAGGTATGATCCATGCATATTCGTATGTATGTTCCATTGTATGTTCCATA--------------AAAAAATGTCTTTCAAAATTGGTTCTAATTCACCAGATCCTATACTAATACTAATTCTAAAAGAATTTCTAAAAATAGGTAAGAACTCAAAAATGTTTATTTTGAATTATTATCCATTTTTCTTCAAATCAAGAAGTGGAAATTAA-----TCAAATAACACAATGAAGTTATTCGTGAAAATAGACTATTTAGATTTAAAATAAAATGAATCTAAACTTTCTATTTTAA---AATCTAATT----AATAAAAATTAGTTAAAAGTAAAGTTGGGTTTTTAAACTTTTTGCTGAATTTTATTCCAT-----ATATCATATATAAAAATAAATGACT-AAAAAAATGTAAATAGAAATATAAGCTTTGGTTCTT-TTTC-----------ATTTAAACCCATTTTTTAACATAGGATACTTTTTTATTTAGTAATTGTTTCAGTAAGCTTCGTATATCTT--TTTTTTTTTATCACGTTAGGATCTATTGATAGATAGAGAATGAAGAAGGATTAGTTTTGAACAATAGATGTCTTTCACATCCAACGATAATACTGAGAAATCTCTTAAATTTCGAATGGCAGTTCCAAAAAAACGTACTTCTATTACAAAAAAGCGTATTCATAAAAGTTTGTGGAAAAAGGAAGGATATTGGGCAGCGTTAAAAGCATTTTCATTAGCTAAATCTATTTCTACTGGTAATTCAAAGGGTTTTTTTGTCCCGACAACTAAAT-------AATACAAGATTAAGATTAGAATAATATGAAT-CGTACAGATATTAATTTAGTG-----------------------TAAAATATGACTACAAAATTTTTATTATCTAATGCAATCAATATTAAAGAGTAAATGGAACTTCTTTG----AGGGTATAAAAAAATTCTTCC-----ATACTATCCAATTATGAAAGCAATATTTTGTCGCG--AAAAAAATACACACAAGAAAGACGATAGAAGGTTTTAACGAACTTTTTTA
>Crassula_deltoidea
AAAAGACCACATACGACGAAGATTTTTTGTTGCCGTCGGAAAAAAGATAAGCCCGAGCCCGATTCCCATAGGAACTGGAAGAGGAAAGAGAGGTATGATCCATGCATATTCATATGTATGTTCCATTGTATGTTCCATA--------------AAAAAATGTCTTTCAAAGTTGGTTCTAATTCACCAGATCCTATACTAATACTAATTGTAAAAGAATTTGTAAAAATAGGTAAGAACTCAAAAATTTTTATTTTGAATTATTATCTGTTTTTCTTCAAATT---AAATAAAAATAAAGAAGTGCAAATAACAAAATGAAGTTATTCATTAAAATGGACTACTTA----TCAAAAAAACTGAATTTAAACTGTTGATTTCTTTT-AATTCAATTT----------ATAAGTTC-----AAAGTTAGGTTTTTAACGTTTTTGATGAATTTGATTCCAT------------ATCCAGATAGAAATGACTCAACTAAACTGAGATAAAAATAGAAGCTTTTTTCTTTGTTTTCCATTTTAGGAACTTAAATCCATTTTTTAACATTGGAT-CTTTTTTCCTTAGTAATATTTTCTGTAAACTTCGTATACCT----GCTTTTGAATCACGTTTTGATTTCTGGAGAGATAGAGAATGAAGACGGATTAGTTTTGAATAATAGATGTCTTTCACATCCAACGATAGTACTGAGAAATCTCTTAAATCTCGAATGGCAGTTCCAAAAAAACGTACTTCTATTGCAAAAAAGCGTATTCATAAAAGTTTGTGGAAAAAGAAGGGATATTGGGCAGCGTTAAAAGCATTTTCATTAGCCAAATCTCTTTCTACGGGTAATTCAAAAGGGTTTTTTGTTCCGACAACAAAATAGGAATAAATAAAAGAGTAAGATTAGACTAATAGGAAT-AGTA-ATATTGTAATTTAGTG-----------------------TAGAATATGGCTACAAAATTCTTATTATCTAATGCAATCAATATTAAAGAGTAAATGGAACTTTTTTGCTTTATGTTAT-AAAAAAGTATTCC-----ATATTACCAAATTCTGAAAGCAATACTTTGTAGCA--AAAAAAG-----ATAAACAAAACACCAG------------ATACCAGATA
>Crassula_expansa_subsp_fragilis
CAAAGACCACATACGACGAAGATTTTTTGTTGCTGTCGGAAAAAAGATAAGCCCGAGCCCTATTGCCATAGGAACTGGAAGTGGAAGGAGAGGTATGATCCATGCATATTCATATTTATGTTCCATTGTATGTTCCATA--------------AAAAAATGTCTTTCAAAGTTGGTTCTAATTCACCAGATCCTATACTAATACTAATTGTAAAAGAATTTGTAAAAATAGGTAAGAACTCAAAAATGTTTATTTTGAATTATTATCCATTTTTCGTTAAAT------ATTCAAATAAAGAAGTGCAAATAACAGAATGCAGTTATTCTTTAATATGGACTACTTA----TCAAAAAAATTGAATTTAAACTGTCGATTTTTTTTTAATTCAATTTAAAATTTTTAGTTAGTTA-----AAATTTGGGGTTTTAACGTTTTTGATCAATTTGATTCCAT------------ATCCATATATAAATGACTCAAATAAACCGAGATAAAAATGTAAGATTTTTATTTC-TTTTACATTTTAGGAACTTAAATCTCTTTTTTAACATAGGAT-CCTTTTTACTTAGTAATATTTTCTGTCAACTTCGTATACCT----AC-TTTTGATCACGTTTTGATCTATGGAGAGATAGAGAATGAAGAAGGATTAGTTTTGAATAATAGATGTCTTTCACATCCAACGATAGTACTGAGAAATCTCTTAAATCTCGAATGGCAGTTCCAAAAAAGCGTACTTCTATTGCAAAAAAGCGTATTCATAAAAGTTTGTGGAAAAAGAAGGGATATTGGGCAGCGTTAAAAGCATTTTCATTAGCCAAATCCCTTTCTACTGGGAATTCAAAGGGATTTTTTGTCCCGACAACGAAATAAG----AATAAAAGACTAAGATTAGGCTAATACGAATAAGTACATATTTTAATTTAGTG-----------------------TAGAATATGGCTACGAAATTTTTATTATCTAATGCAATCAATATTAAAGAATAACTGGAACTTCTTTTCTTTATGTTTTAAAAAAAGTATTCC-----ATATTATCAAATTCTGAAAGCAATACTTTGTTGTCG-AAAAAAA-----AAAAAAGAAACACCA---------------CCCATATA
>Crassula_mesembrianthemopsis
AAAAGACCACATACGACGAAGATTTTTTGTTGCCGTCGGAAAAAAGATAAGCCCTAATCCTATTCCCAGCGGAACTGGAAGTGGAAGCAGAGGTATGATCCATGCATATTCGTATGTATGTTCCATTGTATGTTCCATA--------------AAAAAATGTCTTTCAAAATTGGTTCTAATTCACCAGATCCTATACTAATACTAATTCTAAAAGAATTTCTAAAAATAGGTAAGAACTCAAAAATGTTTATTTTGAATTATTATCCATTTTTCTTCAAATCAAGAAGTGGAAATTAA-----TCAAATAACACAATGAAGTTATTCGTGAAAATAGACTATTTAGATTTAAAATAAAATGAATCTAAACTTTCTATTTTAA---AATCTAATT----AATAGAAATTACTTAAAAGTAAAGTTGGGTTTTTCAACTTTTTGCTGAATTTTATTCCATATATCATATCATATATAAAGATAAATAACT-AAAAAAATGTAAATAGAAATATAAGCTTTGGTTCTT-TTTC-----------ATTTAAACCCATTTTTTAACATAGGATACTTTTTTATTTAGTAATTGTTTCGGTAAGCTTCGTATATC-TTTTTTTTTTTTATCACGTTAGGATCTATTGATAGATAGAGAATGAAGAAGGATTAGTTTTCAACAATAGATGTCTTTCACATCCAACGATAATACTGAGAAATCTCTGAAATTTCGAATGGCAGTTCCAAAAAAACGTACTTCTATTACAAAAAAGCGTATTCATAAAAGTTTGTGGAAAAAGGAAGGATATTGGGCAGCGTTAAAAGCATTTTCATTAGCTAAATCTATTTCTACTGGTAATTCAAAGGGTTTTTTTGTCCCGACAACTAAAT-------AATACAAGATTAAGATTAGAATAATATGAAT-CGTACAGATATTAATTTAGTG-----------------------TAGAATATGACTACAAAATTTTTATTATCTAATGCAATCAATATTAAAGAGTAAATGGAACTTCTTTG----AGGGTATAAAAAAATTCTTCC-----ATATTATCCAATTATGAAAGCAATATTTTGTCGCG--AAACAAATACACACAAGAAAGACGATAGAAGGTTTTAACGAACTTTTTTA
>Crassula_mesembryanthoides
AAAAGACCACATACGACGAAGATTTTTTGTTGCCGTCGGAAAAAAGATAAGCCCTAATCCTATTCCCAGCGGAACTGGAAGTGGAAGCAGAGGTATGATCCATGCATATTCGTATGTATGTTCCATTGTATGTTCCATA--------------AAAAAATGTCTTTCAAAATTGGTTCTAATTCACCAGATCCTATACTAATACTAATTCTAAAAGAATTTCTAAAAATAGGTAAGAACTCAAAAATGTTTATTTTGAATTATTATCCATTTTTCTTCAAATCAAGAAGTGGAAATTAA-----TCAAATAACACAATGAAGTTATTCGTGAAAATAGACTATTTCGATTTAAAATAAAATGAATCTAAACTTTCTATTTTAA---AATCTAATT----AATAGAAATTAGTTAAAAGTAAAGTTGGGTTTTTAAACTTTTTGATGAATTTTATTCCAT-----ATATCATATATAAAGATAAATAACT-AAAAAAATGTAAATAGAAATATAAGCTTTGGTTCTT-TTTC-----------ATTTAAACCCATTTTTTAACATAGGATAC-TTTTTATTTAGTAATTGTTTCGGTAAGCTTCGTATATCT----TTTTTTTTATCACGTTAGGATCTATTGATAGATAGAGAATGAAGAAGGATTAGTTTTGAACAATAGATGTCTTTCACATCCAACGATAATACTGAGAAATCTCTTAAATTTCGAATGGCAGTTCCAAAAAAACGTACTTCTATTACAAAAAAGCGTATTCATAAAAGTTTGTGGAAAAAGGAAGGATATTGGGCAGCGTTAAAAGCATTTTCATTAGCTAAATCTATTTCTACTGGTAATTCAAAGGGTTTTTTTGTCCCGACAACTAAAT-------AATACAAGATTAAGATTAGAATAATATGAAT-CGTACAGATATTAATTTAGTG-----------------------TAGAATATGACTACAAAATTTTTATTATCTAATGCAATCAATATTAAAGAGTAAATGGAACTTCTTTG----AGGGTATAAAAAAATTCTTCC-----ATACTATCCAATTATGAAAGCAATATTTTGTCGCG--AAAAAAATACACACAAGAAAGACGATAGAAGGTTTTAACGAACTTTTTTA
>Crassula_perforata
AAAAGACCACATACGACGAAGATTTTTTGTTGCCGTCGGAAAAAAGATAAGCCCTAATCCTATTCCCAGCGGAACTGGAAGTGGAAGCAGAGGTATGATCCATGCATATTCGTATGTATGTTCCATTGTATGTTCCATA--------------AAAAAATGTCTTTCAAAATTGGTTCTAATTCACCAGATCCTATACTAATACTAATTCTAAAAGAATTTCTAAAAATAGGTAAGAACTCAAAAATATTTATTTTGAATTATTATTCATTTTTCTTCAAATCAAGAAGTGGAAATTAA-----TCAAATAACACAATGAAGTTATTCGTGAAAATAGACTATTTAGATTTAAAATAAAATGAATCTAAACTTTCTATTTTCA---AATCTAATT----AATAGAAATTAGTTA-----AAAGTTGGGTTTTTAAACTTTTTGCTGAATTTTATTCCATATATCATATATCATATAAAGATAAATAACT-AAAAAAATGTAAATAGAAATATAAGCTTTGGTTCTT-TTTC-----------ATTTAAACCCATTTTTTAACATAGGATACTTTTTTATTTAATAATTGTTTCGGTAAGCTTCGTATATCT----TTTTTTTTATCACGTTAGGATCTATTGATAGATAGAGAATGAAGAAGGATTAGTTTTGAACAATAGATGTCTTTCACATCCAACGATAATACCGAGAAATCTCTTAAATTCCGAATGGCAGTTCCAAAAAAACGTACTTCTATTACAAAAAAGCGTATTCATAAAAGTTTGTGGAAAAAGGAAGGATATTGGGCAGCGTTAAAAGCATTTTCATTAGCTAAATCTCTTTCTACTGGTAATTCAAAGGGTTTTTTTGTCCCGACAACTAAAT-------AATACAAGATTAAGATTAGAATAATATGAAT-CGTACAGATATTAATTTAGTG-----------------------TAGAATATGACTATAAAATTTTTATTATCTAATGCAATCAATATTAAAGAGTAAATGGAACTTCTTTG----AGGGTATAAAAAAATTCTTCC-----ATACTATCCAATTATGAAAGCAAGACTTTGTTGCG--AAAAAAATACACATAAGAAAGACGATAGAAGGTTTTAACGAACTTTTTTA
>Crassula_socialis
AAAAGACCACATACGACGAATATTTTTTGTTGCCGTCGGAAAAAAGATAAGCCCTAATCCTATTCCCAGCGGAACTGGAAGTGGAAGCAGAGGTATGATCCATGCATATTCGTATGTATGTTCCATTGTATGTTCCATA--------------AAAAAATGTCTTTCAAAATTGGTTCTAATTCACCAGATCCTATACTAATACTAATTCTAAAAGAATTTCTAAAAATAGGTAAGAACTCAAAAATGTTTATTTTGAATTATTATCCATTTTTCTTCAAATCAAGAAATGGAAATTAA-----TCAAATAACACAATGAAGTTATTCGTGAAAATAGACTATTTAGATTTAAAATAAAATGAATCTAAACTTTCTATTTTAA---AATCTAATT----AATAGAAATTAGTTAAAAGTAAAGTTGGGTTTTTAAACTTTTTGCTGAATTTTATTCCAT-----ATATCATATATAAAGATAAATAACT-AAAAAAATGTAAATAGAAATATAAGCTTTGGTTCTT-TTTC-----------ATTTAAACCCATTTTTTAACATAGGATACTTTTTTATTTAGTAATTGTTTCGGTAAACTTCGTATATCT-----TTTTTTTATCACGTTAGGATCTATTGATAGATAGAGAATGAAGAAGGATTAGTTTTGAACAATAGATGTCTTTCACATCCAACGATAATACTGAGAAATCTCTTAAATTTCGAATGGCAGTTCCAAAAAAACGTACTTCTATTACAAAAAAGCGTATTCATAAAAGTTTGTGGAAAAAGGAAGGATATTGGGCAGCGTTAAAAGCATTTTCATTAGCTAAATCTATTTCTACTGGTAATTCAAAGGGTTTTTTTGTCCCGACAACTAAAT-------AATACAAGATTAAGATTAGAATAATATGAAT-CGTACAGATATTAATTTAGTG-----------------------TAGAATATGACTACAAAATTTTTATTATCTAATGCAATCAATATTAAAGAGTAAATGGAACTTCTTTG----AGGGTATAAAAAAATTCTTCC-----ATACTATCCAATTATGAAAGCAATATTTTGTCGCG--AAAAAAATACACACAAGAAAGACGATAGAAGGTTTTAACGAACTTTTTTA
>Crassula_tecta
AAAAGACCACATACGACGAAGATTTTTTGTTGCCGTCGGAAAAAAGATAAGCCCTAATCCTATTCCCAGCGGAACTGGAAGTGGAAGCAGAGGTATGATCCATGCATATTCGTATGTATGTTCCATTGTATGTTCCATAAAAAAATGTCTTTCAAAAAATGTCTTTCAAAATTGGTTCTAATTCACCAGATCCTATACTAATACTAATTCTAAAAGAATTTCTAAAAATAGGTAAGAACTCAAAAATGTTTATTTTGAATTATTATCCATTTTTCTTCAAATCAAGAAGTGGAAATTAA-----TCAAATAACACAATGAAGTTATTCGTGAAAATAGACTATTTAGATTTAAAATAAAATGAATCTAAACTTTCTATTTTAA---AATCTAATT----AATAGAAATTACTTAAAAGTAAAGTTGGGTTTTTCAACTTTTTGCTGAATTTTATTCCATATATCATATCATATATAAAGATAAATAACT-AAAAAAATGTAAATAGAAATATAAGCTTTGGTTCTT-TTTC-----------ATTTAAACCCATTTTTTAACATAGGATACTTTTTTATTTAGTAATTGTTTCGGTAAGCTTCGTATATCTTTTTTTTTTTTTATCACGTTAGGATCTATTGATAGATAGAGAATGAAGAAGGATTAGTTTTCAACAATAGATGTCTTTCACATCCAACGATAATACTGAGAAATCTCTGAAATTTCGAATGGCAGTTCCAAAAAAACGTACTTCTATTACAAAAAAGCGTATTCATAAAAGTTTGTGGAAAAAGGAAGGATATTGGGCAGCGTTAAAAGCATTTTCATTAGCTAAATCTATTTCTACTGGTAATTCAAAGGGTTTTTTTGTCCCGACAACTAAAT-------AATACAAGATTAAGATTAGAATAATATGAAT-CGTACAGATATTAATTTAGTG-----------------------TAGAATATGACTACAAAATTTTTATTATCTAATGCAATCAATATTAAAGAGTAAATGGAACTTCTTTG----AGGGTATAAAAAAATTCTTCC-----ATATTATCCAATTATGAAAGCAATATTTTGTCGCG--AAACAAATACACACAAGAAAGACGATAGAAGGTTTTAACGAACTTTTTTA
>Crassula_volkensii
AAAAGACCACATACGACGAAGATTTTTTGTTGCTGTCGGAAAAAAGATAAGCCCGAGCCCTATTGCCATAGGAACTGGAAGTGGAAGGAGAGGTATGATCCATGCATATTCATATGTATGTTCCATTGTATGTTCCATA--------------AAAAAATGTCTTTCAAAGTTGGTTCTAATTCACTAGATCCTATACTAATACTAATTGTAAAAGAATTTGTAAAAATAGGTAAGAACTCAAAAATGTTTATTTTGAATTATTATCCCTTTTTCGTTAAAT------ATTCAAATAAAGAAGTGCAAATAACAGAATGCAGTTATTCTTTAATATGGACTACTTA----TCAAAAAAATTGAATTTAAACTGTCGATTTTTTTC--AGTCAATTTTAAATTTTTAGTTAGTTA-----AAATTTGGGGTTTTGACGTTTTTGATCAATTTGATTCCAT------------ATCCATATATAAATGACTCAAATAAACCGAGATAAAAATGTAAGATTTTTATTTC-TTTTACATTTTAGGAACTTAAATCTCTTTTTTAACATAGGAT-CCGTTTTACTTAGTAATATTTTCTGTCAACTTCGTATACCT----ACTTTTTGATCACGTTTTGATCTATGGAGAGCTAGAGAATGAAGAAGGATTAGTTTTGAATAATAGATGTCTTTCACATCCAACGATAGTACTGAGAAATCTCTTAAATCTCGAATGGCAGTTCCAAAAAAGCGTACTTCTCTTGCAAAAAAGCGTATTCATAAAAGTTTGTGGAAAAAGAAGGGATATTGGGCAGCGTTAAAAGCATTTTCATTAGCCAAATCCCTTTCTACTGGTAATTCAAAGGGATTTTTTGTCCCGACAACGAAATAAG----AATAAAAGACTAAGATTAGGCTAATACGAAT-AGTACATAGTTTAATTTAGTG-----------------------TAGAATATGGCTACGAAATTTTTATTATCTAATGCAATCAATATTAAAGAATAACTGGAACTTCTTTTCTTTATGTTTTAAAAAAAGTATTCC-----ATATTACCAAATTCTGAAAGCAATACTTTGTTGTCGCAAAAAAA-----AAGAACGAAACACCA---------------TCGATATA
