# Supplementary material for: Ten Plastomes of Crassula (Crassulaceae) and Phylogenetic Implications
Source: Biology (Basel). 2022 Dec 7;11(12):1779. doi: 10.3390/biology11121779 (PMC9775174; doi:10.3390/biology11121779)
Supplement: Supplementary file 1 [file biology-11-01779-s001.zip › Supplements/Table S2.xlsx]

## Sheet: Table S2
Table S2. The sliding window-based π values estimated by 11 plastomes of Crassula.
Window	Midpoint	π value	Variable sites
1-762	462	0.04709	76
297-962	662	0.01794	30
563-1162	862	0.01006	19
763-1362	1062	0.01336	24
963-1562	1262	0.013	25
1163-1822	1462	0.03173	58
1363-2036	1671	0.03485	65
1563-2248	1928	0.05558	101
1823-2448	2148	0.0457	81
2037-2648	2348	0.05279	94
2249-2848	2548	0.05358	91
2449-3057	2748	0.06379	109
2649-3260	2957	0.06285	104
2849-3460	3160	0.06252	105
3058-3664	3360	0.05461	95
3261-3907	3560	0.05342	94
3461-4109	3801	0.04891	86
3665-4318	4009	0.04406	73
3908-4607	4210	0.04439	71
4110-5087	4420	0.04797	79
4319-5374	4742	0.06876	112
4608-5580	5260	0.06133	101
5088-5804	5474	0.06848	107
5375-6038	5702	0.05321	85
5581-6258	5938	0.06436	104
5805-6464	6152	0.04806	81
6039-6689	6364	0.062	100
6259-7138	6565	0.07706	122
6465-7767	6978	0.09788	157
6690-7995	7295	0.09052	147
7139-8197	7895	0.07336	118
7768-8421	8097	0.04521	71
7996-8632	8321	0.03633	58
8198-8908	8521	0.04779	78
8422-9121	8740	0.05288	86
8633-9336	9008	0.05158	80
8909-9566	9227	0.04655	77
9122-9822	9456	0.06618	111
9337-10024	9717	0.06397	111
9567-10243	9922	0.04939	85
9823-10446	10126	0.027	48
10025-10671	10345	0.03164	54
10244-10935	10553	0.03936	65
10454-11148	10815	0.05403	90
10672-11348	11048	0.04533	77
10936-11548	11248	0.0367	66
11149-11748	11448	0.02061	38
11349-11948	11648	0.02239	41
11549-12148	11848	0.02015	35
11749-12348	12048	0.01809	31
11949-12548	12248	0.01764	29
12149-12753	12448	0.02355	38
12349-12953	12653	0.03276	54
12549-13154	12853	0.03324	56
12754-13364	13053	0.03339	56
12954-13568	13257	0.03685	60
13155-13770	13468	0.04521	71
13365-13974	13668	0.04458	70
13569-14204	13870	0.05082	85
13771-14412	14091	0.04779	82
13975-14617	14312	0.04467	77
14205-14843	14512	0.05558	87
14413-15290	14739	0.05782	90
14618-15490	15171	0.05679	88
14844-15690	15390	0.03	46
15291-15890	15590	0.02103	32
15491-16103	15790	0.02973	47
15691-16314	16002	0.03252	54
15891-16517	16214	0.03858	64
16104-16717	16414	0.03133	51
16315-16931	16617	0.03064	52
16518-17169	16817	0.04491	74
16718-17372	17065	0.05133	82
16932-17572	17272	0.0533	83
17170-17772	17472	0.0333	52
17373-17972	17672	0.0273	45
17573-18172	17872	0.02864	46
17773-18372	18072	0.04333	73
17973-18575	18272	0.05027	84
18173-18775	18472	0.05579	93
18373-18975	18675	0.04597	77
18576-19196	18875	0.0473	82
18776-19396	19093	0.04106	72
18976-19596	19296	0.04382	73
19197-19796	19496	0.04479	72
19397-19996	19696	0.03861	64
19597-20196	19896	0.03336	56
19797-20396	20096	0.02394	40
19997-20596	20296	0.02527	43
20197-20796	20496	0.02264	37
20397-20996	20696	0.0203	33
20597-21196	20896	0.01903	29
20797-21396	21096	0.01976	32
20997-21605	21296	0.03118	51
21197-21805	21502	0.03488	59
21397-22008	21705	0.04142	68
21606-22208	21908	0.02894	47
21806-22408	22108	0.02824	42
22009-22608	22308	0.02052	32
22209-22808	22508	0.01955	32
22409-23008	22708	0.02473	40
22609-23873	22908	0.02515	42
22809-24073	23773	0.02339	39
23009-24273	23973	0.01485	26
23874-24473	24173	0.01342	22
24074-24673	24373	0.01736	27
24274-24873	24573	0.023	39
24474-25073	24773	0.02603	45
24674-25273	24973	0.03021	52
24874-25473	25173	0.02552	42
25074-25673	25373	0.03227	52
25274-25873	25573	0.03124	52
25474-26073	25773	0.03285	56
25674-26273	25973	0.02352	41
25874-26473	26173	0.01897	34
26074-26673	26373	0.01739	31
26274-26873	26573	0.01891	34
26474-27073	26773	0.01909	34
26674-27273	26973	0.02188	39
26874-27492	27173	0.01891	34
27074-27719	27373	0.02321	40
27274-28026	27593	0.04197	71
27493-28255	27914	0.0587	97
27720-28472	28139	0.05882	99
28027-28683	28363	0.03467	59
28256-28911	28572	0.03797	64
28473-29448	28796	0.05691	92
28684-29678	29018	0.07427	119
28912-29941	29565	0.058	94
29449-30146	29833	0.04336	70
29679-30571	30045	0.04739	77
29942-30824	30457	0.08673	134
30147-31033	30699	0.08909	137
30572-31262	30925	0.07821	119
30825-31463	31142	0.03476	54
31034-31668	31362	0.03418	56
31263-31879	31564	0.03382	54
31464-32122	31770	0.05639	91
31669-32332	32020	0.06279	98
31890-32533	32228	0.05906	96
32123-32733	32432	0.04145	67
32333-32933	32633	0.0257	44
32534-33133	32833	0.02236	35
32734-33333	33033	0.01648	26
32934-33533	33233	0.01291	21
33134-33733	33433	0.0083	15
33334-33933	33633	0.00964	16
33534-34133	33833	0.01248	18
33734-34333	34033	0.01603	24
33934-34533	34233	0.01845	29
34134-34733	34433	0.01927	32
34334-34933	34633	0.01967	32
34534-35150	34833	0.03664	56
34734-35407	35048	0.03964	62
34934-35623	35250	0.04679	76
35151-36103	35517	0.03791	64
35408-36367	35723	0.06094	101
35624-36637	36228	0.06912	114
36104-36881	36531	0.06867	113
36368-37084	36781	0.04624	77
36638-37284	36981	0.03176	52
36882-37484	37184	0.02491	43
37085-37684	37384	0.0193	33
37285-37884	37584	0.01682	29
37485-38084	37784	0.01791	28
37685-38284	37984	0.02212	34
37885-38484	38184	0.02303	35
38085-38684	38384	0.01788	29
38285-38884	38584	0.01382	23
38485-39084	38784	0.01915	33
38685-39284	38984	0.02364	39
38885-39484	39184	0.02448	41
39085-39684	39384	0.01509	24
39285-39884	39584	0.008	13
39485-40084	39784	0.00897	14
39685-40284	39984	0.014	23
39885-40484	40184	0.02612	43
40085-40684	40384	0.02576	42
40285-40884	40584	0.02685	43
40485-41084	40784	0.02139	35
40685-41284	40984	0.0223	36
40885-41484	41184	0.02352	38
41085-41684	41384	0.02248	34
41285-41884	41584	0.01976	30
41485-42085	41784	0.01673	26
41685-42297	41984	0.02242	38
41885-42500	42186	0.03279	53
42086-42705	42400	0.04048	63
42298-42928	42600	0.04873	72
42501-43128	42824	0.04067	60
42706-43348	43028	0.0393	60
42929-43548	43228	0.02421	40
43129-43751	43448	0.02894	50
43349-43982	43651	0.03212	55
43549-44191	43856	0.03455	58
43752-44394	44084	0.02903	49
43983-44633	44294	0.03318	58
44192-44835	44501	0.03991	65
44395-45056	44733	0.05785	91
44634-45256	44952	0.04885	75
44836-45456	45156	0.04424	71
45057-45668	45356	0.02652	46
45257-45879	45556	0.03294	57
45457-46088	45769	0.042	72
45669-46308	45988	0.05591	98
45880-46519	46192	0.06085	100
46089-46736	46415	0.0567	93
46309-47002	46621	0.04452	68
46520-47206	46902	0.05706	92
46737-47439	47105	0.06291	101
47003-47707	47306	0.09797	148
47207-48089	47545	0.10315	154
47440-48289	47894	0.08936	135
47708-48489	48189	0.05648	89
48090-48711	48389	0.03133	51
48290-48911	48589	0.02867	44
48490-49111	48811	0.02073	34
48712-49311	49011	0.01073	19
48912-49517	49211	0.01455	26
49112-49717	49411	0.01897	32
49312-49929	49617	0.03515	56
49518-50165	49817	0.04927	78
49718-50375	50047	0.04873	78
49930-50583	50265	0.03642	63
50166-50784	50475	0.02406	44
50376-50986	50683	0.02727	50
50584-51256	50884	0.03436	56
50785-51456	51086	0.03545	57
50987-51656	51356	0.03479	54
51257-51856	51556	0.02388	39
51457-52056	51756	0.02333	35
51657-52256	51956	0.02067	32
51857-52456	52156	0.02382	35
52057-52656	52356	0.02552	38
52257-52856	52556	0.03339	49
52457-53056	52756	0.03394	52
52657-53281	52956	0.03921	62
52857-53518	53156	0.04573	73
53057-53738	53383	0.05015	80
53282-53944	53623	0.04033	65
53519-54144	53844	0.02782	45
53739-54344	54044	0.02042	33
53945-54544	54244	0.01909	31
54145-54744	54444	0.02	35
54345-54944	54644	0.02297	40
54545-55144	54844	0.02261	40
54745-55344	55044	0.02212	38
54945-55607	55244	0.04285	69
55145-55858	55464	0.05924	93
55345-56081	55723	0.07436	117
55608-56290	55976	0.07139	113
55867-56502	56190	0.06742	110
56082-56702	56390	0.05488	93
56291-56902	56602	0.03748	65
56503-57102	56802	0.03033	52
56703-57302	57002	0.02261	38
56903-57502	57202	0.024	41
57103-57923	57402	0.03824	65
57303-58163	57669	0.04724	77
57503-58519	58063	0.06091	100
57924-58724	58410	0.0423	69
58164-58924	58624	0.03767	63
58520-59124	58824	0.02303	42
58725-59352	59024	0.03733	63
58925-59555	59244	0.0397	68
59125-59755	59455	0.0417	69
59353-59955	59655	0.02921	52
59556-60160	59855	0.04224	69
59756-60360	60055	0.03809	61
59956-60560	60260	0.03718	57
60161-60760	60460	0.01845	29
60361-60960	60660	0.01945	30
60561-61160	60860	0.01855	29
60761-61588	61060	0.0323	53
60961-61910	61279	0.04794	77
61161-62178	61699	0.06412	108
61589-62456	62040	0.05285	90
61911-62671	62355	0.03455	63
62179-62871	62571	0.01327	24
62457-63071	62771	0.01158	19
62672-63272	62971	0.0183	29
62872-63485	63172	0.04455	70
63072-63709	63382	0.06479	102
63273-63942	63597	0.08109	126
63486-64156	63819	0.07433	121
63710-64360	64045	0.06197	102
63943-64605	64257	0.04858	87
64157-64895	64465	0.03652	66
64361-65139	64705	0.03803	67
64606-65347	64995	0.03512	59
64896-65574	65247	0.04676	72
65140-65863	65447	0.05112	79
65348-66063	65724	0.04491	68
65575-66290	65963	0.03688	60
65864-66490	66185	0.02282	40
66064-66719	66390	0.03527	63
66291-66921	66595	0.03236	58
66491-67121	66821	0.03661	64
66721-67322	67021	0.02697	46
66922-67544	67221	0.03048	51
67122-67753	67440	0.02752	47
67323-67965	67645	0.0353	59
67545-68166	67853	0.02827	47
67754-68431	68066	0.03988	64
67966-68637	68331	0.0333	54
68167-68862	68531	0.03955	65
68432-69089	68758	0.03518	60
68638-69294	68986	0.03264	55
68863-69494	69194	0.0283	48
69090-69755	69394	0.037	58
69295-69970	69639	0.05639	91
69495-70212	69859	0.07133	111
69756-70412	70112	0.05633	90
69971-70631	70312	0.04445	72
70213-70832	70517	0.03609	61
70413-71032	70731	0.03103	53
70632-71232	70932	0.02309	39
70833-71432	71132	0.01739	32
71033-71632	71332	0.02218	40
71233-71832	71532	0.02558	44
71433-72032	71732	0.02285	38
71633-72232	71932	0.02303	37
71833-72432	72132	0.02339	41
72033-72654	72332	0.02721	49
72233-72855	72554	0.02812	52
72433-73059	72755	0.024	46
72655-73265	72959	0.028	50
72856-73473	73159	0.03067	55
73060-73719	73368	0.05018	82
73266-73938	73594	0.05306	88
73474-74149	73831	0.06403	102
73720-74349	74040	0.0433	70
73939-74549	74249	0.03461	55
74150-74749	74449	0.02276	38
74350-74957	74649	0.02988	51
74550-75159	74849	0.03891	67
74750-75388	75059	0.05103	82
74958-75609	75275	0.05864	96
75160-75822	75493	0.05536	86
75389-76022	75722	0.03861	64
75610-76222	75922	0.02839	46
75823-76449	76122	0.03258	56
76023-76649	76329	0.03967	67
76223-76849	76549	0.0417	68
76450-77049	76749	0.0303	53
76650-77249	76949	0.02624	47
76850-77449	77149	0.02318	44
77050-77649	77349	0.02609	46
77250-77849	77549	0.0273	48
77450-78050	77749	0.03182	55
77650-78251	77949	0.03412	59
77850-78454	78150	0.0343	59
78051-78661	78354	0.02988	52
78252-78861	78554	0.02955	50
78455-79061	78761	0.02612	44
78662-79276	78961	0.03491	55
78862-79476	79175	0.02985	48
79062-79696	79376	0.03315	54
79277-79904	79576	0.02679	45
79477-80104	79804	0.02812	47
79697-80333	80004	0.03012	51
79905-80561	80204	0.04355	69
80105-80763	80447	0.04494	73
80334-80963	80662	0.04252	69
80562-81181	80863	0.03327	59
80764-81398	81064	0.0343	62
80964-81598	81290	0.03127	55
81182-81798	81498	0.02055	37
81399-82013	81698	0.0163	27
81599-82268	81898	0.03097	51
81799-82468	82168	0.03624	60
82014-82668	82368	0.04233	69
82269-82869	82568	0.02712	45
82469-83069	82768	0.0213	34
82669-83269	82969	0.01139	18
82870-83492	83169	0.00958	15
83070-83692	83369	0.00964	16
83270-83892	83592	0.00867	17
83493-84092	83792	0.00703	14
83693-84292	83992	0.00558	12
83893-84492	84192	0.00642	12
84093-84692	84392	0.00497	10
84293-84893	84592	0.00339	7
84493-85093	84793	0.00206	4
84693-85293	84993	0.00352	6
84894-85493	85193	0.00642	10
85094-85747	85393	0.01618	26
85294-85956	85621	0.02152	35
85494-86156	85847	0.02218	36
85748-86356	86056	0.01988	33
85957-86622	86256	0.02139	35
86157-86822	86456	0.0217	37
86357-87022	86722	0.01973	35
86623-87222	86922	0.01664	30
86823-87422	87122	0.01827	31
87023-87622	87322	0.01758	28
87223-87822	87522	0.01933	31
87423-88022	87722	0.01994	31
87623-88222	87922	0.02145	33
87823-88422	88122	0.02097	32
88023-88622	88322	0.02079	33
88223-88828	88522	0.01982	32
88423-89028	88728	0.01521	24
88623-89228	88928	0.01206	20
88829-89428	89128	0.00764	14
89029-89646	89328	0.01127	22
89229-89846	89546	0.00818	16
89429-90046	89746	0.01333	22
89647-90246	89946	0.01218	19
89847-90446	90146	0.01588	26
90047-90646	90346	0.0123	21
90247-90846	90546	0.01067	18
90447-91046	90746	0.01279	21
90647-91246	90946	0.01261	21
90847-91475	91146	0.01873	30
91047-91675	91366	0.0217	34
91247-91886	91575	0.02636	41
91476-92091	91775	0.02242	37
91676-92320	91986	0.01794	30
91887-92532	92202	0.016	30
92092-92751	92420	0.01339	25
92321-92951	92641	0.00982	19
92533-93151	92851	0.00752	12
92752-93351	93051	0.00806	13
92952-93551	93251	0.00733	12
93152-93754	93451	0.00576	11
93352-93954	93653	0.00879	16
93553-94154	93854	0.01279	22
93755-94354	94054	0.012	20
93955-94554	94254	0.008	12
94155-94754	94454	0.00703	11
94355-94955	94654	0.00939	14
94555-95193	94854	0.01939	32
94755-95393	95063	0.01909	33
94956-95593	95293	0.01782	31
95194-95798	95493	0.00709	12
95394-95998	95693	0.00467	7
95594-96198	95898	0.00467	7
95799-96398	96098	0.00424	7
95999-96598	96298	0.00479	8
96199-96805	96498	0.01012	17
96399-97017	96705	0.01909	31
96599-97228	96905	0.02521	42
96806-97432	97118	0.02133	35
97018-97639	97328	0.02024	34
97229-97839	97539	0.02042	34
97433-98094	97739	0.02558	43
97640-98294	97993	0.01982	34
97840-98494	98194	0.01382	23
98095-98694	98394	0.00648	11
98295-98894	98594	0.00406	6
98495-99094	98794	0.00218	3
98695-99294	98994	0.00073	1
98895-99494	99194	0.00145	2
99095-99694	99394	0.00218	3
99295-99926	99594	0.00424	7
99495-100131	99794	0.00782	15
99695-100331	100029	0.0077	16
99927-100531	100231	0.0077	16
100132-100769	100431	0.01109	19
100332-100975	100631	0.01412	24
100532-101175	100872	0.01509	25
100770-101375	101075	0.00752	14
100976-101575	101275	0.0077	13
101176-101776	101475	0.01152	20
101376-101976	101675	0.01121	19
101576-102176	101876	0.0123	22
101777-102376	102076	0.00673	12
101977-102576	102276	0.00988	17
102177-102776	102476	0.00791	12
102377-102976	102676	0.00736	11
102577-103181	102876	0.00621	9
102777-103381	103076	0.00618	9
102977-103581	103281	0.00764	11
103182-103781	103481	0.00739	11
103382-103981	103681	0.00448	7
103582-104181	103881	0.00303	5
103782-104381	104081	0.00133	3
103982-104581	104281	0.00206	4
104182-104781	104481	0.00133	3
104382-104981	104681	0.00145	2
104582-105181	104881	0.00218	3
104782-105383	105081	0.01055	17
104982-105613	105283	0.01376	22
105182-105814	105483	0.01782	29
105384-106030	105714	0.02261	36
105614-106287	105918	0.03006	46
105815-106487	106187	0.03212	50
106031-106687	106387	0.02685	41
106288-106887	106587	0.02073	34
106488-107087	106787	0.01733	28
106688-107287	106987	0.01594	27
106888-107505	107187	0.01433	23
107088-107732	107387	0.01718	27
107288-107938	107605	0.01994	32
107506-108138	107838	0.03755	62
107733-108338	108038	0.04561	81
107939-108538	108238	0.06224	108
108139-108744	108438	0.05661	95
108339-108944	108644	0.05158	83
108539-109144	108844	0.03497	58
108745-109344	109044	0.03188	56
108945-109544	109244	0.03582	61
109145-109744	109444	0.03248	54
109345-109944	109644	0.0277	49
109545-110158	109844	0.024	45
109745-110395	110044	0.047	81
109945-110634	110269	0.07221	120
110159-110841	110526	0.07288	120
110396-111098	110734	0.07691	126
110635-111397	110966	0.06552	106
110842-111607	111274	0.06839	114
111099-111807	111507	0.04488	80
111398-112007	111707	0.03027	58
111608-112207	111907	0.03327	64
111808-112407	112107	0.03061	58
112008-112621	112307	0.03952	73
112208-112843	112510	0.04397	72
112408-113043	112743	0.05003	78
112622-113243	112943	0.0407	64
112844-113443	113143	0.03245	54
113044-113643	113343	0.02839	51
113244-113843	113543	0.02779	49
113444-114043	113743	0.02345	47
113644-114243	113943	0.02624	49
113844-114451	114143	0.032	56
114044-114651	114350	0.03406	55
114244-114939	114551	0.04442	74
114452-115139	114761	0.03752	64
114652-115446	115039	0.03897	67
114940-115646	115239	0.02594	49
115140-115846	115546	0.0317	60
115447-116049	115746	0.02764	54
115647-116273	115946	0.04948	85
115847-116473	116173	0.04524	77
116050-116673	116373	0.048	80
116274-116874	116573	0.02627	47
116474-117074	116774	0.03097	55
116674-117274	116974	0.0267	48
116875-117489	117174	0.02703	46
117075-117702	117374	0.03521	58
117275-117952	117598	0.05552	93
117490-118159	117847	0.06567	110
117703-118384	118052	0.06218	103
117953-118613	118279	0.04339	71
118160-118813	118513	0.03158	54
118385-119013	118713	0.02333	44
118614-119213	118913	0.02212	40
118814-119413	119113	0.02073	35
119014-119613	119313	0.02018	33
119214-119813	119513	0.02552	43
119414-120013	119713	0.02824	49
119614-120220	119913	0.03121	52
119814-120440	120113	0.02533	42
120014-120641	120340	0.02912	48
120221-120932	120540	0.05703	93
120441-121149	120817	0.07158	115
120642-121355	121049	0.08106	130
120933-121555	121249	0.06539	105
121150-121755	121455	0.06673	107
121356-121958	121655	0.06894	114
121556-122215	121858	0.06536	112
121756-122418	122112	0.07297	128
121959-122630	122318	0.07327	124
122216-122851	122530	0.07818	130
122419-123054	122742	0.08279	138
122631-123290	122954	0.08158	133
122852-123490	123190	0.07921	130
123055-123693	123390	0.06785	109
123291-123893	123590	0.06145	102
123491-124102	123793	0.05764	96
123694-124302	123993	0.055	87
123894-124508	124202	0.06091	97
124103-124708	124402	0.06845	109
124303-124908	124608	0.07227	119
124509-125108	124808	0.06561	110
124709-125341	125008	0.04636	77
124909-125541	125214	0.02779	47
125109-125759	125441	0.01536	24
125342-125959	125659	0.017	27
125560-126159	125859	0.01536	25
125760-126359	126059	0.01733	29
125960-126559	126259	0.01697	27
126160-126759	126459	0.0197	32
126360-127028	126659	0.03406	53
126560-127232	126916	0.03194	50
126760-127458	127132	0.0363	56
127029-127658	127333	0.02097	33
127233-127860	127558	0.01958	32
127459-128060	127760	0.01055	17
127659-128260	127960	0.00552	9
127861-128460	128160	0.00218	3
128061-128660	128360	0.00073	1
128261-128860	128560	0.00133	3
128461-129060	128760	0.00206	4
128661-129260	128960	0.00309	6
128861-129460	129160	0.00376	6
129061-129660	129360	0.00667	10
129261-129860	129560	0.00564	8
129461-130065	129760	0.00691	10
129661-130265	129965	0.00694	10
129861-130465	130165	0.00694	10
130066-130665	130365	0.00791	12
130266-130865	130565	0.00527	9
130466-131065	130765	0.00915	16
130666-131266	130965	0.01158	21
130866-131466	131165	0.01509	26
131066-131666	131366	0.01176	20
131267-131866	131566	0.00842	14
131467-132068	131766	0.00491	9
131667-132310	131966	0.01333	22
131867-132510	132172	0.01352	22
132069-132710	132410	0.01442	25
132311-132912	132610	0.00745	16
132511-133147	132810	0.00903	19
132711-133347	133015	0.00709	14
132913-133547	133247	0.00582	10
133148-133747	133447	0.00218	3
133348-133947	133647	0.00218	3
133548-134147	133847	0.00073	1
133748-134347	134047	0.00073	1
133948-134547	134247	0.00303	4
134148-134747	134447	0.00545	9
134348-134948	134647	0.00836	15
134548-135202	134847	0.01806	31
134748-135402	135102	0.02261	39
134949-135613	135302	0.02515	41
135203-135823	135509	0.01824	29
135403-136037	135713	0.01982	32
135614-136237	135924	0.02455	40
135824-136444	136137	0.02333	40
136038-136644	136344	0.01636	27
136238-136844	136544	0.00764	13
136445-137044	136744	0.00479	8
136645-137244	136944	0.00467	7
136845-137449	137144	0.00321	5
137045-137649	137349	0.00515	7
137245-137879	137549	0.00885	17
137450-138088	137749	0.01909	33
137650-138288	137981	0.01939	34
137880-138488	138188	0.016	25
138089-138688	138388	0.00648	10
138289-138888	138588	0.00648	10
138489-139088	138788	0.00964	16
138689-139289	138988	0.01303	22
138889-139491	139188	0.01061	19
139089-139691	139390	0.00745	13
139290-139891	139591	0.00745	13
139492-140091	139791	0.00806	13
139692-140291	139991	0.00806	13
139892-140522	140191	0.00758	13
140092-140740	140410	0.01158	22
140292-140956	140622	0.01309	24
140523-141167	140851	0.01842	33
140741-141367	141056	0.02079	35
140957-141576	141267	0.02867	47
141168-141796	141467	0.02333	36
141368-141996	141696	0.02018	32
141577-142196	141896	0.01352	22
141797-142396	142096	0.01291	22
141997-142596	142296	0.01109	18
142197-142796	142496	0.01327	22
142397-142996	142696	0.01279	21
142597-143196	142896	0.01521	24
142797-143396	143096	0.01042	17
142997-143614	143296	0.0117	21
143197-143814	143514	0.00952	19
143397-144014	143714	0.00939	18
143615-144214	143914	0.01121	18
143815-144420	144114	0.01158	19
144015-144620	144320	0.01879	30
144215-144820	144520	0.01958	31
144421-145020	144720	0.01994	31
144621-145220	144920	0.01842	28
144821-145420	145120	0.01982	32
145021-145620	145320	0.02176	34
145221-145820	145520	0.02061	33
145421-146020	145720	0.01855	32
145621-146220	145920	0.01809	32
145821-146486	146120	0.01779	31
146021-146686	146320	0.01967	32
146221-146886	146586	0.02048	34
146487-147095	146786	0.02145	36
146687-147295	146986	0.01697	29
146887-147549	147195	0.02352	38
147096-147749	147449	0.01873	30
147296-147949	147649	0.01661	26
147550-148149	147849	0.00394	6
147750-148350	148049	0.00279	5
147950-148550	148250	0.00164	4
148150-148750	148450	0.00545	11
148351-148950	148650	0.00673	13
148551-149150	148850	0.00612	11
148751-149350	149050	0.00467	11
148951-149573	149250	0.00582	12
149151-149773	149450	0.00867	17
149351-149973	149673	0.01073	16
149574-150174	149873	0.01139	18
149774-150210	149991	0.01176	13
