# Supplementary material for: Ten Plastomes of Crassula (Crassulaceae) and Phylogenetic Implications
Source: Biology (Basel). 2022 Dec 7;11(12):1779. doi: 10.3390/biology11121779 (PMC9775174; doi:10.3390/biology11121779)
Supplement: Supplementary file 1 [file biology-11-01779-s001.zip › Supplements/Table S3.xlsx]

## Sheet: Table S3
Table S3. The RSCU values of codons among Crassulaceae species.
Amino acid	Ala				Cys		Asp		Glu		Phe		Gly				His		Ile			Lys		Leu						Asn		Pro				Gln		Arg						Ser
Species	GCG	GCA	GCT	GCC	TGT	TGC	GAT	GAC	GAG	GAA	TTT	TTC	GGG	GGA	GGT	GGC	CAT	CAC	ATA	ATT	ATC	AAG	AAA	TTG	TTA	CTG	CTA	CTT	CTC	AAT	AAC	CCG	CCA	CCT	CCC	CAG	CAA	AGG	AGA	CGG	CGA	CGT	CGC	AGT	AGC	TCG	TCA	TCT	TCC
Crassula alstonii	0.45	1.15	1.83	0.57	1.5	0.5	1.54	0.46	0.48	1.52	1.37	0.63	0.7	1.56	1.36	0.39	1.5	0.5	0.93	1.5	0.57	0.45	1.55	1.15	2.02	0.38	0.82	1.3	0.33	1.53	0.47	0.57	1.14	1.51	0.78	0.47	1.53	0.59	1.77	0.41	1.46	1.39	0.38	1.29	0.38	0.55	1.13	1.77	0.89
Crassula columella	0.44	1.16	1.84	0.57	1.5	0.5	1.54	0.46	0.48	1.52	1.36	0.64	0.7	1.55	1.36	0.38	1.5	0.5	0.93	1.49	0.58	0.45	1.55	1.15	2.02	0.38	0.81	1.3	0.33	1.52	0.48	0.57	1.14	1.51	0.78	0.47	1.53	0.59	1.76	0.41	1.46	1.39	0.38	1.28	0.38	0.55	1.13	1.77	0.89
Crassula dejecta	0.44	1.16	1.85	0.55	1.5	0.5	1.55	0.45	0.47	1.53	1.37	0.63	0.7	1.55	1.35	0.4	1.5	0.5	0.93	1.49	0.58	0.45	1.55	1.16	2.02	0.39	0.81	1.29	0.33	1.52	0.48	0.56	1.14	1.53	0.77	0.47	1.53	0.58	1.77	0.41	1.44	1.41	0.39	1.28	0.38	0.55	1.12	1.76	0.9
Crassula mesembryanthoides	0.43	1.17	1.85	0.55	1.5	0.5	1.55	0.45	0.48	1.52	1.36	0.64	0.71	1.54	1.35	0.4	1.5	0.5	0.92	1.5	0.58	0.45	1.55	1.16	2.02	0.39	0.81	1.28	0.33	1.52	0.48	0.58	1.11	1.54	0.78	0.48	1.52	0.59	1.75	0.43	1.44	1.41	0.38	1.29	0.39	0.56	1.12	1.74	0.91
Crassula tecta	0.46	1.15	1.84	0.55	1.5	0.5	1.55	0.45	0.47	1.53	1.36	0.64	0.7	1.55	1.35	0.4	1.49	0.51	0.93	1.49	0.58	0.45	1.55	1.16	2.01	0.39	0.82	1.28	0.34	1.52	0.48	0.57	1.13	1.54	0.76	0.47	1.53	0.6	1.76	0.39	1.45	1.4	0.4	1.27	0.4	0.56	1.12	1.75	0.9
Crassula mesembrianthemopsis	0.46	1.15	1.84	0.55	1.5	0.5	1.55	0.45	0.47	1.53	1.36	0.64	0.7	1.55	1.36	0.39	1.5	0.5	0.93	1.49	0.58	0.45	1.55	1.16	2.01	0.39	0.82	1.29	0.33	1.52	0.48	0.57	1.13	1.54	0.76	0.47	1.53	0.6	1.76	0.39	1.45	1.4	0.4	1.27	0.39	0.56	1.12	1.75	0.9
Crassula socialis	0.46	1.16	1.84	0.55	1.49	0.51	1.54	0.46	0.47	1.53	1.37	0.63	0.71	1.54	1.35	0.4	1.49	0.51	0.93	1.49	0.58	0.45	1.55	1.15	2.02	0.39	0.82	1.28	0.33	1.52	0.48	0.58	1.14	1.52	0.77	0.47	1.53	0.59	1.75	0.42	1.45	1.41	0.38	1.28	0.39	0.56	1.12	1.76	0.9
Crassula perforata	0.44	1.17	1.86	0.53	1.51	0.49	1.55	0.45	0.48	1.52	1.36	0.64	0.7	1.55	1.35	0.39	1.5	0.5	0.93	1.49	0.58	0.45	1.55	1.15	2.03	0.4	0.81	1.29	0.32	1.53	0.47	0.56	1.13	1.54	0.77	0.46	1.54	0.6	1.77	0.4	1.44	1.39	0.39	1.29	0.37	0.56	1.13	1.76	0.88
Crassula volkensii	0.48	1.11	1.79	0.61	1.44	0.56	1.56	0.44	0.5	1.5	1.39	0.61	0.76	1.49	1.29	0.46	1.47	0.53	0.89	1.55	0.55	0.46	1.54	1.14	2.04	0.38	0.82	1.27	0.36	1.46	0.54	0.6	1.12	1.48	0.81	0.5	1.5	0.59	1.78	0.49	1.33	1.36	0.45	1.27	0.41	0.57	1.12	1.72	0.91
Crassula expansa subsp. fragilis	0.49	1.13	1.79	0.59	1.45	0.55	1.55	0.45	0.5	1.5	1.39	0.61	0.77	1.49	1.29	0.45	1.49	0.51	0.89	1.55	0.57	0.47	1.53	1.14	2.04	0.36	0.83	1.27	0.36	1.47	0.53	0.57	1.14	1.44	0.86	0.51	1.49	0.58	1.8	0.48	1.33	1.36	0.45	1.27	0.4	0.57	1.11	1.74	0.91
Crassula deltoidea	0.52	1.13	1.77	0.58	1.46	0.54	1.54	0.46	0.49	1.51	1.38	0.62	0.77	1.48	1.32	0.43	1.48	0.52	0.89	1.56	0.55	0.48	1.52	1.14	2	0.4	0.8	1.3	0.36	1.48	0.52	0.56	1.11	1.5	0.83	0.49	1.51	0.56	1.8	0.48	1.36	1.39	0.4	1.32	0.39	0.55	1.12	1.7	0.92
Cotyledon tomentosa	0.4	1.17	1.84	0.59	1.51	0.49	1.58	0.42	0.48	1.52	1.35	0.65	0.7	1.54	1.38	0.38	1.53	0.47	0.92	1.49	0.59	0.46	1.54	1.2	1.94	0.4	0.83	1.26	0.36	1.5	0.5	0.53	1.14	1.55	0.78	0.44	1.56	0.61	1.78	0.39	1.48	1.35	0.39	1.29	0.33	0.6	1.18	1.66	0.93
Kalanchoe daigremontiana	0.39	1.18	1.86	0.57	1.52	0.48	1.6	0.4	0.47	1.53	1.37	0.63	0.69	1.56	1.39	0.37	1.48	0.52	0.94	1.47	0.59	0.47	1.53	1.17	1.97	0.38	0.82	1.3	0.35	1.52	0.48	0.53	1.12	1.6	0.74	0.44	1.56	0.63	1.77	0.41	1.47	1.36	0.36	1.3	0.32	0.54	1.2	1.72	0.91
Kalanchoe delagoensis	0.38	1.19	1.86	0.57	1.52	0.48	1.59	0.41	0.47	1.53	1.37	0.63	0.69	1.56	1.39	0.36	1.48	0.52	0.94	1.47	0.59	0.47	1.53	1.17	1.97	0.38	0.83	1.3	0.35	1.52	0.48	0.54	1.13	1.59	0.74	0.44	1.56	0.63	1.77	0.41	1.47	1.36	0.36	1.3	0.32	0.54	1.2	1.73	0.91
Kalanchoe fedtschenkoi	0.39	1.19	1.85	0.57	1.53	0.47	1.59	0.41	0.47	1.53	1.37	0.63	0.68	1.56	1.39	0.37	1.48	0.52	0.94	1.47	0.59	0.47	1.53	1.18	1.96	0.38	0.83	1.3	0.35	1.52	0.48	0.54	1.14	1.6	0.72	0.45	1.55	0.63	1.77	0.4	1.47	1.36	0.36	1.31	0.32	0.53	1.21	1.72	0.91
Kalanchoe longiflora	0.39	1.18	1.87	0.57	1.51	0.49	1.59	0.41	0.47	1.53	1.37	0.63	0.7	1.56	1.39	0.36	1.48	0.52	0.93	1.48	0.59	0.47	1.53	1.18	1.98	0.38	0.82	1.29	0.35	1.53	0.47	0.54	1.14	1.57	0.75	0.44	1.56	0.64	1.79	0.41	1.45	1.34	0.36	1.29	0.33	0.53	1.2	1.74	0.9
Kalanchoe tomentosa	0.4	1.18	1.84	0.58	1.51	0.49	1.59	0.41	0.47	1.53	1.38	0.62	0.67	1.56	1.4	0.37	1.48	0.52	0.92	1.48	0.6	0.46	1.54	1.16	2	0.39	0.83	1.29	0.33	1.52	0.48	0.53	1.12	1.6	0.75	0.44	1.56	0.61	1.82	0.4	1.45	1.34	0.38	1.3	0.33	0.53	1.21	1.72	0.91
Echeveria lilacina	0.41	1.19	1.85	0.55	1.44	0.56	1.59	0.41	0.48	1.52	1.39	0.61	0.71	1.58	1.31	0.4	1.47	0.53	0.97	1.47	0.57	0.45	1.55	1.15	2.04	0.4	0.83	1.25	0.34	1.54	0.46	0.6	1.03	1.51	0.86	0.44	1.56	0.56	1.78	0.43	1.41	1.38	0.44	1.31	0.35	0.65	1.17	1.62	0.89
Graptopetalum amethystinum	0.42	1.19	1.83	0.55	1.45	0.55	1.59	0.41	0.48	1.52	1.39	0.61	0.71	1.58	1.31	0.4	1.47	0.53	0.96	1.47	0.57	0.45	1.55	1.14	2.04	0.41	0.82	1.25	0.34	1.54	0.46	0.6	1.03	1.5	0.86	0.44	1.56	0.57	1.78	0.43	1.4	1.38	0.44	1.33	0.35	0.64	1.16	1.64	0.88
Pachyphytum compactum	0.41	1.2	1.85	0.54	1.44	0.56	1.59	0.41	0.47	1.53	1.39	0.61	0.7	1.58	1.32	0.4	1.47	0.53	0.96	1.47	0.57	0.45	1.55	1.14	2.05	0.4	0.82	1.25	0.34	1.53	0.47	0.59	1.04	1.51	0.86	0.44	1.56	0.56	1.79	0.43	1.41	1.39	0.43	1.31	0.35	0.64	1.17	1.63	0.89
Sedum alfredii	0.43	1.21	1.81	0.55	1.48	0.52	1.59	0.41	0.48	1.52	1.4	0.6	0.71	1.57	1.32	0.4	1.5	0.5	0.96	1.48	0.56	0.43	1.57	1.12	2.06	0.41	0.83	1.26	0.33	1.54	0.46	0.6	1.07	1.5	0.83	0.44	1.56	0.58	1.76	0.41	1.42	1.38	0.46	1.31	0.36	0.63	1.18	1.64	0.87
Sedum emarginatum	0.42	1.21	1.8	0.57	1.47	0.53	1.61	0.39	0.48	1.52	1.41	0.59	0.7	1.58	1.33	0.39	1.52	0.48	0.96	1.47	0.58	0.44	1.56	1.14	2.03	0.38	0.84	1.27	0.33	1.53	0.47	0.58	1.06	1.51	0.86	0.44	1.56	0.58	1.75	0.41	1.4	1.38	0.48	1.33	0.35	0.62	1.19	1.64	0.87
Sedum lineare	0.41	1.19	1.83	0.57	1.44	0.56	1.6	0.4	0.48	1.52	1.38	0.62	0.7	1.58	1.32	0.4	1.49	0.51	0.97	1.46	0.57	0.46	1.54	1.13	2.03	0.39	0.83	1.25	0.36	1.52	0.48	0.6	1.09	1.49	0.82	0.45	1.55	0.56	1.74	0.48	1.43	1.37	0.42	1.34	0.36	0.64	1.16	1.61	0.89
Sedum oryzifolium	0.42	1.18	1.84	0.55	1.44	0.56	1.61	0.39	0.47	1.53	1.39	0.61	0.67	1.59	1.34	0.4	1.49	0.51	0.97	1.47	0.56	0.44	1.56	1.14	2.07	0.37	0.84	1.26	0.32	1.54	0.46	0.61	1.11	1.48	0.8	0.44	1.56	0.59	1.73	0.45	1.43	1.38	0.43	1.31	0.35	0.62	1.2	1.64	0.87
Sedum plumbizincicola	0.43	1.2	1.82	0.55	1.49	0.51	1.59	0.41	0.48	1.52	1.4	0.6	0.71	1.58	1.31	0.4	1.49	0.51	0.96	1.49	0.56	0.43	1.57	1.12	2.05	0.4	0.84	1.26	0.33	1.54	0.46	0.6	1.08	1.5	0.82	0.44	1.56	0.57	1.75	0.41	1.42	1.38	0.47	1.3	0.37	0.64	1.18	1.65	0.86
Sedum sarmentosum	0.43	1.19	1.82	0.57	1.47	0.53	1.6	0.4	0.47	1.53	1.39	0.61	0.69	1.56	1.33	0.42	1.47	0.53	0.94	1.48	0.57	0.44	1.56	1.12	2.04	0.4	0.85	1.27	0.32	1.53	0.47	0.57	1.08	1.54	0.81	0.43	1.57	0.58	1.75	0.43	1.38	1.4	0.45	1.3	0.35	0.65	1.2	1.63	0.88
Sedum tricarpum	0.43	1.21	1.81	0.55	1.48	0.52	1.59	0.41	0.48	1.52	1.4	0.6	0.71	1.57	1.32	0.4	1.5	0.5	0.96	1.48	0.56	0.43	1.57	1.12	2.06	0.4	0.82	1.26	0.33	1.54	0.46	0.59	1.06	1.51	0.83	0.43	1.57	0.58	1.75	0.41	1.41	1.38	0.46	1.31	0.36	0.63	1.18	1.65	0.87
Aeonium arboreum	0.46	1.19	1.78	0.57	1.49	0.51	1.59	0.41	0.48	1.52	1.39	0.61	0.74	1.56	1.34	0.36	1.46	0.54	0.96	1.46	0.58	0.45	1.55	1.14	2.02	0.38	0.82	1.3	0.35	1.52	0.48	0.6	1.08	1.53	0.8	0.43	1.57	0.59	1.78	0.45	1.4	1.32	0.46	1.29	0.37	0.58	1.16	1.66	0.94
Aeonium balsamiferum	0.46	1.19	1.78	0.57	1.49	0.51	1.59	0.41	0.48	1.52	1.39	0.61	0.74	1.56	1.34	0.36	1.46	0.54	0.96	1.46	0.58	0.45	1.55	1.14	2.02	0.38	0.82	1.3	0.34	1.52	0.48	0.6	1.08	1.53	0.79	0.43	1.57	0.59	1.78	0.45	1.4	1.32	0.46	1.29	0.37	0.58	1.15	1.67	0.93
Aeonium decorum	0.45	1.21	1.78	0.56	1.47	0.53	1.59	0.41	0.48	1.52	1.38	0.62	0.74	1.56	1.34	0.36	1.46	0.54	0.96	1.46	0.58	0.44	1.56	1.14	2.02	0.38	0.83	1.29	0.34	1.52	0.48	0.59	1.08	1.52	0.8	0.44	1.56	0.59	1.76	0.45	1.4	1.33	0.46	1.29	0.36	0.59	1.16	1.67	0.92
Aeonium diplocyclum	0.47	1.19	1.78	0.56	1.48	0.52	1.58	0.42	0.48	1.52	1.38	0.62	0.75	1.55	1.35	0.36	1.47	0.53	0.95	1.47	0.58	0.44	1.56	1.14	2.03	0.37	0.82	1.3	0.34	1.52	0.48	0.6	1.06	1.54	0.8	0.44	1.56	0.6	1.77	0.45	1.41	1.32	0.45	1.3	0.35	0.6	1.15	1.67	0.93
Aeonium dodrantale	0.47	1.19	1.77	0.57	1.47	0.53	1.59	0.41	0.48	1.52	1.38	0.62	0.74	1.56	1.34	0.36	1.47	0.53	0.95	1.47	0.58	0.45	1.55	1.14	2.03	0.38	0.82	1.3	0.34	1.52	0.48	0.59	1.07	1.53	0.8	0.44	1.56	0.59	1.78	0.45	1.4	1.33	0.46	1.29	0.36	0.59	1.16	1.67	0.94
Aeonium nobile	0.45	1.21	1.78	0.56	1.47	0.53	1.59	0.41	0.48	1.52	1.38	0.62	0.74	1.56	1.34	0.35	1.46	0.54	0.96	1.46	0.58	0.44	1.56	1.14	2.03	0.38	0.82	1.29	0.34	1.52	0.48	0.59	1.08	1.52	0.8	0.44	1.56	0.6	1.76	0.45	1.4	1.33	0.46	1.29	0.36	0.59	1.16	1.67	0.92
Aeonium saundersii	0.47	1.19	1.78	0.57	1.48	0.53	1.59	0.41	0.48	1.52	1.38	0.62	0.74	1.56	1.34	0.36	1.46	0.54	0.96	1.46	0.57	0.45	1.55	1.15	2.02	0.37	0.82	1.3	0.34	1.52	0.48	0.6	1.07	1.53	0.8	0.44	1.56	0.59	1.77	0.45	1.41	1.33	0.45	1.29	0.36	0.6	1.15	1.67	0.93
Aeonium tabuliforme	0.45	1.21	1.78	0.56	1.47	0.53	1.59	0.41	0.49	1.51	1.39	0.61	0.74	1.56	1.35	0.35	1.46	0.54	0.95	1.47	0.58	0.44	1.56	1.15	2.02	0.38	0.82	1.29	0.34	1.52	0.48	0.59	1.07	1.53	0.8	0.44	1.56	0.6	1.78	0.44	1.4	1.33	0.46	1.28	0.37	0.57	1.16	1.7	0.92
Aeonium undulatum	0.46	1.19	1.78	0.57	1.49	0.51	1.59	0.41	0.48	1.52	1.39	0.61	0.74	1.56	1.34	0.36	1.46	0.54	0.96	1.46	0.58	0.45	1.55	1.14	2.02	0.38	0.82	1.29	0.34	1.52	0.48	0.6	1.08	1.53	0.8	0.43	1.57	0.59	1.78	0.45	1.41	1.32	0.45	1.29	0.37	0.58	1.15	1.67	0.93
Monanthes anagensis	0.45	1.2	1.77	0.57	1.49	0.51	1.59	0.41	0.48	1.52	1.38	0.62	0.73	1.56	1.35	0.36	1.46	0.54	0.95	1.48	0.57	0.45	1.55	1.12	2.04	0.38	0.82	1.29	0.34	1.54	0.46	0.6	1.07	1.53	0.8	0.43	1.57	0.58	1.78	0.45	1.42	1.33	0.44	1.28	0.36	0.61	1.15	1.68	0.92
Monanthes brachycaulos	0.46	1.2	1.77	0.57	1.48	0.52	1.6	0.4	0.48	1.52	1.38	0.62	0.73	1.56	1.34	0.36	1.46	0.54	0.95	1.48	0.57	0.45	1.55	1.11	2.05	0.38	0.82	1.3	0.35	1.54	0.46	0.61	1.06	1.54	0.8	0.43	1.57	0.58	1.78	0.45	1.42	1.33	0.44	1.28	0.36	0.6	1.16	1.68	0.93
Monanthes muralis	0.44	1.2	1.78	0.58	1.49	0.51	1.6	0.4	0.48	1.52	1.38	0.62	0.73	1.56	1.34	0.36	1.46	0.54	0.95	1.48	0.58	0.45	1.55	1.13	2.04	0.37	0.82	1.29	0.35	1.54	0.46	0.61	1.06	1.53	0.79	0.43	1.57	0.58	1.78	0.45	1.41	1.33	0.44	1.28	0.36	0.61	1.16	1.68	0.91
Monanthes polyphylla	0.46	1.19	1.78	0.57	1.48	0.52	1.6	0.4	0.48	1.52	1.37	0.63	0.73	1.56	1.35	0.36	1.46	0.54	0.94	1.47	0.58	0.45	1.55	1.14	2.02	0.37	0.82	1.31	0.35	1.53	0.47	0.62	1.07	1.5	0.81	0.44	1.56	0.58	1.75	0.45	1.41	1.34	0.47	1.29	0.35	0.6	1.16	1.69	0.91
Rosularia alpestris	0.39	1.2	1.84	0.57	1.46	0.54	1.59	0.41	0.48	1.52	1.39	0.61	0.71	1.57	1.35	0.38	1.47	0.53	0.95	1.48	0.57	0.45	1.55	1.14	2.01	0.38	0.84	1.26	0.36	1.52	0.48	0.56	1.1	1.48	0.86	0.43	1.57	0.59	1.72	0.47	1.42	1.39	0.41	1.3	0.38	0.6	1.15	1.67	0.89
Sempervivum tectorum	0.39	1.23	1.84	0.54	1.46	0.54	1.6	0.4	0.46	1.54	1.38	0.62	0.66	1.61	1.35	0.38	1.49	0.51	0.96	1.46	0.58	0.43	1.57	1.18	2	0.34	0.82	1.29	0.36	1.54	0.46	0.52	1.14	1.52	0.82	0.43	1.57	0.6	1.78	0.42	1.44	1.36	0.39	1.3	0.33	0.58	1.2	1.71	0.87
Phedimus spurius	0.42	1.18	1.8	0.6	1.5	0.5	1.57	0.43	0.47	1.53	1.38	0.62	0.72	1.54	1.33	0.42	1.51	0.49	0.95	1.47	0.58	0.45	1.55	1.14	2.03	0.37	0.82	1.29	0.35	1.52	0.48	0.56	1.12	1.52	0.8	0.46	1.54	0.61	1.74	0.44	1.45	1.4	0.37	1.28	0.38	0.6	1.13	1.67	0.95
Phedimus aizoon	0.41	1.18	1.81	0.6	1.45	0.55	1.59	0.41	0.48	1.52	1.38	0.62	0.71	1.58	1.34	0.37	1.5	0.5	0.95	1.49	0.56	0.44	1.56	1.15	2	0.36	0.86	1.28	0.35	1.52	0.48	0.55	1.12	1.53	0.8	0.45	1.55	0.6	1.73	0.46	1.45	1.37	0.4	1.25	0.39	0.58	1.17	1.67	0.94
Phedimus kamtschaticus	0.41	1.18	1.81	0.6	1.45	0.55	1.59	0.41	0.48	1.52	1.37	0.63	0.71	1.58	1.35	0.37	1.5	0.5	0.95	1.49	0.57	0.45	1.55	1.16	1.99	0.36	0.86	1.28	0.36	1.52	0.48	0.55	1.13	1.54	0.78	0.45	1.55	0.62	1.72	0.45	1.45	1.36	0.4	1.26	0.39	0.59	1.17	1.66	0.93
Phedimus odontophyllus	0.41	1.19	1.81	0.59	1.44	0.56	1.59	0.41	0.45	1.55	1.37	0.63	0.73	1.57	1.31	0.4	1.51	0.49	0.94	1.49	0.56	0.45	1.55	1.14	2	0.36	0.85	1.29	0.36	1.52	0.48	0.55	1.1	1.57	0.79	0.44	1.56	0.63	1.7	0.44	1.52	1.33	0.38	1.28	0.38	0.6	1.16	1.66	0.92
Phedimus takesimensis	0.4	1.19	1.81	0.6	1.45	0.55	1.59	0.41	0.48	1.52	1.38	0.62	0.7	1.58	1.34	0.38	1.5	0.5	0.94	1.49	0.57	0.44	1.56	1.16	1.99	0.36	0.86	1.29	0.35	1.52	0.48	0.56	1.11	1.54	0.78	0.45	1.55	0.61	1.73	0.45	1.45	1.36	0.39	1.26	0.38	0.58	1.17	1.67	0.93
Phedimus yangshanicus	0.41	1.19	1.81	0.59	1.44	0.56	1.59	0.41	0.45	1.55	1.37	0.63	0.73	1.56	1.31	0.4	1.51	0.49	0.94	1.49	0.56	0.45	1.55	1.14	2	0.36	0.85	1.29	0.36	1.52	0.48	0.55	1.1	1.57	0.78	0.44	1.56	0.63	1.7	0.44	1.52	1.33	0.38	1.28	0.38	0.6	1.16	1.67	0.92
Rhodiola bupleuroides	0.4	1.2	1.84	0.56	1.44	0.56	1.6	0.4	0.47	1.53	1.4	0.6	0.69	1.57	1.36	0.38	1.5	0.5	0.97	1.46	0.57	0.45	1.55	1.15	2.03	0.35	0.83	1.29	0.35	1.51	0.49	0.54	1.1	1.57	0.79	0.45	1.55	0.64	1.74	0.42	1.43	1.41	0.36	1.26	0.37	0.58	1.17	1.71	0.9
Rhodiola calliantha	0.41	1.18	1.84	0.57	1.45	0.55	1.6	0.4	0.47	1.53	1.39	0.61	0.69	1.56	1.36	0.39	1.5	0.5	0.97	1.46	0.56	0.45	1.55	1.15	2.02	0.35	0.83	1.29	0.35	1.5	0.5	0.55	1.09	1.58	0.78	0.45	1.55	0.64	1.75	0.42	1.43	1.41	0.36	1.26	0.36	0.6	1.16	1.71	0.92
Rhodiola crenulata	0.41	1.19	1.83	0.57	1.43	0.57	1.59	0.41	0.48	1.52	1.39	0.61	0.69	1.56	1.36	0.39	1.51	0.49	0.97	1.46	0.57	0.45	1.55	1.15	2.02	0.35	0.83	1.3	0.35	1.51	0.49	0.55	1.11	1.56	0.79	0.46	1.54	0.63	1.75	0.41	1.44	1.41	0.36	1.27	0.37	0.59	1.16	1.69	0.91
Rhodiola henryi	0.41	1.19	1.83	0.56	1.45	0.55	1.59	0.41	0.48	1.52	1.38	0.62	0.69	1.56	1.36	0.39	1.51	0.49	0.97	1.46	0.57	0.45	1.55	1.16	2.03	0.34	0.83	1.3	0.35	1.51	0.49	0.54	1.11	1.56	0.79	0.44	1.56	0.62	1.74	0.42	1.44	1.41	0.37	1.26	0.37	0.59	1.17	1.71	0.9
Rhodiola himalensis	0.41	1.19	1.83	0.57	1.43	0.57	1.59	0.41	0.47	1.53	1.38	0.62	0.69	1.55	1.37	0.39	1.5	0.5	0.97	1.47	0.57	0.45	1.55	1.14	2.03	0.35	0.84	1.29	0.35	1.51	0.49	0.54	1.09	1.56	0.8	0.45	1.55	0.63	1.75	0.42	1.43	1.41	0.36	1.25	0.37	0.6	1.16	1.69	0.92
Rhodiola kirilowii	0.41	1.19	1.84	0.57	1.44	0.56	1.59	0.41	0.47	1.53	1.38	0.62	0.69	1.56	1.36	0.39	1.51	0.49	0.97	1.46	0.57	0.45	1.55	1.14	2.02	0.35	0.84	1.3	0.35	1.51	0.49	0.54	1.1	1.56	0.79	0.45	1.55	0.63	1.75	0.42	1.43	1.41	0.36	1.26	0.37	0.6	1.16	1.7	0.92
Rhodiola rosea	0.41	1.18	1.84	0.56	1.44	0.56	1.59	0.41	0.47	1.53	1.39	0.61	0.68	1.56	1.36	0.4	1.51	0.49	0.97	1.47	0.57	0.45	1.55	1.15	2.02	0.35	0.85	1.29	0.34	1.51	0.49	0.54	1.09	1.58	0.8	0.45	1.55	0.63	1.75	0.41	1.42	1.42	0.36	1.25	0.37	0.6	1.17	1.68	0.93
Rhodiola sacra	0.41	1.19	1.83	0.56	1.44	0.56	1.59	0.41	0.47	1.53	1.38	0.62	0.68	1.57	1.36	0.39	1.51	0.49	0.97	1.47	0.56	0.45	1.55	1.14	2.03	0.35	0.83	1.3	0.35	1.52	0.48	0.55	1.09	1.57	0.79	0.45	1.55	0.64	1.74	0.42	1.43	1.4	0.36	1.27	0.37	0.6	1.15	1.67	0.94
Rhodiola yunnanensis	0.41	1.2	1.83	0.57	1.43	0.57	1.6	0.4	0.48	1.52	1.39	0.61	0.69	1.56	1.36	0.39	1.5	0.5	0.97	1.46	0.57	0.45	1.55	1.17	2	0.35	0.84	1.29	0.35	1.51	0.49	0.55	1.09	1.56	0.79	0.45	1.55	0.63	1.75	0.44	1.42	1.39	0.37	1.26	0.37	0.58	1.17	1.7	0.91
Rhodiola dumulosa	0.41	1.19	1.83	0.57	1.43	0.57	1.59	0.41	0.47	1.53	1.39	0.61	0.69	1.55	1.36	0.4	1.51	0.49	0.96	1.47	0.57	0.45	1.55	1.13	2.05	0.35	0.84	1.29	0.35	1.51	0.49	0.54	1.09	1.56	0.8	0.45	1.55	0.63	1.75	0.42	1.43	1.4	0.37	1.26	0.37	0.6	1.16	1.69	0.92
Rhodiola fastigiata	0.41	1.19	1.83	0.57	1.43	0.57	1.59	0.41	0.48	1.52	1.39	0.61	0.69	1.56	1.36	0.39	1.51	0.49	0.97	1.46	0.57	0.46	1.54	1.15	2.02	0.35	0.84	1.3	0.34	1.51	0.49	0.54	1.11	1.57	0.79	0.45	1.55	0.64	1.75	0.41	1.43	1.4	0.37	1.26	0.37	0.6	1.16	1.69	0.91
Rhodiola gelida	0.4	1.2	1.83	0.57	1.46	0.54	1.59	0.41	0.48	1.52	1.39	0.61	0.69	1.57	1.36	0.39	1.51	0.49	0.96	1.46	0.57	0.46	1.54	1.16	2.01	0.35	0.84	1.29	0.35	1.51	0.49	0.55	1.1	1.56	0.79	0.45	1.55	0.65	1.74	0.41	1.44	1.41	0.36	1.27	0.36	0.59	1.16	1.69	0.92
Rhodiola hobsonii	0.4	1.2	1.83	0.58	1.44	0.56	1.59	0.41	0.48	1.52	1.38	0.62	0.68	1.56	1.37	0.39	1.5	0.5	0.97	1.46	0.57	0.45	1.55	1.15	2.02	0.35	0.83	1.3	0.35	1.52	0.48	0.55	1.12	1.55	0.78	0.45	1.55	0.64	1.73	0.42	1.43	1.42	0.35	1.26	0.37	0.58	1.17	1.71	0.91
Rhodiola humilis	0.4	1.2	1.83	0.57	1.44	0.56	1.6	0.4	0.47	1.53	1.39	0.61	0.68	1.56	1.36	0.39	1.5	0.5	0.97	1.46	0.57	0.46	1.54	1.14	2.03	0.35	0.83	1.31	0.35	1.52	0.48	0.55	1.11	1.56	0.78	0.45	1.55	0.65	1.75	0.41	1.42	1.42	0.35	1.26	0.37	0.59	1.16	1.71	0.91
Rhodiola integrifolia	0.41	1.18	1.83	0.58	1.45	0.55	1.59	0.41	0.47	1.53	1.39	0.61	0.68	1.56	1.36	0.39	1.51	0.49	0.97	1.46	0.57	0.46	1.54	1.15	2.02	0.35	0.82	1.3	0.35	1.52	0.48	0.55	1.12	1.55	0.79	0.45	1.55	0.64	1.75	0.43	1.43	1.4	0.35	1.25	0.38	0.57	1.18	1.7	0.91
Rhodiola liciae	0.4	1.19	1.83	0.58	1.45	0.55	1.59	0.41	0.48	1.52	1.39	0.61	0.69	1.56	1.36	0.39	1.51	0.49	0.97	1.46	0.57	0.46	1.54	1.15	2.02	0.35	0.83	1.3	0.35	1.52	0.48	0.54	1.11	1.56	0.79	0.44	1.56	0.64	1.74	0.42	1.44	1.41	0.35	1.25	0.38	0.57	1.18	1.71	0.9
Rhodiola macrocarpa	0.41	1.2	1.83	0.57	1.46	0.54	1.59	0.41	0.48	1.52	1.38	0.62	0.69	1.56	1.35	0.4	1.5	0.5	0.97	1.46	0.57	0.46	1.54	1.15	2.02	0.35	0.84	1.29	0.35	1.51	0.49	0.54	1.1	1.56	0.8	0.45	1.55	0.65	1.74	0.41	1.42	1.42	0.36	1.27	0.36	0.6	1.17	1.68	0.92
Rhodiola ovatisepala	0.4	1.2	1.83	0.57	1.44	0.56	1.6	0.4	0.48	1.52	1.39	0.61	0.69	1.56	1.36	0.39	1.5	0.5	0.97	1.46	0.57	0.46	1.54	1.14	2.03	0.35	0.82	1.31	0.35	1.52	0.48	0.53	1.12	1.56	0.79	0.45	1.55	0.64	1.75	0.43	1.42	1.4	0.35	1.26	0.37	0.59	1.17	1.69	0.91
Rhodiola prainii	0.4	1.2	1.83	0.57	1.44	0.56	1.6	0.4	0.48	1.52	1.39	0.61	0.69	1.56	1.36	0.4	1.5	0.5	0.97	1.46	0.58	0.46	1.54	1.15	2.02	0.35	0.83	1.31	0.35	1.52	0.48	0.54	1.12	1.55	0.78	0.45	1.55	0.63	1.74	0.42	1.43	1.42	0.35	1.26	0.37	0.58	1.17	1.7	0.91
Rhodiola quadrifida	0.41	1.19	1.83	0.56	1.42	0.58	1.59	0.41	0.47	1.53	1.39	0.61	0.69	1.55	1.37	0.39	1.51	0.49	0.96	1.47	0.57	0.45	1.55	1.14	2.04	0.35	0.84	1.29	0.35	1.51	0.49	0.54	1.09	1.56	0.8	0.45	1.55	0.64	1.75	0.42	1.43	1.4	0.37	1.26	0.37	0.6	1.16	1.69	0.92
Rhodiola rhodantha	0.41	1.19	1.83	0.58	1.45	0.55	1.59	0.41	0.48	1.52	1.39	0.61	0.68	1.56	1.36	0.39	1.5	0.5	0.97	1.47	0.57	0.46	1.54	1.16	2.01	0.35	0.82	1.31	0.34	1.52	0.48	0.55	1.12	1.56	0.78	0.45	1.55	0.62	1.75	0.44	1.42	1.41	0.35	1.26	0.38	0.57	1.18	1.7	0.91
Rhodiola sexifolia	0.4	1.2	1.82	0.58	1.44	0.56	1.6	0.4	0.48	1.52	1.39	0.61	0.68	1.57	1.36	0.39	1.5	0.5	0.97	1.46	0.57	0.46	1.54	1.15	2.03	0.35	0.82	1.3	0.35	1.52	0.48	0.55	1.12	1.55	0.78	0.45	1.55	0.63	1.74	0.43	1.43	1.42	0.35	1.26	0.37	0.58	1.17	1.7	0.91
Rhodiola sinuata	0.4	1.19	1.83	0.58	1.43	0.57	1.6	0.4	0.47	1.53	1.39	0.61	0.68	1.56	1.36	0.39	1.5	0.5	0.97	1.46	0.58	0.46	1.54	1.15	2.03	0.35	0.82	1.31	0.35	1.52	0.48	0.55	1.12	1.55	0.78	0.45	1.55	0.65	1.73	0.42	1.43	1.42	0.35	1.26	0.37	0.59	1.17	1.71	0.91
Rhodiola smithii	0.41	1.18	1.84	0.57	1.47	0.53	1.59	0.41	0.47	1.53	1.39	0.61	0.69	1.56	1.37	0.39	1.51	0.49	0.97	1.46	0.57	0.45	1.55	1.15	2.03	0.35	0.84	1.29	0.34	1.5	0.5	0.53	1.11	1.58	0.78	0.44	1.56	0.63	1.77	0.43	1.41	1.4	0.36	1.27	0.37	0.58	1.17	1.69	0.93
Rhodiola stapfii	0.4	1.2	1.84	0.57	1.44	0.56	1.59	0.41	0.48	1.52	1.39	0.61	0.68	1.57	1.36	0.39	1.5	0.5	0.97	1.46	0.57	0.45	1.55	1.15	2.02	0.34	0.83	1.31	0.35	1.52	0.48	0.53	1.12	1.57	0.78	0.45	1.55	0.64	1.74	0.41	1.43	1.42	0.35	1.26	0.37	0.58	1.18	1.7	0.91
Rhodiola subopposita	0.4	1.2	1.83	0.57	1.46	0.54	1.59	0.41	0.48	1.52	1.38	0.62	0.69	1.56	1.36	0.39	1.51	0.49	0.96	1.47	0.57	0.45	1.55	1.16	2.02	0.35	0.85	1.29	0.34	1.51	0.49	0.54	1.1	1.57	0.79	0.45	1.55	0.64	1.74	0.41	1.44	1.41	0.36	1.27	0.36	0.59	1.16	1.68	0.93
Rhodiola tangutica	0.41	1.19	1.83	0.57	1.43	0.57	1.59	0.41	0.47	1.53	1.38	0.62	0.69	1.55	1.36	0.39	1.51	0.49	0.96	1.47	0.57	0.45	1.55	1.14	2.03	0.35	0.84	1.29	0.35	1.51	0.49	0.55	1.1	1.56	0.8	0.45	1.55	0.63	1.75	0.42	1.43	1.41	0.36	1.25	0.38	0.6	1.16	1.69	0.93
Rhodiola wallichiana	0.4	1.19	1.83	0.58	1.45	0.55	1.6	0.4	0.47	1.53	1.38	0.62	0.68	1.56	1.36	0.39	1.51	0.49	0.97	1.46	0.57	0.46	1.54	1.15	2.01	0.35	0.83	1.31	0.34	1.51	0.49	0.55	1.11	1.56	0.78	0.45	1.55	0.64	1.74	0.43	1.43	1.42	0.35	1.27	0.37	0.57	1.18	1.71	0.9
Hylotelephium ewersii	0.39	1.18	1.85	0.58	1.45	0.55	1.59	0.41	0.47	1.53	1.38	0.62	0.69	1.59	1.34	0.38	1.5	0.5	0.95	1.46	0.59	0.44	1.56	1.17	2	0.37	0.84	1.28	0.34	1.53	0.47	0.51	1.12	1.57	0.79	0.43	1.57	0.6	1.74	0.43	1.48	1.4	0.36	1.29	0.34	0.59	1.15	1.71	0.92
Hylotelephium verticillatum	0.4	1.17	1.84	0.59	1.44	0.56	1.59	0.41	0.46	1.54	1.38	0.62	0.69	1.59	1.34	0.38	1.5	0.5	0.95	1.46	0.59	0.44	1.56	1.17	2	0.38	0.84	1.28	0.34	1.53	0.47	0.51	1.12	1.57	0.8	0.43	1.57	0.61	1.73	0.43	1.48	1.39	0.35	1.3	0.34	0.58	1.16	1.7	0.91
Hylotelephium viviparum	0.39	1.17	1.85	0.59	1.44	0.56	1.59	0.41	0.46	1.54	1.38	0.62	0.69	1.59	1.34	0.38	1.5	0.5	0.95	1.47	0.58	0.44	1.56	1.17	2	0.38	0.84	1.28	0.34	1.53	0.47	0.53	1.12	1.56	0.79	0.43	1.57	0.6	1.73	0.43	1.49	1.39	0.35	1.29	0.34	0.59	1.15	1.71	0.91
Meterostachys sikokianus	0.41	1.19	1.84	0.56	1.47	0.53	1.61	0.39	0.46	1.54	1.38	0.62	0.7	1.59	1.35	0.36	1.51	0.49	0.96	1.48	0.57	0.45	1.55	1.14	2.03	0.39	0.82	1.29	0.35	1.54	0.46	0.49	1.1	1.6	0.81	0.42	1.58	0.6	1.71	0.39	1.5	1.41	0.38	1.25	0.37	0.58	1.14	1.71	0.95
Orostachys fimbriata	0.42	1.17	1.84	0.57	1.5	0.5	1.6	0.4	0.48	1.52	1.38	0.62	0.68	1.58	1.36	0.38	1.51	0.49	0.96	1.47	0.58	0.45	1.55	1.13	2.03	0.37	0.83	1.3	0.33	1.52	0.48	0.49	1.14	1.59	0.78	0.44	1.56	0.58	1.77	0.44	1.44	1.4	0.38	1.28	0.36	0.59	1.13	1.72	0.91
Orostachys japonica	0.39	1.18	1.84	0.59	1.47	0.53	1.6	0.4	0.47	1.53	1.38	0.62	0.67	1.59	1.37	0.36	1.5	0.5	0.96	1.46	0.58	0.45	1.55	1.13	2.01	0.37	0.86	1.29	0.34	1.52	0.48	0.51	1.1	1.61	0.78	0.44	1.56	0.59	1.77	0.44	1.46	1.38	0.37	1.27	0.36	0.61	1.14	1.69	0.93
Orostachys minuta	0.39	1.18	1.84	0.58	1.47	0.53	1.6	0.4	0.47	1.53	1.38	0.62	0.67	1.59	1.37	0.37	1.5	0.5	0.96	1.46	0.58	0.46	1.54	1.13	2.01	0.38	0.85	1.29	0.34	1.53	0.47	0.5	1.11	1.61	0.79	0.43	1.57	0.58	1.77	0.43	1.47	1.38	0.37	1.27	0.37	0.6	1.15	1.68	0.93
Orostachys iwarenge f. magna	0.4	1.19	1.84	0.57	1.46	0.54	1.59	0.41	0.48	1.52	1.39	0.61	0.7	1.58	1.34	0.39	1.51	0.49	0.96	1.46	0.58	0.45	1.55	1.16	2	0.37	0.85	1.29	0.33	1.53	0.47	0.52	1.12	1.57	0.79	0.42	1.58	0.6	1.75	0.43	1.47	1.39	0.36	1.3	0.34	0.59	1.15	1.71	0.91
Sinocrassula densirosulata	0.39	1.19	1.85	0.57	1.47	0.53	1.6	0.4	0.47	1.53	1.39	0.61	0.7	1.57	1.37	0.36	1.51	0.49	0.95	1.47	0.58	0.44	1.56	1.16	2.01	0.37	0.83	1.28	0.35	1.54	0.46	0.51	1.13	1.56	0.79	0.41	1.59	0.6	1.76	0.44	1.48	1.39	0.34	1.3	0.36	0.58	1.13	1.68	0.95
Sinocrassula indica	0.39	1.19	1.85	0.57	1.46	0.54	1.6	0.4	0.47	1.53	1.38	0.62	0.69	1.57	1.37	0.36	1.51	0.49	0.95	1.47	0.58	0.45	1.55	1.16	2.02	0.37	0.83	1.28	0.35	1.54	0.46	0.52	1.13	1.55	0.8	0.41	1.59	0.6	1.76	0.44	1.48	1.38	0.34	1.29	0.36	0.58	1.14	1.69	0.94
Umbilicus rupestris	0.4	1.2	1.84	0.55	1.5	0.5	1.6	0.4	0.47	1.53	1.37	0.63	0.68	1.59	1.36	0.37	1.51	0.49	0.96	1.47	0.58	0.43	1.57	1.14	2.05	0.37	0.8	1.3	0.34	1.54	0.46	0.49	1.15	1.54	0.82	0.43	1.57	0.6	1.75	0.46	1.46	1.32	0.42	1.27	0.35	0.58	1.16	1.72	0.91
[truncated: 10 more columns]
