# Supplementary material for: Ten Plastomes of Crassula (Crassulaceae) and Phylogenetic Implications
Source: Biology (Basel). 2022 Dec 7;11(12):1779. doi: 10.3390/biology11121779 (PMC9775174; doi:10.3390/biology11121779)
Supplement: Supplementary file 1 [file biology-11-01779-s001.zip › Supplements/Table S4.xlsx]

## Sheet: Table S4
Table S4. The ENC values of 53 plastid genes of Crassulaceae.
Clade	Species	accD	atpA	atpB	atpE	atpF	atpI	ccsA	cemA	clpP	matK	ndhA	ndhB	ndhC	ndhD	ndhE	ndhF	ndhG	ndhH	ndhI	ndhJ	ndhK	pafII	pafI	petA	petB	petD	psaA	psaB	psbA	psbB	psbC	psbD	rbcL	rpl14	rpl16	rpl20	rpl22	rpl2	rpoA	rpoB	rpoC1	rpoC2	rps11	rps12	rps14	rps18	rps2	rps3
Crassula	Crassula alstonii	46.99	46.66	46.54	47.82	50.72	43.79	44.11	49.39	53.15	54.47	43.83	47.64	41.17	45.26	49.37	45.25	37.49	49.86	48.41	51.86	50.08	52.77	49.65	50.15	44.15	44.13	46.99	45.3	38.08	46.9	48.14	43.96	41.89	51.12	35.3	40.22	51.27	50.81	45.22	49.86	51.1	51.15	49.45	45.78	42.45	37.14	49.93	50.23
Crassula	Crassula columella	47	46.66	46.54	47.82	50.72	43.79	43.33	49.39	53.15	54.48	43.83	47.64	41.17	45.41	48.73	44.9	37.49	50.28	48.41	51.86	50.08	52.77	49.65	50.15	44.12	45.32	46.95	45.3	38.08	46.94	48.14	43.96	41.89	51.12	35.07	40.22	51.27	50.81	45.33	49.63	51.09	51.32	49.45	45.78	42.93	37.14	49.93	50.23
Crassula	Crassula dejecta	46.95	46.27	46.04	47.91	51.68	43.44	44.91	49.59	53.2	54.09	43.09	47.64	41.92	44.67	49.37	44.78	37.15	49.24	47.96	49.01	49.2	53.01	51.61	50.36	43.52	44.63	47	45.5	37.78	46.67	47.77	44.15	41.55	51.25	36.55	39.82	52.47	51.18	44.98	49.91	51.55	51.24	49.15	45.78	42.45	37.44	50.04	50.22
Crassula	Crassula mesembryanthoides	46.65	47.25	45.57	47.87	50.85	43.23	45.65	49.59	53.2	54.22	44.3	47.64	41.61	45.46	49.37	44.5	36.72	49.51	48.09	51.86	49.14	53.01	51.61	49.07	43.06	44.48	46.94	45.6	37.62	47.05	45.94	44.64	41.65	51.32	36.55	39.24	52.47	50.81	45.75	49.84	51.56	51.2	48.79	45.78	42.45	37.57	49.8	50.27
Crassula	Crassula tecta	46.83	46.8	46.02	47.91	49.49	42.99	45.28	49.59	53	53.98	44.13	47.7	41.92	45.46	49.37	45.41	37.6	49.85	48.42	51.86	49.14	53.01	52.4	49.69	43.55	44.63	46.9	45.54	37.71	46.51	48.54	44.12	41.68	51.32	36.55	40.01	52.47	50.81	46.27	49.58	51.3	51.25	49.22	45.78	42.45	37.57	50.04	50.7
Crassula	Crassula mesembrianthemopsis	46.83	46.8	46.02	47.91	49.49	42.99	45.28	49.59	53	53.98	44.13	47.7	41.92	45.46	49.37	45.41	37.6	49.85	48.42	51.86	49.14	53.01	52.4	49.69	43.11	44.63	46.9	45.54	37.71	46.51	48.54	44.12	41.68	51.32	36.55	40.01	52.47	50.81	46.08	49.56	51.3	51.25	49.22	45.78	42.45	37.57	50.04	50.7
Crassula	Crassula socialis	47.08	46.38	46.11	47.57	51.55	42.95	43.88	49.59	51.42	54.76	44.28	47.64	41.92	46.61	49.37	45.35	37.96	49.44	47.7	50.98	49.14	53.01	51.61	50.36	43.64	44.24	46.9	45.53	37.7	46.75	47.77	44.15	42.08	51.26	36.39	39.82	54.24	50.81	45.54	50.06	51.09	51.27	49.55	45.78	42.45	37.57	50.21	50.22
Crassula	Crassula perforata	46.97	45.96	45.98	44.96	51.53	42.84	44.77	49.05	52.51	54.49	44.8	47.64	41.71	45.25	51.17	45.39	36.71	49.21	47.46	51.86	49.14	53.01	51.61	49.77	42.15	45.32	46.83	45.6	38.46	46.86	47.59	44.05	42.38	50.76	36.65	39.82	52.19	50.48	43.64	50.16	51.2	51.1	49.22	45.71	42.45	37.57	50.36	49.62
Crassula	Crassula volkensii	49.79	48.5	46.64	50.46	47.15	45.42	46.11	50.98	52.91	55.08	44.15	48.42	54.72	47.31	49.91	45.69	39.45	50.85	42.21	57.74	49.08	49.36	54.47	48.68	46.55	45.71	49.12	49.89	38.27	46.78	49.07	42.19	44.75	49.71	36.84	41.74	53.87	54.48	50.58	50.68	50.83	51.75	51.75	45.73	43.83	42.24	48.43	50.43
Crassula	Crassula expansa subsp. fragilis	48.81	48.34	45.98	48.81	46.76	44.94	47.39	51.95	53.5	54.56	45.04	48.18	55.73	46.77	47.23	46.09	38.87	50.65	39.29	57.74	50.82	49.41	52.81	48.56	46.14	44.94	49.16	49.43	38.34	46.68	48.62	42.58	44.76	50.74	39.27	41.89	53.8	54.48	50.28	49.91	50.68	51.55	51.25	45.73	43.18	41.43	47.14	50.1
Crassula	Crassula deltoidea	51.04	47.87	45.17	49.99	50.18	44.08	44.56	57.62	50.12	54.77	43.2	47.87	53.89	44.96	50.85	45.57	39	52.39	42.78	56.78	50.19	49.5	53.14	47.85	45.88	44.9	49.2	49.45	38.29	45.54	48.27	41.58	43.73	48.32	38.33	38.53	54.33	53.64	48.11	50.06	48.95	51.47	48.86	47.75	44.53	39.84	46.27	52.51
Kalanchoe	Cotyledon tomentosa	49.32	46	44.76	47.45	51.3	45.26	43.64	51.01	51.49	50.81	42.94	47.51	40.19	46.73	46.79	45.75	37.02	48.3	42.14	52.75	51.54	46.76	55.75	47.97	46.91	40.73	48.65	48.31	38.14	46.11	45.9	43.52	47.18	52.86	38.21	41.86	41.33	53.31	49.79	49.55	50.89	50.56	50.91	45.48	40.46	40.29	46.55	47.16
Kalanchoe	Kalanchoe daigremontiana	49.35	44.98	44.76	47.81	48.68	43.52	42.56	46.84	53.11	49.27	44.42	46.63	39.58	44.95	46.79	42.96	38.42	46.84	43.56	51.13	51.76	48.05	54.33	48.35	47.76	40.38	48.45	47.96	37.49	45.24	46.38	42.92	46.43	51.91	38.16	39.39	45.72	51.55	48.83	49.28	50.18	50.46	50.79	45.48	39.61	41.18	45.5	50.93
Kalanchoe	Kalanchoe delagoensis	49.15	45.18	44.76	47.81	48.68	43.71	42.28	46.84	53.11	49.12	44.42	46.63	39.58	44.95	46.79	42.89	38.42	46.84	43.56	51.13	51.69	48.16	54.33	48.59	47.76	40.38	48.35	47.9	37.49	45.24	46.51	42.92	46.23	51.91	38.16	39.39	45.72	51.55	48.83	49.28	50.18	50.52	50.79	45.48	39.61	41.18	45.5	51.64
Kalanchoe	Kalanchoe fedtschenkoi	49.36	45.02	44.76	47.81	48.27	43.71	42.59	46.84	53.11	49.68	44.42	46.63	39.58	44.95	47.26	43.07	38.7	46.67	43.56	51.13	51.69	48.16	53.94	48.79	47.76	40.38	48.35	47.97	37.49	45.24	46.87	42.92	46.16	51.91	38.16	39.39	45.04	51.09	48.83	49.38	50.08	50.44	50.79	45.48	39.61	41.18	45.5	50.37
Kalanchoe	Kalanchoe longiflora	49.13	45.12	45.09	47.7	50.27	43.67	42.14	46.94	53.11	49.28	44.79	46.78	39.58	45.07	46.79	42.91	38.01	47.28	46.7	51.92	51.5	48.46	52.5	48.79	48.17	40.38	48.62	47.7	37.59	45.55	45.99	42.77	46.61	51.91	38.16	40.03	47.1	51.79	48.63	49.35	50.59	50.57	50.44	45.48	39.61	41.18	45.34	51.98
Kalanchoe	Kalanchoe tomentosa	48.89	45.53	45.22	47.48	50.09	45.59	43.34	47.08	52.73	50.01	44.34	47.23	39.58	46.01	45.8	42.23	38.13	46.77	42.32	50.84	52.84	47.6	55.04	49.68	46.6	41.51	48.45	48.15	37.22	45.67	46.01	42.98	47.13	52.86	37.45	40.97	42.98	51.3	49.35	48.77	50.19	50.15	50.27	45.01	40.54	41.18	44.9	48.14
Acre	Echeveria lilacina	52.74	46.79	46.13	53.69	50.69	44.65	46.68	49.34	51.59	49.48	46.13	47.33	46.22	46.52	56.27	42.61	37.69	48.31	44.41	46.69	53.99	47.09	49.13	47.57	48.3	44.4	49.03	48.54	38.39	46.26	44.86	43.78	44.96	52.38	38.7	37.97	40.86	51.82	47.49	50.34	51.78	50.79	47.46	45.39	44.41	39.29	46.32	47.98
Acre	Graptopetalum amethystinum	52.22	46.79	45.55	54.56	51.38	44.9	46.5	48.5	50.68	48.67	45.66	47.33	45.63	46.78	56.27	41.75	37.69	48.04	44.41	46.69	53.95	47.45	49.8	48.23	47.98	45.5	48.72	48.42	38.46	46.47	45.21	43.51	44.67	53.25	39.94	37.73	40.04	51.82	47.74	50.82	51.95	50.94	47.88	45.32	43.36	39.23	46.17	47.89
Acre	Pachyphytum compactum	52.34	46.81	46.05	53.46	50.79	44.82	43.88	49.13	51.15	49.66	45.66	47.33	46.22	46.57	50.09	41.46	37.69	48.19	44.16	46.69	53.95	47.27	49.8	46.76	47.98	45.5	48.72	48.43	38.11	46.27	44.88	43.47	44.96	52.86	38.11	37.73	41.08	51.82	47.82	50.17	51.75	50.7	47.46	45.32	44.41	39.29	45.85	48.93
Acre	Sedum alfredii	51.06	46.04	46.62	50.48	49.26	43.59	46.13	42.35	51.76	51.33	44.13	47.56	44.58	47.12	53.39	40.41	38.99	49.26	44.79	48.13	54.42	49.01	50	47.81	43.35	45.15	48.79	47.45	37.21	46.53	44.57	44.56	45.85	48.77	39.4	38.97	43.9	51.79	49.98	49.94	51.38	50.55	48.09	45.42	44.11	41.08	46.13	45.8
Acre	Sedum emarginatum	52.11	46.83	46.63	51.77	47.12	45	44.41	46.56	51.08	47.88	44.47	47.28	44.73	46.67	55.67	42.09	38.86	50.16	44.54	47.52	53.54	47.59	50.5	47.88	44.21	46.66	48.31	47.21	37.34	46.25	45.22	43.72	45.65	54.2	39.31	38.72	42.4	51.75	48.95	49.97	50.28	50.54	47.93	45.32	44.06	39.04	44.96	48.05
Acre	Sedum lineare	52.02	46.81	47.44	56.62	52.11	44.4	48.74	41.34	50.92	50.87	44.27	47.55	46.71	45.81	56.45	42.37	37.71	49.07	44.42	49.19	53.36	47.67	51.54	47.49	47.73	45.46	48.53	48.07	39.38	45.86	45.52	43.47	45.06	49.88	40.09	38.6	43.49	52.21	45.3	50.56	51.7	50.53	50.48	45.53	44.94	42.64	46.15	48.31
Acre	Sedum oryzifolium	50.27	46.12	47.42	53.68	50.54	43.54	49.6	50.01	51.97	50.32	43.87	47.01	48.82	44.38	49.73	42.41	36.54	47.04	45.4	47.03	55.3	47.22	55.25	48.08	48.12	44.28	48.81	47.72	37.56	46.88	46.66	43.65	45.7	50.28	39.45	35.85	48.33	52.4	46.11	49.63	51.73	50.12	47.11	48.24	41.14	41.76	45.28	50.12
Acre	Sedum plumbizincicola	51.71	46.55	46.6	53.84	49.14	42.82	47.73	43.54	52.34	50.16	44.38	47.35	44.92	47.23	56.07	40.69	38.78	49.8	45.66	47.94	54.48	48.16	50.67	47.41	44.6	46.35	48.63	47.73	38.18	46.5	44.75	44.29	45.22	48.77	39.12	38.09	41.87	51.09	49.59	49.61	51.48	50.3	50.22	45.32	44.9	41.22	46.49	46.21
Acre	Sedum sarmentosum	51.78	45.98	47.58	54	47.63	43.66	47.45	45.19	49.37	48.72	44.32	47.39	30.83	47.63	46.95	43.78	37.42	50.02	44.29	47.47	52.34	48.24	44.61	46.17	45.25	45.07	48.37	47.65	37.39	45.88	43.71	43.8	45.11	54.3	40.12	40.33	42.98	50.7	49.86	49.84	50.91	51.31	45.99	45.59	45.07	39.92	45.74	47.1
Acre	Sedum tricarpum	51.14	46.26	46.61	50.48	49.17	43.59	46.13	42.06	51.03	50.35	44.18	47.56	44.58	46.73	53.39	40.65	38.99	48.89	43.88	48.13	54.42	49	50	47.74	45.09	45.79	48.8	47.3	37.21	46.53	44.57	44.14	45.77	48.77	39.64	37.53	43.22	51.8	49.68	49.87	51.79	50.46	48.34	45.48	44.39	41.08	46.13	46.53
Aeonium	Aeonium arboreum	51.12	47.65	45.51	49.21	45.58	46.27	48.09	49.06	51.38	51.23	45	46.96	42.04	48.97	49.23	43.71	40.11	48.41	49.08	48.16	51.42	48.14	49.59	48.13	50.24	39.59	48.76	46.41	36.96	45.08	47.32	44.33	44.88	51.4	38.75	41.11	41.94	50.21	46.79	50.26	50.87	51.86	48.64	47.65	42.27	40.58	46.93	50.13
Aeonium	Aeonium balsamiferum	51.12	47.65	45.51	49.21	45.58	46.27	48.09	49.06	51.85	51.23	45	46.96	42.04	48.7	49.23	43.71	40.11	48.41	49.08	48.16	51.42	48.14	49.59	48.13	48.27	38.86	48.76	46.41	36.96	45.08	47.32	44.33	44.88	51.4	38.75	41.11	41.94	50.21	46.74	50.26	50.64	51.86	48.64	45.88	42.27	40.58	46.93	50.13
Aeonium	Aeonium decorum	51	47.48	45.4	49.21	44.99	46.6	47.97	49.06	52.58	51.66	45.01	46.96	42.04	48.78	49.23	43.82	41.59	47.71	49.04	48.16	51.42	49.13	49.59	48.34	48.27	38.86	48.76	46.46	36.96	45.31	47.32	44.63	45.22	51.4	38.75	41.11	42.1	50.21	46.71	50.16	50.89	51.84	48.64	45.88	41.17	40.58	46.66	50.13
Aeonium	Aeonium diplocyclum	49.93	47.79	45.65	49.21	44.99	45.64	48.3	49.06	51.87	51.18	44.99	46.96	42.04	48.69	46.33	44	40.1	47.49	49.04	48.15	51.78	48.14	49.59	47.87	48.27	38.86	48.42	46.75	36.96	45.27	47	44.53	44.84	50.02	38.75	42.73	42.1	50.21	47.11	50.23	51.02	51.66	48.64	45.88	42.27	40.46	46.93	49.83
Aeonium	Aeonium dodrantale	51.17	47.72	45.72	49.21	44.99	46.27	48.09	49.06	51.85	51.5	44.65	46.96	42.04	48.24	49.23	44.38	40.05	47.44	48.78	47.45	51.44	50.17	50.01	48.13	48.27	39.46	48.61	46.34	36.96	45.15	47	44.06	44.88	50.31	38.67	41.67	42.1	50.21	47.18	50.23	51.23	51.74	48.4	45.88	42.27	40.46	46.93	49.83
Aeonium	Aeonium nobile	51	47.48	45.4	49.21	44.99	46.6	47.97	49.06	52.58	51.66	45.01	46.96	42.04	48.78	49.23	43.97	41.59	47.71	49.04	48.16	51.42	49.13	49.59	48.34	48.27	38.86	49.03	46.46	36.96	45.31	47.24	44.63	45.22	51.4	38.75	41.11	42.1	50.21	46.71	50.2	50.89	51.87	48.64	45.88	41.17	40.58	46.77	50.13
Aeonium	Aeonium saundersii	50.43	47.65	45.4	49.21	44.99	46.03	48.3	48.8	51.85	51.51	45.08	46.96	42.04	48.87	49.23	43.81	40.05	47.59	48.78	48.38	51.42	48.95	49.59	48.13	48.27	37.55	48.89	46.46	36.96	45.28	47.39	44.18	44.91	50.31	38.75	41.11	42.1	50.21	46.58	50.22	50.89	51.89	49.23	45.88	42.27	41.32	46.93	49.94
Aeonium	Aeonium tabuliforme	51.07	47.65	45.49	49.21	44.99	46.27	48.01	49.06	52.58	51.37	45.1	46.96	42.07	48.78	49.23	43.76	40.05	47.54	49.16	48.16	51.42	49.13	49.59	48.13	48.27	38.86	48.69	46.46	36.96	45.2	44.69	44.7	45.22	51.4	38.75	41.45	42.1	50.21	46.52	50.19	50.95	51.89	48.64	45.88	40.89	40.58	46.18	50.13
Aeonium	Aeonium undulatum	51.12	47.65	45.51	49.21	45.58	46.27	48.09	48.79	51.85	51.21	45	46.96	42.04	48.7	49.23	43.56	40.11	47.59	49.08	48.16	51.42	48.14	49.59	48.13	48.27	38.86	48.76	46.41	36.96	45.22	47.32	44.33	44.88	51.4	38.75	41.11	41.94	50.21	46.79	50.26	50.8	51.8	48.64	45.88	42.27	40.58	46.93	50.13
Aeonium	Monanthes anagensis	50.38	48.25	45.3	48.7	45.95	46.47	48.91	49.08	52.01	52.93	45.74	47.27	44.07	48.16	49.23	43.36	39.37	48.03	49.09	48.58	51.41	48.56	50.01	46.49	49.11	38.53	48.3	46.5	37.19	45.35	47.23	44.48	44.54	48.27	38.33	40.11	44.23	49.82	48.14	49.67	50.29	51.54	47.44	43.56	41.88	40.66	47.45	49.37
Aeonium	Monanthes brachycaulos	50.42	48.32	45.3	48.7	45.95	45.62	48.09	49.08	52.01	53.92	45.74	47.27	44.07	48.35	49.23	43.27	39.37	48.14	48.82	48.58	49.79	48.56	50.01	46.49	49.11	38.53	48.29	46.45	37.19	45.48	47.16	44.5	44.54	48.27	38.33	40.11	44.23	49.82	48.02	49.67	50.29	51.59	46.94	43.56	41.88	40.66	47.45	49.55
Aeonium	Monanthes muralis	50.39	48.32	45.3	48.7	45.57	46.14	48.91	48.99	52.01	52.36	45.74	47.27	44.07	48.35	48.7	43.42	39.37	48.14	49.79	48.58	50.94	47.88	50.01	47.17	49.11	38.53	48.25	46.61	37.19	45.21	47.43	44.41	44.54	48.27	38.33	41.54	44.23	49.82	47.94	49.67	50.37	51.43	46.94	45.88	41.88	40.66	46.53	49.55
Aeonium	Monanthes polyphylla	49.97	48.17	44.82	49.21	46.15	45.7	49.88	48.8	52.01	50.67	45.38	47.12	47.87	48.78	45.73	44.14	40.24	48.04	50.92	49.17	50.67	48.01	50.24	47.25	48.81	38.59	48.55	46.62	36.96	45.26	47.09	44.21	44.63	50.09	39.01	42.3	42.96	49.61	46.94	50.04	50.42	51.86	48.16	45.88	42.27	41.19	46.24	49.55
Leucosedum	Rosularia alpestris	51.68	48.48	46.95	48.19	47.4	43.97	47.28	51.69	51.14	48.34	44.01	47.98	43.9	46.15	50.67	44.19	38.78	50.03	48.03	47.8	53.08	46.75	49.23	48.22	46.54	40.47	47.99	47.68	37.53	46.5	47.33	43.74	45.72	51.1	39.72	40.36	45.64	51.01	48.21	49.94	50.79	51.17	51.1	45.1	43.04	40.49	44.54	47.16
Sempervivum	Sempervivum tectorum	51.37	46.58	45.95	49.48	49.6	45.91	42.84	47.66	53.15	50.71	44.12	47.19	48.03	45.92	47.22	41.09	39.54	46.9	45.7	47.86	52.16	44.94	45.31	46.81	47.39	40.17	48.83	47.21	37.94	45.35	45.24	42.06	45.81	53.94	38.72	38.27	43.72	51.4	46.72	49.63	50.48	50.02	50.01	45.88	40.66	40.68	44.22	46.83
Telephium	Phedimus spurius	49.56	45.83	47.16	46.69	48.68	45.27	45.07	52.84	53.99	51.91	44.32	47.51	43.02	46.16	47.34	41.4	40.42	45.63	48.09	50.43	53.07	47.9	46.48	48.99	44.75	41.9	47.33	48.35	39.44	47.51	45.28	45.45	45.27	55.21	36.79	37.35	47.01	51.84	49.93	49.02	50.43	51.23	54.01	46.03	39.49	44.35	47.01	45.89
Telephium	Phedimus aizoon	50.19	46.38	47.34	45.85	47.55	44.98	43.42	49.92	51.81	53.43	42.95	47.19	43.48	45.19	45.16	42.45	40.54	47.06	47.2	52.24	53.4	51.88	50.76	48.93	44.99	42.22	48.04	48.55	38.35	46.43	44.91	44.49	45.73	50.53	41.86	37.75	49.29	51.78	51.34	49.46	50.4	51.34	49.39	45.6	39.49	43.36	47.71	44.79
Telephium	Phedimus kamtschaticus	49.9	46.23	47.34	45.85	41.25	44.98	44.37	50.48	52.05	53.59	42.52	47.11	43.85	45.3	45.16	42.97	39.81	47.06	47.2	52.24	53.4	51.88	50.45	49.94	45.07	41.59	48.01	48.52	38.75	46.48	45.33	44.47	45.73	50.53	42.79	37.75	50.1	51.32	51.78	49.34	50.51	51.35	49.39	50.41	39.49	45.21	47.71	46.29
Telephium	Phedimus odontophyllus	47.89	45.53	46.75	46.7	50.79	45.16	43.33	52.32	48.5	51.99	45.8	47.11	43.93	45.31	41.93	41.98	39.28	45.93	45.38	54.25	52.82	49.38	53.8	46.14	45.59	44.23	48.8	47.83	38.7	46.67	45.57	44.52	45.84	50.36	37.62	38.28	43.49	52.09	49.45	48.86	50.41	50.81	54.94	45.22	45.62	43.11	48.89	42.64
Telephium	Phedimus takesimensis	49.91	46.23	47.39	45.85	41.25	44.98	43.56	49.11	51.81	53.78	42.36	47.19	42.2	45.18	45.16	42.92	41.42	47.06	47.2	52.24	53.4	51.88	50.45	49.34	45.07	41.59	48.04	48.58	38.35	46.44	45.12	44.4	45.73	50.53	43.05	37.75	49.29	51.64	50.61	49.48	50.26	51.22	49.39	50.41	39.49	45.21	47.71	46.29
Telephium	Phedimus yangshanicus	47.89	45.53	46.75	46.7	50.79	45.16	43.33	52.32	48.5	51.99	45.85	47.11	43.93	45.31	41.93	41.98	39.28	45.93	45.38	54.25	52.82	49.38	53.8	46.14	45.59	44.23	48.8	47.83	38.7	46.67	45.57	44.52	45.84	50.36	37.62	38.28	43.49	52.09	49.45	48.86	50.26	50.81	54.94	45.22	45.62	43.11	48.89	42.64
Telephium	Rhodiola bupleuroides	49.91	46.05	45.04	49.46	48.6	45.16	43.1	53.83	52.4	51.23	42.8	47.15	41.36	46.89	46.79	41.92	38.66	46.61	42.23	50.22	53.2	48.46	51.95	47.61	44.06	40.26	48.25	48.17	37.19	46.62	47.47	42.94	45.61	52.86	35.32	38.68	40.58	52.21	49.83	49.07	50.49	50.6	49.92	45.6	39.49	42.32	46.68	48.47
Telephium	Rhodiola calliantha	50.4	46.11	45.04	49.6	49.05	45.16	42.97	54.02	52.4	51.25	43.22	47.28	42.79	47.16	48.49	42.21	38.44	46.95	42.75	50.22	53.2	47.37	51.95	47.93	44.06	40.26	48.22	48.1	37.55	46.43	47.09	42.94	45.6	52.86	35.42	38.09	40.58	52.21	49.72	48.99	50.74	50.7	49.92	45.6	39.49	41.44	46.68	48.84
Telephium	Rhodiola crenulata	49.31	45.82	45.24	49.46	49.65	45.16	45.64	51.7	52.75	51.4	42.89	47.15	42.79	47.46	46.79	41.58	39.85	46.45	41.99	50.04	53.2	48.46	52.28	47.82	44.32	40.26	48.41	48.17	37.92	46.83	46.54	42.92	45.61	52.86	36.09	38.86	40.45	52.21	49.78	49.29	50.71	50.46	49.9	45.6	39.63	41.44	46.83	47.46
Telephium	Rhodiola henryi	50.09	46.47	45.04	49.6	48.84	44.96	42.65	54.39	52.4	51.61	43.02	47.24	42.79	47.32	46.79	41.49	37.72	46.43	40.96	50.95	53.2	48.15	52.28	48.27	44.32	40.04	48.24	48.41	37.57	46.42	46.71	42.98	45.94	52.86	37.23	39.36	40.58	52.21	49.64	49.2	50.45	50.79	48.33	45.6	39.12	41.5	47.25	47.46
Telephium	Rhodiola himalensis	50.74	45.82	45.01	49.6	49.65	44.82	43.76	51.7	51.95	52.29	42.72	47.15	42.79	47.76	48.49	41.28	39.51	46.8	42.14	49.86	53.2	48.35	51.96	48.08	44.32	40.41	48.25	47.99	37.33	48.26	46.54	42.92	45.47	52.86	35.32	39.9	40.58	52.21	48.73	49.56	50.7	50.74	49.92	45.6	39.49	39.57	46.91	47.99
Telephium	Rhodiola kirilowii	50.67	45.82	45.28	49.44	49.55	44.82	44	51.7	51.45	51.85	42.72	47.22	42.79	47.61	48.49	41.54	39.51	46.78	42.61	49.86	53.2	48.46	51.96	48.97	44.32	40.41	48.2	47.78	37.3	46.72	46.54	42.92	45.47	52.86	35.32	39.9	40.58	52.21	48.92	49.62	50.82	50.72	49.92	45.6	39.49	39.57	46.58	47.99
Telephium	Rhodiola rosea	49.98	45.82	45.05	46.76	49.65	44.94	43.72	51.8	52.4	52.53	41.54	47.15	43.14	47.33	48.49	41.59	38.13	46.19	42.23	50.04	53	48.07	52.28	48.22	44.23	40.26	48.31	48.49	37.73	46.84	46.35	42.92	45.61	52.86	37.31	38.73	40.33	52.21	50.04	49.22	50.21	50.49	50.37	45.6	39.49	36.48	46.45	48.16
Telephium	Rhodiola sacra	49.63	45.82	45.02	49.6	49.07	44.82	43.64	51.7	51.95	51.9	42.82	46.94	43.14	47.74	48.49	41.67	40.27	46.77	42.39	49.86	53.2	48.46	51.96	48.08	44.32	40.41	48.25	47.84	37.33	46.6	46.61	42.92	45.47	52.86	35.32	39.9	40.25	52.21	48.89	49.53	50.67	50.74	49.92	45.6	39.49	39.57	46.91	47.99
Telephium	Rhodiola yunnanensis	50.56	45.98	44.93	49.6	49.74	45.16	43.25	52.17	52.4	52.02	43.31	47.21	42.79	47.32	46.79	42.54	39.16	46.71	41.99	50.95	53.43	48.34	53.18	48.27	44.32	40.3	48.27	48.36	37.8	46.6	46.54	42.98	45.61	53.25	36.39	38.09	40.58	52.21	49.97	49.47	50.67	50.52	49.92	45.6	39.12	41.5	46.32	48.24
Telephium	Rhodiola dumulosa	49.7	45.87	45.01	49.6	49.65	44.82	43.76	51.7	52.61	52.3	42.83	47.15	42.79	47.58	48.49	41.23	39.51	46.8	42.14	49.86	53.2	48.35	51.29	48.08	44.32	39.59	48.25	47.92	37.5	46.8	46.54	42.92	45.47	52.86	35.32	39.9	40.91	52.21	48.62	49.56	50.7	50.66	49.92	45.67	39.49	39.57	46.91	47.99
Telephium	Rhodiola fastigiata	50.26	45.93	45.24	49.46	49.65	45.16	43.64	51.7	52.4	51.54	43.11	47.15	42.79	47.46	46.79	41.35	39.85	46.76	41.99	50.04	53.2	48.46	52.28	47.8	44.32	40.26	48.38	48.17	37.92	46.83	46.54	42.92	45.61	52.86	35.13	38.86	41.16	52.27	49.63	49.1	50.47	50.48	48.8	45.6	39.63	41.44	46.91	47.25
Telephium	Rhodiola gelida	49.61	45.82	45.04	49.6	49.59	45.16	43.64	51.52	50.93	51.72	42.82	47.15	42.79	47.45	46.79	42.15	38.33	46.3	42.12	50.04	52.71	48.49	52.28	48.07	44.32	40.26	48.32	47.94	37.02	46.72	46.54	42.92	45.29	52.86	36.28	38.09	40.58	52.21	49.77	49.58	50.9	50.3	49.78	45.6	39.49	41.44	47.52	47.06
Telephium	Rhodiola hobsonii	50.91	45.46	44.87	49.6	51.03	45.9	43.92	49.93	52.15	52.18	42.87	47.15	43.64	46.89	48.04	41.7	38.36	47.07	44.82	50.94	53.23	48.33	52.06	47.38	45.73	39.93	48.12	48.13	36.55	46.72	46.91	43.64	45.1	52.86	36.28	39.77	40.49	52.21	49.12	49.57	50.9	50.82	50.36	45.97	39.49	40.98	46.48	46.22
Telephium	Rhodiola humilis	50.79	45.46	44.87	49.6	49.36	45.35	44.09	49.86	52.15	52.75	43.05	47.15	43.56	46.83	45.7	41.81	38.52	47.07	44.82	50.94	53.23	48.97	52.06	46.78	44.32	39.93	48.12	47.99	37.51	46.72	47.06	43.64	45.1	52.86	36.28	39.32	40.94	52.21	49.12	49.46	51.06	50.83	50.36	45.97	39.49	40.98	46.95	46.07
Telephium	Rhodiola integrifolia	50.73	45.77	44.97	47.22	49.7	45.35	43.98	51.49	52.47	52.09	43.11	47.11	43.56	46.56	46.79	41.52	38.28	47.43	45.08	51.57	52.69	48.97	52.28	47.98	44.56	39.66	47.97	48.02	37.84	46.69	46.47	43.66	45.16	52.86	35.42	38.93	43.46	52.29	48.89	49.4	50.77	50.82	49.85	45.97	39.49	40.98	46.8	48.37
Telephium	Rhodiola liciae	50.3	45.07	44.94	49.6	48.86	45.35	44.51	51.16	51.87	51.77	43.15	47.15	40.9	47.46	48.04	41.48	38.23	47.13	44.09	50.94	52.44	48.82	52.28	47.82	44.57	40.04	48.31	48.3	38.19	46.71	46.95	43.39	45.1	52.86	36.28	38.28	40.4	52.27	49.14	49.56	50.93	50.91	50.95	45.97	39.49	40.75	47.29	47.31
Telephium	Rhodiola macrocarpa	49.42	45.82	45.04	49.6	48.68	45.16	43.64	51.52	52.22	53.09	42.8	47.15	42.79	47.3	46.79	41.88	38.01	46.63	41.68	50.53	53.2	48.46	53.83	48.07	44.32	40.26	48.18	47.76	37.48	46.72	46.54	42.92	45.29	52.86	36.28	38.06	40.06	52.21	50.68	49.66	50.79	50.17	49.92	45.6	39.49	41.44	46.91	49.26
Telephium	Rhodiola ovatisepala	50.81	45.28	44.87	49.6	49.25	45.18	43.84	50.22	52.15	52.79	42.86	47.86	43.56	46.86	45.09	41.95	38.36	47.16	46.19	50.94	53.23	48.97	52.06	46.96	44.32	39.93	48.12	47.99	37.38	46.72	47.06	43.64	45.26	52.86	37.75	39.32	40.94	52.21	49.12	49.36	50.89	50.94	50.36	45.97	39.81	40.98	46.95	46.07
Telephium	Rhodiola prainii	50.77	45.64	44.87	49.6	49.41	45.35	43.84	49.93	52.15	52.63	42.87	47.15	43.56	47.1	48.04	41.86	38.7	47.13	44.82	50.94	53.23	48.97	52.06	46.78	44.32	39.93	48.12	48.13	37.51	46.2	47.06	43.64	45.1	52.86	36.28	39.32	40.94	52.21	49.12	49.42	50.96	50.68	50.36	45.97	40.52	40.79	46.95	46.07
Telephium	Rhodiola quadrifida	50.33	45.82	45.01	49.6	49.65	44.82	43.76	51.7	51.95	52.17	42.72	47.15	42.79	47.76	48.49	41.17	39.51	46.8	42.14	49.86	53	48.35	51.15	48.08	44.32	40.41	48.25	47.81	37.35	46.72	46.54	42.92	45.47	52.86	35.32	40.34	40.91	52.21	48.62	49.56	50.79	50.62	49.92	45.6	39.49	39.57	46.91	47.99
Telephium	Rhodiola rhodantha	50.33	45.37	45.21	49.6	49.7	45.35	43.6	50.33	52.34	51.94	42.74	47.15	43.56	46.46	46.79	41.67	38.06	47.48	45.09	51.57	52.69	48.81	52.28	48.01	45.12	40.19	47.94	48.02	37.71	46.92	46.64	43.54	45.49	52.86	35.42	38.93	42.47	52.21	48.82	49.43	50.74	50.88	49.85	45.97	39.49	40.98	46.8	47.3
Telephium	Rhodiola sexifolia	50.89	45.46	44.87	49.6	50.3	45.35	43.52	49.93	52.15	52.14	42.87	47.21	43.56	46.86	48.04	41.85	38.36	47.13	44.82	50.94	53.23	48.7	52.06	46.78	44.32	39.93	48.17	48.13	37.51	46.72	46.91	43.64	44.98	52.86	36.28	39.45	40.94	52.21	49.62	49.42	50.89	50.81	50.36	45.97	39.49	40.55	46.95	46.05
Telephium	Rhodiola sinuata	50.9	45.29	44.87	49.6	49.41	45.35	43.64	49.15	52.15	52.05	43.39	47.15	43.56	46.86	48.04	41.88	39.27	47.13	44.82	50.94	53.23	48.97	52.06	46.78	44.32	39.93	48.56	48.09	37.34	46.72	46.59	43.64	45.16	52.86	36.28	39.32	40.83	52.21	49.12	49.6	50.68	50.66	50.36	45.97	39.49	40.98	46.95	46.95
Telephium	Rhodiola smithii	49.81	44.77	44.86	49.6	49.75	45.35	43.37	50.53	52.54	51	42.52	47.15	48.91	47.25	46.79	40.77	37.96	47.28	41.62	50.94	52.67	48.85	52.28	47.07	44.95	40.26	48.32	48.27	37.92	46.79	46.54	43.41	44.64	53.03	38.09	38.32	41.36	52.21	51.33	49.52	50.69	50.51	50.78	45.6	41.54	41.44	46.87	48.13
Telephium	Rhodiola stapfii	50.59	45.43	44.98	49.6	50.48	45.25	44.06	50.23	52.15	52.02	42.98	47.15	43.56	46.66	48.04	41.88	38.36	46.94	44.82	50.8	53.6	48.97	52.06	46.33	44.32	39.71	48.09	47.98	37.51	46.72	47	43.14	45.1	52.86	36.28	39.32	41.52	52.58	49.12	49.32	50.81	50.81	49.92	45.97	39.49	40.92	46.95	45.7
Telephium	Rhodiola subopposita	48.99	45.82	45.04	49.6	49.65	45.62	43.76	51.52	52.77	51.93	42.92	47.15	42.79	46.13	48.49	41.65	38.01	46.3	41.8	49.67	53.2	48.46	52.25	48.07	44.32	39.45	48.32	47.9	37.32	46.72	46.66	43.03	45.37	52.86	36.95	37.84	40.58	50.74	49.48	49.52	50.84	50.4	49.92	45.67	39.49	41.44	46.64	47.81
Telephium	Rhodiola tangutica	50.33	45.82	45.01	49.6	49.65	44.82	43.76	51.7	51.95	52.17	42.72	47.15	42.79	47.79	48.49	41	39.51	46.8	42.14	49.86	53.2	48.35	51.96	48.08	44.32	40.41	48.25	47.99	37.33	46.72	46.54	42.92	45.47	52.86	35.32	40.86	40.58	52.21	48.79	49.58	50.82	50.66	49.92	45.6	39.49	39.57	46.91	47.99
Telephium	Rhodiola wallichiana	50.79	46.06	44.94	49.6	50.13	45.35	43.73	50.95	52.15	51.55	43.09	47.29	43.56	47.06	48.22	41.49	38.36	46.77	44.21	50.94	53.05	48.97	52.06	47.57	44.32	40.26	48.37	48.2	37.6	46.61	46.91	43.41	45.16	52.86	36.28	38.93	41.46	52.21	48.86	49.51	50.85	50.91	48.77	45.97	39.49	40.98	47.17	47.27
Telephium	Hylotelephium ewersii	49.7	46.5	45.49	47.72	50.32	38.5	41.52	50.73	54.54	50.23	44.73	47.09	44.3	45.51	49.21	40.99	36.91	47.19	45.22	53.74	52.61	49.28	52.35	49.31	46.44	41.02	47.61	48.35	37.92	46.03	46.94	43.89	44.72	49.88	38.35	40.08	48.42	51.5	49.09	50	50.5	50.82	49.37	45.6	38.98	40.2	44.76	51.26
Telephium	Hylotelephium verticillatum	48.9	46.71	45.26	47.72	49.93	38.5	41.99	50.73	54.72	50.34	44.97	47.16	44.3	45.21	49.21	41.34	36.91	47.19	45.34	53.44	52.61	48.86	51.34	49.21	46.44	40.45	47.61	48.35	37.63	45.9	47.46	43.89	44.92	49.88	38.35	40.27	47.42	51.5	49.64	50.03	50.5	50.95	49.1	45.67	38.98	40.2	45.53	50.99
Telephium	Hylotelephium viviparum	49.8	46.75	45.31	47.72	50.39	38.5	41.89	50.65	54.72	50.03	44.97	47.09	41.04	45.08	49.21	41.17	36.91	47.19	46.04	53.74	52.17	48.86	51.34	49.21	46.44	40.67	47.57	48.35	37.96	45.8	47.46	43.89	44.92	49.88	38.72	40.08	46.72	51.5	49.54	50	50.69	50.8	49.37	45.67	38.11	40.31	44.91	51.26
Telephium	Meterostachys sikokianus	50.33	46.82	44.82	47.4	50.61	39.04	43.26	50.76	54.04	49.04	46.1	47.1	44.32	45.76	50.6	41.21	36.65	46.44	45.24	48.8	53.43	48.89	52.56	48.19	47	41.41	47.94	48.27	38.06	45.37	48.06	44.32	45.07	49.71	37.83	42.39	43.4	51.63	48.51	49.76	50.94	50.42	52.6	43.39	38.98	39.41	45.8	51.01
Telephium	Orostachys fimbriata	49.8	47.06	45.14	47.4	44.24	39.25	42.03	51.35	54.04	51.23	43.9	47.02	44.53	45.59	48.46	42.45	36.86	46.54	44.04	51.47	50.76	48.28	52.27	49.51	46.44	42.26	47.66	49.17	37.92	45.55	47.97	44.09	44.78	46.98	37.65	41.68	42.1	50.64	48.11	49.51	51.15	50.49	54.64	43.39	38.71	39.83	46.4	49.63
Telephium	Orostachys japonica	50.68	47.08	44.84	47.53	50.78	39.2	42.79	51.48	54.04	50.58	43.27	47.02	44.53	44.74	50.3	43.16	36.97	46.57	44.1	52.14	51.41	49.64	52.56	48.68	46.68	42.48	47.49	48.63	38.96	45.18	48.08	44.2	44.83	49.09	38.56	42.04	43.27	51.68	48.39	49.74	51.18	50.32	54.07	43.39	40.18	40.23	46.27	50.16
Telephium	Orostachys minuta	50.68	47.1	44.37	47.53	50.38	39.01	42.42	51.18	54.04	50.58	43.22	47.02	44.53	44.55	50.3	42.93	36.97	47.22	44.23	52.14	51.41	49.88	52.56	48.95	46.68	41.71	47.31	48.55	38.92	45.11	48.08	44.2	44.83	49.09	39.11	42.81	44.3	51.5	48.36	49.74	51.34	50.33	54.07	43.39	38.98	40.23	46.07	49.46
Telephium	Orostachys iwarenge f. magna	49.74	47	44.82	47.87	48.57	38.99	40.97	51.23	54.04	50.89	44.78	47.09	44.29	45.88	49.21	41.31	36.91	47.49	45.79	52.63	53	47.6	52.94	49.47	46.89	41.54	47.53	48.25	37.54	45.89	47.16	43.8	45.03	48.93	38.35	40.08	47	51.5	48.89	50.05	50.45	50.9	47.78	44.34	38.98	39.59	45.04	48.58
Telephium	Sinocrassula densirosulata	50.07	44.91	45.79	47.72	50.08	37.57	42.18	50.18	51.17	50.65	45.07	47.15	49.87	44.5	49.14	42.08	38.57	46.21	45.93	52.66	52.57	47.62	51.53	48.56	46.61	40.73	47.34	47.73	37.76	46.52	47.03	44.98	44.3	47.03	37.81	38.84	42.45	50.99	50.67	50.03	50.17	50.86	49.75	45.6	41.7	40.7	46.39	50.43
Telephium	Sinocrassula indica	50.33	45.41	45.79	47.72	50.56	37.57	41.93	50.47	51.17	50.57	44.94	47.08	49.87	44.5	49.14	42.16	38.69	46.06	45.93	52.66	52.78	47.62	51.87	48.56	46.61	40.11	47.34	47.84	37.43	46.5	47.03	44.98	44.3	47.03	37.81	38.84	43.53	51.46	50.41	50.06	50.48	50.86	49.75	45.6	41.7	40.7	46.39	50.43
Telephium	Umbilicus rupestris	48.89	47.47	44.92	48.75	48.57	44.86	42.79	47.4	53.06	50.27	42.86	46.94	42.67	46.55	56.68	42.2	36.42	47.76	47.22	51.89	51.47	49.58	51.81	50.22	46.9	41.33	48.64	48.14	39.57	45.18	46.68	45.35	46.19	50.47	38.27	39.46	44.19	51.88	49.78	49.13	50.86	49.86	49.64	46.3	39.3	40.86	47.02	48.27
[truncated: 5 more columns]
