# Supplementary material for: Ten Plastomes of Crassula (Crassulaceae) and Phylogenetic Implications
Source: Biology (Basel). 2022 Dec 7;11(12):1779. doi: 10.3390/biology11121779 (PMC9775174; doi:10.3390/biology11121779)
Supplement: Supplementary file 1 [file biology-11-01779-s001.zip › Supplements/Table S5.xlsx]

## Sheet: accD
Table S5. Plastid codon aversion motifs among Crassulaceae species (accD).
Clade	Species	Codon aversion motifs
Crassula	Crassula alstonii	TGC		AGA	CGC
Crassula	Crassula columella	TGC		AGA	CGC
Crassula	Crassula dejecta	TGC		AGA	CGC
Crassula	Crassula mesembryanthoides	TGC		AGA	CGC
Crassula	Crassula tecta	TGC		AGA	CGC
Crassula	Crassula mesembrianthemopsis	TGC		AGA	CGC
Crassula	Crassula socialis	TGC		AGA	CGC
Crassula	Crassula perforata	TGC		AGA	CGC
Crassula	Crassula volkensii			AGA	CGC
Crassula	Crassula expansa subsp. fragilis			AGA	CGC
Crassula	Crassula deltoidea		ATA	AGA
Kalanchoe	Cotyledon tomentosa			CGC	TGG
Kalanchoe	Kalanchoe daigremontiana			CGC	TGG
Kalanchoe	Kalanchoe delagoensis			CGC	TGG
Kalanchoe	Kalanchoe fedtschenkoi			CGC	TGG
Kalanchoe	Kalanchoe longiflora			CGC	TGG
Kalanchoe	Kalanchoe tomentosa			CGC	TGG
Acre	Echeveria lilacina			CGC	TGG
Acre	Graptopetalum amethystinum			CGC	TGG
Acre	Pachyphytum compactum			CGC	TGG
Acre	Sedum alfredii			CGC	TGG
Acre	Sedum emarginatum			CGC	TGG
Acre	Sedum lineare				TGG
Acre	Sedum oryzifolium				TGG
Acre	Sedum plumbizincicola			CGC	TGG
Acre	Sedum sarmentosum			CGC	TGG
Acre	Sedum tricarpum			CGC	TGG
Aeonium	Aeonium arboreum			CGC	TGG
Aeonium	Aeonium balsamiferum			CGC	TGG
Aeonium	Aeonium decorum			CGC	TGG
Aeonium	Aeonium diplocyclum			CGC	TGG
Aeonium	Aeonium dodrantale			CGC	TGG
Aeonium	Aeonium nobile			CGC	TGG
Aeonium	Aeonium saundersii			CGC	TGG
Aeonium	Aeonium tabuliforme			CGC	TGG
Aeonium	Aeonium undulatum			CGC	TGG
Aeonium	Monanthes anagensis			CGC	TGG
Aeonium	Monanthes brachycaulos			CGC	TGG
Aeonium	Monanthes muralis			CGC	TGG
Aeonium	Monanthes polyphylla			CGC	TGG
Leucosedum	Rosularia alpestris			CGC	TGG
Sempervivum	Sempervivum tectorum			CGC	TGG
Telephium	Phedimus spurius			CGC	TGG
Telephium	Phedimus aizoon			CGC	TGG
Telephium	Phedimus kamtschaticus			CGC	TGG
Telephium	Phedimus odontophyllus		AGA	CGC	TGG
Telephium	Phedimus takesimensis			CGC	TGG
Telephium	Phedimus yangshanicus		AGA	CGC	TGG
Telephium	Rhodiola bupleuroides			CGC	TGG
Telephium	Rhodiola calliantha			CGC	TGG
Telephium	Rhodiola crenulata			CGC	TGG
Telephium	Rhodiola henryi			CGC	TGG
Telephium	Rhodiola himalensis			CGC	TGG
Telephium	Rhodiola kirilowii			CGC	TGG
Telephium	Rhodiola rosea			CGC	TGG
Telephium	Rhodiola sacra			CGC	TGG
Telephium	Rhodiola yunnanensis			CGC	TGG
Telephium	Rhodiola dumulosa			CGC	TGG
Telephium	Rhodiola fastigiata			CGC	TGG
Telephium	Rhodiola gelida			CGC	TGG
Telephium	Rhodiola hobsonii			CGC	TGG
Telephium	Rhodiola humilis			CGC	TGG
Telephium	Rhodiola integrifolia			CGC	TGG
Telephium	Rhodiola liciae			CGC	TGG
Telephium	Rhodiola macrocarpa			CGC	TGG
Telephium	Rhodiola ovatisepala			CGC	TGG
Telephium	Rhodiola prainii			CGC	TGG
Telephium	Rhodiola quadrifida			CGC	TGG
Telephium	Rhodiola rhodantha			CGC	TGG
Telephium	Rhodiola sexifolia			CGC	TGG
Telephium	Rhodiola sinuata			CGC	TGG
Telephium	Rhodiola smithii			CGC	TGG
Telephium	Rhodiola stapfii			CGC	TGG
Telephium	Rhodiola subopposita			CGC	TGG
Telephium	Rhodiola tangutica			CGC	TGG
Telephium	Rhodiola wallichiana			CGC	TGG
Telephium	Hylotelephium ewersii			CGC	TGG
Telephium	Hylotelephium verticillatum			CGC	TGG
Telephium	Hylotelephium viviparum			CGC	TGG
Telephium	Meterostachys sikokianus			CGC	TGG
Telephium	Orostachys fimbriata			CGC	TGG
Telephium	Orostachys japonica			CGC	TGG
Telephium	Orostachys minuta			CGC	TGG
Telephium	Orostachys iwarenge f. magna			CGC	TGG
Telephium	Sinocrassula densirosulata			CGC	TGG
Telephium	Sinocrassula indica			CGC	TGG
Telephium	Umbilicus rupestris		AGA	CGC	TGG

## Sheet: atpA
Table S5. Plastid codon aversion motifs among Crassulaceae species (atpA).
Clade	Species	Codon aversion motifs
Crassula	Crassula alstonii		TGC				AGC	TAC	TGG
Crassula	Crassula columella		TGC				AGC	TAC	TGG
Crassula	Crassula dejecta		TGC				AGC	TAC	TGG
Crassula	Crassula mesembryanthoides		TGC				AGC	TAC	TGG
Crassula	Crassula tecta		TGC				AGC	TAC	TGG
Crassula	Crassula mesembrianthemopsis		TGC				AGC	TAC	TGG
Crassula	Crassula socialis		TGC				AGC	TAC	TGG
Crassula	Crassula perforata		TGC				AGC	TAC	TGG
Crassula	Crassula volkensii		TGC		AAC		AGC		TGG
Crassula	Crassula expansa subsp. fragilis		TGC		AAC		AGC		TGG
Crassula	Crassula deltoidea		TGC		AAC		AGC	TAC	TGG
Kalanchoe	Cotyledon tomentosa		TGC	CAC			AGC		TGG
Kalanchoe	Kalanchoe daigremontiana		TGC	CAC			AGC		TGG
Kalanchoe	Kalanchoe delagoensis		TGC	CAC			AGC		TGG
Kalanchoe	Kalanchoe fedtschenkoi		TGC	CAC			AGC		TGG
Kalanchoe	Kalanchoe longiflora	GCG	TGC	CAC			AGC		TGG
Kalanchoe	Kalanchoe tomentosa		TGC				AGC		TGG
Acre	Echeveria lilacina		TGC	CAC			AGC		TGG
Acre	Graptopetalum amethystinum		TGC	CAC			AGC		TGG
Acre	Pachyphytum compactum		TGC	CAC			AGC		TGG
Acre	Sedum alfredii		TGC	CAC			AGC		TGG
Acre	Sedum emarginatum		TGC	CAC		CCG	AGC		TGG
Acre	Sedum lineare		TGC	CAC			AGC		TGG
Acre	Sedum oryzifolium		TGC	CAC			AGC		TGG
Acre	Sedum plumbizincicola		TGC	CAC			AGC		TGG
Acre	Sedum sarmentosum		TGC	CAC			AGC		TGG
Acre	Sedum tricarpum		TGC	CAC			AGC		TGG
Aeonium	Aeonium arboreum		TGC	CAC			AGC		TGG
Aeonium	Aeonium balsamiferum		TGC	CAC			AGC		TGG
Aeonium	Aeonium decorum		TGC	CAC			AGC		TGG
Aeonium	Aeonium diplocyclum		TGC	CAC			AGC		TGG
Aeonium	Aeonium dodrantale		TGC	CAC			AGC		TGG
Aeonium	Aeonium nobile		TGC	CAC			AGC		TGG
Aeonium	Aeonium saundersii		TGC	CAC			AGC		TGG
Aeonium	Aeonium tabuliforme		TGC	CAC			AGC		TGG
Aeonium	Aeonium undulatum		TGC	CAC			AGC		TGG
Aeonium	Monanthes anagensis		TGC	CAC			AGC		TGG
Aeonium	Monanthes brachycaulos		TGC	CAC			AGC		TGG
Aeonium	Monanthes muralis		TGC	CAC			AGC		TGG
Aeonium	Monanthes polyphylla		TGC	CAC			AGC		TGG
Leucosedum	Rosularia alpestris		TGC	CAC					TGG
Sempervivum	Sempervivum tectorum		TGC	CAC			AGC		TGG
Telephium	Phedimus spurius		TGC	CAC	AAC		AGC		TGG
Telephium	Phedimus aizoon		TGC	CAC	AAC				TGG
Telephium	Phedimus kamtschaticus		TGC	CAC	AAC				TGG
Telephium	Phedimus odontophyllus		TGC	CAC	AAC		AGC		TGG
Telephium	Phedimus takesimensis		TGC	CAC	AAC				TGG
Telephium	Phedimus yangshanicus		TGC	CAC	AAC		AGC		TGG
Telephium	Rhodiola bupleuroides		TGC	CAC			AGC		TGG
Telephium	Rhodiola calliantha		TGC	CAC			AGC		TGG
Telephium	Rhodiola crenulata		TGC	CAC			AGC		TGG
Telephium	Rhodiola henryi		TGC	CAC			AGC		TGG
Telephium	Rhodiola himalensis		TGC	CAC			AGC		TGG
Telephium	Rhodiola kirilowii		TGC	CAC			AGC		TGG
Telephium	Rhodiola rosea		TGC	CAC			AGC		TGG
Telephium	Rhodiola sacra		TGC	CAC			AGC		TGG
Telephium	Rhodiola yunnanensis		TGC	CAC			AGC		TGG
Telephium	Rhodiola dumulosa		TGC	CAC			AGC		TGG
Telephium	Rhodiola fastigiata		TGC	CAC			AGC		TGG
Telephium	Rhodiola gelida		TGC	CAC			AGC		TGG
Telephium	Rhodiola hobsonii		TGC	CAC	AAC		AGC		TGG
Telephium	Rhodiola humilis		TGC	CAC	AAC		AGC		TGG
Telephium	Rhodiola integrifolia		TGC	CAC	AAC		AGC		TGG
Telephium	Rhodiola liciae		TGC	CAC	AAC		AGC		TGG
Telephium	Rhodiola macrocarpa		TGC	CAC			AGC		TGG
Telephium	Rhodiola ovatisepala		TGC	CAC	AAC		AGC		TGG
Telephium	Rhodiola prainii		TGC	CAC	AAC		AGC		TGG
Telephium	Rhodiola quadrifida		TGC	CAC			AGC		TGG
Telephium	Rhodiola rhodantha		TGC	CAC	AAC		AGC		TGG
Telephium	Rhodiola sexifolia		TGC	CAC	AAC		AGC		TGG
Telephium	Rhodiola sinuata		TGC	CAC	AAC		AGC		TGG
Telephium	Rhodiola smithii		TGC	CAC	AAC		AGC		TGG
Telephium	Rhodiola stapfii		TGC	CAC	AAC		AGC		TGG
Telephium	Rhodiola subopposita		TGC	CAC			AGC		TGG
Telephium	Rhodiola tangutica		TGC	CAC			AGC		TGG
Telephium	Rhodiola wallichiana		TGC	CAC			AGC		TGG
Telephium	Hylotelephium ewersii		TGC	CAC	AAC				TGG
Telephium	Hylotelephium verticillatum		TGC	CAC	AAC				TGG
Telephium	Hylotelephium viviparum		TGC	CAC	AAC				TGG
Telephium	Meterostachys sikokianus		TGC	CAC	AAC				TGG
Telephium	Orostachys fimbriata		TGC	CAC	AAC				TGG
Telephium	Orostachys japonica		TGC	CAC	AAC				TGG
Telephium	Orostachys minuta		TGC	CAC	AAC				TGG
Telephium	Orostachys iwarenge f. magna		TGC	CAC	AAC				TGG
Telephium	Sinocrassula densirosulata		TGC	CAC	AAC	CCG			TGG
Telephium	Sinocrassula indica		TGC	CAC	AAC	CCG			TGG
Telephium	Umbilicus rupestris		TGC	CAC	AAC				TGG

## Sheet: atpB
Table S5. Plastid codon aversion motifs among Crassulaceae species (atpB).
Clade	Species	Codon aversion motifs
Crassula	Crassula alstonii	TGT			AGG		CGC	TGG
Crassula	Crassula columella	TGT			AGG		CGC	TGG
Crassula	Crassula dejecta	TGT			AGG		CGC	TGG
Crassula	Crassula mesembryanthoides	TGT			AGG		CGC	TGG
Crassula	Crassula tecta	TGT			AGG		CGC	TGG
Crassula	Crassula mesembrianthemopsis	TGT			AGG		CGC	TGG
Crassula	Crassula socialis	TGT			AGG		CGC	TGG
Crassula	Crassula perforata	TGT			AGG		CGC	TGG
Crassula	Crassula volkensii		TGC	CAC		CGG		TGG
Crassula	Crassula expansa subsp. fragilis		TGC	CAC		CGG	CGC	TGG
Crassula	Crassula deltoidea		TGC	CAC	AGG	CGG	CGC	TGG
Kalanchoe	Cotyledon tomentosa		TGC	CAC	AGG		CGC	TGG
Kalanchoe	Kalanchoe daigremontiana		TGC	CAC	AGG		CGC	TGG
Kalanchoe	Kalanchoe delagoensis		TGC	CAC	AGG		CGC	TGG
Kalanchoe	Kalanchoe fedtschenkoi		TGC	CAC	AGG		CGC	TGG
Kalanchoe	Kalanchoe longiflora		TGC	CAC	AGG		CGC	TGG
Kalanchoe	Kalanchoe tomentosa		TGC	CAC	AGG		CGC	TGG
Acre	Echeveria lilacina		TGC		AGG		CGC	TGG
Acre	Graptopetalum amethystinum		TGC		AGG		CGC	TGG
Acre	Pachyphytum compactum		TGC		AGG		CGC	TGG
Acre	Sedum alfredii		TGC		AGG			TGG
Acre	Sedum emarginatum		TGC		AGG			TGG
Acre	Sedum lineare		TGC		AGG		CGC	TGG
Acre	Sedum oryzifolium		TGC		AGG			TGG
Acre	Sedum plumbizincicola		TGC		AGG			TGG
Acre	Sedum sarmentosum		TGC		AGG			TGG
Acre	Sedum tricarpum		TGC		AGG			TGG
Aeonium	Aeonium arboreum		TGC		AGG		CGC	TGG
Aeonium	Aeonium balsamiferum		TGC		AGG		CGC	TGG
Aeonium	Aeonium decorum		TGC		AGG		CGC	TGG
Aeonium	Aeonium diplocyclum		TGC		AGG		CGC	TGG
Aeonium	Aeonium dodrantale		TGC		AGG		CGC	TGG
Aeonium	Aeonium nobile		TGC		AGG		CGC	TGG
Aeonium	Aeonium saundersii		TGC		AGG		CGC	TGG
Aeonium	Aeonium tabuliforme		TGC		AGG		CGC	TGG
Aeonium	Aeonium undulatum		TGC		AGG		CGC	TGG
Aeonium	Monanthes anagensis		TGC		AGG		CGC	TGG
Aeonium	Monanthes brachycaulos		TGC		AGG		CGC	TGG
Aeonium	Monanthes muralis		TGC		AGG		CGC	TGG
Aeonium	Monanthes polyphylla		TGC		AGG		CGC	TGG
Leucosedum	Rosularia alpestris		TGC		AGG		CGC	TGG
Sempervivum	Sempervivum tectorum		TGC		AGG		CGC	TGG
Telephium	Phedimus spurius		TGC		AGG		CGC	TGG
Telephium	Phedimus aizoon		TGC					TGG
Telephium	Phedimus kamtschaticus		TGC					TGG
Telephium	Phedimus odontophyllus		TGC		AGG			TGG
Telephium	Phedimus takesimensis		TGC					TGG
Telephium	Phedimus yangshanicus		TGC		AGG			TGG
Telephium	Rhodiola bupleuroides		TGC	CAC	AGG		CGC	TGG
Telephium	Rhodiola calliantha		TGC	CAC	AGG		CGC	TGG
Telephium	Rhodiola crenulata		TGC	CAC	AGG		CGC	TGG
Telephium	Rhodiola henryi		TGC	CAC	AGG		CGC	TGG
Telephium	Rhodiola himalensis		TGC	CAC	AGG		CGC	TGG
Telephium	Rhodiola kirilowii		TGC	CAC	AGG		CGC	TGG
Telephium	Rhodiola rosea		TGC	CAC	AGG		CGC	TGG
Telephium	Rhodiola sacra		TGC	CAC	AGG		CGC	TGG
Telephium	Rhodiola yunnanensis		TGC	CAC	AGG		CGC	TGG
Telephium	Rhodiola dumulosa		TGC	CAC	AGG		CGC	TGG
Telephium	Rhodiola fastigiata		TGC	CAC	AGG		CGC	TGG
Telephium	Rhodiola gelida		TGC	CAC	AGG		CGC	TGG
Telephium	Rhodiola hobsonii		TGC	CAC	AGG		CGC	TGG
Telephium	Rhodiola humilis		TGC	CAC	AGG		CGC	TGG
Telephium	Rhodiola integrifolia		TGC	CAC	AGG		CGC	TGG
Telephium	Rhodiola liciae		TGC	CAC	AGG		CGC	TGG
Telephium	Rhodiola macrocarpa		TGC	CAC	AGG		CGC	TGG
Telephium	Rhodiola ovatisepala		TGC	CAC	AGG		CGC	TGG
Telephium	Rhodiola prainii		TGC	CAC	AGG		CGC	TGG
Telephium	Rhodiola quadrifida		TGC	CAC	AGG		CGC	TGG
Telephium	Rhodiola rhodantha		TGC	CAC	AGG			TGG
Telephium	Rhodiola sexifolia		TGC	CAC	AGG		CGC	TGG
Telephium	Rhodiola sinuata		TGC	CAC	AGG		CGC	TGG
Telephium	Rhodiola smithii		TGC	CAC	AGG		CGC	TGG
Telephium	Rhodiola stapfii		TGC	CAC	AGG		CGC	TGG
Telephium	Rhodiola subopposita		TGC	CAC	AGG		CGC	TGG
Telephium	Rhodiola tangutica		TGC	CAC	AGG		CGC	TGG
Telephium	Rhodiola wallichiana		TGC	CAC	AGG		CGC	TGG
Telephium	Hylotelephium ewersii		TGC	CAC	AGG		CGC	TGG
Telephium	Hylotelephium verticillatum		TGC	CAC	AGG		CGC	TGG
Telephium	Hylotelephium viviparum		TGC	CAC	AGG		CGC	TGG
Telephium	Meterostachys sikokianus		TGC	CAC	AGG		CGC	TGG
Telephium	Orostachys fimbriata		TGC	CAC	AGG		CGC	TGG
Telephium	Orostachys japonica		TGC	CAC	AGG		CGC	TGG
Telephium	Orostachys minuta		TGC	CAC	AGG		CGC	TGG
Telephium	Orostachys iwarenge f. magna		TGC	CAC	AGG		CGC	TGG
Telephium	Sinocrassula densirosulata		TGC	CAC	AGG		CGC	TGG
Telephium	Sinocrassula indica		TGC	CAC	AGG		CGC	TGG
Telephium	Umbilicus rupestris		TGC	CAC	AGG			TGG

## Sheet: atpE
Table S5. Plastid codon aversion motifs among Crassulaceae species (atpE).
Clade	Species	Codon aversion motifs
Crassula	Crassula alstonii			TGC		TTC	GGG		CAT				CCG		CAG		CGG	CGT		AGC	TCG	TCT			GTC	TAT	TAC
Crassula	Crassula columella			TGC		TTC	GGG		CAT				CCG		CAG		CGG	CGT		AGC	TCG	TCT			GTC	TAT	TAC
Crassula	Crassula dejecta			TGC		TTC	GGG		CAT				CCG		CAG		CGG	CGT		AGC	TCG	TCT			GTC	TAT	TAC
Crassula	Crassula mesembryanthoides	GCG		TGC		TTC	GGG		CAT				CCG		CAG		CGG	CGT		AGC	TCG	TCT			GTC	TAT	TAC
Crassula	Crassula tecta			TGC		TTC	GGG		CAT				CCG		CAG		CGG	CGT		AGC	TCG	TCT			GTC	TAT	TAC
Crassula	Crassula mesembrianthemopsis			TGC		TTC	GGG		CAT				CCG		CAG		CGG	CGT		AGC	TCG	TCT			GTC	TAT	TAC
Crassula	Crassula socialis			TGC		TTC	GGG		CAT				CCG		CAG		CGG	CGT		AGC	TCG	TCT			GTC	TAT	TAC
Crassula	Crassula perforata			TGC		TTC	GGG		CAT				CCG		CAG		CGG	CGT	CGC	AGC	TCG	TCT			GTC	TAT	TAC
Crassula	Crassula volkensii			TGC		TTC	GGG			CAC			CCG			AGG		CGT		AGC	TCG	TCT	ACG			TAT	TAC
Crassula	Crassula expansa subsp. fragilis			TGC		TTC	GGG			CAC			CCG			AGG		CGT		AGC	TCG	TCT	ACG			TAT	TAC
Crassula	Crassula deltoidea			TGC		TTC	GGG			CAC			CCG				CGG	CGT		AGC	TCG	TCT	ACG			TAT	TAC
Kalanchoe	Cotyledon tomentosa		GCC	TGC		TTC	GGG			CAC		CTC	CCG		CAG		CGG	CGT		AGC	TCG				GTC	TAT	TAC
Kalanchoe	Kalanchoe daigremontiana		GCC	TGC		TTC	GGG		CAT				CCG		CAG		CGG	CGT		AGC	TCG				GTC	TAT	TAC
Kalanchoe	Kalanchoe delagoensis		GCC	TGC		TTC	GGG		CAT				CCG		CAG		CGG	CGT		AGC	TCG				GTC	TAT	TAC
Kalanchoe	Kalanchoe fedtschenkoi		GCC	TGC		TTC	GGG		CAT				CCG		CAG		CGG	CGT		AGC	TCG				GTC	TAT	TAC
Kalanchoe	Kalanchoe longiflora		GCC	TGC		TTC	GGG		CAT				CCG		CAG		CGG	CGT		AGC	TCG				GTC	TAT	TAC
Kalanchoe	Kalanchoe tomentosa		GCC	TGC		TTC	GGG						CCG		CAG		CGG		CGC	AGC	TCG		ACG		GTC	TAT	TAC
Acre	Echeveria lilacina			TGC		TTC			CAT				CCG				CGG	CGT		AGC	TCG				GTC	TAT	TAC
Acre	Graptopetalum amethystinum			TGC		TTC			CAT				CCG				CGG	CGT		AGC	TCG				GTC	TAT	TAC
Acre	Pachyphytum compactum			TGC		TTC			CAT				CCG				CGG	CGT		AGC	TCG				GTC	TAT	TAC
Acre	Sedum alfredii			TGC		TTC			CAT				CCG				CGG	CGT		AGC	TCG			GTG	GTC	TAT	TAC
Acre	Sedum emarginatum			TGC		TTC							CCG				CGG	CGT		AGC	TCG				GTC	TAT	TAC
Acre	Sedum lineare			TGC		TTC			CAT			CTC	CCG				CGG	CGT		AGC	TCG				GTC	TAT	TAC
Acre	Sedum oryzifolium			TGC		TTC			CAT			CTC	CCG				CGG	CGT		AGC	TCG				GTC	TAT	TAC
Acre	Sedum plumbizincicola			TGC					CAT				CCG				CGG	CGT		AGC	TCG				GTC	TAT	TAC
Acre	Sedum sarmentosum			TGC		TTC			CAT				CCG				CGG	CGT		AGC	TCG				GTC	TAT	TAC
Acre	Sedum tricarpum			TGC		TTC			CAT				CCG				CGG	CGT		AGC	TCG			GTG	GTC	TAT	TAC
Aeonium	Aeonium arboreum		GCC	TGC		TTC	GGG			CAC			CCG				CGG	CGT		AGC	TCG				GTC	TAT	TAC
Aeonium	Aeonium balsamiferum		GCC	TGC		TTC	GGG			CAC			CCG				CGG	CGT		AGC	TCG				GTC	TAT	TAC
Aeonium	Aeonium decorum		GCC	TGC		TTC	GGG			CAC			CCG				CGG	CGT		AGC	TCG				GTC	TAT	TAC
Aeonium	Aeonium diplocyclum		GCC	TGC		TTC	GGG			CAC			CCG				CGG	CGT		AGC	TCG				GTC	TAT	TAC
Aeonium	Aeonium dodrantale		GCC	TGC		TTC	GGG			CAC			CCG				CGG	CGT		AGC	TCG				GTC	TAT	TAC
Aeonium	Aeonium nobile		GCC	TGC		TTC	GGG			CAC			CCG				CGG	CGT		AGC	TCG				GTC	TAT	TAC
Aeonium	Aeonium saundersii		GCC	TGC		TTC	GGG			CAC			CCG				CGG	CGT		AGC	TCG				GTC	TAT	TAC
Aeonium	Aeonium tabuliforme		GCC	TGC		TTC	GGG			CAC			CCG				CGG	CGT		AGC	TCG				GTC	TAT	TAC
Aeonium	Aeonium undulatum		GCC	TGC		TTC	GGG			CAC			CCG				CGG	CGT		AGC	TCG				GTC	TAT	TAC
Aeonium	Monanthes anagensis		GCC	TGC		TTC	GGG			CAC			CCG				CGG	CGT		AGC	TCG				GTC	TAT	TAC
Aeonium	Monanthes brachycaulos		GCC	TGC		TTC	GGG			CAC			CCG				CGG	CGT		AGC	TCG				GTC	TAT	TAC
Aeonium	Monanthes muralis		GCC	TGC		TTC	GGG			CAC			CCG				CGG	CGT		AGC	TCG				GTC	TAT	TAC
Aeonium	Monanthes polyphylla		GCC	TGC		TTC	GGG			CAC			CCG				CGG	CGT		AGC	TCG				GTC	TAT	TAC
Leucosedum	Rosularia alpestris		GCC	TGC	GAC	TTC			CAT				CCG		CAG		CGG	CGT		AGC	TCG				GTC	TAT	TAC
Sempervivum	Sempervivum tectorum		GCC	TGC		TTC	GGG		CAT				CCG		CAG		CGG	CGT		AGC	TCG				GTC	TAT	TAC
Telephium	Phedimus spurius	GCG	GCC	TGC		TTC	GGG		CAT				CCG		CAG		CGG	CGT	CGC	AGC	TCG				GTC	TAT	TAC
Telephium	Phedimus aizoon	GCG	GCC	TGC		TTC	GGG		CAT				CCG		CAG		CGG	CGT	CGC	AGC	TCG				GTC	TAT	TAC
Telephium	Phedimus kamtschaticus	GCG	GCC	TGC		TTC	GGG		CAT				CCG		CAG		CGG	CGT	CGC	AGC	TCG				GTC	TAT	TAC
Telephium	Phedimus odontophyllus	GCG		TGC		TTC			CAT			CTC		CCC	CAG		CGG	CGT	CGC	AGC	TCG				GTC		TAC
Telephium	Phedimus takesimensis	GCG	GCC	TGC		TTC	GGG		CAT				CCG		CAG		CGG	CGT	CGC	AGC	TCG				GTC	TAT	TAC
Telephium	Phedimus yangshanicus	GCG		TGC		TTC			CAT			CTC		CCC	CAG		CGG	CGT	CGC	AGC	TCG				GTC		TAC
Telephium	Rhodiola bupleuroides		GCC	TGC		TTC	GGG		CAT				CCG		CAG		CGG	CGT		AGC	TCG				GTC	TAT	TAC
Telephium	Rhodiola calliantha		GCC	TGC		TTC	GGG		CAT				CCG		CAG		CGG	CGT		AGC	TCG				GTC	TAT	TAC
Telephium	Rhodiola crenulata		GCC	TGC		TTC	GGG		CAT				CCG		CAG		CGG	CGT		AGC	TCG				GTC	TAT	TAC
Telephium	Rhodiola henryi		GCC	TGC		TTC	GGG		CAT				CCG		CAG		CGG	CGT		AGC	TCG				GTC	TAT	TAC
Telephium	Rhodiola himalensis		GCC	TGC		TTC	GGG		CAT				CCG		CAG		CGG	CGT		AGC	TCG				GTC	TAT	TAC
Telephium	Rhodiola kirilowii	GCG	GCC	TGC		TTC	GGG		CAT				CCG		CAG		CGG	CGT		AGC	TCG				GTC	TAT	TAC
Telephium	Rhodiola rosea		GCC	TGC		TTC	GGG		CAT				CCG		CAG		CGG	CGT		AGC	TCG	TCT			GTC	TAT	TAC
Telephium	Rhodiola sacra		GCC	TGC		TTC	GGG		CAT				CCG		CAG		CGG	CGT		AGC	TCG				GTC	TAT	TAC
Telephium	Rhodiola yunnanensis		GCC	TGC		TTC	GGG		CAT				CCG		CAG		CGG	CGT		AGC	TCG				GTC	TAT	TAC
Telephium	Rhodiola dumulosa		GCC	TGC		TTC	GGG		CAT				CCG		CAG		CGG	CGT		AGC	TCG				GTC	TAT	TAC
Telephium	Rhodiola fastigiata		GCC	TGC		TTC	GGG		CAT				CCG		CAG		CGG	CGT		AGC	TCG				GTC	TAT	TAC
Telephium	Rhodiola gelida		GCC	TGC		TTC	GGG		CAT				CCG		CAG		CGG	CGT		AGC	TCG				GTC	TAT	TAC
Telephium	Rhodiola hobsonii		GCC	TGC		TTC	GGG		CAT				CCG		CAG		CGG	CGT		AGC	TCG				GTC	TAT	TAC
Telephium	Rhodiola humilis		GCC	TGC		TTC	GGG		CAT				CCG		CAG		CGG	CGT		AGC	TCG				GTC	TAT	TAC
Telephium	Rhodiola integrifolia		GCC	TGC		TTC	GGG		CAT		TTG		CCG		CAG		CGG		CGC	AGC	TCG				GTC	TAT	TAC
Telephium	Rhodiola liciae		GCC	TGC		TTC	GGG		CAT				CCG		CAG		CGG	CGT		AGC	TCG				GTC	TAT	TAC
Telephium	Rhodiola macrocarpa		GCC	TGC		TTC	GGG		CAT				CCG		CAG		CGG	CGT		AGC	TCG				GTC	TAT	TAC
Telephium	Rhodiola ovatisepala		GCC	TGC		TTC	GGG		CAT				CCG		CAG		CGG	CGT		AGC	TCG				GTC	TAT	TAC
Telephium	Rhodiola prainii		GCC	TGC		TTC	GGG		CAT				CCG		CAG		CGG	CGT		AGC	TCG				GTC	TAT	TAC
Telephium	Rhodiola quadrifida		GCC	TGC		TTC	GGG		CAT				CCG		CAG		CGG	CGT		AGC	TCG				GTC	TAT	TAC
Telephium	Rhodiola rhodantha		GCC	TGC		TTC	GGG		CAT				CCG		CAG		CGG		CGC	AGC	TCG				GTC	TAT	TAC
Telephium	Rhodiola sexifolia		GCC	TGC		TTC	GGG		CAT				CCG		CAG		CGG	CGT		AGC	TCG				GTC	TAT	TAC
Telephium	Rhodiola sinuata		GCC	TGC		TTC	GGG		CAT				CCG		CAG		CGG	CGT		AGC	TCG				GTC	TAT	TAC
Telephium	Rhodiola smithii		GCC	TGC		TTC	GGG		CAT				CCG		CAG		CGG	CGT		AGC	TCG				GTC	TAT	TAC
Telephium	Rhodiola stapfii		GCC	TGC		TTC	GGG		CAT				CCG		CAG		CGG	CGT		AGC	TCG				GTC	TAT	TAC
Telephium	Rhodiola subopposita		GCC	TGC		TTC	GGG		CAT				CCG		CAG		CGG	CGT		AGC	TCG				GTC	TAT	TAC
Telephium	Rhodiola tangutica		GCC	TGC		TTC	GGG		CAT				CCG		CAG		CGG	CGT		AGC	TCG				GTC	TAT	TAC
Telephium	Rhodiola wallichiana		GCC	TGC		TTC	GGG		CAT				CCG		CAG		CGG	CGT		AGC	TCG				GTC	TAT	TAC
Telephium	Hylotelephium ewersii	GCG	GCC	TGC		TTC	GGG	GGA	CAT				CCG		CAG		CGG	CGT		AGC	TCG				GTC	TAT	TAC
Telephium	Hylotelephium verticillatum	GCG	GCC	TGC		TTC	GGG	GGA	CAT				CCG		CAG		CGG	CGT		AGC	TCG				GTC	TAT	TAC
Telephium	Hylotelephium viviparum	GCG	GCC	TGC		TTC	GGG	GGA	CAT				CCG		CAG		CGG	CGT		AGC	TCG				GTC	TAT	TAC
Telephium	Meterostachys sikokianus	GCG	GCC	TGC		TTC	GGG	GGA	CAT				CCG		CAG		CGG	CGT		AGC	TCG				GTC	TAT	TAC
Telephium	Orostachys fimbriata	GCG	GCC	TGC		TTC	GGG	GGA	CAT				CCG		CAG		CGG	CGT		AGC	TCG				GTC	TAT	TAC
Telephium	Orostachys japonica	GCG	GCC	TGC		TTC	GGG	GGA					CCG		CAG		CGG	CGT		AGC	TCG				GTC	TAT	TAC
Telephium	Orostachys minuta	GCG	GCC	TGC		TTC	GGG	GGA					CCG		CAG		CGG	CGT		AGC	TCG				GTC	TAT	TAC
Telephium	Orostachys iwarenge f. magna	GCG	GCC	TGC		TTC	GGG	GGA	CAT				CCG		CAG			CGT	CGC	AGC	TCG				GTC	TAT	TAC
Telephium	Sinocrassula densirosulata	GCG	GCC	TGC		TTC	GGG	GGA	CAT				CCG		CAG		CGG	CGT		AGC	TCG				GTC	TAT	TAC
Telephium	Sinocrassula indica	GCG	GCC	TGC		TTC	GGG	GGA	CAT				CCG		CAG		CGG	CGT		AGC	TCG				GTC	TAT	TAC
Telephium	Umbilicus rupestris		GCC	TGC		TTC	GGG		CAT				CCG		CAG		CGG	CGT		AGC	TCG				GTC	TAT	TAC

## Sheet: atpF
Table S5. Plastid codon aversion motifs among Crassulaceae species (atpF).
Clade	Species	Codon aversion motifs
Crassula	Crassula alstonii		TGC				CTC	CCG		CCT	CCC					AGC	TCG
Crassula	Crassula columella		TGC				CTC	CCG		CCT	CCC					AGC	TCG
Crassula	Crassula dejecta		TGC				CTC	CCG		CCT	CCC					AGC	TCG
Crassula	Crassula mesembryanthoides		TGC	GAC			CTC	CCG		CCT	CCC					AGC	TCG
Crassula	Crassula tecta		TGC				CTC	CCG	CCA	CCT	CCC			CGG		AGC	TCG
Crassula	Crassula mesembrianthemopsis		TGC				CTC	CCG	CCA	CCT	CCC			CGG		AGC	TCG
Crassula	Crassula socialis		TGC				CTC	CCG		CCT	CCC					AGC	TCG
Crassula	Crassula perforata		TGC				CTC	CCG		CCT	CCC					AGC	TCG
Crassula	Crassula volkensii		TGC	GAC			CTC	CCG		CCT	CCC					AGC	TCG		ACG
Crassula	Crassula expansa subsp. fragilis		TGC	GAC			CTC	CCG		CCT	CCC		AGA			AGC	TCG		ACG
Crassula	Crassula deltoidea		TGC	GAC			CTC	CCG		CCT	CCC					AGC	TCG		ACG
Kalanchoe	Cotyledon tomentosa		TGC	GAC			CTC	CCG		CCT	CCC	AGG			CGC		TCG		ACG
Kalanchoe	Kalanchoe daigremontiana		TGC	GAC			CTC	CCG		CCT	CCC	AGG			CGC		TCG		ACG
Kalanchoe	Kalanchoe delagoensis		TGC	GAC			CTC	CCG		CCT	CCC	AGG			CGC		TCG		ACG
Kalanchoe	Kalanchoe fedtschenkoi		TGC				CTC	CCG		CCT	CCC	AGG			CGC		TCG		ACG
Kalanchoe	Kalanchoe longiflora		TGC				CTC	CCG		CCT	CCC	AGG			CGC		TCG
Kalanchoe	Kalanchoe tomentosa		TGC	GAC			CTC	CCG		CCT	CCC	AGG			CGC		TCG		ACG
Acre	Echeveria lilacina		TGC	GAC	GGC	CAC	CTC	CCG		CCT	CCC	AGG					TCG			GTC
Acre	Graptopetalum amethystinum		TGC	GAC	GGC	CAC	CTC	CCG		CCT	CCC	AGG					TCG			GTC
Acre	Pachyphytum compactum		TGC	GAC	GGC	CAC	CTC	CCG	CCA	CCT	CCC	AGG					TCG			GTC
Acre	Sedum alfredii		TGC	GAC	GGC	CAC	CTC	CCG		CCT	CCC	AGG					TCG		ACG
Acre	Sedum emarginatum		TGC	GAC	GGC	CAC	CTC	CCG		CCT	CCC	AGG				AGC	TCG		ACG
Acre	Sedum lineare		TGC	GAC		CAC	CTC	CCG		CCT	CCC	AGG					TCG
Acre	Sedum oryzifolium		TGC	GAC	GGC	CAC	CTC	CCG		CCT	CCC	AGG					TCG			GTC
Acre	Sedum plumbizincicola		TGC	GAC	GGC	CAC	CTC	CCG		CCT	CCC	AGG					TCG		ACG
Acre	Sedum sarmentosum		TGC	GAC	GGC	CAC	CTC	CCG		CCT	CCC	AGG			CGC		TCG		ACG	GTC
Acre	Sedum tricarpum		TGC	GAC	GGC	CAC	CTC	CCG		CCT	CCC	AGG					TCG		ACG
Aeonium	Aeonium arboreum		TGC	GAC	GGC	CAC	CTC	CCG		CCT	CCC	AGG			CGC		TCG		ACG
Aeonium	Aeonium balsamiferum		TGC	GAC	GGC	CAC	CTC	CCG		CCT	CCC	AGG			CGC		TCG		ACG
Aeonium	Aeonium decorum		TGC	GAC	GGC	CAC	CTC	CCG		CCT	CCC	AGG			CGC		TCG		ACG
Aeonium	Aeonium diplocyclum		TGC	GAC	GGC	CAC	CTC	CCG		CCT	CCC	AGG			CGC		TCG		ACG
Aeonium	Aeonium dodrantale		TGC	GAC	GGC	CAC	CTC	CCG		CCT	CCC	AGG			CGC		TCG		ACG
Aeonium	Aeonium nobile		TGC	GAC	GGC	CAC	CTC	CCG		CCT	CCC	AGG			CGC		TCG		ACG
Aeonium	Aeonium saundersii		TGC	GAC	GGC	CAC	CTC	CCG		CCT	CCC	AGG			CGC		TCG		ACG
Aeonium	Aeonium tabuliforme		TGC	GAC	GGC	CAC	CTC	CCG		CCT	CCC	AGG			CGC		TCG		ACG
Aeonium	Aeonium undulatum		TGC	GAC	GGC	CAC	CTC	CCG		CCT	CCC	AGG			CGC		TCG		ACG
Aeonium	Monanthes anagensis		TGC		GGC	CAC	CTC	CCG		CCT	CCC	AGG			CGC		TCG		ACG
Aeonium	Monanthes brachycaulos		TGC		GGC	CAC	CTC	CCG		CCT	CCC	AGG			CGC		TCG		ACG
Aeonium	Monanthes muralis		TGC		GGC	CAC	CTC	CCG		CCT	CCC	AGG			CGC		TCG		ACG
Aeonium	Monanthes polyphylla		TGC	GAC	GGC	CAC	CTC	CCG		CCT	CCC	AGG					TCG		ACG
Leucosedum	Rosularia alpestris		TGC	GAC	GGC	CAC	CTC	CCG		CCT	CCC	AGG			CGC		TCG		ACG	GTC
Sempervivum	Sempervivum tectorum		TGC	GAC	GGC	CAC	CTC	CCG		CCT	CCC	AGG			CGC		TCG
Telephium	Phedimus spurius		TGC	GAC				CCG		CCT	CCC	AGG			CGC		TCG		ACG
Telephium	Phedimus aizoon		TGC	GAC				CCG		CCT	CCC	AGG			CGC		TCG		ACG
Telephium	Phedimus kamtschaticus		TGC	GAC				CCG		CCT	CCC	AGG			CGC		TCG		ACG
Telephium	Phedimus odontophyllus		TGC	GAC				CCG		CCT	CCC	AGG					TCG		ACG	GTC
Telephium	Phedimus takesimensis		TGC	GAC				CCG		CCT	CCC	AGG			CGC		TCG		ACG
Telephium	Phedimus yangshanicus		TGC	GAC				CCG		CCT	CCC	AGG					TCG		ACG	GTC
Telephium	Rhodiola bupleuroides	GCC	TGC	GAC			CTC	CCG		CCT	CCC	AGG			CGC		TCG		ACG
Telephium	Rhodiola calliantha	GCC	TGC	GAC			CTC	CCG		CCT	CCC	AGG			CGC		TCG		ACG
Telephium	Rhodiola crenulata		TGC	GAC			CTC	CCG		CCT	CCC	AGG			CGC		TCG		ACG
Telephium	Rhodiola henryi	GCC	TGC	GAC			CTC	CCG		CCT	CCC	AGG			CGC		TCG		ACG
Telephium	Rhodiola himalensis		TGC	GAC			CTC	CCG		CCT	CCC	AGG			CGC		TCG		ACG
Telephium	Rhodiola kirilowii		TGC	GAC			CTC	CCG		CCT	CCC	AGG			CGC		TCG		ACG
Telephium	Rhodiola rosea		TGC	GAC			CTC	CCG		CCT	CCC	AGG			CGC		TCG		ACG
Telephium	Rhodiola sacra		TGC	GAC			CTC	CCG		CCT	CCC	AGG			CGC		TCG		ACG
Telephium	Rhodiola yunnanensis	GCC	TGC	GAC			CTC	CCG		CCT	CCC	AGG			CGC		TCG		ACG
Telephium	Rhodiola dumulosa		TGC	GAC			CTC	CCG		CCT	CCC	AGG			CGC		TCG		ACG
Telephium	Rhodiola fastigiata		TGC	GAC			CTC	CCG		CCT	CCC	AGG			CGC		TCG		ACG
Telephium	Rhodiola gelida		TGC	GAC			CTC	CCG		CCT	CCC	AGG			CGC		TCG		ACG
Telephium	Rhodiola hobsonii		TGC				CTC	CCG		CCT	CCC	AGG					TCG	TCC	ACG
Telephium	Rhodiola humilis		TGC	GAC			CTC	CCG		CCT	CCC	AGG					TCG	TCC	ACG
Telephium	Rhodiola integrifolia		TGC	GAC			CTC	CCG		CCT	CCC	AGG			CGC		TCG		ACG
Telephium	Rhodiola liciae		TGC	GAC			CTC	CCG		CCT	CCC	AGG			CGC		TCG	TCC	ACG
Telephium	Rhodiola macrocarpa		TGC	GAC			CTC	CCG		CCT	CCC	AGG		CGG	CGC		TCG		ACG
Telephium	Rhodiola ovatisepala		TGC	GAC			CTC	CCG		CCT	CCC	AGG					TCG	TCC	ACG
Telephium	Rhodiola prainii		TGC	GAC			CTC	CCG		CCT	CCC	AGG					TCG	TCC	ACG
Telephium	Rhodiola quadrifida		TGC	GAC			CTC	CCG		CCT	CCC	AGG			CGC		TCG		ACG
Telephium	Rhodiola rhodantha		TGC	GAC			CTC	CCG		CCT	CCC	AGG			CGC		TCG		ACG
Telephium	Rhodiola sexifolia		TGC	GAC			CTC	CCG		CCT	CCC	AGG					TCG	TCC	ACG
Telephium	Rhodiola sinuata		TGC	GAC			CTC	CCG		CCT	CCC	AGG					TCG	TCC	ACG
Telephium	Rhodiola smithii		TGC	GAC			CTC	CCG		CCT	CCC	AGG			CGC		TCG		ACG
Telephium	Rhodiola stapfii		TGC	GAC			CTC	CCG		CCT	CCC	AGG					TCG	TCC	ACG
Telephium	Rhodiola subopposita		TGC	GAC			CTC	CCG		CCT	CCC	AGG			CGC		TCG		ACG
Telephium	Rhodiola tangutica		TGC	GAC			CTC	CCG		CCT	CCC	AGG			CGC		TCG		ACG
Telephium	Rhodiola wallichiana		TGC	GAC			CTC	CCG		CCT	CCC	AGG					TCG	TCC	ACG
Telephium	Hylotelephium ewersii		TGC	GAC				CCG		CCT	CCC	AGG			CGC		TCG		ACG
Telephium	Hylotelephium verticillatum		TGC	GAC				CCG		CCT	CCC	AGG			CGC		TCG		ACG
Telephium	Hylotelephium viviparum		TGC	GAC				CCG		CCT	CCC	AGG			CGC		TCG		ACG
Telephium	Meterostachys sikokianus		TGC	GAC				CCG		CCT	CCC	AGG			CGC		TCG		ACG
Telephium	Orostachys fimbriata		TGC	GAC				CCG		CCT	CCC				CGC		TCG		ACG
Telephium	Orostachys japonica		TGC	GAC				CCG		CCT	CCC	AGG			CGC		TCG		ACG
Telephium	Orostachys minuta		TGC	GAC				CCG		CCT	CCC	AGG			CGC		TCG		ACG
Telephium	Orostachys iwarenge f. magna		TGC	GAC				CCG		CCT	CCC	AGG		CGG	CGC				ACG
Telephium	Sinocrassula densirosulata		TGC	GAC				CCG		CCT	CCC				CGC		TCG		ACG
Telephium	Sinocrassula indica		TGC	GAC				CCG		CCT	CCC	AGG			CGC		TCG		ACG
Telephium	Umbilicus rupestris		TGC	GAC				CCG		CCT	CCC	AGG			CGC		TCG	TCC	ACG

## Sheet: atpI
Table S5. Plastid codon aversion motifs among Crassulaceae species (atpI).
Clade	Species	Codon aversion motifs
Crassula	Crassula alstonii		TGT	TGC		CAC		CTG	CTA			AGG	AGA		CGT	CGC			GTC
Crassula	Crassula columella		TGT	TGC		CAC		CTG	CTA			AGG	AGA		CGT	CGC			GTC
Crassula	Crassula dejecta		TGT	TGC		CAC		CTG	CTA			AGG	AGA		CGT	CGC	TCG		GTC
Crassula	Crassula mesembryanthoides		TGT	TGC		CAC		CTG	CTA			AGG	AGA		CGT	CGC			GTC
Crassula	Crassula tecta		TGT	TGC		CAC		CTG	CTA			AGG	AGA		CGT	CGC	TCG		GTC
Crassula	Crassula mesembrianthemopsis		TGT	TGC		CAC		CTG	CTA			AGG	AGA		CGT	CGC	TCG		GTC
Crassula	Crassula socialis		TGT	TGC		CAC		CTG	CTA			AGG	AGA		CGT	CGC	TCG		GTC
Crassula	Crassula perforata		TGT	TGC		CAC		CTG	CTA			AGG	AGA		CGT	CGC	TCG		GTC
Crassula	Crassula volkensii			TGC		CAC						AGG	AGA		CGT	CGC	TCG
Crassula	Crassula expansa subsp. fragilis			TGC		CAC						AGG	AGA		CGT	CGC	TCG
Crassula	Crassula deltoidea			TGC		CAC	AAG					AGG	AGA		CGT	CGC	TCG
Kalanchoe	Cotyledon tomentosa			TGC		CAC				CTC		AGG	AGA		CGT	CGC
Kalanchoe	Kalanchoe daigremontiana			TGC		CAC	AAG					AGG	AGA		CGT	CGC
Kalanchoe	Kalanchoe delagoensis			TGC		CAC	AAG					AGG	AGA		CGT	CGC
Kalanchoe	Kalanchoe fedtschenkoi			TGC		CAC	AAG					AGG	AGA		CGT	CGC
Kalanchoe	Kalanchoe longiflora			TGC		CAC						AGG	AGA		CGT	CGC		ACC
Kalanchoe	Kalanchoe tomentosa			TGC		CAC						AGG	AGA	CGG		CGC
Acre	Echeveria lilacina			TGC		CAC						AGG	AGA		CGT	CGC
Acre	Graptopetalum amethystinum			TGC		CAC				CTC		AGG	AGA		CGT	CGC
Acre	Pachyphytum compactum			TGC		CAC						AGG	AGA		CGT	CGC
Acre	Sedum alfredii			TGC	GGC	CAC						AGG	AGA		CGT	CGC
Acre	Sedum emarginatum			TGC		CAC						AGG	AGA		CGT	CGC
Acre	Sedum lineare			TGC		CAC						AGG	AGA		CGT	CGC
Acre	Sedum oryzifolium			TGC		CAC						AGG	AGA		CGT	CGC			GTC
Acre	Sedum plumbizincicola			TGC	GGC	CAC						AGG	AGA		CGT	CGC		ACC	GTC
Acre	Sedum sarmentosum			TGC		CAC						AGG	AGA		CGT	CGC
Acre	Sedum tricarpum			TGC	GGC	CAC						AGG	AGA		CGT	CGC
Aeonium	Aeonium arboreum			TGC		CAC						AGG	AGA		CGT	CGC
Aeonium	Aeonium balsamiferum			TGC		CAC						AGG	AGA		CGT	CGC
Aeonium	Aeonium decorum			TGC		CAC						AGG	AGA		CGT	CGC
Aeonium	Aeonium diplocyclum			TGC		CAC						AGG	AGA		CGT	CGC
Aeonium	Aeonium dodrantale			TGC		CAC						AGG	AGA		CGT	CGC
Aeonium	Aeonium nobile			TGC		CAC						AGG	AGA		CGT	CGC
Aeonium	Aeonium saundersii			TGC		CAC						AGG	AGA		CGT	CGC
Aeonium	Aeonium tabuliforme			TGC		CAC						AGG	AGA		CGT	CGC
Aeonium	Aeonium undulatum			TGC		CAC						AGG	AGA		CGT	CGC
Aeonium	Monanthes anagensis			TGC		CAC						AGG	AGA		CGT	CGC
Aeonium	Monanthes brachycaulos			TGC		CAC						AGG	AGA		CGT	CGC
Aeonium	Monanthes muralis			TGC		CAC						AGG	AGA		CGT	CGC
Aeonium	Monanthes polyphylla			TGC	GGC	CAC						AGG	AGA		CGT	CGC
Leucosedum	Rosularia alpestris	GCG		TGC		CAC					CCG	AGG	AGA		CGT	CGC
Sempervivum	Sempervivum tectorum			TGC		CAC						AGG	AGA		CGT	CGC
Telephium	Phedimus spurius			TGC		CAC						AGG	AGA		CGT	CGC
Telephium	Phedimus aizoon			TGC		CAC						AGG	AGA		CGT	CGC	TCG
Telephium	Phedimus kamtschaticus			TGC		CAC						AGG	AGA		CGT	CGC	TCG
Telephium	Phedimus odontophyllus			TGC		CAC						AGG	AGA		CGT	CGC
Telephium	Phedimus takesimensis			TGC		CAC						AGG	AGA		CGT	CGC	TCG
Telephium	Phedimus yangshanicus			TGC		CAC						AGG	AGA		CGT	CGC
Telephium	Rhodiola bupleuroides			TGC		CAC						AGG	AGA		CGT	CGC
Telephium	Rhodiola calliantha			TGC		CAC						AGG	AGA		CGT	CGC
Telephium	Rhodiola crenulata			TGC		CAC						AGG	AGA		CGT	CGC
Telephium	Rhodiola henryi			TGC		CAC						AGG	AGA		CGT	CGC
Telephium	Rhodiola himalensis			TGC		CAC						AGG	AGA		CGT	CGC
Telephium	Rhodiola kirilowii			TGC		CAC						AGG	AGA		CGT	CGC
Telephium	Rhodiola rosea			TGC		CAC						AGG	AGA		CGT	CGC
Telephium	Rhodiola sacra			TGC		CAC						AGG	AGA		CGT	CGC
Telephium	Rhodiola yunnanensis			TGC		CAC						AGG	AGA		CGT	CGC
Telephium	Rhodiola dumulosa			TGC		CAC						AGG	AGA		CGT	CGC
Telephium	Rhodiola fastigiata			TGC		CAC						AGG	AGA		CGT	CGC
Telephium	Rhodiola gelida			TGC		CAC						AGG	AGA		CGT	CGC
Telephium	Rhodiola hobsonii			TGC		CAC						AGG	AGA		CGT	CGC
Telephium	Rhodiola humilis			TGC		CAC						AGG	AGA		CGT	CGC
Telephium	Rhodiola integrifolia			TGC		CAC						AGG	AGA		CGT	CGC
Telephium	Rhodiola liciae			TGC		CAC						AGG	AGA		CGT	CGC
Telephium	Rhodiola macrocarpa			TGC		CAC						AGG	AGA		CGT	CGC
Telephium	Rhodiola ovatisepala			TGC		CAC						AGG	AGA		CGT	CGC
Telephium	Rhodiola prainii			TGC		CAC						AGG	AGA		CGT	CGC
Telephium	Rhodiola quadrifida			TGC		CAC						AGG	AGA		CGT	CGC
Telephium	Rhodiola rhodantha			TGC		CAC						AGG	AGA		CGT	CGC
Telephium	Rhodiola sexifolia			TGC		CAC						AGG	AGA		CGT	CGC
Telephium	Rhodiola sinuata			TGC		CAC						AGG	AGA		CGT	CGC
Telephium	Rhodiola smithii			TGC		CAC						AGG	AGA		CGT	CGC
Telephium	Rhodiola stapfii			TGC		CAC						AGG	AGA		CGT	CGC
Telephium	Rhodiola subopposita			TGC		CAC						AGG	AGA		CGT	CGC
Telephium	Rhodiola tangutica			TGC		CAC						AGG	AGA		CGT	CGC
Telephium	Rhodiola wallichiana			TGC		CAC						AGG	AGA		CGT	CGC
Telephium	Hylotelephium ewersii			TGC		CAC						AGG	AGA	CGG	CGT	CGC		ACC
Telephium	Hylotelephium verticillatum			TGC		CAC						AGG	AGA	CGG	CGT	CGC		ACC
Telephium	Hylotelephium viviparum			TGC		CAC						AGG	AGA	CGG	CGT	CGC		ACC
Telephium	Meterostachys sikokianus			TGC		CAC						AGG	AGA	CGG	CGT	CGC	TCG	ACC
Telephium	Orostachys fimbriata			TGC		CAC						AGG	AGA	CGG	CGT	CGC		ACC
Telephium	Orostachys japonica			TGC		CAC						AGG	AGA	CGG	CGT	CGC		ACC
Telephium	Orostachys minuta			TGC		CAC						AGG	AGA	CGG	CGT	CGC		ACC	GTC
Telephium	Orostachys iwarenge f. magna			TGC		CAC						AGG	AGA	CGG	CGT	CGC		ACC
Telephium	Sinocrassula densirosulata			TGC		CAC						AGG	AGA	CGG	CGT	CGC		ACC
Telephium	Sinocrassula indica			TGC		CAC						AGG	AGA	CGG	CGT	CGC		ACC
Telephium	Umbilicus rupestris			TGC		CAC						AGG	AGA		CGT	CGC

## Sheet: ccsA
Table S5. Plastid codon aversion motifs among Crassulaceae species (ccsA).
Clade	Species	Codon aversion motifs
Crassula	Crassula alstonii		TGC	GGC			CTG		CCG					CGG	CGC
Crassula	Crassula columella		TGC	GGC			CTG		CCG					CGG	CGC
Crassula	Crassula dejecta		TGC	GGC			CTG		CCG					CGG	CGC
Crassula	Crassula mesembryanthoides		TGC	GGC			CTG		CCG					CGG	CGC
Crassula	Crassula tecta		TGC	GGC			CTG		CCG					CGG	CGC
Crassula	Crassula mesembrianthemopsis		TGC	GGC			CTG		CCG					CGG	CGC
Crassula	Crassula socialis		TGC	GGC			CTG		CCG	CCT				CGG	CGC			GTG
Crassula	Crassula perforata		TGC	GGC			CTG		CCG					CGG	CGC
Crassula	Crassula volkensii		TGC						CCG		CCC			CGG
Crassula	Crassula expansa subsp. fragilis		TGC						CCG					CGG
Crassula	Crassula deltoidea		TGC						CCG		CCC			CGG
Kalanchoe	Cotyledon tomentosa	GCG	TGC							CCT	CCC			CGG
Kalanchoe	Kalanchoe daigremontiana	GCG	TGC						CCG		CCC		AGA	CGG
Kalanchoe	Kalanchoe delagoensis	GCG	TGC						CCG		CCC		AGA	CGG
Kalanchoe	Kalanchoe fedtschenkoi	GCG	TGC						CCG		CCC		AGA	CGG
Kalanchoe	Kalanchoe longiflora	GCG	TGC						CCG		CCC		AGA	CGG		ACG
Kalanchoe	Kalanchoe tomentosa	GCG	TGC						CCG		CCC					ACG
Acre	Echeveria lilacina				CAC	AAG				CCT	CCC			CGG				GTG
Acre	Graptopetalum amethystinum				CAC	AAG				CCT	CCC			CGG				GTG
Acre	Pachyphytum compactum				CAC	AAG				CCT	CCC			CGG	CGC			GTG
Acre	Sedum alfredii					AAG		AAC		CCT	CCC							GTG
Acre	Sedum emarginatum				CAC	AAG				CCT	CCC			CGG	CGC			GTG
Acre	Sedum lineare										CCC	AGG		CGG		ACG
Acre	Sedum oryzifolium				CAC						CCC			CGG
Acre	Sedum plumbizincicola					AAG				CCT	CCC							GTG
Acre	Sedum sarmentosum					AAG				CCT	CCC			CGG
Acre	Sedum tricarpum					AAG		AAC		CCT	CCC							GTG
Aeonium	Aeonium arboreum					AAG		AAC						CGG				GTG
Aeonium	Aeonium balsamiferum					AAG		AAC						CGG				GTG
Aeonium	Aeonium decorum					AAG		AAC						CGG				GTG
Aeonium	Aeonium diplocyclum					AAG		AAC										GTG
Aeonium	Aeonium dodrantale					AAG		AAC						CGG				GTG
Aeonium	Aeonium nobile					AAG		AAC						CGG				GTG
Aeonium	Aeonium saundersii					AAG		AAC						CGG				GTG
Aeonium	Aeonium tabuliforme					AAG		AAC						CGG				GTG
Aeonium	Aeonium undulatum					AAG		AAC						CGG				GTG
Aeonium	Monanthes anagensis					AAG		AAC						CGG				GTG
Aeonium	Monanthes brachycaulos					AAG		AAC						CGG				GTG
Aeonium	Monanthes muralis					AAG		AAC						CGG				GTG
Aeonium	Monanthes polyphylla					AAG		AAC						CGG				GTG
Leucosedum	Rosularia alpestris				CAC	AAG	CTG				CCC			CGG				GTG
Sempervivum	Sempervivum tectorum	GCG			CAC	AAG			CCG		CCC			CGG				GTG
Telephium	Phedimus spurius								CCG	CCT				CGG				GTG
Telephium	Phedimus aizoon								CCG		CCC			CGG		ACG	ACC	GTG
Telephium	Phedimus kamtschaticus								CCG		CCC			CGG		ACG	ACC	GTG
Telephium	Phedimus odontophyllus								CCG		CCC			CGG				GTG
Telephium	Phedimus takesimensis								CCG		CCC			CGG		ACG	ACC	GTG
Telephium	Phedimus yangshanicus								CCG		CCC			CGG				GTG
Telephium	Rhodiola bupleuroides					AAG			CCG		CCC			CGG				GTG
Telephium	Rhodiola calliantha					AAG			CCG		CCC			CGG				GTG
Telephium	Rhodiola crenulata					AAG					CCC			CGG				GTG
Telephium	Rhodiola henryi								CCG		CCC	AGG		CGG				GTG
Telephium	Rhodiola himalensis					AAG			CCG	CCT				CGG				GTG
Telephium	Rhodiola kirilowii					AAG			CCG		CCC			CGG				GTG
Telephium	Rhodiola rosea					AAG			CCG		CCC			CGG				GTG
Telephium	Rhodiola sacra					AAG			CCG		CCC			CGG				GTG
Telephium	Rhodiola yunnanensis					AAG			CCG		CCC			CGG				GTG
Telephium	Rhodiola dumulosa					AAG			CCG	CCT				CGG				GTG
Telephium	Rhodiola fastigiata					AAG			CCG		CCC			CGG				GTG
Telephium	Rhodiola gelida					AAG			CCG		CCC			CGG				GTG
Telephium	Rhodiola hobsonii					AAG			CCG		CCC			CGG				GTG
Telephium	Rhodiola humilis					AAG			CCG		CCC			CGG				GTG
Telephium	Rhodiola integrifolia					AAG			CCG		CCC			CGG				GTG
Telephium	Rhodiola liciae					AAG			CCG		CCC			CGG				GTG
Telephium	Rhodiola macrocarpa					AAG			CCG		CCC			CGG				GTG
Telephium	Rhodiola ovatisepala					AAG			CCG		CCC			CGG				GTG
Telephium	Rhodiola prainii					AAG			CCG		CCC			CGG				GTG
Telephium	Rhodiola quadrifida					AAG			CCG	CCT				CGG				GTG
Telephium	Rhodiola rhodantha					AAG			CCG		CCC			CGG			ACC	GTG
Telephium	Rhodiola sexifolia					AAG			CCG		CCC			CGG				GTG
Telephium	Rhodiola sinuata					AAG			CCG		CCC			CGG				GTG
Telephium	Rhodiola smithii					AAG			CCG		CCC				CGC			GTG
Telephium	Rhodiola stapfii					AAG			CCG		CCC			CGG				GTG
Telephium	Rhodiola subopposita					AAG			CCG		CCC			CGG				GTG
Telephium	Rhodiola tangutica					AAG			CCG	CCT				CGG				GTG
Telephium	Rhodiola wallichiana					AAG			CCG		CCC			CGG				GTG
Telephium	Hylotelephium ewersii				CAC	AAG			CCG		CCC			CGG	CGC			GTG
Telephium	Hylotelephium verticillatum				CAC	AAG			CCG		CCC			CGG	CGC			GTG
Telephium	Hylotelephium viviparum				CAC	AAG			CCG		CCC			CGG	CGC			GTG
Telephium	Meterostachys sikokianus				CAC	AAG			CCG					CGG	CGC			GTG
Telephium	Orostachys fimbriata				CAC	AAG			CCG		CCC			CGG	CGC			GTG
Telephium	Orostachys japonica				CAC	AAG			CCG		CCC			CGG	CGC			GTG
Telephium	Orostachys minuta				CAC	AAG			CCG		CCC			CGG	CGC			GTG
Telephium	Orostachys iwarenge f. magna				CAC	AAG			CCG		CCC			CGG	CGC			GTG
Telephium	Sinocrassula densirosulata				CAC	AAG			CCG		CCC			CGG	CGC			GTG
Telephium	Sinocrassula indica				CAC	AAG			CCG		CCC			CGG	CGC			GTG
Telephium	Umbilicus rupestris				CAC	AAG			CCG		CCC			CGG			ACC	GTG

## Sheet: cemA
Table S5. Plastid codon aversion motifs among Crassulaceae species (cemA).
Clade	Species	Codon aversion motifs
Crassula	Crassula alstonii	GCG			TGC		GGG	GGC	CTC					AGG	AGA		CGA	CGC			ACG
Crassula	Crassula columella	GCG			TGC		GGG	GGC	CTC					AGG	AGA		CGA	CGC			ACG
Crassula	Crassula dejecta	GCG			TGC		GGG	GGC	CTC					AGG	AGA		CGA	CGC			ACG
Crassula	Crassula mesembryanthoides	GCG			TGC		GGG	GGC	CTC					AGG	AGA		CGA	CGC			ACG
Crassula	Crassula tecta	GCG			TGC		GGG	GGC	CTC					AGG	AGA		CGA	CGC			ACG
Crassula	Crassula mesembrianthemopsis	GCG			TGC		GGG	GGC	CTC					AGG	AGA		CGA	CGC			ACG
Crassula	Crassula socialis	GCG			TGC		GGG	GGC	CTC					AGG	AGA		CGA	CGC			ACG
Crassula	Crassula perforata	GCG			TGC		GGG	GGC	CTC					AGG	AGA		CGA	CGC			ACG
Crassula	Crassula volkensii			GCC	TGC				CTC		CCG			AGG	AGA		CGA	CGC					TAC
Crassula	Crassula expansa subsp. fragilis			GCC	TGC				CTC		CCG			AGG	AGA	CGG		CGC
Crassula	Crassula deltoidea			GCC	TGC			GGC	CTC					AGG	AGA		CGA	CGC
Kalanchoe	Cotyledon tomentosa	GCG		GCC	TGC			GGC	CTC						AGA		CGA	CGC			ACG
Kalanchoe	Kalanchoe daigremontiana	GCG	GCA	GCC	TGC			GGC	CTC						AGA		CGA	CGC
Kalanchoe	Kalanchoe delagoensis	GCG	GCA	GCC	TGC			GGC	CTC						AGA		CGA	CGC
Kalanchoe	Kalanchoe fedtschenkoi	GCG	GCA	GCC	TGC			GGC	CTC						AGA		CGA	CGC
Kalanchoe	Kalanchoe longiflora	GCG	GCA	GCC	TGC			GGC	CTC						AGA		CGA	CGC
Kalanchoe	Kalanchoe tomentosa	GCG	GCA	GCC	TGC			GGC	CTC						AGA		CGA	CGC
Acre	Echeveria lilacina	GCG		GCC	TGC			GGC	CTC		CCG				AGA		CGA	CGC			ACG
Acre	Graptopetalum amethystinum	GCG		GCC	TGC			GGC	CTC		CCG				AGA			CGC			ACG
Acre	Pachyphytum compactum	GCG		GCC	TGC			GGC	CTC		CCG				AGA		CGA	CGC			ACG
Acre	Sedum alfredii	GCG		GCC	TGC			GGC	CTC		CCG			AGG	AGA		CGA	CGC			ACG
Acre	Sedum emarginatum	GCG		GCC	TGC			GGC	CTC		CCG			AGG	AGA		CGA				ACG
Acre	Sedum lineare	GCG	GCA	GCC	TGC			GGC	CTC		CCG				AGA		CGA	CGC			ACG
Acre	Sedum oryzifolium	GCG		GCC	TGC			GGC	CTC	AAC	CCG				AGA		CGA	CGC			ACG
Acre	Sedum plumbizincicola	GCG		GCC	TGC			GGC	CTC		CCG			AGG	AGA		CGA	CGC			ACG
Acre	Sedum sarmentosum	GCG		GCC	TGC			GGC	CTC		CCG			AGG			CGA	CGC			ACG	ACC
Acre	Sedum tricarpum	GCG		GCC	TGC			GGC	CTC		CCG			AGG	AGA		CGA	CGC			ACG
Aeonium	Aeonium arboreum	GCG		GCC	TGC			GGC	CTC		CCG				AGA		CGA	CGC
Aeonium	Aeonium balsamiferum	GCG		GCC	TGC			GGC	CTC		CCG				AGA		CGA	CGC
Aeonium	Aeonium decorum	GCG		GCC	TGC			GGC	CTC		CCG				AGA		CGA	CGC
Aeonium	Aeonium diplocyclum	GCG		GCC	TGC			GGC	CTC		CCG				AGA		CGA	CGC
Aeonium	Aeonium dodrantale	GCG		GCC	TGC			GGC	CTC		CCG				AGA		CGA	CGC
Aeonium	Aeonium nobile	GCG		GCC	TGC			GGC	CTC		CCG				AGA		CGA	CGC
Aeonium	Aeonium saundersii	GCG		GCC	TGC			GGC	CTC		CCG				AGA		CGA	CGC
Aeonium	Aeonium tabuliforme	GCG		GCC	TGC			GGC	CTC		CCG				AGA		CGA	CGC
Aeonium	Aeonium undulatum	GCG		GCC	TGC			GGC	CTC		CCG				AGA		CGA	CGC
Aeonium	Monanthes anagensis	GCG		GCC	TGC			GGC	CTC		CCG				AGA		CGA	CGC
Aeonium	Monanthes brachycaulos	GCG		GCC	TGC			GGC	CTC		CCG				AGA		CGA	CGC
Aeonium	Monanthes muralis	GCG		GCC	TGC			GGC	CTC		CCG				AGA		CGA	CGC
Aeonium	Monanthes polyphylla	GCG		GCC	TGC			GGC	CTC		CCG				AGA		CGA	CGC
Leucosedum	Rosularia alpestris	GCG		GCC	TGC			GGC	CTC		CCG				AGA		CGA	CGC
Sempervivum	Sempervivum tectorum	GCG		GCC	TGC			GGC			CCG			AGG	AGA		CGA	CGC
Telephium	Phedimus spurius	GCG		GCC	TGC			GGC	CTC						AGA		CGA	CGC
Telephium	Phedimus aizoon	GCG		GCC	TGC	GAC		GGC	CTC				CAG		AGA		CGA	CGC
Telephium	Phedimus kamtschaticus	GCG		GCC	TGC	GAC		GGC	CTC				CAG		AGA		CGA	CGC
Telephium	Phedimus odontophyllus	GCG		GCC	TGC				CTC						AGA		CGA	CGC		TCC
Telephium	Phedimus takesimensis	GCG		GCC	TGC	GAC		GGC	CTC				CAG		AGA		CGA	CGC
Telephium	Phedimus yangshanicus	GCG		GCC	TGC				CTC						AGA		CGA	CGC		TCC
Telephium	Rhodiola bupleuroides			GCC	TGC			GGC							AGA		CGA	CGC
Telephium	Rhodiola calliantha			GCC	TGC			GGC							AGA		CGA	CGC
Telephium	Rhodiola crenulata	GCG		GCC	TGC			GGC							AGA	CGG		CGC
Telephium	Rhodiola henryi			GCC	TGC			GGC							AGA		CGA	CGC
Telephium	Rhodiola himalensis	GCG		GCC	TGC			GGC							AGA		CGA	CGC
Telephium	Rhodiola kirilowii	GCG		GCC	TGC			GGC							AGA		CGA	CGC
Telephium	Rhodiola rosea	GCG		GCC	TGC			GGC							AGA		CGA	CGC
Telephium	Rhodiola sacra	GCG		GCC	TGC			GGC							AGA		CGA	CGC
Telephium	Rhodiola yunnanensis	GCG		GCC	TGC			GGC							AGA		CGA	CGC
Telephium	Rhodiola dumulosa	GCG		GCC	TGC			GGC							AGA		CGA	CGC
Telephium	Rhodiola fastigiata	GCG		GCC	TGC			GGC							AGA	CGG		CGC
Telephium	Rhodiola gelida	GCG		GCC	TGC			GGC							AGA		CGA	CGC			ACG
Telephium	Rhodiola hobsonii	GCG		GCC	TGC			GGC							AGA		CGA	CGC	AGC		ACG
Telephium	Rhodiola humilis	GCG		GCC	TGC			GGC							AGA		CGA	CGC	AGC		ACG
Telephium	Rhodiola integrifolia	GCG		GCC	TGC			GGC							AGA		CGA	CGC			ACG
Telephium	Rhodiola liciae	GCG		GCC	TGC			GGC							AGA		CGA	CGC			ACG
Telephium	Rhodiola macrocarpa	GCG		GCC	TGC			GGC							AGA		CGA	CGC			ACG
Telephium	Rhodiola ovatisepala	GCG		GCC	TGC			GGC							AGA		CGA	CGC	AGC		ACG
Telephium	Rhodiola prainii	GCG		GCC	TGC			GGC							AGA		CGA	CGC	AGC		ACG
Telephium	Rhodiola quadrifida	GCG		GCC	TGC			GGC							AGA		CGA	CGC
Telephium	Rhodiola rhodantha	GCG		GCC	TGC			GGC			CCG				AGA		CGA	CGC			ACG
Telephium	Rhodiola sexifolia	GCG		GCC	TGC			GGC							AGA		CGA	CGC	AGC		ACG
Telephium	Rhodiola sinuata	GCG		GCC	TGC			GGC							AGA		CGA	CGC	AGC		ACG
Telephium	Rhodiola smithii	GCG		GCC	TGC			GGC							AGA		CGA	CGC
Telephium	Rhodiola stapfii	GCG		GCC	TGC			GGC							AGA		CGA	CGC	AGC		ACG
Telephium	Rhodiola subopposita	GCG		GCC	TGC			GGC							AGA		CGA	CGC			ACG
Telephium	Rhodiola tangutica	GCG		GCC	TGC			GGC							AGA		CGA	CGC
Telephium	Rhodiola wallichiana	GCG		GCC	TGC			GGC							AGA		CGA	CGC			ACG
Telephium	Hylotelephium ewersii	GCG		GCC	TGC			GGC	CTC			CCT			AGA		CGA	CGC
Telephium	Hylotelephium verticillatum	GCG		GCC	TGC			GGC	CTC			CCT			AGA		CGA	CGC
Telephium	Hylotelephium viviparum	GCG		GCC	TGC			GGC	CTC			CCT			AGA		CGA	CGC
Telephium	Meterostachys sikokianus	GCG		GCC	TGC			GGC	CTC		CCG	CCT			AGA		CGA	CGC
Telephium	Orostachys fimbriata	GCG		GCC	TGC			GGC	CTC		CCG	CCT			AGA		CGA	CGC
Telephium	Orostachys japonica	GCG		GCC	TGC			GGC	CTC		CCG	CCT			AGA		CGA	CGC
Telephium	Orostachys minuta	GCG		GCC	TGC			GGC	CTC		CCG	CCT			AGA		CGA	CGC
Telephium	Orostachys iwarenge f. magna	GCG		GCC	TGC			GGC	CTC			CCT			AGA		CGA	CGC
Telephium	Sinocrassula densirosulata	GCG		GCC	TGC	GAC		GGC	CTC			CCT			AGA		CGA	CGC
Telephium	Sinocrassula indica	GCG		GCC	TGC	GAC		GGC	CTC			CCT			AGA		CGA	CGC
Telephium	Umbilicus rupestris	GCG		GCC	TGC			GGC	CTC			CCT			AGA		CGA	CGC		TCC

## Sheet: clpP
Table S5. Plastid codon aversion motifs among Crassulaceae species (clpP).
Clade	Species	Codon aversion motifs
Crassula	Crassula alstonii	TGT		GGC	AAG		CCG	CAG	CGG	AGC				TAC
Crassula	Crassula columella	TGT		GGC	AAG		CCG	CAG	CGG	AGC				TAC
Crassula	Crassula dejecta	TGT			AAG		CCG	CAG	CGG	AGC				TAC
Crassula	Crassula mesembryanthoides	TGT			AAG		CCG	CAG	CGG	AGC				TAC
Crassula	Crassula tecta	TGT			AAG		CCG	CAG	CGG	AGC				TAC
Crassula	Crassula mesembrianthemopsis	TGT			AAG		CCG	CAG	CGG	AGC				TAC
Crassula	Crassula socialis	TGT			AAG		CCG	CAG	CGG	AGC	TCG			TAC
Crassula	Crassula perforata	TGT			AAG		CCG	CAG	CGG	AGC				TAC
Crassula	Crassula volkensii	TGT			AAG	TTG		CAG	CGG	AGC				TAC
Crassula	Crassula expansa subsp. fragilis	TGT			AAG	TTG		CAG	CGG	AGC				TAC
Crassula	Crassula deltoidea	TGT			AAG	TTG		CAG	CGG	AGC	TCG			TAC
Kalanchoe	Cotyledon tomentosa		TGC		AAG	TTG	CCG	CAG		AGC	TCG			TAC
Kalanchoe	Kalanchoe daigremontiana		TGC		AAG	TTG	CCG	CAG		AGC				TAC
Kalanchoe	Kalanchoe delagoensis		TGC		AAG	TTG	CCG	CAG		AGC				TAC
Kalanchoe	Kalanchoe fedtschenkoi		TGC		AAG	TTG	CCG	CAG		AGC				TAC
Kalanchoe	Kalanchoe longiflora		TGC		AAG	TTG	CCG	CAG		AGC				TAC
Kalanchoe	Kalanchoe tomentosa		TGC		AAG	TTG	CCG	CAG		AGC	TCG			TAC
Acre	Echeveria lilacina	TGT			AAG	TTG	CCG	CAG		AGC	TCG	ACG
Acre	Graptopetalum amethystinum	TGT			AAG	TTG	CCG	CAG		AGC	TCG	ACG		TAC
Acre	Pachyphytum compactum		TGC		AAG	TTG	CCG	CAG		AGC	TCG	ACG		TAC
Acre	Sedum alfredii	TGT			AAG	TTG	CCG	CAG			TCG	ACG		TAC
Acre	Sedum emarginatum	TGT			AAG	TTG	CCG	CAG			TCG	ACG		TAC
Acre	Sedum lineare	TGT			AAG	TTG	CCG	CAG		AGC	TCG	ACG		TAC
Acre	Sedum oryzifolium	TGT			AAG	TTG	CCG			AGC	TCG	ACG		TAC
Acre	Sedum plumbizincicola	TGT			AAG	TTG	CCG	CAG			TCG	ACG		TAC
Acre	Sedum sarmentosum	TGT			AAG	TTG	CCG	CAG			TCG	ACG		TAC
Acre	Sedum tricarpum	TGT			AAG	TTG	CCG	CAG			TCG	ACG		TAC
Aeonium	Aeonium arboreum	TGT			AAG		CCG	CAG		AGC	TCG	ACG
Aeonium	Aeonium balsamiferum	TGT			AAG		CCG	CAG		AGC	TCG	ACG
Aeonium	Aeonium decorum	TGT			AAG		CCG	CAG		AGC	TCG	ACG
Aeonium	Aeonium diplocyclum	TGT		GGC	AAG		CCG	CAG		AGC	TCG	ACG
Aeonium	Aeonium dodrantale	TGT			AAG		CCG	CAG		AGC	TCG	ACG
Aeonium	Aeonium nobile	TGT			AAG		CCG	CAG		AGC	TCG	ACG
Aeonium	Aeonium saundersii	TGT			AAG		CCG	CAG		AGC	TCG	ACG
Aeonium	Aeonium tabuliforme	TGT			AAG		CCG	CAG		AGC	TCG	ACG
Aeonium	Aeonium undulatum	TGT			AAG		CCG	CAG		AGC	TCG	ACG
Aeonium	Monanthes anagensis	TGT			AAG		CCG	CAG		AGC	TCG	ACG
Aeonium	Monanthes brachycaulos	TGT			AAG		CCG	CAG		AGC	TCG	ACG
Aeonium	Monanthes muralis	TGT			AAG		CCG	CAG		AGC	TCG	ACG
Aeonium	Monanthes polyphylla	TGT			AAG		CCG	CAG		AGC	TCG	ACG
Leucosedum	Rosularia alpestris	TGT			AAG	TTG	CCG	CAG		AGC	TCG	ACG		TAC
Sempervivum	Sempervivum tectorum	TGT			AAG	TTG	CCG	CAG		AGC		ACG		TAC
Telephium	Phedimus spurius	TGT			AAG		CCG	CAG						TAC
Telephium	Phedimus aizoon	TGT			AAG		CCG	CAG	CGG	AGC	TCG			TAC
Telephium	Phedimus kamtschaticus	TGT			AAG		CCG	CAG	CGG	AGC	TCG			TAC
Telephium	Phedimus odontophyllus	TGT		GGC	AAG		CCG	CAG	CGG			ACG	ACT	TAC
Telephium	Phedimus takesimensis	TGT			AAG		CCG	CAG	CGG	AGC	TCG			TAC
Telephium	Phedimus yangshanicus	TGT		GGC	AAG		CCG	CAG	CGG			ACG	ACT	TAC
Telephium	Rhodiola bupleuroides	TGT			AAG	TTG	CCG	CAG	CGG					TAC
Telephium	Rhodiola calliantha	TGT			AAG	TTG	CCG	CAG	CGG					TAC
Telephium	Rhodiola crenulata	TGT			AAG	TTG	CCG	CAG	CGG					TAC
Telephium	Rhodiola henryi	TGT			AAG	TTG	CCG	CAG	CGG					TAC
Telephium	Rhodiola himalensis	TGT		GGC	AAG	TTG	CCG	CAG	CGG					TAC
Telephium	Rhodiola kirilowii	TGT		GGC	AAG	TTG	CCG	CAG	CGG					TAC
Telephium	Rhodiola rosea	TGT			AAG	TTG	CCG	CAG	CGG					TAC
Telephium	Rhodiola sacra	TGT		GGC	AAG	TTG	CCG	CAG	CGG					TAC
Telephium	Rhodiola yunnanensis	TGT			AAG	TTG	CCG	CAG	CGG					TAC
Telephium	Rhodiola dumulosa	TGT		GGC	AAG	TTG	CCG	CAG	CGG
Telephium	Rhodiola fastigiata	TGT			AAG	TTG	CCG	CAG	CGG					TAC
Telephium	Rhodiola gelida	TGT			AAG	TTG	CCG	CAG	CGG			ACG		TAC
Telephium	Rhodiola hobsonii	TGT			AAG	TTG	CCG	CAG	CGG					TAC
Telephium	Rhodiola humilis	TGT			AAG	TTG	CCG	CAG	CGG					TAC
Telephium	Rhodiola integrifolia	TGT			AAG	TTG	CCG	CAG	CGG					TAC
Telephium	Rhodiola liciae	TGT			AAG	TTG	CCG	CAG	CGG					TAC
Telephium	Rhodiola macrocarpa	TGT			AAG	TTG	CCG	CAG	CGG					TAC
Telephium	Rhodiola ovatisepala	TGT			AAG	TTG	CCG	CAG	CGG					TAC
Telephium	Rhodiola prainii	TGT			AAG	TTG	CCG	CAG	CGG					TAC
Telephium	Rhodiola quadrifida	TGT		GGC	AAG	TTG	CCG	CAG	CGG					TAC
Telephium	Rhodiola rhodantha	TGT			AAG	TTG	CCG	CAG	CGG					TAC
Telephium	Rhodiola sexifolia	TGT			AAG	TTG	CCG	CAG	CGG					TAC
Telephium	Rhodiola sinuata	TGT			AAG	TTG	CCG	CAG	CGG					TAC
Telephium	Rhodiola smithii	TGT			AAG	TTG	CCG	CAG	CGG					TAC
Telephium	Rhodiola stapfii	TGT			AAG	TTG	CCG	CAG	CGG					TAC
Telephium	Rhodiola subopposita	TGT			AAG	TTG	CCG	CAG	CGG
Telephium	Rhodiola tangutica	TGT		GGC	AAG	TTG	CCG	CAG	CGG					TAC
Telephium	Rhodiola wallichiana	TGT			AAG	TTG	CCG	CAG	CGG					TAC
Telephium	Hylotelephium ewersii	TGT			AAG	TTG	CCG	CAG		AGC				TAC
Telephium	Hylotelephium verticillatum	TGT			AAG	TTG	CCG	CAG		AGC
Telephium	Hylotelephium viviparum	TGT			AAG	TTG	CCG	CAG		AGC
Telephium	Meterostachys sikokianus	TGT			AAG	TTG	CCG	CAG		AGC				TAC
Telephium	Orostachys fimbriata	TGT			AAG	TTG	CCG	CAG		AGC				TAC
Telephium	Orostachys japonica	TGT			AAG	TTG	CCG	CAG		AGC				TAC
Telephium	Orostachys minuta	TGT			AAG	TTG	CCG	CAG		AGC				TAC
Telephium	Orostachys iwarenge f. magna	TGT			AAG	TTG	CCG	CAG		AGC				TAC
Telephium	Sinocrassula densirosulata	TGT		GGC	AAG	TTG	CCG	CAG		AGC	TCG			TAC
Telephium	Sinocrassula indica	TGT		GGC	AAG	TTG	CCG	CAG		AGC	TCG			TAC
Telephium	Umbilicus rupestris	TGT			AAG	TTG	CCG	CAG		AGC	TCG			TAC

## Sheet: matK
Table S5. Plastid codon aversion motifs among Crassulaceae species (matK).
Clade	Species	Codon aversion motifs
Crassula	Crassula alstonii				GGC
Crassula	Crassula columella				GGC
Crassula	Crassula dejecta				GGC	CAC
Crassula	Crassula mesembryanthoides				GGC	CAC
Crassula	Crassula tecta				GGC	CAC
Crassula	Crassula mesembrianthemopsis				GGC	CAC
Crassula	Crassula socialis				GGC	CAC
Crassula	Crassula perforata				GGC	CAC
Crassula	Crassula volkensii	GCG						CGC
Crassula	Crassula expansa subsp. fragilis	GCG
Crassula	Crassula deltoidea	GCG
Kalanchoe	Cotyledon tomentosa
Kalanchoe	Kalanchoe daigremontiana				GGC				ACG
Kalanchoe	Kalanchoe delagoensis				GGC				ACG
Kalanchoe	Kalanchoe fedtschenkoi				GGC				ACG
Kalanchoe	Kalanchoe longiflora								ACG
Kalanchoe	Kalanchoe tomentosa
Acre	Echeveria lilacina	GCG
Acre	Graptopetalum amethystinum	GCG
Acre	Pachyphytum compactum	GCG
Acre	Sedum alfredii
Acre	Sedum emarginatum	GCG	GCA
Acre	Sedum lineare	GCG
Acre	Sedum oryzifolium	GCG
Acre	Sedum plumbizincicola
Acre	Sedum sarmentosum	GCG		TGC						ACA
Acre	Sedum tricarpum
Aeonium	Aeonium arboreum	GCG
Aeonium	Aeonium balsamiferum	GCG
Aeonium	Aeonium decorum	GCG
Aeonium	Aeonium diplocyclum	GCG
Aeonium	Aeonium dodrantale	GCG
Aeonium	Aeonium nobile	GCG
Aeonium	Aeonium saundersii	GCG
Aeonium	Aeonium tabuliforme	GCG
Aeonium	Aeonium undulatum	GCG
Aeonium	Monanthes anagensis	GCG
Aeonium	Monanthes brachycaulos	GCG					CCG
Aeonium	Monanthes muralis	GCG
Aeonium	Monanthes polyphylla	GCG
Leucosedum	Rosularia alpestris	GCG	GCA				CCG
Sempervivum	Sempervivum tectorum	GCG
Telephium	Phedimus spurius	GCG
Telephium	Phedimus aizoon	GCG
Telephium	Phedimus kamtschaticus	GCG
Telephium	Phedimus odontophyllus
Telephium	Phedimus takesimensis	GCG
Telephium	Phedimus yangshanicus
Telephium	Rhodiola bupleuroides	GCG
Telephium	Rhodiola calliantha	GCG
Telephium	Rhodiola crenulata	GCG
Telephium	Rhodiola henryi	GCG
Telephium	Rhodiola himalensis	GCG
Telephium	Rhodiola kirilowii	GCG
Telephium	Rhodiola rosea
Telephium	Rhodiola sacra	GCG
Telephium	Rhodiola yunnanensis	GCG
Telephium	Rhodiola dumulosa	GCG
Telephium	Rhodiola fastigiata	GCG
Telephium	Rhodiola gelida	GCG
Telephium	Rhodiola hobsonii	GCG
Telephium	Rhodiola humilis
Telephium	Rhodiola integrifolia	GCG
Telephium	Rhodiola liciae	GCG
Telephium	Rhodiola macrocarpa
Telephium	Rhodiola ovatisepala
Telephium	Rhodiola prainii
Telephium	Rhodiola quadrifida	GCG
Telephium	Rhodiola rhodantha	GCG
Telephium	Rhodiola sexifolia	GCG
Telephium	Rhodiola sinuata	GCG
Telephium	Rhodiola smithii	GCG
Telephium	Rhodiola stapfii	GCG
Telephium	Rhodiola subopposita	GCG
Telephium	Rhodiola tangutica	GCG
Telephium	Rhodiola wallichiana	GCG
Telephium	Hylotelephium ewersii	GCG					CCG
Telephium	Hylotelephium verticillatum	GCG					CCG
Telephium	Hylotelephium viviparum	GCG					CCG
Telephium	Meterostachys sikokianus	GCG					CCG
Telephium	Orostachys fimbriata			TGC			CCG
Telephium	Orostachys japonica	GCG					CCG
Telephium	Orostachys minuta	GCG					CCG
Telephium	Orostachys iwarenge f. magna	GCG					CCG
Telephium	Sinocrassula densirosulata	GCG					CCG
Telephium	Sinocrassula indica	GCG					CCG
Telephium	Umbilicus rupestris	GCG					CCG

[truncated: 39 more sheets: ndhA, ndhB, ndhC, ndhD, ndhE, ndhF, ndhG, ndhH, ndhI, ndhJ, ndhK, pafI, pafII, petA, petB, petD, psaA, psaB, psbA, psbB …]
