# Supplementary material for: Ten Plastomes of Crassula (Crassulaceae) and Phylogenetic Implications
Source: Biology (Basel). 2022 Dec 7;11(12):1779. doi: 10.3390/biology11121779 (PMC9775174; doi:10.3390/biology11121779)
Supplement: Supplementary file 1 [file biology-11-01779-s001.zip › Supplements/Table S6.xlsx]

## Sheet: Table S6
Table S6. Evolutionary rates of 79 plastid genes of Crassulaceae.
Gene	Alignment size (bp)	dN/dS	dN	dS	π value	Varable sites	PV(%)
accD	1527	0.2275	0.3332	1.4643	0.04604	395	25.87
atpA	1521	0.061	0.0905	1.4839	0.03651	315	20.71
atpB	1500	0.0658	0.0749	1.1397	0.02898	274	18.27
atpE	399	0.0971	0.1133	1.1679	0.02864	70	17.54
atpF	606	0.2199	0.2903	1.3203	0.0471	157	25.91
atpH	243	0.0498	0.0497	0.9974	0.021	33	13.58
atpI	738	0.0783	0.0936	1.1959	0.02821	126	17.07
ccsA	1011	0.2731	0.4219	1.5452	0.05177	299	29.57
cemA	705	0.3802	0.3805	1.0008	0.04068	216	30.64
clpP	588	0.0907	0.086	0.949	0.02808	101	17.18
infA	240	0.0923	0.1361	1.4744	0.03761	49	20.42
matK	1578	0.3631	0.7804	2.1491	0.08239	592	37.52
ndhA	1089	0.1893	0.2403	1.2694	0.03906	279	25.62
ndhB	1536	0.2796	0.0519	0.1855	0.00659	98	6.38
ndhC	360	0.1451	0.1695	1.1684	0.03139	65	18.06
ndhD	1506	0.1505	0.2427	1.6125	0.04774	428	28.42
ndhE	303	0.136	0.1822	1.3391	0.03326	64	21.12
ndhF	2361	0.2004	0.4363	2.177	0.05881	700	29.65
ndhG	528	0.2021	0.2652	1.3125	0.0412	147	27.84
ndhH	1179	0.0878	0.1481	1.6863	0.03981	275	23.32
ndhI	501	0.1272	0.2022	1.5897	0.03651	125	24.95
ndhJ	474	0.0612	0.0776	1.2688	0.03146	99	20.89
ndhK	771	0.1996	0.1699	0.8513	0.03338	152	19.71
pafI	507	0.036	0.0356	0.9875	0.01783	67	13.21
pafII	555	0.1794	0.2039	1.1364	0.03691	125	22.52
petA	960	0.0961	0.1225	1.2755	0.03286	209	21.77
petB	651	0.0222	0.0271	1.2202	0.02995	109	16.74
petD	489	0.0641	0.0862	1.3453	0.02929	88	18
petG	111	0.0514	0.0483	0.9388	0.01873	15	13.51
petL	93	0.0961	0.1137	1.1835	0.03343	21	22.58
petN	87	0.1377	0.0487	0.3538	0.01762	10	11.49
psaA	2250	0.0303	0.03	0.9901	0.02163	315	14
psaB	2202	0.0386	0.0428	1.1096	0.02454	333	15.12
psaC	243	0	0	1.4155	0.02325	36	14.81
psaI	111	0.3672	0.2027	0.5519	0.01983	22	19.82
psaJ	138	0.1506	0.1227	0.8152	0.0295	23	16.67
psbA	1062	0.0103	0.0123	1.2029	0.01906	139	13.09
psbB	1530	0.0349	0.0455	1.3041	0.03041	279	18.24
psbC	1425	0.0369	0.0362	0.9823	0.02572	220	15.44
psbD	1059	0.0143	0.0146	1.0228	0.01968	145	13.69
psbE	249	0.0607	0.0477	0.7862	0.02372	35	14.06
psbF	117	0.1183	0.0477	0.4031	0.00447	15	12.82
psbH	219	0.1218	0.1215	0.9974	0.02569	51	23.29
psbI	120	0.0594	0.0514	0.8653	0.02472	21	17.5
psbJ	120	0.2441	0.1138	0.4662	0.02506	14	11.67
psbK	183	0.202	0.2237	1.1078	0.03155	47	25.68
psbL	114	0.157	0.0798	0.508	0.01544	13	11.4
psbM	108	0.1286	0.102	0.7928	0.03089	16	14.81
psbN	129	0.0236	0.0118	0.5001	0.01216	14	10.85
psbT	99	0.0516	0.0836	1.6212	0.04374	20	20.2
psbZ	186	0.2203	0.1766	0.802	0.02792	34	18.28
rbcL	1425	0.0752	0.0822	1.094	0.02519	201	14.11
rpl2	825	0.1807	0.0583	0.3225	0.0092	78	9.45
rpl14	366	0.0327	0.0326	0.9948	0.01839	62	16.94
rpl16	420	0.0619	0.1094	1.7685	0.03417	94	22.38
rpl20	408	0.1795	0.2559	1.4261	0.03238	97	23.77
rpl22	402	0.1747	0.3488	1.9963	0.05698	116	28.86
rpl23	285	0.2282	0.0404	0.177	0.00511	14	4.91
rpl32	162	0.1229	0.294	2.3917	0.05618	54	33.33
rpl33	198	0.2018	0.2441	1.2098	0.03621	56	28.28
rpl36	111	0.0678	0.0744	1.0975	0.03002	24	21.62
rpoA	1074	0.204	0.2986	1.4637	0.04387	296	27.56
rpoB	3225	0.1396	0.1556	1.1151	0.02921	689	21.36
rpoC1	2109	0.1224	0.1437	1.1742	0.02991	423	20.06
rpoC2	4260	0.2917	0.3704	1.2697	0.04832	1275	29.93
rps2	711	0.1135	0.1532	1.3503	0.0288	148	20.82
rps3	657	0.149	0.2233	1.4988	0.03703	156	23.74
rps4	603	0.1267	0.1375	1.0857	0.02723	127	21.06
rps7	465	0.045	0.0109	0.2426	0.00683	24	5.16
rps8	408	0.2709	0.3547	1.3092	0.0416	123	30.15
rps11	414	0.0773	0.105	1.3573	0.03217	98	23.67
rps12	369	0.2171	0.0694	0.3196	0.00984	29	7.86
rps14	303	0.1895	0.1676	0.8848	0.03282	69	22.77
rps15	276	0.202	0.4269	2.1128	0.06322	94	34.06
rps16	321	0.1458	0.2975	2.0408	0.04304	70	21.81
rps18	309	0.1968	0.1746	0.8873	0.02362	61	19.74
rps19	279	0.0973	0.1775	1.8246	0.03858	61	21.86
ycf1	5718	0.4349	0.8671	1.9939	0.0914	2046	35.78
ycf2	6942	0.5891	0.1316	0.2234	0.01455	746	10.75
