# Supplementary material for: Ten Plastomes of Crassula (Crassulaceae) and Phylogenetic Implications
Source: Biology (Basel). 2022 Dec 7;11(12):1779. doi: 10.3390/biology11121779 (PMC9775174; doi:10.3390/biology11121779)
Supplement: Supplementary file 1 [file biology-11-01779-s001.zip › Supplements/Table S7.xlsx]

## Sheet: Table S7
Table S7. The best evolutionary models for 79 plastid genes.
Gene	Alignment size (bp)	Model for ML analyses	Model for BI analyses
accD	1557	GTR+I+G4	GTR+I+G4
atpA	1521	GTR+I+G4	GTR+I+G4
atpB	1500	GTR+I+G4	GTR+I+G4
atpE	399	GTR+I+G4	GTR+I+G4
atpF	606	GTR+G4	GTR+G4
atpH	243	HKY+G4	K80+I+G4
atpI	741	GTR+I+G4	GTR+I+G4
ccsA	1017	GTR+G4	GTR+G4
cemA	705	GTR+G4	GTR+G4
clpP	588	GTR+G4	GTR+G4
infA	240	HKY+G4	HKY+G4
matK	1578	GTR+G4	GTR+G4
ndhA	1089	GTR+G4	GTR+G4
ndhB	1536	GTR+G4	GTR+G4
ndhC	360	GTR+G4	GTR+G4
ndhD	1524	GTR+G4	GTR+G4
ndhE	303	GTR+G4	GTR+G4
ndhF	2376	GTR+I+G4	GTR+I+G4
ndhG	531	GTR+G4	GTR+G4
ndhH	1179	GTR+I+G4	GTR+I+G4
ndhI	501	GTR+G4	GTR+G4
ndhJ	474	GTR+G4	GTR+G4
ndhK	801	GTR+G4	GTR+G4
pafII	555	GTR+G4	GTR+G4
pafI	507	HKY+I	HKY+I
petA	960	GTR+G4	GTR+G4
petB	651	GTR+I+G4	GTR+I+G4
petD	507	GTR+I+G4	GTR+I+G4
petG	111	HKY+G4	HKY+G4
petL	93	HKY+G4	HKY+G4
petN	87	F81+I	JC+I
psaA	2250	GTR+I+G4	GTR+I+G4
psaB	2202	GTR+I+G4	GTR+I+G4
psaC	243	HKY+I	K80+I
psaI	114	HKY	HKY
psaJ	138	HKY+G4	K80+G4
psbA	1062	GTR+I+G4	GTR+I+G4
psbB	1530	GTR+G4	GTR+G4
psbC	1425	GTR+I+G4	GTR+I+G4
psbD	1059	GTR+I+G4	GTR+I+G4
psbE	249	HKY+G4	HKY+G4
psbF	117	F81	JC
psbH	222	GTR+G4	K80+G4
psbI	120	HKY+G4	K80+G4
psbJ	120	HKY+G4	HKY+G4
psbK	189	GTR+I	GTR+I
psbL	114	HKY+I	HKY+I
psbM	114	HKY	HKY
psbN	129	HKY+G4	K80+G4
psbT	105	GTR+G4	K80+G4
psbZ	186	HKY+G4	HKY+G4
rbcL	1425	GTR+I+G4	GTR+I+G4
rpl14	366	GTR+G4	GTR+G4
rpl16	420	GTR+G4	GTR+G4
rpl20	408	GTR+G4	GTR+G4
rpl22	402	GTR+G4	GTR+G4
rpl23	285	F81	F81
rpl2	825	GTR+G4	GTR+G4
rpl32	162	GTR+G4	GTR+G4
rpl33	198	GTR+G4	GTR+G4
rpl36	111	F81+G4	SYM+G4
rpoA	1098	GTR+G4	GTR+G4
rpoB	3249	GTR+G4	GTR+G4
rpoC1	2133	GTR+G4	GTR+G4
rpoC2	4305	GTR+G4	GTR+G4
rps11	414	GTR+G4	SYM+G4
rps12	369	F81+I	JC+I
rps14	303	HKY+G4	K80+G4
rps15	276	GTR+G4	GTR+G4
rps16	321	GTR+G4	GTR+G4
rps18	312	HKY+I	HKY+I
rps19	279	GTR+G4	GTR+G4
rps2	720	GTR+G4	GTR+G4
rps3	681	GTR+G4	GTR+G4
rps4	603	GTR+G4	GTR+G4
rps7	465	HKY	HKY
rps8	408	GTR+G4	GTR+G4
ycf1	6060	GTR+I+G4	GTR+I+G4
ycf2	7020	GTR+G4	GTR+G4
