# Supplementary material for: Ten Plastomes of Crassula (Crassulaceae) and Phylogenetic Implications
Source: Biology (Basel). 2022 Dec 7;11(12):1779. doi: 10.3390/biology11121779 (PMC9775174; doi:10.3390/biology11121779)
Supplement: Supplementary file 1 [file biology-11-01779-s001.zip › Supplements/Table S8.xlsx]

## Sheet: Table S8
Table S8. The morphological characteristics of 11 Crassula species.
Subgenus	Species	Habit	Formation of rosettes	Leaf-surface	Floral shape
Crassula	Crassula alstonii	perennial	not forming rosettes	papillate/hairy surface	urceolate to tubular
	Crassula columella	perennial	not forming rosettes	papillate/hairy surface	urceolate to tubular
	Crassula dejecta	perennial	not forming rosettes	smooth surface with marginal hairs	urceolate to tubular
	Crassula mesembryanthoides	perennial	forming rosettes	papillate/hairy surface	urceolate to tubular
	Crassula tecta	perennial	not forming rosettes	papillate/hairy surface	urceolate to tubular
	Crassula mesembrianthemopsis	perennial	forming rosettes#	papillate/hairy surface	urceolate to tubular
	Crassula socialis	perennial#	forming rosettes#	NA.	NA.
	Crassula perforata	perennial	not forming rosettes	smooth xeromorphic surface with smooth margins	urceolate to tubular
Disporocarpa	Crassula volkensii	perennial	forming rosettes	smooth mesomorphic surface with smooth margins	funnel- or cup-shaped
	Crassula expansa subsp. fragilis	perennial	forming rosettes	smooth surface with marginal hairs	funnel- or cup-shaped
	Crassula deltoidea	perennial	not forming rosettes	smooth mesomorphic surface with smooth margins	funnel- or cup-shaped
Note: Most characteristics were referred to the paper of Bruyns et al. (10.1016/j.ympev.2018.10.045)
# These characteristics were referred to PlantZAfrica (http://pza.sanbi.org)
